# Supplementary material for: A major zebrafish polymorphism resource for genetic mapping
Source: Genome Biol. 2007 Apr 11;8(4):R55. doi: 10.1186/gb-2007-8-4-r55 (PMC1896001; doi:10.1186/gb-2007-8-4-r55)
Supplement: Additional data file 2 — Proportions of single nucleotide variants observed in D. rerio sequence, categorized by assigned confidence score and by substitution type [file gb-2007-8-4-r55-S2.xls]

## Sheet: Sheet1
Additional Data File 2. Proportions of single nucleotide variants observed in D. rerio sequence.
SNP Confidence Score a	A/G or C/T	A/C or G/T	A/T	C/G	Total
0-0.99	0.39	0.333	0.176	0.101	317104
1.00-1.99	0.363	0.352	0.176	0.109	10366659
2.00-2.99	0.452	0.301	0.167	0.08	552681
3.00-3.99	0.498	0.245	0.197	0.06	206935
4.00-4.99	0.513	0.229	0.203	0.055	196252
5.00-5.99	0.514	0.227	0.202	0.056	85570
6.00-6.99	0.515	0.226	0.205	0.054	96733
7.00-7.99	0.516	0.223	0.205	0.056	48981
8.00-8.99	0.517	0.223	0.205	0.054	45728
9.00-9.99	0.519	0.22	0.208	0.053	21903
≥ 10	0.521	0.223	0.2	0.053	53341
dbSNP Zebrafish b	0.567	0.198	0.175	0.06	933
dbSNP Human c	0.653	0.182	0.076	0.089	9415036
a Variant sites presented are limited to candidate SNPs with evidence of only 2 alleles.
b Data for 933 validated D. rerio SNPs of NCBI dbSNP build 124.
c Derived from dbSNP build 124.
