# Supplementary material for: A major zebrafish polymorphism resource for genetic mapping
Source: Genome Biol. 2007 Apr 11;8(4):R55. doi: 10.1186/gb-2007-8-4-r55 (PMC1896001; doi:10.1186/gb-2007-8-4-r55)
Supplement: Additional data file 3 — A five-part table (a-e) in text file format amenable to database import [file gb-2007-8-4-r55-S3.zip]

Archive with 6 entries (5 files):
- Bradley Additional Data File 3/Bradley Additional Data File 3a.txt
- Bradley Additional Data File 3/Bradley Additional Data File 3b.txt
- Bradley Additional Data File 3/Bradley Additional Data File 3c.txt
- Bradley Additional Data File 3/Bradley Additional Data File 3d.txt
- Bradley Additional Data File 3/Bradley Additional Data File 3e.txt
- Bradley Additional Data File 3/
