# Supplementary material for: A major zebrafish polymorphism resource for genetic mapping
Source: Genome Biol. 2007 Apr 11;8(4):R55. doi: 10.1186/gb-2007-8-4-r55 (PMC1896001; doi:10.1186/gb-2007-8-4-r55)
Supplement: Additional data file 3 — A five-part table (a-e) in text file format amenable to database import [file gb-2007-8-4-r55-S3.zip › Bradley Additional Data File 3/Bradley Additional Data File 3a.txt]

zSNP ID	Clone	Clone Pos.	MGH Chr.	MGH Pos.	HS Chr.	HS Pos.	T51 Chr.	T51 Pos.	LN54 Chr.	LN54 Pos.	Sequence
zSNP26655051	zC59F17	189217	1	0							GCCGCTGAACATCAAACAGCCCGTCAGGCACTGGAATCTCTCTCTGCCAGCCACAGCAGACATAATAATCCCCCTTGAGCGGCTGGTAATGAGAAGACAGGTCCTACCTGCTCTCTCTAATAACACACACTTTTTCGACACACAAATCAG[T/G]GCAGGGGGCGAAGGCCTGACGTTTGGTGGGGGAGCAGGTGAGAACAAGATCCCTGGCACATCCAGGGAAGGAGAACCAAAGTAAAAGGGGCATCCAGGGACCCGAATGGAGCCAAAAGCCTGGAAGGGGGTGGCCAGCCGCTGATGCCAG
zSNP26655016	zC59F17	188754	1	0							TACACACACACACACACACACACATACACATTGCTTTACAACATAGTCTTTTTTTTAATTGGTTGCTAAAACAATATTTATTTGTAATCATTCCGATACAATCAGCAGAAAAAAGAAAAAGAAGCTGAATCTAGTTTTATTTGAGTTTTT[-/T]AATCCTCACATTTTCAGATCAGTAAAATGAGCTACAGGTGTACAGCGATGTGGTGCAAGTCCTACTCAAACCTGCAGCCTACAGCGGCTCATGTGTCAAGAGTCTGAGTGCACCCCACCGCACCACAGCTCAGACATAAAGAGGGATTCA
zSNP26655003	zC59F17	188659	1	0							ATTTCTGTTTCAAGAAATGAGCCAAAACAATGGAGAAAAACTGTAAATAAAATATATTTACATTTAAATATGCCATTTTTAAATAGGTATTAAATTACACACACACACACACACACACATACACATTGCTTTACAACATAGTCTTTTTTT[A/T]AATTGGTTGCTAAAACAATATTTATTTGTAATCATTCCGATACAATCAGCAGAAAAAAGAAAAAGAAGCTGAATCTAGTTTTATTTGAGTTTTTTAATCCTCACATTTTCAGATCAGTAAAATGAGCTACAGGTGTACAGCGATGTGGTG
zSNP26655084	zC59F17	191407	1	0							AATTTTGTCCTTAAAATGGTGTTTAAAAAATTAATAACTGCTTTTATACTAGCCTAAATAAAACAAATACAACGTTCTCCAAAAGACAAAATATTATCAGACATGCTGTATATATATATAGAATACAGTTGAAATCAGAATTATTAGCCA[A/C]CTTTGAATTTTTTTCTTTTTTATTATTTATTAAATATTAAATATTATTTAAGTATAATATTTAATGTACAACTTCTGTTTTTTTACTGATATGTTTATATAGGATTTTTAGTTCATTTAGTAGACAATGGTGGTAGAATGTTGCTGTTAA
zSNP26655055	zC59F17	189324	1	0							CTGCTCTCTCTAATAACACACACTTTTTCGACACACAAATCAGGGCAGGGGGCGAAGGCCTGACGTTTGGTGGGGGAGCAGGTGAGAACAAGATCCCTGGCACATCCAGGGAAGGAGAACCAAAGTAAAAGGGGCATCCAGGGACCCGAA[T/C]GGAGCCAAAAGCCTGGAAGGGGGTGGCCAGCCGCTGATGCCAGGGCCAGCAGAATGCATTCAGAGCATTCTGGAGCCTGTTCGGCCTGCATGCTGCCAATTCATTCAGGAGAGTGAGCCAGAGAGGGCAGACAGCAGGACAAGGGCCGGG
zSNP26655054	zC59F17	189280	1	0							AATAATCCCCCTTGAGCGGCTGGTAATGAGAAGACAGGTCCTACCTGCTCTCTCTAATAACACACACTTTTTCGACACACAAATCAGGGCAGGGGGCGAAGGCCTGACGTTTGGTGGGGGAGCAGGTGAGAACAAGATCCCTGGCACATC[T/C]AGGGAAGGAGAACCAAAGTAAAAGGGGCATCCAGGGACCCGAATGGAGCCAAAAGCCTGGAAGGGGGTGGCCAGCCGCTGATGCCAGGGCCAGCAGAATGCATTCAGAGCATTCTGGAGCCTGTTCGGCCTGCATGCTGCCAATTCATTC
zSNP26655002	zC59F17	188631	1	0							AGTTTGTCCATGTTGTTTTGAGAATGTAATTTCTGTTTCAAGAAATGAGCCAAAACAATGGAGAAAAACTGTAAATAAAATATATTTACATTTAAATATGCCATTTTTAAATAGGTATTAAATTACACACACACACACACACACACATAC[A/G]CATTGCTTTACAACATAGTCTTTTTTTTAATTGGTTGCTAAAACAATATTTATTTGTAATCATTCCGATACAATCAGCAGAAAAAAGAAAAAGAAGCTGAATCTAGTTTTATTTGAGTTTTTTAATCCTCACATTTTCAGATCAGTAAAA
zSNP26654967	zC59F17	186556	1	0							TTTTCCCTTTTAAAGCCTCATCAAGTGCATTAAAACGCAGGAGGACGTTAATTTGGAGCTAAAGGTGGGACGCTTTAAAGGTACTTAAGATTAATCTGTCCATGCTTGTGCTATTTGTCATCTCCAGCTACCTCTTAAAGGTAATGGGCT[C/G]ATAATTGATTAGTACACATAAAACCATTTTCAGTACGCTTTGTGCTCTCTGTGGTTTCAATGATGTTTTTAATGGGTTTTAGCATTAAACATGCAGCTTCAGGATAGGAATGCTTATGCTCTTATTATGATGCGGTTTAAAAAGATTATT
zSNP26654966	zC59F17	186476	1	0							TGTAGGAAGGAATGAAGGACCTGTGAGAAGGGCGAGGGGGCGAGGGGTGTTAAAAGAGTTCAGCGATAAAGGTCCTCTTATTTTCCCTTTTAAAGCCTCATCAAGTGCATTAAAACGCAGGAGGACGTTAATTTGGAGCTAAAGGTGGGA[T/C]GCTTTAAAGGTACTTAAGATTAATCTGTCCATGCTTGTGCTATTTGTCATCTCCAGCTACCTCTTAAAGGTAATGGGCTGATAATTGATTAGTACACATAAAACCATTTTCAGTACGCTTTGTGCTCTCTGTGGTTTCAATGATGTTTTT
zSNP26654964	zC59F17	186445	1	0							GCCCTTGGCCACACACAAATGGGGGAAGATATGTAGGAAGGAATGAAGGACCTGTGAGAAGGGCGAGGGGGCGAGGGGTGTTAAAAGAGTTCAGCGATAAAGGTCCTCTTATTTTCCCTTTTAAAGCCTCATCAAGTGCATTAAAACGCA[A/G]GAGGACGTTAATTTGGAGCTAAAGGTGGGACGCTTTAAAGGTACTTAAGATTAATCTGTCCATGCTTGTGCTATTTGTCATCTCCAGCTACCTCTTAAAGGTAATGGGCTGATAATTGATTAGTACACATAAAACCATTTTCAGTACGCT
zSNP26655001	zC59F17	188628	1	0							AGAAGTTTGTCCATGTTGTTTTGAGAATGTAATTTCTGTTTCAAGAAATGAGCCAAAACAATGGAGAAAAACTGTAAATAAAATATATTTACATTTAAATATGCCATTTTTAAATAGGTATTAAATTACACACACACACACACACACACA[T/C]ACACATTGCTTTACAACATAGTCTTTTTTTTAATTGGTTGCTAAAACAATATTTATTTGTAATCATTCCGATACAATCAGCAGAAAAAAGAAAAAGAAGCTGAATCTAGTTTTATTTGAGTTTTTTAATCCTCACATTTTCAGATCAGTA
zSNP26654979	zC59F17	186706	1	0							GATAATTGATTAGTACACATAAAACCATTTTCAGTACGCTTTGTGCTCTCTGTGGTTTCAATGATGTTTTTAATGGGTTTTAGCATTAAACATGCAGCTTCAGGATAGGAATGCTTATGCTCTTATTATGATGCGGTTTAAAAAGATTAT[T/G]TGTAGTTAAAGGAAGTACATTTAATAAAGAAAGATCCTAATGATATAATATATCACATGATAACTGTGGAAAAGATAAAAAAGGAAAACGTGCCTTGACTCAATAATGTGGATTCATTGATTCTTTTAATATAAATTTTATGTCTTGATG
zSNP26654977	zC59F17	186675	1	0							ATCTCCAGCTACCTCTTAAAGGTAATGGGCTGATAATTGATTAGTACACATAAAACCATTTTCAGTACGCTTTGTGCTCTCTGTGGTTTCAATGATGTTTTTAATGGGTTTTAGCATTAAACATGCAGCTTCAGGATAGGAATGCTTATG[C/G]TCTTATTATGATGCGGTTTAAAAAGATTATTTGTAGTTAAAGGAAGTACATTTAATAAAGAAAGATCCTAATGATATAATATATCACATGATAACTGTGGAAAAGATAAAAAAGGAAAACGTGCCTTGACTCAATAATGTGGATTCATTG
zSNP26655185	zC59F17	192293	1	0							TTGTGAAAATCATTAGAGGAATAATGAGAAGCAGGAGCGCAGCGAGCAAAACAGCGATTAATGTCTTACAGCGCACATCTCTGCCATGCCGCAACAAAAGGCCTTTGAGTGACATCGCTAATTCGACTCGTCGTCATCAAACAACAACTG[C/G]TTTAAAAACAACAAATGAGAAACATTGAAAAAGAACGAACAAAACCACACTTTGTGTAATCGTGCTGATGTTCCGTAAATATGTGGTGCGATGCGTCTTGTAAAGCTTTTCATAGCCTCCATCACAGTTAGCCTAGAGCCTATTGTATTC
zSNP26655170	zC59F17	192224	1	0							TTGTTTACCTAATAAACCCTTCCATTGTTTTGACACATAATTAATCAAAGGCAAGAGAATGACATGACATTGTGAAAATCATTAGAGGAATAATGAGAAGCAGGAGCGCAGCGAGCAAAACAGCGATTAATGTCTTACAGCGCACATCTC[T/C]GCCATGCCGCAACAAAAGGCCTTTGAGTGACATCGCTAATTCGACTCGTCGTCATCAAACAACAACTGCTTTAAAAACAACAAATGAGAAACATTGAAAAAGAACGAACAAAACCACACTTTGTGTAATCGTGCTGATGTTCCGTAAATA
zSNP26655158	zC59F17	191871	1	0							AAGTCTCACTCTTATCATTCTTACGGTCAGAGAGTGATTTCTCCAGAGTGTCTTTTTTCATTTCCTGATTTGGGCCGGAGGAGAATAAAACGAGACAGTTTGTCTGTGGATGAATAGAGCTGACCCATTAATGTGACAAGTCGTCCTCCC[T/C]TACGGCTACTGAATGTATACTATCCTGGACCGGCTACTGCTACTGAATCCATTCCCACACATGCAAAAACATTGCAGATCTGTCGCTTATTGCTAACATAGCTCAACACGCCGGCGGTTTCGTAAACACATTTTAAGAGCTATTGACAGA
zSNP26655261	zC59F17	192905	1	0							TATTGGATTCTCATTGATTCAAGTTTGATTAAAAAAGATTAAAGATCATTTTAGAAGCGCTATATGAGGTAATGTGGTATTAATAGTATTGATAATGGCAGAGCTGTGCGTTTTTTTTTCTTTATGTAGATTTTCACATCTGCATTTATT[T/C]TACCAGCAAGCAGGATATTTAAATGAATAACAAACACTAATTATTATTAATGAAAGGATACAATATTTATTATTTTCATTCCTTCTCTGATAATGTCTGATAATTGATGCCTCAGGCAGAATATCATTAACCACACATAAAACCCTGTCC
zSNP26655205	zC59F17	192339	1	0							CAAAACAGCGATTAATGTCTTACAGCGCACATCTCTGCCATGCCGCAACAAAAGGCCTTTGAGTGACATCGCTAATTCGACTCGTCGTCATCAAACAACAACTGCTTTAAAAACAACAAATGAGAAACATTGAAAAAGAACGAACAAAAC[A/C]ACACTTTGTGTAATCGTGCTGATGTTCCGTAAATATGTGGTGCGATGCGTCTTGTAAAGCTTTTCATAGCCTCCATCACAGTTAGCCTAGAGCCTATTGTATTCAATTAAATCCACGTGTCTCAACAATAGCCTAATTTTGTTGTAATAG
zSNP26655204	zC59F17	192337	1	0							AGCAAAACAGCGATTAATGTCTTACAGCGCACATCTCTGCCATGCCGCAACAAAAGGCCTTTGAGTGACATCGCTAATTCGACTCGTCGTCATCAAACAACAACTGCTTTAAAAACAACAAATGAGAAACATTGAAAAAGAACGAACAAA[A/C]CCACACTTTGTGTAATCGTGCTGATGTTCCGTAAATATGTGGTGCGATGCGTCTTGTAAAGCTTTTCATAGCCTCCATCACAGTTAGCCTAGAGCCTATTGTATTCAATTAAATCCACGTGTCTCAACAATAGCCTAATTTTGTTGTAAT
zSNP26655136	zC59F17	191704	1	0							TTAATACATAATGTAATTATATTTTCAGATTTATTTATTTATTTATTTAATTTAAAAGCCTGTGCCATAGGAAATGCAATTATGACACCCCTTCCCATGCGGAACTCTTTTGGCACATTAAGTAGTGTGGACTTGCACTGTCATTGAGGT[A/G]AAAAGGGAGAGGGAAAAAGTCTCACTCTTATCATTCTTACGGTCAGAGAGTGATTTCTCCAGAGTGTCTTTTTTCATTTCCTGATTTGGGCCGGAGGAGAATAAAACGAGACAGTTTGTCTGTGGATGAATAGAGCTGACCCATTAATGT
zSNP26655107	zC59F17	191523	1	0							TATAGAATACAGTTGAAATCAGAATTATTAGCCACCTTTGAATTTTTTTCTTTTTTATTATTTATTAAATATTAAATATTATTTAAGTATAATATTTAATGTACAACTTCTGTTTTTTTACTGATATGTTTATATAGGATTTTTAGTTCA[T/C]TTAGTAGACAATGGTGGTAGAATGTTGCTGTTAATACATAATGTAATTATATTTTCAGATTTATTTATTTATTTATTTAATTTAAAAGCCTGTGCCATAGGAAATGCAATTATGACACCCCTTCCCATGCGGAACTCTTTTGGCACATTA
zSNP26655106	zC59F17	191504	1	0							CAGACATGCTGTATATATATATAGAATACAGTTGAAATCAGAATTATTAGCCACCTTTGAATTTTTTTCTTTTTTATTATTTATTAAATATTAAATATTATTTAAGTATAATATTTAATGTACAACTTCTGTTTTTTTACTGATATGTTT[A/C]TATAGGATTTTTAGTTCATTTAGTAGACAATGGTGGTAGAATGTTGCTGTTAATACATAATGTAATTATATTTTCAGATTTATTTATTTATTTATTTAATTTAAAAGCCTGTGCCATAGGAAATGCAATTATGACACCCCTTCCCATGCG
zSNP26655104	zC59F17	191479	1	0							CGTTCTCCAAAAGACAAAATATTATCAGACATGCTGTATATATATATAGAATACAGTTGAAATCAGAATTATTAGCCACCTTTGAATTTTTTTCTTTTTTATTATTTATTAAATATTAAATATTATTTAAGTATAATATTTAATGTACAA[A/C]TTCTGTTTTTTTACTGATATGTTTATATAGGATTTTTAGTTCATTTAGTAGACAATGGTGGTAGAATGTTGCTGTTAATACATAATGTAATTATATTTTCAGATTTATTTATTTATTTATTTAATTTAAAAGCCTGTGCCATAGGAAATG
zSNP26655134	zC59F17	191686	1	0							GGTGGTAGAATGTTGCTGTTAATACATAATGTAATTATATTTTCAGATTTATTTATTTATTTATTTAATTTAAAAGCCTGTGCCATAGGAAATGCAATTATGACACCCCTTCCCATGCGGAACTCTTTTGGCACATTAAGTAGTGTGGAC[A/T]TGCACTGTCATTGAGGTAAAAAGGGAGAGGGAAAAAGTCTCACTCTTATCATTCTTACGGTCAGAGAGTGATTTCTCCAGAGTGTCTTTTTTCATTTCCTGATTTGGGCCGGAGGAGAATAAAACGAGACAGTTTGTCTGTGGATGAATA
zSNP26655109	zC59F17	191559	1	0							TTTGAATTTTTTTCTTTTTTATTATTTATTAAATATTAAATATTATTTAAGTATAATATTTAATGTACAACTTCTGTTTTTTTACTGATATGTTTATATAGGATTTTTAGTTCATTTAGTAGACAATGGTGGTAGAATGTTGCTGTTAAT[A/C]CATAATGTAATTATATTTTCAGATTTATTTATTTATTTATTTAATTTAAAAGCCTGTGCCATAGGAAATGCAATTATGACACCCCTTCCCATGCGGAACTCTTTTGGCACATTAAGTAGTGTGGACTTGCACTGTCATTGAGGTAAAAAG
zSNP26655108	zC59F17	191536	1	0							TGAAATCAGAATTATTAGCCACCTTTGAATTTTTTTCTTTTTTATTATTTATTAAATATTAAATATTATTTAAGTATAATATTTAATGTACAACTTCTGTTTTTTTACTGATATGTTTATATAGGATTTTTAGTTCATTTAGTAGACAAT[A/G]GTGGTAGAATGTTGCTGTTAATACATAATGTAATTATATTTTCAGATTTATTTATTTATTTATTTAATTTAAAAGCCTGTGCCATAGGAAATGCAATTATGACACCCCTTCCCATGCGGAACTCTTTTGGCACATTAAGTAGTGTGGACT
zSNP26654825	zC59F17	183971	1	0							CAGGGGGGAGCAGCAGCGGGCAGCTTTGATGGAGACGTGTCTCGTTGAGGGAGGCCGGGCGTCCCAAGCATCAATCACACTGCCAGCCCGCAGAGCCCCTGGCCGGCTCGCCAATGACCCGGCTGGGGAGTAAAAAGAGAGGGAGGGAAA[A/G]AGTGCAAGAAAAGAAGCCAGTAAAAATTTAATGCACTCGGCAGAGCGGTCATGTCATACTTGGTTATGGAAAATAATCCCAGATGCTTGCAGTGGCTGAAATGGAGCTGTTACGTGCATGCCTCCTAACTCCGTCTGACAGCCATGATGT
zSNP26654817	zC59F17	183861	1	0							GCTCTGGCATTTACAATGCTGACCTTGCCTGGAAATAACAAGGATCAAAATAGCCGTCGACCATAAGAAAGAAATTAAAGAAATAAACACATCATTAGGAATAAAAGAAACAGGGGGGAGCAGCAGCGGGCAGCTTTGATGGAGACGTGT[A/C]TCGTTGAGGGAGGCCGGGCGTCCCAAGCATCAATCACACTGCCAGCCCGCAGAGCCCCTGGCCGGCTCGCCAATGACCCGGCTGGGGAGTAAAAAGAGAGGGAGGGAAAAAGTGCAAGAAAAGAAGCCAGTAAAAATTTAATGCACTCGG
zSNP26654816	zC59F17	183848	1	0							TCCATCTCCCACAGCTCTGGCATTTACAATGCTGACCTTGCCTGGAAATAACAAGGATCAAAATAGCCGTCGACCATAAGAAAGAAATTAAAGAAATAAACACATCATTAGGAATAAAAGAAACAGGGGGGAGCAGCAGCGGGCAGCTTT[A/G]ATGGAGACGTGTCTCGTTGAGGGAGGCCGGGCGTCCCAAGCATCAATCACACTGCCAGCCCGCAGAGCCCCTGGCCGGCTCGCCAATGACCCGGCTGGGGAGTAAAAAGAGAGGGAGGGAAAAAGTGCAAGAAAAGAAGCCAGTAAAAAT
zSNP26654867	zC59F17	184533	1	0							CAATCAGCCTCTGTCCCGGCCTCACGAGCGCCCACTCAAGCCTGTAAACACCCCTCCGCTTGCTCCCCTCCTTTTCTCAGATGCAGGGAGGGCAAAACACATAATCTTTTACCGCTGACAACTCGCTCGCGAAGCTTTATTACCCGCCCC[A/G]TTTCACCGTGTGGAAGTGTGGCGAGAAGATAAAAAAAAAAACGTTTTATGTGCCAGCGCTCTGGCTGAGTGATGGAGAAACTAATGTGCCTCTCCTCCTCCTCCTCCTCCAACTGCCTCAAGGCAAACATCGTCAGTAGACGGAAAGAGA
zSNP26654851	zC59F17	184361	1	0							CACTCCCCCCGCCGCTTCCTCCCTCCCCGCGCCCCCAACCCCAAAGTAAATACAAATTTCCTACACGGCCTGGTACAAATGCGGGGCGATACGTTAGCTATGACAACGCTCGGCAGAGTGACGGAGATGATGAAGTACATGACAAATCAC[A/G]GGCTGACAGGCCACTCTACAGCAATCAGCCTCTGTCCCGGCCTCACGAGCGCCCACTCAAGCCTGTAAACACCCCTCCGCTTGCTCCCCTCCTTTTCTCAGATGCAGGGAGGGCAAAACACATAATCTTTTACCGCTGACAACTCGCTCG
zSNP26654845	zC59F17	184325	1	0							CTCAGGGTCACATTATCCACGAGGAACAAATTACAGCACTCCCCCCGCCGCTTCCTCCCTCCCCGCGCCCCCAACCCCAAAGTAAATACAAATTTCCTACACGGCCTGGTACAAATGCGGGGCGATACGTTAGCTATGACAACGCTCGGC[A/G]GAGTGACGGAGATGATGAAGTACATGACAAATCACAGGCTGACAGGCCACTCTACAGCAATCAGCCTCTGTCCCGGCCTCACGAGCGCCCACTCAAGCCTGTAAACACCCCTCCGCTTGCTCCCCTCCTTTTCTCAGATGCAGGGAGGGC
zSNP26654809	zC59F17	183694	1	0							CCAAATCCGTCTGCTGTCTTGGCAAGTCTGAGGGGCTGTAAGGTCGTCACATAATTTTGGCGGTAGGCCCCTATAATGAGTGCTAGCCTGCCCACCCGCCCCCAGGATCCCGGCCATTAGCCTTCCATACACACACACACACACACACAC[A/G]TGATCCATCTCCCACAGCTCTGGCATTTACAATGCTGACCTTGCCTGGAAATAACAAGGATCAAAATAGCCGTCGACCATAAGAAAGAAATTAAAGAAATAAACACATCATTAGGAATAAAAGAAACAGGGGGGAGCAGCAGCGGGCAGC
zSNP26654765	zC59F17	182247	1	0							TGCTTTTTCCTTTACTGATTTAAATGCATTTCTGAATTGGCGATTCTTTGCCGTTCTACCTTTGCTATGGCCACCATCAGCTGTTCCTACAAAAGCTGTCAATTTTTAAAATAGTTTAACTTTTGCCACTGTGTGGATTAATACTGAATG[T/C]GTGTCACTGTTTTTACTTGAGGTTAGAGTAGAGTAACATGCTGGTGTTTTATTGCTTTATTGCATTCGTGCATTGTGCTCTCACATACTCTCAGCTACTTCATAGCTATACTGGGCATTTCTCTCTGTCTCACACACTCTCAGAAATAAA
zSNP26654759	zC59F17	182188	1	0							TAAATCTGTAAGGGACTATTTACATATTGCGTCCAAAACCATGTTGAAAATGTGACACATGCTTTTTCCTTTACTGATTTAAATGCATTTCTGAATTGGCGATTCTTTGCCGTTCTACCTTTGCTATGGCCACCATCAGCTGTTCCTACA[A/G]AAGCTGTCAATTTTTAAAATAGTTTAACTTTTGCCACTGTGTGGATTAATACTGAATGCGTGTCACTGTTTTTACTTGAGGTTAGAGTAGAGTAACATGCTGGTGTTTTATTGCTTTATTGCATTCGTGCATTGTGCTCTCACATACTCT
zSNP26654751	zC59F17	182133	1	0							TGTGTTGTAACTTGTAATCGCTCCATGCGGCTTGCAATCACCAATCTGTTATGCTTAAATCTGTAAGGGACTATTTACATATTGCGTCCAAAACCATGTTGAAAATGTGACACATGCTTTTTCCTTTACTGATTTAAATGCATTTCTGAA[T/C]TGGCGATTCTTTGCCGTTCTACCTTTGCTATGGCCACCATCAGCTGTTCCTACAAAAGCTGTCAATTTTTAAAATAGTTTAACTTTTGCCACTGTGTGGATTAATACTGAATGCGTGTCACTGTTTTTACTTGAGGTTAGAGTAGAGTAA
zSNP26654800	zC59F17	183595	1	0							ATGAGAGGGACGGCCGGGGTGAGGGGGTGGCGTGTGACTGCATAGCCTGCTGACCTGCCCATCCATCAAGCAGCATGCATCGCCCCGCTCTCTCTCCCTCCAAATCCGTCTGCTGTCTTGGCAAGTCTGAGGGGCTGTAAGGTCGTCACA[T/C]AATTTTGGCGGTAGGCCCCTATAATGAGTGCTAGCCTGCCCACCCGCCCCCAGGATCCCGGCCATTAGCCTTCCATACACACACACACACACACACACGTGATCCATCTCCCACAGCTCTGGCATTTACAATGCTGACCTTGCCTGGAAA
zSNP26654795	zC59F17	183460	1	0							GTCTTCCCCACATAATTCTATACCCAAATATCAAGTGGTTCAGTGTAATTGCCGTCAATCAAACAGCAGCGCTCTACCAGCACAACAAGTAGGCAGCACTTTTTCTCCCATAATGCACCTCTGCGGCAGACAGGAATGAGAGGGACGGCC[A/G]GGGTGAGGGGGTGGCGTGTGACTGCATAGCCTGCTGACCTGCCCATCCATCAAGCAGCATGCATCGCCCCGCTCTCTCTCCCTCCAAATCCGTCTGCTGTCTTGGCAAGTCTGAGGGGCTGTAAGGTCGTCACATAATTTTGGCGGTAGG
zSNP26654771	zC59F17	182315	1	0							GGCCACCATCAGCTGTTCCTACAAAAGCTGTCAATTTTTAAAATAGTTTAACTTTTGCCACTGTGTGGATTAATACTGAATGCGTGTCACTGTTTTTACTTGAGGTTAGAGTAGAGTAACATGCTGGTGTTTTATTGCTTTATTGCATTC[C/G]TGCATTGTGCTCTCACATACTCTCAGCTACTTCATAGCTATACTGGGCATTTCTCTCTGTCTCACACACTCTCAGAAATAAAGGTACAAGATCTGTCACTGGAGTGGAACCTTTTCCAAAGGTACATATTTGGACTTAGAGGGTATATAT
zSNP26654911	zC59F17	186138	1	0							CAAATAAACAAAAACATTAATGATAAACAAAAAGACAGAACACAAGATTTAACTGTTTAATTAAATAGTAGCACAGTCCTAGTGCAGTAATAGTGCAGTAAAGTATTTAATCTAGAGTACTTGTAATCTGCAACTATTCCGCTGCATATG[C/G]GCAATCGTGGTCATGGTGTTGTGTCAAGGACACACACGTTTTCTAAAGCAACAGTTAAAAGTGCAGGTCTCAAATGAGAGGCGAGCTAGTAAAATTACAGCATTTCTCTGAGGCAGACACTAATAAATCTGCAACTGCTTTCAAATGGTG
zSNP26654906	zC59F17	185983	1	0							AACTTTGGGTTAAATAATAAAATGAAAAATGTTGGTGTGTAATTACAAGTATATTTTAAAATCTCATGATCAGAATTAGAACTTTATTGTCAGTGTAGTATCGTACAAATAAATTAGTTTGGTAGCTCTTACCAACAGCAATAAGAAATA[A/T]AGAACAAATAAACAAAAACATTAATGATAAACAAAAAGACAGAACACAAGATTTAACTGTTTAATTAAATAGTAGCACAGTCCTAGTGCAGTAATAGTGCAGTAAAGTATTTAATCTAGAGTACTTGTAATCTGCAACTATTCCGCTGCA
zSNP26654905	zC59F17	185979	1	0							ATTTAACTTTGGGTTAAATAATAAAATGAAAAATGTTGGTGTGTAATTACAAGTATATTTTAAAATCTCATGATCAGAATTAGAACTTTATTGTCAGTGTAGTATCGTACAAATAAATTAGTTTGGTAGCTCTTACCAACAGCAATAAGA[A/G]ATATAGAACAAATAAACAAAAACATTAATGATAAACAAAAAGACAGAACACAAGATTTAACTGTTTAATTAAATAGTAGCACAGTCCTAGTGCAGTAATAGTGCAGTAAAGTATTTAATCTAGAGTACTTGTAATCTGCAACTATTCCGC
zSNP26654959	zC59F17	186419	1	0							GCAACTGCTTTCAAATGGTGTCCTCTGCCCTTGGCCACACACAAATGGGGGAAGATATGTAGGAAGGAATGAAGGACCTGTGAGAAGGGCGAGGGGGCGAGGGGTGTTAAAAGAGTTCAGCGATAAAGGTCCTCTTATTTTCCCTTTTAA[A/G]GCCTCATCAAGTGCATTAAAACGCAGGAGGACGTTAATTTGGAGCTAAAGGTGGGACGCTTTAAAGGTACTTAAGATTAATCTGTCCATGCTTGTGCTATTTGTCATCTCCAGCTACCTCTTAAAGGTAATGGGCTGATAATTGATTAGT
zSNP26654954	zC59F17	186350	1	0							TGCAGGTCTCAAATGAGAGGCGAGCTAGTAAAATTACAGCATTTCTCTGAGGCAGACACTAATAAATCTGCAACTGCTTTCAAATGGTGTCCTCTGCCCTTGGCCACACACAAATGGGGGAAGATATGTAGGAAGGAATGAAGGACCTGT[A/G]AGAAGGGCGAGGGGGCGAGGGGTGTTAAAAGAGTTCAGCGATAAAGGTCCTCTTATTTTCCCTTTTAAAGCCTCATCAAGTGCATTAAAACGCAGGAGGACGTTAATTTGGAGCTAAAGGTGGGACGCTTTAAAGGTACTTAAGATTAAT
zSNP26654933	zC59F17	186241	1	0							TATTTAATCTAGAGTACTTGTAATCTGCAACTATTCCGCTGCATATGCGCAATCGTGGTCATGGTGTTGTGTCAAGGACACACACGTTTTCTAAAGCAACAGTTAAAAGTGCAGGTCTCAAATGAGAGGCGAGCTAGTAAAATTACAGCA[T/C]TTCTCTGAGGCAGACACTAATAAATCTGCAACTGCTTTCAAATGGTGTCCTCTGCCCTTGGCCACACACAAATGGGGGAAGATATGTAGGAAGGAATGAAGGACCTGTGAGAAGGGCGAGGGGGCGAGGGGTGTTAAAAGAGTTCAGCGA
zSNP26654904	zC59F17	185962	1	0							GAATAAAATTCCAACAAATTTAACTTTGGGTTAAATAATAAAATGAAAAATGTTGGTGTGTAATTACAAGTATATTTTAAAATCTCATGATCAGAATTAGAACTTTATTGTCAGTGTAGTATCGTACAAATAAATTAGTTTGGTAGCTCT[T/C]ACCAACAGCAATAAGAAATATAGAACAAATAAACAAAAACATTAATGATAAACAAAAAGACAGAACACAAGATTTAACTGTTTAATTAAATAGTAGCACAGTCCTAGTGCAGTAATAGTGCAGTAAAGTATTTAATCTAGAGTACTTGTA
zSNP26654872	zC59F17	184736	1	0							CCAGCGCTCTGGCTGAGTGATGGAGAAACTAATGTGCCTCTCCTCCTCCTCCTCCTCCAACTGCCTCAAGGCAAACATCGTCAGTAGACGGAAAGAGAAGAAGGGGAAAAGATGGAGAAAAGAAAGCCTCCATGTACTCTATACATATAG[A/C]CAAAGCTGTAGTCTTTTTTCGAATACAAATAACTGTAGGTAGTTATGCAAACTATTTGTAATTTTTTATGTCAGGTGACCAAAATTCATTGTTTAGCCAGTGTCTAAGGACAATGTTATTTTGATGTCCAATAACAATGTCAAATTATGT
zSNP26654871	zC59F17	184734	1	0							TGCCAGCGCTCTGGCTGAGTGATGGAGAAACTAATGTGCCTCTCCTCCTCCTCCTCCTCCAACTGCCTCAAGGCAAACATCGTCAGTAGACGGAAAGAGAAGAAGGGGAAAAGATGGAGAAAAGAAAGCCTCCATGTACTCTATACATAT[A/G]GCCAAAGCTGTAGTCTTTTTTCGAATACAAATAACTGTAGGTAGTTATGCAAACTATTTGTAATTTTTTATGTCAGGTGACCAAAATTCATTGTTTAGCCAGTGTCTAAGGACAATGTTATTTTGATGTCCAATAACAATGTCAAATTAT
zSNP26654870	zC59F17	184647	1	0							CTGACAACTCGCTCGCGAAGCTTTATTACCCGCCCCGTTTCACCGTGTGGAAGTGTGGCGAGAAGATAAAAAAAAAAACGTTTTATGTGCCAGCGCTCTGGCTGAGTGATGGAGAAACTAATGTGCCTCTCCTCCTCCTCCTCCTCCAAC[T/C]GCCTCAAGGCAAACATCGTCAGTAGACGGAAAGAGAAGAAGGGGAAAAGATGGAGAAAAGAAAGCCTCCATGTACTCTATACATATAGCCAAAGCTGTAGTCTTTTTTCGAATACAAATAACTGTAGGTAGTTATGCAAACTATTTGTAA
zSNP26654902	zC59F17	185931	1	0							TAAAAAGCTTGGCTGTATAAACATAAAATTTGAATAAAATTCCAACAAATTTAACTTTGGGTTAAATAATAAAATGAAAAATGTTGGTGTGTAATTACAAGTATATTTTAAAATCTCATGATCAGAATTAGAACTTTATTGTCAGTGTAG[A/T]ATCGTACAAATAAATTAGTTTGGTAGCTCTTACCAACAGCAATAAGAAATATAGAACAAATAAACAAAAACATTAATGATAAACAAAAAGACAGAACACAAGATTTAACTGTTTAATTAAATAGTAGCACAGTCCTAGTGCAGTAATAGT
zSNP26654877	zC59F17	185729	1	0							AAAAGTACACATTTGTAAAACTACGTAGTAAAACACAATTTCTGAGAAAAACTACTTGATTACAGTAGTTTGTGTTTTTGTAATTTATTATTTTGCACCACTGATTACTTTTTTAAAAACAAAAGTGATGCCATTTTACTTATAAAAAAA[A/T]TATACGCAAAATAGTTGTAAAGTATTTTAAATAATAACATATTCTACAGAGTAAAAAGCTTGGCTGTATAAACATAAAATTTGAATAAAATTCCAACAAATTTAACTTTGGGTTAAATAATAAAATGAAAAATGTTGGTGTGTAATTACA
zSNP26654874	zC59F17	185702	1	0							GCACAAAAGAATTACTCAAGGGAAAGTAAAAGTACACATTTGTAAAACTACGTAGTAAAACACAATTTCTGAGAAAAACTACTTGATTACAGTAGTTTGTGTTTTTGTAATTTATTATTTTGCACCACTGATTACTTTTTTAAAAACAAA[A/G]GTGATGCCATTTTACTTATAAAAAAAATATACGCAAAATAGTTGTAAAGTATTTTAAATAATAACATATTCTACAGAGTAAAAAGCTTGGCTGTATAAACATAAAATTTGAATAAAATTCCAACAAATTTAACTTTGGGTTAAATAATAA
zSNP26655265	zC59F17	192995	1	0							GATAATGGCAGAGCTGTGCGTTTTTTTTTCTTTATGTAGATTTTCACATCTGCATTTATTTTACCAGCAAGCAGGATATTTAAATGAATAACAAACACTAATTATTATTAATGAAAGGATACAATATTTATTATTTTCATTCCTTCTCTG[A/T]TAATGTCTGATAATTGATGCCTCAGGCAGAATATCATTAACCACACATAAAACCCTGTCCTCAATCTTCCGTTTCAGCTGAAAATATGACACACTACTAAAGAAAGCCAGTATACATGTAGTAACTAGATTAAAGAATAAAAAATAATAA
zSNP26655465	zC59F17	195012	1	0							CTACTGAAAACTAACCACAGTGAATCAGTGACATTCGATGATGCAATCGCTTTTAAAAAGGGCTTTGAAGTTTTTTTTTTATATTATTATTTTGGAATATGTGAAACTATCCAAGCACTTTAAAGGAATACTCCACTTTAACAAAATATT[T/C]TCATTTTAAAACTCCCCCCAGTTGAATTTTACCATCTTTGAAGCTATTCAGCCGATCTCTGGGTCTGGTGGGAGCCCTTTTAACTTAGCTTAGCATAGAGCATTTAATCAGATTAGACCATTAGCATCTCACTACAAAATCGCCAAAGAT
zSNP26655448	zC59F17	194909	1	0							CCATTGGACAAAAACAAATGCAGTAAAACGACATATGTAAATTTGCAGTAGTATGATGCAACAACTACCAATGGAAGATTCTTCACCTGCAATGTATGAAAAACTACTGAAAACTAACCACAGTGAATCAGTGACATTCGATGATGCAAT[T/C]GCTTTTAAAAAGGGCTTTGAAGTTTTTTTTTTATATTATTATTTTGGAATATGTGAAACTATCCAAGCACTTTAAAGGAATACTCCACTTTAACAAAATATTCTCATTTTAAAACTCCCCCCAGTTGAATTTTACCATCTTTGAAGCTAT
zSNP26655442	zC59F17	194781	1	0							AATCATATAACTTTGGGCATATTATTTACGATAATAAAGCAGCTCTTTATTTTTTCATTCTATTTCGCTTCCCATTTGACAGCATGAACCAGCCATCATACTGCCGAGCTGGCCTTTATGCAGCATCACCATTGGACAAAAACAAATGCA[A/G]TAAAACGACATATGTAAATTTGCAGTAGTATGATGCAACAACTACCAATGGAAGATTCTTCACCTGCAATGTATGAAAAACTACTGAAAACTAACCACAGTGAATCAGTGACATTCGATGATGCAATCGCTTTTAAAAAGGGCTTTGAAG
zSNP26655504	zC59F17	195625	1	0							CTAATCTGATTCAATGAATTATGTTAAGCTAAGCTAAAAATGCTCTCGTCAAACCTAGATCAGCTGAATGGATTCAAAACTCAACTATATACACTAGAGAAGTTGTAAAACAAGCATATTTTGATTAAGATTTCCCATATTAATTAAAAA[A/T]GAAACAAGAAACAATTTCAAATGGTCTTACCTTGTCTTCTTGGTCACTCTCACTGTCACACTGTAAGACAAAGACAAAGGTGACATTAGAACTGTGCTAGATGTGATGGAGCTAACCCCACCCCCACCCCCCACCCTGGTTTTAAATATA
zSNP26655496	zC59F17	195453	1	0							ATGGCTGCAGCAGGCGCAATGATATTACACAACACCTGAAAATAGGTAACTTCCAAGCTGACTACTTGCTTGCACAAGGACCATGCTGGTCATGCAGCATAATACAGAATACAAAATGACACTAAAACATTATTGAAAGTCCTTAAATAT[T/G]TTTGAGTGAGATGCTAATGGTCTAATCTGATTCAATGAATTATGTTAAGCTAAGCTAAAAATGCTCTCGTCAAACCTAGATCAGCTGAATGGATTCAAAACTCAACTATATACACTAGAGAAGTTGTAAAACAAGCATATTTTGATTAAG
zSNP26655494	zC59F17	195449	1	0							TACCATGGCTGCAGCAGGCGCAATGATATTACACAACACCTGAAAATAGGTAACTTCCAAGCTGACTACTTGCTTGCACAAGGACCATGCTGGTCATGCAGCATAATACAGAATACAAAATGACACTAAAACATTATTGAAAGTCCTTAA[-/A]TATGTTTGAGTGAGATGCTAATGGTCTAATCTGATTCAATGAATTATGTTAAGCTAAGCTAAAAATGCTCTCGTCAAACCTAGATCAGCTGAATGGATTCAAAACTCAACTATATACACTAGAGAAGTTGTAAAACAAGCATATTTTGAT
zSNP26655438	zC59F17	194751	1	0							TAGATAAAAACATCAGCATTCAACCACCAAAATCATATAACTTTGGGCATATTATTTACGATAATAAAGCAGCTCTTTATTTTTTCATTCTATTTCGCTTCCCATTTGACAGCATGAACCAGCCATCATACTGCCGAGCTGGCCTTTATG[T/C]AGCATCACCATTGGACAAAAACAAATGCAGTAAAACGACATATGTAAATTTGCAGTAGTATGATGCAACAACTACCAATGGAAGATTCTTCACCTGCAATGTATGAAAAACTACTGAAAACTAACCACAGTGAATCAGTGACATTCGATG
zSNP26655425	zC59F17	194676	1	0							TTTACAGTGAGACCGTGCTTTATTCAGACTGGATCCTTCTGATTGATTCTTACATGCAATTCATTGGCAATATAATAGATAAAAACATCAGCATTCAACCACCAAAATCATATAACTTTGGGCATATTATTTACGATAATAAAGCAGCTC[A/T]TTATTTTTTCATTCTATTTCGCTTCCCATTTGACAGCATGAACCAGCCATCATACTGCCGAGCTGGCCTTTATGCAGCATCACCATTGGACAAAAACAAATGCAGTAAAACGACATATGTAAATTTGCAGTAGTATGATGCAACAACTAC
zSNP26655422	zC59F17	194661	1	0							TGAAATAAACACAAATTTACAGTGAGACCGTGCTTTATTCAGACTGGATCCTTCTGATTGATTCTTACATGCAATTCATTGGCAATATAATAGATAAAAACATCAGCATTCAACCACCAAAATCATATAACTTTGGGCATATTATTTACG[A/G]TAATAAAGCAGCTCTTTATTTTTTCATTCTATTTCGCTTCCCATTTGACAGCATGAACCAGCCATCATACTGCCGAGCTGGCCTTTATGCAGCATCACCATTGGACAAAAACAAATGCAGTAAAACGACATATGTAAATTTGCAGTAGTA
zSNP26655411	zC59F17	194598	1	0							CCATGAAAGTGAAATTACTGGACCTAATCTAAAACTAAACTGAAATGTACAGTCAATTATTATTGAAATAAACACAAATTTACAGTGAGACCGTGCTTTATTCAGACTGGATCCTTCTGATTGATTCTTACATGCAATTCATTGGCAATA[T/G]AATAGATAAAAACATCAGCATTCAACCACCAAAATCATATAACTTTGGGCATATTATTTACGATAATAAAGCAGCTCTTTATTTTTTCATTCTATTTCGCTTCCCATTTGACAGCATGAACCAGCCATCATACTGCCGAGCTGGCCTTTA
zSNP26655437	zC59F17	194745	1	0							ATATAATAGATAAAAACATCAGCATTCAACCACCAAAATCATATAACTTTGGGCATATTATTTACGATAATAAAGCAGCTCTTTATTTTTTCATTCTATTTCGCTTCCCATTTGACAGCATGAACCAGCCATCATACTGCCGAGCTGGCC[T/C]TTATGCAGCATCACCATTGGACAAAAACAAATGCAGTAAAACGACATATGTAAATTTGCAGTAGTATGATGCAACAACTACCAATGGAAGATTCTTCACCTGCAATGTATGAAAAACTACTGAAAACTAACCACAGTGAATCAGTGACAT
zSNP26655435	zC59F17	194722	1	0							TTCTTACATGCAATTCATTGGCAATATAATAGATAAAAACATCAGCATTCAACCACCAAAATCATATAACTTTGGGCATATTATTTACGATAATAAAGCAGCTCTTTATTTTTTCATTCTATTTCGCTTCCCATTTGACAGCATGAACCA[A/G]CCATCATACTGCCGAGCTGGCCTTTATGCAGCATCACCATTGGACAAAAACAAATGCAGTAAAACGACATATGTAAATTTGCAGTAGTATGATGCAACAACTACCAATGGAAGATTCTTCACCTGCAATGTATGAAAAACTACTGAAAAC
zSNP26655430	zC59F17	194708	1	0							ATCCTTCTGATTGATTCTTACATGCAATTCATTGGCAATATAATAGATAAAAACATCAGCATTCAACCACCAAAATCATATAACTTTGGGCATATTATTTACGATAATAAAGCAGCTCTTTATTTTTTCATTCTATTTCGCTTCCCATTT[T/G]ACAGCATGAACCAGCCATCATACTGCCGAGCTGGCCTTTATGCAGCATCACCATTGGACAAAAACAAATGCAGTAAAACGACATATGTAAATTTGCAGTAGTATGATGCAACAACTACCAATGGAAGATTCTTCACCTGCAATGTATGAA
zSNP26655605	zC59F17	196875	1	0							GTGAATTTTTGTAGTGTGGCATGGTGGCTCAGTGTGTAGCACTGTCACCTCACAGCAAGAAGGTCCCAGCAGGGCCAGTTGGCATTTCTGTGAGGAGTTCGCAAGTTCTTACTGTGTTCTCATGTTTTTTTTTCCAGGTGCTCTGGTTTC[T/C]CCTACAGTCCAAAAACATGCAATATAAGTAAATTGGGTAAACAAAATTGGGCGTAGTGTGTGAAAGAGTGTATCGATGTTTCCATCACTGGGTTGCGGCCTGAGAAATATAAAATCATAAGTGGGAACAGTTAGCAGTTTAGTCTGCTGT
zSNP26655595	zC59F17	196720	1	0							AGTTCATTAGGAGTCTTTTTTTTTCAGAATCAGACTACATTGGTCAACTTATATGTATTCTTGATTCACTAAAAAAAACTAGCTTGTGTTCATCCGTGATACTGCTGTTTTTTTACACTACGTCTGATTCTGAATCACAAGATCATATGA[T/G]TTTTGTGAATTTTTGTAGTGTGGCATGGTGGCTCAGTGTGTAGCACTGTCACCTCACAGCAAGAAGGTCCCAGCAGGGCCAGTTGGCATTTCTGTGAGGAGTTCGCAAGTTCTTACTGTGTTCTCATGTTTTTTTTTCCAGGTGCTCTGG
zSNP26655553	zC59F17	196313	1	0							CAGTTGTTGGCACTGAGGAGAGCAGGCTTTCTGATTAGTTGGGTTCTGAATCATATTCTGGCTGCATGCTTTTTTATTCAATAAAAATAATCAGTTTGATTTGATTTTGATTTATCAAGGGTAGCGTTTCAGATAATTTAAAACTTATTT[T/C]GAACTGCTCAATAATAGAACCAAAACATCTGTTTTTGATCAACTAAAATAAGCAAGTTCTTAGGAATCATTCTTGTTCTGAATCTGTTAACACTGATCACAATGTGTTTTGATTCACTAAAAATATATCATGATAGTCATTTGATTATAA
zSNP26655666	zC59F17	198176	1	0							TGCTGCAGTGCCATGGCTAGAGCAGGTGCAATGAAATTACGAAGCACTTAAAAATAGGTAACTGTGTTACATCCGACTGTGCTACGACCAACAGATCGCACTATTATGTTTTTCTCTTCTTTTTCATTCGTTTATAACCTGTTATAACCT[T/G]TAACACATTTTTATCTGTTTTTCAATCATTTTAAATTTGTTTTTATTTTTCTTAGACTTGTGTCTTTTATTTCTGTTTATGTAAAGCACTTTGAATTGAAACTGTGTATGAAATGTGCTTTATAAATAAACTTGCCTTGCTTTGCCTAAC
zSNP26655642	zC59F17	197852	1	0							CTTGCAATGTTGATTGTTCCCTGTTTTGTGATGTAAACTTTTTACAACAATAAAAAAAATGAATTTTTGAATCTATTCAGCCAATCTCTGGGTCTGGTGGAACACTTTTAGCTTAGCTTTGCATAGATCAGTGAATCTGATTAGACCATT[A/G]GCATCTCGCTACAAATCCACTAAATATTTTTGATAATTTCCCAATTAAAGCTTAACCCTGCTGTAGTTTTATTGTGTACTAAGACTGACAAAAAATAAAAGTTGTTATATTTTAGGTCAAAATGGCTAGGTACTGTCTTAATAATACGCA
zSNP26655639	zC59F17	197186	1	0							GATAAAAAAGCTGAAGCGACTAAGCTGAAGGTAAATTAATGAATGAATGATTTCTTCATTCATTCATTCATTTTCTTTTCGGTTTGTTCTTTATTATTCCGGGGTCACCACAGCAAAATGAACCGCCAACTTATCCAGCACATGTTTTAC[A/G]CAGTGGATGCAACCCATCTCTGGGAAAAAAGTCCATACACACTCAATCACACTCATACACTACAGACAATTTACCCTTCCCAATTCACCTGTACGGCATGTCTTTATGCTGTGGGGGAAACCAGAGCATCCTGAGGAAACCCACACGAAC
zSNP26655552	zC59F17	196310	1	0							TTTCAGTTGTTGGCACTGAGGAGAGCAGGCTTTCTGATTAGTTGGGTTCTGAATCATATTCTGGCTGCATGCTTTTTTATTCAATAAAAATAATCAGTTTGATTTGATTTTGATTTATCAAGGGTAGCGTTTCAGATAATTTAAAACTTA[A/T]TTTGAACTGCTCAATAATAGAACCAAAACATCTGTTTTTGATCAACTAAAATAAGCAAGTTCTTAGGAATCATTCTTGTTCTGAATCTGTTAACACTGATCACAATGTGTTTTGATTCACTAAAAATATATCATGATAGTCATTTGATTA
zSNP26655516	zC59F17	195937	1	0							AAGTGGAAATCTGATTTAGGCAGTCTCGCACTGCACAGCTCATCAGCAGAGTAATAAAAGTCTAAGCAGGAAAAGGCTGTTCTTATCTCACTCAGTGGCCAGGCCTCATTACATCTGCCTATTACCACCAGCAGGGCTTTTTTTTTTTTT[-/T]TTACCCAGACACCAACTAGAGTACGAGTCAAACTATCTTCACGTCTCATAGACCACAGACATACTGCAGCTAAATACATCTGTCACTCTGCAGCTGAATGCTTAAGCATGCTCTGTGTACACAGTCTGATTGTTTACATGCATTTGCAAG
zSNP26655515	zC59F17	195935	1	0							TGAAGTGGAAATCTGATTTAGGCAGTCTCGCACTGCACAGCTCATCAGCAGAGTAATAAAAGTCTAAGCAGGAAAAGGCTGTTCTTATCTCACTCAGTGGCCAGGCCTCATTACATCTGCCTATTACCACCAGCAGGGCTTTTTTTTTTT[A/T]TTTTACCCAGACACCAACTAGAGTACGAGTCAAACTATCTTCACGTCTCATAGACCACAGACATACTGCAGCTAAATACATCTGTCACTCTGCAGCTGAATGCTTAAGCATGCTCTGTGTACACAGTCTGATTGTTTACATGCATTTGCA
zSNP26655510	zC59F17	195880	1	0							GATGGAGCTAACCCCACCCCCACCCCCCACCCTGGTTTTAAATATAAAGTCATTATGAAGTGGAAATCTGATTTAGGCAGTCTCGCACTGCACAGCTCATCAGCAGAGTAATAAAAGTCTAAGCAGGAAAAGGCTGTTCTTATCTCACTC[A/T]GTGGCCAGGCCTCATTACATCTGCCTATTACCACCAGCAGGGCTTTTTTTTTTTTTTTTACCCAGACACCAACTAGAGTACGAGTCAAACTATCTTCACGTCTCATAGACCACAGACATACTGCAGCTAAATACATCTGTCACTCTGCAG
zSNP26655543	zC59F17	196223	1	0							ACATGCATTTGCAAGCAAATTCATTCCCGAAATCAATCAGAAAAAACAAATGAACTGATTATTTGTGTTAAAAATAGCATTCAGACTTTTCAGTTGTTGGCACTGAGGAGAGCAGGCTTTCTGATTAGTTGGGTTCTGAATCATATTCTG[A/G]CTGCATGCTTTTTTATTCAATAAAAATAATCAGTTTGATTTGATTTTGATTTATCAAGGGTAGCGTTTCAGATAATTTAAAACTTATTTTGAACTGCTCAATAATAGAACCAAAACATCTGTTTTTGATCAACTAAAATAAGCAAGTTCT
zSNP26655539	zC59F17	196183	1	0							GAATGCTTAAGCATGCTCTGTGTACACAGTCTGATTGTTTACATGCATTTGCAAGCAAATTCATTCCCGAAATCAATCAGAAAAAACAAATGAACTGATTATTTGTGTTAAAAATAGCATTCAGACTTTTCAGTTGTTGGCACTGAGGAG[A/G]GCAGGCTTTCTGATTAGTTGGGTTCTGAATCATATTCTGGCTGCATGCTTTTTTATTCAATAAAAATAATCAGTTTGATTTGATTTTGATTTATCAAGGGTAGCGTTTCAGATAATTTAAAACTTATTTTGAACTGCTCAATAATAGAAC
zSNP26655518	zC59F17	195939	1	0							GTGGAAATCTGATTTAGGCAGTCTCGCACTGCACAGCTCATCAGCAGAGTAATAAAAGTCTAAGCAGGAAAAGGCTGTTCTTATCTCACTCAGTGGCCAGGCCTCATTACATCTGCCTATTACCACCAGCAGGGCTTTTTTTTTTTTTTT[-/T]ACCCAGACACCAACTAGAGTACGAGTCAAACTATCTTCACGTCTCATAGACCACAGACATACTGCAGCTAAATACATCTGTCACTCTGCAGCTGAATGCTTAAGCATGCTCTGTGTACACAGTCTGATTGTTTACATGCATTTGCAAGCA
zSNP26655311	zC59F17	193689	1	0							TATATATGTTATTTATTTTATAATATGTAGAGTGAATGTGAATTTCCCTTTGGGATTAAAAAAAATCTAAACAAACAAATAATCAATACATATTGCTAATTGCTAAATGTAGTGTTTGCATTGGAGCAACAGAAACAGCTGATTGGTCAA[A/G]CTTCAGTTTGAGATCTTTCAATTCAATCAGTTTAGCCAATGAACATTAGTTACAACACCAAAGAACACAGCTGAAATGCCAAACCACATCCATGGTGCCTAAAGCCCAGCTTTGGCACAAACAACAAACAAAACTGAAACTTACCTGGTT
zSNP26655250	zC59F17	192761	1	0							TGTGAAGCTTGTAATGGCCCTTTTCGCATTTCGCACACCATTTAGTCATTCATAATTAATGCAGAGTTAATTAAGGCCTTCTCACAGTCATTAACGAGATGGTAATTCTAATTAAATAGAAACACACTTTTAAGTAGAGTCTAATATTGG[A/C]TTCTCATTGATTCAAGTTTGATTAAAAAAGATTAAAGATCATTTTAGAAGCGCTATATGAGGTAATGTGGTATTAATAGTATTGATAATGGCAGAGCTGTGCGTTTTTTTTTCTTTATGTAGATTTTCACATCTGCATTTATTTTACCAG
zSNP26655291	zC59F17	193591	1	0							ATAGCATTAATACTGTAGATACAGTATGGACTAGTGTTTATTTGTTGTTTGAAACGAGTTAAAGGTGACCAAGAATTTCCTTAATATTATTGCCTTTTTATATATGTTATTTATTTTATAATATGTAGAGTGAATGTGAATTTCCCTTTG[A/G]GATTAAAAAAAATCTAAACAAACAAATAATCAATACATATTGCTAATTGCTAAATGTAGTGTTTGCATTGGAGCAACAGAAACAGCTGATTGGTCAAACTTCAGTTTGAGATCTTTCAATTCAATCAGTTTAGCCAATGAACATTAGTTA
zSNP26655339	zC59F17	193896	1	0							ACCAAAGAACACAGCTGAAATGCCAAACCACATCCATGGTGCCTAAAGCCCAGCTTTGGCACAAACAACAAACAAAACTGAAACTTACCTGGTTAGCTGGCTAAACCAGCTTCACAGTCAGGTGTTCTTGATTAAAACAAGCCGAAACAC[A/G]ACAAAAAACTCCACACAAATCTTGAGAGGGTCCTCATAGAGTGGCATTAAATGCTGCTTGGAAAAAAAAGTTATAGGATTGGTGATGTTGATGCTGTGTTTTATAGAAATGCTTGAATATTCTGGGAAGTCTGATCAATAGAAATTAGAT
zSNP26655328	zC59F17	193838	1	0							AACTTCAGTTTGAGATCTTTCAATTCAATCAGTTTAGCCAATGAACATTAGTTACAACACCAAAGAACACAGCTGAAATGCCAAACCACATCCATGGTGCCTAAAGCCCAGCTTTGGCACAAACAACAAACAAAACTGAAACTTACCTGG[T/C]TAGCTGGCTAAACCAGCTTCACAGTCAGGTGTTCTTGATTAAAACAAGCCGAAACACGACAAAAAACTCCACACAAATCTTGAGAGGGTCCTCATAGAGTGGCATTAAATGCTGCTTGGAAAAAAAAGTTATAGGATTGGTGATGTTGAT
zSNP26655316	zC59F17	193736	1	0							CTTTGGGATTAAAAAAAATCTAAACAAACAAATAATCAATACATATTGCTAATTGCTAAATGTAGTGTTTGCATTGGAGCAACAGAAACAGCTGATTGGTCAAACTTCAGTTTGAGATCTTTCAATTCAATCAGTTTAGCCAATGAACAT[A/T]AGTTACAACACCAAAGAACACAGCTGAAATGCCAAACCACATCCATGGTGCCTAAAGCCCAGCTTTGGCACAAACAACAAACAAAACTGAAACTTACCTGGTTAGCTGGCTAAACCAGCTTCACAGTCAGGTGTTCTTGATTAAAACAAG
zSNP26655290	zC59F17	193551	1	0							GATGACCAAAGTCATACTAGATGAATTATGCTGAATTGTAATAGCATTAATACTGTAGATACAGTATGGACTAGTGTTTATTTGTTGTTTGAAACGAGTTAAAGGTGACCAAGAATTTCCTTAATATTATTGCCTTTTTATATATGTTAT[A/T]TATTTTATAATATGTAGAGTGAATGTGAATTTCCCTTTGGGATTAAAAAAAATCTAAACAAACAAATAATCAATACATATTGCTAATTGCTAAATGTAGTGTTTGCATTGGAGCAACAGAAACAGCTGATTGGTCAAACTTCAGTTTGAG
zSNP26655272	zC59F17	193064	1	0							AGCAGGATATTTAAATGAATAACAAACACTAATTATTATTAATGAAAGGATACAATATTTATTATTTTCATTCCTTCTCTGATAATGTCTGATAATTGATGCCTCAGGCAGAATATCATTAACCACACATAAAACCCTGTCCTCAATCTT[T/C]CGTTTCAGCTGAAAATATGACACACTACTAAAGAAAGCCAGTATACATGTAGTAACTAGATTAAAGAATAAAAAATAATAATGATTGCATAGGATTTAGGGAGTAATAATTATATAAATCATCCAAAATGTTGAAAAAGAAGAAAACCTA
zSNP26655270	zC59F17	193062	1	0							CAAGCAGGATATTTAAATGAATAACAAACACTAATTATTATTAATGAAAGGATACAATATTTATTATTTTCATTCCTTCTCTGATAATGTCTGATAATTGATGCCTCAGGCAGAATATCATTAACCACACATAAAACCCTGTCCTCAATC[T/G]TCCGTTTCAGCTGAAAATATGACACACTACTAAAGAAAGCCAGTATACATGTAGTAACTAGATTAAAGAATAAAAAATAATAATGATTGCATAGGATTTAGGGAGTAATAATTATATAAATCATCCAAAATGTTGAAAAAGAAGAAAACC
zSNP26655268	zC59F17	193019	1	0							TTTTTCTTTATGTAGATTTTCACATCTGCATTTATTTTACCAGCAAGCAGGATATTTAAATGAATAACAAACACTAATTATTATTAATGAAAGGATACAATATTTATTATTTTCATTCCTTCTCTGATAATGTCTGATAATTGATGCCTC[A/G]GGCAGAATATCATTAACCACACATAAAACCCTGTCCTCAATCTTCCGTTTCAGCTGAAAATATGACACACTACTAAAGAAAGCCAGTATACATGTAGTAACTAGATTAAAGAATAAAAAATAATAATGATTGCATAGGATTTAGGGAGTA
zSNP26655289	zC59F17	193541	1	0							ACAGTGATCAGATGACCAAAGTCATACTAGATGAATTATGCTGAATTGTAATAGCATTAATACTGTAGATACAGTATGGACTAGTGTTTATTTGTTGTTTGAAACGAGTTAAAGGTGACCAAGAATTTCCTTAATATTATTGCCTTTTTA[A/T]ATATGTTATTTATTTTATAATATGTAGAGTGAATGTGAATTTCCCTTTGGGATTAAAAAAAATCTAAACAAACAAATAATCAATACATATTGCTAATTGCTAAATGTAGTGTTTGCATTGGAGCAACAGAAACAGCTGATTGGTCAAACT
zSNP26655288	zC59F17	193534	1	0							TTTACCAACAGTGATCAGATGACCAAAGTCATACTAGATGAATTATGCTGAATTGTAATAGCATTAATACTGTAGATACAGTATGGACTAGTGTTTATTTGTTGTTTGAAACGAGTTAAAGGTGACCAAGAATTTCCTTAATATTATTGC[T/C]TTTTTATATATGTTATTTATTTTATAATATGTAGAGTGAATGTGAATTTCCCTTTGGGATTAAAAAAAATCTAAACAAACAAATAATCAATACATATTGCTAATTGCTAAATGTAGTGTTTGCATTGGAGCAACAGAAACAGCTGATTGG
zSNP26655282	zC59F17	193155	1	0							ATAATTGATGCCTCAGGCAGAATATCATTAACCACACATAAAACCCTGTCCTCAATCTTCCGTTTCAGCTGAAAATATGACACACTACTAAAGAAAGCCAGTATACATGTAGTAACTAGATTAAAGAATAAAAAATAATAATGATTGCAT[A/T]GGATTTAGGGAGTAATAATTATATAAATCATCCAAAATGTTGAAAAAGAAGAAAACCTAATTAAATAAGCTTATAAAAAGGGCAGGTTCTTTTGTGGTGTGTGTACAACCCACTATAGAAGAGATAGCACATGATGGAATGATGGACAAA
zSNP26655377	zC59F17	194407	1	0							TAGATGGTGCCTTTACAGTCAAACACTTTACTCGAGTGCATGATTATATACAAAATTCACATTTTATATATAGACATTGCCAAAAACACGTAAACTAGGCATATTTACCACACATGAATTCAGATGTACAAGCATATAAGTGTCATGTGA[A/T]AATTTATTCTAAAATCATGTTCGTGGCAATGAAAAGGCCACCATGAAAGTGAAATTACTGGACCTAATCTAAAACTAAACTGAAATGTACAGTCAATTATTATTGAAATAAACACAAATTTACAGTGAGACCGTGCTTTATTCAGACTGG
zSNP26655376	zC59F17	194392	1	0							CTTTATTTGTACCTGTAGATGGTGCCTTTACAGTCAAACACTTTACTCGAGTGCATGATTATATACAAAATTCACATTTTATATATAGACATTGCCAAAAACACGTAAACTAGGCATATTTACCACACATGAATTCAGATGTACAAGCAT[A/C]TAAGTGTCATGTGATAATTTATTCTAAAATCATGTTCGTGGCAATGAAAAGGCCACCATGAAAGTGAAATTACTGGACCTAATCTAAAACTAAACTGAAATGTACAGTCAATTATTATTGAAATAAACACAAATTTACAGTGAGACCGTG
zSNP26655372	zC59F17	194263	1	0							TTCGATAACTGAAAAAAAAAAAACCCATAAAATTAATCAACTAAAGCTAAATAAAGCTGGCAAAAAGTAATTCTGTTTTCAGAATTAAAAAAGCACTCATTCTTTGGCAGGAAACCTGATCTGTAGCTGCTTTATTTGTACCTGTAGATG[A/G]TGCCTTTACAGTCAAACACTTTACTCGAGTGCATGATTATATACAAAATTCACATTTTATATATAGACATTGCCAAAAACACGTAAACTAGGCATATTTACCACACATGAATTCAGATGTACAAGCATATAAGTGTCATGTGATAATTTA
zSNP26655402	zC59F17	194540	1	0							ATATAAGTGTCATGTGATAATTTATTCTAAAATCATGTTCGTGGCAATGAAAAGGCCACCATGAAAGTGAAATTACTGGACCTAATCTAAAACTAAACTGAAATGTACAGTCAATTATTATTGAAATAAACACAAATTTACAGTGAGACC[A/G]TGCTTTATTCAGACTGGATCCTTCTGATTGATTCTTACATGCAATTCATTGGCAATATAATAGATAAAAACATCAGCATTCAACCACCAAAATCATATAACTTTGGGCATATTATTTACGATAATAAAGCAGCTCTTTATTTTTTCATTC
zSNP26655392	zC59F17	194505	1	0							GCATATTTACCACACATGAATTCAGATGTACAAGCATATAAGTGTCATGTGATAATTTATTCTAAAATCATGTTCGTGGCAATGAAAAGGCCACCATGAAAGTGAAATTACTGGACCTAATCTAAAACTAAACTGAAATGTACAGTCAAT[A/T]ATTATTGAAATAAACACAAATTTACAGTGAGACCGTGCTTTATTCAGACTGGATCCTTCTGATTGATTCTTACATGCAATTCATTGGCAATATAATAGATAAAAACATCAGCATTCAACCACCAAAATCATATAACTTTGGGCATATTAT
zSNP26655381	zC59F17	194458	1	0							AAAATTCACATTTTATATATAGACATTGCCAAAAACACGTAAACTAGGCATATTTACCACACATGAATTCAGATGTACAAGCATATAAGTGTCATGTGATAATTTATTCTAAAATCATGTTCGTGGCAATGAAAAGGCCACCATGAAAGT[A/G]AAATTACTGGACCTAATCTAAAACTAAACTGAAATGTACAGTCAATTATTATTGAAATAAACACAAATTTACAGTGAGACCGTGCTTTATTCAGACTGGATCCTTCTGATTGATTCTTACATGCAATTCATTGGCAATATAATAGATAAA
zSNP26655370	zC59F17	194242	1	0							GACTATTGGTTAAAACACATTTTCGATAACTGAAAAAAAAAAAACCCATAAAATTAATCAACTAAAGCTAAATAAAGCTGGCAAAAAGTAATTCTGTTTTCAGAATTAAAAAAGCACTCATTCTTTGGCAGGAAACCTGATCTGTAGCTG[T/C]TTTATTTGTACCTGTAGATGGTGCCTTTACAGTCAAACACTTTACTCGAGTGCATGATTATATACAAAATTCACATTTTATATATAGACATTGCCAAAAACACGTAAACTAGGCATATTTACCACACATGAATTCAGATGTACAAGCATA
zSNP26655357	zC59F17	194017	1	0							GTGTTCTTGATTAAAACAAGCCGAAACACGACAAAAAACTCCACACAAATCTTGAGAGGGTCCTCATAGAGTGGCATTAAATGCTGCTTGGAAAAAAAAGTTATAGGATTGGTGATGTTGATGCTGTGTTTTATAGAAATGCTTGAATAT[T/C]CTGGGAAGTCTGATCAATAGAAATTAGATCTGATGGGTATATGTATGGGTAGGGAAAATGAAAACTACAACTAAGACTATTGGTTAAAACACATTTTCGATAACTGAAAAAAAAAAAACCCATAAAATTAATCAACTAAAGCTAAATAAA
zSNP26655354	zC59F17	193984	1	0							CTGGTTAGCTGGCTAAACCAGCTTCACAGTCAGGTGTTCTTGATTAAAACAAGCCGAAACACGACAAAAAACTCCACACAAATCTTGAGAGGGTCCTCATAGAGTGGCATTAAATGCTGCTTGGAAAAAAAAGTTATAGGATTGGTGATG[T/G]TGATGCTGTGTTTTATAGAAATGCTTGAATATTCTGGGAAGTCTGATCAATAGAAATTAGATCTGATGGGTATATGTATGGGTAGGGAAAATGAAAACTACAACTAAGACTATTGGTTAAAACACATTTTCGATAACTGAAAAAAAAAAA
zSNP26655344	zC59F17	193926	1	0							CATCCATGGTGCCTAAAGCCCAGCTTTGGCACAAACAACAAACAAAACTGAAACTTACCTGGTTAGCTGGCTAAACCAGCTTCACAGTCAGGTGTTCTTGATTAAAACAAGCCGAAACACGACAAAAAACTCCACACAAATCTTGAGAGG[A/G]TCCTCATAGAGTGGCATTAAATGCTGCTTGGAAAAAAAAGTTATAGGATTGGTGATGTTGATGCTGTGTTTTATAGAAATGCTTGAATATTCTGGGAAGTCTGATCAATAGAAATTAGATCTGATGGGTATATGTATGGGTAGGGAAAAT
zSNP26655367	zC59F17	194149	1	0							ATAGAAATGCTTGAATATTCTGGGAAGTCTGATCAATAGAAATTAGATCTGATGGGTATATGTATGGGTAGGGAAAATGAAAACTACAACTAAGACTATTGGTTAAAACACATTTTCGATAACTGAAAAAAAAAAAACCCATAAAATTAA[A/T]CAACTAAAGCTAAATAAAGCTGGCAAAAAGTAATTCTGTTTTCAGAATTAAAAAAGCACTCATTCTTTGGCAGGAAACCTGATCTGTAGCTGCTTTATTTGTACCTGTAGATGGTGCCTTTACAGTCAAACACTTTACTCGAGTGCATGA
zSNP26655366	zC59F17	194135	1	0							TGATGCTGTGTTTTATAGAAATGCTTGAATATTCTGGGAAGTCTGATCAATAGAAATTAGATCTGATGGGTATATGTATGGGTAGGGAAAATGAAAACTACAACTAAGACTATTGGTTAAAACACATTTTCGATAACTGAAAAAAAAAAA[A/C]CCCATAAAATTAATCAACTAAAGCTAAATAAAGCTGGCAAAAAGTAATTCTGTTTTCAGAATTAAAAAAGCACTCATTCTTTGGCAGGAAACCTGATCTGTAGCTGCTTTATTTGTACCTGTAGATGGTGCCTTTACAGTCAAACACTTT
zSNP26655361	zC59F17	194109	1	0							AAAAAAAGTTATAGGATTGGTGATGTTGATGCTGTGTTTTATAGAAATGCTTGAATATTCTGGGAAGTCTGATCAATAGAAATTAGATCTGATGGGTATATGTATGGGTAGGGAAAATGAAAACTACAACTAAGACTATTGGTTAAAACA[T/C]ATTTTCGATAACTGAAAAAAAAAAAACCCATAAAATTAATCAACTAAAGCTAAATAAAGCTGGCAAAAAGTAATTCTGTTTTCAGAATTAAAAAAGCACTCATTCTTTGGCAGGAAACCTGATCTGTAGCTGCTTTATTTGTACCTGTAG
zSNP26654729	zC59F17	180366	1	0							TTTATTCCTCTCTGTGCTGTGCTGGAAATGATGCTGTTTGCCTAGAGGGGGAAAAAGCAATTCATGCCTTTTCAATGAGTGGATTGCCACACAACTAATCAAGAATGATCTTGACCCTTTTTGCTTTTTCCAAGTGCCTGAATAGGTGTG[T/G]AAAAGTCTAGGATAGGATAAAGCAAGATATAAGTGGTCCAGCGCTGTAATGGCAGGGCTACTGCTGTCCATCCTGATCCATTAGAGGTCAGACAGGAGTGTTAAAGGCTGAAAAATAATATTGTTGCGGTAAGGCCCCTTCTGCGAAGCC
zSNP26653922	zC59F17	153420	1	0							TGATGGTCCGGAAAGAAAGATTAAAGGAATGTGAGAAAGATTTGCACTGAACTACATATTTTCCAAATCAGCCAGATAGTGGCTTGCCAACGAATAGGTCTTGTTTAATGATTTTTTTGAGGGATATGTGTATTTTCGTCTGTTTATACG[A/C]GTGAAGAGTGTTGCACACATCCACCATCTTTACATTGTTTTTTTATGCAACACAGACAGATCCCAAATGCCAACACAGATGTGTTTACCACAAAGCGGCAACTTCCTGCTCTCCCTCATGAAGCAAATACGTAAGTAACTGAAACTGCAA
zSNP26653901	zC59F17	153340	1	0							GGCTCACTATGCCGCTGCATTTAAGTAGGAGAAGTGAAGAATGCTAGAGAAAGAAAAAAAAATGGAGGAATGAGAACAGATGATGGTCCGGAAAGAAAGATTAAAGGAATGTGAGAAAGATTTGCACTGAACTACATATTTTCCAAATCA[A/G]CCAGATAGTGGCTTGCCAACGAATAGGTCTTGTTTAATGATTTTTTTGAGGGATATGTGTATTTTCGTCTGTTTATACGCGTGAAGAGTGTTGCACACATCCACCATCTTTACATTGTTTTTTTATGCAACACAGACAGATCCCAAATGC
zSNP26653793	zC59F17	152600	1	0							CACAAAATAAAGTATCCATCTCCTGCATATGACGGATTCGTATCCAGATCTCATTTCAGACTCATTCAGCTTTAAAAGCCCTCCACTACAACGTCATTCCTCACCCTCTCCGTCTCCTCCAGAGCGACGTTATCCGTCATCATTCCGCAC[A/G]CCCTGATCGATGCCTTTTTTATCATGCTATGTTACGAAAGTGACTTATGAAACTCCCCTCCCCCTGACGCCCGACCATTTCATCACTGCGGTATTAGGATTGATGGCACTGCAGCGAGGGGAGATTAATCAAGCCCAGAACACCCTCCAA
zSNP26653958	zC59F17	155640	1	0							AATATCGAGATTCGAGACACTGCCAGGCAGCATTCTGGCCAAAAGTGAAGTTGACTACACAAGAGAGCATAAGATGGATTTCACAGATTTCCACATGGTATTTGACAACGCCAGTCCTAAAATATCTTCCACGATTTTAGCAATCTTTAC[T/C]GCTTCTTGACCTTCGCATACACTATGGGTGATAAATGTGAAAATAATAGACCAAAAATGAAAGACAGGACCCATCTCAGAGTACCAGCCCCCAAAGAGATGCACGTCTAAAAGGTCTTTGTGTTTAAAAGTGCAACGGTGAGTCTGTCAT
zSNP26653934	zC59F17	154928	1	0							AAACTTTGACAATTAATATTAGTTTTAAAATGATTTCCTCATTCCAAGAACAAGACTATAAGTTTCATAAAGGTTTCATAAAAAGTGCATAACAAAAATGCAGGAAATATATAATGTGGCCAGAAATGTAAAAAATGGTCAACATTTTGG[T/C]CATTCTTGTCAGGATTCTGCCACTTCAGTCTTGTTAATTCTTGTTTTGGTCGCAGAGTCCAGACACTAGTCCTATCTTGTCTTGTATGTCGGGCTTGGCTCAAGCTTTCTCAGGCCGGGCACTCATTCAGCGGTTAATGCATTCTCTTAT
zSNP26653931	zC59F17	154657	1	0							CCCCCAGTCAGTGTGATGACGTGTGAACAAAATGGTGACGGTTGGCCATGCATACTGGTAGCTTCTTTTGCGTTCTTCAGAAACCTATGGGTGACGTGACGAATACTACGTCTATATCTTTTACAATCTATGGTTTACCCTCAAAACAAT[T/G]TTTATAATTCACAAGCCACAAAAGGCAACCAACTGACTGTTTACTGACCAAACATGTGATCGTTATGAGACTGTATTGAGGATGTGCATTAATATATGCGCAACATTTAACGTTGCATTCAAACTTTGACAATTAATATTAGTTTTAAAA
zSNP26653783	zC59F17	152547	1	0							CCTGTGCTTGATTGTTTGGTTTAATAAAGAGCGATGGCTGAAAATCTGTCAACCACAAAATAAAGTATCCATCTCCTGCATATGACGGATTCGTATCCAGATCTCATTTCAGACTCATTCAGCTTTAAAAGCCCTCCACTACAACGTCAT[T/C]CCTCACCCTCTCCGTCTCCTCCAGAGCGACGTTATCCGTCATCATTCCGCACACCCTGATCGATGCCTTTTTTATCATGCTATGTTACGAAAGTGACTTATGAAACTCCCCTCCCCCTGACGCCCGACCATTTCATCACTGCGGTATTAG
zSNP26653770	zC59F17	152312	1	0							GGCTGGAAATTCACACTACATTCAATTTCCCATTTCAAGATAACATTCATAGTTTTTGCATCTTCTAAGTTTCTTAACTTTGTTTGATTTTAAGAACATGTTTGTTCCTTTTTACATAATAAACATTTTTTACACCACATCCAAAAATAA[T/C]ATCCAATGCTAAATCTGAGAATGGTGAATCAACAGTTAAACTTAGGCATATGCAACGTTGTCTTTACAACTGTTGGCTTGCGTTCCTGTGCTTGATTGTTTGGTTTAATAAAGAGCGATGGCTGAAAATCTGTCAACCACAAAATAAAGT
zSNP26653769	zC59F17	152305	1	0							TGTGTTTGGCTGGAAATTCACACTACATTCAATTTCCCATTTCAAGATAACATTCATAGTTTTTGCATCTTCTAAGTTTCTTAACTTTGTTTGATTTTAAGAACATGTTTGTTCCTTTTTACATAATAAACATTTTTTACACCACATCCA[A/G]AAATAACATCCAATGCTAAATCTGAGAATGGTGAATCAACAGTTAAACTTAGGCATATGCAACGTTGTCTTTACAACTGTTGGCTTGCGTTCCTGTGCTTGATTGTTTGGTTTAATAAAGAGCGATGGCTGAAAATCTGTCAACCACAAA
zSNP26653768	zC59F17	152292	1	0							CATGTTTATTTTATGTGTTTGGCTGGAAATTCACACTACATTCAATTTCCCATTTCAAGATAACATTCATAGTTTTTGCATCTTCTAAGTTTCTTAACTTTGTTTGATTTTAAGAACATGTTTGTTCCTTTTTACATAATAAACATTTTT[T/G]ACACCACATCCAAAAATAACATCCAATGCTAAATCTGAGAATGGTGAATCAACAGTTAAACTTAGGCATATGCAACGTTGTCTTTACAACTGTTGGCTTGCGTTCCTGTGCTTGATTGTTTGGTTTAATAAAGAGCGATGGCTGAAAATC
zSNP26653777	zC59F17	152395	1	0							TTGATTTTAAGAACATGTTTGTTCCTTTTTACATAATAAACATTTTTTACACCACATCCAAAAATAACATCCAATGCTAAATCTGAGAATGGTGAATCAACAGTTAAACTTAGGCATATGCAACGTTGTCTTTACAACTGTTGGCTTGCG[T/C]TCCTGTGCTTGATTGTTTGGTTTAATAAAGAGCGATGGCTGAAAATCTGTCAACCACAAAATAAAGTATCCATCTCCTGCATATGACGGATTCGTATCCAGATCTCATTTCAGACTCATTCAGCTTTAAAAGCCCTCCACTACAACGTCA
zSNP26653776	zC59F17	152385	1	0							TTAACTTTGTTTGATTTTAAGAACATGTTTGTTCCTTTTTACATAATAAACATTTTTTACACCACATCCAAAAATAACATCCAATGCTAAATCTGAGAATGGTGAATCAACAGTTAAACTTAGGCATATGCAACGTTGTCTTTACAACTG[T/C]TGGCTTGCGTTCCTGTGCTTGATTGTTTGGTTTAATAAAGAGCGATGGCTGAAAATCTGTCAACCACAAAATAAAGTATCCATCTCCTGCATATGACGGATTCGTATCCAGATCTCATTTCAGACTCATTCAGCTTTAAAAGCCCTCCAC
zSNP26653773	zC59F17	152372	1	0							TCTTCTAAGTTTCTTAACTTTGTTTGATTTTAAGAACATGTTTGTTCCTTTTTACATAATAAACATTTTTTACACCACATCCAAAAATAACATCCAATGCTAAATCTGAGAATGGTGAATCAACAGTTAAACTTAGGCATATGCAACGTT[C/G]TCTTTACAACTGTTGGCTTGCGTTCCTGTGCTTGATTGTTTGGTTTAATAAAGAGCGATGGCTGAAAATCTGTCAACCACAAAATAAAGTATCCATCTCCTGCATATGACGGATTCGTATCCAGATCTCATTTCAGACTCATTCAGCTTT
zSNP26654126	zC59F17	160056	1	0							TGTCGGCTCTTTTATCGAGGATTCAAGCTGTCAGCCGTAATCAGAGGACTACTGGTGCGGAGCAGAGGAGATAAGACCTGCCTGTCAACAAGCCATCATACACTCCACACATATGCTCACACTCATCACACCCTCCCCAGAGAGAGACAC[A/C]GAGAAAACGCAGGAGATACAGGTAGAGAAAGACAAAGCACAAAAGTGCAAAAGCTGATAAAAAGCAGAAAGGGGAGACAAGGGGATTGGAAATGGAGAGGCGGTCTTGTGCTGGATGATGACAGGGAAGAGCATTTTCGCTGTCTGTGTG
zSNP26654090	zC59F17	159249	1	0							ATATCACAAAGTTTAATTAAAAAAGTAATAAAAGTTGTGAATTCACCTTTGATGGATTTTAGATTTGATTATTTGTGTAAGTGTTTAGACAAAACAACCCTAAAATTTAAATAATCAGCAACTTCAGCTATTATATGTAAATGTAAATAT[A/C]TGCATCTTGAAATATCCTCTTGAAATTGTAAATAAATAAATAATAGTATTCTCCTCAATTTTCTCAGTTTCCCCCAAATTTTTGTCAACATCAAATTCTTAATCCTCCTGCATGAGCATTGAAGCTCAACATGTTCGATTCTTCGCTTTA
zSNP26654089	zC59F17	159193	1	0							CACTTTGTGCCTTTTTGTCCCGGGTGTATGATAGGGCCCATAGACTTTAAGTTAATATATCACAAAGTTTAATTAAAAAAGTAATAAAAGTTGTGAATTCACCTTTGATGGATTTTAGATTTGATTATTTGTGTAAGTGTTTAGACAAAA[T/C]AACCCTAAAATTTAAATAATCAGCAACTTCAGCTATTATATGTAAATGTAAATATATGCATCTTGAAATATCCTCTTGAAATTGTAAATAAATAAATAATAGTATTCTCCTCAATTTTCTCAGTTTCCCCCAAATTTTTGTCAACATCAA
zSNP26654136	zC59F17	160232	1	0							AGAAAGACAAAGCACAAAAGTGCAAAAGCTGATAAAAAGCAGAAAGGGGAGACAAGGGGATTGGAAATGGAGAGGCGGTCTTGTGCTGGATGATGACAGGGAAGAGCATTTTCGCTGTCTGTGTGACATCTATGAGAATCAAAATGGAAT[T/C]GGTGTGTGGTAAACTCTCGGGCATGCACAGTCAAGGCAAAAATGTATTTAGACATTTCTCACATTATCCCAGTTTATTCGATGTTGTTTAGAAAAAGGTAATAAAACATGTCAAGAACTCACTGTTAAGAACTGACTCACTGTCAGAACG
zSNP26654131	zC59F17	160109	1	0							GGTGCGGAGCAGAGGAGATAAGACCTGCCTGTCAACAAGCCATCATACACTCCACACATATGCTCACACTCATCACACCCTCCCCAGAGAGAGACACCGAGAAAACGCAGGAGATACAGGTAGAGAAAGACAAAGCACAAAAGTGCAAAA[A/G]CTGATAAAAAGCAGAAAGGGGAGACAAGGGGATTGGAAATGGAGAGGCGGTCTTGTGCTGGATGATGACAGGGAAGAGCATTTTCGCTGTCTGTGTGACATCTATGAGAATCAAAATGGAATCGGTGTGTGGTAAACTCTCGGGCATGCA
zSNP26654130	zC59F17	160095	1	0							ATCAGAGGACTACTGGTGCGGAGCAGAGGAGATAAGACCTGCCTGTCAACAAGCCATCATACACTCCACACATATGCTCACACTCATCACACCCTCCCCAGAGAGAGACACCGAGAAAACGCAGGAGATACAGGTAGAGAAAGACAAAGC[A/G]CAAAAGTGCAAAAGCTGATAAAAAGCAGAAAGGGGAGACAAGGGGATTGGAAATGGAGAGGCGGTCTTGTGCTGGATGATGACAGGGAAGAGCATTTTCGCTGTCTGTGTGACATCTATGAGAATCAAAATGGAATCGGTGTGTGGTAAA
zSNP26654088	zC59F17	159093	1	0							AAAAACTGGGTTATATCCAAACACACGTCATACATGGTGGCACAAAATATGAAAATAACAGTTGAGCTGGTCTGAAAATAGTAACAAATCATGCCTTATACACTTTGTGCCTTTTTGTCCCGGGTGTATGATAGGGCCCATAGACTTTAA[A/G]TTAATATATCACAAAGTTTAATTAAAAAAGTAATAAAAGTTGTGAATTCACCTTTGATGGATTTTAGATTTGATTATTTGTGTAAGTGTTTAGACAAAACAACCCTAAAATTTAAATAATCAGCAACTTCAGCTATTATATGTAAATGTA
zSNP26654021	zC59F17	156739	1	0							ACATTATCTTACCTTAACAAAGATGAATAATACATGTGATAGTGATTGTATAGGTTTGTTAGTACCCTTATACTGTATGCACTGTACGCACATGATGCTGCAGACTACTGCACATACACTGTAAATAAAAATTGTCACGACAATGCTTTA[A/T]TGCTACTTTAACTTATTAGTTAATTTATTTATCTTAATTTTTTGGGTAGTTTGATTTATTTAAAATGAGATGACCAGTATAGGGAAAAAAATAACATATTATAATCTTAAGTCACTTAATTAGAAGAAAGTAATGTGAAAGTATGATATG
zSNP26654019	zC59F17	156680	1	0							TGTTAACATTATGTAATTCCAATTTAACATGAACAAACATTAATTAACATTATTTAACAACATTATCTTACCTTAACAAAGATGAATAATACATGTGATAGTGATTGTATAGGTTTGTTAGTACCCTTATACTGTATGCACTGTACGCAC[A/T]TGATGCTGCAGACTACTGCACATACACTGTAAATAAAAATTGTCACGACAATGCTTTAATGCTACTTTAACTTATTAGTTAATTTATTTATCTTAATTTTTTGGGTAGTTTGATTTATTTAAAATGAGATGACCAGTATAGGGAAAAAAA
zSNP26653962	zC59F17	155681	1	0							AAAGTGAAGTTGACTACACAAGAGAGCATAAGATGGATTTCACAGATTTCCACATGGTATTTGACAACGCCAGTCCTAAAATATCTTCCACGATTTTAGCAATCTTTACCGCTTCTTGACCTTCGCATACACTATGGGTGATAAATGTGA[A/G]AATAATAGACCAAAAATGAAAGACAGGACCCATCTCAGAGTACCAGCCCCCAAAGAGATGCACGTCTAAAAGGTCTTTGTGTTTAAAAGTGCAACGGTGAGTCTGTCATGATGAGGGGCATAAAGAAGAGATTGTCGCCACTGCCAAGGT
zSNP26654087	zC59F17	158990	1	0							TCTAAATATTTGATTTCATTTGTTAAGCTCAAAGATTTGTTTCAAAATTCAGTTTTAATTTCCAGCAAATTAATAAATGAACAATAATGACAAAGTGTGGTCAAAAAACTGGGTTATATCCAAACACACGTCATACATGGTGGCACAAAA[T/C]ATGAAAATAACAGTTGAGCTGGTCTGAAAATAGTAACAAATCATGCCTTATACACTTTGTGCCTTTTTGTCCCGGGTGTATGATAGGGCCCATAGACTTTAAGTTAATATATCACAAAGTTTAATTAAAAAAGTAATAAAAGTTGTGAAT
zSNP26654037	zC59F17	156921	1	0							TCTTAATTTTTTGGGTAGTTTGATTTATTTAAAATGAGATGACCAGTATAGGGAAAAAAATAACATATTATAATCTTAAGTCACTTAATTAGAAGAAAGTAATGTGAAAGTATGATATGTTTGCATAGTTTTTTTTTTTAAGTAAGATGA[C/G]TGAATGCTAAGCAATAACTGAATGTATTATTTTCTTTTTTGTCCAGTACAAAAGAAGTGTGAACACCCCAGAAGACAGTCTGAAAGATTTTCTAGACATAGTCAGACAAGATTAAATAAGGTAAATACAGGCTTCACGGACAAATTTGTG
zSNP26654027	zC59F17	156824	1	0							ACGCACATGATGCTGCAGACTACTGCACATACACTGTAAATAAAAATTGTCACGACAATGCTTTAATGCTACTTTAACTTATTAGTTAATTTATTTATCTTAATTTTTTGGGTAGTTTGATTTATTTAAAATGAGATGACCAGTATAGGG[A/G]AAAAAATAACATATTATAATCTTAAGTCACTTAATTAGAAGAAAGTAATGTGAAAGTATGATATGTTTGCATAGTTTTTTTTTTTAAGTAAGATGAGTGAATGCTAAGCAATAACTGAATGTATTATTTTCTTTTTTGTCCAGTACAAAA
zSNP26653600	zC59F17	148133	1	0							CAAAAGGCCTAAATAATCAGCAGATCTCAATCCAATAGTGATCCTTTGTGACATGTTGGTACAGGAGATTCAAATTAGGTATGTGAAGTCAACAAATCTGTAAAATGTGTTACTATTATTTCAGTATGGACCAAAATCTCTTTTAGGAAT[A/G]CTTCCAGTGCTTTGTTGAATCATTGCAATGAAGAATTTAATTCACTCAAAAGGTAAAATGTACTACTACTAACAAGGTGTACCTAAAGAAGTTTCTAATGAGTGTATAAAGATTTAGGTAACACTTTAATTTTACGGACCAATTCTCACT
zSNP26653599	zC59F17	148098	1	0							TAACCGGTTTCTTAAACATGTGAGTTCACTATACTCAAAAGGCCTAAATAATCAGCAGATCTCAATCCAATAGTGATCCTTTGTGACATGTTGGTACAGGAGATTCAAATTAGGTATGTGAAGTCAACAAATCTGTAAAATGTGTTACTA[A/T]TATTTCAGTATGGACCAAAATCTCTTTTAGGAATACTTCCAGTGCTTTGTTGAATCATTGCAATGAAGAATTTAATTCACTCAAAAGGTAAAATGTACTACTACTAACAAGGTGTACCTAAAGAAGTTTCTAATGAGTGTATAAAGATTT
zSNP26653598	zC59F17	148070	1	0							TTGAATCAATGATTTAGGATCGGTGGTGTAACCGGTTTCTTAAACATGTGAGTTCACTATACTCAAAAGGCCTAAATAATCAGCAGATCTCAATCCAATAGTGATCCTTTGTGACATGTTGGTACAGGAGATTCAAATTAGGTATGTGAA[A/G]TCAACAAATCTGTAAAATGTGTTACTATTATTTCAGTATGGACCAAAATCTCTTTTAGGAATACTTCCAGTGCTTTGTTGAATCATTGCAATGAAGAATTTAATTCACTCAAAAGGTAAAATGTACTACTACTAACAAGGTGTACCTAAA
zSNP26653619	zC59F17	148383	1	0							GAGTGTATAAAGATTTAGGTAACACTTTAATTTTACGGACCAATTCTCACTATTATTTAGTGATTTATTTAATTTCATTATTAAGATATTGGTTGATTATTATCTCTACATCCCTAATCCTACCCAATACCTTAAATGCTACATTAATAA[T/C]GATAATAAGCATCCAATTAGAAGTTTATTGAGGCAAAAGTCAAAGTTAATGGTTTGTTAATAGCAAGAATTTATCTTAAAATAAAGTGTGATCTATTCATTCCAATGTTTGAGAACAGAGACATCATGTCCACACCATAATGTTCAAATG
zSNP26653616	zC59F17	148356	1	0							CAAGGTGTACCTAAAGAAGTTTCTAATGAGTGTATAAAGATTTAGGTAACACTTTAATTTTACGGACCAATTCTCACTATTATTTAGTGATTTATTTAATTTCATTATTAAGATATTGGTTGATTATTATCTCTACATCCCTAATCCTAC[T/C]CAATACCTTAAATGCTACATTAATAATGATAATAAGCATCCAATTAGAAGTTTATTGAGGCAAAAGTCAAAGTTAATGGTTTGTTAATAGCAAGAATTTATCTTAAAATAAAGTGTGATCTATTCATTCCAATGTTTGAGAACAGAGACA
zSNP26653601	zC59F17	148134	1	0							AAAAGGCCTAAATAATCAGCAGATCTCAATCCAATAGTGATCCTTTGTGACATGTTGGTACAGGAGATTCAAATTAGGTATGTGAAGTCAACAAATCTGTAAAATGTGTTACTATTATTTCAGTATGGACCAAAATCTCTTTTAGGAATA[T/C]TTCCAGTGCTTTGTTGAATCATTGCAATGAAGAATTTAATTCACTCAAAAGGTAAAATGTACTACTACTAACAAGGTGTACCTAAAGAAGTTTCTAATGAGTGTATAAAGATTTAGGTAACACTTTAATTTTACGGACCAATTCTCACTA
zSNP26653587	zC59F17	147940	1	0							ACCAAAATTAGACAACATAAGCATGGAAATCAGCAGTCTAGCAGTTGAGTCTGCAGCACTTGATTTGTAGGGTATGAATTTGGCAAAAAAAAAAAAAAAAAACTATATGAAAGAATTGATTCACCTTGCTTTGAATCAATGATTTAGGAT[T/C]GGTGGTGTAACCGGTTTCTTAAACATGTGAGTTCACTATACTCAAAAGGCCTAAATAATCAGCAGATCTCAATCCAATAGTGATCCTTTGTGACATGTTGGTACAGGAGATTCAAATTAGGTATGTGAAGTCAACAAATCTGTAAAATGT
zSNP26653551	zC59F17	147766	1	0							CTTAAGGTTGTTCATTATGATGCGATTAACTTTCTACGTGTGCTTTGATTAGACAAGAATAACAAAAAAATCCCAATGAACAAGCTTTAAAGCAGGTGAACTACAGTTGCAGAAGTAGAGCACACTCCTGTCAGCTAACAACAGCAAACT[A/G]AGGCTACAATTAAAAATAAGCTGACCAAAATTAGACAACATAAGCATGGAAATCAGCAGTCTAGCAGTTGAGTCTGCAGCACTTGATTTGTAGGGTATGAATTTGGCAAAAAAAAAAAAAAAAAACTATATGAAAGAATTGATTCACCTT
zSNP26653545	zC59F17	147090	1	0							TGCAGATATCTAATCAGGCAATTACATAGAAGGAGCTCAATGCATTTTGGCATCCGATCTGCCACAGTTTAAACAGCATTAGAACAGGAATAAAAACAATTTTGAACACGTTGTGTTCTACAGTACAAAAAAATAAATCAGCTAAATTTT[T/C]ACACTTAACCACCTCTAGGTTATACAGAGAATGGTCTGAAAAATAGAAAATATCCAGAAAACGGCAATTCTGGGGTTGATAACAGAAGTAAAAGCTAAACGGGCAGACGGTTTTGAGATAATAGAAAGAGTAACTCAAATTATAAATCCA
zSNP26653541	zC59F17	147024	1	0							GCGGAGAATAAGGTGAATAGCTGTGACTGGCCAATTTATTAGGAGCAGCTGTTTAACTGCTCGGTATGCAGATATCTAATCAGGCAATTACATAGAAGGAGCTCAATGCATTTTGGCATCCGATCTGCCACAGTTTAAACAGCATTAGAA[A/C]AGGAATAAAAACAATTTTGAACACGTTGTGTTCTACAGTACAAAAAAATAAATCAGCTAAATTTTCACACTTAACCACCTCTAGGTTATACAGAGAATGGTCTGAAAAATAGAAAATATCCAGAAAACGGCAATTCTGGGGTTGATAACA
zSNP26653583	zC59F17	147913	1	0							ACTAAGGCTACAATTAAAAATAAGCTGACCAAAATTAGACAACATAAGCATGGAAATCAGCAGTCTAGCAGTTGAGTCTGCAGCACTTGATTTGTAGGGTATGAATTTGGCAAAAAAAAAAAAAAAAAACTATATGAAAGAATTGATTCA[T/C]CTTGCTTTGAATCAATGATTTAGGATCGGTGGTGTAACCGGTTTCTTAAACATGTGAGTTCACTATACTCAAAAGGCCTAAATAATCAGCAGATCTCAATCCAATAGTGATCCTTTGTGACATGTTGGTACAGGAGATTCAAATTAGGTA
zSNP26653568	zC59F17	147845	1	0							ACAAGCTTTAAAGCAGGTGAACTACAGTTGCAGAAGTAGAGCACACTCCTGTCAGCTAACAACAGCAAACTAAGGCTACAATTAAAAATAAGCTGACCAAAATTAGACAACATAAGCATGGAAATCAGCAGTCTAGCAGTTGAGTCTGCA[C/G]CACTTGATTTGTAGGGTATGAATTTGGCAAAAAAAAAAAAAAAAAACTATATGAAAGAATTGATTCACCTTGCTTTGAATCAATGATTTAGGATCGGTGGTGTAACCGGTTTCTTAAACATGTGAGTTCACTATACTCAAAAGGCCTAAA
zSNP26653557	zC59F17	147807	1	0							GCTTTGATTAGACAAGAATAACAAAAAAATCCCAATGAACAAGCTTTAAAGCAGGTGAACTACAGTTGCAGAAGTAGAGCACACTCCTGTCAGCTAACAACAGCAAACTAAGGCTACAATTAAAAATAAGCTGACCAAAATTAGACAACA[T/G]AAGCATGGAAATCAGCAGTCTAGCAGTTGAGTCTGCAGCACTTGATTTGTAGGGTATGAATTTGGCAAAAAAAAAAAAAAAAAACTATATGAAAGAATTGATTCACCTTGCTTTGAATCAATGATTTAGGATCGGTGGTGTAACCGGTTT
zSNP26653712	zC59F17	150960	1	0							CACACACAGCCACATAAACTGCAGTTTTCCAAAACTGATTCACTAAAGTTATTCATATAGAAACAAATATTAAAATGTGTCCAATTTGTTTTATATATTTTTTGTTTATTACTTTAATACTGCAATCTATTATAATGTTTATGACCAAAT[A/G]ACAATATTTTTAAAAAGGAGACTTCAATGTTAGTTTCAAAGTAGCTTATCCAAATTGCACACTTATAATCAGTAACATTCGATGGGTTACACTGTTATATAAGGCAAACACGCACTCACAAACATAGCGTAGGCAAGACAATATGGCTGC
zSNP26653706	zC59F17	150880	1	0							ATCTATTGCATTTTACTAGTAGAAAAGCTACTTTTTCAATAATTAACAGCATAATGGGACAAAAATCAGTTATGTTATGCCACACACAGCCACATAAACTGCAGTTTTCCAAAACTGATTCACTAAAGTTATTCATATAGAAACAAATAT[A/T]AAAATGTGTCCAATTTGTTTTATATATTTTTTGTTTATTACTTTAATACTGCAATCTATTATAATGTTTATGACCAAATGACAATATTTTTAAAAAGGAGACTTCAATGTTAGTTTCAAAGTAGCTTATCCAAATTGCACACTTATAATC
zSNP26653704	zC59F17	150859	1	0							ATAGTATATAAAAATATTTGCATCTATTGCATTTTACTAGTAGAAAAGCTACTTTTTCAATAATTAACAGCATAATGGGACAAAAATCAGTTATGTTATGCCACACACAGCCACATAAACTGCAGTTTTCCAAAACTGATTCACTAAAGT[T/G]ATTCATATAGAAACAAATATTAAAATGTGTCCAATTTGTTTTATATATTTTTTGTTTATTACTTTAATACTGCAATCTATTATAATGTTTATGACCAAATGACAATATTTTTAAAAAGGAGACTTCAATGTTAGTTTCAAAGTAGCTTAT
zSNP26653737	zC59F17	151336	1	0							TAGTGAGATAGAGCCCACAGCTGGGCCACAGAGATAGCAGCTTTCAGTCTGATAGCCTCGGCCTGCCTGCCTGCCTGGATAATGAGGAACCAATGAGGGGAGGGTGGAGGGGGGTGCCCATAACTATTGGTTCCAAATCAGTTGTGTGAT[A/G]GTTGAGATCTGGATTTGGGTATGGGAATCTGACTAAGGATCAGGGCTTCTGGGACACTCATACCTTAAATAGAACTGCTTTTAGGAAGGTTTCTCAGAAGGTGTGACACCAATTTGATTGTGACCTTGAAAATAAATGTGAAAAAATCTG
zSNP26653716	zC59F17	151082	1	0							CAATCTATTATAATGTTTATGACCAAATGACAATATTTTTAAAAAGGAGACTTCAATGTTAGTTTCAAAGTAGCTTATCCAAATTGCACACTTATAATCAGTAACATTCGATGGGTTACACTGTTATATAAGGCAAACACGCACTCACAA[A/G]CATAGCGTAGGCAAGACAATATGGCTGCCTTTCTAGATAGACTAATTTCCTGAGTGCTGTGTGAATCTCTTGCTTGTCTATGGCTGGGTTCAGCCCAAAGCGATAGTGAGATAGAGCCCACAGCTGGGCCACAGAGATAGCAGCTTTCAG
zSNP26653714	zC59F17	151054	1	0							ATATTTTTTGTTTATTACTTTAATACTGCAATCTATTATAATGTTTATGACCAAATGACAATATTTTTAAAAAGGAGACTTCAATGTTAGTTTCAAAGTAGCTTATCCAAATTGCACACTTATAATCAGTAACATTCGATGGGTTACACT[C/G]TTATATAAGGCAAACACGCACTCACAAACATAGCGTAGGCAAGACAATATGGCTGCCTTTCTAGATAGACTAATTTCCTGAGTGCTGTGTGAATCTCTTGCTTGTCTATGGCTGGGTTCAGCCCAAAGCGATAGTGAGATAGAGCCCACA
zSNP26653703	zC59F17	150844	1	0							ATTCGCTATATAAGTATAGTATATAAAAATATTTGCATCTATTGCATTTTACTAGTAGAAAAGCTACTTTTTCAATAATTAACAGCATAATGGGACAAAAATCAGTTATGTTATGCCACACACAGCCACATAAACTGCAGTTTTCCAAAA[T/C]TGATTCACTAAAGTTATTCATATAGAAACAAATATTAAAATGTGTCCAATTTGTTTTATATATTTTTTGTTTATTACTTTAATACTGCAATCTATTATAATGTTTATGACCAAATGACAATATTTTTAAAAAGGAGACTTCAATGTTAGT
zSNP26653685	zC59F17	149380	1	0							CGTTGATACACATTTGTTCTGGCTTCTTTATTACAGAACTTTGAATTTTGAAGTCAAATATAATCAAAATCAAAACAGCAGGATTTTATTTATCTCAAAATGGTCACACAATTATATGAATTTGCACTATATTTGCATGTTTTTATAAGT[A/T]TAACCAATATGGCCGATCAAACAAATAATTATTTTGCTTTTATTCAACAAATCATACAACGTCAACTTCTACCCAGGAAAAGACTGGATGGTAGAGTAATCCGATTCCATTATTTACGACATTTACGACACAAAGGAAAGCTCAGAAACT
zSNP26653684	zC59F17	149369	1	0							GTGAGCCTGATCGTTGATACACATTTGTTCTGGCTTCTTTATTACAGAACTTTGAATTTTGAAGTCAAATATAATCAAAATCAAAACAGCAGGATTTTATTTATCTCAAAATGGTCACACAATTATATGAATTTGCACTATATTTGCATG[-/T]TTTTATAAGTTTAACCAATATGGCCGATCAAACAAATAATTATTTTGCTTTTATTCAACAAATCATACAACGTCAACTTCTACCCAGGAAAAGACTGGATGGTAGAGTAATCCGATTCCATTATTTACGACATTTACGACACAAAGGAAA
zSNP26653678	zC59F17	149210	1	0							GTGTTTTGGTGTTATTGTGCTAATTTAAGGCTTGCTGTGCGTCTCTGGAGAGATGAAGAGCAGATCTGAACATAGTCACAAGCTTATTAGCAGGACAATGATTTTCTCCTCCAACATGGCTCTTTGCATGGAGGCCACAGCACAGAAATT[A/C]ATGTTTTTGTGAGCCTGATCGTTGATACACATTTGTTCTGGCTTCTTTATTACAGAACTTTGAATTTTGAAGTCAAATATAATCAAAATCAAAACAGCAGGATTTTATTTATCTCAAAATGGTCACACAATTATATGAATTTGCACTATA
zSNP26653702	zC59F17	150841	1	0							CTAATTCGCTATATAAGTATAGTATATAAAAATATTTGCATCTATTGCATTTTACTAGTAGAAAAGCTACTTTTTCAATAATTAACAGCATAATGGGACAAAAATCAGTTATGTTATGCCACACACAGCCACATAAACTGCAGTTTTCCA[A/G]AACTGATTCACTAAAGTTATTCATATAGAAACAAATATTAAAATGTGTCCAATTTGTTTTATATATTTTTTGTTTATTACTTTAATACTGCAATCTATTATAATGTTTATGACCAAATGACAATATTTTTAAAAAGGAGACTTCAATGTT
zSNP26653697	zC59F17	149519	1	0							TTTTTATAAGTTTAACCAATATGGCCGATCAAACAAATAATTATTTTGCTTTTATTCAACAAATCATACAACGTCAACTTCTACCCAGGAAAAGACTGGATGGTAGAGTAATCCGATTCCATTATTTACGACATTTACGACACAAAGGAA[A/T]GCTCAGAAACTTCTATACTCTCCTTGTTTAAGACTGATGCTTATAATGTAAACTTTTCATCTCTCTACATGCGTAATCAGGTGTTTTGCAGCAAGTCTCTTGCTCTTGTATTAAAATGCTTTTAACACTTCTGCAATCAATGTTTAACTT
zSNP26653687	zC59F17	149443	1	0							TCAAAATCAAAACAGCAGGATTTTATTTATCTCAAAATGGTCACACAATTATATGAATTTGCACTATATTTGCATGTTTTTATAAGTTTAACCAATATGGCCGATCAAACAAATAATTATTTTGCTTTTATTCAACAAATCATACAACGT[T/C]AACTTCTACCCAGGAAAAGACTGGATGGTAGAGTAATCCGATTCCATTATTTACGACATTTACGACACAAAGGAAAGCTCAGAAACTTCTATACTCTCCTTGTTTAAGACTGATGCTTATAATGTAAACTTTTCATCTCTCTACATGCGT
zSNP26654145	zC59F17	160301	1	0							GAGAGGCGGTCTTGTGCTGGATGATGACAGGGAAGAGCATTTTCGCTGTCTGTGTGACATCTATGAGAATCAAAATGGAATCGGTGTGTGGTAAACTCTCGGGCATGCACAGTCAAGGCAAAAATGTATTTAGACATTTCTCACATTATC[A/C]CAGTTTATTCGATGTTGTTTAGAAAAAGGTAATAAAACATGTCAAGAACTCACTGTTAAGAACTGACTCACTGTCAGAACGATACCTTTGATAGGGAGGTACCTAAAAGTTTACAATCCACTTAAAATAATTCAGACAACTGACAATATT
zSNP26654509	zC59F17	172299	1	0							TAAACAAAAATAAAATAACTTATCTGAAAGATTTATTTTATTTTTTTGCAATATTCTTAAAGCCAAAACAGACCTTTATTATAGTATGACGACATTTTTACAACTCAGGCTAATTGAAAATACGTGCCCAGGGCCAAATTTTTGAGAACC[A/T]ACAAATAAGTACCCTGGACAACATCTACAACTAATCCATAGTTGTATATACAACTTATTATAAATCTAGATCCCAAAAATCTGTCGGCAAGTTACTGACTTATTGTTACTGAGTTATATTATAATAATTCTTTACATAAATATAGCGCTT
zSNP26654508	zC59F17	172238	1	0							GTCAATCAATCCTTAGCATGTGTTTGGGTTTTGGACAAGACAAGGTTAAGAAATAAACAAATAAACAAAAATAAAATAACTTATCTGAAAGATTTATTTTATTTTTTTGCAATATTCTTAAAGCCAAAACAGACCTTTATTATAGTATGA[T/C]GACATTTTTACAACTCAGGCTAATTGAAAATACGTGCCCAGGGCCAAATTTTTGAGAACCAACAAATAAGTACCCTGGACAACATCTACAACTAATCCATAGTTGTATATACAACTTATTATAAATCTAGATCCCAAAAATCTGTCGGCA
zSNP26654495	zC59F17	172103	1	0							AATAAAACACATTTATATTTCTCTAATTGGTTTCAAAACAACACTAGAGTAGAGTCTACTTGCACTGTATTTCCATCCCTTAAATAAAATATCATTTTTTTCCACAAATACAGATTTGGGCTGACATTGGAGAGAGTCAATCAATCCTTA[A/G]CATGTGTTTGGGTTTTGGACAAGACAAGGTTAAGAAATAAACAAATAAACAAAAATAAAATAACTTATCTGAAAGATTTATTTTATTTTTTTGCAATATTCTTAAAGCCAAAACAGACCTTTATTATAGTATGACGACATTTTTACAACT
zSNP26654560	zC59F17	174295	1	0							CCCTCCAATTATTCTGCTGTAACAAGCGTGTTGGTGAACACTTGGGACGGGAGAGTAAGGATGTGTCTGCACATGAGTCTGCGGGTTCAGTGTGCTGAGCGTATATATTATATGCACGCATGCTTGTCATTAGGGTCATTTTCTTTAAAT[C/G]CATAGACGCGGAAAATGCTCTGGGGACACATTACTGCAAGCATAACACAAAAATAATTAAGTGCACATTTCTATCGAAAAACCGAAGTTAAGCTGTCTATTTGAATTTAAATCTGTCAGTACTTTCCAATTAAGTTACGTTCTTTAATAT
zSNP26654531	zC59F17	173470	1	0							AATTAGATCTGGATATTAAGCTATTCTAATAGAAGCTCGTTTTGTTATACAATACAATCACATTAGCCTTTAAATGAAGTGTCTGCATGCTAATGTGACATTCAGTTTAAATAACCTAGAGTGAATCATTAGTTTCTAACAAAAAAAAAA[A/C]AAACTCCAAACAACAACAACAACAAACTAACCATCCTCTGAGGTTCATTAATCTTCATTTCTCTCCAGAGGGCCACTTAGTGTCGGTGATCTGTCCTGAGTCGGAGCCGCTTACAACCTCACTTAGAGAGACTGGACACAATCAATGGCT
zSNP26654510	zC59F17	172319	1	0							TATCTGAAAGATTTATTTTATTTTTTTGCAATATTCTTAAAGCCAAAACAGACCTTTATTATAGTATGACGACATTTTTACAACTCAGGCTAATTGAAAATACGTGCCCAGGGCCAAATTTTTGAGAACCAACAAATAAGTACCCTGGAC[A/T]ACATCTACAACTAATCCATAGTTGTATATACAACTTATTATAAATCTAGATCCCAAAAATCTGTCGGCAAGTTACTGACTTATTGTTACTGAGTTATATTATAATAATTCTTTACATAAATATAGCGCTTTTCTGGGCACTCAAAGCGCT
zSNP26654454	zC59F17	171505	1	0							GAACAGTCCAATTATAAGTGCTCTAATTAAAAGTAATGTGGGAAACGAGAATAGTGCTTTCTTTCTGTCTTGATGTAGAAACACAGGATTGCGGGTACTAATTACCTTGTTACAGATAAACACATGCACACACAGCTCTGCTTTCTTCTG[A/T]CACAGTAAATGCCTTTATCTTCAAACGTTTGTTGTCATATGTCTCAGTAGGGGTCCTGGTTGAGCGGAGAGTTTTTTTGTTTTGTTTTTTTTTCTCCTCATGATTTATGTTTGCCAGAGAATAAAGATGTGTAGAGAACGGTTTCTTCAG
zSNP26654369	zC59F17	170729	1	0							CAGAAGAGGAAAAATATTATAAAAGAAGATTTTTTTTTCTTTCTTGCTTCAAAATAACACATTTTAAGGACCACTGCTGAACGATGAAAAAAAAAAAGCAGAAACAATGAGCTTGACGTCCCCAATCATATCTATATCTTCATCCTGGTC[T/C]ATTCCATCCTGCATGTCACACACCCACATGCAAACACACATCATGTCCCTCTCCCCCAATTACAAATGAGTCCATTAGTGCATGTGCAGTGCGCCCTGTGCTGCCGTCCCATAATGGCAGCTGAGATTTCCATCATGATCATAACGGTTC
zSNP26654363	zC59F17	170701	1	0							TCAAGCTTAAAAAAAATTGGACAATGTGCAGAAGAGGAAAAATATTATAAAAGAAGATTTTTTTTTCTTTCTTGCTTCAAAATAACACATTTTAAGGACCACTGCTGAACGATGAAAAAAAAAAAGCAGAAACAATGAGCTTGACGTCCC[-/C]AATCATATCTATATCTTCATCCTGGTCCATTCCATCCTGCATGTCACACACCCACATGCAAACACACATCATGTCCCTCTCCCCCAATTACAAATGAGTCCATTAGTGCATGTGCAGTGCGCCCTGTGCTGCCGTCCCATAATGGCAGCT
zSNP26654358	zC59F17	170652	1	0							ACACCTAAGAGGGGTATTCCTAATAAAATATGTAATTTTTGGATTTGATTCAAGCTTAAAAAAAATTGGACAATGTGCAGAAGAGGAAAAATATTATAAAAGAAGATTTTTTTTTCTTTCTTGCTTCAAAATAACACATTTTAAGGACCA[T/C]TGCTGAACGATGAAAAAAAAAAAGCAGAAACAATGAGCTTGACGTCCCCAATCATATCTATATCTTCATCCTGGTCCATTCCATCCTGCATGTCACACACCCACATGCAAACACACATCATGTCCCTCTCCCCCAATTACAAATGAGTCC
zSNP26654453	zC59F17	171504	1	0							TGAACAGTCCAATTATAAGTGCTCTAATTAAAAGTAATGTGGGAAACGAGAATAGTGCTTTCTTTCTGTCTTGATGTAGAAACACAGGATTGCGGGTACTAATTACCTTGTTACAGATAAACACATGCACACACAGCTCTGCTTTCTTCT[T/G]TCACAGTAAATGCCTTTATCTTCAAACGTTTGTTGTCATATGTCTCAGTAGGGGTCCTGGTTGAGCGGAGAGTTTTTTTGTTTTGTTTTTTTTTCTCCTCATGATTTATGTTTGCCAGAGAATAAAGATGTGTAGAGAACGGTTTCTTCA
zSNP26654406	zC59F17	171309	1	0							CATTAATTTGTATAGTCAATTGTGTTTTACGTTATCTTGCTTCATTTGATTTCAAACCGAAGCAGTGTCAGATTCATTACCGTCTTTGATTAATAAAAAAACAACAACAATTGGAAGACGGAACCAACCTATATTCAGCCTACAGCAGCA[T/C]TTAAACGTACAATTCACAAAAACAACCCACCGAAACGTCTAATGTGAACAGTCCAATTATAAGTGCTCTAATTAAAAGTAATGTGGGAAACGAGAATAGTGCTTTCTTTCTGTCTTGATGTAGAAACACAGGATTGCGGGTACTAATTAC
zSNP26654387	zC59F17	171034	1	0							GGCTGCCATCAGCACAGATGGAAGGTCTCTCTTTAGAAATGAGCTATCTACCCACCAAAGGGCACATTGCAGGCTTTGTTATTTAGCCCGCTGTGCACGTAATAGTGCGAGTGTGTGCGTAATAATGTGTGAGCAGCCACACATGCCAGT[T/C]TGTCTCATGTTTGATGAGCGCTGAAAGGTAAATTGGTGATAAAATATCTCAAACTACGGTTAGACATCCATATTTTTTTTTACAGTCATCTCTCTTCTGGTGTTTTGTTACAGTGAATGGATGCCATTAATTTGTATAGTCAATTGTGTT
zSNP26654707	zC59F17	179868	1	0							CCAATTATGAATCTTAAGAGCATTTTGAGTTGATGGCGTGCATCATGTTTGTCAGCAAACAGTTCTATTGGATTTAAATGCAATGTAGGTCTGATGTAGGAACAACAAATGCAAACTATTAAATAAAATAAAAATAATGCATTAAAATGA[T/C]AGCCCTAACACACAAATATCTGTACTTCACTGTAAATCCTTTGATGTTGTTTGCAGTTTGCAACAAATCATTTTCATCTAAAGCTTTGCCACTGTATGGCAATTCACAAGGGACGCTTTCCTTCAATTGCATTTTCAAGGACTTGGCAAC
zSNP26654706	zC59F17	179822	1	0							CATTGCTTGTGCTATATTGCCCATTTTAATTTCTATAAATATTAAACCAATTATGAATCTTAAGAGCATTTTGAGTTGATGGCGTGCATCATGTTTGTCAGCAAACAGTTCTATTGGATTTAAATGCAATGTAGGTCTGATGTAGGAACA[A/T]CAAATGCAAACTATTAAATAAAATAAAAATAATGCATTAAAATGACAGCCCTAACACACAAATATCTGTACTTCACTGTAAATCCTTTGATGTTGTTTGCAGTTTGCAACAAATCATTTTCATCTAAAGCTTTGCCACTGTATGGCAATT
zSNP26654606	zC59F17	176630	1	0							TGTGTGTGTTTATATATGAGTCCCAGTCTATTGTTCCTGGATCTGTGTGTAGGTGTGAAGGCACTGACAGACATCCAGCATTCATACGGCCTCAGTTTAACCTTGGACTGTCTGAGAACAGCACTGCAGAGGATGCCAAGTCAGAGACAG[A/T]AGCAAGAATGAAGAACAAAGAGATGGATGGAGAAAAAAACAACAACAACAACTGCATCACGATGTCTGAGACGTTCTATGTTCTACTCTTCCACGTTTGAGACAAAAAGTCTGTTAGGAGGCGCGAATCTGAACCCAAGGTCTGACCGCA
zSNP26654717	zC59F17	180267	1	0							TAAAATATCTCATGGTCTGGGGTTGGAAGTCAACATAAAACTTAAAACCATGGAGTCGCTGAACTATTTCTCCAGGTTAACCTTTCTTTTGTCTGTGATTTTATTCCTCTCTGTGCTGTGCTGGAAATGATGCTGTTTGCCTAGAGGGGG[A/G]AAAAGCAATTCATGCCTTTTCAATGAGTGGATTGCCACACAACTAATCAAGAATGATCTTGACCCTTTTTGCTTTTTCCAAGTGCCTGAATAGGTGTGTAAAAGTCTAGGATAGGATAAAGCAAGATATAAGTGGTCCAGCGCTGTAATG
zSNP26654714	zC59F17	180122	1	0							TCACAAGGGACGCTTTCCTTCAATTGCATTTTCAAGGACTTGGCAACCTTGTTCGTTTCACACAGGTACATTATTACCTTTTATTGGCTTGTGCAAATGAATGCCGAGGTCGAGGGCTCTCGGGAAGGTCTGATAATGGAAAGTGTAAAA[A/T]ATCTCATGGTCTGGGGTTGGAAGTCAACATAAAACTTAAAACCATGGAGTCGCTGAACTATTTCTCCAGGTTAACCTTTCTTTTGTCTGTGATTTTATTCCTCTCTGTGCTGTGCTGGAAATGATGCTGTTTGCCTAGAGGGGGAAAAAG
zSNP26654712	zC59F17	179988	1	0							AAATAAAATAAAAATAATGCATTAAAATGACAGCCCTAACACACAAATATCTGTACTTCACTGTAAATCCTTTGATGTTGTTTGCAGTTTGCAACAAATCATTTTCATCTAAAGCTTTGCCACTGTATGGCAATTCACAAGGGACGCTTT[T/C]CTTCAATTGCATTTTCAAGGACTTGGCAACCTTGTTCGTTTCACACAGGTACATTATTACCTTTTATTGGCTTGTGCAAATGAATGCCGAGGTCGAGGGCTCTCGGGAAGGTCTGATAATGGAAAGTGTAAAATATCTCATGGTCTGGGG
zSNP26654603	zC59F17	176520	1	0							ATGCAACGCATGCTGTATTGCTTCGTGAGGTAAAAACAAAATGATAATTGAAAACATGGATCACAAAACCAAACTATAAACAAAACTTAAATGTCAATGGTCAGTATGGCTGTGTGTGTTTATATATGAGTCCCAGTCTATTGTTCCTGG[A/G]TCTGTGTGTAGGTGTGAAGGCACTGACAGACATCCAGCATTCATACGGCCTCAGTTTAACCTTGGACTGTCTGAGAACAGCACTGCAGAGGATGCCAAGTCAGAGACAGTAGCAAGAATGAAGAACAAAGAGATGGATGGAGAAAAAAAC
zSNP26654582	zC59F17	176154	1	0							TTTCTACATCTACAGCTTACATTATTTTACATTACACCACATTTTTTACAGTAGTACAAACTAAAGTATACTACAGTATCAATTACAGTCGATCAGTTCAAAATACAGTACAGTAGTTAATACTAGAGCATGCTGTAGCATCTGGTAACA[A/G]TTGTAAATACTATAATATATACAGTCAAATACACTTTACTATAGTAAGGTCCAAAAAAAAAAACTATAGTTTATTTACTATAAATTACTATTAGTATTTTGTTTCATTTAGGGTGGTTGAATAATGTCATTAAACGTCTTAAGTCAGAGC
zSNP26654580	zC59F17	176083	1	0							CAAATGTGGCAGCAATATTGACGCATGCTCAGGGTCCGTATGCAATATCTAGGGTATATATCTATGTTCATTTTCTACATCTACAGCTTACATTATTTTACATTACACCACATTTTTTACAGTAGTACAAACTAAAGTATACTACAGTAT[T/C]AATTACAGTCGATCAGTTCAAAATACAGTACAGTAGTTAATACTAGAGCATGCTGTAGCATCTGGTAACAGTTGTAAATACTATAATATATACAGTCAAATACACTTTACTATAGTAAGGTCCAAAAAAAAAAACTATAGTTTATTTACT
zSNP26654577	zC59F17	176070	1	0							TGGGAGCACTGTACAAATGTGGCAGCAATATTGACGCATGCTCAGGGTCCGTATGCAATATCTAGGGTATATATCTATGTTCATTTTCTACATCTACAGCTTACATTATTTTACATTACACCACATTTTTTACAGTAGTACAAACTAAAG[A/T]ATACTACAGTATCAATTACAGTCGATCAGTTCAAAATACAGTACAGTAGTTAATACTAGAGCATGCTGTAGCATCTGGTAACAGTTGTAAATACTATAATATATACAGTCAAATACACTTTACTATAGTAAGGTCCAAAAAAAAAAACTA
zSNP26654591	zC59F17	176300	1	0							AACAGTTGTAAATACTATAATATATACAGTCAAATACACTTTACTATAGTAAGGTCCAAAAAAAAAAACTATAGTTTATTTACTATAAATTACTATTAGTATTTTGTTTCATTTAGGGTGGTTGAATAATGTCATTAAACGTCTTAAGTC[A/C]GAGCTATATATTCGCCATGATTTTTTTTTCACTTTTTGATTAGTGAGCAATATTTTGAAAACGTGTTTAATGCAACGCATGCTGTATTGCTTCGTGAGGTAAAAACAAAATGATAATTGAAAACATGGATCACAAAACCAAACTATAAAC
zSNP26654586	zC59F17	176216	1	0							AAAGTATACTACAGTATCAATTACAGTCGATCAGTTCAAAATACAGTACAGTAGTTAATACTAGAGCATGCTGTAGCATCTGGTAACAGTTGTAAATACTATAATATATACAGTCAAATACACTTTACTATAGTAAGGTCCAAAAAAAAA[A/C]ACTATAGTTTATTTACTATAAATTACTATTAGTATTTTGTTTCATTTAGGGTGGTTGAATAATGTCATTAAACGTCTTAAGTCAGAGCTATATATTCGCCATGATTTTTTTTTCACTTTTTGATTAGTGAGCAATATTTTGAAAACGTGT
zSNP26654583	zC59F17	176165	1	0							ACAGCTTACATTATTTTACATTACACCACATTTTTTACAGTAGTACAAACTAAAGTATACTACAGTATCAATTACAGTCGATCAGTTCAAAATACAGTACAGTAGTTAATACTAGAGCATGCTGTAGCATCTGGTAACAGTTGTAAATAC[T/G]ATAATATATACAGTCAAATACACTTTACTATAGTAAGGTCCAAAAAAAAAAACTATAGTTTATTTACTATAAATTACTATTAGTATTTTGTTTCATTTAGGGTGGTTGAATAATGTCATTAAACGTCTTAAGTCAGAGCTATATATTCGC
zSNP26654178	zC59F17	160729	1	0							TTCAGTTCCTTTTACATTTTTAGTCTAAAGTATTGACATTTTGGGGTGTAATATGTCATAGTTACCTTATTTTGCTTTACTTCCTTACATAAATGAATTATAGTGTCCTACAGTCACTAGTAAAAATTAACCGACGGATGAACAAACGAA[T/C]GAATACATGAACGAGTATAAGAAAGAAAGAACAAACGAGTGAAAGAATGAACGAGCGAATGAACAAATGAGTGAACAAGTGAGCGAGCGAACGAACGGACGGGTGGATGGACGGACAGATGAAAGAACGAATGACTGATATGTGAATCAT
zSNP26654177	zC59F17	160707	1	0							CCAGACTCAAGGCAGTAGATCTTTCAGTTCCTTTTACATTTTTAGTCTAAAGTATTGACATTTTGGGGTGTAATATGTCATAGTTACCTTATTTTGCTTTACTTCCTTACATAAATGAATTATAGTGTCCTACAGTCACTAGTAAAAATT[A/T]ACCGACGGATGAACAAACGAATGAATACATGAACGAGTATAAGAAAGAAAGAACAAACGAGTGAAAGAATGAACGAGCGAATGAACAAATGAGTGAACAAGTGAGCGAGCGAACGAACGGACGGGTGGATGGACGGACAGATGAAAGAAC
zSNP26654176	zC59F17	160706	1	0							ACCAGACTCAAGGCAGTAGATCTTTCAGTTCCTTTTACATTTTTAGTCTAAAGTATTGACATTTTGGGGTGTAATATGTCATAGTTACCTTATTTTGCTTTACTTCCTTACATAAATGAATTATAGTGTCCTACAGTCACTAGTAAAAAT[T/G]AACCGACGGATGAACAAACGAATGAATACATGAACGAGTATAAGAAAGAAAGAACAAACGAGTGAAAGAATGAACGAGCGAATGAACAAATGAGTGAACAAGTGAGCGAGCGAACGAACGGACGGGTGGATGGACGGACAGATGAAAGAA
zSNP26654187	zC59F17	160817	1	0							ATAAATGAATTATAGTGTCCTACAGTCACTAGTAAAAATTAACCGACGGATGAACAAACGAATGAATACATGAACGAGTATAAGAAAGAAAGAACAAACGAGTGAAAGAATGAACGAGCGAATGAACAAATGAGTGAACAAGTGAGCGAG[A/C]GAACGAACGGACGGGTGGATGGACGGACAGATGAAAGAACGAATGACTGATATGTGAATCATTTTTTATTTGACTTTGTCTTGAGTGACTGTTTTACAAACCTATTAGAAGACAGAATAATAACTTTTGAAATAAAATAACACAACAGAC
zSNP26654180	zC59F17	160741	1	0							TACATTTTTAGTCTAAAGTATTGACATTTTGGGGTGTAATATGTCATAGTTACCTTATTTTGCTTTACTTCCTTACATAAATGAATTATAGTGTCCTACAGTCACTAGTAAAAATTAACCGACGGATGAACAAACGAATGAATACATGAA[T/C]GAGTATAAGAAAGAAAGAACAAACGAGTGAAAGAATGAACGAGCGAATGAACAAATGAGTGAACAAGTGAGCGAGCGAACGAACGGACGGGTGGATGGACGGACAGATGAAAGAACGAATGACTGATATGTGAATCATTTTTTATTTGAC
zSNP26654179	zC59F17	160735	1	0							TCCTTTTACATTTTTAGTCTAAAGTATTGACATTTTGGGGTGTAATATGTCATAGTTACCTTATTTTGCTTTACTTCCTTACATAAATGAATTATAGTGTCCTACAGTCACTAGTAAAAATTAACCGACGGATGAACAAACGAATGAATA[A/C]ATGAACGAGTATAAGAAAGAAAGAACAAACGAGTGAAAGAATGAACGAGCGAATGAACAAATGAGTGAACAAGTGAGCGAGCGAACGAACGGACGGGTGGATGGACGGACAGATGAAAGAACGAATGACTGATATGTGAATCATTTTTTA
zSNP26654174	zC59F17	160700	1	0							TATTGTACCAGACTCAAGGCAGTAGATCTTTCAGTTCCTTTTACATTTTTAGTCTAAAGTATTGACATTTTGGGGTGTAATATGTCATAGTTACCTTATTTTGCTTTACTTCCTTACATAAATGAATTATAGTGTCCTACAGTCACTAGT[A/C]AAAATTAACCGACGGATGAACAAACGAATGAATACATGAACGAGTATAAGAAAGAAAGAACAAACGAGTGAAAGAATGAACGAGCGAATGAACAAATGAGTGAACAAGTGAGCGAGCGAACGAACGGACGGGTGGATGGACGGACAGATG
zSNP26654160	zC59F17	160381	1	0							TCGGTGTGTGGTAAACTCTCGGGCATGCACAGTCAAGGCAAAAATGTATTTAGACATTTCTCACATTATCCCAGTTTATTCGATGTTGTTTAGAAAAAGGTAATAAAACATGTCAAGAACTCACTGTTAAGAACTGACTCACTGTCAGAA[T/C]GATACCTTTGATAGGGAGGTACCTAAAAGTTTACAATCCACTTAAAATAATTCAGACAACTGACAATATTTACACAACTATCAATGCTTTATTGTGCCACCATTAGCTTCAATGACAGCCTGTAGTCTGTGCTGATGTCATGCAGATTCA
zSNP26654155	zC59F17	160347	1	0							TGTCTGTGTGACATCTATGAGAATCAAAATGGAATCGGTGTGTGGTAAACTCTCGGGCATGCACAGTCAAGGCAAAAATGTATTTAGACATTTCTCACATTATCCCAGTTTATTCGATGTTGTTTAGAAAAAGGTAATAAAACATGTCAA[A/G]AACTCACTGTTAAGAACTGACTCACTGTCAGAACGATACCTTTGATAGGGAGGTACCTAAAAGTTTACAATCCACTTAAAATAATTCAGACAACTGACAATATTTACACAACTATCAATGCTTTATTGTGCCACCATTAGCTTCAATGAC
zSNP26654146	zC59F17	160311	1	0							CTTGTGCTGGATGATGACAGGGAAGAGCATTTTCGCTGTCTGTGTGACATCTATGAGAATCAAAATGGAATCGGTGTGTGGTAAACTCTCGGGCATGCACAGTCAAGGCAAAAATGTATTTAGACATTTCTCACATTATCCCAGTTTATT[T/C]GATGTTGTTTAGAAAAAGGTAATAAAACATGTCAAGAACTCACTGTTAAGAACTGACTCACTGTCAGAACGATACCTTTGATAGGGAGGTACCTAAAAGTTTACAATCCACTTAAAATAATTCAGACAACTGACAATATTTACACAACTA
zSNP26654172	zC59F17	160626	1	0							TGCCACCATTAGCTTCAATGACAGCCTGTAGTCTGTGCTGATGTCATGCAGATTCATGCAAACCTGAACTTTAATATTGTACCAGACTCAAGGCAGTAGATCTTTCAGTTCCTTTTACATTTTTAGTCTAAAGTATTGACATTTTGGGGT[A/G]TAATATGTCATAGTTACCTTATTTTGCTTTACTTCCTTACATAAATGAATTATAGTGTCCTACAGTCACTAGTAAAAATTAACCGACGGATGAACAAACGAATGAATACATGAACGAGTATAAGAAAGAAAGAACAAACGAGTGAAAGAA
zSNP26654169	zC59F17	160578	1	0							ATAATTCAGACAACTGACAATATTTACACAACTATCAATGCTTTATTGTGCCACCATTAGCTTCAATGACAGCCTGTAGTCTGTGCTGATGTCATGCAGATTCATGCAAACCTGAACTTTAATATTGTACCAGACTCAAGGCAGTAGATC[T/C]TTCAGTTCCTTTTACATTTTTAGTCTAAAGTATTGACATTTTGGGGTGTAATATGTCATAGTTACCTTATTTTGCTTTACTTCCTTACATAAATGAATTATAGTGTCCTACAGTCACTAGTAAAAATTAACCGACGGATGAACAAACGAA
zSNP26654164	zC59F17	160405	1	0							ATGCACAGTCAAGGCAAAAATGTATTTAGACATTTCTCACATTATCCCAGTTTATTCGATGTTGTTTAGAAAAAGGTAATAAAACATGTCAAGAACTCACTGTTAAGAACTGACTCACTGTCAGAACGATACCTTTGATAGGGAGGTACC[T/C]AAAAGTTTACAATCCACTTAAAATAATTCAGACAACTGACAATATTTACACAACTATCAATGCTTTATTGTGCCACCATTAGCTTCAATGACAGCCTGTAGTCTGTGCTGATGTCATGCAGATTCATGCAAACCTGAACTTTAATATTGT
zSNP26654284	zC59F17	165469	1	0							CCGGCGGTTTATTTCACATATCTAATTATGTCTAATTGACCAAAATTTCTTGCCTTCGTCTCTGCCTCTTGTTTGTTGTGGTGTGAAAGTTGTTTCATGTAGCCTCACGCATGTTTTCAGCTGCTCTCTAGTTTGTTTTACCAGGCAGTT[T/C]GAAAAAATGGCAGACTTCGAAGCTTGCCAGAGTAAGTATTATTTGCCAACTATGTGAGCTCATGCAGAGTTTGAATCAGAACAGAGACATGTGCCTTGACCTTAGATGGCAGCAACAACAACAACAAACAAAAAGCATAATATAATATAA
zSNP26654281	zC59F17	165277	1	0							TAATGCTAAATGATCTGTCTATAGCCGGCTGTTTTATTGAGCCCTTTTAAAAAGCAGACCACACATTGCTCTCCCCTCACAATCTCCACACGCTTGCACCCCATATAGCCCACTGTTTCCACATAATCTCATTGATCCTATTTTCTTACG[A/C]AGTTAGGGCTCCGTTAACGTGTGGGAAACAAGCAGCGAGCGCCGGCGGTTTATTTCACATATCTAATTATGTCTAATTGACCAAAATTTCTTGCCTTCGTCTCTGCCTCTTGTTTGTTGTGGTGTGAAAGTTGTTTCATGTAGCCTCACG
zSNP26654280	zC59F17	165276	1	0							TTAATGCTAAATGATCTGTCTATAGCCGGCTGTTTTATTGAGCCCTTTTAAAAAGCAGACCACACATTGCTCTCCCCTCACAATCTCCACACGCTTGCACCCCATATAGCCCACTGTTTCCACATAATCTCATTGATCCTATTTTCTTAC[C/G]AAGTTAGGGCTCCGTTAACGTGTGGGAAACAAGCAGCGAGCGCCGGCGGTTTATTTCACATATCTAATTATGTCTAATTGACCAAAATTTCTTGCCTTCGTCTCTGCCTCTTGTTTGTTGTGGTGTGAAAGTTGTTTCATGTAGCCTCAC
zSNP26654334	zC59F17	170495	1	0							TTCAGCTCGTTTTAAACAAGTAGCTTGAACAAGCAGCAGTAATCTTTTTTTTGAGGGTGTAAGATACTAGTATTTAACTTAAATTGCAATTTAAAGGCTAAACAATAAAATAAATAAATAAGTAAAAAATGTATAAAATAAGTAATAAAA[A/C]AATAAAACACCTAAGAGGGGTATTCCTAATAAAATATGTAATTTTTGGATTTGATTCAAGCTTAAAAAAAATTGGACAATGTGCAGAAGAGGAAAAATATTATAAAAGAAGATTTTTTTTTCTTTCTTGCTTCAAAATAACACATTTTAA
zSNP26654288	zC59F17	165508	1	0							CCAAAATTTCTTGCCTTCGTCTCTGCCTCTTGTTTGTTGTGGTGTGAAAGTTGTTTCATGTAGCCTCACGCATGTTTTCAGCTGCTCTCTAGTTTGTTTTACCAGGCAGTTCGAAAAAATGGCAGACTTCGAAGCTTGCCAGAGTAAGTA[A/T]TATTTGCCAACTATGTGAGCTCATGCAGAGTTTGAATCAGAACAGAGACATGTGCCTTGACCTTAGATGGCAGCAACAACAACAACAAACAAAAAGCATAATATAATATAATATAATATAATATAATATAATATAATATAATATAATATA
zSNP26654287	zC59F17	165497	1	0							TGTCTAATTGACCAAAATTTCTTGCCTTCGTCTCTGCCTCTTGTTTGTTGTGGTGTGAAAGTTGTTTCATGTAGCCTCACGCATGTTTTCAGCTGCTCTCTAGTTTGTTTTACCAGGCAGTTCGAAAAAATGGCAGACTTCGAAGCTTGC[A/C]AGAGTAAGTATTATTTGCCAACTATGTGAGCTCATGCAGAGTTTGAATCAGAACAGAGACATGTGCCTTGACCTTAGATGGCAGCAACAACAACAACAAACAAAAAGCATAATATAATATAATATAATATAATATAATATAATATAATAT
zSNP26654270	zC59F17	165040	1	0							GGGACTCTAATGGCTCCAATGTGGCCCTGCACACCTACTTTAAAAAAAAAGACCCTGTTAAGTATTTTGAATTACAAGGACATCAGACATGTCCTCATAAACCACCTTAATAGAGTACAACTAGGTCATACTCATGTTATAATACTAAAA[A/G]CTTTTCCTTATAAATGTCCTTATAAACAACCAAAACTAGTACATGCACACACAAACAAATACACAATCTGGGGCTATGTGCTGCATTAATGCTAAATGATCTGTCTATAGCCGGCTGTTTTATTGAGCCCTTTTAAAAAGCAGACCACAC
zSNP26654218	zC59F17	162668	1	0							GTACATGATGAAATTATGTTTAATCCTGCATATTAAATCAGATAAGTATAACTCATTTTACTGCACTTCTTAAACAACTTTACTATAGCAGCTGTTAGAAAATAACTATTTGTGCAAGCAGACAGAAGTCAACTAGCATTTGGTTACCAA[T/C]TACTGCTAAATAATACAGTTGATTGATAACAGTGGATCATCTCTGTTGCCTCAATGCCTCAGTAACTGATGTCTGCTATAAATTACACATTCACTTGTATCCTCCAATCAAAACCAGACCTCGAATGAGAATACAAAGTTATGAGAGCAA
zSNP26654203	zC59F17	161071	1	0							ATTAGAAGACAGAATAATAACTTTTGAAATAAAATAACACAACAGACTAGAAAGTCTGTGTGAAACATCAAACTATAAATGTGTTATTTTGTACTAAATTTTGTGTAAAATTTCTTAACTGACCACAAGCAAAACAAACAAACAAACAAA[A/C]AAAAAAAAACTGCCAGTAGAGTTTTTCATCAATAAATGACTCATATGATGATAATTTTCTATTTCAGTGTTTCCTATAAATCAGACTTTTATTTATTTAAACAATTCATTGTGTGATTTTCAATGTTATATTATTTTTTATTATAAAACA
zSNP26654199	zC59F17	161036	1	0							TTTGACTTTGTCTTGAGTGACTGTTTTACAAACCTATTAGAAGACAGAATAATAACTTTTGAAATAAAATAACACAACAGACTAGAAAGTCTGTGTGAAACATCAAACTATAAATGTGTTATTTTGTACTAAATTTTGTGTAAAATTTCT[A/T]AACTGACCACAAGCAAAACAAACAAACAAACAAACAAAAAAAAACTGCCAGTAGAGTTTTTCATCAATAAATGACTCATATGATGATAATTTTCTATTTCAGTGTTTCCTATAAATCAGACTTTTATTTATTTAAACAATTCATTGTGTG
zSNP26654266	zC59F17	164900	1	0							AGCAATGTGACACTCACTCATTCACACACACATGCACATACAAATTTATCTTTATGGGGGCTTCCCAAATTAGGTAATTTATACTCTACTGTGCATATTGTACACACCAACCCCAACCCTACTTCTAAACACAACCGTCAGGGACTCTAA[T/C]GGCTCCAATGTGGCCCTGCACACCTACTTTAAAAAAAAAGACCCTGTTAAGTATTTTGAATTACAAGGACATCAGACATGTCCTCATAAACCACCTTAATAGAGTACAACTAGGTCATACTCATGTTATAATACTAAAAACTTTTCCTTA
zSNP26654265	zC59F17	164886	1	0							TAATACTTTGACGCAGCAATGTGACACTCACTCATTCACACACACATGCACATACAAATTTATCTTTATGGGGGCTTCCCAAATTAGGTAATTTATACTCTACTGTGCATATTGTACACACCAACCCCAACCCTACTTCTAAACACAACC[C/G]TCAGGGACTCTAATGGCTCCAATGTGGCCCTGCACACCTACTTTAAAAAAAAAGACCCTGTTAAGTATTTTGAATTACAAGGACATCAGACATGTCCTCATAAACCACCTTAATAGAGTACAACTAGGTCATACTCATGTTATAATACTA
zSNP26654258	zC59F17	164846	1	0							TGTACCTAAACTCACTTATCCACCCACAAACGCCTTAAGCTAATACTTTGACGCAGCAATGTGACACTCACTCATTCACACACACATGCACATACAAATTTATCTTTATGGGGGCTTCCCAAATTAGGTAATTTATACTCTACTGTGCAT[A/G]TTGTACACACCAACCCCAACCCTACTTCTAAACACAACCGTCAGGGACTCTAATGGCTCCAATGTGGCCCTGCACACCTACTTTAAAAAAAAAGACCCTGTTAAGTATTTTGAATTACAAGGACATCAGACATGTCCTCATAAACCACCT
zSNP26656681	zC59F17	199274	1	0							ACGGGGCTCATGTATTATACATTACCAATAAACACACACATACCAGATGTTAATAACCTACTGCTCCTGTGTGTGCCAGCCTGCTAATAGTGTTAGAATTATAGTAAAATTGCTAGAATGCACAACCAGTATTGTATTAAGAGCAAAAAT[-/AAGTTCTGA]AAGTAAACCTCCATTCCTTTTCTCAGATTTTTGACGAATTATTAAAGACAGACCTGTGATAAGAGTCGCTGAAGGTATTAGTCAATTGTTTTTGCTTTCGTTGAACTCATCTGTATGCATTTTCAACATCTATTTTAAAAACTATTGTCA
zSNP26656652	zC59F17	194198	1	0							TGATGGGTATATGTATGGGTAGGGAAAATGAAAACTACAACTAAGACTATTGGTTAAAACACATTTTCGATAACTGAAAAAAAAAAAACCCATAAAATTAATCAACTAAAGCTAAATAAAGCTGGCAAAAAGTAATTCTGTTTTCAGAAT[-/A]AAAAAAGCACTCATTCTTTGGCAGGAAACCTGATCTGTAGCTGCTTTATTTGTACCTGTAGATGGTGCCTTTACAGTCAAACACTTTACTCGAGTGCATGATTATATACAAAATTCACATTTTATATATAGACATTGCCAAAAACACGTA
zSNP32980983	zC59F17	161031	1	0							TTTTATTTGACTTTGTCTTGAGTGACTGTTTTACAAACCTATTAGAAGACAGAATAATAACTTTTGAAATAAAATAACACAACAGACTAGAAAGTCTGTGTGAAACATCAAACTATAAATGTGTTATTTTGTACTAAATTTTGTGTAAAA[-/TTTCT]TAACTGACCACAAGCAAAACAAACAAACAAACAAACAAAAAAAAACTGCCAGTAGAGTTTTTCATCAATAAATGACTCATATGATGATAATTTTCTATTTCAGTGTTTCCTATAAATCAGACTTTTATTTATTTAAACAATTCATTGTGT
zSNP32980976	zC59F17	149494	1	0							TATGAATTTGCACTATATTTGCATGTTTTTATAAGTTTAACCAATATGGCCGATCAAACAAATAATTATTTTGCTTTTATTCAACAAATCATACAACGTCAACTTCTACCCAGGAAAAGACTGGATGGTAGAGTAATCCGATTCCATTAT[-/TTACGAC]ATTTACGACACAAAGGAAAGCTCAGAAACTTCTATACTCTCCTTGTTTAAGACTGATGCTTATAATGTAAACTTTTCATCTCTCTACATGCGTAATCAGGTGTTTTGCAGCAAGTCTCTTGCTCTTGTATTAAAATGCTTTTAACACTTC
zSNP26656529	zC59F17	170675	1	0							TAAAATATGTAATTTTTGGATTTGATTCAAGCTTAAAAAAAATTGGACAATGTGCAGAAGAGGAAAAATATTATAAAAGAAGATTTTTTTTTCTTTCTTGCTTCAAAATAACACATTTTAAGGACCACTGCTGAACGATGAAAAAAAAAA[-/A]GCAGAAACAATGAGCTTGACGTCCCCAATCATATCTATATCTTCATCCTGGTCCATTCCATCCTGCATGTCACACACCCACATGCAAACACACATCATGTCCCTCTCCCCCAATTACAAATGAGTCCATTAGTGCATGTGCAGTGCGCCC
zSNP26656524	zC59F17	170497	1	0							CAGCTCGTTTTAAACAAGTAGCTTGAACAAGCAGCAGTAATCTTTTTTTTGAGGGTGTAAGATACTAGTATTTAACTTAAATTGCAATTTAAAGGCTAAACAATAAAATAAATAAATAAGTAAAAAATGTATAAAATAAGTAATAAAACA[-/A]TAAAACACCTAAGAGGGGTATTCCTAATAAAATATGTAATTTTTGGATTTGATTCAAGCTTAAAAAAAATTGGACAATGTGCAGAAGAGGAAAAATATTATAAAAGAAGATTTTTTTTTCTTTCTTGCTTCAAAATAACACATTTTAAGG
zSNP26656620	zC59F17	188717	1	0							TACATTTAAATATGCCATTTTTAAATAGGTATTAAATTACACACACACACACACACACACATACACATTGCTTTACAACATAGTCTTTTTTTTAATTGGTTGCTAAAACAATATTTATTTGTAATCATTCCGATACAATCAGCAGAAAAA[-/AA]GAAAAAGAAGCTGAATCTAGTTTTATTTGAGTTTTTTAATCCTCACATTTTCAGATCAGTAAAATGAGCTACAGGTGTACAGCGATGTGGTGCAAGTCCTACTCAAACCTGCAGCCTACAGCGGCTCATGTGTCAAGAGTCTGAGTGCAC
zSNP26656595	zC59F17	182190	1	0							AATCTGTAAGGGACTATTTACATATTGCGTCCAAAACCATGTTGAAAATGTGACACATGCTTTTTCCTTTACTGATTTAAATGCATTTCTGAATTGGCGATTCTTTGCCGTTCTACCTTTGCTATGGCCACCATCAGCTGTTCCTACAAA[-/GCGAC]GCTGTCAATTTTTAAAATAGTTTAACTTTTGCCACTGTGTGGATTAATACTGAATGCGTGTCACTGTTTTTACTTGAGGTTAGAGTAGAGTAACATGCTGGTGTTTTATTGCTTTATTGCATTCGTGCATTGTGCTCTCACATACTCTCA
zSNP32980996	zC59F17	191411	1	0							TTGTCCTTAAAATGGTGTTTAAAAAATTAATAACTGCTTTTATACTAGCCTAAATAAAACAAATACAACGTTCTCCAAAAGACAAAATATTATCAGACATGCTGTATATATATATAGAATACAGTTGAAATCAGAATTATTAGCCACCTT[-/TGAATTT]TTTTCTTTTTTATTATTTATTAAATATTAAATATTATTTAAGTATAATATTTAATGTACAACTTCTGTTTTTTTACTGATATGTTTATATAGGATTTTTAGTTCATTTAGTAGACAATGGTGGTAGAATGTTGCTGTTAATACATAATGT
zSNP32981009	zC59F17	198168	1	0							AAGAACTTTGCTGCAGTGCCATGGCTAGAGCAGGTGCAATGAAATTACGAAGCACTTAAAAATAGGTAACTGTGTTACATCCGACTGTGCTACGACCAACAGATCGCACTATTATGTTTTTCTCTTCTTTTTCATTCGTTTATAACCTGT[-/TATAACC]TGTAACACATTTTTATCTGTTTTTCAATCATTTTAAATTTGTTTTTATTTTTCTTAGACTTGTGTCTTTTATTTCTGTTTATGTAAAGCACTTTGAATTGAAACTGTGTATGAAATGTGCTTTATAAATAAACTTGCCTTGCTTTGCCTA
zSNP32981005	zC59F17	195924	1	0							TAAAGTCATTATGAAGTGGAAATCTGATTTAGGCAGTCTCGCACTGCACAGCTCATCAGCAGAGTAATAAAAGTCTAAGCAGGAAAAGGCTGTTCTTATCTCACTCAGTGGCCAGGCCTCATTACATCTGCCTATTACCACCAGCAGGGC[-/TT]TTTTTTTTTTTTTTACCCAGACACCAACTAGAGTACGAGTCAAACTATCTTCACGTCTCATAGACCACAGACATACTGCAGCTAAATACATCTGTCACTCTGCAGCTGAATGCTTAAGCATGCTCTGTGTACACAGTCTGATTGTTTACA
zSNP33160574	zC59F17	89445	1	0							AAATATATAAAATTAAAACTTGAAATCTCTACTTTTAAATGAATCAACAACACTTAAAAACAAAATATTTTTTGGTTTTGTAATCTGCATCAAACAAACGGAAGGTATAGTCCATCCTGTCAAACGCACATCACATGACAGCAACTACTC[AT(42)/(96)]TGAAATAGTGAATGTACCAAATCAGATGCAATGTCTGCAGTGCAAAGCTGAATATTATCTGGTTGATAAACACAGAAATAATTTCTTATGATTTATTCATTCATTTTCCTTCGGCTTAATCCCTTTATTCATCAGGGGTGTAGACAGCGG
zSNP33160560	zC59F17	56024	1	0							TGGTCACCAGATCGAAACATCTGTCACAATACTTTTTTAAAGAAATGAAAAAATATAACACGGCTAGCTCTTATCACCAGTTATAAATAAAACAATAAAACAATAAAAAATGTGAACCAGAAAAAACAAATGTTGCAGACAAAAAAAAAT[TA(80)/(82)]GGTAGGAAAAAATATAAATTGGGAATCATTTGGGAAATTGGTAATCACTGGTTTGGATAAAAGCAATAAAAAAAAAAAAATAGGCTCATTGTAAAAACGTAGCCCTATATACATTTCTGGAGATCGTTAATTATGTAGCCAAAGAGCAGG
zSNP32980998	zC59F17	191454	1	0							ACTAGCCTAAATAAAACAAATACAACGTTCTCCAAAAGACAAAATATTATCAGACATGCTGTATATATATATAGAATACAGTTGAAATCAGAATTATTAGCCACCTTTGAATTTTTTTCTTTTTTATTATTTATTAAATATTAAATATTA[-/TTTA]AGTATAATATTTAATGTACAACTTCTGTTTTTTTACTGATATGTTTATATAGGATTTTTAGTTCATTTAGTAGACAATGGTGGTAGAATGTTGCTGTTAATACATAATGTAATTATATTTTCAGATTTATTTATTTATTTATTTAATTTA
zSNP32980997	zC59F17	191437	1	0							TTAATAACTGCTTTTATACTAGCCTAAATAAAACAAATACAACGTTCTCCAAAAGACAAAATATTATCAGACATGCTGTATATATATATAGAATACAGTTGAAATCAGAATTATTAGCCACCTTTGAATTTTTTTCTTTTTTATTATTTA[-/TTAAATA]TTAAATATTATTTAAGTATAATATTTAATGTACAACTTCTGTTTTTTTACTGATATGTTTATATAGGATTTTTAGTTCATTTAGTAGACAATGGTGGTAGAATGTTGCTGTTAATACATAATGTAATTATATTTTCAGATTTATTTATTT
zSNP32981002	zC59F17	193084	1	0							AACAAACACTAATTATTATTAATGAAAGGATACAATATTTATTATTTTCATTCCTTCTCTGATAATGTCTGATAATTGATGCCTCAGGCAGAATATCATTAACCACACATAAAACCCTGTCCTCAATCTTCCGTTTCAGCTGAAAATATG[-/ACACACTA]CTAAAGAAAGCCAGTATACATGTAGTAACTAGATTAAAGAATAAAAAATAATAATGATTGCATAGGATTTAGGGAGTAATAATTATATAAATCATCCAAAATGTTGAAAAAGAAGAAAACCTAATTAAATAAGCTTATAAAAAGGGCAGG
zSNP32981000	zC59F17	191599	1	0							TATTATTTAAGTATAATATTTAATGTACAACTTCTGTTTTTTTACTGATATGTTTATATAGGATTTTTAGTTCATTTAGTAGACAATGGTGGTAGAATGTTGCTGTTAATACATAATGTAATTATATTTTCAGATTTATTTATTTATTTA[-/TTTA]ATTTAAAAGCCTGTGCCATAGGAAATGCAATTATGACACCCCTTCCCATGCGGAACTCTTTTGGCACATTAAGTAGTGTGGACTTGCACTGTCATTGAGGTAAAAAGGGAGAGGGAAAAAGTCTCACTCTTATCATTCTTACGGTCAGAG
zSNP26655717	zC59F17	198788	1	0							AAACCAATATAAGAGAAACCCACATATGACAGCGGGGTCTCTGAGTAGAATAGACGAATAAAAAATTAATGAATGAATGCAAAATAATACAAAAACGCTGAATTTCAGCCTTTCTGTCCAATTTCAATTTCAAGGTCCACTTAATTCTTT[A/T]TCTGCTAATTAGCTATGAGCACACAGATGACTTGGCTAGGAGAGATGCGTTTAGAGTTTGAGCTTGGACTCCCTAATGAAGGCCTGCTAAAGGAAGGCGGGGCTTGGGGCCTTCAGGGCCAATTACACCCAGCAGAGCTTAACCCTGTGG
zSNP26655706	zC59F17	198712	1	0							TATCTCATATTAAAGGTAAATCCAAAAATAACAAAAATAAGAGCTTAATAATCAAAAAGAAAGAAAACCACAACCAAAACCAATATAAGAGAAACCCACATATGACAGCGGGGTCTCTGAGTAGAATAGACGAATAAAAAATTAATGAAT[T/G]AATGCAAAATAATACAAAAACGCTGAATTTCAGCCTTTCTGTCCAATTTCAATTTCAAGGTCCACTTAATTCTTTATCTGCTAATTAGCTATGAGCACACAGATGACTTGGCTAGGAGAGATGCGTTTAGAGTTTGAGCTTGGACTCCCT
zSNP26655756	zC59F17	199225	1	0							GCTGAGCAGCATCCAATTTACAGCCCCAATCCAACGGGATTTGAGACATACGGGGCTCATGTATTATACATTACCAATAAACACACACATACCAGATGTTAATAACCTACTGCTCCTGTGTGTGCCAGCCTGCTAATAGTGTTAGAATTA[T/C]AGTAAAATTGCTAGAATGCACAACCAGTATTGTATTAAGAGCAAAAATCAAGTAAACCTCCATTCCTTTTCTCAGATTTTTGACGAATTATTAAAGACAGACCTGTGATAAGAGTCGCTGAAGGTATTAGTCAATTGTTTTTGCTTTCGT
zSNP26655734	zC59F17	199054	1	0							GGGCCAATTACACCCAGCAGAGCTTAACCCTGTGGCAGGCACAGATGATTGACAGTTCTGGAAGCCGTATTCCTGCAAGGACTGTGAATGTGAGAGGAAGGGACAGAGTGAAGGGAAGTGAGGATTTTTTTTCTGGCACAAGCCTCTCCC[T/G]TCTGACCTGATACAGGGCCTGCTGAGCAGCATCCAATTTACAGCCCCAATCCAACGGGATTTGAGACATACGGGGCTCATGTATTATACATTACCAATAAACACACACATACCAGATGTTAATAACCTACTGCTCCTGTGTGTGCCAGCC
zSNP26655670	zC59F17	198423	1	0							TGAAACTGTGTATGAAATGTGCTTTATAAATAAACTTGCCTTGCTTTGCCTAACTTCCAACGTGACCCTTTGCTTGCACAAGGATATGCCAGAATGAATTTCTGTACTGGGACCGATTGGTCATGTTTTTTATTTTTATTTATTTATTTA[A/T]TTATTTTTTACTATCAAAATCAGACTACACTGCTCTTTTTTTGTGCTTTTGATTCTGGTTCAGGTTGTTTCACTGTATGTTTTTGACTCACTAAAAAGTTGCCAAAACTGTCACCTTAAAAATATATAATACTGATCCTATCTCATATTA
zSNP26655668	zC59F17	198407	1	0							GTAAAGCACTTTGAATTGAAACTGTGTATGAAATGTGCTTTATAAATAAACTTGCCTTGCTTTGCCTAACTTCCAACGTGACCCTTTGCTTGCACAAGGATATGCCAGAATGAATTTCTGTACTGGGACCGATTGGTCATGTTTTTTATT[T/C]TTATTTATTTATTTATTTATTTTTTACTATCAAAATCAGACTACACTGCTCTTTTTTTGTGCTTTTGATTCTGGTTCAGGTTGTTTCACTGTATGTTTTTGACTCACTAAAAAGTTGCCAAAACTGTCACCTTAAAAATATATAATACTG
zSNP26655680	zC59F17	198564	1	0							ATTTATTTATTTATTTTTTACTATCAAAATCAGACTACACTGCTCTTTTTTTGTGCTTTTGATTCTGGTTCAGGTTGTTTCACTGTATGTTTTTGACTCACTAAAAAGTTGCCAAAACTGTCACCTTAAAAATATATAATACTGATCCTA[T/C]CTCATATTAAAGGTAAATCCAAAAATAACAAAAATAAGAGCTTAATAATCAAAAAGAAAGAAAACCACAACCAAAACCAATATAAGAGAAACCCACATATGACAGCGGGGTCTCTGAGTAGAATAGACGAATAAAAAATTAATGAATGAA
zSNP26655671	zC59F17	198426	1	0							AACTGTGTATGAAATGTGCTTTATAAATAAACTTGCCTTGCTTTGCCTAACTTCCAACGTGACCCTTTGCTTGCACAAGGATATGCCAGAATGAATTTCTGTACTGGGACCGATTGGTCATGTTTTTTATTTTTATTTATTTATTTATTT[A/T]TTTTTTACTATCAAAATCAGACTACACTGCTCTTTTTTTGTGCTTTTGATTCTGGTTCAGGTTGTTTCACTGTATGTTTTTGACTCACTAAAAAGTTGCCAAAACTGTCACCTTAAAAATATATAATACTGATCCTATCTCATATTAAAG
zSNP26655757	zC59F17	199237	1	0							CCAATTTACAGCCCCAATCCAACGGGATTTGAGACATACGGGGCTCATGTATTATACATTACCAATAAACACACACATACCAGATGTTAATAACCTACTGCTCCTGTGTGTGCCAGCCTGCTAATAGTGTTAGAATTATAGTAAAATTGC[A/T]AGAATGCACAACCAGTATTGTATTAAGAGCAAAAATCAAGTAAACCTCCATTCCTTTTCTCAGATTTTTGACGAATTATTAAAGACAGACCTGTGATAAGAGTCGCTGAAGGTATTAGTCAATTGTTTTTGCTTTCGTTGAACTCATCTG
zSNP26656454	zC59F17	150705	1	0							GGTTATTATTTTTGATAGCAATAGCCATAATAAAGTCAACTGTCCGTTTGAACAATCGCTGGACAATTAGTTTGTTCAGATTTAAAGAGTCGATTCTTTTGAAGCCCCATTCAAATGATCTTCAATTCACTTTGAGCTAATTCGCTATAT[-/CAGTA]AGTATAGTATATAAAAATATTTGCATCTATTGCATTTTACTAGTAGAAAAGCTACTTTTTCAATAATTAACAGCATAATGGGACAAAAATCAGTTATGTTATGCCACACACAGCCACATAAACTGCAGTTTTCCAAAACTGATTCACTAA
zSNP26655771	zC59F17	199373	1	0							TATAGTAAAATTGCTAGAATGCACAACCAGTATTGTATTAAGAGCAAAAATCAAGTAAACCTCCATTCCTTTTCTCAGATTTTTGACGAATTATTAAAGACAGACCTGTGATAAGAGTCGCTGAAGGTATTAGTCAATTGTTTTTGCTTT[T/C]GTTGAACTCATCTGTATGCATTTTCAACATCTATTTTAAAAACTATTGTCAAATATAGTGGATTTTGTGGAGGAAAACTACATTACCCATGCACAATATATCGTTTCAGCATCGATATCGTCACTCGCAATAGTCATATCAAAATTATAC
zSNP26656458	zC59F17	151119	1	0							TTTAAAAAGGAGACTTCAATGTTAGTTTCAAAGTAGCTTATCCAAATTGCACACTTATAATCAGTAACATTCGATGGGTTACACTGTTATATAAGGCAAACACGCACTCACAAACATAGCGTAGGCAAGACAATATGGCTGCCTTTCTAG[-/TAG]TAGACTAATTTCCTGAGTGCTGTGTGAATCTCTTGCTTGTCTATGGCTGGGTTCAGCCCAAAGCGATAGTGAGATAGAGCCCACAGCTGGGCCACAGAGATAGCAGCTTTCAGTCTGATAGCCTCGGCCTGCCTGCCTGCCTGGATAATG
zSNP26656455	zC59F17	150800	1	0							CTTTTGAAGCCCCATTCAAATGATCTTCAATTCACTTTGAGCTAATTCGCTATATAAGTATAGTATATAAAAATATTTGCATCTATTGCATTTTACTAGTAGAAAAGCTACTTTTTCAATAATTAACAGCATAATGGGACAAAAATCAGT[-/C]ATGTTATGCCACACACAGCCACATAAACTGCAGTTTTCCAAAACTGATTCACTAAAGTTATTCATATAGAAACAAATATTAAAATGTGTCCAATTTGTTTTATATATTTTTTGTTTATTACTTTAATACTGCAATCTATTATAATGTTTA
zSNP26655764	zC59F17	199310	1	0							CACATACCAGATGTTAATAACCTACTGCTCCTGTGTGTGCCAGCCTGCTAATAGTGTTAGAATTATAGTAAAATTGCTAGAATGCACAACCAGTATTGTATTAAGAGCAAAAATCAAGTAAACCTCCATTCCTTTTCTCAGATTTTTGAC[T/G]AATTATTAAAGACAGACCTGTGATAAGAGTCGCTGAAGGTATTAGTCAATTGTTTTTGCTTTCGTTGAACTCATCTGTATGCATTTTCAACATCTATTTTAAAAACTATTGTCAAATATAGTGGATTTTGTGGAGGAAAACTACATTACC
zSNP26655763	zC59F17	199309	1	0							ACACATACCAGATGTTAATAACCTACTGCTCCTGTGTGTGCCAGCCTGCTAATAGTGTTAGAATTATAGTAAAATTGCTAGAATGCACAACCAGTATTGTATTAAGAGCAAAAATCAAGTAAACCTCCATTCCTTTTCTCAGATTTTTGA[A/C]GAATTATTAAAGACAGACCTGTGATAAGAGTCGCTGAAGGTATTAGTCAATTGTTTTTGCTTTCGTTGAACTCATCTGTATGCATTTTCAACATCTATTTTAAAAACTATTGTCAAATATAGTGGATTTTGTGGAGGAAAACTACATTAC
zSNP26655767	zC59F17	199329	1	0							ACCTACTGCTCCTGTGTGTGCCAGCCTGCTAATAGTGTTAGAATTATAGTAAAATTGCTAGAATGCACAACCAGTATTGTATTAAGAGCAAAAATCAAGTAAACCTCCATTCCTTTTCTCAGATTTTTGACGAATTATTAAAGACAGACC[T/C]GTGATAAGAGTCGCTGAAGGTATTAGTCAATTGTTTTTGCTTTCGTTGAACTCATCTGTATGCATTTTCAACATCTATTTTAAAAACTATTGTCAAATATAGTGGATTTTGTGGAGGAAAACTACATTACCCATGCACAATATATCGTTT
zSNP26655766	zC59F17	199318	1	0							AGATGTTAATAACCTACTGCTCCTGTGTGTGCCAGCCTGCTAATAGTGTTAGAATTATAGTAAAATTGCTAGAATGCACAACCAGTATTGTATTAAGAGCAAAAATCAAGTAAACCTCCATTCCTTTTCTCAGATTTTTGACGAATTATT[A/C]AAGACAGACCTGTGATAAGAGTCGCTGAAGGTATTAGTCAATTGTTTTTGCTTTCGTTGAACTCATCTGTATGCATTTTCAACATCTATTTTAAAAACTATTGTCAAATATAGTGGATTTTGTGGAGGAAAACTACATTACCCATGCACA
zSNP11833849	zC93G23	72634	1	20.1							ACATCACCCAAGCAACAGGCTGAGCCGCTTAGCAACTGTGATTTTGACCCGAACACACATGAAAGGCTGGATCTGTATTCAGTCATGTGGCGCTCTCTCACACCTCTGCTTTTGGTGTGTTTGGGTTCGCGATTATGACATCTGTTAAAC[T/G]TATGAGTCACCTGCTCCCCAAAGACAAAGCAGAGTCCCTTATACACACAGCACACACTTTCAAAAAAACACACATGCACTCCAGAGACATGTTCTCTGAGGAGATGAAGCAGGCCATGTCTGCTTGAAGAAATAAAACAAAACTAAAACT
zSNP11833834	zC93G23	72530	1	20.1							TGATGATGATACTATCCGGACAATGTCTTCATTATTCACATATTCATCCCAAACAAACAATACAAGCGCATTAGCTCAGGGCGGGGGATTATTATCATGTTTACACATCACCCAAGCAACAGGCTGAGCCGCTTAGCAACTGTGATTTTG[A/C]CCCGAACACACATGAAAGGCTGGATCTGTATTCAGTCATGTGGCGCTCTCTCACACCTCTGCTTTTGGTGTGTTTGGGTTCGCGATTATGACATCTGTTAAACGTATGAGTCACCTGCTCCCCAAAGACAAAGCAGAGTCCCTTATACAC
zSNP19626836	zC93G23	81840	1	20.1							TTACAATTATCAGCTGGAGTGCCCATTAAACTTAATACAGAGCATTCCAGCTTATCTGTCTGTTATTTACATGGACTAAATTTACAACTGCCATGAGTCTTTGCGCCAATTAACACCCGCTACAGCTGTAAACAGTCTGGACTGACACAA[-/AC]ACACACACACACATCTGAATTTAATTTACGCTTATTATACTTCCTATATAAACACCATTCTCATTCATACCTATTGCTGACTTTTCTTACTATTTGCTGTAACATTCTAAACGTTTCCTTGTCTAGTCTTGCTATTGTAACCCCACCGGT
zSNP19626834	zC93G23	80476	1	20.1							TGCGAATGAAGCGAGTAACCTCCAAATGTTCACACGTCTTTTTACTCACGTGATTTATTTGCACATTCCGCGCCTGGTGTGAACACACCATAAGCCGAAGGAAAATGAACTGAAAAATTTGAATGCTAGATGAAATTCTTAAACAAAATG[-/AA]AAAAAAAAACCCAGCAATAATCAAAAGAAACTAAAAATATATAAAAGCTGATTTTTTTTTCCTTTTTTTTAAATATATTTTGTATTAATTTAAATGTATTAACTTTCTATTTTCAAAGATGTTTGGTGACTAAAATATTATATATCCATA
zSNP11833817	zC93G23	72347	1	20.1							ACCTTCAAACCAAACTGTGCCACCTTAAAGAAATCCCTCATCATGCTTAAAATCAACCTCAAGACTGACATAACAGCCACCCCGTTGTCAACAAGGCCTGAAAAAGCGACTCTACAGATTGCATGTCACAGATGATTAAAAGTCCTGCTC[T/C]GACGAGACCACGCTTGTTGACACGAACCAAAATGATGATGATACTATCCGGACAATGTCTTCATTATTCACATATTCATCCCAAACAAACAATACAAGCGCATTAGCTCAGGGCGGGGGATTATTATCATGTTTACACATCACCCAAGCA
zSNP11833813	zC93G23	72139	1	20.1							TATTAATTAACTATATGTACTTACGTGGTTAGCATCAAGATGGGGGTTAGGTCTATGGTTAGTTCTGATTATGTAATGCATGCATAATTAATTGAAAATTAATTACTATAATAATACATGTGCAAAAAGGACACCTTAAAATACAGTGTT[A/T]CCATTTTTGACACTTTATTTTTCTAGTTTCACAAGTTGCACCCAAAAGCAACACTTCACCTTCAAACCAAACTGTGCCACCTTAAAGAAATCCCTCATCATGCTTAAAATCAACCTCAAGACTGACATAACAGCCACCCCGTTGTCAACA
zSNP11833833	zC93G23	72516	1	20.1							GACACGAACCAAAATGATGATGATACTATCCGGACAATGTCTTCATTATTCACATATTCATCCCAAACAAACAATACAAGCGCATTAGCTCAGGGCGGGGGATTATTATCATGTTTACACATCACCCAAGCAACAGGCTGAGCCGCTTAG[T/C]AACTGTGATTTTGACCCGAACACACATGAAAGGCTGGATCTGTATTCAGTCATGTGGCGCTCTCTCACACCTCTGCTTTTGGTGTGTTTGGGTTCGCGATTATGACATCTGTTAAACGTATGAGTCACCTGCTCCCCAAAGACAAAGCAG
zSNP11833825	zC93G23	72467	1	20.1							GCATGTCACAGATGATTAAAAGTCCTGCTCTGACGAGACCACGCTTGTTGACACGAACCAAAATGATGATGATACTATCCGGACAATGTCTTCATTATTCACATATTCATCCCAAACAAACAATACAAGCGCATTAGCTCAGGGCGGGGG[A/G]TTATTATCATGTTTACACATCACCCAAGCAACAGGCTGAGCCGCTTAGCAACTGTGATTTTGACCCGAACACACATGAAAGGCTGGATCTGTATTCAGTCATGTGGCGCTCTCTCACACCTCTGCTTTTGGTGTGTTTGGGTTCGCGATT
zSNP19889356	zC93G23	95279	1	20.1							ACTGAACTATGCGCACGGTATTTGTGGCGCTAGGAGTTTTTAACACTTCTTTCAGCGGCGTGAATGTAGCAGCGGACGCAACACCTCGCTGAACACTGATTCTAATTCAGGACACACCACTCAACTCCAGGCTGATTTGAGCTGCAAACG[CA(30)/(32)]GACACACACACACACACATACACACACACTGCTGATTCGAGGGTTGCTCTGGGAGAATCAAGTGCCTGTGCCTCTGATATCATGCCTGATCCTTATAGCTAGGATATTTAATCTCCAACTTGACAACGACGCTCATCAATTACATTGGCT
zSNP19889352	zC93G23	81840	1	20.1							TTACAATTATCAGCTGGAGTGCCCATTAAACTTAATACAGAGCATTCCAGCTTATCTGTCTGTTATTTACATGGACTAAATTTACAACTGCCATGAGTCTTTGCGCCAATTAACACCCGCTACAGCTGTAAACAGTCTGGACTGACACAA[AC(12)/(14)]ATCTGAATTTAATTTACGCTTATTATACTTCCTATATAAACACCATTCTCATTCATACCTATTGCTGACTTTTCTTACTATTTGCTGTAACATTCTAAACGTTTCCTTGTCTAGTCTTGCTATTGTAACCCCACCGGTACTACACCACCC
zSNP19626828	zC93G23	64777	1	20.1							GCGACTCTCTATCCAGCTCTGAATGTCTGAAAGCATGTTGATAAGTGGGTACAAGATCAGATCAATAGACAACAAATGATCATTAATTTGATAATTAATCTTCTTGTTCGCACAAAAATGTACATTTTACTCATCCTCAAGTGGTTTCAG[-/CTTTC]ACCTTTTTGAGTAAATTTTTTTTCTATTAAACCAAAAGAAGGTATTTTTAAAAACACCAACATCCAGTATATATATATATATATATATATATATATATATATATATATATATATATATATATATATATATATATATATATATATATATAT
zSNP19889366	zC93G23	105001	1	20.1							CAAGTGCACAATCATGAATATTTAACACACTCCGTCTACACGCGCTCCATATATGTCACCTCCTCCTCCTCCACCACTCTCAAATGGGAATATTATCATTCAAGGAGACTTTCCCTGCCAGTGCTGAGATGGAATTTAAGAGTATATGCA[TG(20)/(24)]TTCTCCTGCACTGCCGCTTATGTAAGTCTCTGAGTGTGTTTTTTTTTCTGACAATGCAAGGAAAATCACTGTGTGCATGCATGAGCGCGTGGATGTCACAGGAATATAAAGCAGAACACGCGAGAGAAGAAGAAGGGACAGCATGTGTAC
zSNP19626843	zC93G23	92704	1	20.1							GGGGCTATTATCAAGCGTGTCAAGTGTGAACTCTAAAAATTTATTCTGGTGTAAGTTCACTTTTAGAAAGGTTTCTACACAAATTGTATAAATCAGAAATCTGGACAAAAATTTATTTCAGTGCAAGTAAATATAAGTTAAGGCCACCTA[-/CAGTA]ATATAAAATGGGACTCATTCTTTACATTGTAAAAAATGTTGGGTTACACACAATCGATTTGTGATGGGACAATATGAAGGAATCAAGTTAATGTGTAAGTTGTTACAAATTTATGCTGATTGAACAAAAAAAAAGTAGTTTCAATAAAAA
zSNP19626838	zC93G23	83742	1	20.1							TATGGCAGCCTCTGTGTCACCGACAAAGCACACAGAAAGGTTATGCTGATTAACAGAAGCAGAGACGAGCTCAGCTACAGGCCCTTAAGCTCAGAAATAGAAAAGAAAGAGAAACGAAGGAGAGAGAGAGAGAGAGAGAGACAGAGAGAC[-/AG]AGAGACAGAAAGACTTGACTTTAACACATTAATTAAATTCGAAAGATCAGTAAAAATGGAGTAAAATAACACAGACAAATAGATGTACACAAATTAGAGCAAGTTTATTTACAGTCATTCACAAATCAAACAACGATTTTCAAACAACCA
zSNP19626853	zC93G23	105022	1	20.1							TTAACACACTCCGTCTACACGCGCTCCATATATGTCACCTCCTCCTCCTCCACCACTCTCAAATGGGAATATTATCATTCAAGGAGACTTTCCCTGCCAGTGCTGAGATGGAATTTAAGAGTATATGCATGTGTGTGTGTGTGTGTGTGT[-/GTGT]TCTCCTGCACTGCCGCTTATGTAAGTCTCTGAGTGTGTTTTTTTTTCTGACAATGCAAGGAAAATCACTGTGTGCATGCATGAGCGCGTGGATGTCACAGGAATATAAAGCAGAACACGCGAGAGAAGAAGAAGGGACAGCATGTGTACA
zSNP19626844	zC93G23	97091	1	20.1							GTTGGATGTTTGTTGGTTGGTTGGCTGGTTTTGTTGGGTGTTGGTTGGTTGGTTTTGTTGGGTGTTAGTTGGTTTGGTTGGATGTTTGTTGGTTGGATGGTTTTGTTGAGTGTTGGTTGGATGCTTGTTGGTTGGTTGGTTTTGTTGGGT[-/GTTG]GTTGGTTGTTTAATTTGGTTGAATGTTGGTTTGGTTGGTTGGTTGGTTGGTTGGTTGGTTGGCTGGTTTTGCTGGTTGGTTGTTTAATTTGGTTGGTTGTTTCTGTTGGTTGCTTGGTTTAGGTGGGTGGTTTAATTAGTTGGTGGTTTA
zSNP11833812	zC93G23	72130	1	20.1							ACAACATATTATTAATTAACTATATGTACTTACGTGGTTAGCATCAAGATGGGGGTTAGGTCTATGGTTAGTTCTGATTATGTAATGCATGCATAATTAATTGAAAATTAATTACTATAATAATACATGTGCAAAAAGGACACCTTAAAA[T/C]ACAGTGTTTCCATTTTTGACACTTTATTTTTCTAGTTTCACAAGTTGCACCCAAAAGCAACACTTCACCTTCAAACCAAACTGTGCCACCTTAAAGAAATCCCTCATCATGCTTAAAATCAACCTCAAGACTGACATAACAGCCACCCCG
zSNP11833772	zC93G23	71134	1	20.1							TAGTTAGTTAGTTAGTTAGTTAGTTAGTTAGTTAGTTAGTTAGTTAGTTAGTTAGTTTGTTTGTTTGTTTGTTTGTTTTGTTAGTCATTTATTTATGTTTACTTATTTACTTATTTAGTTATTTATGCATTTATGTTTGCATCTATTTAA[T/C]TAGTTAGTAAGTTAGTCATTTATTTATTTATGCATTTATATTTATTTATTTGTGCTTTTATTTATTTAGTTAGTTGATTATTTATTTATGCATTTATTTATGCATTTATTTATTTATTTAGCTAGTTAGTCATTTATTTCTTTATTCTCT
zSNP11833771	zC93G23	71101	1	20.1							TTATTTATTTATTTATTTAGTTAGTTAGTTAGTTAGTTAGTTAGTTAGTTAGTTAGTTAGTTAGTTAGTTAGTTAGTTAGTTAGTTAGTTTGTTTGTTTGTTTGTTTGTTTTGTTAGTCATTTATTTATGTTTACTTATTTACTTATTTA[C/G]TTATTTATGCATTTATGTTTGCATCTATTTAACTAGTTAGTAAGTTAGTCATTTATTTATTTATGCATTTATATTTATTTATTTGTGCTTTTATTTATTTAGTTAGTTGATTATTTATTTATGCATTTATTTATGCATTTATTTATTTAT
zSNP11833774	zC93G23	71153	1	20.1							TTAGTTAGTTAGTTAGTTAGTTAGTTAGTTAGTTAGTTTGTTTGTTTGTTTGTTTGTTTTGTTAGTCATTTATTTATGTTTACTTATTTACTTATTTAGTTATTTATGCATTTATGTTTGCATCTATTTAACTAGTTAGTAAGTTAGTCA[T/G]TTATTTATTTATGCATTTATATTTATTTATTTGTGCTTTTATTTATTTAGTTAGTTGATTATTTATTTATGCATTTATTTATGCATTTATTTATTTATTTAGCTAGTTAGTCATTTATTTCTTTATTCTCTACATGTTTTTTCTTCTCTA
zSNP11833773	zC93G23	71143	1	20.1							AGTTAGTTAGTTAGTTAGTTAGTTAGTTAGTTAGTTAGTTAGTTAGTTTGTTTGTTTGTTTGTTTGTTTTGTTAGTCATTTATTTATGTTTACTTATTTACTTATTTAGTTATTTATGCATTTATGTTTGCATCTATTTAACTAGTTAGT[A/T]AGTTAGTCATTTATTTATTTATGCATTTATATTTATTTATTTGTGCTTTTATTTATTTAGTTAGTTGATTATTTATTTATGCATTTATTTATGCATTTATTTATTTATTTAGCTAGTTAGTCATTTATTTCTTTATTCTCTACATGTTTT
zSNP11833704	zC93G23	69033	1	20.1							GGAAGACGCGCATTAAGATACGAGCGGGCGATAGAGGCCGCACCCTCGGGATCCCCTGAAACACCCTGGCTACTCCCTATTAGCATGGAAGTCAAAAGCTGAATGGGCATGTTTCATGCTAATAGATGCCGAAGGAACGGACAGATTTCC[T/C]ATTAAGTCTGAAGAAAGGTGATGGAGTGAAAGGAAACAGATAATCCGGGAATGGAGGTCGCGGGGTAACCGGCGAACAGAAGCAGTGCTTGGATAACACTACGACACACGAGTGACTTGCGACTCGAATATGTTTGGCAGGAACAGACAT
zSNP11833698	zC93G23	68965	1	20.1							AACAGTCACTTGCTATCAAATATTCATGGGCGACCGCCAATTCTTAAGTAAACAGGCCAATTTGTTCTGGAAGACGCGCATTAAGATACGAGCGGGCGATAGAGGCCGCACCCTCGGGATCCCCTGAAACACCCTGGCTACTCCCTATTA[A/G]CATGGAAGTCAAAAGCTGAATGGGCATGTTTCATGCTAATAGATGCCGAAGGAACGGACAGATTTCCTATTAAGTCTGAAGAAAGGTGATGGAGTGAAAGGAAACAGATAATCCGGGAATGGAGGTCGCGGGGTAACCGGCGAACAGAAG
zSNP11833770	zC93G23	71096	1	20.1							TTTATTTATTTATTTATTTATTTAGTTAGTTAGTTAGTTAGTTAGTTAGTTAGTTAGTTAGTTAGTTAGTTAGTTAGTTAGTTAGTTAGTTAGTTTGTTTGTTTGTTTGTTTGTTTTGTTAGTCATTTATTTATGTTTACTTATTTACTT[A/G]TTTAGTTATTTATGCATTTATGTTTGCATCTATTTAACTAGTTAGTAAGTTAGTCATTTATTTATTTATGCATTTATATTTATTTATTTGTGCTTTTATTTATTTAGTTAGTTGATTATTTATTTATGCATTTATTTATGCATTTATTTA
zSNP11833769	zC93G23	71093	1	20.1							TTATTTATTTATTTATTTATTTATTTAGTTAGTTAGTTAGTTAGTTAGTTAGTTAGTTAGTTAGTTAGTTAGTTAGTTAGTTAGTTAGTTAGTTAGTTTGTTTGTTTGTTTGTTTGTTTTGTTAGTCATTTATTTATGTTTACTTATTTA[T/C]TTATTTAGTTATTTATGCATTTATGTTTGCATCTATTTAACTAGTTAGTAAGTTAGTCATTTATTTATTTATGCATTTATATTTATTTATTTGTGCTTTTATTTATTTAGTTAGTTGATTATTTATTTATGCATTTATTTATGCATTTAT
zSNP11833809	zC93G23	72117	1	20.1							TTCTAATGTGACCACAACATATTATTAATTAACTATATGTACTTACGTGGTTAGCATCAAGATGGGGGTTAGGTCTATGGTTAGTTCTGATTATGTAATGCATGCATAATTAATTGAAAATTAATTACTATAATAATACATGTGCAAAAA[T/G]GACACCTTAAAATACAGTGTTTCCATTTTTGACACTTTATTTTTCTAGTTTCACAAGTTGCACCCAAAAGCAACACTTCACCTTCAAACCAAACTGTGCCACCTTAAAGAAATCCCTCATCATGCTTAAAATCAACCTCAAGACTGACAT
zSNP11833808	zC93G23	72114	1	20.1							AAATTCTAATGTGACCACAACATATTATTAATTAACTATATGTACTTACGTGGTTAGCATCAAGATGGGGGTTAGGTCTATGGTTAGTTCTGATTATGTAATGCATGCATAATTAATTGAAAATTAATTACTATAATAATACATGTGCAA[A/C]AAGGACACCTTAAAATACAGTGTTTCCATTTTTGACACTTTATTTTTCTAGTTTCACAAGTTGCACCCAAAAGCAACACTTCACCTTCAAACCAAACTGTGCCACCTTAAAGAAATCCCTCATCATGCTTAAAATCAACCTCAAGACTGA
zSNP11833811	zC93G23	72126	1	20.1							GACCACAACATATTATTAATTAACTATATGTACTTACGTGGTTAGCATCAAGATGGGGGTTAGGTCTATGGTTAGTTCTGATTATGTAATGCATGCATAATTAATTGAAAATTAATTACTATAATAATACATGTGCAAAAAGGACACCTT[A/G]AAATACAGTGTTTCCATTTTTGACACTTTATTTTTCTAGTTTCACAAGTTGCACCCAAAAGCAACACTTCACCTTCAAACCAAACTGTGCCACCTTAAAGAAATCCCTCATCATGCTTAAAATCAACCTCAAGACTGACATAACAGCCAC
zSNP11833810	zC93G23	72123	1	20.1							TGTGACCACAACATATTATTAATTAACTATATGTACTTACGTGGTTAGCATCAAGATGGGGGTTAGGTCTATGGTTAGTTCTGATTATGTAATGCATGCATAATTAATTGAAAATTAATTACTATAATAATACATGTGCAAAAAGGACAC[T/C]TTAAAATACAGTGTTTCCATTTTTGACACTTTATTTTTCTAGTTTCACAAGTTGCACCCAAAAGCAACACTTCACCTTCAAACCAAACTGTGCCACCTTAAAGAAATCCCTCATCATGCTTAAAATCAACCTCAAGACTGACATAACAGC
zSNP11833787	zC93G23	71705	1	20.1							GCCATCTATTTGTCTCACCAATAAAAGATATTCTCGGGAATTTAATTTGGTAACACTTTATTTTAGGATGTTTGACTGTTACTATTCATTTCAATACTGAGTGAAGCCGAGGTCACACTGCACTTTTCGCCCCATAGAATTCTATCAATA[T/C]GCATGCAAATGCGGCAAACTGGAAACGCAAACTCGTACGACAAGTTTTGCAGGTCGCTGCATTGGAAAGTTCAAACTTGGCAAAATCTGACCTATGAAATCGCATCAAGTGATTGCGTGAGACCAATCCAAAATCGAAACATGACCTATC
zSNP11833785	zC93G23	71646	1	20.1							CATTAAAAAATTGATGTTTGCAGTATCATACTGTCCATTGGCAAAAGTGTGGGGGCGGGGCCATCTATTTGTCTCACCAATAAAAGATATTCTCGGGAATTTAATTTGGTAACACTTTATTTTAGGATGTTTGACTGTTACTATTCATTT[A/C]AATACTGAGTGAAGCCGAGGTCACACTGCACTTTTCGCCCCATAGAATTCTATCAATACGCATGCAAATGCGGCAAACTGGAAACGCAAACTCGTACGACAAGTTTTGCAGGTCGCTGCATTGGAAAGTTCAAACTTGGCAAAATCTGAC
zSNP11833807	zC93G23	72099	1	20.1							AAATTTCGCAAGCTCAAATTCTAATGTGACCACAACATATTATTAATTAACTATATGTACTTACGTGGTTAGCATCAAGATGGGGGTTAGGTCTATGGTTAGTTCTGATTATGTAATGCATGCATAATTAATTGAAAATTAATTACTATA[A/G]TAATACATGTGCAAAAAGGACACCTTAAAATACAGTGTTTCCATTTTTGACACTTTATTTTTCTAGTTTCACAAGTTGCACCCAAAAGCAACACTTCACCTTCAAACCAAACTGTGCCACCTTAAAGAAATCCCTCATCATGCTTAAAAT
zSNP11833788	zC93G23	71712	1	20.1							ATTTGTCTCACCAATAAAAGATATTCTCGGGAATTTAATTTGGTAACACTTTATTTTAGGATGTTTGACTGTTACTATTCATTTCAATACTGAGTGAAGCCGAGGTCACACTGCACTTTTCGCCCCATAGAATTCTATCAATACGCATGC[A/T]AATGCGGCAAACTGGAAACGCAAACTCGTACGACAAGTTTTGCAGGTCGCTGCATTGGAAAGTTCAAACTTGGCAAAATCTGACCTATGAAATCGCATCAAGTGATTGCGTGAGACCAATCCAAAATCGAAACATGACCTATCTGGACAG
zSNP11836435	zC93G23	158486	1	20.1							GTTGAATCTGTTTATATTTGACCCAACACAACCAGATAAAATAACCCAGCATGTTTTAGAGTGTTTAGGCCGCATGCTCTCTCGAATGATGGCTATTCATGCTGTTTGGGATCTGACACAAACACTGCAGGCTAGCACTGAGGGGCTGTT[A/C]TGAACCATTACTTGCCCAATCACCATTTTGCCCTTCAGTAGGACACTAGCTGTTGGTTATCTCAAAAGGGCACAACTACAATGTAAAAGTTGGACAATGGAGAGCAAAAGTTTCAATGGAATATTACAAATACGTAAATATAGGCTGTCT
zSNP11836436	zC93G23	158522	1	20.1							TAAAATAACCCAGCATGTTTTAGAGTGTTTAGGCCGCATGCTCTCTCGAATGATGGCTATTCATGCTGTTTGGGATCTGACACAAACACTGCAGGCTAGCACTGAGGGGCTGTTCTGAACCATTACTTGCCCAATCACCATTTTGCCCTT[T/C]AGTAGGACACTAGCTGTTGGTTATCTCAAAAGGGCACAACTACAATGTAAAAGTTGGACAATGGAGAGCAAAAGTTTCAATGGAATATTACAAATACGTAAATATAGGCTGTCTTCAGACTTTAGTTCAGTTTTCTTGGTACTTTTGGTT
zSNP11836431	zC93G23	158337	1	20.1							AACCATCACATTGTATTGATTCTTTTAGATGTCAGCATTAAACTGAGCTGTACACTGTTGTTTTAACCCAATGTTGGGTTAAATATGGACATACCCAGCCAAATGGTTAAAAAATGTAATTGAAACTTAATTGAAAAACTTAATCCAACG[A/T]TGAATCTGTTTATATTTGACCCAACACAACCAGATAAAATAACCCAGCATGTTTTAGAGTGTTTAGGCCGCATGCTCTCTCGAATGATGGCTATTCATGCTGTTTGGGATCTGACACAAACACTGCAGGCTAGCACTGAGGGGCTGTTCT
zSNP11836434	zC93G23	158438	1	20.1							AATGGTTAAAAAATGTAATTGAAACTTAATTGAAAAACTTAATCCAACGTTGAATCTGTTTATATTTGACCCAACACAACCAGATAAAATAACCCAGCATGTTTTAGAGTGTTTAGGCCGCATGCTCTCTCGAATGATGGCTATTCATGC[T/G]GTTTGGGATCTGACACAAACACTGCAGGCTAGCACTGAGGGGCTGTTCTGAACCATTACTTGCCCAATCACCATTTTGCCCTTCAGTAGGACACTAGCTGTTGGTTATCTCAAAAGGGCACAACTACAATGTAAAAGTTGGACAATGGAG
zSNP11836729	zC93G23	46318	1	20.1							CACTTTTAAAGAGAACAATTAAAGAGTAATTCTATGCAAATCTTCCTTGCAAAAAAAAAAAAACAAATCATGTCAACAATTGGTGATTTTACAGAAATTCACAATGCAGTGAGGGTATTTTTAAATGTTCATATCTGTTGATGTCGTTTG[-/TTGT]AAGTTAAACTGTGAGCTTATTTTATTTGAACTATTAGAATTTCAATCAATAATATAGCAAACAATGCATATAGATGAACTAAAGTTGATCAGTAATGACTTTAGGGCTGTGGTTACCATAAACAACAATTGTGAATGTCAACATAACACA
zSNP11836730	zC93G23	46638	1	20.1							CAACATCATGTATTAAACATTAGCATAAAACATACTACAGACTAAAACATACATTAAACATATGTAGAGGATTATAACAATATTTAATTAAAATCTAAATATCTTTTTCCGGAATATGTTTTTTCAATTATTGTGTAACATTAAAATATA[-/AC]ATGTCTTTTTTAAAAGGTAATTATATTTTTTATGCAAATTAATAAAAAAAATATATATATATAATAATACTAAGAAATACTGATATAACATATATATATTAATTATTTATTTTATTTTATTTTTTTTATCACCGGCCACTTTATTATGTA
zSNP11836438	zC93G23	158529	1	20.1							ACCCAGCATGTTTTAGAGTGTTTAGGCCGCATGCTCTCTCGAATGATGGCTATTCATGCTGTTTGGGATCTGACACAAACACTGCAGGCTAGCACTGAGGGGCTGTTCTGAACCATTACTTGCCCAATCACCATTTTGCCCTTCAGTAGG[A/G]CACTAGCTGTTGGTTATCTCAAAAGGGCACAACTACAATGTAAAAGTTGGACAATGGAGAGCAAAAGTTTCAATGGAATATTACAAATACGTAAATATAGGCTGTCTTCAGACTTTAGTTCAGTTTTCTTGGTACTTTTGGTTTGCACTA
zSNP11836593	zC93G23	6653	1	20.1							AGGAAATTGAAGATGTCATTCCCTCTTAAGCGAAAGGGACAATATAAGAGGATCCTGGAAAAGAAGTGGAGCGTTTGCTTTGCCTGAGAGTTTGAGCTCGGCGTGAGCACTACTGAATAAAGGAAGAAGTTCTCTTGCTGTTTTTCTACA[-/AT]GAGTCAAACCACGCCATAGACAAACAACGAGGAATGGTGGAGCAAAAAAGCTGATAGTGAAGAATCTTAGTTTTTTTGTGAAAGAAAGAAAATATTAGATTAGATTCAACTTTATTGTCATTACACATGTACAAGTACAAGGCAACGAAA
zSNP11836267	zC93G23	155945	1	20.1							TTGCGTTCACATTTACTTTTACAATCCTCTATAGTAAAAACGAATCACAGTATATCCAGGGAACGACAGTTGGGCCACATAAAGTTTCATTAGCATTTATGTCACCTTCATGTCATATAAGATATTTGTTTATGACTGCCCTGAAAGCCC[T/C]CTCTTTTTTTTTTGGAGAAGCAGCAGCAGCGCCGTCGCCTCTGTCAGGATGGGCATAAATAAATAAATAAGCCCCCAGCTGTATGCAGAGCTGTGAGCAATCAGCCAGCTTCAAAAGCTCTAATAATGAAAGTGGTGTCCCACGCCTTTT
zSNP11836268	zC93G23	155946	1	20.1							TGCGTTCACATTTACTTTTACAATCCTCTATAGTAAAAACGAATCACAGTATATCCAGGGAACGACAGTTGGGCCACATAAAGTTTCATTAGCATTTATGTCACCTTCATGTCATATAAGATATTTGTTTATGACTGCCCTGAAAGCCCC[T/C]TCTTTTTTTTTTGGAGAAGCAGCAGCAGCGCCGTCGCCTCTGTCAGGATGGGCATAAATAAATAAATAAGCCCCCAGCTGTATGCAGAGCTGTGAGCAATCAGCCAGCTTCAAAAGCTCTAATAATGAAAGTGGTGTCCCACGCCTTTTG
zSNP11836200	zC93G23	152997	1	20.1							GTTTGAACAAGGTCAAAGGTCAGGACTGAGATTATCGTTCTTTGATTGAGCATTTTGTAAAGGGATTTGCCAGGGGAACATGTGCACCTACTTTAAGATCATCCCATCTCTGTAAAGCAATCTGGCTCTTTGGTAGTCAGACCAGTAAAA[T/G]GAACACACACACACACACACACACACACACACACACAAAGTCTCTGGCTAAGTGCAATATTACCCTCTTCTCTAACTGCCTGCTTTTGCTGCTCTGCTATGATGTTACCACTGGGGCCCATTGCTGTGTGATCAAAGCAAGGTTTTTGAC
zSNP11836201	zC93G23	152998	1	20.1							TTTGAACAAGGTCAAAGGTCAGGACTGAGATTATCGTTCTTTGATTGAGCATTTTGTAAAGGGATTTGCCAGGGGAACATGTGCACCTACTTTAAGATCATCCCATCTCTGTAAAGCAATCTGGCTCTTTGGTAGTCAGACCAGTAAAAT[A/G]AACACACACACACACACACACACACACACACACACAAAGTCTCTGGCTAAGTGCAATATTACCCTCTTCTCTAACTGCCTGCTTTTGCTGCTCTGCTATGATGTTACCACTGGGGCCCATTGCTGTGTGATCAAAGCAAGGTTTTTGACA
zSNP11836427	zC93G23	158325	1	20.1							TGTTATATTTAAAACCATCACATTGTATTGATTCTTTTAGATGTCAGCATTAAACTGAGCTGTACACTGTTGTTTTAACCCAATGTTGGGTTAAATATGGACATACCCAGCCAAATGGTTAAAAAATGTAATTGAAACTTAATTGAAAAA[T/C]TTAATCCAACGTTGAATCTGTTTATATTTGACCCAACACAACCAGATAAAATAACCCAGCATGTTTTAGAGTGTTTAGGCCGCATGCTCTCTCGAATGATGGCTATTCATGCTGTTTGGGATCTGACACAAACACTGCAGGCTAGCACTG
zSNP11836430	zC93G23	158336	1	20.1							AAACCATCACATTGTATTGATTCTTTTAGATGTCAGCATTAAACTGAGCTGTACACTGTTGTTTTAACCCAATGTTGGGTTAAATATGGACATACCCAGCCAAATGGTTAAAAAATGTAATTGAAACTTAATTGAAAAACTTAATCCAAC[A/G]TTGAATCTGTTTATATTTGACCCAACACAACCAGATAAAATAACCCAGCATGTTTTAGAGTGTTTAGGCCGCATGCTCTCTCGAATGATGGCTATTCATGCTGTTTGGGATCTGACACAAACACTGCAGGCTAGCACTGAGGGGCTGTTC
zSNP11836319	zC93G23	156351	1	20.1							TCGCCTCGGCCCATTACTCCCCGTCTAGTGCGGTGTCAGGCCCTAATGAACTCTGTCTCATGGGCCCCCTGATGCACATACAGCCAAGAAAGGTTATGAGCCCACCCAGCCAAAATTGGCCTTATGAAGGGACGTAATTACAGTGTCCCC[A/G]TAAAGCACTACTGCTCCATCAATACTGCATGAGCTCCACCGTAGGGGGAAGGTACGAGCCCTGTGACAGAGATGATATGGACCCCGAGGCAGAGAGAACTGCCGCCTCCGTCGTTGAAGAAAGTATGATAGCGGACCAGACTGAGACGCG
zSNP11836422	zC93G23	158300	1	20.1							GTCCTGGTTCATTCAGCATTCACACTGTTATATTTAAAACCATCACATTGTATTGATTCTTTTAGATGTCAGCATTAAACTGAGCTGTACACTGTTGTTTTAACCCAATGTTGGGTTAAATATGGACATACCCAGCCAAATGGTTAAAAA[-/A]TGTAATTGAAACTTAATTGAAAAACTTAATCCAACGTTGAATCTGTTTATATTTGACCCAACACAACCAGATAAAATAACCCAGCATGTTTTAGAGTGTTTAGGCCGCATGCTCTCTCGAATGATGGCTATTCATGCTGTTTGGGATCTG
zSNP11836732	zC93G23	46658	1	20.1							TAGCATAAAACATACTACAGACTAAAACATACATTAAACATATGTAGAGGATTATAACAATATTTAATTAAAATCTAAATATCTTTTTCCGGAATATGTTTTTTCAATTATTGTGTAACATTAAAATATATATGTCTTTTTTAAAAGGTA[-/TT]TTATATTTTTTATGCAAATTAATAAAAAAAATATATATATATAATAATACTAAGAAATACTGATATAACATATATATATTAATTATTTATTTTATTTTATTTTTTTTATCACCGGCCACTTTATTATGTACACCTGTCCACCTGCTCGTT
zSNP11836856	zC93G23	83710	1	20.1							AAGCTGCTACGGATGCTGAGAACCATCTTTTTTATGGCAGCCTCTGTGTCACCGACAAAGCACACAGAAAGGTTATGCTGATTAACAGAAGCAGAGACGAGCTCAGCTACAGGCCCTTAAGCTCAGAAATAGAAAAGAAAGAGAAACGAA[-/AAGA]GAGAGAGAGAGAGAGAGAGAGACAGAGAGACAGAGAGACAGAAAGACTTGACTTTAACACATTAATTAAATTCGAAAGATCAGTAAAAATGGAGTAAAATAACACAGACAAATAGATGTACACAAATTAGAGCAAGTTTATTTACAGTCA
zSNP11836882	zC93G23	93052	1	20.1							TCATTTTTTGAGTGTATAAAATCGATTCATTTCATTCATATTCTGTCACACACAACAATCAACCAATTTCCGTTACTGCTTAGTCCCAAGCGGCAAGAGCACATTTCCAGTGGTCCCAATGTTAAAATGGCCAACTTTACAGCAGATAAA[-/A]GGTGTTTGCAGCCTGTACAAAAAAAAACAAAAAACGATTTTGGAGTATATAGCTAATATTACACTTCATGACAACTGTGAGGGGGGTGAAATTCTTTTATACTTAAATATCATTTCTATAAATGTATTTGTTTTATAGCAGTTTATCATT
zSNP11836842	zC93G23	78794	1	20.1							ACAACTTTGAGAAGCATTAAACAGTTTGCTGTTAATATTACACTGGTAACTGTTACTATAATTGGATGGATCAATTGACGTGTTTAAAAAATAACAGATACATTTAATATAATAAGATAATTACAAAATGTGCCATCCTTGATGTATAAA[-/T]AAACCCCTGGAAATTAGTTCCATTGGGCAAATATTAGCCCCTTAATGGAAAACCTAATTTCTGCCTCTGCCTCATTGTCATGCTGCATGACCATCCACGCTACAGCCAAGGTTGCAAGTCTCATTCCACGTCCCACAATTCAGCTATAAA
zSNP11836846	zC93G23	80529	1	20.1							TTTATTTGCACATTCCGCGCCTGGTGTGAACACACCATAAGCCGAAGGAAAATGAACTGAAAAATTTGAATGCTAGATGAAATTCTTAAACAAAATGAAAAAAAAAAACCCAGCAATAATCAAAAGAAACTAAAAATATATAAAAGCTGA[-/AA]TTTTTTTTCCTTTTTTTTAAATATATTTTGTATTAATTTAAATGTATTAACTTTCTATTTTCAAAGATGTTTGGTGACTAAAATATTATATATCCATATATATAATTTTAAACATATTTTAATAAATAGAATACATCTGTTTTTGTTCAA
zSNP19626823	zC93G23	60214	1	20.1							TGTTTAACTCCTGCATGGACGCATGGAGTCTCTGCGCTGCTTTAATCAGTGCTGTATGGAATCAAGGCCAAATGTGACTTTTGCTGTTGCATGTAAATAGTCTCTTGAAAAGCACTCGCTGTACGTGCTGTTGAGCTGCTGATGAAGTGT[-/GC]GCGCGCACTATTTTTCCTCTTATCCTACTGATCAGTATTTTATTTATTCATTTATTCTTTTCCTTTATTAATCAGGGGTCGCCACAGCGGAATGAACTGCCAACCAGTATATATTTTCTGCAGTGAATGCAACTCCAGCTGCAAACCATC
zSNP19626824	zC93G23	62358	1	20.1							GCCCCTCACAGTCAGTTTCGGCCTTGGCTGCTCTGTATCGTAAGCCAATAACAGACATTTAAATTCACAAGGCTGATGGAAATGACCTGATGTTCACAACTCTTCTGTATTCACGCAGGCAGATCTGCACACCCTTCTTTTTATTAACTA[-/TG]CGTCTATTTTTATTTCAGTATGAGTCTGCATTTTAAAACAGCGCACTTTCGTAAACTCCGTAACTTACTTGTGTTGTCATTTAAGGATGTGTTTTTCTAGAAGGGTTCGCCCAAGCTCAGACAATTAAACTTTATTAATTATTCACCTGA
zSNP11836884	zC93G23	93086	1	20.1							TTCATATTCTGTCACACACAACAATCAACCAATTTCCGTTACTGCTTAGTCCCAAGCGGCAAGAGCACATTTCCAGTGGTCCCAATGTTAAAATGGCCAACTTTACAGCAGATAAAAGGTGTTTGCAGCCTGTACAAAAAAAAACAAAAA[-/AA]CGATTTTGGAGTATATAGCTAATATTACACTTCATGACAACTGTGAGGGGGGTGAAATTCTTTTATACTTAAATATCATTTCTATAAATGTATTTGTTTTATAGCAGTTTATCATTTATAATTTTCTTTAGACCTGTAATGCACTCCAGA
zSNP11837047	zC93G23	152717	1	20.1							CAGCAGATCACATGGAAGCAGCTCAATGCATTTAGGCATGCAGACATGGTCAAGACGTTCTGCTGCAGTTCAAACTGAGCATCAGAATGGGGAAGAAAGGTGAGAGGAAAAAAATACATATTTTTGTATGTTTTCTTTACACTGAAAAAA[-/A]CACTTTATGAAAAGTAGTTCTTCACAAAAAATCCAAAAATCTGACTGGTGCAAGAAAAAATGCAGCTTTTGCCAACAGTGTCTGTCACTAATGGACAACAAAAACCGTGTTGCCACAGTTGTTGATGCTGTTTGAACAAGGTCAAAGGTC
zSNP11836775	zC93G23	58056	1	20.1							AAATTAAATTAAAATATAAATAAAAATGTAACATTTAATTTTTTACACGTAAATTAAATTCAATTAAATACAATTTTATTAAATTAAAATGTAAAATAACTTAAAAATTACATTTAAATTACTTCAAATTAATTTAAAACAATAAATAAA[-/AAAT]AAATAAATAAATAGACAAATTTTATTAATAAAAGTAAATTAAAAACCAAAAAATATTCACAATTTATTTTCCACATAAATTAAATTTAAAATAAATTTTGAAAAGATAATAAAAATATATAGAAATTTGTATAAAATTTCAAAAATAAAC
zSNP11836778	zC93G23	58103	1	20.1							CGTAAATTAAATTCAATTAAATACAATTTTATTAAATTAAAATGTAAAATAACTTAAAAATTACATTTAAATTACTTCAAATTAATTTAAAACAATAAATAAACAAATAAATAAATAGACAAATTTTATTAATAAAAGTAAATTAAAAAC[-/A]AAAAAATATTCACAATTTATTTTCCACATAAATTAAATTTAAAATAAATTTTGAAAAGATAATAAAAATATATAGAAATTTGTATAAAATTTCAAAAATAAACAAAAAATGTAACACTTAAAATTTATTTTCAACATAAGGGAATAAAAT
zSNP11836755	zC93G23	57279	1	20.1							TTTACGACATTGCTATCAAACCATCTGCTATTTTCCAGTCAATTAAACCATTATAGGATTTGAGATCAATTAATCTTGTCCAGTAATAGCTTTATATCCTTGTTTGCTTTCTTATAGCCCAATATTTCTGTGCACTATGTCACAACAAGG[-/AAA]AAAAAAAAAGTTAATGGTCTGTTGCTCCTCTTTTCATTATTTGCTTTCTATTTGACTCTCGTCAGGATTAGTGGGAGATTTTTTTTCTTTTTTTTTTTTTAACCTTAAAGCAAACATCAACAGAGATAAACTGAGTCTCTCCAGATAGAG
zSNP11836756	zC93G23	57288	1	20.1							TTGCTATCAAACCATCTGCTATTTTCCAGTCAATTAAACCATTATAGGATTTGAGATCAATTAATCTTGTCCAGTAATAGCTTTATATCCTTGTTTGCTTTCTTATAGCCCAATATTTCTGTGCACTATGTCACAACAAGGCAAAAAAAA[-/AAA]GTTAATGGTCTGTTGCTCCTCTTTTCATTATTTGCTTTCTATTTGACTCTCGTCAGGATTAGTGGGAGATTTTTTTTCTTTTTTTTTTTTTAACCTTAAAGCAAACATCAACAGAGATAAACTGAGTCTCTCCAGATAGAGTTTATGATC
zSNP11836827	zC93G23	71148	1	20.1							GTTAGTTAGTTAGTTAGTTAGTTAGTTAGTTAGTTAGTTAGTTTGTTTGTTTGTTTGTTTGTTTTGTTAGTCATTTATTTATGTTTACTTATTTACTTATTTAGTTATTTATGCATTTATGTTTGCATCTATTTAACTAGTTAGTAAGTT[-/TTTG]GTCATTTATTTATTTATGCATTTATATTTATTTATTTGTGCTTTTATTTATTTAGTTAGTTGATTATTTATTTATGCATTTATTTATGCATTTATTTATTTATTTAGCTAGTTAGTCATTTATTTCTTTATTCTCTACATGTTTTTTCTT
zSNP11836829	zC93G23	72155	1	20.1							GTACTTACGTGGTTAGCATCAAGATGGGGGTTAGGTCTATGGTTAGTTCTGATTATGTAATGCATGCATAATTAATTGAAAATTAATTACTATAATAATACATGTGCAAAAAGGACACCTTAAAATACAGTGTTTCCATTTTTGACACTT[-/TT]ATTTTTCTAGTTTCACAAGTTGCACCCAAAAGCAACACTTCACCTTCAAACCAAACTGTGCCACCTTAAAGAAATCCCTCATCATGCTTAAAATCAACCTCAAGACTGACATAACAGCCACCCCGTTGTCAACAAGGCCTGAAAAAGCGA
zSNP11836785	zC93G23	59018	1	20.1							TACTGGTCGGAGCGGTAAATAAATTATATTAGAGAAATTATAATACAGGCTAGTTAATCTGAAATTAGTTTTATTATTATAAATGACTAGAATATTTTGCTGACAATGAGGTAAAACCTATAGTGCATTAAAGGATCGTGGTTAAGAGTA[-/TTA]ATGTTTTAGGCCCATACACTTTTTTTCATCAAATGATTCTTGTTATAAAAATGCTTGACAAGATTTTTTATTATTTAAATTATTAAATTATTGTTGCTATTGAATGACACCTTCTTTAAAGCATGATAAAAATGCATAATGTATATATAT
zSNP11836792	zC93G23	60485	1	20.1							GCAGTGAATGCAACTCCAGCTGCAAACCATCACTGGGAAGCATCCATATACACTCATACACACTCATACACTACGGCCATTTTAGTTTATCCAATAATTTATTTATTGATTGATTTATTAGTTGATTTATTATTTATTTTACTTTATTTA[-/TTTAC]TTTACTTATTATTTTACTTTATTTATTTTACATTATTTATATATTTTACAATATTTATTTATTTATTGTACATCTATTTATTTATATAACTTTTTTATTTTATTTATTTTGCTTTATTTTTGTATGTATTTAATTGGTTTGTTTATTTTA
zSNP11833644	zC93G23	68466	1	20.1							AGAGACAGCCGCTGTCATCCCGTACTATAAAGCCCAGAGAAACACTCACCTCCCTGGAGAGAGCGGCCTGCACTTTCAGAGCGGGAGAAATGATCTCTGAGTCCCGGTCACCCATTTTTCTTTCTCTATAATAAGAGAAAACAGAGAAAT[-/G]GGGGGGGGGGACGAAAAGCTCGCTGCCCTCTGGATCCCTTTATGGAGAGCGGCGAGCCGAAATCTAGGGCAGCTTCATTGATTTCCAGGCTGCTGTATTATTAGCCGTTGCGGCAAAGGTGATATGAGAGGTTGGAGCTAATATCCTGTA
zSNP11833185	zC93G23	56891	1	20.1							TAACAACATAGAACAACAATCAATACCATAGAGGATATCTTAGCAATCATTACAGCACACGGGCAAACACCTCAACACAAATATAATAATGAATAATAGCTATATATCCTTTAATTTGACACCAATAATAACAATAGCGAGCATCCTGAT[A/T]ATCATATTTTCCACTTTCATAATACAGCCAATGAACAACATGTTCCATAACCTGGCAGATAAATAAAAATAAGAGTCCCCTATAGTTCTGTGCAGTGAAATTTCCTGTAAGAGTAAAGCACTGTTTTCTTCGTTCTCACTCGAAAAGCAA
zSNP11833167	zC93G23	56712	1	20.1							AAGAAATGTAAAAACAGATCTAAAACAGGAGTCTTCTCCATTATAGCTGATTGACCATGTGGATGGATGATAGCAGCCTTCTGATCCTACCAGTAGGACCCTACTGGCCCATATCTATCAGCTGATAACAACTAATAACACCCATTTAGT[A/T]ATAACATTCGAAGCGGGTGTGAATACACTAACAACATAGAACAACAATCAATACCATAGAGGATATCTTAGCAATCATTACAGCACACGGGCAAACACCTCAACACAAATATAATAATGAATAATAGCTATATATCCTTTAATTTGACAC
zSNP11833194	zC93G23	56949	1	20.1							ACGGGCAAACACCTCAACACAAATATAATAATGAATAATAGCTATATATCCTTTAATTTGACACCAATAATAACAATAGCGAGCATCCTGATTATCATATTTTCCACTTTCATAATACAGCCAATGAACAACATGTTCCATAACCTGGCA[A/G]ATAAATAAAAATAAGAGTCCCCTATAGTTCTGTGCAGTGAAATTTCCTGTAAGAGTAAAGCACTGTTTTCTTCGTTCTCACTCGAAAAGCAAGAGAGAGCATAGCGGCGGAAATAAAATGTGTGGCGAAATATTTGAAATTGGACAGAGA
zSNP11833188	zC93G23	56897	1	20.1							CATAGAACAACAATCAATACCATAGAGGATATCTTAGCAATCATTACAGCACACGGGCAAACACCTCAACACAAATATAATAATGAATAATAGCTATATATCCTTTAATTTGACACCAATAATAACAATAGCGAGCATCCTGATTATCAT[A/T]TTTTCCACTTTCATAATACAGCCAATGAACAACATGTTCCATAACCTGGCAGATAAATAAAAATAAGAGTCCCCTATAGTTCTGTGCAGTGAAATTTCCTGTAAGAGTAAAGCACTGTTTTCTTCGTTCTCACTCGAAAAGCAAGAGAGA
zSNP11833164	zC93G23	56695	1	20.1							CTGTACCCCAACCATAAAAGAAATGTAAAAACAGATCTAAAACAGGAGTCTTCTCCATTATAGCTGATTGACCATGTGGATGGATGATAGCAGCCTTCTGATCCTACCAGTAGGACCCTACTGGCCCATATCTATCAGCTGATAACAACT[A/G]ATAACACCCATTTAGTAATAACATTCGAAGCGGGTGTGAATACACTAACAACATAGAACAACAATCAATACCATAGAGGATATCTTAGCAATCATTACAGCACACGGGCAAACACCTCAACACAAATATAATAATGAATAATAGCTATAT
zSNP11832945	zC93G23	48762	1	20.1							AAGCACTGGCCTGTGCCTCTGCTCTTTTGTCATCACTTCCTTAATGAAAGCTTTGATCGCTGGAGTTGCTGTGGTGCAAAGAGAAAAGCCGATGGATTTGTTGAGCAAGGGATACATTTTGATTTAGTTTTGCAATATAACACTCACCTC[T/C]TAATGAATGCTTACCAGGATGCACTACGAATTACTGGCTACATGATGTCCTTGATATGCTTCTTTAAGTGACATGGTCCATTTCTCTTTTAATTCCCGCTGCTGGAATTTAATCAGAATAGCATTACTAATTTCATTGATTTATTTTTTC
zSNP11833166	zC93G23	56710	1	20.1							AAAAGAAATGTAAAAACAGATCTAAAACAGGAGTCTTCTCCATTATAGCTGATTGACCATGTGGATGGATGATAGCAGCCTTCTGATCCTACCAGTAGGACCCTACTGGCCCATATCTATCAGCTGATAACAACTAATAACACCCATTTA[A/G]TAATAACATTCGAAGCGGGTGTGAATACACTAACAACATAGAACAACAATCAATACCATAGAGGATATCTTAGCAATCATTACAGCACACGGGCAAACACCTCAACACAAATATAATAATGAATAATAGCTATATATCCTTTAATTTGAC
zSNP11833165	zC93G23	56708	1	20.1							ATAAAAGAAATGTAAAAACAGATCTAAAACAGGAGTCTTCTCCATTATAGCTGATTGACCATGTGGATGGATGATAGCAGCCTTCTGATCCTACCAGTAGGACCCTACTGGCCCATATCTATCAGCTGATAACAACTAATAACACCCATT[T/C]AGTAATAACATTCGAAGCGGGTGTGAATACACTAACAACATAGAACAACAATCAATACCATAGAGGATATCTTAGCAATCATTACAGCACACGGGCAAACACCTCAACACAAATATAATAATGAATAATAGCTATATATCCTTTAATTTG
zSNP11833417	zC93G23	60257	1	20.1							AATCAGTGCTGTATGGAATCAAGGCCAAATGTGACTTTTGCTGTTGCATGTAAATAGTCTCTTGAAAAGCACTCGCTGTACGTGCTGTTGAGCTGCTGATGAAGTGTGCGCGCGCACTATTTTTCCTCTTATCCTACTGATCAGTATTTT[-/A]TTTATTCATTTATTCTTTTCCTTTATTAATCAGGGGTCGCCACAGCGGAATGAACTGCCAACCAGTATATATTTTCTGCAGTGAATGCAACTCCAGCTGCAAACCATCACTGGGAAGCATCCATATACACTCATACACACTCATACACTA
zSNP11833416	zC93G23	60234	1	20.1							GCATGGAGTCTCTGCGCTGCTTTAATCAGTGCTGTATGGAATCAAGGCCAAATGTGACTTTTGCTGTTGCATGTAAATAGTCTCTTGAAAAGCACTCGCTGTACGTGCTGTTGAGCTGCTGATGAAGTGTGCGCGCGCACTATTTTTCCT[T/C]TTATCCTACTGATCAGTATTTTATTTATTCATTTATTCTTTTCCTTTATTAATCAGGGGTCGCCACAGCGGAATGAACTGCCAACCAGTATATATTTTCTGCAGTGAATGCAACTCCAGCTGCAAACCATCACTGGGAAGCATCCATATA
zSNP11833419	zC93G23	60309	1	20.1							AATAGTCTCTTGAAAAGCACTCGCTGTACGTGCTGTTGAGCTGCTGATGAAGTGTGCGCGCGCACTATTTTTCCTCTTATCCTACTGATCAGTATTTTATTTATTCATTTATTCTTTTCCTTTATTAATCAGGGGTCGCCACAGCGGAAT[C/G]AACTGCCAACCAGTATATATTTTCTGCAGTGAATGCAACTCCAGCTGCAAACCATCACTGGGAAGCATCCATATACACTCATACACACTCATACACTACGGCCATTTTAGTTTATCCAATAATTTATTTATTGATTGATTTATTAGTTGA
zSNP11833418	zC93G23	60272	1	20.1							GAATCAAGGCCAAATGTGACTTTTGCTGTTGCATGTAAATAGTCTCTTGAAAAGCACTCGCTGTACGTGCTGTTGAGCTGCTGATGAAGTGTGCGCGCGCACTATTTTTCCTCTTATCCTACTGATCAGTATTTTATTTATTCATTTATT[A/C]TTTTCCTTTATTAATCAGGGGTCGCCACAGCGGAATGAACTGCCAACCAGTATATATTTTCTGCAGTGAATGCAACTCCAGCTGCAAACCATCACTGGGAAGCATCCATATACACTCATACACACTCATACACTACGGCCATTTTAGTTT
zSNP11833201	zC93G23	57051	1	20.1							TCCACTTTCATAATACAGCCAATGAACAACATGTTCCATAACCTGGCAGATAAATAAAAATAAGAGTCCCCTATAGTTCTGTGCAGTGAAATTTCCTGTAAGAGTAAAGCACTGTTTTCTTCGTTCTCACTCGAAAAGCAAGAGAGAGCA[T/C]AGCGGCGGAAATAAAATGTGTGGCGAAATATTTGAAATTGGACAGAGAGGCTATTAAGGCTCTGCTGACAAGCTTCTTTTACGACATTGCTATCAAACCATCTGCTATTTTCCAGTCAATTAAACCATTATAGGATTTGAGATCAATTAA
zSNP11833197	zC93G23	56963	1	20.1							CAACACAAATATAATAATGAATAATAGCTATATATCCTTTAATTTGACACCAATAATAACAATAGCGAGCATCCTGATTATCATATTTTCCACTTTCATAATACAGCCAATGAACAACATGTTCCATAACCTGGCAGATAAATAAAAATA[A/G]GAGTCCCCTATAGTTCTGTGCAGTGAAATTTCCTGTAAGAGTAAAGCACTGTTTTCTTCGTTCTCACTCGAAAAGCAAGAGAGAGCATAGCGGCGGAAATAAAATGTGTGGCGAAATATTTGAAATTGGACAGAGAGGCTATTAAGGCTC
zSNP11833413	zC93G23	60181	1	20.1							GAAGGCCACAGGGTTCCTGAGACACGTGTTCAGTGTTTAACTCCTGCATGGACGCATGGAGTCTCTGCGCTGCTTTAATCAGTGCTGTATGGAATCAAGGCCAAATGTGACTTTTGCTGTTGCATGTAAATAGTCTCTTGAAAAGCACTC[A/G]CTGTACGTGCTGTTGAGCTGCTGATGAAGTGTGCGCGCGCACTATTTTTCCTCTTATCCTACTGATCAGTATTTTATTTATTCATTTATTCTTTTCCTTTATTAATCAGGGGTCGCCACAGCGGAATGAACTGCCAACCAGTATATATTT
zSNP11833325	zC93G23	58074	1	20.1							AATAAAAATGTAACATTTAATTTTTTACACGTAAATTAAATTCAATTAAATACAATTTTATTAAATTAAAATGTAAAATAACTTAAAAATTACATTTAAATTACTTCAAATTAATTTAAAACAATAAATAAACAAATAAATAAATAGACA[A/T]ATTTTATTAATAAAAGTAAATTAAAAACCAAAAAATATTCACAATTTATTTTCCACATAAATTAAATTTAAAATAAATTTTGAAAAGATAATAAAAATATATAGAAATTTGTATAAAATTTCAAAAATAAACAAAAAATGTAACACTTAA
zSNP11832933	zC93G23	48685	1	20.1							GTCTAATAAATCTGGCCTAATGTTTAATGCATTCACAACCGCGGTGATGGTAACGAGGTTAAACATATATTTTTCAAAAGCACTGGCCTGTGCCTCTGCTCTTTTGTCATCACTTCCTTAATGAAAGCTTTGATCGCTGGAGTTGCTGTG[A/G]TGCAAAGAGAAAAGCCGATGGATTTGTTGAGCAAGGGATACATTTTGATTTAGTTTTGCAATATAACACTCACCTCCTAATGAATGCTTACCAGGATGCACTACGAATTACTGGCTACATGATGTCCTTGATATGCTTCTTTAAGTGACA
zSNP11831567	zC93G23	6005	1	20.1							ATTCCATGATTTAATAAAAAAATATAATAAAAACTCTCTGACTTCCACTGTCTGGAAAATTCCACCTTTTAATATTCCAGAAAAACAACAACCTGTGGAAACCCTGCAACACTTCCACATAATTCTGTAGTCAAAAAATAAATAATAAAC[A/C]TGCATTGTTGCTTTATTGCAGAGGCATTACACTGCAGGTGCGATGGGACCTCCCAACTCCCAAGAGTCTTTCTAATGCCTGATGCTCTGCAAGACAATGATGAACCTGCTTATTGGGCTTAAACACCTGTGTAAAGCAGCAATCATGCGC
zSNP11831564	zC93G23	5891	1	20.1							AATGTCAGTAAAAAACAGTCAAACCATAACAAGCAAAATTTTATTTAAAAAAATGAGTTAAAAACTTTGCTAAATGGGAAGTAAATTTTAACATGACAAACAAAAATCCCTGATATTCCATGATTTAATAAAAAAATATAATAAAAACTC[T/C]CTGACTTCCACTGTCTGGAAAATTCCACCTTTTAATATTCCAGAAAAACAACAACCTGTGGAAACCCTGCAACACTTCCACATAATTCTGTAGTCAAAAAATAAATAATAAACATGCATTGTTGCTTTATTGCAGAGGCATTACACTGCA
zSNP11831587	zC93G23	6680	1	20.1							AAGCGAAAGGGACAATATAAGAGGATCCTGGAAAAGAAGTGGAGCGTTTGCTTTGCCTGAGAGTTTGAGCTCGGCGTGAGCACTACTGAATAAAGGAAGAAGTTCTCTTGCTGTTTTTCTACACGAGTCAAACCACGCCATAGACAAACA[A/C]CGAGGAATGGTGGAGCAAAAAAGCTGATAGTGAAGAATCTTAGTTTTTTTGTGAAAGAAAGAAAATATTAGATTAGATTCAACTTTATTGTCATTACACATGTACAAGTACAAGGCAACGAAATGCAGTTGAGGTCTAATCAGCAGTCAA
zSNP11831586	zC93G23	6614	1	20.1							TTACAACAGGCTTTATTGGGTTACTCGGTAGCAAGAATCAGGAAATTGAAGATGTCATTCCCTCTTAAGCGAAAGGGACAATATAAGAGGATCCTGGAAAAGAAGTGGAGCGTTTGCTTTGCCTGAGAGTTTGAGCTCGGCGTGAGCACT[A/G]CTGAATAAAGGAAGAAGTTCTCTTGCTGTTTTTCTACACGAGTCAAACCACGCCATAGACAAACAACGAGGAATGGTGGAGCAAAAAAGCTGATAGTGAAGAATCTTAGTTTTTTTGTGAAAGAAAGAAAATATTAGATTAGATTCAACT
zSNP11831561	zC93G23	5782	1	20.1							TTTGTCGGTTCTCAAAAATGTAGTCCTGGGCACATTTTCCCAAAGAGCCTGTGTTAATTTTAACAGGTGACTGCAATTAACTGCCGATTGCCAAGTGAGAAATAAATAAAATGTCAGTAAAAAACAGTCAAACCATAACAAGCAAAATTT[A/T]ATTTAAAAAAATGAGTTAAAAACTTTGCTAAATGGGAAGTAAATTTTAACATGACAAACAAAAATCCCTGATATTCCATGATTTAATAAAAAAATATAATAAAAACTCTCTGACTTCCACTGTCTGGAAAATTCCACCTTTTAATATTCC
zSNP11831551	zC93G23	5619	1	20.1							TGTCTGGAAAATTTCAACTTTTAAAATTCCAGAAAAACAACCTGTGAAAACCCTGAAAAAGCAACACTTTCACGTAGATCTCTAGTCAAAATAAAAATAATAAATAATAAATCTGCACTGTTGCTTTACTGCAGATGCAGCCATATGTAC[A/C]CGCAAACACAAATTTGTCGGTTCTCAAAAATGTAGTCCTGGGCACATTTTCCCAAAGAGCCTGTGTTAATTTTAACAGGTGACTGCAATTAACTGCCGATTGCCAAGTGAGAAATAAATAAAATGTCAGTAAAAAACAGTCAAACCATAA
zSNP11831563	zC93G23	5795	1	20.1							AAAAATGTAGTCCTGGGCACATTTTCCCAAAGAGCCTGTGTTAATTTTAACAGGTGACTGCAATTAACTGCCGATTGCCAAGTGAGAAATAAATAAAATGTCAGTAAAAAACAGTCAAACCATAACAAGCAAAATTTTATTTAAAAAAAT[-/G]AGTTAAAAACTTTGCTAAATGGGAAGTAAATTTTAACATGACAAACAAAAATCCCTGATATTCCATGATTTAATAAAAAAATATAATAAAAACTCTCTGACTTCCACTGTCTGGAAAATTCCACCTTTTAATATTCCAGAAAAACAACAA
zSNP11831562	zC93G23	5786	1	20.1							TCGGTTCTCAAAAATGTAGTCCTGGGCACATTTTCCCAAAGAGCCTGTGTTAATTTTAACAGGTGACTGCAATTAACTGCCGATTGCCAAGTGAGAAATAAATAAAATGTCAGTAAAAAACAGTCAAACCATAACAAGCAAAATTTTATT[-/T]AAAAAAATGAGTTAAAAACTTTGCTAAATGGGAAGTAAATTTTAACATGACAAACAAAAATCCCTGATATTCCATGATTTAATAAAAAAATATAATAAAAACTCTCTGACTTCCACTGTCTGGAAAATTCCACCTTTTAATATTCCAGAA
zSNP11832877	zC93G23	46625	1	20.1							GGATAAATGACGACAACATCATGTATTAAACATTAGCATAAAACATACTACAGACTAAAACATACATTAAACATATGTAGAGGATTATAACAATATTTAATTAAAATCTAAATATCTTTTTCCGGAATATGTTTTTTCAATTATTGTGTA[A/G]CATTAAAATATATATGTCTTTTTTAAAAGGTAATTATATTTTTTATGCAAATTAATAAAAAAAATATATATATATAATAATACTAAGAAATACTGATATAACATATATATATTAATTATTTATTTTATTTTATTTTTTTTATCACCGGCC
zSNP11832773	zC93G23	43708	1	20.1							ACAATGGCAAATATCACAGTGCATTACTGTCCTACAGTAAAATCCAGTTTATACCATAGTTAAATACCATGTAGTTTGCTAAACTCATTAACAGTTTACCTGCTTCATCAAACCAGATGTTATTCATTTGGCTACATTTGATACAATCAT[A/C]CAATCAACCTTTTCCTACATCTGACTAACTCTATGTTTCTATTAAAGAAAACACTTTTGAAGCACTGTAGGAGAGGGTTACAAGCACACACACTTTATTTTACACTTTTATTAAACCCTTTTACTCATAGGCATAGGCTCACAGGCCTTC
zSNP11832932	zC93G23	48682	1	20.1							GGTGTCTAATAAATCTGGCCTAATGTTTAATGCATTCACAACCGCGGTGATGGTAACGAGGTTAAACATATATTTTTCAAAAGCACTGGCCTGTGCCTCTGCTCTTTTGTCATCACTTCCTTAATGAAAGCTTTGATCGCTGGAGTTGCT[T/G]TGGTGCAAAGAGAAAAGCCGATGGATTTGTTGAGCAAGGGATACATTTTGATTTAGTTTTGCAATATAACACTCACCTCCTAATGAATGCTTACCAGGATGCACTACGAATTACTGGCTACATGATGTCCTTGATATGCTTCTTTAAGTG
zSNP11832914	zC93G23	48547	1	20.1							TTTCTTACGTCTAATCCCTGAGAGGCAGCCTTGTGTGAAATAAGATAAATTGATTTTGCATTGATTTGAACTCATTCTTTTCAGTTCATTCTGCTGCTGTGTGGAGGAGGCGGATCTTTCCCTTCAGCAGAAGCAGGTGTCTAATAAATC[A/T]GGCCTAATGTTTAATGCATTCACAACCGCGGTGATGGTAACGAGGTTAAACATATATTTTTCAAAAGCACTGGCCTGTGCCTCTGCTCTTTTGTCATCACTTCCTTAATGAAAGCTTTGATCGCTGGAGTTGCTGTGGTGCAAAGAGAAA
zSNP11831901	zC93G23	16685	1	20.1							TCAGAACACATCCAGGTAATATTTCACCCCAAAATCTAAAGTAATATGCGGTGATAAGAATGTTAACAATTAAGCATAATTTTCCCCAAAATTTGCATTGCTCTAATGCAGAGAAAAATATATATATATTTATTATAGTTGAATGTGGGG[A/G]AAAGCATGCTTGGTTTCTCATTTAAACGAAAACAAATTTTAATTTAAAGGAAAATATATTTATTTGATTTTCCTCTTCGATTTCGAGGTGAAAATGGAAGCTGAACGTTCATGAGAATCACCCACAAACTTCTCACAGATTAGAACTGAA
zSNP11831588	zC93G23	6681	1	20.1							AGCGAAAGGGACAATATAAGAGGATCCTGGAAAAGAAGTGGAGCGTTTGCTTTGCCTGAGAGTTTGAGCTCGGCGTGAGCACTACTGAATAAAGGAAGAAGTTCTCTTGCTGTTTTTCTACACGAGTCAAACCACGCCATAGACAAACAA[A/C]GAGGAATGGTGGAGCAAAAAAGCTGATAGTGAAGAATCTTAGTTTTTTTGTGAAAGAAAGAAAATATTAGATTAGATTCAACTTTATTGTCATTACACATGTACAAGTACAAGGCAACGAAATGCAGTTGAGGTCTAATCAGCAGTCAAA
zSNP11832770	zC93G23	43663	1	20.1							GTTCTCCCTGTGTTGGCATGGGGTTCCTCTGAAACTAAGAAATAAACAATGGCAAATATCACAGTGCATTACTGTCCTACAGTAAAATCCAGTTTATACCATAGTTAAATACCATGTAGTTTGCTAAACTCATTAACAGTTTACCTGCTT[A/C]ATCAAACCAGATGTTATTCATTTGGCTACATTTGATACAATCATCCAATCAACCTTTTCCTACATCTGACTAACTCTATGTTTCTATTAAAGAAAACACTTTTGAAGCACTGTAGGAGAGGGTTACAAGCACACACACTTTATTTTACAC
zSNP11832761	zC93G23	43218	1	20.1							CTAATTACCTTTTAAGACCAGACATGTTGACCTATGAATGAATGAATAAATGAATGAATGAATGAATGAATGAATGAATGAATGAATGAATGAATGAATGAATGAGATTTTTCATCTGGGTTCCGAAATTAAATCATGTTTTTTTTTAAA[-/A]TAACTAATTGCCTATTGAGAGCAGACATGTTAAACTATGAAGGAATGAATCTGAATTTTCATTCAGATTCTGGAAGTAAAAAAAAAAATTATAAAAAAAAATACCATTCAAAAGCAGACATGTTGAGCAATTAATGAATGAATTAATGAA
zSNP11833549	zC93G23	64376	1	20.1							TAAAAATAATATGATATGGCCTAACAGCTGCAGATTTACTGTTTACTAAAATAAATGTCTAAAGGATCGCGTCACTTTCCTTTTTTTTTACAATTTGATCAGTTGATTTGACTGAATTGCAGAAATTGTGTAAAAACAGTATTGATATGA[T/G]TATGCAGCTTAAATCCTTTGTTTGTGTGTTTAGCTTAAGTGCACAGTTCATAATGTTTACTCCATCCATCACAATACAGTTTAGCGCTGACAATCTGAAGGGTTCAGGTTCAAGCCATGGAGTAAACCATGACCCGCCACCATTGTGGCC
zSNP11833543	zC93G23	64345	1	20.1							AAATAATCCTTAAACATCAATTTGGAAAATTTAAAAATAATATGATATGGCCTAACAGCTGCAGATTTACTGTTTACTAAAATAAATGTCTAAAGGATCGCGTCACTTTCCTTTTTTTTTACAATTTGATCAGTTGATTTGACTGAATTG[A/C]AGAAATTGTGTAAAAACAGTATTGATATGAGTATGCAGCTTAAATCCTTTGTTTGTGTGTTTAGCTTAAGTGCACAGTTCATAATGTTTACTCCATCCATCACAATACAGTTTAGCGCTGACAATCTGAAGGGTTCAGGTTCAAGCCATG
zSNP11833566	zC93G23	64719	1	20.1							CCATGTAACATGAGCGCTTTAAGCAGCTTTGGGCAAAACCTCTGATAAATGACTTCTTGCGACTCTCTATCCAGCTCTGAATGTCTGAAAGCATGTTGATAAGTGGGTACAAGATCAGATCAATAGACAACAAATGATCATTAATTTGAT[A/T]ATTAATCTTCTTGTTCGCACAAAAATGTACATTTTACTCATCCTCAAGTGGTTTCAGCTTTCACCTTTTTGAGTAAATTTTTTTTCTATTAAACCAAAAGAAGGTATTTTTAAAAACACCAACATCCAGTATATATATATATATATATAT
zSNP11833550	zC93G23	64379	1	20.1							AAATAATATGATATGGCCTAACAGCTGCAGATTTACTGTTTACTAAAATAAATGTCTAAAGGATCGCGTCACTTTCCTTTTTTTTTACAATTTGATCAGTTGATTTGACTGAATTGCAGAAATTGTGTAAAAACAGTATTGATATGAGTA[T/C]GCAGCTTAAATCCTTTGTTTGTGTGTTTAGCTTAAGTGCACAGTTCATAATGTTTACTCCATCCATCACAATACAGTTTAGCGCTGACAATCTGAAGGGTTCAGGTTCAAGCCATGGAGTAAACCATGACCCGCCACCATTGTGGCCTTG
zSNP11833535	zC93G23	64294	1	20.1							AATAAAAAAAATCTTTCTCCAGAAGAAATATATAAAAGGAAATACAGTGAAAAATAATCCTTAAACATCAATTTGGAAAATTTAAAAATAATATGATATGGCCTAACAGCTGCAGATTTACTGTTTACTAAAATAAATGTCTAAAGGATC[A/G]CGTCACTTTCCTTTTTTTTTACAATTTGATCAGTTGATTTGACTGAATTGCAGAAATTGTGTAAAAACAGTATTGATATGAGTATGCAGCTTAAATCCTTTGTTTGTGTGTTTAGCTTAAGTGCACAGTTCATAATGTTTACTCCATCCA
zSNP11833522	zC93G23	64110	1	20.1							GCTAGTTATTTTGAAAGATATTGTTCAGCTTACAGAACAATTTAAAGGCAATAGTTTAATTAGGGAATTTTGGATAATTAATTAAGTCAATAGACAAAAACAATCTTAAGGGGGCTAATGATACTGACCTTAGCAGTTTTACTTTTTTTT[A/T]AATTAAATTATTATTTTTTTTTTATTTCAGCCAAATAAAAAAAATCTTTCTCCAGAAGAAATATATAAAAGGAAATACAGTGAAAAATAATCCTTAAACATCAATTTGGAAAATTTAAAAATAATATGATATGGCCTAACAGCTGCAGAT
zSNP11833538	zC93G23	64313	1	20.1							CAGAAGAAATATATAAAAGGAAATACAGTGAAAAATAATCCTTAAACATCAATTTGGAAAATTTAAAAATAATATGATATGGCCTAACAGCTGCAGATTTACTGTTTACTAAAATAAATGTCTAAAGGATCGCGTCACTTTCCTTTTTTT[-/T]TACAATTTGATCAGTTGATTTGACTGAATTGCAGAAATTGTGTAAAAACAGTATTGATATGAGTATGCAGCTTAAATCCTTTGTTTGTGTGTTTAGCTTAAGTGCACAGTTCATAATGTTTACTCCATCCATCACAATACAGTTTAGCGC
zSNP11833536	zC93G23	64295	1	20.1							ATAAAAAAAATCTTTCTCCAGAAGAAATATATAAAAGGAAATACAGTGAAAAATAATCCTTAAACATCAATTTGGAAAATTTAAAAATAATATGATATGGCCTAACAGCTGCAGATTTACTGTTTACTAAAATAAATGTCTAAAGGATCG[T/C]GTCACTTTCCTTTTTTTTTACAATTTGATCAGTTGATTTGACTGAATTGCAGAAATTGTGTAAAAACAGTATTGATATGAGTATGCAGCTTAAATCCTTTGTTTGTGTGTTTAGCTTAAGTGCACAGTTCATAATGTTTACTCCATCCAT
zSNP11833597	zC93G23	65751	1	20.1							CGAATGAAGGAATGTATCCTTTTATGATGCAGTTCTGCATCAATTTAATACAGATATAAATGGGGTTTGAATAGTTTGATGGTTACCTTTCAGCCATTTCCAGAGGTAATTAAAAACAAACTACTTACGATGAATGTATTGAAGGAGTCA[A/T]ATAATGTAACAGGCTACAGACCTCATTTTAGGTGGTTCCCTATGGATGCCCAGCTCAATGATGATCACATTTGAGAAGATTATTTCAAAGATTGAAAATAACTTAAAACTATTGTAGGATTCAGAGAAAACATGTCAAATGTTAATATGG
zSNP11833596	zC93G23	65748	1	20.1							AAACGAATGAAGGAATGTATCCTTTTATGATGCAGTTCTGCATCAATTTAATACAGATATAAATGGGGTTTGAATAGTTTGATGGTTACCTTTCAGCCATTTCCAGAGGTAATTAAAAACAAACTACTTACGATGAATGTATTGAAGGAG[T/C]CATATAATGTAACAGGCTACAGACCTCATTTTAGGTGGTTCCCTATGGATGCCCAGCTCAATGATGATCACATTTGAGAAGATTATTTCAAAGATTGAAAATAACTTAAAACTATTGTAGGATTCAGAGAAAACATGTCAAATGTTAATA
zSNP11833641	zC93G23	68457	1	20.1							CTAATGAAGAGAGACAGCCGCTGTCATCCCGTACTATAAAGCCCAGAGAAACACTCACCTCCCTGGAGAGAGCGGCCTGCACTTTCAGAGCGGGAGAAATGATCTCTGAGTCCCGGTCACCCATTTTTCTTTCTCTATAATAAGAGAAAA[C/G]AGAGAAATGGGGGGGGGGGACGAAAAGCTCGCTGCCCTCTGGATCCCTTTATGGAGAGCGGCGAGCCGAAATCTAGGGCAGCTTCATTGATTTCCAGGCTGCTGTATTATTAGCCGTTGCGGCAAAGGTGATATGAGAGGTTGGAGCTAA
zSNP11833598	zC93G23	65765	1	20.1							TATCCTTTTATGATGCAGTTCTGCATCAATTTAATACAGATATAAATGGGGTTTGAATAGTTTGATGGTTACCTTTCAGCCATTTCCAGAGGTAATTAAAAACAAACTACTTACGATGAATGTATTGAAGGAGTCATATAATGTAACAGG[T/C]TACAGACCTCATTTTAGGTGGTTCCCTATGGATGCCCAGCTCAATGATGATCACATTTGAGAAGATTATTTCAAAGATTGAAAATAACTTAAAACTATTGTAGGATTCAGAGAAAACATGTCAAATGTTAATATGGAATCAATTAAAATG
zSNP11833578	zC93G23	64801	1	20.1							GTCTGAAAGCATGTTGATAAGTGGGTACAAGATCAGATCAATAGACAACAAATGATCATTAATTTGATAATTAATCTTCTTGTTCGCACAAAAATGTACATTTTACTCATCCTCAAGTGGTTTCAGCTTTCACCTTTTTGAGTAAATTTT[A/T]TTTCTATTAAACCAAAAGAAGGTATTTTTAAAAACACCAACATCCAGTATATATATATATATATATATATATATATATATATATATATATATATATATATATATATATATATATATATATATATATATATATATTTATATTATGGGTGAG
zSNP11833577	zC93G23	64795	1	20.1							CTGAATGTCTGAAAGCATGTTGATAAGTGGGTACAAGATCAGATCAATAGACAACAAATGATCATTAATTTGATAATTAATCTTCTTGTTCGCACAAAAATGTACATTTTACTCATCCTCAAGTGGTTTCAGCTTTCACCTTTTTGAGTA[A/C]ATTTTTTTTCTATTAAACCAAAAGAAGGTATTTTTAAAAACACCAACATCCAGTATATATATATATATATATATATATATATATATATATATATATATATATATATATATATATATATATATATATATATATATATATATTTATATTATG
zSNP11833595	zC93G23	65741	1	20.1							GAGAAGAAAACGAATGAAGGAATGTATCCTTTTATGATGCAGTTCTGCATCAATTTAATACAGATATAAATGGGGTTTGAATAGTTTGATGGTTACCTTTCAGCCATTTCCAGAGGTAATTAAAAACAAACTACTTACGATGAATGTATT[T/G]AAGGAGTCATATAATGTAACAGGCTACAGACCTCATTTTAGGTGGTTCCCTATGGATGCCCAGCTCAATGATGATCACATTTGAGAAGATTATTTCAAAGATTGAAAATAACTTAAAACTATTGTAGGATTCAGAGAAAACATGTCAAAT
zSNP11833588	zC93G23	65601	1	20.1							AATTTGCCCGTGTATTTTTGTAAATGAGAGTGTATGGGTGTTTCCTAGTGATGGGTTGCAGCTGGAAGGGCATCCGCTGTGCAAAACGTGCTGGATAAGTTGGCGGTTCATTAACCCCTGATTAATAAAGTGACTAAGCCGAGAAGAAAA[T/C]GAATGAAGGAATGTATCCTTTTATGATGCAGTTCTGCATCAATTTAATACAGATATAAATGGGGTTTGAATAGTTTGATGGTTACCTTTCAGCCATTTCCAGAGGTAATTAAAAACAAACTACTTACGATGAATGTATTGAAGGAGTCAT
zSNP11833472	zC93G23	62403	1	20.1							CAATAACAGACATTTAAATTCACAAGGCTGATGGAAATGACCTGATGTTCACAACTCTTCTGTATTCACGCAGGCAGATCTGCACACCCTTCTTTTTATTAACTATGCGTCTATTTTTATTTCAGTATGAGTCTGCATTTTAAAACAGCG[T/C]ACTTTCGTAAACTCCGTAACTTACTTGTGTTGTCATTTAAGGATGTGTTTTTCTAGAAGGGTTCGCCCAAGCTCAGACAATTAAACTTTATTAATTATTCACCTGATTGATACAACGGGAAGAAAACGAACAGGGCGGGAATAGAGAGCT
zSNP11833425	zC93G23	60454	1	20.1							GGAATGAACTGCCAACCAGTATATATTTTCTGCAGTGAATGCAACTCCAGCTGCAAACCATCACTGGGAAGCATCCATATACACTCATACACACTCATACACTACGGCCATTTTAGTTTATCCAATAATTTATTTATTGATTGATTTATT[A/G]GTTGATTTATTATTTATTTTACTTTATTTAATTTACTTATTATTTTACTTTATTTATTTTACATTATTTATATATTTTACAATATTTATTTATTTATTGTACATCTATTTATTTATATAACTTTTTTATTTTATTTATTTTGCTTTATTT
zSNP11833424	zC93G23	60450	1	20.1							CAGCGGAATGAACTGCCAACCAGTATATATTTTCTGCAGTGAATGCAACTCCAGCTGCAAACCATCACTGGGAAGCATCCATATACACTCATACACACTCATACACTACGGCCATTTTAGTTTATCCAATAATTTATTTATTGATTGATT[T/G]ATTAGTTGATTTATTATTTATTTTACTTTATTTAATTTACTTATTATTTTACTTTATTTATTTTACATTATTTATATATTTTACAATATTTATTTATTTATTGTACATCTATTTATTTATATAACTTTTTTATTTTATTTATTTTGCTTT
zSNP11833447	zC93G23	61733	1	20.1							TATATTACATTTTTAATAATTTAATTGTAAATTATTACTTTTTTTAATTATTATTTTAAGTGATTTAAAACAACCAATATAACCCCACAACACATCATCTCAAACCACTGAATATGCATAGAAATATGCATATGTTTTCTATTTTATTTT[A/T]TAATACATAACAGAATGGGGAAGATGAATGAATTGACATTGGCTGATCAGCGTATATAGAAACCTACAGTACAACAAACACAATTAGCACTCATTCAAGTAGCACTCATCCAAGTCATATCAGCAATTGTCAAACCTTATCACAGCAAAT
zSNP11833426	zC93G23	60469	1	20.1							CCAGTATATATTTTCTGCAGTGAATGCAACTCCAGCTGCAAACCATCACTGGGAAGCATCCATATACACTCATACACACTCATACACTACGGCCATTTTAGTTTATCCAATAATTTATTTATTGATTGATTTATTAGTTGATTTATTATT[T/C]ATTTTACTTTATTTAATTTACTTATTATTTTACTTTATTTATTTTACATTATTTATATATTTTACAATATTTATTTATTTATTGTACATCTATTTATTTATATAACTTTTTTATTTTATTTATTTTGCTTTATTTTTGTATGTATTTAAT
zSNP11833421	zC93G23	60346	1	20.1							GAGCTGCTGATGAAGTGTGCGCGCGCACTATTTTTCCTCTTATCCTACTGATCAGTATTTTATTTATTCATTTATTCTTTTCCTTTATTAATCAGGGGTCGCCACAGCGGAATGAACTGCCAACCAGTATATATTTTCTGCAGTGAATGC[A/C]ACTCCAGCTGCAAACCATCACTGGGAAGCATCCATATACACTCATACACACTCATACACTACGGCCATTTTAGTTTATCCAATAATTTATTTATTGATTGATTTATTAGTTGATTTATTATTTATTTTACTTTATTTAATTTACTTATTA
zSNP11833420	zC93G23	60318	1	20.1							TTGAAAAGCACTCGCTGTACGTGCTGTTGAGCTGCTGATGAAGTGTGCGCGCGCACTATTTTTCCTCTTATCCTACTGATCAGTATTTTATTTATTCATTTATTCTTTTCCTTTATTAATCAGGGGTCGCCACAGCGGAATGAACTGCCA[A/G]CCAGTATATATTTTCTGCAGTGAATGCAACTCCAGCTGCAAACCATCACTGGGAAGCATCCATATACACTCATACACACTCATACACTACGGCCATTTTAGTTTATCCAATAATTTATTTATTGATTGATTTATTAGTTGATTTATTATT
zSNP11833423	zC93G23	60348	1	20.1							GCTGCTGATGAAGTGTGCGCGCGCACTATTTTTCCTCTTATCCTACTGATCAGTATTTTATTTATTCATTTATTCTTTTCCTTTATTAATCAGGGGTCGCCACAGCGGAATGAACTGCCAACCAGTATATATTTTCTGCAGTGAATGCAA[T/C]TCCAGCTGCAAACCATCACTGGGAAGCATCCATATACACTCATACACACTCATACACTACGGCCATTTTAGTTTATCCAATAATTTATTTATTGATTGATTTATTAGTTGATTTATTATTTATTTTACTTTATTTAATTTACTTATTATT
zSNP11833422	zC93G23	60347	1	20.1							AGCTGCTGATGAAGTGTGCGCGCGCACTATTTTTCCTCTTATCCTACTGATCAGTATTTTATTTATTCATTTATTCTTTTCCTTTATTAATCAGGGGTCGCCACAGCGGAATGAACTGCCAACCAGTATATATTTTCTGCAGTGAATGCA[A/C]CTCCAGCTGCAAACCATCACTGGGAAGCATCCATATACACTCATACACACTCATACACTACGGCCATTTTAGTTTATCCAATAATTTATTTATTGATTGATTTATTAGTTGATTTATTATTTATTTTACTTTATTTAATTTACTTATTAT
zSNP11833468	zC93G23	62369	1	20.1							TCAGTTTCGGCCTTGGCTGCTCTGTATCGTAAGCCAATAACAGACATTTAAATTCACAAGGCTGATGGAAATGACCTGATGTTCACAACTCTTCTGTATTCACGCAGGCAGATCTGCACACCCTTCTTTTTATTAACTATGCGTCTATTT[A/T]TATTTCAGTATGAGTCTGCATTTTAAAACAGCGCACTTTCGTAAACTCCGTAACTTACTTGTGTTGTCATTTAAGGATGTGTTTTTCTAGAAGGGTTCGCCCAAGCTCAGACAATTAAACTTTATTAATTATTCACCTGATTGATACAAC
zSNP11833463	zC93G23	62341	1	20.1							TTGATTCCCCTTTAATCGCCCCTCACAGTCAGTTTCGGCCTTGGCTGCTCTGTATCGTAAGCCAATAACAGACATTTAAATTCACAAGGCTGATGGAAATGACCTGATGTTCACAACTCTTCTGTATTCACGCAGGCAGATCTGCACACC[A/C]TTCTTTTTATTAACTATGCGTCTATTTTTATTTCAGTATGAGTCTGCATTTTAAAACAGCGCACTTTCGTAAACTCCGTAACTTACTTGTGTTGTCATTTAAGGATGTGTTTTTCTAGAAGGGTTCGCCCAAGCTCAGACAATTAAACTT
zSNP11833470	zC93G23	62380	1	20.1							CTTGGCTGCTCTGTATCGTAAGCCAATAACAGACATTTAAATTCACAAGGCTGATGGAAATGACCTGATGTTCACAACTCTTCTGTATTCACGCAGGCAGATCTGCACACCCTTCTTTTTATTAACTATGCGTCTATTTTTATTTCAGTA[T/C]GAGTCTGCATTTTAAAACAGCGCACTTTCGTAAACTCCGTAACTTACTTGTGTTGTCATTTAAGGATGTGTTTTTCTAGAAGGGTTCGCCCAAGCTCAGACAATTAAACTTTATTAATTATTCACCTGATTGATACAACGGGAAGAAAAC
zSNP11833469	zC93G23	62379	1	20.1							CCTTGGCTGCTCTGTATCGTAAGCCAATAACAGACATTTAAATTCACAAGGCTGATGGAAATGACCTGATGTTCACAACTCTTCTGTATTCACGCAGGCAGATCTGCACACCCTTCTTTTTATTAACTATGCGTCTATTTTTATTTCAGT[A/G]TGAGTCTGCATTTTAAAACAGCGCACTTTCGTAAACTCCGTAACTTACTTGTGTTGTCATTTAAGGATGTGTTTTTCTAGAAGGGTTCGCCCAAGCTCAGACAATTAAACTTTATTAATTATTCACCTGATTGATACAACGGGAAGAAAA
zSNP11833449	zC93G23	61847	1	20.1							TGCATAGAAATATGCATATGTTTTCTATTTTATTTTTTAATACATAACAGAATGGGGAAGATGAATGAATTGACATTGGCTGATCAGCGTATATAGAAACCTACAGTACAACAAACACAATTAGCACTCATTCAAGTAGCACTCATCCAA[T/G]TCATATCAGCAATTGTCAAACCTTATCACAGCAAATAAAAGAAGCAGAAGGGCTCCATAAAAGAGAGCAGGCGACTTTGTAAACCAAACTATCTGAAGTTATCTGATTAAATAACCCTGCAGCGTTTAAAAGTGAATGCTGCTTTAAACG
zSNP11833448	zC93G23	61736	1	20.1							ATTACATTTTTAATAATTTAATTGTAAATTATTACTTTTTTTAATTATTATTTTAAGTGATTTAAAACAACCAATATAACCCCACAACACATCATCTCAAACCACTGAATATGCATAGAAATATGCATATGTTTTCTATTTTATTTTTTA[A/T]TACATAACAGAATGGGGAAGATGAATGAATTGACATTGGCTGATCAGCGTATATAGAAACCTACAGTACAACAAACACAATTAGCACTCATTCAAGTAGCACTCATCCAAGTCATATCAGCAATTGTCAAACCTTATCACAGCAAATAAA
zSNP11833462	zC93G23	62324	1	20.1							AGGGGGAAGAAAAATAGTTGATTCCCCTTTAATCGCCCCTCACAGTCAGTTTCGGCCTTGGCTGCTCTGTATCGTAAGCCAATAACAGACATTTAAATTCACAAGGCTGATGGAAATGACCTGATGTTCACAACTCTTCTGTATTCACGC[A/G]GGCAGATCTGCACACCCTTCTTTTTATTAACTATGCGTCTATTTTTATTTCAGTATGAGTCTGCATTTTAAAACAGCGCACTTTCGTAAACTCCGTAACTTACTTGTGTTGTCATTTAAGGATGTGTTTTTCTAGAAGGGTTCGCCCAAG
zSNP11833461	zC93G23	62306	1	20.1							GGGGGAAAGTGTTATGAAAGGGGGAAGAAAAATAGTTGATTCCCCTTTAATCGCCCCTCACAGTCAGTTTCGGCCTTGGCTGCTCTGTATCGTAAGCCAATAACAGACATTTAAATTCACAAGGCTGATGGAAATGACCTGATGTTCACA[A/T]CTCTTCTGTATTCACGCAGGCAGATCTGCACACCCTTCTTTTTATTAACTATGCGTCTATTTTTATTTCAGTATGAGTCTGCATTTTAAAACAGCGCACTTTCGTAAACTCCGTAACTTACTTGTGTTGTCATTTAAGGATGTGTTTTTC
zSNP11836180	zC93G23	152805	1	20.1							GGGGAAGAAAGGTGAGAGGAAAAAAATACATATTTTTGTATGTTTTCTTTACACTGAAAAAAACACTTTATGAAAAGTAGTTCTTCACAAAAAATCCAAAAATCTGACTGGTGCAAGAAAAAATGCAGCTTTTGCCAACAGTGTCTGTCA[T/C]TAATGGACAACAAAAACCGTGTTGCCACAGTTGTTGATGCTGTTTGAACAAGGTCAAAGGTCAGGACTGAGATTATCGTTCTTTGATTGAGCATTTTGTAAAGGGATTTGCCAGGGGAACATGTGCACCTACTTTAAGATCATCCCATCT
zSNP11834410	zC93G23	91259	1	20.1							GCCCTGCCCCTTATTGACAATCTCTCCATTATTAGCACAGACAGCCCTGAGTGAGAAGCATCCATATTAAATCTGCTGCTATGCTAACACATAGCCATTTTTAGCTCTGCCCTTTTTTTTCCAAATAGGGCTGGTAGCACAGTCTCTTCT[A/G]AATTTAAAGCGACAGTCACCAAAATAGCACAATTTAGATCAAAGTCTAAAAGGGGAAGTTATAAAACATTATTTTGGGGGTATTTCAAGCTGAAACTTCACATATAAACTCTAAGGACATGAGAGACTTGTTTTACATGATGTAAAAAGT
zSNP11834411	zC93G23	91269	1	20.1							TTATTGACAATCTCTCCATTATTAGCACAGACAGCCCTGAGTGAGAAGCATCCATATTAAATCTGCTGCTATGCTAACACATAGCCATTTTTAGCTCTGCCCTTTTTTTTCCAAATAGGGCTGGTAGCACAGTCTCTTCTGAATTTAAAG[T/C]GACAGTCACCAAAATAGCACAATTTAGATCAAAGTCTAAAAGGGGAAGTTATAAAACATTATTTTGGGGGTATTTCAAGCTGAAACTTCACATATAAACTCTAAGGACATGAGAGACTTGTTTTACATGATGTAAAAAGTGCAGAAATAA
zSNP11834402	zC93G23	91228	1	20.1							TTTCCTTTGTATGTGTCATCAGAGGGGGAAAGCCCTGCCCCTTATTGACAATCTCTCCATTATTAGCACAGACAGCCCTGAGTGAGAAGCATCCATATTAAATCTGCTGCTATGCTAACACATAGCCATTTTTAGCTCTGCCCTTTTTTT[-/T]CCAAATAGGGCTGGTAGCACAGTCTCTTCTGAATTTAAAGCGACAGTCACCAAAATAGCACAATTTAGATCAAAGTCTAAAAGGGGAAGTTATAAAACATTATTTTGGGGGTATTTCAAGCTGAAACTTCACATATAAACTCTAAGGACA
zSNP11834409	zC93G23	91257	1	20.1							AAGCCCTGCCCCTTATTGACAATCTCTCCATTATTAGCACAGACAGCCCTGAGTGAGAAGCATCCATATTAAATCTGCTGCTATGCTAACACATAGCCATTTTTAGCTCTGCCCTTTTTTTTCCAAATAGGGCTGGTAGCACAGTCTCTT[T/C]TGAATTTAAAGCGACAGTCACCAAAATAGCACAATTTAGATCAAAGTCTAAAAGGGGAAGTTATAAAACATTATTTTGGGGGTATTTCAAGCTGAAACTTCACATATAAACTCTAAGGACATGAGAGACTTGTTTTACATGATGTAAAAA
zSNP11834390	zC93G23	86241	1	20.1							GCGTCCCCCACAGTCTTAAGAAATATCTGTAATGCCAAGAAAACAGCTGCAGTTCGGAAACTTGGCCGTTGCCTCTGGCTTCCGTTAACTCTGCTTCTCCTGACGCTCCGAGTGTTTCGCTCCTCACCACAAATCTCCCACCAGATGGCT[A/G]TTTAACTTTGAATTTTGAACCCAGCTTTTTATATCCAAGCAAACTCCAAAGGAAAATCTTATGTCAGTATTTTCCTCCACAGGCCAGGCGAGTCAACGAGGCTTCCTTTAGTTCAATACGGTATGTGCATAACTTCACTGAACACAGTCT
zSNP11834444	zC93G23	93048	1	20.1							AACATCATTTTTTGAGTGTATAAAATCGATTCATTTCATTCATATTCTGTCACACACAACAATCAACCAATTTCCGTTACTGCTTAGTCCCAAGCGGCAAGAGCACATTTCCAGTGGTCCCAATGTTAAAATGGCCAACTTTACAGCAGA[A/T]AAAAGGTGTTTGCAGCCTGTACAAAAAAAAACAAAAAACGATTTTGGAGTATATAGCTAATATTACACTTCATGACAACTGTGAGGGGGGTGAAATTCTTTTATACTTAAATATCATTTCTATAAATGTATTTGTTTTATAGCAGTTTAT
zSNP11834413	zC93G23	91478	1	20.1							TTATTTTGGGGGTATTTCAAGCTGAAACTTCACATATAAACTCTAAGGACATGAGAGACTTGTTTTACATGATGTAAAAAGTGCAGAAATAACCCCTTTAGGTAAACATAATTAACATAAATATTGACTTGACTAACACACTTTAAATCA[T/G]CACATGATCCATAATCATTAATAGATCAATGAGGTGAAGTTTCACAAACTAATTTTGAGAGGAGCATGTAATATGATTGATCGCAGCTGGTCCCTCATCTGTTATAATTAGCCAGCCAATCGGATCAGTCCAAACTCAACATAAATATCC
zSNP11834394	zC93G23	86384	1	20.1							GATGGCTGTTTAACTTTGAATTTTGAACCCAGCTTTTTATATCCAAGCAAACTCCAAAGGAAAATCTTATGTCAGTATTTTCCTCCACAGGCCAGGCGAGTCAACGAGGCTTCCTTTAGTTCAATACGGTATGTGCATAACTTCACTGAA[T/C]ACAGTCTTCGGGTTCAAGTGTTTCAGATCTCAAGCGTTTAGTGTTGTTCTTAAGTCATTGCTTCTTAAGTCATTGCTACAGTTTCATCCGAGGTACAGTTTGCTTTGCGATTGTGAGGAAAACAAGCCTTTGCACTGAAGCTGACCTTTT
zSNP11834332	zC93G23	84038	1	20.1							CAACCATCAGAAAGAGAGAGAGAGAGAGAGAGAGAGAGAGAGAGAGAGAGAGAGAATGAAATGAGGTAAAAGGTTGAAAATGAACTGCAGCTGGGTGTACGTTTTGAAATCATTATGTAGGGGGAAAAGCACACATCTGATATATATCAG[T/C]ATGTTATGAAGTGACAATGCGGTCATTATTTGCTCACCCTTGTGTTATTTCAAATAACAGGTGATTTTCTTTCTTCTGTGGAAAACAAGGTTTGCTCTTTGCAATAATCTTCTGGAATCACAATCTGCTGAAAAATGAAAACAGACAAAC
zSNP11834333	zC93G23	84056	1	20.1							AGAGAGAGAGAGAGAGAGAGAGAGAGAGAGAGAGAGAATGAAATGAGGTAAAAGGTTGAAAATGAACTGCAGCTGGGTGTACGTTTTGAAATCATTATGTAGGGGGAAAAGCACACATCTGATATATATCAGCATGTTATGAAGTGACAA[A/T]GCGGTCATTATTTGCTCACCCTTGTGTTATTTCAAATAACAGGTGATTTTCTTTCTTCTGTGGAAAACAAGGTTTGCTCTTTGCAATAATCTTCTGGAATCACAATCTGCTGAAAAATGAAAACAGACAAACTAAAAAGTTCATGTTGGA
zSNP11834261	zC93G23	83539	1	20.1							GCTTTAATTAGGATAAACCCCCTCAGGGCAAGGCATCGTGCGATGAAAGGTGGGGTTCCTCATCCACAAATCCCTTTTCCTTCTCTCCGCCGATGACAGACTTCAAACGGAAAGCGTCCGCTATCTACAGAGCTGCGATGGAAATCGAAA[A/G]GCACTGAGAGAAGAAGAGCGAAGCTGCTACGGATGCTGAGAACCATCTTTTTTATGGCAGCCTCTGTGTCACCGACAAAGCACACAGAAAGGTTATGCTGATTAACAGAAGCAGAGACGAGCTCAGCTACAGGCCCTTAAGCTCAGAAAT
zSNP11834331	zC93G23	84021	1	20.1							AAACAACGATTTTCAAACAACCATCAGAAAGAGAGAGAGAGAGAGAGAGAGAGAGAGAGAGAGAGAGAGAGAATGAAATGAGGTAAAAGGTTGAAAATGAACTGCAGCTGGGTGTACGTTTTGAAATCATTATGTAGGGGGAAAAGCACA[T/C]ATCTGATATATATCAGCATGTTATGAAGTGACAATGCGGTCATTATTTGCTCACCCTTGTGTTATTTCAAATAACAGGTGATTTTCTTTCTTCTGTGGAAAACAAGGTTTGCTCTTTGCAATAATCTTCTGGAATCACAATCTGCTGAAA
zSNP11834363	zC93G23	85893	1	20.1							AACGATTTGGTTTGTATTGTCAGTGTTGAATACAGTTTTGCTTTTAACATTTTGGTTGAAATATTTAACATTTTCATATTTTGGTTGAATATTTCGGCTTTTAATATTTTGGCTTTTAACCTAATCAACTTCCTTACAGGATAATTGCTG[A/T]ATAAGAATTAAAATTAAAACTAGTGAAAACAGACTAGAAAAAAAAAAGATGAGCATATATATATTTTGGCATGACATAAAGCATCTGACAAATGACAGATTATTCATTGTTGTGTAAACTATTCCTTTAAATGGGGGAACACACTTAATC
zSNP11834367	zC93G23	85902	1	20.1							GTTTGTATTGTCAGTGTTGAATACAGTTTTGCTTTTAACATTTTGGTTGAAATATTTAACATTTTCATATTTTGGTTGAATATTTCGGCTTTTAATATTTTGGCTTTTAACCTAATCAACTTCCTTACAGGATAATTGCTGTATAAGAAT[A/T]AAAATTAAAACTAGTGAAAACAGACTAGAAAAAAAAAAGATGAGCATATATATATTTTGGCATGACATAAAGCATCTGACAAATGACAGATTATTCATTGTTGTGTAAACTATTCCTTTAAATGGGGGAACACACTTAATCCTACTGAAA
zSNP11834335	zC93G23	84088	1	20.1							AGAGAATGAAATGAGGTAAAAGGTTGAAAATGAACTGCAGCTGGGTGTACGTTTTGAAATCATTATGTAGGGGGAAAAGCACACATCTGATATATATCAGCATGTTATGAAGTGACAATGCGGTCATTATTTGCTCACCCTTGTGTTATT[A/T]CAAATAACAGGTGATTTTCTTTCTTCTGTGGAAAACAAGGTTTGCTCTTTGCAATAATCTTCTGGAATCACAATCTGCTGAAAAATGAAAACAGACAAACTAAAAAGTTCATGTTGGAAGTTAGCATTCATTCATTACTTTTCTTTTTGG
zSNP11834357	zC93G23	85859	1	20.1							TATCAAATAATTCCTTCAGGAATTATTCTAATAAAACGATTTGGTTTGTATTGTCAGTGTTGAATACAGTTTTGCTTTTAACATTTTGGTTGAAATATTTAACATTTTCATATTTTGGTTGAATATTTCGGCTTTTAATATTTTGGCTTT[A/T]AACCTAATCAACTTCCTTACAGGATAATTGCTGTATAAGAATTAAAATTAAAACTAGTGAAAACAGACTAGAAAAAAAAAAGATGAGCATATATATATTTTGGCATGACATAAAGCATCTGACAAATGACAGATTATTCATTGTTGTGTA
zSNP11834445	zC93G23	93080	1	20.1							ATTTCATTCATATTCTGTCACACACAACAATCAACCAATTTCCGTTACTGCTTAGTCCCAAGCGGCAAGAGCACATTTCCAGTGGTCCCAATGTTAAAATGGCCAACTTTACAGCAGATAAAAGGTGTTTGCAGCCTGTACAAAAAAAAA[A/C]AAAAAACGATTTTGGAGTATATAGCTAATATTACACTTCATGACAACTGTGAGGGGGGTGAAATTCTTTTATACTTAAATATCATTTCTATAAATGTATTTGTTTTATAGCAGTTTATCATTTATAATTTTCTTTAGACCTGTAATGCAC
zSNP11834565	zC93G23	98083	1	20.1							TCAGGCAGTTATTAGTGAAAAGTATGACTTGATCATGTAATTTACAGATGATTAATGTGAATATTAAAACTAATTGAAAAACATTTGCTCTGGAGTCAGAAAACAACTATTGACTCCAATGAACATTCATTCTGTCCTGCATTACTGCAT[A/C]TCCTTGTAATTTCAAACATATTTAGAGTGCAACCATATCATTTTATGACATTTTTCATTGAAACATTTCACTGTAATAGTAAAGCAAAAAAGAAACAAAAGAACACAGTGAGGTTTGTATTTCCCAAAGTAAATGTCAATGCTTGCACAG
zSNP11834566	zC93G23	98095	1	20.1							TAGTGAAAAGTATGACTTGATCATGTAATTTACAGATGATTAATGTGAATATTAAAACTAATTGAAAAACATTTGCTCTGGAGTCAGAAAACAACTATTGACTCCAATGAACATTCATTCTGTCCTGCATTACTGCATCTCCTTGTAATT[A/T]CAAACATATTTAGAGTGCAACCATATCATTTTATGACATTTTTCATTGAAACATTTCACTGTAATAGTAAAGCAAAAAAGAAACAAAAGAACACAGTGAGGTTTGTATTTCCCAAAGTAAATGTCAATGCTTGCACAGCAGAATTTAACA
zSNP11834466	zC93G23	93655	1	20.1							TCTCAAAGAAAAGCCTGTCTAAGCAAAATGCTAGCAGGCATCTGTAGCTCCGTTCACGCTCCCCCTCTTTGCCCTTTTTCTGTTACCCCCGACCAGCACAATGACGTGCAAACAAAATCAACCCAGGATTATTCTGAAGACGTAGTCCTG[T/C]GGACGTTTCTGAAGAATTGTGTAACAGGAGGTACGTATGGCTGCATTTAATTTTTGCGTATGCTTTGGGGCGGTGTGACGCCGTTCCCTTCCGCGCTTGCCGGCTTGCCGCGTTTACCTCCGTGTGGAGGGCTTTCCTGCTGTAATCCGT
zSNP11834511	zC93G23	96984	1	20.1							GGTTAGTTGTTTAATTTGGTTGGATGTTGGTTGGCTTGTCTTTGCTGGTTGGTTGTTTAATTTGGTTGGGTTTGTTTGGTTGGTTTTGTTGGGTGTTGGTTGGTTTGGTTGGATGTTTGTTGGTTGGTTGGCTGGTTTTGTTGGGTGTTG[A/G]TTGGTTGGTTTTGTTGGGTGTTAGTTGGTTTGGTTGGATGTTTGTTGGTTGGATGGTTTTGTTGAGTGTTGGTTGGATGCTTGTTGGTTGGTTGGTTTTGTTGGGTGTTGGTTGGTTGTTTAATTTGGTTGAATGTTGGTTTGGTTGGTT
zSNP11834571	zC93G23	98174	1	20.1							GGAGTCAGAAAACAACTATTGACTCCAATGAACATTCATTCTGTCCTGCATTACTGCATCTCCTTGTAATTTCAAACATATTTAGAGTGCAACCATATCATTTTATGACATTTTTCATTGAAACATTTCACTGTAATAGTAAAGCAAAAA[A/G]GAAACAAAAGAACACAGTGAGGTTTGTATTTCCCAAAGTAAATGTCAATGCTTGCACAGCAGAATTTAACAGTATATCTGATATTGAAAAGTCACAAAGCCAAAAATAGATGACTATTTTTACCCATGTATCTTATTATGCACACATTTT
zSNP11834572	zC93G23	98175	1	20.1							GAGTCAGAAAACAACTATTGACTCCAATGAACATTCATTCTGTCCTGCATTACTGCATCTCCTTGTAATTTCAAACATATTTAGAGTGCAACCATATCATTTTATGACATTTTTCATTGAAACATTTCACTGTAATAGTAAAGCAAAAAA[A/G]AAACAAAAGAACACAGTGAGGTTTGTATTTCCCAAAGTAAATGTCAATGCTTGCACAGCAGAATTTAACAGTATATCTGATATTGAAAAGTCACAAAGCCAAAAATAGATGACTATTTTTACCCATGTATCTTATTATGCACACATTTTC
zSNP11834567	zC93G23	98096	1	20.1							AGTGAAAAGTATGACTTGATCATGTAATTTACAGATGATTAATGTGAATATTAAAACTAATTGAAAAACATTTGCTCTGGAGTCAGAAAACAACTATTGACTCCAATGAACATTCATTCTGTCCTGCATTACTGCATCTCCTTGTAATTT[T/C]AAACATATTTAGAGTGCAACCATATCATTTTATGACATTTTTCATTGAAACATTTCACTGTAATAGTAAAGCAAAAAAGAAACAAAAGAACACAGTGAGGTTTGTATTTCCCAAAGTAAATGTCAATGCTTGCACAGCAGAATTTAACAG
zSNP11834570	zC93G23	98138	1	20.1							TGTGAATATTAAAACTAATTGAAAAACATTTGCTCTGGAGTCAGAAAACAACTATTGACTCCAATGAACATTCATTCTGTCCTGCATTACTGCATCTCCTTGTAATTTCAAACATATTTAGAGTGCAACCATATCATTTTATGACATTTT[T/C]CATTGAAACATTTCACTGTAATAGTAAAGCAAAAAAGAAACAAAAGAACACAGTGAGGTTTGTATTTCCCAAAGTAAATGTCAATGCTTGCACAGCAGAATTTAACAGTATATCTGATATTGAAAAGTCACAAAGCCAAAAATAGATGAC
zSNP11834456	zC93G23	93290	1	20.1							GAAATTCTTTTATACTTAAATATCATTTCTATAAATGTATTTGTTTTATAGCAGTTTATCATTTATAATTTTCTTTAGACCTGTAATGCACTCCAGAATTTCACAGATTAAAGCTGTAGACTATAGAACAGTCGTCTGAAACGTTGTCAT[A/G]CAGTGTTATGCCTTGATTTCATACATAGCCTTGCATTCAAGTATTTGTAAGTAATTCTCCTGTAGAAAAACATCATGAGAACATGGCTTAGTGGCTCAATGTATTACACCAGTGTTTTAAAAGACTTTATAAACACTTTATTGATCTAGT
zSNP11834461	zC93G23	93545	1	20.1							TACACCAGTGTTTTAAAAGACTTTATAAACACTTTATTGATCTAGTATACAACTAAGCACATGTGGTCAGAACATAAACGAGTTGCAGGTAATGAATTCATAAGCGTTTCTCTCAAAGAAAAGCCTGTCTAAGCAAAATGCTAGCAGGCA[A/T]CTGTAGCTCCGTTCACGCTCCCCCTCTTTGCCCTTTTTCTGTTACCCCCGACCAGCACAATGACGTGCAAACAAAATCAACCCAGGATTATTCTGAAGACGTAGTCCTGTGGACGTTTCTGAAGAATTGTGTAACAGGAGGTACGTATGG
zSNP11834447	zC93G23	93135	1	20.1							TCCCAAGCGGCAAGAGCACATTTCCAGTGGTCCCAATGTTAAAATGGCCAACTTTACAGCAGATAAAAGGTGTTTGCAGCCTGTACAAAAAAAAACAAAAAACGATTTTGGAGTATATAGCTAATATTACACTTCATGACAACTGTGAGG[A/G]GGGTGAAATTCTTTTATACTTAAATATCATTTCTATAAATGTATTTGTTTTATAGCAGTTTATCATTTATAATTTTCTTTAGACCTGTAATGCACTCCAGAATTTCACAGATTAAAGCTGTAGACTATAGAACAGTCGTCTGAAACGTTG
zSNP11834448	zC93G23	93191	1	20.1							CAGCAGATAAAAGGTGTTTGCAGCCTGTACAAAAAAAAACAAAAAACGATTTTGGAGTATATAGCTAATATTACACTTCATGACAACTGTGAGGGGGGTGAAATTCTTTTATACTTAAATATCATTTCTATAAATGTATTTGTTTTATAG[T/C]AGTTTATCATTTATAATTTTCTTTAGACCTGTAATGCACTCCAGAATTTCACAGATTAAAGCTGTAGACTATAGAACAGTCGTCTGAAACGTTGTCATGCAGTGTTATGCCTTGATTTCATACATAGCCTTGCATTCAAGTATTTGTAAG
zSNP11834464	zC93G23	93566	1	20.1							TTTATAAACACTTTATTGATCTAGTATACAACTAAGCACATGTGGTCAGAACATAAACGAGTTGCAGGTAATGAATTCATAAGCGTTTCTCTCAAAGAAAAGCCTGTCTAAGCAAAATGCTAGCAGGCATCTGTAGCTCCGTTCACGCTC[A/C]CCCTCTTTGCCCTTTTTCTGTTACCCCCGACCAGCACAATGACGTGCAAACAAAATCAACCCAGGATTATTCTGAAGACGTAGTCCTGTGGACGTTTCTGAAGAATTGTGTAACAGGAGGTACGTATGGCTGCATTTAATTTTTGCGTAT
zSNP11834465	zC93G23	93632	1	20.1							GGTAATGAATTCATAAGCGTTTCTCTCAAAGAAAAGCCTGTCTAAGCAAAATGCTAGCAGGCATCTGTAGCTCCGTTCACGCTCCCCCTCTTTGCCCTTTTTCTGTTACCCCCGACCAGCACAATGACGTGCAAACAAAATCAACCCAGG[A/C]TTATTCTGAAGACGTAGTCCTGTGGACGTTTCTGAAGAATTGTGTAACAGGAGGTACGTATGGCTGCATTTAATTTTTGCGTATGCTTTGGGGCGGTGTGACGCCGTTCCCTTCCGCGCTTGCCGGCTTGCCGCGTTTACCTCCGTGTGG
zSNP11834462	zC93G23	93546	1	20.1							ACACCAGTGTTTTAAAAGACTTTATAAACACTTTATTGATCTAGTATACAACTAAGCACATGTGGTCAGAACATAAACGAGTTGCAGGTAATGAATTCATAAGCGTTTCTCTCAAAGAAAAGCCTGTCTAAGCAAAATGCTAGCAGGCAT[T/C]TGTAGCTCCGTTCACGCTCCCCCTCTTTGCCCTTTTTCTGTTACCCCCGACCAGCACAATGACGTGCAAACAAAATCAACCCAGGATTATTCTGAAGACGTAGTCCTGTGGACGTTTCTGAAGAATTGTGTAACAGGAGGTACGTATGGC
zSNP11834463	zC93G23	93547	1	20.1							CACCAGTGTTTTAAAAGACTTTATAAACACTTTATTGATCTAGTATACAACTAAGCACATGTGGTCAGAACATAAACGAGTTGCAGGTAATGAATTCATAAGCGTTTCTCTCAAAGAAAAGCCTGTCTAAGCAAAATGCTAGCAGGCATC[T/C]GTAGCTCCGTTCACGCTCCCCCTCTTTGCCCTTTTTCTGTTACCCCCGACCAGCACAATGACGTGCAAACAAAATCAACCCAGGATTATTCTGAAGACGTAGTCCTGTGGACGTTTCTGAAGAATTGTGTAACAGGAGGTACGTATGGCT
zSNP11834029	zC93G23	78829	1	20.1							TATTACACTGGTAACTGTTACTATAATTGGATGGATCAATTGACGTGTTTAAAAAATAACAGATACATTTAATATAATAAGATAATTACAAAATGTGCCATCCTTGATGTATAAAAAAACCCCTGGAAATTAGTTCCATTGGGCAAATAT[T/C]AGCCCCTTAATGGAAAACCTAATTTCTGCCTCTGCCTCATTGTCATGCTGCATGACCATCCACGCTACAGCCAAGGTTGCAAGTCTCATTCCACGTCCCACAATTCAGCTATAAAGACGGAGGAAGGAAATAAAACGAACGGGAAAAGAG
zSNP11834038	zC93G23	79017	1	20.1							CATTGTCATGCTGCATGACCATCCACGCTACAGCCAAGGTTGCAAGTCTCATTCCACGTCCCACAATTCAGCTATAAAGACGGAGGAAGGAAATAAAACGAACGGGAAAAGAGACATAAACCGAAAAAGCGTTACAATTCAGAGTCGTGC[A/G]GGTTATGACACAAGCCGCTCGCCGTTTAAAACACAGAGAAGAATGCGGATAAATCTGCCAAGCGGGATGAGGAAAATAAACACAAGGTGAGGCAAAAATAGGCTGGAAGTCAGGTTTAGCGAGTCAAGGCCGCGCTGGGATTTACAACAG
zSNP11834025	zC93G23	78809	1	20.1							ATTAAACAGTTTGCTGTTAATATTACACTGGTAACTGTTACTATAATTGGATGGATCAATTGACGTGTTTAAAAAATAACAGATACATTTAATATAATAAGATAATTACAAAATGTGCCATCCTTGATGTATAAAAAAACCCCTGGAAAT[T/G]AGTTCCATTGGGCAAATATTAGCCCCTTAATGGAAAACCTAATTTCTGCCTCTGCCTCATTGTCATGCTGCATGACCATCCACGCTACAGCCAAGGTTGCAAGTCTCATTCCACGTCCCACAATTCAGCTATAAAGACGGAGGAAGGAAA
zSNP11834026	zC93G23	78811	1	20.1							TAAACAGTTTGCTGTTAATATTACACTGGTAACTGTTACTATAATTGGATGGATCAATTGACGTGTTTAAAAAATAACAGATACATTTAATATAATAAGATAATTACAAAATGTGCCATCCTTGATGTATAAAAAAACCCCTGGAAATTA[A/G]TTCCATTGGGCAAATATTAGCCCCTTAATGGAAAACCTAATTTCTGCCTCTGCCTCATTGTCATGCTGCATGACCATCCACGCTACAGCCAAGGTTGCAAGTCTCATTCCACGTCCCACAATTCAGCTATAAAGACGGAGGAAGGAAATA
zSNP11834116	zC93G23	79827	1	20.1							CTATTTCACAATATTATTGGTGATTTTTTTATGGATATGTTTGACACTTTTCTCATGACTTAGGGCCTTTAGTAGAGCTTGGCAATAACATTGCAAAGCTTGCGGGTATTATTGTACATGATTTATTTTAGTTTGGCTGAAATAAAAGCA[C/G]TTTAACCATCACAAAATCTCTCATTTAAATGCATATTTTTCTATTGGAAGCTTTACAATGTTACAAATGCATTAGATTAGTCAGTACTGAAGCTAAATCTGGAGCCAATCCAAAAAAGTAACTTGTGATAACAGTGCAAAGATTAGTCGT
zSNP11834117	zC93G23	79828	1	20.1							TATTTCACAATATTATTGGTGATTTTTTTATGGATATGTTTGACACTTTTCTCATGACTTAGGGCCTTTAGTAGAGCTTGGCAATAACATTGCAAAGCTTGCGGGTATTATTGTACATGATTTATTTTAGTTTGGCTGAAATAAAAGCAC[T/C]TTAACCATCACAAAATCTCTCATTTAAATGCATATTTTTCTATTGGAAGCTTTACAATGTTACAAATGCATTAGATTAGTCAGTACTGAAGCTAAATCTGGAGCCAATCCAAAAAAGTAACTTGTGATAACAGTGCAAAGATTAGTCGTC
zSNP11834113	zC93G23	79680	1	20.1							AGATTGATTTGGTAAAGTCTACGTACGGGACACTCAACTTCAACATATATTAATAAATATGGCTGCATGCAACAATTAAGGGAGCAAGCGCAACAGAAGCAGCAACAACTGAAGGCTTTTTATGCAGCGCCATCTGAATCTATTTATCTA[A/T]TTCACAATATTATTGGTGATTTTTTTATGGATATGTTTGACACTTTTCTCATGACTTAGGGCCTTTAGTAGAGCTTGGCAATAACATTGCAAAGCTTGCGGGTATTATTGTACATGATTTATTTTAGTTTGGCTGAAATAAAAGCACTTT
zSNP11834115	zC93G23	79779	1	20.1							CAGCAACAACTGAAGGCTTTTTATGCAGCGCCATCTGAATCTATTTATCTATTTCACAATATTATTGGTGATTTTTTTATGGATATGTTTGACACTTTTCTCATGACTTAGGGCCTTTAGTAGAGCTTGGCAATAACATTGCAAAGCTTG[A/C]GGGTATTATTGTACATGATTTATTTTAGTTTGGCTGAAATAAAAGCACTTTAACCATCACAAAATCTCTCATTTAAATGCATATTTTTCTATTGGAAGCTTTACAATGTTACAAATGCATTAGATTAGTCAGTACTGAAGCTAAATCTGG
zSNP11833878	zC93G23	73104	1	20.1							AAGAACAATTCTGAACTGCCTGAAACAAGTTGTCTGTATTTCTGGTTTTACGTCTTGCACAAACTTACTGTTATTAGGTTTGTAGCAACTATGCATAATTCAAGCTTGTGGTCTTTCTTGGAAACATGCAAATAATTTTGGCTAAAAGGA[A/C]AAATTGAGTTTTTTTTTTTCTGGGGAAAAAAAAACAATATTTATTAATTAAATAAAAATAAAACAAAAGAAAAGAAAAAATAAATAAATAAAAAAGAAAAGAAAACAAAATAAAATTATTTATTAAATTAAAGAAAAATAAATAAAATAT
zSNP11833985	zC93G23	74658	1	20.1							ATAATTTCAGATGTGTTCGAAATGACACCCTGAACTCATCAAACCTCATTTTAAGAGTTTACTTTCAGGGTCAGGAGTGCCAGCATTTGAAGAAACACCCTTCAACATCAAATGCAGCTAAAACACAAATTTGCATTCGACTGAAAAAGC[T/C]TCGTACCCACCGCAAACCACCTTTGCCCTCTCGCTGCACATCCTGAACCCGTCATGGCACAAACATGGCAATCCAAGGGAGGGAGAGAAAGCCCTGCGTCTGTCACCCTAATGAGTTCCCACAGGCCTTTAATATGCCACACATACAGAT
zSNP11833857	zC93G23	72708	1	20.1							GTATTCAGTCATGTGGCGCTCTCTCACACCTCTGCTTTTGGTGTGTTTGGGTTCGCGATTATGACATCTGTTAAACGTATGAGTCACCTGCTCCCCAAAGACAAAGCAGAGTCCCTTATACACACAGCACACACTTTCAAAAAAACACAC[A/G]TGCACTCCAGAGACATGTTCTCTGAGGAGATGAAGCAGGCCATGTCTGCTTGAAGAAATAAAACAAAACTAAAACTAAGAGATCACCTATGAAGTCATAAACAAAAATCCCTTTGCAGATTTAATGTATTTGCTTGTATAATATTTATAT
zSNP11833877	zC93G23	73100	1	20.1							AGGAAAGAACAATTCTGAACTGCCTGAAACAAGTTGTCTGTATTTCTGGTTTTACGTCTTGCACAAACTTACTGTTATTAGGTTTGTAGCAACTATGCATAATTCAAGCTTGTGGTCTTTCTTGGAAACATGCAAATAATTTTGGCTAAA[A/T]GGAAAAATTGAGTTTTTTTTTTTCTGGGGAAAAAAAAACAATATTTATTAATTAAATAAAAATAAAACAAAAGAAAAGAAAAAATAAATAAATAAAAAAGAAAAGAAAACAAAATAAAATTATTTATTAAATTAAAGAAAAATAAATAAA
zSNP11834023	zC93G23	78776	1	20.1							TGACTTCAAATGTATATGACAACTTTGAGAAGCATTAAACAGTTTGCTGTTAATATTACACTGGTAACTGTTACTATAATTGGATGGATCAATTGACGTGTTTAAAAAATAACAGATACATTTAATATAATAAGATAATTACAAAATGTG[A/C]CATCCTTGATGTATAAAAAAACCCCTGGAAATTAGTTCCATTGGGCAAATATTAGCCCCTTAATGGAAAACCTAATTTCTGCCTCTGCCTCATTGTCATGCTGCATGACCATCCACGCTACAGCCAAGGTTGCAAGTCTCATTCCACGTC
zSNP11834024	zC93G23	78798	1	20.1							CTTTGAGAAGCATTAAACAGTTTGCTGTTAATATTACACTGGTAACTGTTACTATAATTGGATGGATCAATTGACGTGTTTAAAAAATAACAGATACATTTAATATAATAAGATAATTACAAAATGTGCCATCCTTGATGTATAAAAAAA[A/C]CCCTGGAAATTAGTTCCATTGGGCAAATATTAGCCCCTTAATGGAAAACCTAATTTCTGCCTCTGCCTCATTGTCATGCTGCATGACCATCCACGCTACAGCCAAGGTTGCAAGTCTCATTCCACGTCCCACAATTCAGCTATAAAGACG
zSNP11834014	zC93G23	75244	1	20.1							GATGGGTCTGTCTCTCTCTCCCTATTATCTGTCTCTCTCCCACGGCATGCCTTGCTTAAATATTCCAGCCTCAGTGCCGCCACTGTTTGCTCGTTGCCACAATGGTCGTAGTTTTCATTTTTATGACTTTAAAGTCACATTTTTATTGGA[T/C]GTAATAAAAAAATGAGTGGTTAATTAAACCCTGGACCACAAAAGCAGTCTTCAATTGCACAGAAATATGTTTGCAATAGATAAAAATACTCTACCTGACAACAGTCTTGTCACCTATGCAAGTTTTAGGAACAACAAATAATAACTTGAC
zSNP11834017	zC93G23	75274	1	20.1							GTCTCTCTCCCACGGCATGCCTTGCTTAAATATTCCAGCCTCAGTGCCGCCACTGTTTGCTCGTTGCCACAATGGTCGTAGTTTTCATTTTTATGACTTTAAAGTCACATTTTTATTGGATGTAATAAAAAAATGAGTGGTTAATTAAAC[T/C]CTGGACCACAAAAGCAGTCTTCAATTGCACAGAAATATGTTTGCAATAGATAAAAATACTCTACCTGACAACAGTCTTGTCACCTATGCAAGTTTTAGGAACAACAAATAATAACTTGACGTCTAGTTGATCATTTGGTATCAGAATTTG
zSNP11834118	zC93G23	79830	1	20.1							TTTCACAATATTATTGGTGATTTTTTTATGGATATGTTTGACACTTTTCTCATGACTTAGGGCCTTTAGTAGAGCTTGGCAATAACATTGCAAAGCTTGCGGGTATTATTGTACATGATTTATTTTAGTTTGGCTGAAATAAAAGCACTT[T/C]AACCATCACAAAATCTCTCATTTAAATGCATATTTTTCTATTGGAAGCTTTACAATGTTACAAATGCATTAGATTAGTCAGTACTGAAGCTAAATCTGGAGCCAATCCAAAAAAGTAACTTGTGATAACAGTGCAAAGATTAGTCGTCTA
zSNP11834149	zC93G23	80550	1	20.1							TGGTGTGAACACACCATAAGCCGAAGGAAAATGAACTGAAAAATTTGAATGCTAGATGAAATTCTTAAACAAAATGAAAAAAAAAAACCCAGCAATAATCAAAAGAAACTAAAAATATATAAAAGCTGATTTTTTTTTCCTTTTTTTTAA[-/A]TATATTTTGTATTAATTTAAATGTATTAACTTTCTATTTTCAAAGATGTTTGGTGACTAAAATATTATATATCCATATATATAATTTTAAACATATTTTAATAAATAGAATACATCTGTTTTTGTTCAAATGCAGCAAATGTTGACTATA
zSNP11834192	zC93G23	81299	1	20.1							CCAGCCACCTCTCACCACACCCGTGAACAATCACCAGCATACTAATTACCTGCACCTGCACCCACAATCACCAAAACACCATAAATACCCACCTCATTCATTCATTTATCCGCCGGTATTGAAGTTGGATGATTCATCTTATGTCATCTC[T/C]TTCCTCCTCTCATCTTCTCCCGTGGATGTCTCTATTCGCCAATGGACCCTGAAACCACTGAATAAGGGAAGTAGCTAAAGTTATTCTGGTGTTAAGATCTGATGTTTACCTGATGAACGGTGTGTGAGATTGCTCACCCTCTGATGTTTC
zSNP11834142	zC93G23	80486	1	20.1							GCGAGTAACCTCCAAATGTTCACACGTCTTTTTACTCACGTGATTTATTTGCACATTCCGCGCCTGGTGTGAACACACCATAAGCCGAAGGAAAATGAACTGAAAAATTTGAATGCTAGATGAAATTCTTAAACAAAATGAAAAAAAAAA[A/C]CCCAGCAATAATCAAAAGAAACTAAAAATATATAAAAGCTGATTTTTTTTTCCTTTTTTTTAAATATATTTTGTATTAATTTAAATGTATTAACTTTCTATTTTCAAAGATGTTTGGTGACTAAAATATTATATATCCATATATATAATT
zSNP11834147	zC93G23	80547	1	20.1							GCCTGGTGTGAACACACCATAAGCCGAAGGAAAATGAACTGAAAAATTTGAATGCTAGATGAAATTCTTAAACAAAATGAAAAAAAAAAACCCAGCAATAATCAAAAGAAACTAAAAATATATAAAAGCTGATTTTTTTTTCCTTTTTTT[T/G]AAATATATTTTGTATTAATTTAAATGTATTAACTTTCTATTTTCAAAGATGTTTGGTGACTAAAATATTATATATCCATATATATAATTTTAAACATATTTTAATAAATAGAATACATCTGTTTTTGTTCAAATGCAGCAAATGTTGACT
zSNP11834257	zC93G23	83476	1	20.1							TGCCGGTTTCCACCAGGGCCGAGTTCCACGCGTCTCTGTGCCATCCTCAACCAGCATGTATGTGCTTTAATTAGGATAAACCCCCTCAGGGCAAGGCATCGTGCGATGAAAGGTGGGGTTCCTCATCCACAAATCCCTTTTCCTTCTCTC[A/C]GCCGATGACAGACTTCAAACGGAAAGCGTCCGCTATCTACAGAGCTGCGATGGAAATCGAAAGGCACTGAGAGAAGAAGAGCGAAGCTGCTACGGATGCTGAGAACCATCTTTTTTATGGCAGCCTCTGTGTCACCGACAAAGCACACAG
zSNP11834259	zC93G23	83504	1	20.1							CGCGTCTCTGTGCCATCCTCAACCAGCATGTATGTGCTTTAATTAGGATAAACCCCCTCAGGGCAAGGCATCGTGCGATGAAAGGTGGGGTTCCTCATCCACAAATCCCTTTTCCTTCTCTCCGCCGATGACAGACTTCAAACGGAAAGC[T/G]TCCGCTATCTACAGAGCTGCGATGGAAATCGAAAGGCACTGAGAGAAGAAGAGCGAAGCTGCTACGGATGCTGAGAACCATCTTTTTTATGGCAGCCTCTGTGTCACCGACAAAGCACACAGAAAGGTTATGCTGATTAACAGAAGCAGA
zSNP11834205	zC93G23	81438	1	20.1							TATGTCATCTCCTTCCTCCTCTCATCTTCTCCCGTGGATGTCTCTATTCGCCAATGGACCCTGAAACCACTGAATAAGGGAAGTAGCTAAAGTTATTCTGGTGTTAAGATCTGATGTTTACCTGATGAACGGTGTGTGAGATTGCTCACC[A/C]TCTGATGTTTCCCAGATGAACTGTGTGTGAGATCGCTCACCTTCAGATGTGTGAGATCGCTCATCTTCTACAACACCACTCACCTGCTTCATCTCTCTGATTCAGATACATTGTTTTAAATAAAACCCTTAAAAGATAAACTTCCTTGTG
zSNP11834252	zC93G23	83453	1	20.1							CCAGAGACTCTTCCCTGCGCCGCTGCCGGTTTCCACCAGGGCCGAGTTCCACGCGTCTCTGTGCCATCCTCAACCAGCATGTATGTGCTTTAATTAGGATAAACCCCCTCAGGGCAAGGCATCGTGCGATGAAAGGTGGGGTTCCTCATC[A/C]ACAAATCCCTTTTCCTTCTCTCCGCCGATGACAGACTTCAAACGGAAAGCGTCCGCTATCTACAGAGCTGCGATGGAAATCGAAAGGCACTGAGAGAAGAAGAGCGAAGCTGCTACGGATGCTGAGAACCATCTTTTTTATGGCAGCCTC
zSNP11834121	zC93G23	79867	1	20.1							TTGACACTTTTCTCATGACTTAGGGCCTTTAGTAGAGCTTGGCAATAACATTGCAAAGCTTGCGGGTATTATTGTACATGATTTATTTTAGTTTGGCTGAAATAAAAGCACTTTAACCATCACAAAATCTCTCATTTAAATGCATATTTT[-/T]CTATTGGAAGCTTTACAATGTTACAAATGCATTAGATTAGTCAGTACTGAAGCTAAATCTGGAGCCAATCCAAAAAAGTAACTTGTGATAACAGTGCAAAGATTAGTCGTCTAAATTTGAATGTTAGCAGTGCCACGATGGCTCAGTGGT
zSNP11834124	zC93G23	79933	1	20.1							TATTATTGTACATGATTTATTTTAGTTTGGCTGAAATAAAAGCACTTTAACCATCACAAAATCTCTCATTTAAATGCATATTTTTCTATTGGAAGCTTTACAATGTTACAAATGCATTAGATTAGTCAGTACTGAAGCTAAATCTGGAGC[T/C]AATCCAAAAAAGTAACTTGTGATAACAGTGCAAAGATTAGTCGTCTAAATTTGAATGTTAGCAGTGCCACGATGGCTCAGTGGTTAGCACTGTCGCGTCACAGCAAGGAAGTTGCTGGGTCAGTTGGCATTTCTGTGTGGAGTTTGCATG
zSNP11834119	zC93G23	79844	1	20.1							TGGTGATTTTTTTATGGATATGTTTGACACTTTTCTCATGACTTAGGGCCTTTAGTAGAGCTTGGCAATAACATTGCAAAGCTTGCGGGTATTATTGTACATGATTTATTTTAGTTTGGCTGAAATAAAAGCACTTTAACCATCACAAAA[T/C]CTCTCATTTAAATGCATATTTTTCTATTGGAAGCTTTACAATGTTACAAATGCATTAGATTAGTCAGTACTGAAGCTAAATCTGGAGCCAATCCAAAAAAGTAACTTGTGATAACAGTGCAAAGATTAGTCGTCTAAATTTGAATGTTAG
zSNP11834120	zC93G23	79849	1	20.1							ATTTTTTTATGGATATGTTTGACACTTTTCTCATGACTTAGGGCCTTTAGTAGAGCTTGGCAATAACATTGCAAAGCTTGCGGGTATTATTGTACATGATTTATTTTAGTTTGGCTGAAATAAAAGCACTTTAACCATCACAAAATCTCT[T/C]ATTTAAATGCATATTTTTCTATTGGAAGCTTTACAATGTTACAAATGCATTAGATTAGTCAGTACTGAAGCTAAATCTGGAGCCAATCCAAAAAAGTAACTTGTGATAACAGTGCAAAGATTAGTCGTCTAAATTTGAATGTTAGCAGTG
zSNP11834127	zC93G23	80028	1	20.1							CTTTACAATGTTACAAATGCATTAGATTAGTCAGTACTGAAGCTAAATCTGGAGCCAATCCAAAAAAGTAACTTGTGATAACAGTGCAAAGATTAGTCGTCTAAATTTGAATGTTAGCAGTGCCACGATGGCTCAGTGGTTAGCACTGTC[A/G]CGTCACAGCAAGGAAGTTGCTGGGTCAGTTGGCATTTCTGTGTGGAGTTTGCATGTTCTCCTTGTCTGCGTGGGTTTTTCTACGGGTGCTCCGGTTTCCCCCACAGTCCAAAGACATGAGCTATAGGTGAATTGAATAAACAAATTTGGC
zSNP11834133	zC93G23	80306	1	20.1							TGAATTGAATAAACAAATTTGGCTGTAGTGTATAAGTGTGTGCGAATGCGAGTGTGTATGGGTGTTTCCCAGTGGTGGGTTGCGGCTGGAAGGGCATTCACTGTGTAAAACTGATAAATCAGAGCCCAAATGCTGCGTTCATACCAGACA[A/C]GGATAACTCGAATTTGCTGTGCGAATGAAGCGAGTAACCTCCAAATGTTCACACGTCTTTTTACTCACGTGATTTATTTGCACATTCCGCGCCTGGTGTGAACACACCATAAGCCGAAGGAAAATGAACTGAAAAATTTGAATGCTAGAT
zSNP11834125	zC93G23	79941	1	20.1							TACATGATTTATTTTAGTTTGGCTGAAATAAAAGCACTTTAACCATCACAAAATCTCTCATTTAAATGCATATTTTTCTATTGGAAGCTTTACAATGTTACAAATGCATTAGATTAGTCAGTACTGAAGCTAAATCTGGAGCCAATCCAA[A/C]AAAGTAACTTGTGATAACAGTGCAAAGATTAGTCGTCTAAATTTGAATGTTAGCAGTGCCACGATGGCTCAGTGGTTAGCACTGTCGCGTCACAGCAAGGAAGTTGCTGGGTCAGTTGGCATTTCTGTGTGGAGTTTGCATGTTCTCCTT
zSNP11834126	zC93G23	80017	1	20.1							TCTATTGGAAGCTTTACAATGTTACAAATGCATTAGATTAGTCAGTACTGAAGCTAAATCTGGAGCCAATCCAAAAAAGTAACTTGTGATAACAGTGCAAAGATTAGTCGTCTAAATTTGAATGTTAGCAGTGCCACGATGGCTCAGTGG[T/G]TAGCACTGTCGCGTCACAGCAAGGAAGTTGCTGGGTCAGTTGGCATTTCTGTGTGGAGTTTGCATGTTCTCCTTGTCTGCGTGGGTTTTTCTACGGGTGCTCCGGTTTCCCCCACAGTCCAAAGACATGAGCTATAGGTGAATTGAATAA
zSNP11834580	zC93G23	98207	1	20.1							ATTCATTCTGTCCTGCATTACTGCATCTCCTTGTAATTTCAAACATATTTAGAGTGCAACCATATCATTTTATGACATTTTTCATTGAAACATTTCACTGTAATAGTAAAGCAAAAAAGAAACAAAAGAACACAGTGAGGTTTGTATTTC[T/C]CAAAGTAAATGTCAATGCTTGCACAGCAGAATTTAACAGTATATCTGATATTGAAAAGTCACAAAGCCAAAAATAGATGACTATTTTTACCCATGTATCTTATTATGCACACATTTTCTGTTTGCATGCACTACAATTGTACAAATCACT
zSNP11835113	zC93G23	111577	1	20.1							CCATTAGGTCGCATTTTTCAAATGATCTGCCAGCAGGTGGCACTGATTGACAGCAGCATTAGTTCAAAGGCGTTAAAAGCAAGTAAAATAGATTCGAACTATCATTTCAAAGCTGTCCAAATGTGACTCGCAAGTTTGAAGCATTCTCCT[A/T]ATGCATACATGTAAAGCATAATGGGTAATTTTGCATTCTAAGAAAAATGTCTATACTTGCACAGATTACAATACAACATCTTTATAGAAAAGCAATAATAAATGCATTTGTTTTATTCCTACCGAAATCACACGAACAATGCAATCACTT
zSNP11835114	zC93G23	111587	1	20.1							GCATTTTTCAAATGATCTGCCAGCAGGTGGCACTGATTGACAGCAGCATTAGTTCAAAGGCGTTAAAAGCAAGTAAAATAGATTCGAACTATCATTTCAAAGCTGTCCAAATGTGACTCGCAAGTTTGAAGCATTCTCCTAATGCATACA[T/C]GTAAAGCATAATGGGTAATTTTGCATTCTAAGAAAAATGTCTATACTTGCACAGATTACAATACAACATCTTTATAGAAAAGCAATAATAAATGCATTTGTTTTATTCCTACCGAAATCACACGAACAATGCAATCACTTCTCAGGAGCA
zSNP11835111	zC93G23	111563	1	20.1							GTGGTTTTTCATTTCCATTAGGTCGCATTTTTCAAATGATCTGCCAGCAGGTGGCACTGATTGACAGCAGCATTAGTTCAAAGGCGTTAAAAGCAAGTAAAATAGATTCGAACTATCATTTCAAAGCTGTCCAAATGTGACTCGCAAGTT[T/C]GAAGCATTCTCCTAATGCATACATGTAAAGCATAATGGGTAATTTTGCATTCTAAGAAAAATGTCTATACTTGCACAGATTACAATACAACATCTTTATAGAAAAGCAATAATAAATGCATTTGTTTTATTCCTACCGAAATCACACGAA
zSNP11835112	zC93G23	111571	1	20.1							TCATTTCCATTAGGTCGCATTTTTCAAATGATCTGCCAGCAGGTGGCACTGATTGACAGCAGCATTAGTTCAAAGGCGTTAAAAGCAAGTAAAATAGATTCGAACTATCATTTCAAAGCTGTCCAAATGTGACTCGCAAGTTTGAAGCAT[T/C]CTCCTAATGCATACATGTAAAGCATAATGGGTAATTTTGCATTCTAAGAAAAATGTCTATACTTGCACAGATTACAATACAACATCTTTATAGAAAAGCAATAATAAATGCATTTGTTTTATTCCTACCGAAATCACACGAACAATGCAA
zSNP11835117	zC93G23	111676	1	20.1							TATCATTTCAAAGCTGTCCAAATGTGACTCGCAAGTTTGAAGCATTCTCCTAATGCATACATGTAAAGCATAATGGGTAATTTTGCATTCTAAGAAAAATGTCTATACTTGCACAGATTACAATACAACATCTTTATAGAAAAGCAATAA[A/T]AAATGCATTTGTTTTATTCCTACCGAAATCACACGAACAATGCAATCACTTCTCAGGAGCATGTGGTGACAGCGCTAGTTCAGATATACCCTCCAGTCAGGTCAGCGAGGTGAAGGTCTGTTGGGACAGATAACCAAAGAGAAAGATATA
zSNP11835147	zC93G23	112055	1	20.1							TGAAGAAACTCACCGCCAGTGAGGAAATTACCTGCTTCACAGCACAGGGAATGAGAACCCTATTCCAGACCTATGTACAAGATATGCCTTCATGCACCTATGTAATTGCATTTCTAAATGAACCACTTGTATTAGTGTGAGCGCGATAAC[T/C]GGCCAGCCGTTTGACCGTACGGTAGACATTTGCATATGCCACCCGCAAAGACCGAGAGCGTTTCGTATATGATAATTCCGGCATAGCGGGGGATATCGGCTCATTTTCATCTTTCTCCTCAAGCAACCCACAGACGTCTGACTTTGAGAG
zSNP11835115	zC93G23	111589	1	20.1							ATTTTTCAAATGATCTGCCAGCAGGTGGCACTGATTGACAGCAGCATTAGTTCAAAGGCGTTAAAAGCAAGTAAAATAGATTCGAACTATCATTTCAAAGCTGTCCAAATGTGACTCGCAAGTTTGAAGCATTCTCCTAATGCATACATG[T/C]AAAGCATAATGGGTAATTTTGCATTCTAAGAAAAATGTCTATACTTGCACAGATTACAATACAACATCTTTATAGAAAAGCAATAATAAATGCATTTGTTTTATTCCTACCGAAATCACACGAACAATGCAATCACTTCTCAGGAGCATG
zSNP11835116	zC93G23	111675	1	20.1							CTATCATTTCAAAGCTGTCCAAATGTGACTCGCAAGTTTGAAGCATTCTCCTAATGCATACATGTAAAGCATAATGGGTAATTTTGCATTCTAAGAAAAATGTCTATACTTGCACAGATTACAATACAACATCTTTATAGAAAAGCAATA[A/T]TAAATGCATTTGTTTTATTCCTACCGAAATCACACGAACAATGCAATCACTTCTCAGGAGCATGTGGTGACAGCGCTAGTTCAGATATACCCTCCAGTCAGGTCAGCGAGGTGAAGGTCTGTTGGGACAGATAACCAAAGAGAAAGATAT
zSNP11835037	zC93G23	108290	1	20.1							TAAAATGCTGATAAACACTTACCTCTTAATCAAAGAAAGCTTACGGCAAATCACACCTTCAATTTACCAGAGCTGAATGAAGAAATCAAATGAGAATGTTAGCAACAACTAAAAATTCAAGCTAGTCTAGTATTAAGTTCAGAATCCTGT[A/T]ATTGTTAATAATATTAAACATAAAACATACAGTCAAAGTAGTTATAAAACTTATGGGGAACAGATCATTTAATGTACTCACATTGAGAACTCTGACTTTTGATTATAGACTCTAATTTCTCGGCAAACTGCGCACAGTTTGAAACCAATC
zSNP11835050	zC93G23	108553	1	20.1							TAATTTCTCGGCAAACTGCGCACAGTTTGAAACCAATCACTCCTCAAAGTCTTTAGAGAGGATTCTCTGCGAGAATAAAAATCTGACGAGCAATTCCCATTTGATCTTCACTTAATCGCACTGTCGAGGAGCAACTGAAATATTAAAAAG[A/G]TATAATTTGACAAGGTAAAATATAATTCAGACACTGAGTTTCCTAACACAAATGACTCGACACTATAAAATGGAATGTTGTCAAGTTTATAGCACAAAGCAAATATTTCATCTCCGCAGGAAATGCATGAAGCAGCTTTATGGATTTATG
zSNP11834996	zC93G23	105368	1	20.1							AGGATATTGGCTTGTCACCTTGGACTGTGAGTGGGCAGACAGGGAGCAAAACTCATTGCGCTTCCTTTTCTCTTCCAGATACAACCAGGAATCTCTCGCTGATTGACTTCAGGAGCAGATAGAGTGGATATTATCTGTGTAGGGCCAGAT[A/T]TATGGATGCTAGCTTTGGAAACTTAAGAAAATATCTCCGTCACGGCTTCTAAAATAGTTTTAAGAAAATGAAAATGAGCAAAACTGGCTTGTTTACAGCTTTATCAGTGGTTTTCAGCTGATAGATATGGGCCAGTACAGTTAAAACCGG
zSNP11835031	zC93G23	108184	1	20.1							TATTAATGCCATAATAAAAGAGTGCAACAAGTTGCATATGACAAGATTGGGCTGAATATTTAAGCCAATCAAGGCCAATAAAAGTATTAAACACAATATGGCAGAATAAAATGCTGATAAACACTTACCTCTTAATCAAAGAAAGCTTAC[A/G]GCAAATCACACCTTCAATTTACCAGAGCTGAATGAAGAAATCAAATGAGAATGTTAGCAACAACTAAAAATTCAAGCTAGTCTAGTATTAAGTTCAGAATCCTGTTATTGTTAATAATATTAAACATAAAACATACAGTCAAAGTAGTTA
zSNP11835109	zC93G23	111483	1	20.1							CTAAGACTCCAGTGTTCATTTGCGCATCCTAAAACTCCAAGTCATTGTCATTATCTTGTAAGTGTAAACGACTTGCAGCAGTGGTTTTTCATTTCCATTAGGTCGCATTTTTCAAATGATCTGCCAGCAGGTGGCACTGATTGACAGCAG[T/C]ATTAGTTCAAAGGCGTTAAAAGCAAGTAAAATAGATTCGAACTATCATTTCAAAGCTGTCCAAATGTGACTCGCAAGTTTGAAGCATTCTCCTAATGCATACATGTAAAGCATAATGGGTAATTTTGCATTCTAAGAAAAATGTCTATAC
zSNP11835110	zC93G23	111544	1	20.1							GTGTAAACGACTTGCAGCAGTGGTTTTTCATTTCCATTAGGTCGCATTTTTCAAATGATCTGCCAGCAGGTGGCACTGATTGACAGCAGCATTAGTTCAAAGGCGTTAAAAGCAAGTAAAATAGATTCGAACTATCATTTCAAAGCTGTC[A/C]AAATGTGACTCGCAAGTTTGAAGCATTCTCCTAATGCATACATGTAAAGCATAATGGGTAATTTTGCATTCTAAGAAAAATGTCTATACTTGCACAGATTACAATACAACATCTTTATAGAAAAGCAATAATAAATGCATTTGTTTTATT
zSNP11835063	zC93G23	108888	1	20.1							CTACGTCAGCTCAGATTTTGGAGCCGGCTGAAAACTACTAAGGTGCTTCACACTGTCTCTTACATTAACATTTTGTCTGGAAGAATAAAGAAAAACAAGACATGGTGTGTAACCTTGTCTGAGAGTGTATCACAAGCAAACTACTGTATG[A/G]GACTTTTAAGTCCTGCCTTTAAGAATCATGGAAGTAGAAGTGCTCATTTTGATTGCATTTTGTGTACAGTTAATGAAGATAATATTTTTAACTATGTTAGCAATGTTTTCAGATGATCAAGTTGCATCACAAACATTCTATGAGGCATTA
zSNP11835108	zC93G23	111481	1	20.1							CCCTAAGACTCCAGTGTTCATTTGCGCATCCTAAAACTCCAAGTCATTGTCATTATCTTGTAAGTGTAAACGACTTGCAGCAGTGGTTTTTCATTTCCATTAGGTCGCATTTTTCAAATGATCTGCCAGCAGGTGGCACTGATTGACAGC[A/G]GCATTAGTTCAAAGGCGTTAAAAGCAAGTAAAATAGATTCGAACTATCATTTCAAAGCTGTCCAAATGTGACTCGCAAGTTTGAAGCATTCTCCTAATGCATACATGTAAAGCATAATGGGTAATTTTGCATTCTAAGAAAAATGTCTAT
zSNP11835158	zC93G23	112108	1	20.1							AGAACCCTATTCCAGACCTATGTACAAGATATGCCTTCATGCACCTATGTAATTGCATTTCTAAATGAACCACTTGTATTAGTGTGAGCGCGATAACCGGCCAGCCGTTTGACCGTACGGTAGACATTTGCATATGCCACCCGCAAAGAC[-/C]GAGAGCGTTTCGTATATGATAATTCCGGCATAGCGGGGGATATCGGCTCATTTTCATCTTTCTCCTCAAGCAACCCACAGACGTCTGACTTTGAGAGCTGAAAGGTGAGCGAGCGAGGCGTCGTTGTAAATGACTCAGCTCTACCACGTG
zSNP11835293	zC93G23	114950	1	20.1							TATTGTGCCCGGGGTGACGCTGGCGAAGACATCACAGAGAATGACAAAGACTCGCGGATATTAGTCTCAGTGTGGAAAACAAAGGGTGTTTCATCACAGTTCATAGTTCAGTCGCGGATATAATGAGTGAAACAGCTGGACTCAAAATCC[A/G]AAATGAGATCTCTCTTATATCTCAGCTGCTTCTCTTAGAGAGAAATGATGAAATGGTGAGCAAAAGCAGACTTTTGTCTAATCACGATTCTCGGATGTTCTACTGAGGGGGGGAAAAAACATGTATCACCTTTTTTAGATCTAAAAAAAG
zSNP11835284	zC93G23	114863	1	20.1							TGGCTATTTCAATGGCATTAGCATCCTTAGTGTGGATAATGCCAGCCGGGCGCTTAACCCCACAAACTCTTTGATGGCTTTGCTGAGTATTGTGCCCGGGGTGACGCTGGCGAAGACATCACAGAGAATGACAAAGACTCGCGGATATTA[T/G]TCTCAGTGTGGAAAACAAAGGGTGTTTCATCACAGTTCATAGTTCAGTCGCGGATATAATGAGTGAAACAGCTGGACTCAAAATCCGAAATGAGATCTCTCTTATATCTCAGCTGCTTCTCTTAGAGAGAAATGATGAAATGGTGAGCAA
zSNP11835322	zC93G23	115104	1	20.1							TGAGATCTCTCTTATATCTCAGCTGCTTCTCTTAGAGAGAAATGATGAAATGGTGAGCAAAAGCAGACTTTTGTCTAATCACGATTCTCGGATGTTCTACTGAGGGGGGGAAAAAACATGTATCACCTTTTTTAGATCTAAAAAAAGATC[A/C]TTTTTTGTCACTTTTCACCAAAATTTGCTGTTAATCCAACATTTGATATTGCTCAGCAGATGTTACTTTTTAGCTTCTGAAATATTAATTGAGTTCAACTCATTATGGCAGAGTAAGAACGATGAAATATGTGTGAGCAGGAAAATTTCA
zSNP11835298	zC93G23	114986	1	20.1							GAGAATGACAAAGACTCGCGGATATTAGTCTCAGTGTGGAAAACAAAGGGTGTTTCATCACAGTTCATAGTTCAGTCGCGGATATAATGAGTGAAACAGCTGGACTCAAAATCCGAAATGAGATCTCTCTTATATCTCAGCTGCTTCTCT[A/T]AGAGAGAAATGATGAAATGGTGAGCAAAAGCAGACTTTTGTCTAATCACGATTCTCGGATGTTCTACTGAGGGGGGGAAAAAACATGTATCACCTTTTTTAGATCTAAAAAAAGATCCTTTTTTGTCACTTTTCACCAAAATTTGCTGTT
zSNP11836163	zC93G23	152701	1	20.1							AGCGCAAATTTCTAAGCAGCAGATCACATGGAAGCAGCTCAATGCATTTAGGCATGCAGACATGGTCAAGACGTTCTGCTGCAGTTCAAACTGAGCATCAGAATGGGGAAGAAAGGTGAGAGGAAAAAAATACATATTTTTGTATGTTTT[T/C]TTTACACTGAAAAAAACACTTTATGAAAAGTAGTTCTTCACAAAAAATCCAAAAATCTGACTGGTGCAAGAAAAAATGCAGCTTTTGCCAACAGTGTCTGTCACTAATGGACAACAAAAACCGTGTTGCCACAGTTGTTGATGCTGTTTG
zSNP11836164	zC93G23	152707	1	20.1							AATTTCTAAGCAGCAGATCACATGGAAGCAGCTCAATGCATTTAGGCATGCAGACATGGTCAAGACGTTCTGCTGCAGTTCAAACTGAGCATCAGAATGGGGAAGAAAGGTGAGAGGAAAAAAATACATATTTTTGTATGTTTTCTTTAC[A/T]CTGAAAAAAACACTTTATGAAAAGTAGTTCTTCACAAAAAATCCAAAAATCTGACTGGTGCAAGAAAAAATGCAGCTTTTGCCAACAGTGTCTGTCACTAATGGACAACAAAAACCGTGTTGCCACAGTTGTTGATGCTGTTTGAACAAG
zSNP11835283	zC93G23	114840	1	20.1							ATCCAGATTTACATTCATGGATCTGGCTATTTCAATGGCATTAGCATCCTTAGTGTGGATAATGCCAGCCGGGCGCTTAACCCCACAAACTCTTTGATGGCTTTGCTGAGTATTGTGCCCGGGGTGACGCTGGCGAAGACATCACAGAGA[A/C]TGACAAAGACTCGCGGATATTAGTCTCAGTGTGGAAAACAAAGGGTGTTTCATCACAGTTCATAGTTCAGTCGCGGATATAATGAGTGAAACAGCTGGACTCAAAATCCGAAATGAGATCTCTCTTATATCTCAGCTGCTTCTCTTAGAG
zSNP11836162	zC93G23	152700	1	20.1							TAGCGCAAATTTCTAAGCAGCAGATCACATGGAAGCAGCTCAATGCATTTAGGCATGCAGACATGGTCAAGACGTTCTGCTGCAGTTCAAACTGAGCATCAGAATGGGGAAGAAAGGTGAGAGGAAAAAAATACATATTTTTGTATGTTT[T/G]CTTTACACTGAAAAAAACACTTTATGAAAAGTAGTTCTTCACAAAAAATCCAAAAATCTGACTGGTGCAAGAAAAAATGCAGCTTTTGCCAACAGTGTCTGTCACTAATGGACAACAAAAACCGTGTTGCCACAGTTGTTGATGCTGTTT
zSNP11835184	zC93G23	112515	1	20.1							AGTGGTGGACTCTAGGCGATGTTGTTGTGTTGTAGCCACATATTAAGAATGTATTTGAGAACCAGCCACTGAAAAAGACATCCAGAATTGTGAATATTGGTGTCTACATGGTGGTTATGGTTGAAATGAAAAGTGGTGTGAATAAATTGT[A/C]ATTTCACAAAGGCATGTTGTTGAATGGTTCATCAAAGAAGACATGTTACTGTAAATAGCATGAGACAGGTCCATTCATGATGTCTCTGCTGGAGAATTTTTAGCTTTAGAAGCATCATATATCTTTATTTATTGCTGACAGTCTAGTCTG
zSNP11835224	zC93G23	113874	1	20.1							GTTTTTGATGTGCTTTCATGTAAAACACATCTTGTGGCATATTTTGGTATTCTTGTTTCAGTGGCATTTTGCTCGTGTGCATTTCAAAATACCATTGTATTCTTATTTGCCCATACCATGCAAATGCCATTTCAATGCCATGGACAGCAT[A/T]TAAAGGAGGGCTATTATGCAAAAATCACTTTCATAAAAGGTGTAAACACAATTGTGTGGCAACTTTGTGTCTATTTAACCACCTTCTAATGGTTTTAAAAATGTACTAAGTATTATTTTTTTTATATAATCACACTTGATAAACACTTTG
zSNP11835168	zC93G23	112365	1	20.1							GAGCGAGCGAGGCGTCGTTGTAAATGACTCAGCTCTACCACGTGTCGCGAGTTATTTCTCTGACAGGCGTCTGTCATATTGCATTGCTCAGAGTCTCAGGCTTTTTCACTTATCTATGAATAAAAAGAAGTGCATGGTATTGCACAGTGC[A/G]GTGGTGGACTCTAGGCGATGTTGTTGTGTTGTAGCCACATATTAAGAATGTATTTGAGAACCAGCCACTGAAAAAGACATCCAGAATTGTGAATATTGGTGTCTACATGGTGGTTATGGTTGAAATGAAAAGTGGTGTGAATAAATTGTA
zSNP11835169	zC93G23	112370	1	20.1							AGCGAGGCGTCGTTGTAAATGACTCAGCTCTACCACGTGTCGCGAGTTATTTCTCTGACAGGCGTCTGTCATATTGCATTGCTCAGAGTCTCAGGCTTTTTCACTTATCTATGAATAAAAAGAAGTGCATGGTATTGCACAGTGCAGTGG[T/C]GGACTCTAGGCGATGTTGTTGTGTTGTAGCCACATATTAAGAATGTATTTGAGAACCAGCCACTGAAAAAGACATCCAGAATTGTGAATATTGGTGTCTACATGGTGGTTATGGTTGAAATGAAAAGTGGTGTGAATAAATTGTAATTTC
zSNP11835243	zC93G23	114517	1	20.1							TACCATTGGTATCACCATCTAATACATCACTGCACCATTGTGGTTTACAGTAACTCTATCTGAATCTTCAATGTTTTGGTACACAAGCGGATTATGACAGGAAGTACTGTAAGTGTTTTATTCCATTAGTGTAAACACACACTCACACAC[A/T]CACACACAGATTGTTATCTCCATCACTAAGCCTGCGCTACAGTAAGTGGCATCCGCAGGTTAAGTGTCAATTTCAATGCATTTTCTTCCGCTGAGCTCTAAGTTCTGCCACGCTCATCAGTAGAAATCATCCTCGATTAGGGCTGACAGG
zSNP11835321	zC93G23	115100	1	20.1							GAAATGAGATCTCTCTTATATCTCAGCTGCTTCTCTTAGAGAGAAATGATGAAATGGTGAGCAAAAGCAGACTTTTGTCTAATCACGATTCTCGGATGTTCTACTGAGGGGGGGAAAAAACATGTATCACCTTTTTTAGATCTAAAAAAA[T/G]ATCCTTTTTTGTCACTTTTCACCAAAATTTGCTGTTAATCCAACATTTGATATTGCTCAGCAGATGTTACTTTTTAGCTTCTGAAATATTAATTGAGTTCAACTCATTATGGCAGAGTAAGAACGATGAAATATGTGTGAGCAGGAAAAT
zSNP11835227	zC93G23	113906	1	20.1							TGTGGCATATTTTGGTATTCTTGTTTCAGTGGCATTTTGCTCGTGTGCATTTCAAAATACCATTGTATTCTTATTTGCCCATACCATGCAAATGCCATTTCAATGCCATGGACAGCATATAAAGGAGGGCTATTATGCAAAAATCACTTT[T/C]ATAAAAGGTGTAAACACAATTGTGTGGCAACTTTGTGTCTATTTAACCACCTTCTAATGGTTTTAAAAATGTACTAAGTATTATTTTTTTTATATAATCACACTTGATAAACACTTTGATTGACATTCTCCATTGTACATGTCATCAGAG
zSNP11835237	zC93G23	114387	1	20.1							CAAAGAGTTATAAAACATTATTTGTGGGGTATTTTGAGTTAAACCTTTCTATACACACTCTAGGGACATCAGAGACTTTATTTACATCTTATAAAAAGGAGCATAATAGGTCTCCTTTAACAAAGTACAGTACCATTGGTATCACCATCT[A/G]ATACATCACTGCACCATTGTGGTTTACAGTAACTCTATCTGAATCTTCAATGTTTTGGTACACAAGCGGATTATGACAGGAAGTACTGTAAGTGTTTTATTCCATTAGTGTAAACACACACTCACACACACACACACAGATTGTTATCTC
zSNP11834737	zC93G23	102107	1	20.1							TCTGGCTCTGTGTAAATGTACCGTGAAGTATTTGCAGAGTCATGTTTGATATGAATCGATAACACTCATCAGGGTTTAATTTACAGTCTAGATGATGGATTACTGTGCCACCATGACCTGCCACGCTCCAAACTTTGGAAATGAGCATCA[A/G]ATTAAACGTTTTGCTTTATATTAGCTGTAATAGCTGTATTACTTATAAAAAGTTACGTATGAAAGTGACTGCTAAATGAATAAATACATATTAGAGAGACACAAGCTTTCCCTTCACTTACTGAGACATACATGAGAATCAAACATGGGA
zSNP11834745	zC93G23	102151	1	20.1							TTTGATATGAATCGATAACACTCATCAGGGTTTAATTTACAGTCTAGATGATGGATTACTGTGCCACCATGACCTGCCACGCTCCAAACTTTGGAAATGAGCATCAAATTAAACGTTTTGCTTTATATTAGCTGTAATAGCTGTATTACT[T/C]ATAAAAAGTTACGTATGAAAGTGACTGCTAAATGAATAAATACATATTAGAGAGACACAAGCTTTCCCTTCACTTACTGAGACATACATGAGAATCAAACATGGGATACATGAAACAGATGAAACGTGTGATTTTGGAACAATAAGAAAA
zSNP11834691	zC93G23	99648	1	20.1							AGGTAAAACATTCACTAAAGGTTCATTCATTCATTGACTCAAGGTGAAATATTACCTTCCTTCCTACTTCCTACTTGTTTGTTCATTCTTCTAAAAAATCATCAACATTCATTCATTCATTCATTCATTCATTCATTCATTCATTCATTC[A/C]TTCTACTGAGGTAAAAACCCTAACAATAATTCATTGAATCATGACAAGAAATCTTACATGAAGATTTCATTTATTCATTTATTTGTTCATTATTTTGTTCATTCATTCATTCATTCATTCATTCATTCATTCATTCATTCATTCATTCAT
zSNP11834701	zC93G23	99706	1	20.1							CCTTCCTACTTCCTACTTGTTTGTTCATTCTTCTAAAAAATCATCAACATTCATTCATTCATTCATTCATTCATTCATTCATTCATTCATTCCTTCTACTGAGGTAAAAACCCTAACAATAATTCATTGAATCATGACAAGAAATCTTAC[A/C]TGAAGATTTCATTTATTCATTTATTTGTTCATTATTTTGTTCATTCATTCATTCATTCATTCATTCATTCATTCATTCATTCATTCATTCATTCATTCAGTCAGTCAGTCAGTCAGTGAGACAGTCTACTCATTCATTCATCCATTTGTT
zSNP11834750	zC93G23	102262	1	20.1							AACGTTTTGCTTTATATTAGCTGTAATAGCTGTATTACTTATAAAAAGTTACGTATGAAAGTGACTGCTAAATGAATAAATACATATTAGAGAGACACAAGCTTTCCCTTCACTTACTGAGACATACATGAGAATCAAACATGGGATACA[T/C]GAAACAGATGAAACGTGTGATTTTGGAACAATAAGAAAATGAATGAATGAAAGTGATCACGTTTGTTTTTCAACATTTAAATGCTTCAACACCGCACATTGCAGTTGGTCCATGTATGTTTTAGATGTAAAACTAATGTGACGCTCATGT
zSNP11834751	zC93G23	102267	1	20.1							TTTGCTTTATATTAGCTGTAATAGCTGTATTACTTATAAAAAGTTACGTATGAAAGTGACTGCTAAATGAATAAATACATATTAGAGAGACACAAGCTTTCCCTTCACTTACTGAGACATACATGAGAATCAAACATGGGATACATGAAA[C/G]AGATGAAACGTGTGATTTTGGAACAATAAGAAAATGAATGAATGAAAGTGATCACGTTTGTTTTTCAACATTTAAATGCTTCAACACCGCACATTGCAGTTGGTCCATGTATGTTTTAGATGTAAAACTAATGTGACGCTCATGTAATTA
zSNP11834747	zC93G23	102193	1	20.1							TCTAGATGATGGATTACTGTGCCACCATGACCTGCCACGCTCCAAACTTTGGAAATGAGCATCAAATTAAACGTTTTGCTTTATATTAGCTGTAATAGCTGTATTACTTATAAAAAGTTACGTATGAAAGTGACTGCTAAATGAATAAAT[A/G]CATATTAGAGAGACACAAGCTTTCCCTTCACTTACTGAGACATACATGAGAATCAAACATGGGATACATGAAACAGATGAAACGTGTGATTTTGGAACAATAAGAAAATGAATGAATGAAAGTGATCACGTTTGTTTTTCAACATTTAAA
zSNP11834749	zC93G23	102256	1	20.1							AAATTAAACGTTTTGCTTTATATTAGCTGTAATAGCTGTATTACTTATAAAAAGTTACGTATGAAAGTGACTGCTAAATGAATAAATACATATTAGAGAGACACAAGCTTTCCCTTCACTTACTGAGACATACATGAGAATCAAACATGG[A/G]ATACATGAAACAGATGAAACGTGTGATTTTGGAACAATAAGAAAATGAATGAATGAAAGTGATCACGTTTGTTTTTCAACATTTAAATGCTTCAACACCGCACATTGCAGTTGGTCCATGTATGTTTTAGATGTAAAACTAATGTGACGC
zSNP11834676	zC93G23	99491	1	20.1							CTTTCAAAGCCCTGAGCATAAGACATCTTCTAATGAGACTGTAATTGCTTGTGTGCATTAGTGGGCCAAAATATATATAAAAAAGCTACATTCGTATTTAGATGGGAGTACAGAGAGAACCAGGAGACAACCTGGATATTCGTCACGCTG[T/C]CATCTGAGGTAAAACATTCACTAAAGGTTCATTCATTCATTGACTCAAGGTGAAATATTACCTTCCTTCCTACTTCCTACTTGTTTGTTCATTCTTCTAAAAAATCATCAACATTCATTCATTCATTCATTCATTCATTCATTCATTCAT
zSNP11834677	zC93G23	99554	1	20.1							GGCCAAAATATATATAAAAAAGCTACATTCGTATTTAGATGGGAGTACAGAGAGAACCAGGAGACAACCTGGATATTCGTCACGCTGCCATCTGAGGTAAAACATTCACTAAAGGTTCATTCATTCATTGACTCAAGGTGAAATATTACC[T/C]TCCTTCCTACTTCCTACTTGTTTGTTCATTCTTCTAAAAAATCATCAACATTCATTCATTCATTCATTCATTCATTCATTCATTCATTCATTCCTTCTACTGAGGTAAAAACCCTAACAATAATTCATTGAATCATGACAAGAAATCTTA
zSNP11834583	zC93G23	98365	1	20.1							AATGTCAATGCTTGCACAGCAGAATTTAACAGTATATCTGATATTGAAAAGTCACAAAGCCAAAAATAGATGACTATTTTTACCCATGTATCTTATTATGCACACATTTTCTGTTTGCATGCACTACAATTGTACAAATCACTAGGGTGG[T/G]GCCTTTTCAAATAGTTCTAATATGCACAATTTAGACAGTAAAATCCTTACTTTATACTGGCACAGCAACATTGTATCTGTATATAATGTGCAAAGTGATCTACTAAATTGTGAAATACTCATGCACAGTGTATTGATAGCTGTGTGTCTA
zSNP11834587	zC93G23	98494	1	20.1							TTGTACAAATCACTAGGGTGGGGCCTTTTCAAATAGTTCTAATATGCACAATTTAGACAGTAAAATCCTTACTTTATACTGGCACAGCAACATTGTATCTGTATATAATGTGCAAAGTGATCTACTAAATTGTGAAATACTCATGCACAG[A/T]GTATTGATAGCTGTGTGTCTATATGCAATGTAACTGGACCTGCCTTTTTTTAAGTAAACTAACTGATCTAAAAGTTAAAGTATATTTATTATTATTATTATTATTATTATTATTATTTTATTGATCAGAGTGCCAAAAAATCATATAAGA
zSNP11834684	zC93G23	99590	1	20.1							AGATGGGAGTACAGAGAGAACCAGGAGACAACCTGGATATTCGTCACGCTGCCATCTGAGGTAAAACATTCACTAAAGGTTCATTCATTCATTGACTCAAGGTGAAATATTACCTTCCTTCCTACTTCCTACTTGTTTGTTCATTCTTCT[A/G]AAAAATCATCAACATTCATTCATTCATTCATTCATTCATTCATTCATTCATTCATTCCTTCTACTGAGGTAAAAACCCTAACAATAATTCATTGAATCATGACAAGAAATCTTACATGAAGATTTCATTTATTCATTTATTTGTTCATTA
zSNP11834686	zC93G23	99604	1	20.1							AGAGAACCAGGAGACAACCTGGATATTCGTCACGCTGCCATCTGAGGTAAAACATTCACTAAAGGTTCATTCATTCATTGACTCAAGGTGAAATATTACCTTCCTTCCTACTTCCTACTTGTTTGTTCATTCTTCTAAAAAATCATCAAC[A/G]TTCATTCATTCATTCATTCATTCATTCATTCATTCATTCATTCCTTCTACTGAGGTAAAAACCCTAACAATAATTCATTGAATCATGACAAGAAATCTTACATGAAGATTTCATTTATTCATTTATTTGTTCATTATTTTGTTCATTCAT
zSNP11834678	zC93G23	99567	1	20.1							ATAAAAAAGCTACATTCGTATTTAGATGGGAGTACAGAGAGAACCAGGAGACAACCTGGATATTCGTCACGCTGCCATCTGAGGTAAAACATTCACTAAAGGTTCATTCATTCATTGACTCAAGGTGAAATATTACCTTCCTTCCTACTT[C/G]CTACTTGTTTGTTCATTCTTCTAAAAAATCATCAACATTCATTCATTCATTCATTCATTCATTCATTCATTCATTCATTCCTTCTACTGAGGTAAAAACCCTAACAATAATTCATTGAATCATGACAAGAAATCTTACATGAAGATTTCA
zSNP11834680	zC93G23	99569	1	20.1							AAAAAAGCTACATTCGTATTTAGATGGGAGTACAGAGAGAACCAGGAGACAACCTGGATATTCGTCACGCTGCCATCTGAGGTAAAACATTCACTAAAGGTTCATTCATTCATTGACTCAAGGTGAAATATTACCTTCCTTCCTACTTCC[T/C]ACTTGTTTGTTCATTCTTCTAAAAAATCATCAACATTCATTCATTCATTCATTCATTCATTCATTCATTCATTCATTCCTTCTACTGAGGTAAAAACCCTAACAATAATTCATTGAATCATGACAAGAAATCTTACATGAAGATTTCATT
zSNP11834752	zC93G23	102282	1	20.1							CTGTAATAGCTGTATTACTTATAAAAAGTTACGTATGAAAGTGACTGCTAAATGAATAAATACATATTAGAGAGACACAAGCTTTCCCTTCACTTACTGAGACATACATGAGAATCAAACATGGGATACATGAAACAGATGAAACGTGTG[A/T]TTTTGGAACAATAAGAAAATGAATGAATGAAAGTGATCACGTTTGTTTTTCAACATTTAAATGCTTCAACACCGCACATTGCAGTTGGTCCATGTATGTTTTAGATGTAAAACTAATGTGACGCTCATGTAATTATATGTAAATCTCGGC
zSNP11834836	zC93G23	104169	1	20.1							ATCATTTGGAAAATATTTAAAGGGGGCTAATAATTCTAAATTCAACTGTATATATAGTTAATTTCAGAATTATAAGCCCCCCTATTTATATTTTTCACCAATTTCTGTTTAAAGGAAGAAAGATTTTTTTCAACACACTTCTAAACATAA[T/G]AGTTGTAATAACTCATTTCTCGTTTATTTTTCTTTCTTGTAAATAAACTTTCAGGTTGAACAGACCTTTCTTACTCAACTGAATCTTCTCTGAATCTATTTGTGTTGCAGTATTAACAAAGCACAGCAGAATTAGAGGAAATCAAATTAA
zSNP11834859	zC93G23	104235	1	20.1							GAATTATAAGCCCCCCTATTTATATTTTTCACCAATTTCTGTTTAAAGGAAGAAAGATTTTTTTCAACACACTTCTAAACATAAGAGTTGTAATAACTCATTTCTCGTTTATTTTTCTTTCTTGTAAATAAACTTTCAGGTTGAACAGAC[T/C]TTTCTTACTCAACTGAATCTTCTCTGAATCTATTTGTGTTGCAGTATTAACAAAGCACAGCAGAATTAGAGGAAATCAAATTAATTACCAATTAAATTAAAGAGGATTAACTGTTTAAAACCATCCTGAAAAAAAAAACAATGCTATTAA
zSNP11834801	zC93G23	103313	1	20.1							GGCAGCATTTTAATTAATAAATTTTTAAATTACCAATTCAATTAAGGAAGATTAATTTATATTAAAATATGTGATCATAATTTGTTTTAAGTTTTTTTCACATTCAAATGTTACAAAACCACACTGTGTTTTTGTGTTAAATGCATGTTT[A/T]ATCATGTTTACTTTTACTCAAGTAAACATTTCCCAGAATTGATACACTAATAAAAAGTCATAACAAGAAACATCTATATATATATATATATCTTTACTAAATTTTTACTACAAATTTTAGTCAGTATGATTTATGTAAATTGAGAATACT
zSNP11834816	zC93G23	103411	1	20.1							CACATTCAAATGTTACAAAACCACACTGTGTTTTTGTGTTAAATGCATGTTTAATCATGTTTACTTTTACTCAAGTAAACATTTCCCAGAATTGATACACTAATAAAAAGTCATAACAAGAAACATCTATATATATATATATATCTTTAC[A/T]AAATTTTTACTACAAATTTTAGTCAGTATGATTTATGTAAATTGAGAATACTAAAAGTTCAGTTTATTCAACAAAAAATAGGCAGATTTATATATATATATATATACATATATATATATATATATATATATATATATATATATATATATA
zSNP11834965	zC93G23	105071	1	20.1							CCACCACTCTCAAATGGGAATATTATCATTCAAGGAGACTTTCCCTGCCAGTGCTGAGATGGAATTTAAGAGTATATGCATGTGTGTGTGTGTGTGTGTGTGTGTTCTCCTGCACTGCCGCTTATGTAAGTCTCTGAGTGTGTTTTTTTT[-/T]CTGACAATGCAAGGAAAATCACTGTGTGCATGCATGAGCGCGTGGATGTCACAGGAATATAAAGCAGAACACGCGAGAGAAGAAGAAGGGACAGCATGTGTACATGTATGTGGGCTTTGTGAGGAATCTAGGTCAGTCTGAGGAGGAGGA
zSNP11834988	zC93G23	105274	1	20.1							AGGAATATAAAGCAGAACACGCGAGAGAAGAAGAAGGGACAGCATGTGTACATGTATGTGGGCTTTGTGAGGAATCTAGGTCAGTCTGAGGAGGAGGATATTGGCTTGTCACCTTGGACTGTGAGTGGGCAGACAGGGAGCAAAACTCAT[T/C]GCGCTTCCTTTTCTCTTCCAGATACAACCAGGAATCTCTCGCTGATTGACTTCAGGAGCAGATAGAGTGGATATTATCTGTGTAGGGCCAGATATATGGATGCTAGCTTTGGAAACTTAAGAAAATATCTCCGTCACGGCTTCTAAAATA
zSNP11834865	zC93G23	104263	1	20.1							TCACCAATTTCTGTTTAAAGGAAGAAAGATTTTTTTCAACACACTTCTAAACATAAGAGTTGTAATAACTCATTTCTCGTTTATTTTTCTTTCTTGTAAATAAACTTTCAGGTTGAACAGACCTTTCTTACTCAACTGAATCTTCTCTGA[A/G]TCTATTTGTGTTGCAGTATTAACAAAGCACAGCAGAATTAGAGGAAATCAAATTAATTACCAATTAAATTAAAGAGGATTAACTGTTTAAAACCATCCTGAAAAAAAAAACAATGCTATTAAACAAGCATACACACAGCTGGCTCCCCGG
zSNP11834942	zC93G23	104884	1	20.1							ACACACAATGCATCCGTGGCCTTTCCTTACCTACAAGAAACACACACACCGCCCACATGCAAATACCCACACACACACACACTCAGAGCGAGCATCTGCCGTACACATGTCAAGCCGCAAGTGCACAATCATGAATATTTAACACACTCC[A/G]TCTACACGCGCTCCATATATGTCACCTCCTCCTCCTCCACCACTCTCAAATGGGAATATTATCATTCAAGGAGACTTTCCCTGCCAGTGCTGAGATGGAATTTAAGAGTATATGCATGTGTGTGTGTGTGTGTGTGTGTGTTCTCCTGCA
zSNP11834784	zC93G23	103182	1	20.1							TGTGTGTGTGTGTGTGTGTGTGTGTGTGTGTGTGATATTTTAGTCTGATATTTAAGTCAGTTTGACTAGACAAATGTAAGTTGAAATGACTAGAACAATTCAGTGGATTTAACAAAAAAAAAAGCAATTTCGGCAGCATTTTAATTAATA[A/C]ATTTTTAAATTACCAATTCAATTAAGGAAGATTAATTTATATTAAAATATGTGATCATAATTTGTTTTAAGTTTTTTTCACATTCAAATGTTACAAAACCACACTGTGTTTTTGTGTTAAATGCATGTTTAATCATGTTTACTTTTACTC
zSNP11834790	zC93G23	103209	1	20.1							GTGTGTGATATTTTAGTCTGATATTTAAGTCAGTTTGACTAGACAAATGTAAGTTGAAATGACTAGAACAATTCAGTGGATTTAACAAAAAAAAAAGCAATTTCGGCAGCATTTTAATTAATAAATTTTTAAATTACCAATTCAATTAAG[T/G]AAGATTAATTTATATTAAAATATGTGATCATAATTTGTTTTAAGTTTTTTTCACATTCAAATGTTACAAAACCACACTGTGTTTTTGTGTTAAATGCATGTTTAATCATGTTTACTTTTACTCAAGTAAACATTTCCCAGAATTGATACA
zSNP11834761	zC93G23	102377	1	20.1							ACTGAGACATACATGAGAATCAAACATGGGATACATGAAACAGATGAAACGTGTGATTTTGGAACAATAAGAAAATGAATGAATGAAAGTGATCACGTTTGTTTTTCAACATTTAAATGCTTCAACACCGCACATTGCAGTTGGTCCATG[T/C]ATGTTTTAGATGTAAAACTAATGTGACGCTCATGTAATTATATGTAAATCTCGGCTAGGTCAGTTGGTGTTTCTGTGTGGAGTTTGCATGTTCTCCCCGCATTCGCGTGGGTTTCCTCCGGGTGCTCTGCTTTCCCCCACAGTACAAAGA
zSNP11834763	zC93G23	102400	1	20.1							ACATGGGATACATGAAACAGATGAAACGTGTGATTTTGGAACAATAAGAAAATGAATGAATGAAAGTGATCACGTTTGTTTTTCAACATTTAAATGCTTCAACACCGCACATTGCAGTTGGTCCATGTATGTTTTAGATGTAAAACTAAT[T/G]TGACGCTCATGTAATTATATGTAAATCTCGGCTAGGTCAGTTGGTGTTTCTGTGTGGAGTTTGCATGTTCTCCCCGCATTCGCGTGGGTTTCCTCCGGGTGCTCTGCTTTCCCCCACAGTACAAAGACATGCAGTACAGGTGAATTGGGT
zSNP11834795	zC93G23	103260	1	20.1							AGTTGAAATGACTAGAACAATTCAGTGGATTTAACAAAAAAAAAAGCAATTTCGGCAGCATTTTAATTAATAAATTTTTAAATTACCAATTCAATTAAGGAAGATTAATTTATATTAAAATATGTGATCATAATTTGTTTTAAGTTTTTT[-/T]CACATTCAAATGTTACAAAACCACACTGTGTTTTTGTGTTAAATGCATGTTTAATCATGTTTACTTTTACTCAAGTAAACATTTCCCAGAATTGATACACTAATAAAAAGTCATAACAAGAAACATCTATATATATATATATATCTTTAC
zSNP11834800	zC93G23	103295	1	20.1							AAAAAAAAAAGCAATTTCGGCAGCATTTTAATTAATAAATTTTTAAATTACCAATTCAATTAAGGAAGATTAATTTATATTAAAATATGTGATCATAATTTGTTTTAAGTTTTTTTCACATTCAAATGTTACAAAACCACACTGTGTTTT[-/T]GTGTTAAATGCATGTTTAATCATGTTTACTTTTACTCAAGTAAACATTTCCCAGAATTGATACACTAATAAAAAGTCATAACAAGAAACATCTATATATATATATATATCTTTACTAAATTTTTACTACAAATTTTAGTCAGTATGATTT
zSNP11834792	zC93G23	103230	1	20.1							TATTTAAGTCAGTTTGACTAGACAAATGTAAGTTGAAATGACTAGAACAATTCAGTGGATTTAACAAAAAAAAAAGCAATTTCGGCAGCATTTTAATTAATAAATTTTTAAATTACCAATTCAATTAAGGAAGATTAATTTATATTAAAA[T/C]ATGTGATCATAATTTGTTTTAAGTTTTTTTCACATTCAAATGTTACAAAACCACACTGTGTTTTTGTGTTAAATGCATGTTTAATCATGTTTACTTTTACTCAAGTAAACATTTCCCAGAATTGATACACTAATAAAAAGTCATAACAAG
zSNP11834794	zC93G23	103240	1	20.1							AGTTTGACTAGACAAATGTAAGTTGAAATGACTAGAACAATTCAGTGGATTTAACAAAAAAAAAAGCAATTTCGGCAGCATTTTAATTAATAAATTTTTAAATTACCAATTCAATTAAGGAAGATTAATTTATATTAAAATATGTGATCA[T/C]AATTTGTTTTAAGTTTTTTTCACATTCAAATGTTACAAAACCACACTGTGTTTTTGTGTTAAATGCATGTTTAATCATGTTTACTTTTACTCAAGTAAACATTTCCCAGAATTGATACACTAATAAAAAGTCATAACAAGAAACATCTAT
zSNP6109461	zC201P7	47940	1	22.4					1	93.01	CTTATTACACTTATTATTTTTCAGTTTGTCTTAACAGTCTTTATAATACTATATATACAATATGCACTGACCACATTATTGATGTTATTATAGATAGGCTTTGCATAATAAATATCTTTGCATGTTTTAAAGCGTTCCAGTGTCTTCAAG[T/C]TTGTTTTTAAGATGGGGCAGAAAGCATTATAGCTACAGCAGCCTTATCATAATCATTTGTTATTTTTGCAGGGAAAAGATCCCAATTATGGCAACTTCCTGACTGTCGGGAGGCCGTCTATATCACGCATGCTGTCCTTACCAAATGACA
zSNP6109435	zC201P7	45535	1	22.4					1	93.01	TAAATACATTTTATTGCAAAAAGATACAAAAACCGCTGTTAGATATTTTTATAGAAAATTCTGAAAATTTAATTTCTTAATCAGGGAAAGAAAACTAAAGCAACTCATCCCTTTACATGATCTTCCATAAATACGGAACCTATTACAGAA[C/G]TAACTGGGCTATTAGAAAAAACGCTTAGTGTTTTAGCCCTATAAAAGTCTAGAATTTCATTCATAATGGTCTTAAAGTGTCTTAAAAAGTATTCAACTTGACTTGGAGAAACCCCTAGAAACCCTGCATTAGCAATTTATAAATATCTCA
zSNP6109462	zC201P7	47975	1	22.4					1	93.01	AGTCTTTATAATACTATATATACAATATGCACTGACCACATTATTGATGTTATTATAGATAGGCTTTGCATAATAAATATCTTTGCATGTTTTAAAGCGTTCCAGTGTCTTCAAGTTTGTTTTTAAGATGGGGCAGAAAGCATTATAGCT[A/C]CAGCAGCCTTATCATAATCATTTGTTATTTTTGCAGGGAAAAGATCCCAATTATGGCAACTTCCTGACTGTCGGGAGGCCGTCTATATCACGCATGCTGTCCTTACCAAATGACAGCTACATGCTGTATCCTATTAAGCCGCTATATGGG
zSNP6109489	zC201P7	48386	1	22.4					1	93.01	GCTTGTGTGTTCTTCAGGCTCGTCTCTGTCTCTCGGCACACAGCCCAGTGAAGACAGTGCAGTAATGCAGGTTCCTGGAGCTGCGTCTCAGACAAGCCTGGCCTCTGTTCCCGCTCCTCGTCCTCTAAATCAAAGAGCAAGAACTAGCAA[T/C]GCCTTCAGAGGCCTGCGGAGACAGGTACTGCAATGAGGACTGTGTGTTTATATTAGAGACAACGTTAGATTCAATCATTTAGACAGCTGGCAGTTAAAACAAAATGCAAAATCTGCTGATAACATTTACATTTGTACAAAATTGTGAATG
zSNP6109479	zC201P7	48161	1	22.4					1	93.01	GGGAAAAGATCCCAATTATGGCAACTTCCTGACTGTCGGGAGGCCGTCTATATCACGCATGCTGTCCTTACCAAATGACAGCTACATGCTGTATCCTATTAAGCCGCTATATGGGTCCATTCATGAGAGATCCTCCAAACAGGACTGTAC[A/T]CTGCCAGGTGACAAACCCAAGCCAGTCTGTTCTGTTCATGCCTCACGCTTAGAGAAAGAATGTGATTTAAAGCAGCTTGTGTGTTCTTCAGGCTCGTCTCTGTCTCTCGGCACACAGCCCAGTGAAGACAGTGCAGTAATGCAGGTTCCT
zSNP6109406	zC201P7	44902	1	22.4					1	93.01	CCCAAAACTCAGATGTTTATGAGCCACAGGTTGCCAGAATGATTATCATCACTTTTTAAGCCTGAAATAACGCCGCTTGTTTGTGTATCTGTGTGTGTTTGTCTAGGATACCCTGCGGGAATGTAAAAATGACAAATGTCTGAGCTATCT[C/G]CCGCTTTTGTCGCCTCTGTACTTCGTGACGTTTGTGCTGATGGCTCAGTTTGTGCTGGTGAATGTGGTGGTCGCTGTGCTCATGAAACATTTGGAGGAGAGTAATATAGACGCCCGCGAGGAGGCGGAGATGGATGCAGAGTTGAAGCTG
zSNP6109395	zC201P7	44712	1	22.4					1	93.01	GTTTATAGGGGTACATATCAATAATAAGCCTGGGTTGGAACTATCCCTTTAAGAGCTAAGATTAAACATCAATATTCAACAGAAGAAAGAAACTCTTAAAGGTTAAAACCACATGAGGTAGAGTTAATGAAATGTTTTGGGTGAACTGAG[A/C]ATTTAAGCTAAATTAAAATCTCCCTAATGTCACTAAAAACCCAAAACTCAGATGTTTATGAGCCACAGGTTGCCAGAATGATTATCATCACTTTTTAAGCCTGAAATAACGCCGCTTGTTTGTGTATCTGTGTGTGTTTGTCTAGGATAC
zSNP6109394	zC201P7	44702	1	22.4					1	93.01	ATCCAGAAATGTTTATAGGGGTACATATCAATAATAAGCCTGGGTTGGAACTATCCCTTTAAGAGCTAAGATTAAACATCAATATTCAACAGAAGAAAGAAACTCTTAAAGGTTAAAACCACATGAGGTAGAGTTAATGAAATGTTTTGG[A/G]TGAACTGAGAATTTAAGCTAAATTAAAATCTCCCTAATGTCACTAAAAACCCAAAACTCAGATGTTTATGAGCCACAGGTTGCCAGAATGATTATCATCACTTTTTAAGCCTGAAATAACGCCGCTTGTTTGTGTATCTGTGTGTGTTTG
zSNP6109396	zC201P7	44713	1	22.4					1	93.01	TTTATAGGGGTACATATCAATAATAAGCCTGGGTTGGAACTATCCCTTTAAGAGCTAAGATTAAACATCAATATTCAACAGAAGAAAGAAACTCTTAAAGGTTAAAACCACATGAGGTAGAGTTAATGAAATGTTTTGGGTGAACTGAGA[A/C]TTTAAGCTAAATTAAAATCTCCCTAATGTCACTAAAAACCCAAAACTCAGATGTTTATGAGCCACAGGTTGCCAGAATGATTATCATCACTTTTTAAGCCTGAAATAACGCCGCTTGTTTGTGTATCTGTGTGTGTTTGTCTAGGATACC
zSNP6109401	zC201P7	44808	1	22.4					1	93.01	TAAAGGTTAAAACCACATGAGGTAGAGTTAATGAAATGTTTTGGGTGAACTGAGAATTTAAGCTAAATTAAAATCTCCCTAATGTCACTAAAAACCCAAAACTCAGATGTTTATGAGCCACAGGTTGCCAGAATGATTATCATCACTTTT[T/C]AAGCCTGAAATAACGCCGCTTGTTTGTGTATCTGTGTGTGTTTGTCTAGGATACCCTGCGGGAATGTAAAAATGACAAATGTCTGAGCTATCTCCCGCTTTTGTCGCCTCTGTACTTCGTGACGTTTGTGCTGATGGCTCAGTTTGTGCT
zSNP6109398	zC201P7	44738	1	22.4					1	93.01	AGCCTGGGTTGGAACTATCCCTTTAAGAGCTAAGATTAAACATCAATATTCAACAGAAGAAAGAAACTCTTAAAGGTTAAAACCACATGAGGTAGAGTTAATGAAATGTTTTGGGTGAACTGAGAATTTAAGCTAAATTAAAATCTCCCT[A/C]ATGTCACTAAAAACCCAAAACTCAGATGTTTATGAGCCACAGGTTGCCAGAATGATTATCATCACTTTTTAAGCCTGAAATAACGCCGCTTGTTTGTGTATCTGTGTGTGTTTGTCTAGGATACCCTGCGGGAATGTAAAAATGACAAAT
zSNP6109849	zC201P7	53956	1	22.4					1	93.01	AGATTGACCCCAAACAGTCAGAAACATTACTGTACAAGATAATGAGCAGCAGTCTGATATAAAACAATATACTGATGTTCAAAATATATGGAAGACAATGAATTAATTATAAAAAAATAAGCTTGTGCCAGAACATGAGGGTTAAATGTG[A/T]GCGCCGTTTATCTCATTTTTCCAACAACCCCTTAGATCATATGGTTAATTAACTTTAAATCATACCCTAATTGTAACACCCTATTGTCTTACAGAATATACGACACATAGAGATATTTTAGCTGAGACATGCATGTTTCATAACGCAGAT
zSNP6109848	zC201P7	53955	1	22.4					1	93.01	CAGATTGACCCCAAACAGTCAGAAACATTACTGTACAAGATAATGAGCAGCAGTCTGATATAAAACAATATACTGATGTTCAAAATATATGGAAGACAATGAATTAATTATAAAAAAATAAGCTTGTGCCAGAACATGAGGGTTAAATGT[C/G]AGCGCCGTTTATCTCATTTTTCCAACAACCCCTTAGATCATATGGTTAATTAACTTTAAATCATACCCTAATTGTAACACCCTATTGTCTTACAGAATATACGACACATAGAGATATTTTAGCTGAGACATGCATGTTTCATAACGCAGA
zSNP6109876	zC201P7	54438	1	22.4					1	93.01	AAGCACTGTGTGTACAGTGATGAAGTGGACGTCTATGGGGAAAATCTTTGCTTTAGGATTGAAAAGTATAATTGTTTTAGAACTGTTTTTAATTACAAAATATTACCAACTATCTCAGTTTATACTTTAGATGATATTACGTCAAATTGT[A/T]AAACTAAACATATAATCACACTGAATGCAGGGTTTAATTAATTAATTATTTAATTGAACAAATTAGTAATTTTCATTCATTCATTTTCCTTCGGCCTCCCTTTATTCATCAGGGGTCGCCACAGCGGAATGAACCGCCAATTTGTCCAGC
zSNP6109891	zC201P7	55698	1	22.4					1	93.01	GATTCTTGTTCTAAATATGCCTGACAAGATTTTTAGTAAAAACATTTGGTCTCTTTGACCCACTAATGAATAATAGGAACAATTGCAGAAAAGCACTTCTTAACAAGCTGTTTAGCACAAATGTGCATTTTAAATTTACTGTAACATTTC[T/C]CCCTAGACGTCCATTATAGGAGACTTACTGTAAACACATTTTGTTGTTTTTATTCAATTGGGAAGTTAAAATTATTTTGGGTAGAGACTATCATTAAACGAACACAGAAAAAACAAATGGAAGTATTTTTTCTTCTTAACTGTATTTCAA
zSNP6109881	zC201P7	55543	1	22.4					1	93.01	ACAAACGCTGAATATAAGCAGGAGTGGTCGGGTTCGGGCTAAACCTGGCGGGAGCGGGCGGGATTCAAAATTTTGTCCTGCGCAGATCTCTAGACTAAAGGAAAATGAATTAATGAAGCTGTGATCCTTAAATATATTTGAATATATCAT[T/C]CAATGATTCTTGTTCTAAATATGCCTGACAAGATTTTTAGTAAAAACATTTGGTCTCTTTGACCCACTAATGAATAATAGGAACAATTGCAGAAAAGCACTTCTTAACAAGCTGTTTAGCACAAATGTGCATTTTAAATTTACTGTAACA
zSNP6109834	zC201P7	53778	1	22.4					1	93.01	AATGTTTTCATGTTCAATCAAAAAAAAAAAAACAATTGTCTCAAAAAAAACTCAAGAGTTGTGTTGATTCAGCTCATTTTAAATAAGTAGTTTGAACAAGCAGCAAAAATAGTTTTTTTGAGTGTATAATAAAACAAAAATGTTATGTTT[T/C]ATTCGAACCCAAACTGTTTTTATTAACAGATTGACCCCAAACAGTCAGAAACATTACTGTACAAGATAATGAGCAGCAGTCTGATATAAAACAATATACTGATGTTCAAAATATATGGAAGACAATGAATTAATTATAAAAAAATAAGCT
zSNP6109492	zC201P7	48571	1	22.4					1	93.01	GAGGACTGTGTGTTTATATTAGAGACAACGTTAGATTCAATCATTTAGACAGCTGGCAGTTAAAACAAAATGCAAAATCTGCTGATAACATTTACATTTGTACAAAATTGTGAATGTTCTTACTTTCATTGCATCGTTCTTAAATCAGGC[T/C]GAGCAACAGGAACATCAGATTTTACACAAACATATTCTGCTCTAATTGCATTAATGCTGTAAAATGTTTTGAAATTCATTACCGTGGTTATGCCAATAATAGAAGTGCACTTTAAGCTGAGTACTAGTATCTTGCAAGTGAAATGATATG
zSNP6109491	zC201P7	48512	1	22.4					1	93.01	AAATCAAAGAGCAAGAACTAGCAATGCCTTCAGAGGCCTGCGGAGACAGGTACTGCAATGAGGACTGTGTGTTTATATTAGAGACAACGTTAGATTCAATCATTTAGACAGCTGGCAGTTAAAACAAAATGCAAAATCTGCTGATAACAT[T/G]TACATTTGTACAAAATTGTGAATGTTCTTACTTTCATTGCATCGTTCTTAAATCAGGCTGAGCAACAGGAACATCAGATTTTACACAAACATATTCTGCTCTAATTGCATTAATGCTGTAAAATGTTTTGAAATTCATTACCGTGGTTAT
zSNP6109530	zC201P7	48986	1	22.4					1	93.01	AAGATAATATCTGTTTATTAGCACTTATAAAATATGATCTTATTTTTGGTCTTAAGTGGCCTTAAATACTATGTAATTGAATCATAAAATAAGTTTAGTGTACTTTCTGTTGCTCTTAAGGTGGGATATGGGTAGATTTCAGGATACTAT[A/G]GGTCTGGTTGTATGGGTAAGTTTAAGGGTGGGTTAAGATGTAAAGGGTGTCATTATAATTATAGATGTGATTACAGAAATTGATTACTGATGTAATTATATGCTGGTATTTGATCAACATAAAATCATGTATTTACACAATAATTACATT
zSNP6109832	zC201P7	53755	1	22.4					1	93.01	TTTACAAATGATTAAGTTAACTTAATGTTTTCATGTTCAATCAAAAAAAAAAAAACAATTGTCTCAAAAAAAACTCAAGAGTTGTGTTGATTCAGCTCATTTTAAATAAGTAGTTTGAACAAGCAGCAAAAATAGTTTTTTTGAGTGTAT[A/G]ATAAAACAAAAATGTTATGTTTTATTCGAACCCAAACTGTTTTTATTAACAGATTGACCCCAAACAGTCAGAAACATTACTGTACAAGATAATGAGCAGCAGTCTGATATAAAACAATATACTGATGTTCAAAATATATGGAAGACAATG
zSNP6109830	zC201P7	53738	1	22.4					1	93.01	AGGTTTTACACAATTCTTTTACAAATGATTAAGTTAACTTAATGTTTTCATGTTCAATCAAAAAAAAAAAAACAATTGTCTCAAAAAAAACTCAAGAGTTGTGTTGATTCAGCTCATTTTAAATAAGTAGTTTGAACAAGCAGCAAAAAT[A/T]GTTTTTTTGAGTGTATAATAAAACAAAAATGTTATGTTTTATTCGAACCCAAACTGTTTTTATTAACAGATTGACCCCAAACAGTCAGAAACATTACTGTACAAGATAATGAGCAGCAGTCTGATATAAAACAATATACTGATGTTCAAA
zSNP6109358	zC201P7	43983	1	22.4					1	93.01	TATCTTTCTTCTGTTAAAAACAAAAGAAGATACTGTGAAAAATGATAGAAAACTCATTGTCTTCCATTGTATTTTTTTTCCTACTATGGAAGACAGTTAGTGCCATCAACCATCACTCTTTAAAATACCTTCTTTTGTTTTCAACAGAAG[A/G]CAGATATTTAAATGGGTGTTGAATGAGCGGACAATGAGTAAATGATTGCAGATATTTCATTTTTGGGTGAACTATGCAAAACACGGCTCATGGGGAAAACGTACCCCTGCATACAATTTTTGAGAGTGTGAATTATGTAGCCTGAGCTAT
zSNP6109357	zC201P7	43959	1	22.4					1	93.01	TCACTTGTTCAAAACCTATTTAAGTATCTTTCTTCTGTTAAAAACAAAAGAAGATACTGTGAAAAATGATAGAAAACTCATTGTCTTCCATTGTATTTTTTTTCCTACTATGGAAGACAGTTAGTGCCATCAACCATCACTCTTTAAAAT[A/G]CCTTCTTTTGTTTTCAACAGAAGGCAGATATTTAAATGGGTGTTGAATGAGCGGACAATGAGTAAATGATTGCAGATATTTCATTTTTGGGTGAACTATGCAAAACACGGCTCATGGGGAAAACGTACCCCTGCATACAATTTTTGAGAG
zSNP6109359	zC201P7	43985	1	22.4					1	93.01	TCTTTCTTCTGTTAAAAACAAAAGAAGATACTGTGAAAAATGATAGAAAACTCATTGTCTTCCATTGTATTTTTTTTCCTACTATGGAAGACAGTTAGTGCCATCAACCATCACTCTTTAAAATACCTTCTTTTGTTTTCAACAGAAGGC[A/G]GATATTTAAATGGGTGTTGAATGAGCGGACAATGAGTAAATGATTGCAGATATTTCATTTTTGGGTGAACTATGCAAAACACGGCTCATGGGGAAAACGTACCCCTGCATACAATTTTTGAGAGTGTGAATTATGTAGCCTGAGCTATGT
zSNP6109369	zC201P7	44452	1	22.4					1	93.01	CGCAGAGAAGAGTTGACCACAATTATGGAGTTCGAGTCTGGCAAAGAATAATTCCAGAAAGCAGGTAAAATAAAAGCAAAAAAGTCGGTCGGTCAGTCAGTCAGTCGACAGCGGCCTCTGGTGGATTTATGCGAGAACAGCAGGCGCGAA[A/T]GAAAATTTGAGATCTAAAAAAGCGTACACAGCAGCCTCTGGTGGATTCGTGAAAAACAAAAACTGGGAAAAGCATACCTCCTGGGAAGTATTTCACGATATCCAGAAATGTTTATAGGGGTACATATCAATAATAAGCCTGGGTTGGAAC
zSNP6109360	zC201P7	43992	1	22.4					1	93.01	TCTGTTAAAAACAAAAGAAGATACTGTGAAAAATGATAGAAAACTCATTGTCTTCCATTGTATTTTTTTTCCTACTATGGAAGACAGTTAGTGCCATCAACCATCACTCTTTAAAATACCTTCTTTTGTTTTCAACAGAAGGCAGATATT[T/C]AAATGGGTGTTGAATGAGCGGACAATGAGTAAATGATTGCAGATATTTCATTTTTGGGTGAACTATGCAAAACACGGCTCATGGGGAAAACGTACCCCTGCATACAATTTTTGAGAGTGTGAATTATGTAGCCTGAGCTATGTATGGCTG
zSNP6109356	zC201P7	43953	1	22.4					1	93.01	TATTGTTCACTTGTTCAAAACCTATTTAAGTATCTTTCTTCTGTTAAAAACAAAAGAAGATACTGTGAAAAATGATAGAAAACTCATTGTCTTCCATTGTATTTTTTTTCCTACTATGGAAGACAGTTAGTGCCATCAACCATCACTCTT[T/C]AAAATACCTTCTTTTGTTTTCAACAGAAGGCAGATATTTAAATGGGTGTTGAATGAGCGGACAATGAGTAAATGATTGCAGATATTTCATTTTTGGGTGAACTATGCAAAACACGGCTCATGGGGAAAACGTACCCCTGCATACAATTTT
zSNP6109352	zC201P7	43898	1	22.4					1	93.01	CCAAGCTCTTAAAGGGATAGTTCACCCAAAAAGTAAACCTCTACCATCATTTACTTATTGTTCACTTGTTCAAAACCTATTTAAGTATCTTTCTTCTGTTAAAAACAAAAGAAGATACTGTGAAAAATGATAGAAAACTCATTGTCTTCC[A/T]TTGTATTTTTTTTCCTACTATGGAAGACAGTTAGTGCCATCAACCATCACTCTTTAAAATACCTTCTTTTGTTTTCAACAGAAGGCAGATATTTAAATGGGTGTTGAATGAGCGGACAATGAGTAAATGATTGCAGATATTTCATTTTTG
zSNP6109350	zC201P7	43848	1	22.4					1	93.01	GACCTGGGTAAGTATTCGCAATAAGCCTGGGTTGATTAAGAATGTTTTATCCAAGCTCTTAAAGGGATAGTTCACCCAAAAAGTAAACCTCTACCATCATTTACTTATTGTTCACTTGTTCAAAACCTATTTAAGTATCTTTCTTCTGTT[A/G]AAAACAAAAGAAGATACTGTGAAAAATGATAGAAAACTCATTGTCTTCCATTGTATTTTTTTTCCTACTATGGAAGACAGTTAGTGCCATCAACCATCACTCTTTAAAATACCTTCTTTTGTTTTCAACAGAAGGCAGATATTTAAATGG
zSNP6109353	zC201P7	43912	1	22.4					1	93.01	GGATAGTTCACCCAAAAAGTAAACCTCTACCATCATTTACTTATTGTTCACTTGTTCAAAACCTATTTAAGTATCTTTCTTCTGTTAAAAACAAAAGAAGATACTGTGAAAAATGATAGAAAACTCATTGTCTTCCATTGTATTTTTTTT[T/C]CTACTATGGAAGACAGTTAGTGCCATCAACCATCACTCTTTAAAATACCTTCTTTTGTTTTCAACAGAAGGCAGATATTTAAATGGGTGTTGAATGAGCGGACAATGAGTAAATGATTGCAGATATTTCATTTTTGGGTGAACTATGCAA
zSNP6109355	zC201P7	43948	1	22.4					1	93.01	TTACTTATTGTTCACTTGTTCAAAACCTATTTAAGTATCTTTCTTCTGTTAAAAACAAAAGAAGATACTGTGAAAAATGATAGAAAACTCATTGTCTTCCATTGTATTTTTTTTCCTACTATGGAAGACAGTTAGTGCCATCAACCATCA[T/C]TCTTTAAAATACCTTCTTTTGTTTTCAACAGAAGGCAGATATTTAAATGGGTGTTGAATGAGCGGACAATGAGTAAATGATTGCAGATATTTCATTTTTGGGTGAACTATGCAAAACACGGCTCATGGGGAAAACGTACCCCTGCATACA
zSNP6109354	zC201P7	43928	1	22.4					1	93.01	AAGTAAACCTCTACCATCATTTACTTATTGTTCACTTGTTCAAAACCTATTTAAGTATCTTTCTTCTGTTAAAAACAAAAGAAGATACTGTGAAAAATGATAGAAAACTCATTGTCTTCCATTGTATTTTTTTTCCTACTATGGAAGACA[A/G]TTAGTGCCATCAACCATCACTCTTTAAAATACCTTCTTTTGTTTTCAACAGAAGGCAGATATTTAAATGGGTGTTGAATGAGCGGACAATGAGTAAATGATTGCAGATATTTCATTTTTGGGTGAACTATGCAAAACACGGCTCATGGGG
zSNP6109381	zC201P7	44539	1	22.4					1	93.01	GTCGGTCAGTCAGTCAGTCGACAGCGGCCTCTGGTGGATTTATGCGAGAACAGCAGGCGCGAATGAAAATTTGAGATCTAAAAAAGCGTACACAGCAGCCTCTGGTGGATTCGTGAAAAACAAAAACTGGGAAAAGCATACCTCCTGGGA[A/T]GTATTTCACGATATCCAGAAATGTTTATAGGGGTACATATCAATAATAAGCCTGGGTTGGAACTATCCCTTTAAGAGCTAAGATTAAACATCAATATTCAACAGAAGAAAGAAACTCTTAAAGGTTAAAACCACATGAGGTAGAGTTAAT
zSNP6109379	zC201P7	44524	1	22.4					1	93.01	AAAGCAAAAAAGTCGGTCGGTCAGTCAGTCAGTCGACAGCGGCCTCTGGTGGATTTATGCGAGAACAGCAGGCGCGAATGAAAATTTGAGATCTAAAAAAGCGTACACAGCAGCCTCTGGTGGATTCGTGAAAAACAAAAACTGGGAAAA[A/G]CATACCTCCTGGGAAGTATTTCACGATATCCAGAAATGTTTATAGGGGTACATATCAATAATAAGCCTGGGTTGGAACTATCCCTTTAAGAGCTAAGATTAAACATCAATATTCAACAGAAGAAAGAAACTCTTAAAGGTTAAAACCACA
zSNP6109382	zC201P7	44547	1	22.4					1	93.01	GTCAGTCAGTCGACAGCGGCCTCTGGTGGATTTATGCGAGAACAGCAGGCGCGAATGAAAATTTGAGATCTAAAAAAGCGTACACAGCAGCCTCTGGTGGATTCGTGAAAAACAAAAACTGGGAAAAGCATACCTCCTGGGAAGTATTTC[A/G]CGATATCCAGAAATGTTTATAGGGGTACATATCAATAATAAGCCTGGGTTGGAACTATCCCTTTAAGAGCTAAGATTAAACATCAATATTCAACAGAAGAAAGAAACTCTTAAAGGTTAAAACCACATGAGGTAGAGTTAATGAAATGTT
zSNP6109392	zC201P7	44686	1	22.4					1	93.01	GGAAGTATTTCACGATATCCAGAAATGTTTATAGGGGTACATATCAATAATAAGCCTGGGTTGGAACTATCCCTTTAAGAGCTAAGATTAAACATCAATATTCAACAGAAGAAAGAAACTCTTAAAGGTTAAAACCACATGAGGTAGAGT[A/T]AATGAAATGTTTTGGGTGAACTGAGAATTTAAGCTAAATTAAAATCTCCCTAATGTCACTAAAAACCCAAAACTCAGATGTTTATGAGCCACAGGTTGCCAGAATGATTATCATCACTTTTTAAGCCTGAAATAACGCCGCTTGTTTGTG
zSNP6109383	zC201P7	44564	1	22.4					1	93.01	GGCCTCTGGTGGATTTATGCGAGAACAGCAGGCGCGAATGAAAATTTGAGATCTAAAAAAGCGTACACAGCAGCCTCTGGTGGATTCGTGAAAAACAAAAACTGGGAAAAGCATACCTCCTGGGAAGTATTTCACGATATCCAGAAATGT[A/T]TATAGGGGTACATATCAATAATAAGCCTGGGTTGGAACTATCCCTTTAAGAGCTAAGATTAAACATCAATATTCAACAGAAGAAAGAAACTCTTAAAGGTTAAAACCACATGAGGTAGAGTTAATGAAATGTTTTGGGTGAACTGAGAAT
zSNP6109378	zC201P7	44516	1	22.4					1	93.01	GTAAAATAAAAGCAAAAAAGTCGGTCGGTCAGTCAGTCAGTCGACAGCGGCCTCTGGTGGATTTATGCGAGAACAGCAGGCGCGAATGAAAATTTGAGATCTAAAAAAGCGTACACAGCAGCCTCTGGTGGATTCGTGAAAAACAAAAAC[A/T]GGGAAAAGCATACCTCCTGGGAAGTATTTCACGATATCCAGAAATGTTTATAGGGGTACATATCAATAATAAGCCTGGGTTGGAACTATCCCTTTAAGAGCTAAGATTAAACATCAATATTCAACAGAAGAAAGAAACTCTTAAAGGTTA
zSNP6109371	zC201P7	44482	1	22.4					1	93.01	TTCGAGTCTGGCAAAGAATAATTCCAGAAAGCAGGTAAAATAAAAGCAAAAAAGTCGGTCGGTCAGTCAGTCAGTCGACAGCGGCCTCTGGTGGATTTATGCGAGAACAGCAGGCGCGAATGAAAATTTGAGATCTAAAAAAGCGTACAC[A/T]GCAGCCTCTGGTGGATTCGTGAAAAACAAAAACTGGGAAAAGCATACCTCCTGGGAAGTATTTCACGATATCCAGAAATGTTTATAGGGGTACATATCAATAATAAGCCTGGGTTGGAACTATCCCTTTAAGAGCTAAGATTAAACATCA
zSNP6109370	zC201P7	44453	1	22.4					1	93.01	GCAGAGAAGAGTTGACCACAATTATGGAGTTCGAGTCTGGCAAAGAATAATTCCAGAAAGCAGGTAAAATAAAAGCAAAAAAGTCGGTCGGTCAGTCAGTCAGTCGACAGCGGCCTCTGGTGGATTTATGCGAGAACAGCAGGCGCGAAT[T/G]AAAATTTGAGATCTAAAAAAGCGTACACAGCAGCCTCTGGTGGATTCGTGAAAAACAAAAACTGGGAAAAGCATACCTCCTGGGAAGTATTTCACGATATCCAGAAATGTTTATAGGGGTACATATCAATAATAAGCCTGGGTTGGAACT
zSNP6109373	zC201P7	44502	1	22.4					1	93.01	ATTCCAGAAAGCAGGTAAAATAAAAGCAAAAAAGTCGGTCGGTCAGTCAGTCAGTCGACAGCGGCCTCTGGTGGATTTATGCGAGAACAGCAGGCGCGAATGAAAATTTGAGATCTAAAAAAGCGTACACAGCAGCCTCTGGTGGATTCG[T/C]GAAAAACAAAAACTGGGAAAAGCATACCTCCTGGGAAGTATTTCACGATATCCAGAAATGTTTATAGGGGTACATATCAATAATAAGCCTGGGTTGGAACTATCCCTTTAAGAGCTAAGATTAAACATCAATATTCAACAGAAGAAAGAA
zSNP6109377	zC201P7	44515	1	22.4					1	93.01	GGTAAAATAAAAGCAAAAAAGTCGGTCGGTCAGTCAGTCAGTCGACAGCGGCCTCTGGTGGATTTATGCGAGAACAGCAGGCGCGAATGAAAATTTGAGATCTAAAAAAGCGTACACAGCAGCCTCTGGTGGATTCGTGAAAAACAAAAA[T/C]TGGGAAAAGCATACCTCCTGGGAAGTATTTCACGATATCCAGAAATGTTTATAGGGGTACATATCAATAATAAGCCTGGGTTGGAACTATCCCTTTAAGAGCTAAGATTAAACATCAATATTCAACAGAAGAAAGAAACTCTTAAAGGTT
zSNP6109376	zC201P7	44513	1	22.4					1	93.01	CAGGTAAAATAAAAGCAAAAAAGTCGGTCGGTCAGTCAGTCAGTCGACAGCGGCCTCTGGTGGATTTATGCGAGAACAGCAGGCGCGAATGAAAATTTGAGATCTAAAAAAGCGTACACAGCAGCCTCTGGTGGATTCGTGAAAAACAAA[A/C]ACTGGGAAAAGCATACCTCCTGGGAAGTATTTCACGATATCCAGAAATGTTTATAGGGGTACATATCAATAATAAGCCTGGGTTGGAACTATCCCTTTAAGAGCTAAGATTAAACATCAATATTCAACAGAAGAAAGAAACTCTTAAAGG
zSNP6110185	zC201P7	59032	1	22.4					1	93.01	GTGTTGAGTGAGATCCACATTGCTGTTTGACTGCTTCATGGTGTTATTAGGAGATGACAGCATTGGGTGAGTGTCTAAGATACATTATGCTGAAAACTGTGGATATTACTCGATAAAGACTGTTATTTACTAAAAGATGAGTGTTCTGCT[T/C]TCGCCAACACCAGGGTGAGTAAATAATGAGGGATTTACATTTTAGCTGAACTTTTCGGGAGTCAGATTAGTGTTTTACAGTAGGCTAAGAGGGAGAAATACGCATAACCAATACTTTCCATTAATATGGTACAAAATAGGGCTTAAAATA
zSNP6110183	zC201P7	58997	1	22.4					1	93.01	ATCAAGGGCTGCTCAGTATAATCAGGATTGCATGTGTGTTGAGTGAGATCCACATTGCTGTTTGACTGCTTCATGGTGTTATTAGGAGATGACAGCATTGGGTGAGTGTCTAAGATACATTATGCTGAAAACTGTGGATATTACTCGATA[A/G]AGACTGTTATTTACTAAAAGATGAGTGTTCTGCTTTCGCCAACACCAGGGTGAGTAAATAATGAGGGATTTACATTTTAGCTGAACTTTTCGGGAGTCAGATTAGTGTTTTACAGTAGGCTAAGAGGGAGAAATACGCATAACCAATACT
zSNP6110193	zC201P7	59176	1	22.4					1	93.01	TCTGCTTTCGCCAACACCAGGGTGAGTAAATAATGAGGGATTTACATTTTAGCTGAACTTTTCGGGAGTCAGATTAGTGTTTTACAGTAGGCTAAGAGGGAGAAATACGCATAACCAATACTTTCCATTAATATGGTACAAAATAGGGCT[T/C]AAAATAAGTTACATATGTGTTAATGTAACAACTTCACAAGAATTTCTATTGTTGTTCCCTTCTATAAAGTAGCTCAATTACAATAAAAACTGAATATAATAAAAATTAGATTTGGTTTGAGTCACAATGTTGGTTTCCAGGTAGTGCTAA
zSNP6110266	zC201P7	61415	1	22.4					1	93.01	GAATTTGTTAGTTATTTATTCATTACATGCTCCCAGTCTAAAGAAAATGACATTTTTGTTTTGTAGAAATATTACGTTAGTTTTTACCCTATTTGTTGAGAACTTCATGTTCAAAACTTCACTTGCAAGCTTTGTGTCATGAAGCTTATT[T/C]ATAGCTGTTTTCTGAAGCGCATTAGTTTACCTAAATGTATTCCAGCGTGTTTGAAATGACGAATAAAGGAAGCACCAGACAGTTTCTGCTATTAACAGCATGTTTTTCAACTCAACTGTATCCTGCCCTTATTTCTGTTCATTTGATTTC
zSNP6110208	zC201P7	59269	1	22.4					1	93.01	AAGAGGGAGAAATACGCATAACCAATACTTTCCATTAATATGGTACAAAATAGGGCTTAAAATAAGTTACATATGTGTTAATGTAACAACTTCACAAGAATTTCTATTGTTGTTCCCTTCTATAAAGTAGCTCAATTACAATAAAAACTG[A/G]ATATAATAAAAATTAGATTTGGTTTGAGTCACAATGTTGGTTTCCAGGTAGTGCTAAATGAGTAATATCACACAAGTAGTAGTGTGAAATGGCTGTATATCGGCACTGGTGGGAAGCGTGCATTGCCTTAGTGTTCCACCAATGATGATA
zSNP6110182	zC201P7	58991	1	22.4					1	93.01	GAAAAAATCAAGGGCTGCTCAGTATAATCAGGATTGCATGTGTGTTGAGTGAGATCCACATTGCTGTTTGACTGCTTCATGGTGTTATTAGGAGATGACAGCATTGGGTGAGTGTCTAAGATACATTATGCTGAAAACTGTGGATATTAC[A/T]CGATAAAGACTGTTATTTACTAAAAGATGAGTGTTCTGCTTTCGCCAACACCAGGGTGAGTAAATAATGAGGGATTTACATTTTAGCTGAACTTTTCGGGAGTCAGATTAGTGTTTTACAGTAGGCTAAGAGGGAGAAATACGCATAACC
zSNP6110165	zC201P7	58878	1	22.4					1	93.01	AAGGCCTCTTAAAACTGAAAAATTAAGGCCAGATGTAGTTCACCCAAAATCATGTATGATAATATTTCAAAATGTGTTTCTGACTGATTATCACAGTGTGATGGAGACTTCTGGAAAAAATCAAGGGCTGCTCAGTATAATCAGGATTGC[A/G]TGTGTGTTGAGTGAGATCCACATTGCTGTTTGACTGCTTCATGGTGTTATTAGGAGATGACAGCATTGGGTGAGTGTCTAAGATACATTATGCTGAAAACTGTGGATATTACTCGATAAAGACTGTTATTTACTAAAAGATGAGTGTTCT
zSNP6110163	zC201P7	58869	1	22.4					1	93.01	TAAGTGTGAAAGGCCTCTTAAAACTGAAAAATTAAGGCCAGATGTAGTTCACCCAAAATCATGTATGATAATATTTCAAAATGTGTTTCTGACTGATTATCACAGTGTGATGGAGACTTCTGGAAAAAATCAAGGGCTGCTCAGTATAAT[C/G]AGGATTGCATGTGTGTTGAGTGAGATCCACATTGCTGTTTGACTGCTTCATGGTGTTATTAGGAGATGACAGCATTGGGTGAGTGTCTAAGATACATTATGCTGAAAACTGTGGATATTACTCGATAAAGACTGTTATTTACTAAAAGAT
zSNP6110170	zC201P7	58900	1	22.4					1	93.01	TTAAGGCCAGATGTAGTTCACCCAAAATCATGTATGATAATATTTCAAAATGTGTTTCTGACTGATTATCACAGTGTGATGGAGACTTCTGGAAAAAATCAAGGGCTGCTCAGTATAATCAGGATTGCATGTGTGTTGAGTGAGATCCAC[A/G]TTGCTGTTTGACTGCTTCATGGTGTTATTAGGAGATGACAGCATTGGGTGAGTGTCTAAGATACATTATGCTGAAAACTGTGGATATTACTCGATAAAGACTGTTATTTACTAAAAGATGAGTGTTCTGCTTTCGCCAACACCAGGGTGA
zSNP6110176	zC201P7	58937	1	22.4					1	93.01	TAATATTTCAAAATGTGTTTCTGACTGATTATCACAGTGTGATGGAGACTTCTGGAAAAAATCAAGGGCTGCTCAGTATAATCAGGATTGCATGTGTGTTGAGTGAGATCCACATTGCTGTTTGACTGCTTCATGGTGTTATTAGGAGAT[A/G]ACAGCATTGGGTGAGTGTCTAAGATACATTATGCTGAAAACTGTGGATATTACTCGATAAAGACTGTTATTTACTAAAAGATGAGTGTTCTGCTTTCGCCAACACCAGGGTGAGTAAATAATGAGGGATTTACATTTTAGCTGAACTTTT
zSNP6110174	zC201P7	58927	1	22.4					1	93.01	TCATGTATGATAATATTTCAAAATGTGTTTCTGACTGATTATCACAGTGTGATGGAGACTTCTGGAAAAAATCAAGGGCTGCTCAGTATAATCAGGATTGCATGTGTGTTGAGTGAGATCCACATTGCTGTTTGACTGCTTCATGGTGTT[A/T]TTAGGAGATGACAGCATTGGGTGAGTGTCTAAGATACATTATGCTGAAAACTGTGGATATTACTCGATAAAGACTGTTATTTACTAAAAGATGAGTGTTCTGCTTTCGCCAACACCAGGGTGAGTAAATAATGAGGGATTTACATTTTAG
zSNP6110417	zC201P7	63803	1	22.4					1	93.01	TTTCATGTCTAATTCAATAACACTTTTAGTTTTTAGGTGAAACTTGTTTTTTCAATCAATATTTCTACTTTAAAAAATCATGTTTATTTTCATGTTTCCTAGTGAAAATGTGACGAGTAAAACATTTTTTGTATTTTAATTATAATTCAT[A/G]TAATTTATATGCCGGATTATTCAGTTTACTTTTAAAGTTTCACATGAAAACTACAACTAACATTGAAATGATGGCGATCTTTTAAAGTGAAACCTTTGTGTTTTTTCAGTGAACAGTAGAACGCTGTTAATCTTTCTACTTTAAAAAAAT
zSNP6110416	zC201P7	63802	1	22.4					1	93.01	ATTTCATGTCTAATTCAATAACACTTTTAGTTTTTAGGTGAAACTTGTTTTTTCAATCAATATTTCTACTTTAAAAAATCATGTTTATTTTCATGTTTCCTAGTGAAAATGTGACGAGTAAAACATTTTTTGTATTTTAATTATAATTCA[T/C]GTAATTTATATGCCGGATTATTCAGTTTACTTTTAAAGTTTCACATGAAAACTACAACTAACATTGAAATGATGGCGATCTTTTAAAGTGAAACCTTTGTGTTTTTTCAGTGAACAGTAGAACGCTGTTAATCTTTCTACTTTAAAAAAA
zSNP6110447	zC201P7	64412	1	22.4					1	93.01	CATTCTTTCATTCATTTATTTATTAATTTGTTTATTTAGAAGAGAGTGTTTTGTATATCTATGTTTTAAGTCCATTTGTTGTCACTTTGTGAGTTTTTTTTTTGCTAGTGAAAATGTGCAACAAGAAAAAAAAACAGTTTTTCTGCTTCA[A/G]CATTGAATATAATTTGTAAGTTTCTATGCCAGATAACGCAGTGAAAACACTAAAATATTTCATTGTTTCACTTAAAAACTACAAGTAACATAAAAATAATGGTGATATTTTAAAGTGAAATCTTCAGTGAAAACAGAATAATAATGTCAA
zSNP6110449	zC201P7	64464	1	22.4					1	93.01	GTATATCTATGTTTTAAGTCCATTTGTTGTCACTTTGTGAGTTTTTTTTTTGCTAGTGAAAATGTGCAACAAGAAAAAAAAACAGTTTTTCTGCTTCAACATTGAATATAATTTGTAAGTTTCTATGCCAGATAACGCAGTGAAAACACT[A/C]AAATATTTCATTGTTTCACTTAAAAACTACAAGTAACATAAAAATAATGGTGATATTTTAAAGTGAAATCTTCAGTGAAAACAGAATAATAATGTCAATCTTCTACTTTAAAAAAAATCAGGTTTAATTTCAATCTTGAAAATGTTTCCT
zSNP6110448	zC201P7	64432	1	22.4					1	93.01	TATTAATTTGTTTATTTAGAAGAGAGTGTTTTGTATATCTATGTTTTAAGTCCATTTGTTGTCACTTTGTGAGTTTTTTTTTTGCTAGTGAAAATGTGCAACAAGAAAAAAAAACAGTTTTTCTGCTTCAACATTGAATATAATTTGTAA[T/G]TTTCTATGCCAGATAACGCAGTGAAAACACTAAAATATTTCATTGTTTCACTTAAAAACTACAAGTAACATAAAAATAATGGTGATATTTTAAAGTGAAATCTTCAGTGAAAACAGAATAATAATGTCAATCTTCTACTTTAAAAAAAAT
zSNP6110412	zC201P7	63779	1	22.4					1	93.01	ATACAGTTTCAGTCTTTCTATACATTTCATGTCTAATTCAATAACACTTTTAGTTTTTAGGTGAAACTTGTTTTTTCAATCAATATTTCTACTTTAAAAAATCATGTTTATTTTCATGTTTCCTAGTGAAAATGTGACGAGTAAAACATT[A/T]TTTGTATTTTAATTATAATTCATGTAATTTATATGCCGGATTATTCAGTTTACTTTTAAAGTTTCACATGAAAACTACAACTAACATTGAAATGATGGCGATCTTTTAAAGTGAAACCTTTGTGTTTTTTCAGTGAACAGTAGAACGCTG
zSNP6110342	zC201P7	62805	1	22.4					1	93.01	ATTTTAGTCAATATTAAAGGCTCTGACCAATAAATAATATTAATGATGATTTTACATTTATGGAACAATAACAGCACAGCAATCACCTTAAAATAAAAAATAAATATTCTGTCGTTATTTATGATCATCATGTCATTATTATTAGTGGAA[C/G]AAAATTCTGTCATTTTAAAAAAATGTATTTTACGTTCATAAACATCAGAAAAAACATACAAGCTCTTAAATCACAGCACACATCCAGGTTCACTGTACTCCTTCATCTTTATTCAGGACCTCGTGGTACTGTATGTCAGACACTGTAACA
zSNP6110267	zC201P7	61416	1	22.4					1	93.01	AATTTGTTAGTTATTTATTCATTACATGCTCCCAGTCTAAAGAAAATGACATTTTTGTTTTGTAGAAATATTACGTTAGTTTTTACCCTATTTGTTGAGAACTTCATGTTCAAAACTTCACTTGCAAGCTTTGTGTCATGAAGCTTATTC[A/G]TAGCTGTTTTCTGAAGCGCATTAGTTTACCTAAATGTATTCCAGCGTGTTTGAAATGACGAATAAAGGAAGCACCAGACAGTTTCTGCTATTAACAGCATGTTTTTCAACTCAACTGTATCCTGCCCTTATTTCTGTTCATTTGATTTCT
zSNP6110343	zC201P7	62822	1	22.4					1	93.01	AGGCTCTGACCAATAAATAATATTAATGATGATTTTACATTTATGGAACAATAACAGCACAGCAATCACCTTAAAATAAAAAATAAATATTCTGTCGTTATTTATGATCATCATGTCATTATTATTAGTGGAAGAAAATTCTGTCATTTT[A/T]AAAAAATGTATTTTACGTTCATAAACATCAGAAAAAACATACAAGCTCTTAAATCACAGCACACATCCAGGTTCACTGTACTCCTTCATCTTTATTCAGGACCTCGTGGTACTGTATGTCAGACACTGTAACAAAATAGAACACTTCCTC
zSNP6110398	zC201P7	63698	1	22.4					1	93.01	AATTGGTCATCATTAGTAGGCTATAAAAATATTTTAAGTTGTAAATAAAACAAAGAGTGTTGGAATATGTTTAAGAATAAAATACAGTTTCAGTCTTTCTATACATTTCATGTCTAATTCAATAACACTTTTAGTTTTTAGGTGAAACTT[C/G]TTTTTTCAATCAATATTTCTACTTTAAAAAATCATGTTTATTTTCATGTTTCCTAGTGAAAATGTGACGAGTAAAACATTTTTTGTATTTTAATTATAATTCATGTAATTTATATGCCGGATTATTCAGTTTACTTTTAAAGTTTCACAT
zSNP6110348	zC201P7	63076	1	22.4					1	93.01	TCGTGGTACTGTATGTCAGACACTGTAACAAAATAGAACACTTCCTCTCTGCTTCAATGAAAATCTGTGGCATTTGACCAGATCATGCAATTAGACAGAATTAGAGCAAGCACACACACATTCCACACACACATTCGGTATGCACAAATA[T/C]GCTTGTTAAAGTAAACAATCTGTTTCAGTAATCTCAGTGATCTCATCCGGAATATCTCTGACTGCTCCATTTACACACACACACACACACACACACACACACACTGCACTCTCATTTTCTCTATAGTGACAGCACATAATACTTTTAAAC
zSNP6109993	zC201P7	57091	1	22.4					1	93.01	TGAGCATCAAGTTGGCATATTATGATGATTTCTGGAGGATCGTGTGACACTAGCCATGTTTCCATCCAAAGATGCTAATTAAATTTATGCACAAAACTGGAATTCTCCATAAACATTTGCGAATAAAATTTCCATCCAACGAGTCCAAGA[T/G]ATCAAAATCATCGCTTCCTGATTAACTGGCACCAAATATCAAAAGAAAATGCAAGTTGCTGCATTAAGAGAAGGCCTTTTTGTATATAATAACTTACGTCATAGAACATAGATGAACCCAGTGTTCATCTATATGAACCCTGCAAAAAAG
zSNP6109992	zC201P7	57081	1	22.4					1	93.01	ACATTTTCATTGAGCATCAAGTTGGCATATTATGATGATTTCTGGAGGATCGTGTGACACTAGCCATGTTTCCATCCAAAGATGCTAATTAAATTTATGCACAAAACTGGAATTCTCCATAAACATTTGCGAATAAAATTTCCATCCAAC[C/G]AGTCCAAGAGATCAAAATCATCGCTTCCTGATTAACTGGCACCAAATATCAAAAGAAAATGCAAGTTGCTGCATTAAGAGAAGGCCTTTTTGTATATAATAACTTACGTCATAGAACATAGATGAACCCAGTGTTCATCTATATGAACCC
zSNP6109998	zC201P7	57303	1	22.4					1	93.01	CATTAAGAGAAGGCCTTTTTGTATATAATAACTTACGTCATAGAACATAGATGAACCCAGTGTTCATCTATATGAACCCTGCAAAAAAGTCCACAGTTTGTCATATCCTTATTGAATCATCTTCACTCGCACGTTATGGAAGATTTCTCA[A/T]ATATAACATTTAAAAATGTTTGGACCTCATCGTCCACCCAAACATACCTGCCCCTTTCCGCCATTTTTGTTATTACATGATCTACTAAAGCAAAAAATTACATGACTTTTTTCTTCTTCGTGGTTTTAAATTAGCAGTTGGCATACAACT
zSNP6110041	zC201P7	57495	1	22.4					1	93.01	ACATACCTGCCCCTTTCCGCCATTTTTGTTATTACATGATCTACTAAAGCAAAAAATTACATGACTTTTTTCTTCTTCGTGGTTTTAAATTAGCAGTTGGCATACAACTTTGAGGTGCATTTCCGCCACCTACTGGTTAGGAGAGTGTAT[A/G]ACCAGTGACATTTCTACCAACTTATTCTTATTTAGATTCTATTACATAAACCTAATAAAATCCCTAAGAAACATTAGTAATGCTTTCAACCTTTTATCTCCTACTCCACTACCTAAAATAATGTTAATTACAATAACCATTATCGTCATA
zSNP6110017	zC201P7	57402	1	22.4					1	93.01	GTCATATCCTTATTGAATCATCTTCACTCGCACGTTATGGAAGATTTCTCATATATAACATTTAAAAATGTTTGGACCTCATCGTCCACCCAAACATACCTGCCCCTTTCCGCCATTTTTGTTATTACATGATCTACTAAAGCAAAAAAT[T/C]ACATGACTTTTTTCTTCTTCGTGGTTTTAAATTAGCAGTTGGCATACAACTTTGAGGTGCATTTCCGCCACCTACTGGTTAGGAGAGTGTATAACCAGTGACATTTCTACCAACTTATTCTTATTTAGATTCTATTACATAAACCTAATA
zSNP6109981	zC201P7	56869	1	22.4					1	93.01	GGATGTGTCATTTCCTCACATAAAGTAAGAGTGTATCAAAATTTCCTTTCGCATGAAAAGCCAAATACAGGCTTTCCACCCTTAACCCGGGGTTAGCAGCTTTTTTTACCTCAGGTTTTATGTACATACATTAATCATTTTTTCTTCAAG[A/G]AATTCTTGAGGGTTGGTTTAAAAAAAAAAGCTGCACAAATCTTGTCAGCATTTTTAATGTTACATTTTCATTGAGCATCAAGTTGGCATATTATGATGATTTCTGGAGGATCGTGTGACACTAGCCATGTTTCCATCCAAAGATGCTAAT
zSNP6109908	zC201P7	55990	1	22.4					1	93.01	GTATTTCAATAATATACTTTATGTACATTTTTGATCAACCCATTTTATATTTTCCATACACAAGCACAGAAACTTTCAAAGAAATAAGATGGCATGAGTGCTTGCACTTTTCATTTGGATTGATCGTACTTATATTTTGGCTCATCAATT[A/C]ATGCCAATAATATGCAGACAATAAGTGTCTGGGTCCAGAAGTTAAAAAAAAGGGAATAAACATAGTAAACCTTTTCTACACAATTGAAAAATACCAATTGTGAGCTCTGATGTTGTGAATTGTTTTGGAAATGCAGTTGTATATGGTTAA
zSNP6109906	zC201P7	55964	1	22.4					1	93.01	AATGGAAGTATTTTTTCTTCTTAACTGTATTTCAATAATATACTTTATGTACATTTTTGATCAACCCATTTTATATTTTCCATACACAAGCACAGAAACTTTCAAAGAAATAAGATGGCATGAGTGCTTGCACTTTTCATTTGGATTGAT[T/C]GTACTTATATTTTGGCTCATCAATTAATGCCAATAATATGCAGACAATAAGTGTCTGGGTCCAGAAGTTAAAAAAAAGGGAATAAACATAGTAAACCTTTTCTACACAATTGAAAAATACCAATTGTGAGCTCTGATGTTGTGAATTGTT
zSNP6109935	zC201P7	56153	1	22.4					1	93.01	TGCAGACAATAAGTGTCTGGGTCCAGAAGTTAAAAAAAAGGGAATAAACATAGTAAACCTTTTCTACACAATTGAAAAATACCAATTGTGAGCTCTGATGTTGTGAATTGTTTTGGAAATGCAGTTGTATATGGTTAATTTGCATCATTC[A/G]ACTATTTAAAAGAGTAACGTTCAACAACAGGATTTTTGCAGGAAAAACTACATCACCCATGATGCTGTGCAGAAATTCCACCAATCAGAATCATTCTGAGAATTGTTAAATGTGCCAAATGAGAAATGTGCTAAAAGATATCTTTAGCTC
zSNP6109980	zC201P7	56825	1	22.4					1	93.01	TACATTCTTGTCAATGTTCCAGGCTTTACAGGATTTTGTTTAATGGATGTGTCATTTCCTCACATAAAGTAAGAGTGTATCAAAATTTCCTTTCGCATGAAAAGCCAAATACAGGCTTTCCACCCTTAACCCGGGGTTAGCAGCTTTTTT[A/T]ACCTCAGGTTTTATGTACATACATTAATCATTTTTTCTTCAAGGAATTCTTGAGGGTTGGTTTAAAAAAAAAAGCTGCACAAATCTTGTCAGCATTTTTAATGTTACATTTTCATTGAGCATCAAGTTGGCATATTATGATGATTTCTGG
zSNP6109979	zC201P7	56807	1	22.4					1	93.01	AATAGCATCAATATTATTTACATTCTTGTCAATGTTCCAGGCTTTACAGGATTTTGTTTAATGGATGTGTCATTTCCTCACATAAAGTAAGAGTGTATCAAAATTTCCTTTCGCATGAAAAGCCAAATACAGGCTTTCCACCCTTAACCC[T/G]GGGTTAGCAGCTTTTTTTACCTCAGGTTTTATGTACATACATTAATCATTTTTTCTTCAAGGAATTCTTGAGGGTTGGTTTAAAAAAAAAAGCTGCACAAATCTTGTCAGCATTTTTAATGTTACATTTTCATTGAGCATCAAGTTGGCA
zSNP6110150	zC201P7	58785	1	22.4					1	93.01	TTTATACAGTTTTACTTTTGATCAAATTATAGTGAGTATACAGTAAGTCAAATATATTAACCCAGGGTTACAAAGTATATATTTTAAGTGTGAAAGGCCTCTTAAAACTGAAAAATTAAGGCCAGATGTAGTTCACCCAAAATCATGTAT[A/G]ATAATATTTCAAAATGTGTTTCTGACTGATTATCACAGTGTGATGGAGACTTCTGGAAAAAATCAAGGGCTGCTCAGTATAATCAGGATTGCATGTGTGTTGAGTGAGATCCACATTGCTGTTTGACTGCTTCATGGTGTTATTAGGAGA
zSNP6110142	zC201P7	58735	1	22.4					1	93.01	ATTATGAAATATTAAAAATACAAACATCATTAAAAAATAATAATACATATTTTATACAGTTTTACTTTTGATCAAATTATAGTGAGTATACAGTAAGTCAAATATATTAACCCAGGGTTACAAAGTATATATTTTAAGTGTGAAAGGCCT[T/C]TTAAAACTGAAAAATTAAGGCCAGATGTAGTTCACCCAAAATCATGTATGATAATATTTCAAAATGTGTTTCTGACTGATTATCACAGTGTGATGGAGACTTCTGGAAAAAATCAAGGGCTGCTCAGTATAATCAGGATTGCATGTGTGT
zSNP6110152	zC201P7	58811	1	22.4					1	93.01	TTATAGTGAGTATACAGTAAGTCAAATATATTAACCCAGGGTTACAAAGTATATATTTTAAGTGTGAAAGGCCTCTTAAAACTGAAAAATTAAGGCCAGATGTAGTTCACCCAAAATCATGTATGATAATATTTCAAAATGTGTTTCTGA[T/C]TGATTATCACAGTGTGATGGAGACTTCTGGAAAAAATCAAGGGCTGCTCAGTATAATCAGGATTGCATGTGTGTTGAGTGAGATCCACATTGCTGTTTGACTGCTTCATGGTGTTATTAGGAGATGACAGCATTGGGTGAGTGTCTAAGA
zSNP6110159	zC201P7	58843	1	22.4					1	93.01	AACCCAGGGTTACAAAGTATATATTTTAAGTGTGAAAGGCCTCTTAAAACTGAAAAATTAAGGCCAGATGTAGTTCACCCAAAATCATGTATGATAATATTTCAAAATGTGTTTCTGACTGATTATCACAGTGTGATGGAGACTTCTGGA[A/G]AAAATCAAGGGCTGCTCAGTATAATCAGGATTGCATGTGTGTTGAGTGAGATCCACATTGCTGTTTGACTGCTTCATGGTGTTATTAGGAGATGACAGCATTGGGTGAGTGTCTAAGATACATTATGCTGAAAACTGTGGATATTACTCG
zSNP6110156	zC201P7	58838	1	22.4					1	93.01	ATATTAACCCAGGGTTACAAAGTATATATTTTAAGTGTGAAAGGCCTCTTAAAACTGAAAAATTAAGGCCAGATGTAGTTCACCCAAAATCATGTATGATAATATTTCAAAATGTGTTTCTGACTGATTATCACAGTGTGATGGAGACTT[T/C]TGGAAAAAATCAAGGGCTGCTCAGTATAATCAGGATTGCATGTGTGTTGAGTGAGATCCACATTGCTGTTTGACTGCTTCATGGTGTTATTAGGAGATGACAGCATTGGGTGAGTGTCTAAGATACATTATGCTGAAAACTGTGGATATT
zSNP6110139	zC201P7	58665	1	22.4					1	93.01	TATTCCAAAATGCGCATATAGGTAGGTGGATGGAAACGTAGCTGAAGCTTGGGTTGGAAAAATACACAGCATTATGAAATATTAAAAATACAAACATCATTAAAAAATAATAATACATATTTTATACAGTTTTACTTTTGATCAAATTAT[A/T]GTGAGTATACAGTAAGTCAAATATATTAACCCAGGGTTACAAAGTATATATTTTAAGTGTGAAAGGCCTCTTAAAACTGAAAAATTAAGGCCAGATGTAGTTCACCCAAAATCATGTATGATAATATTTCAAAATGTGTTTCTGACTGAT
zSNP6110050	zC201P7	57585	1	22.4					1	93.01	TAGCAGTTGGCATACAACTTTGAGGTGCATTTCCGCCACCTACTGGTTAGGAGAGTGTATAACCAGTGACATTTCTACCAACTTATTCTTATTTAGATTCTATTACATAAACCTAATAAAATCCCTAAGAAACATTAGTAATGCTTTCAA[T/C]CTTTTATCTCCTACTCCACTACCTAAAATAATGTTAATTACAATAACCATTATCGTCATATTCCATTCACTCCTATATAATGGACATTTCTTTACCATACTTGTCAACATTGGTATGTGAAAATAAGGAATAAGCCCACCATAAAATCCC
zSNP6110046	zC201P7	57514	1	22.4					1	93.01	CCATTTTTGTTATTACATGATCTACTAAAGCAAAAAATTACATGACTTTTTTCTTCTTCGTGGTTTTAAATTAGCAGTTGGCATACAACTTTGAGGTGCATTTCCGCCACCTACTGGTTAGGAGAGTGTATAACCAGTGACATTTCTACC[A/C]ACTTATTCTTATTTAGATTCTATTACATAAACCTAATAAAATCCCTAAGAAACATTAGTAATGCTTTCAACCTTTTATCTCCTACTCCACTACCTAAAATAATGTTAATTACAATAACCATTATCGTCATATTCCATTCACTCCTATATA
zSNP6110085	zC201P7	57805	1	22.4					1	93.01	CTCCTATATAATGGACATTTCTTTACCATACTTGTCAACATTGGTATGTGAAAATAAGGAATAAGCCCACCATAAAATCCCCCAAAAATCGACATCTTTAGATGTTAATAATATAATTATGTGTATATGGATGTTCAAACACGCACCCAA[A/C]GCCCAGAGTTTCCACGGTTGCTCTGCTTCAAATTGGATGTACAGAATGCGTTTGGAAATCAGCGTATATTTATCACTATGGAGCGCGTCAGCTAACAGTAAACTACATAAACTGACTGTTTTGCATAGGGTTGCATAGGAGGGGCCCCAG
zSNP6110135	zC201P7	58622	1	22.4					1	93.01	TTATGCACATCTTGGCATTTTCGTCAGGGTTTTTTTTATGCGATATTCCAAAATGCGCATATAGGTAGGTGGATGGAAACGTAGCTGAAGCTTGGGTTGGAAAAATACACAGCATTATGAAATATTAAAAATACAAACATCATTAAAAAA[A/T]AATAATACATATTTTATACAGTTTTACTTTTGATCAAATTATAGTGAGTATACAGTAAGTCAAATATATTAACCCAGGGTTACAAAGTATATATTTTAAGTGTGAAAGGCCTCTTAAAACTGAAAAATTAAGGCCAGATGTAGTTCACCC
zSNP6110130	zC201P7	58570	1	22.4					1	93.01	TAAACATTTTAAAAATGTGCATTAACAAAATTAATGTGCATTTTTAAAATATTTATGCACATCTTGGCATTTTCGTCAGGGTTTTTTTTATGCGATATTCCAAAATGCGCATATAGGTAGGTGGATGGAAACGTAGCTGAAGCTTGGGTT[A/G]GAAAAATACACAGCATTATGAAATATTAAAAATACAAACATCATTAAAAAATAATAATACATATTTTATACAGTTTTACTTTTGATCAAATTATAGTGAGTATACAGTAAGTCAAATATATTAACCCAGGGTTACAAAGTATATATTTTA
zSNP6108624	zC201P7	32840	1	22.4					1	93.01	GCAACATTTTCATGCTAATAAAGCATGTTTTATGCGGGAATGTAACCGATATGATATGCTGCAACGGCCCCTTTAAGTACGAGATCAATGTCGTGAATTTTGACGCTCTCGCCGCACAGTTAAAAATCAGGCGAGGGCTTTTACTTTTCT[T/G]GATTGCTTTTCAAAACAATGTGGTTGGGTTTACGTACGTTAATGGGTGGGCGGGTTAATCTGTGCTTTTTCAAATACTATTGGTTGGATTTAGGGAAGGGTGGGAACATCGGTCGGTTGGTTAATCAGTCAGTAAGTCAGTCGACAGCAG
zSNP6107760	zC201P7	5082	1	22.4					1	93.01	AATAAATTATTATTATTATTATTTAATAACAATACTTATCGGTTAAAATATTGTCAATCTAGGACATTTTGATGAAGACTGGATAATTTGCCATAACAAAATTAAGTAAAACTATGCACATTCATTATAATGACATTATTTCAATGTTAG[T/C]TGTGTTAAAGTATTATGCATATTAATGACCCCTTTTTTCTACAGCTTTGGTTTTGTCATCTTCTAATATTGATCAACCAATATTATAGATTTGTGTTCAATCAACAGTTTAAATTACTGTGTTTTGATGGTCCTCTTTAGACATTCTGTT
zSNP6108627	zC201P7	32877	1	22.4					1	93.01	GAATGTAACCGATATGATATGCTGCAACGGCCCCTTTAAGTACGAGATCAATGTCGTGAATTTTGACGCTCTCGCCGCACAGTTAAAAATCAGGCGAGGGCTTTTACTTTTCTTGATTGCTTTTCAAAACAATGTGGTTGGGTTTACGTA[A/C]GTTAATGGGTGGGCGGGTTAATCTGTGCTTTTTCAAATACTATTGGTTGGATTTAGGGAAGGGTGGGAACATCGGTCGGTTGGTTAATCAGTCAGTAAGTCAGTCGACAGCAGCCTCTGATGGATTTACGTGGGAACAGCCGTCACGAAT
zSNP6108631	zC201P7	32945	1	22.4					1	93.01	CTCTCGCCGCACAGTTAAAAATCAGGCGAGGGCTTTTACTTTTCTTGATTGCTTTTCAAAACAATGTGGTTGGGTTTACGTACGTTAATGGGTGGGCGGGTTAATCTGTGCTTTTTCAAATACTATTGGTTGGATTTAGGGAAGGGTGGG[A/G]ACATCGGTCGGTTGGTTAATCAGTCAGTAAGTCAGTCGACAGCAGCCTCTGATGGATTTACGTGGGAACAGCCGTCACGAATGGCACTTGCGAAAGTAATTTGAGATCTGAAAAAGCGTACACAGCGGCCCTTGGTGAATTCTCGAAAAC
zSNP6108630	zC201P7	32939	1	22.4					1	93.01	TTGACGCTCTCGCCGCACAGTTAAAAATCAGGCGAGGGCTTTTACTTTTCTTGATTGCTTTTCAAAACAATGTGGTTGGGTTTACGTACGTTAATGGGTGGGCGGGTTAATCTGTGCTTTTTCAAATACTATTGGTTGGATTTAGGGAAG[A/G]GTGGGAACATCGGTCGGTTGGTTAATCAGTCAGTAAGTCAGTCGACAGCAGCCTCTGATGGATTTACGTGGGAACAGCCGTCACGAATGGCACTTGCGAAAGTAATTTGAGATCTGAAAAAGCGTACACAGCGGCCCTTGGTGAATTCTC
zSNP6107783	zC201P7	5342	1	22.4					1	93.01	TAAATTACTGTGTTTTGATGGTCCTCTTTAGACATTCTGTTGACTAAATACATGTCAGCTAACTCTCATTAGAGTATTAGTAGACTATTAGCCTACATTTATGGTTAGGTATGTCTTAATTCTTTTAGTTGTATCAAATAAATGTTTCTA[C/G]TCATCTCAACTTACATCAATCAAACTAACTAAATATATTAAACTTTGTATAACCTAAAAAAAATGATTAACCAGTTAAAATAAGTTAAAGCAACCTAAAAGATTTGTTGTCTTGCCCTGTTAGTCACTACATTTAAATAGTGTAGTAGAG
zSNP6107795	zC201P7	5780	1	22.4					1	93.01	ACATAGCAAATTATTTATTGTCAGCAGAAACATCCAAAGAGTAACATCAATATACAGTATGCTATTAAGCATTTCAATCGAAATATGAATTCTAGGGCTGATGTTGTAATCAATAAATGGCATTTTGATATTTTAGCAGCTTATAAAAAT[A/T]ACTGTTTATTGGTGGTAGATATGTGATGTGATATTTGTGCTAATGCATATGTGTGTGTCTGCAGATTTTGACGCAGGAGGACTGGAATGTGGTTCTGTATAACGGCATGGCCTCCACATCCCCATATGCAGCTCTATATTTTGTGGCCTT
zSNP6107796	zC201P7	5800	1	22.4					1	93.01	TCAGCAGAAACATCCAAAGAGTAACATCAATATACAGTATGCTATTAAGCATTTCAATCGAAATATGAATTCTAGGGCTGATGTTGTAATCAATAAATGGCATTTTGATATTTTAGCAGCTTATAAAAATAACTGTTTATTGGTGGTAGA[T/C]ATGTGATGTGATATTTGTGCTAATGCATATGTGTGTGTCTGCAGATTTTGACGCAGGAGGACTGGAATGTGGTTCTGTATAACGGCATGGCCTCCACATCCCCATATGCAGCTCTATATTTTGTGGCCTTGATGACATTTGGGAATTACG
zSNP6107794	zC201P7	5778	1	22.4					1	93.01	CTACATAGCAAATTATTTATTGTCAGCAGAAACATCCAAAGAGTAACATCAATATACAGTATGCTATTAAGCATTTCAATCGAAATATGAATTCTAGGGCTGATGTTGTAATCAATAAATGGCATTTTGATATTTTAGCAGCTTATAAAA[A/G]TAACTGTTTATTGGTGGTAGATATGTGATGTGATATTTGTGCTAATGCATATGTGTGTGTCTGCAGATTTTGACGCAGGAGGACTGGAATGTGGTTCTGTATAACGGCATGGCCTCCACATCCCCATATGCAGCTCTATATTTTGTGGCC
zSNP6107791	zC201P7	5509	1	22.4					1	93.01	CAATCAAACTAACTAAATATATTAAACTTTGTATAACCTAAAAAAAATGATTAACCAGTTAAAATAAGTTAAAGCAACCTAAAAGATTTGTTGTCTTGCCCTGTTAGTCACTACATTTAAATAGTGTAGTAGAGTAAGTTCATGTTTACC[T/G]GCAAAGTTATAATGTCTGTTGTGGGACCATCAAAATAAAATGTTAACAGATATATCGAGCAGACCATATACTAGTATTAGTCCTAGTACTCTTATGGCTGATAGTCTACATTTTTATTCTACATAGCAAATTATTTATTGTCAGCAGAAA
zSNP6107793	zC201P7	5709	1	22.4					1	93.01	ATATATCGAGCAGACCATATACTAGTATTAGTCCTAGTACTCTTATGGCTGATAGTCTACATTTTTATTCTACATAGCAAATTATTTATTGTCAGCAGAAACATCCAAAGAGTAACATCAATATACAGTATGCTATTAAGCATTTCAATC[A/G]AAATATGAATTCTAGGGCTGATGTTGTAATCAATAAATGGCATTTTGATATTTTAGCAGCTTATAAAAATAACTGTTTATTGGTGGTAGATATGTGATGTGATATTTGTGCTAATGCATATGTGTGTGTCTGCAGATTTTGACGCAGGAG
zSNP6108645	zC201P7	33270	1	22.4					1	93.01	TGATGTATTTTGCTCTCTTCAGAAATGTATATAGCGGTACATAATCAGAATGAGCCTGGGTTGGTTAAATTATTAGCTTTTACAAATTTAAGTGGATTGAACAACACAGGCTCATTGTGGATACGTACCTCTGTCTACATTTCTGGAGAG[T/C]GCAAATTATGTATCCAGAGGAACATCTGGCTGTATTATATCTTTAAAACGATTGCTACGGGGCGTTACGATGCCTCAGATGGCTTCTGTTCCTTTTTACACTACCAGCAGTTTTCCCAGTGGCTTGCCAAATACATCAGCGGACTTGGAA
zSNP6108639	zC201P7	33071	1	22.4					1	93.01	TGGTTGGATTTAGGGAAGGGTGGGAACATCGGTCGGTTGGTTAATCAGTCAGTAAGTCAGTCGACAGCAGCCTCTGATGGATTTACGTGGGAACAGCCGTCACGAATGGCACTTGCGAAAGTAATTTGAGATCTGAAAAAGCGTACACAG[A/C]GGCCCTTGGTGAATTCTCGAAAACAAAACTGCCAAAAAGTAGCTCCTGTGATGTATTTTGCTCTCTTCAGAAATGTATATAGCGGTACATAATCAGAATGAGCCTGGGTTGGTTAAATTATTAGCTTTTACAAATTTAAGTGGATTGAAC
zSNP6108646	zC201P7	33283	1	22.4					1	93.01	TCTCTTCAGAAATGTATATAGCGGTACATAATCAGAATGAGCCTGGGTTGGTTAAATTATTAGCTTTTACAAATTTAAGTGGATTGAACAACACAGGCTCATTGTGGATACGTACCTCTGTCTACATTTCTGGAGAGCGCAAATTATGTA[T/G]CCAGAGGAACATCTGGCTGTATTATATCTTTAAAACGATTGCTACGGGGCGTTACGATGCCTCAGATGGCTTCTGTTCCTTTTTACACTACCAGCAGTTTTCCCAGTGGCTTGCCAAATACATCAGCGGACTTGGAACGTGGAGCCGAGT
zSNP6108648	zC201P7	33338	1	22.4					1	93.01	ATTATTAGCTTTTACAAATTTAAGTGGATTGAACAACACAGGCTCATTGTGGATACGTACCTCTGTCTACATTTCTGGAGAGCGCAAATTATGTATCCAGAGGAACATCTGGCTGTATTATATCTTTAAAACGATTGCTACGGGGCGTTA[T/C]GATGCCTCAGATGGCTTCTGTTCCTTTTTACACTACCAGCAGTTTTCCCAGTGGCTTGCCAAATACATCAGCGGACTTGGAACGTGGAGCCGAGTTGATCATGATGACAGGGTTTGAGTCCAGCAAAAGAGCCTTCTTCTTCTTCTTTTT
zSNP6108647	zC201P7	33333	1	22.4					1	93.01	GTTAAATTATTAGCTTTTACAAATTTAAGTGGATTGAACAACACAGGCTCATTGTGGATACGTACCTCTGTCTACATTTCTGGAGAGCGCAAATTATGTATCCAGAGGAACATCTGGCTGTATTATATCTTTAAAACGATTGCTACGGGG[A/C]GTTACGATGCCTCAGATGGCTTCTGTTCCTTTTTACACTACCAGCAGTTTTCCCAGTGGCTTGCCAAATACATCAGCGGACTTGGAACGTGGAGCCGAGTTGATCATGATGACAGGGTTTGAGTCCAGCAAAAGAGCCTTCTTCTTCTTC
zSNP6108638	zC201P7	33048	1	22.4					1	93.01	ATCTGTGCTTTTTCAAATACTATTGGTTGGATTTAGGGAAGGGTGGGAACATCGGTCGGTTGGTTAATCAGTCAGTAAGTCAGTCGACAGCAGCCTCTGATGGATTTACGTGGGAACAGCCGTCACGAATGGCACTTGCGAAAGTAATTT[A/G]AGATCTGAAAAAGCGTACACAGCGGCCCTTGGTGAATTCTCGAAAACAAAACTGCCAAAAAGTAGCTCCTGTGATGTATTTTGCTCTCTTCAGAAATGTATATAGCGGTACATAATCAGAATGAGCCTGGGTTGGTTAAATTATTAGCTT
zSNP6108633	zC201P7	32964	1	22.4					1	93.01	AATCAGGCGAGGGCTTTTACTTTTCTTGATTGCTTTTCAAAACAATGTGGTTGGGTTTACGTACGTTAATGGGTGGGCGGGTTAATCTGTGCTTTTTCAAATACTATTGGTTGGATTTAGGGAAGGGTGGGAACATCGGTCGGTTGGTTA[A/G]TCAGTCAGTAAGTCAGTCGACAGCAGCCTCTGATGGATTTACGTGGGAACAGCCGTCACGAATGGCACTTGCGAAAGTAATTTGAGATCTGAAAAAGCGTACACAGCGGCCCTTGGTGAATTCTCGAAAACAAAACTGCCAAAAAGTAGC
zSNP6108632	zC201P7	32947	1	22.4					1	93.01	CTCGCCGCACAGTTAAAAATCAGGCGAGGGCTTTTACTTTTCTTGATTGCTTTTCAAAACAATGTGGTTGGGTTTACGTACGTTAATGGGTGGGCGGGTTAATCTGTGCTTTTTCAAATACTATTGGTTGGATTTAGGGAAGGGTGGGAA[C/G]ATCGGTCGGTTGGTTAATCAGTCAGTAAGTCAGTCGACAGCAGCCTCTGATGGATTTACGTGGGAACAGCCGTCACGAATGGCACTTGCGAAAGTAATTTGAGATCTGAAAAAGCGTACACAGCGGCCCTTGGTGAATTCTCGAAAACAA
zSNP6108634	zC201P7	32968	1	22.4					1	93.01	AGGCGAGGGCTTTTACTTTTCTTGATTGCTTTTCAAAACAATGTGGTTGGGTTTACGTACGTTAATGGGTGGGCGGGTTAATCTGTGCTTTTTCAAATACTATTGGTTGGATTTAGGGAAGGGTGGGAACATCGGTCGGTTGGTTAATCA[A/G]TCAGTAAGTCAGTCGACAGCAGCCTCTGATGGATTTACGTGGGAACAGCCGTCACGAATGGCACTTGCGAAAGTAATTTGAGATCTGAAAAAGCGTACACAGCGGCCCTTGGTGAATTCTCGAAAACAAAACTGCCAAAAAGTAGCTCCT
zSNP6108637	zC201P7	33042	1	22.4					1	93.01	GGGTTAATCTGTGCTTTTTCAAATACTATTGGTTGGATTTAGGGAAGGGTGGGAACATCGGTCGGTTGGTTAATCAGTCAGTAAGTCAGTCGACAGCAGCCTCTGATGGATTTACGTGGGAACAGCCGTCACGAATGGCACTTGCGAAAG[A/T]AATTTGAGATCTGAAAAAGCGTACACAGCGGCCCTTGGTGAATTCTCGAAAACAAAACTGCCAAAAAGTAGCTCCTGTGATGTATTTTGCTCTCTTCAGAAATGTATATAGCGGTACATAATCAGAATGAGCCTGGGTTGGTTAAATTAT
zSNP6108635	zC201P7	32978	1	22.4					1	93.01	TTTTACTTTTCTTGATTGCTTTTCAAAACAATGTGGTTGGGTTTACGTACGTTAATGGGTGGGCGGGTTAATCTGTGCTTTTTCAAATACTATTGGTTGGATTTAGGGAAGGGTGGGAACATCGGTCGGTTGGTTAATCAGTCAGTAAGT[T/C]AGTCGACAGCAGCCTCTGATGGATTTACGTGGGAACAGCCGTCACGAATGGCACTTGCGAAAGTAATTTGAGATCTGAAAAAGCGTACACAGCGGCCCTTGGTGAATTCTCGAAAACAAAACTGCCAAAAAGTAGCTCCTGTGATGTATT
zSNP6107995	zC201P7	10204	1	22.4					1	93.01	ATATGTTTTAATAAATGACAATTATTATTTGTGAATTACATTTTTTGCGCAAATACATCAAATTAAAGTCTCATGGTGGTTTTTAAAGGTATAGGAAGATGGAAATGTATGAGGATAGAAAAAAAGTTTAAAAGTAAATCTTTTGTTTGA[A/T]AATGTTTGATTTAAACTAGTGGTGGGCCGTCATCGGCGTTAACATGCTGCGTTAACGCAAGTCTCCTATCGTGCAATAATAAAAAAATATCGTTGTTAATCTATTCTCAAAGTTGGGTTGGAAGCTGTGTCTATTCGGTGAGCCGTCTGA
zSNP6107996	zC201P7	10211	1	22.4					1	93.01	TTAATAAATGACAATTATTATTTGTGAATTACATTTTTTGCGCAAATACATCAAATTAAAGTCTCATGGTGGTTTTTAAAGGTATAGGAAGATGGAAATGTATGAGGATAGAAAAAAAGTTTAAAAGTAAATCTTTTGTTTGAAAATGTT[T/C]GATTTAAACTAGTGGTGGGCCGTCATCGGCGTTAACATGCTGCGTTAACGCAAGTCTCCTATCGTGCAATAATAAAAAAATATCGTTGTTAATCTATTCTCAAAGTTGGGTTGGAAGCTGTGTCTATTCGGTGAGCCGTCTGACAAAAAA
zSNP6107994	zC201P7	10141	1	22.4					1	93.01	GTTTGCATGTTAAACAGCCACTTTTTGATAATAAAATCAAATCTGAACAGGATTTTTTTATATATATGTTTTAATAAATGACAATTATTATTTGTGAATTACATTTTTTGCGCAAATACATCAAATTAAAGTCTCATGGTGGTTTTTAAA[T/G]GTATAGGAAGATGGAAATGTATGAGGATAGAAAAAAAGTTTAAAAGTAAATCTTTTGTTTGAAAATGTTTGATTTAAACTAGTGGTGGGCCGTCATCGGCGTTAACATGCTGCGTTAACGCAAGTCTCCTATCGTGCAATAATAAAAAAA
zSNP6107991	zC201P7	10093	1	22.4					1	93.01	CAGTTCTATAAGAAGTACACTCCTGTTTTTTGTGGAGGGGGACGGGTGGTTTGCATGTTAAACAGCCACTTTTTGATAATAAAATCAAATCTGAACAGGATTTTTTTATATATATGTTTTAATAAATGACAATTATTATTTGTGAATTAC[A/T]TTTTTTGCGCAAATACATCAAATTAAAGTCTCATGGTGGTTTTTAAAGGTATAGGAAGATGGAAATGTATGAGGATAGAAAAAAAGTTTAAAAGTAAATCTTTTGTTTGAAAATGTTTGATTTAAACTAGTGGTGGGCCGTCATCGGCGT
zSNP6107993	zC201P7	10121	1	22.4					1	93.01	TTTGTGGAGGGGGACGGGTGGTTTGCATGTTAAACAGCCACTTTTTGATAATAAAATCAAATCTGAACAGGATTTTTTTATATATATGTTTTAATAAATGACAATTATTATTTGTGAATTACATTTTTTGCGCAAATACATCAAATTAAA[T/G]TCTCATGGTGGTTTTTAAAGGTATAGGAAGATGGAAATGTATGAGGATAGAAAAAAAGTTTAAAAGTAAATCTTTTGTTTGAAAATGTTTGATTTAAACTAGTGGTGGGCCGTCATCGGCGTTAACATGCTGCGTTAACGCAAGTCTCCT
zSNP6108037	zC201P7	14243	1	22.4					1	93.01	ATAAAAGCGATATTTACATAATAAGTATTCTTTAATAAAATTGTAGGTAATTATAGCAAATAAAATAATAATGAACAAAAAAAGTCATAAATGTGAAAATTATAAATGTGATTTTGTTAGTCCAGGTTCCTGGCGCTATGCTTATCTTCA[T/G]TTTTTGTGTGTGCGTTGTAGTCCAGTCTGTGGGGAAGTCGTCGCTCGAGTTGGAACAGTCTTGGCCATGCCCCCAATCTGCTGCGACGAGCTCAATCTGGGGAGCGAGAGTCCCTGCTGTCAGGACCTGGACGGGACAGCATAGATGACA
zSNP6108043	zC201P7	14548	1	22.4					1	93.01	ATCAGAGGATGAGAAATCCAGTCTGGGCGGAGTTTCGTGTCTAGGGTCCTTTGATTTTCCAGAGCTCCTGCAAGTTCCGCGCCCATATTTGGAGTGTAATGGCAGATTAGATGGAGGTTATAATTCCTCTCCGAACATTACACACCCTGA[C/G]CCAACATCAACACAAGGCGCAGAAGATGATGAATTTGAGGAGGTCTGACCTTGCCTTTTGTTGTTGTTATTATTGTTATTATTATACAAGAGCACTATTGCCTAATAGTTGATTAAAAAAAATATCCATCCATCCATCCATCTATCCATC
zSNP6108091	zC201P7	18981	1	22.4					1	93.01	TATCAAATCACATAATGTGTTGAGGCAAAGTCACTTTCAGAGTTTTATTTGGTTGCGCATAAAGAATTTATTTAATAAAAGTGTTTACATTGTGGTTTATATGCACTCATCTTATAAAAAGAATCCTCCCCTGTCATTTTTCATCCATTT[-/A]AAAAAAAAAAATATCCCAAAGGAAAGCAAAGAGGGGATATTATGTCTTGAAGTGCATGATGTGTGTCTCATGTAATCTCTTAATCAGTGTTTCAACTGCAAAAGGACGTCAATAAAGCAGCTTGTACACTGTCAGGTTTTCTAGTGTGAC
zSNP6108042	zC201P7	14545	1	22.4					1	93.01	CCTATCAGAGGATGAGAAATCCAGTCTGGGCGGAGTTTCGTGTCTAGGGTCCTTTGATTTTCCAGAGCTCCTGCAAGTTCCGCGCCCATATTTGGAGTGTAATGGCAGATTAGATGGAGGTTATAATTCCTCTCCGAACATTACACACCC[T/C]GAGCCAACATCAACACAAGGCGCAGAAGATGATGAATTTGAGGAGGTCTGACCTTGCCTTTTGTTGTTGTTATTATTGTTATTATTATACAAGAGCACTATTGCCTAATAGTTGATTAAAAAAAATATCCATCCATCCATCCATCTATCC
zSNP6108038	zC201P7	14257	1	22.4					1	93.01	TACATAATAAGTATTCTTTAATAAAATTGTAGGTAATTATAGCAAATAAAATAATAATGAACAAAAAAAGTCATAAATGTGAAAATTATAAATGTGATTTTGTTAGTCCAGGTTCCTGGCGCTATGCTTATCTTCATTTTTTGTGTGTGC[A/G]TTGTAGTCCAGTCTGTGGGGAAGTCGTCGCTCGAGTTGGAACAGTCTTGGCCATGCCCCCAATCTGCTGCGACGAGCTCAATCTGGGGAGCGAGAGTCCCTGCTGTCAGGACCTGGACGGGACAGCATAGATGACAACCTATCAGAGGAT
zSNP6108039	zC201P7	14290	1	22.4					1	93.01	TAATTATAGCAAATAAAATAATAATGAACAAAAAAAGTCATAAATGTGAAAATTATAAATGTGATTTTGTTAGTCCAGGTTCCTGGCGCTATGCTTATCTTCATTTTTTGTGTGTGCGTTGTAGTCCAGTCTGTGGGGAAGTCGTCGCTC[C/G]AGTTGGAACAGTCTTGGCCATGCCCCCAATCTGCTGCGACGAGCTCAATCTGGGGAGCGAGAGTCCCTGCTGTCAGGACCTGGACGGGACAGCATAGATGACAACCTATCAGAGGATGAGAAATCCAGTCTGGGCGGAGTTTCGTGTCTA
zSNP6107836	zC201P7	6230	1	22.4					1	93.01	AGTCAGGATTTACTACAGTGCAGTGAAAACTTGCTCATAAAAAAAGGTCATAGACACAATTATTTTTGCCGCTGGCCTTATTGTATATGCATTTGAGTTTTCCTTTCAGACACACAATTTATGGGAGGAGGAGAGTATTTAAATGAATTG[T/C]GCAAAGTGATTTACTGGAGCACAAAACCAGTGCAAAGGTGTATTTGTGGGAATAGTCAATAATTCATTGTGTGAATTAAAATTATATTATTTTCTAATCATTAGAATTTTAAAAGAGCCGTGAAATTAAAATAATTTTTTTAGATGTAAA
zSNP6107837	zC201P7	6231	1	22.4					1	93.01	GTCAGGATTTACTACAGTGCAGTGAAAACTTGCTCATAAAAAAAGGTCATAGACACAATTATTTTTGCCGCTGGCCTTATTGTATATGCATTTGAGTTTTCCTTTCAGACACACAATTTATGGGAGGAGGAGAGTATTTAAATGAATTGT[A/G]CAAAGTGATTTACTGGAGCACAAAACCAGTGCAAAGGTGTATTTGTGGGAATAGTCAATAATTCATTGTGTGAATTAAAATTATATTATTTTCTAATCATTAGAATTTTAAAAGAGCCGTGAAATTAAAATAATTTTTTTAGATGTAAAA
zSNP6107826	zC201P7	6174	1	22.4					1	93.01	ATTTACTAACAGTTTGCACCAGCACAGACCCTCTTGGCATTAAAAAAAAAAAACACAGTCAGGATTTACTACAGTGCAGTGAAAACTTGCTCATAAAAAAAGGTCATAGACACAATTATTTTTGCCGCTGGCCTTATTGTATATGCATTT[A/G]AGTTTTCCTTTCAGACACACAATTTATGGGAGGAGGAGAGTATTTAAATGAATTGTGCAAAGTGATTTACTGGAGCACAAAACCAGTGCAAAGGTGTATTTGTGGGAATAGTCAATAATTCATTGTGTGAATTAAAATTATATTATTTTC
zSNP6107797	zC201P7	5907	1	22.4					1	93.01	ATATTTTAGCAGCTTATAAAAATAACTGTTTATTGGTGGTAGATATGTGATGTGATATTTGTGCTAATGCATATGTGTGTGTCTGCAGATTTTGACGCAGGAGGACTGGAATGTGGTTCTGTATAACGGCATGGCCTCCACATCCCCATA[T/C]GCAGCTCTATATTTTGTGGCCTTGATGACATTTGGGAATTACGTCCTCTTCAATTTACTGGTTGCCATCTTAGTAGAGGGTTTCCAAGCAGAGGTAAGATATCAGATTTTGGCCAGATTTACTAACAGTTTGCACCAGCACAGACCCTCT
zSNP6107825	zC201P7	6164	1	22.4					1	93.01	TTTTGGCCAGATTTACTAACAGTTTGCACCAGCACAGACCCTCTTGGCATTAAAAAAAAAAAACACAGTCAGGATTTACTACAGTGCAGTGAAAACTTGCTCATAAAAAAAGGTCATAGACACAATTATTTTTGCCGCTGGCCTTATTGT[A/T]TATGCATTTGAGTTTTCCTTTCAGACACACAATTTATGGGAGGAGGAGAGTATTTAAATGAATTGTGCAAAGTGATTTACTGGAGCACAAAACCAGTGCAAAGGTGTATTTGTGGGAATAGTCAATAATTCATTGTGTGAATTAAAATTA
zSNP6107945	zC201P7	9677	1	22.4					1	93.01	GGCTGTGTGTTTGGTTTGTGTGTGTAATTTTCATGTAGATGAGCCTCATCTGTAGTGTATAAGCGCAGGCGTTGAGCTGCAGCTGGTGTGATGATGTGTTTGATAGGAAAACGCTTTCACTCAAAGCTTCTGTTGTTCCTCTTTTTTTCC[-/C]TCCCTGTCTGTCTTTTATCCCTTTCTCTTTTGTCCGAAAGGTGATATCATGCACACATACGCACACACACAGGACGCTTTACCTCCTCACACAATACAGTCTTTTTACTCTGCTAAATATTGTAGATCATCCTTCATGAGGATATTTTTC
zSNP6107989	zC201P7	10090	1	22.4					1	93.01	CTGCAGTTCTATAAGAAGTACACTCCTGTTTTTTGTGGAGGGGGACGGGTGGTTTGCATGTTAAACAGCCACTTTTTGATAATAAAATCAAATCTGAACAGGATTTTTTTATATATATGTTTTAATAAATGACAATTATTATTTGTGAAT[A/T]ACATTTTTTGCGCAAATACATCAAATTAAAGTCTCATGGTGGTTTTTAAAGGTATAGGAAGATGGAAATGTATGAGGATAGAAAAAAAGTTTAAAAGTAAATCTTTTGTTTGAAAATGTTTGATTTAAACTAGTGGTGGGCCGTCATCGG
zSNP6107990	zC201P7	10092	1	22.4					1	93.01	GCAGTTCTATAAGAAGTACACTCCTGTTTTTTGTGGAGGGGGACGGGTGGTTTGCATGTTAAACAGCCACTTTTTGATAATAAAATCAAATCTGAACAGGATTTTTTTATATATATGTTTTAATAAATGACAATTATTATTTGTGAATTA[A/C]ATTTTTTGCGCAAATACATCAAATTAAAGTCTCATGGTGGTTTTTAAAGGTATAGGAAGATGGAAATGTATGAGGATAGAAAAAAAGTTTAAAAGTAAATCTTTTGTTTGAAAATGTTTGATTTAAACTAGTGGTGGGCCGTCATCGGCG
zSNP6107987	zC201P7	10048	1	22.4					1	93.01	TTTTGGGATATGAATGAGCAAATCTCAATGGTTGTTTGTTGTCTGCAGTTCTATAAGAAGTACACTCCTGTTTTTTGTGGAGGGGGACGGGTGGTTTGCATGTTAAACAGCCACTTTTTGATAATAAAATCAAATCTGAACAGGATTTTT[A/T]TATATATATGTTTTAATAAATGACAATTATTATTTGTGAATTACATTTTTTGCGCAAATACATCAAATTAAAGTCTCATGGTGGTTTTTAAAGGTATAGGAAGATGGAAATGTATGAGGATAGAAAAAAAGTTTAAAAGTAAATCTTTTG
zSNP6107955	zC201P7	9803	1	22.4					1	93.01	CTTCTGTTGTTCCTCTTTTTTTCCCTCCCTGTCTGTCTTTTATCCCTTTCTCTTTTGTCCGAAAGGTGATATCATGCACACATACGCACACACACAGGACGCTTTACCTCCTCACACAATACAGTCTTTTTACTCTGCTAAATATTGTAG[A/C]TCATCCTTCATGAGGATATTTTTCTCATTTTTCACACCTTTTTCCATCACTTGGAGATTTGCATGGATTTGCAATGAATTTACATTTGGAGAGATTTTGGGATATGAATGAGCAAATCTCAATGGTTGTTTGTTGTCTGCAGTTCTATAA
zSNP6107983	zC201P7	10030	1	22.4					1	93.01	AATTTACATTTGGAGAGATTTTGGGATATGAATGAGCAAATCTCAATGGTTGTTTGTTGTCTGCAGTTCTATAAGAAGTACACTCCTGTTTTTTGTGGAGGGGGACGGGTGGTTTGCATGTTAAACAGCCACTTTTTGATAATAAAATCA[A/G]ATCTGAACAGGATTTTTTTATATATATGTTTTAATAAATGACAATTATTATTTGTGAATTACATTTTTTGCGCAAATACATCAAATTAAAGTCTCATGGTGGTTTTTAAAGGTATAGGAAGATGGAAATGTATGAGGATAGAAAAAAAGT
zSNP6109154	zC201P7	41701	1	22.4					1	93.01	GATTTTAAATAATATTTAGGTTCCTCTGATGGCAAAGCTGGGGGCTCTGTTTAACACAATACAGAAAATGTGAACCGATCCAGTAAAAAAGCTAAATGATTATGTGGAATGTCTGATAATTTGCTACACTTTTAAATACTTCAAAAGTAG[A/C]ACTGTACACCTCAAATTTAACCAAATCTGCAATGTAAACTACTGTATTACTCTGAAAACACAAAAGGCCATTTAACTATAAAGTCGGCATTGTTCTTGCATATTCTGGCTTTGTTTAATACACACATACACATCAAGCACACATAACGCT
zSNP6109024	zC201P7	39203	1	22.4					1	93.01	GTTCTTCTCTCCATCATGGGCATCACGCTTGAGGAAATTGACCTGAATGCTTCTCTACCCATCAACCCGACCATCATCCGCATCATGAGGGTGCTGCGGATCGCCAGAGGTAATAAATACATGACCCTGAAGATGGGGAAATACTGCAGG[A/G]TATAAGATGTGTCAAGACAGCAAAGAGGGTTTCAGTTTTCCTAGCACCTCTTATTGTAAGGGTAAATTTACAGATGGTTTATTCATTTTATTTAGTTTGAAGTCAGTGAGATAAACAGCGCTCAGCGTTATTGAGTACACCTCATTTTGA
zSNP6109155	zC201P7	41702	1	22.4					1	93.01	ATTTTAAATAATATTTAGGTTCCTCTGATGGCAAAGCTGGGGGCTCTGTTTAACACAATACAGAAAATGTGAACCGATCCAGTAAAAAAGCTAAATGATTATGTGGAATGTCTGATAATTTGCTACACTTTTAAATACTTCAAAAGTAGC[A/T]CTGTACACCTCAAATTTAACCAAATCTGCAATGTAAACTACTGTATTACTCTGAAAACACAAAAGGCCATTTAACTATAAAGTCGGCATTGTTCTTGCATATTCTGGCTTTGTTTAATACACACATACACATCAAGCACACATAACGCTC
zSNP6109157	zC201P7	41734	1	22.4					1	93.01	AAAGCTGGGGGCTCTGTTTAACACAATACAGAAAATGTGAACCGATCCAGTAAAAAAGCTAAATGATTATGTGGAATGTCTGATAATTTGCTACACTTTTAAATACTTCAAAAGTAGCACTGTACACCTCAAATTTAACCAAATCTGCAA[A/T]GTAAACTACTGTATTACTCTGAAAACACAAAAGGCCATTTAACTATAAAGTCGGCATTGTTCTTGCATATTCTGGCTTTGTTTAATACACACATACACATCAAGCACACATAACGCTCATGGTTTTTACATTGTCTCCTGTATCACTATA
zSNP6109156	zC201P7	41722	1	22.4					1	93.01	TCCTCTGATGGCAAAGCTGGGGGCTCTGTTTAACACAATACAGAAAATGTGAACCGATCCAGTAAAAAAGCTAAATGATTATGTGGAATGTCTGATAATTTGCTACACTTTTAAATACTTCAAAAGTAGCACTGTACACCTCAAATTTAA[T/C]CAAATCTGCAATGTAAACTACTGTATTACTCTGAAAACACAAAAGGCCATTTAACTATAAAGTCGGCATTGTTCTTGCATATTCTGGCTTTGTTTAATACACACATACACATCAAGCACACATAACGCTCATGGTTTTTACATTGTCTCC
zSNP6109001	zC201P7	38893	1	22.4					1	93.01	CTCGCTATTTGAAGTGCCTATCATAAAGAAAGGTCACATGGTGTCATGAATAATAATGAAACAAGGCCTCCTCATAGGATAAGGCCATGTAGACTCATGAATAGTAATGAGACACTGCTGTGACATCATGTGAGGGTGAAAAATAGCCAG[A/T]AAGGTGCCTAAATTAAAAGCTTTTCTCTTTTTAAATGAAAAATATTAGGTGCTAACGTTGTTCCATCTTCAGTGCGCCTTTAAGCTTGCAAAGAACAGTATTTGTCTTTATCTAATTCTGTCTTTTTCTGTCAGGTGGAATCAGTTAGAC
zSNP6108975	zC201P7	38636	1	22.4					1	93.01	ACTGCAGCCAGCCCCCAGGGGGCGATCTAACGGCCGAGACCTTCACTCAAACGCAGGCTTGCGGCACACTTGGATGCAACACTATCAGTGTCAAGCTCATCGAAATGAGCCTCAGTGAATCTATGAAACCTCCTAAAGATTGTTGCACGC[A/T]AATACTTCAAACATGTCTGTCACTTATTGAAAGCCTGTCACTCTGTCAGCATCTCACACTATACAGACACAAAAAAACTTGCGACCATGTTCTAATATCCTATCAACTCGCTATTTGAAGTGCCTATCATAAAGAAAGGTCACATGGTGT
zSNP6108974	zC201P7	38631	1	22.4					1	93.01	CTTGTACTGCAGCCAGCCCCCAGGGGGCGATCTAACGGCCGAGACCTTCACTCAAACGCAGGCTTGCGGCACACTTGGATGCAACACTATCAGTGTCAAGCTCATCGAAATGAGCCTCAGTGAATCTATGAAACCTCCTAAAGATTGTTG[T/C]ACGCAAATACTTCAAACATGTCTGTCACTTATTGAAAGCCTGTCACTCTGTCAGCATCTCACACTATACAGACACAAAAAAACTTGCGACCATGTTCTAATATCCTATCAACTCGCTATTTGAAGTGCCTATCATAAAGAAAGGTCACAT
zSNP6108976	zC201P7	38641	1	22.4					1	93.01	AGCCAGCCCCCAGGGGGCGATCTAACGGCCGAGACCTTCACTCAAACGCAGGCTTGCGGCACACTTGGATGCAACACTATCAGTGTCAAGCTCATCGAAATGAGCCTCAGTGAATCTATGAAACCTCCTAAAGATTGTTGCACGCAAATA[T/C]TTCAAACATGTCTGTCACTTATTGAAAGCCTGTCACTCTGTCAGCATCTCACACTATACAGACACAAAAAAACTTGCGACCATGTTCTAATATCCTATCAACTCGCTATTTGAAGTGCCTATCATAAAGAAAGGTCACATGGTGTCATGA
zSNP6108989	zC201P7	38722	1	22.4					1	93.01	AGTGTCAAGCTCATCGAAATGAGCCTCAGTGAATCTATGAAACCTCCTAAAGATTGTTGCACGCAAATACTTCAAACATGTCTGTCACTTATTGAAAGCCTGTCACTCTGTCAGCATCTCACACTATACAGACACAAAAAAACTTGCGAC[A/C]ATGTTCTAATATCCTATCAACTCGCTATTTGAAGTGCCTATCATAAAGAAAGGTCACATGGTGTCATGAATAATAATGAAACAAGGCCTCCTCATAGGATAAGGCCATGTAGACTCATGAATAGTAATGAGACACTGCTGTGACATCATG
zSNP6108982	zC201P7	38661	1	22.4					1	93.01	TCTAACGGCCGAGACCTTCACTCAAACGCAGGCTTGCGGCACACTTGGATGCAACACTATCAGTGTCAAGCTCATCGAAATGAGCCTCAGTGAATCTATGAAACCTCCTAAAGATTGTTGCACGCAAATACTTCAAACATGTCTGTCACT[T/G]ATTGAAAGCCTGTCACTCTGTCAGCATCTCACACTATACAGACACAAAAAAACTTGCGACCATGTTCTAATATCCTATCAACTCGCTATTTGAAGTGCCTATCATAAAGAAAGGTCACATGGTGTCATGAATAATAATGAAACAAGGCCT
zSNP6109270	zC201P7	43240	1	22.4					1	93.01	ATTGTGACATCACTCATCCTGCATCTTACAAATTAGACCAACACAGGCTTATTGTAAATATGTGCCCCTGTCTACATTTCTGGACACTGCAAATGATGTAGCCAAAGGTATGTCTGGCTGCATTTCATCTTTCAAACGAATGCTACGGCA[T/C]AGTATGATGCCACATTCAGATTCTGTTCATTTTAGCTCTACCAGCTGACCATTTTCCTCTGTATGAACGGCTTTTCTGGTGCTACCAGTTTGCCCAGTAGCTCGCTCCATACATCTTCAGACTTGGAATGCACAGCAGAGTTGACCACGA
zSNP6109269	zC201P7	43238	1	22.4					1	93.01	AAATTGTGACATCACTCATCCTGCATCTTACAAATTAGACCAACACAGGCTTATTGTAAATATGTGCCCCTGTCTACATTTCTGGACACTGCAAATGATGTAGCCAAAGGTATGTCTGGCTGCATTTCATCTTTCAAACGAATGCTACGG[T/C]ATAGTATGATGCCACATTCAGATTCTGTTCATTTTAGCTCTACCAGCTGACCATTTTCCTCTGTATGAACGGCTTTTCTGGTGCTACCAGTTTGCCCAGTAGCTCGCTCCATACATCTTCAGACTTGGAATGCACAGCAGAGTTGACCAC
zSNP6109291	zC201P7	43372	1	22.4					1	93.01	CAAACGAATGCTACGGCATAGTATGATGCCACATTCAGATTCTGTTCATTTTAGCTCTACCAGCTGACCATTTTCCTCTGTATGAACGGCTTTTCTGGTGCTACCAGTTTGCCCAGTAGCTCGCTCCATACATCTTCAGACTTGGAATGC[A/G]CAGCAGAGTTGACCACGACGATGGGGTTCAAATCAGGCAAAGAACAGTTCCAGAAACAAGGTAAAACAAAAGCAAAAAATAAATAGATACAAACAACAGACTGAAAACGTGGTGAAGTCACAGCTTTTCTTTTACTAAATTGATTTTGAA
zSNP6109326	zC201P7	43656	1	22.4					1	93.01	ACTAAATTGATTTTGAAAACACTATCGGTTGGGTTTAGGGAAGGGGGTGGGTGGATCAGTCATGGGTCAGCCATTCAGTCCACAGCAAGCTGGCCTCGTCGGCTGAAGTGTATTTTGCGCTTGGATTTGCAAAAACAAAAACTCCAAGCA[A/G]ACGTACCTAAGGTTACGTATTTCACTGTCCCTAGAAATGTAGACCTGGGTAAGTATTCGCAATAAGCCTGGGTTGATTAAGAATGTTTTATCCAAGCTCTTAAAGGGATAGTTCACCCAAAAAGTAAACCTCTACCATCATTTACTTATT
zSNP6109300	zC201P7	43396	1	22.4					1	93.01	GATGCCACATTCAGATTCTGTTCATTTTAGCTCTACCAGCTGACCATTTTCCTCTGTATGAACGGCTTTTCTGGTGCTACCAGTTTGCCCAGTAGCTCGCTCCATACATCTTCAGACTTGGAATGCACAGCAGAGTTGACCACGACGATG[A/G]GGTTCAAATCAGGCAAAGAACAGTTCCAGAAACAAGGTAAAACAAAAGCAAAAAATAAATAGATACAAACAACAGACTGAAAACGTGGTGAAGTCACAGCTTTTCTTTTACTAAATTGATTTTGAAAACACTATCGGTTGGGTTTAGGGA
zSNP6109263	zC201P7	43184	1	22.4					1	93.01	CTCTTCCGTGTTTCCACCGGAGACAACTGGAACGGCATCATGAAGGTATTTGCCAAATTGTGACATCACTCATCCTGCATCTTACAAATTAGACCAACACAGGCTTATTGTAAATATGTGCCCCTGTCTACATTTCTGGACACTGCAAAT[T/G]ATGTAGCCAAAGGTATGTCTGGCTGCATTTCATCTTTCAAACGAATGCTACGGCATAGTATGATGCCACATTCAGATTCTGTTCATTTTAGCTCTACCAGCTGACCATTTTCCTCTGTATGAACGGCTTTTCTGGTGCTACCAGTTTGCC
zSNP6109187	zC201P7	42740	1	22.4					1	93.01	AGTTATTAGAAATGAGTTATTAAAACTATTATAGTTAGAAATGTGTTGACAAAATCTTCTCTCTATTAAACAGAAATTGGGGGAAAAAATAAACAGGGGGGTAATAATTCAGGGGGGCTAATAATTCAGGGGGGCTAATAATTCTGACTT[T/C]AACTGTATATAAAATAAAGTGCAGAATATATATTTATTTAAAACAGTGCGGTAATTAAATGAAACATTTTAGAAAAACTCAAATGGATTTTATAGGCATTAAATAAATTTAATGCATTTTTACATCAATATATAAGTGCTTTATATTGTA
zSNP6109161	zC201P7	41781	1	22.4					1	93.01	CAGTAAAAAAGCTAAATGATTATGTGGAATGTCTGATAATTTGCTACACTTTTAAATACTTCAAAAGTAGCACTGTACACCTCAAATTTAACCAAATCTGCAATGTAAACTACTGTATTACTCTGAAAACACAAAAGGCCATTTAACTAT[A/G]AAGTCGGCATTGTTCTTGCATATTCTGGCTTTGTTTAATACACACATACACATCAAGCACACATAACGCTCATGGTTTTTACATTGTCTCCTGTATCACTATATATAAGCAGATCATTTCCATCAGGAATCAGAGCTAAACCATCACCAG
zSNP6109211	zC201P7	42913	1	22.4					1	93.01	AGAATATATATTTATTTAAAACAGTGCGGTAATTAAATGAAACATTTTAGAAAAACTCAAATGGATTTTATAGGCATTAAATAAATTTAATGCATTTTTACATCAATATATAAGTGCTTTATATTGTATAGTGTAGTTATTTTTTGCGCA[T/G]TGTTTTGAGATATGAATTATTAAATTCATTAACTTTGATTCAGATTGCACTGAGGAGAACCCCTGTGAGGGTTTGAGCAGACATGCCACATTTCAGAACTTCGGCATGGCTTTCCTTACTCTCTTCCGTGTTTCCACCGGAGACAACTGG
zSNP6109214	zC201P7	42941	1	22.4					1	93.01	GTAATTAAATGAAACATTTTAGAAAAACTCAAATGGATTTTATAGGCATTAAATAAATTTAATGCATTTTTACATCAATATATAAGTGCTTTATATTGTATAGTGTAGTTATTTTTTGCGCAGTGTTTTGAGATATGAATTATTAAATTC[A/T]TTAACTTTGATTCAGATTGCACTGAGGAGAACCCCTGTGAGGGTTTGAGCAGACATGCCACATTTCAGAACTTCGGCATGGCTTTCCTTACTCTCTTCCGTGTTTCCACCGGAGACAACTGGAACGGCATCATGAAGGTATTTGCCAAAT
zSNP6109212	zC201P7	42926	1	22.4					1	93.01	ATTTAAAACAGTGCGGTAATTAAATGAAACATTTTAGAAAAACTCAAATGGATTTTATAGGCATTAAATAAATTTAATGCATTTTTACATCAATATATAAGTGCTTTATATTGTATAGTGTAGTTATTTTTTGCGCAGTGTTTTGAGATA[T/C]GAATTATTAAATTCATTAACTTTGATTCAGATTGCACTGAGGAGAACCCCTGTGAGGGTTTGAGCAGACATGCCACATTTCAGAACTTCGGCATGGCTTTCCTTACTCTCTTCCGTGTTTCCACCGGAGACAACTGGAACGGCATCATGA
zSNP6108771	zC201P7	34762	1	22.4					1	93.01	TTCACACACACTTGTACAACTATCTTTATGGGGACTTCCCATAGACATAATGATTCTTATATCGTAAAAACTGTATATTAAATTCCCTGAACCCAGTGTTTCTCAACCATGTTCCTGGAGGAGCACCAGCTCTGCACATTTCCGTGTCTT[T/C]TTAACCATACACAACTGGTTTCTATCATCAGCTCATTAGCAGAGACTTGAAAGACCTTTAATAGGTGTGACAGACAAAGAAACACTGCCTTAACCCATAGGTGTCAAACTCAGCTCCTGAAGCACAGCAGCTCTGCACAGTTAAGTTCCA
zSNP6108770	zC201P7	34754	1	22.4					1	93.01	CTCTCCCATTCACACACACTTGTACAACTATCTTTATGGGGACTTCCCATAGACATAATGATTCTTATATCGTAAAAACTGTATATTAAATTCCCTGAACCCAGTGTTTCTCAACCATGTTCCTGGAGGAGCACCAGCTCTGCACATTTC[T/C]GTGTCTTCTTAACCATACACAACTGGTTTCTATCATCAGCTCATTAGCAGAGACTTGAAAGACCTTTAATAGGTGTGACAGACAAAGAAACACTGCCTTAACCCATAGGTGTCAAACTCAGCTCCTGAAGCACAGCAGCTCTGCACAGTT
zSNP6108772	zC201P7	34770	1	22.4					1	93.01	CACTTGTACAACTATCTTTATGGGGACTTCCCATAGACATAATGATTCTTATATCGTAAAAACTGTATATTAAATTCCCTGAACCCAGTGTTTCTCAACCATGTTCCTGGAGGAGCACCAGCTCTGCACATTTCCGTGTCTTCTTAACCA[A/T]ACACAACTGGTTTCTATCATCAGCTCATTAGCAGAGACTTGAAAGACCTTTAATAGGTGTGACAGACAAAGAAACACTGCCTTAACCCATAGGTGTCAAACTCAGCTCCTGAAGCACAGCAGCTCTGCACAGTTAAGTTCCAACCCTAAT
zSNP6108774	zC201P7	34784	1	22.4					1	93.01	TCTTTATGGGGACTTCCCATAGACATAATGATTCTTATATCGTAAAAACTGTATATTAAATTCCCTGAACCCAGTGTTTCTCAACCATGTTCCTGGAGGAGCACCAGCTCTGCACATTTCCGTGTCTTCTTAACCATACACAACTGGTTT[A/C]TATCATCAGCTCATTAGCAGAGACTTGAAAGACCTTTAATAGGTGTGACAGACAAAGAAACACTGCCTTAACCCATAGGTGTCAAACTCAGCTCCTGAAGCACAGCAGCTCTGCACAGTTAAGTTCCAACCCTAATTAAATACACTTGAT
zSNP6108773	zC201P7	34776	1	22.4					1	93.01	TACAACTATCTTTATGGGGACTTCCCATAGACATAATGATTCTTATATCGTAAAAACTGTATATTAAATTCCCTGAACCCAGTGTTTCTCAACCATGTTCCTGGAGGAGCACCAGCTCTGCACATTTCCGTGTCTTCTTAACCATACACA[A/C]CTGGTTTCTATCATCAGCTCATTAGCAGAGACTTGAAAGACCTTTAATAGGTGTGACAGACAAAGAAACACTGCCTTAACCCATAGGTGTCAAACTCAGCTCCTGAAGCACAGCAGCTCTGCACAGTTAAGTTCCAACCCTAATTAAATA
zSNP6108769	zC201P7	34752	1	22.4					1	93.01	CTCTCTCCCATTCACACACACTTGTACAACTATCTTTATGGGGACTTCCCATAGACATAATGATTCTTATATCGTAAAAACTGTATATTAAATTCCCTGAACCCAGTGTTTCTCAACCATGTTCCTGGAGGAGCACCAGCTCTGCACATT[A/T]CCGTGTCTTCTTAACCATACACAACTGGTTTCTATCATCAGCTCATTAGCAGAGACTTGAAAGACCTTTAATAGGTGTGACAGACAAAGAAACACTGCCTTAACCCATAGGTGTCAAACTCAGCTCCTGAAGCACAGCAGCTCTGCACAG
zSNP6108653	zC201P7	33405	1	22.4					1	93.01	TACATTTCTGGAGAGCGCAAATTATGTATCCAGAGGAACATCTGGCTGTATTATATCTTTAAAACGATTGCTACGGGGCGTTACGATGCCTCAGATGGCTTCTGTTCCTTTTTACACTACCAGCAGTTTTCCCAGTGGCTTGCCAAATAC[A/G]TCAGCGGACTTGGAACGTGGAGCCGAGTTGATCATGATGACAGGGTTTGAGTCCAGCAAAAGAGCCTTCTTCTTCTTCTTTTTTCTAGTGACACTATGGTCCTTGTAGAGCCTTGGCCTCTACAACCACTCCCCTCCAGCCTCCCGATCC
zSNP6108652	zC201P7	33400	1	22.4					1	93.01	CTGTCTACATTTCTGGAGAGCGCAAATTATGTATCCAGAGGAACATCTGGCTGTATTATATCTTTAAAACGATTGCTACGGGGCGTTACGATGCCTCAGATGGCTTCTGTTCCTTTTTACACTACCAGCAGTTTTCCCAGTGGCTTGCCA[A/C]ATACATCAGCGGACTTGGAACGTGGAGCCGAGTTGATCATGATGACAGGGTTTGAGTCCAGCAAAAGAGCCTTCTTCTTCTTCTTTTTTCTAGTGACACTATGGTCCTTGTAGAGCCTTGGCCTCTACAACCACTCCCCTCCAGCCTCCC
zSNP6108654	zC201P7	33411	1	22.4					1	93.01	TCTGGAGAGCGCAAATTATGTATCCAGAGGAACATCTGGCTGTATTATATCTTTAAAACGATTGCTACGGGGCGTTACGATGCCTCAGATGGCTTCTGTTCCTTTTTACACTACCAGCAGTTTTCCCAGTGGCTTGCCAAATACATCAGC[A/G]GACTTGGAACGTGGAGCCGAGTTGATCATGATGACAGGGTTTGAGTCCAGCAAAAGAGCCTTCTTCTTCTTCTTTTTTCTAGTGACACTATGGTCCTTGTAGAGCCTTGGCCTCTACAACCACTCCCCTCCAGCCTCCCGATCCAATGCT
zSNP6108674	zC201P7	33527	1	22.4					1	93.01	GCAGTTTTCCCAGTGGCTTGCCAAATACATCAGCGGACTTGGAACGTGGAGCCGAGTTGATCATGATGACAGGGTTTGAGTCCAGCAAAAGAGCCTTCTTCTTCTTCTTTTTTCTAGTGACACTATGGTCCTTGTAGAGCCTTGGCCTCT[A/T]CAACCACTCCCCTCCAGCCTCCCGATCCAATGCTCAATAACTCCAAGCACACACACCTACATAGATTTTCTTCTATGTCATTTAACTACCTCTTCCATGGCCTGCCAGGATGTCTCCTTCCTTCCGGCTTTAGCTTGTACACGTTCCTAA
zSNP6108659	zC201P7	33437	1	22.4					1	93.01	GAGGAACATCTGGCTGTATTATATCTTTAAAACGATTGCTACGGGGCGTTACGATGCCTCAGATGGCTTCTGTTCCTTTTTACACTACCAGCAGTTTTCCCAGTGGCTTGCCAAATACATCAGCGGACTTGGAACGTGGAGCCGAGTTGA[T/C]CATGATGACAGGGTTTGAGTCCAGCAAAAGAGCCTTCTTCTTCTTCTTTTTTCTAGTGACACTATGGTCCTTGTAGAGCCTTGGCCTCTACAACCACTCCCCTCCAGCCTCCCGATCCAATGCTCAATAACTCCAAGCACACACACCTAC
zSNP6108842	zC201P7	35205	1	22.4					1	93.01	AAAATGTAAATGTGTGAATTATAAGAACTTTTCCTTGTGGGGACTAAAAACTTTTCTCACAAGGTCAACATGTACGGATATTGCTATATTTGTTGGGACATTTGGTACCCACAATGTTAGTAATAGAAGGTCTACACTTGCATACATACA[A/C]ACCTCTGCAGGCCAATGACACTAGCAATAGGTTTGATTGCAATGAATGCCAATGGTATATTAGAGTTTTTATTTAAGTCAACACATTATGACATATCAGTGCAGATGTAGTGCCTGTAATGTCTTGCATTGATGCATTTTAATGTAGATG
zSNP6108834	zC201P7	35123	1	22.4					1	93.01	CATACAGGTACTGTTAGTGTGTTGAAGCAGGGTTGAAACTAACAGAAATCATTGTGCATTTTTATTTTCTTATGTGTAAAAAAAAATGTAAATGTGTGAATTATAAGAACTTTTCCTTGTGGGGACTAAAAACTTTTCTCACAAGGTCAA[A/C]ATGTACGGATATTGCTATATTTGTTGGGACATTTGGTACCCACAATGTTAGTAATAGAAGGTCTACACTTGCATACATACAAACCTCTGCAGGCCAATGACACTAGCAATAGGTTTGATTGCAATGAATGCCAATGGTATATTAGAGTTT
zSNP6108844	zC201P7	35218	1	22.4					1	93.01	GTGAATTATAAGAACTTTTCCTTGTGGGGACTAAAAACTTTTCTCACAAGGTCAACATGTACGGATATTGCTATATTTGTTGGGACATTTGGTACCCACAATGTTAGTAATAGAAGGTCTACACTTGCATACATACAAACCTCTGCAGGC[T/C]AATGACACTAGCAATAGGTTTGATTGCAATGAATGCCAATGGTATATTAGAGTTTTTATTTAAGTCAACACATTATGACATATCAGTGCAGATGTAGTGCCTGTAATGTCTTGCATTGATGCATTTTAATGTAGATGTTAGTATGTTATT
zSNP6108877	zC201P7	35652	1	22.4					1	93.01	TTCATTTTCTGACATTTCACAATTTAATGTCTTCAAAATTCCTAACAACAAATACAGTAAATTATCAGTTTTATTTATTATCAGTTTTCTGTTTAATCTTACAATAAAAAATAATACATATGCATATCTTTTAGATTTGAATGGAATAAA[A/C]ACATTTACTTAAATAAAAAAAAAAAATATATATATATATATATATATATATATATATATATTATAATTCTGTTAAAATTAAAACCATTAAATTAGTTTTATTTACATTTTTTATGATACATTTTTATGCATTTTATGTTAAACAAAAAGA
zSNP6108873	zC201P7	35599	1	22.4					1	93.01	TTTTAAAATATAATTATAAACTATCAAAAGCATTGTAAATTATTGCTTAATTATTCATTTTCTGACATTTCACAATTTAATGTCTTCAAAATTCCTAACAACAAATACAGTAAATTATCAGTTTTATTTATTATCAGTTTTCTGTTTAAT[T/C]TTACAATAAAAAATAATACATATGCATATCTTTTAGATTTGAATGGAATAAAAACATTTACTTAAATAAAAAAAAAAAATATATATATATATATATATATATATATATATATATTATAATTCTGTTAAAATTAAAACCATTAAATTAGTT
zSNP6108809	zC201P7	35019	1	22.4					1	93.01	AACTCAGCTCCTGAAGCACAGCAGCTCTGCACAGTTAAGTTCCAACCCTAATTAAATACACTTGATCAAACTAATCCTTACTAGTCCTTCAGGCTTGTTTGAAACATACAGGTACTGTTAGTGTGTTGAAGCAGGGTTGAAACTAACAGA[A/G]ATCATTGTGCATTTTTATTTTCTTATGTGTAAAAAAAAATGTAAATGTGTGAATTATAAGAACTTTTCCTTGTGGGGACTAAAAACTTTTCTCACAAGGTCAACATGTACGGATATTGCTATATTTGTTGGGACATTTGGTACCCACAAT
zSNP6108794	zC201P7	34888	1	22.4					1	93.01	CAGCTCTGCACATTTCCGTGTCTTCTTAACCATACACAACTGGTTTCTATCATCAGCTCATTAGCAGAGACTTGAAAGACCTTTAATAGGTGTGACAGACAAAGAAACACTGCCTTAACCCATAGGTGTCAAACTCAGCTCCTGAAGCAC[A/C]GCAGCTCTGCACAGTTAAGTTCCAACCCTAATTAAATACACTTGATCAAACTAATCCTTACTAGTCCTTCAGGCTTGTTTGAAACATACAGGTACTGTTAGTGTGTTGAAGCAGGGTTGAAACTAACAGAAATCATTGTGCATTTTTATT
zSNP6108775	zC201P7	34785	1	22.4					1	93.01	CTTTATGGGGACTTCCCATAGACATAATGATTCTTATATCGTAAAAACTGTATATTAAATTCCCTGAACCCAGTGTTTCTCAACCATGTTCCTGGAGGAGCACCAGCTCTGCACATTTCCGTGTCTTCTTAACCATACACAACTGGTTTC[T/G]ATCATCAGCTCATTAGCAGAGACTTGAAAGACCTTTAATAGGTGTGACAGACAAAGAAACACTGCCTTAACCCATAGGTGTCAAACTCAGCTCCTGAAGCACAGCAGCTCTGCACAGTTAAGTTCCAACCCTAATTAAATACACTTGATC
zSNP6108800	zC201P7	34935	1	22.4					1	93.01	TATCATCAGCTCATTAGCAGAGACTTGAAAGACCTTTAATAGGTGTGACAGACAAAGAAACACTGCCTTAACCCATAGGTGTCAAACTCAGCTCCTGAAGCACAGCAGCTCTGCACAGTTAAGTTCCAACCCTAATTAAATACACTTGAT[T/C]AAACTAATCCTTACTAGTCCTTCAGGCTTGTTTGAAACATACAGGTACTGTTAGTGTGTTGAAGCAGGGTTGAAACTAACAGAAATCATTGTGCATTTTTATTTTCTTATGTGTAAAAAAAAATGTAAATGTGTGAATTATAAGAACTTT
zSNP6108807	zC201P7	34994	1	22.4					1	93.01	ACACTGCCTTAACCCATAGGTGTCAAACTCAGCTCCTGAAGCACAGCAGCTCTGCACAGTTAAGTTCCAACCCTAATTAAATACACTTGATCAAACTAATCCTTACTAGTCCTTCAGGCTTGTTTGAAACATACAGGTACTGTTAGTGTG[T/C]TGAAGCAGGGTTGAAACTAACAGAAATCATTGTGCATTTTTATTTTCTTATGTGTAAAAAAAAATGTAAATGTGTGAATTATAAGAACTTTTCCTTGTGGGGACTAAAAACTTTTCTCACAAGGTCAACATGTACGGATATTGCTATATT
zSNP6108806	zC201P7	34987	1	22.4					1	93.01	CAAAGAAACACTGCCTTAACCCATAGGTGTCAAACTCAGCTCCTGAAGCACAGCAGCTCTGCACAGTTAAGTTCCAACCCTAATTAAATACACTTGATCAAACTAATCCTTACTAGTCCTTCAGGCTTGTTTGAAACATACAGGTACTGT[A/T]AGTGTGTTGAAGCAGGGTTGAAACTAACAGAAATCATTGTGCATTTTTATTTTCTTATGTGTAAAAAAAAATGTAAATGTGTGAATTATAAGAACTTTTCCTTGTGGGGACTAAAAACTTTTCTCACAAGGTCAACATGTACGGATATTG
zSNP6110450	zC201P7	64518	1	22.4					1	93.01	AGTGAAAATGTGCAACAAGAAAAAAAAACAGTTTTTCTGCTTCAACATTGAATATAATTTGTAAGTTTCTATGCCAGATAACGCAGTGAAAACACTAAAATATTTCATTGTTTCACTTAAAAACTACAAGTAACATAAAAATAATGGTGA[T/C]ATTTTAAAGTGAAATCTTCAGTGAAAACAGAATAATAATGTCAATCTTCTACTTTAAAAAAAATCAGGTTTAATTTCAATCTTGAAAATGTTTCCTAGAAAAAAATATGTAACAGGAATGTAACCATTTGTATGAGAAGACAAGATTTCA
zSNP6112195	zC201P7	97454	1	22.4					1	93.01	TTAAAAACAGAAAAACTGTACAAGGAAACTGCTTGAACATGCTCACAGGGAAATAAGACTCAGCAAAGTGTGTGAGAATGTGAGGTGTATAAATAAACCCAGTAATGAGTCAATCATGAGCTTCAGCTGTGTGTTTGTGTGACAGTGTCT[A/G]AATGATTGTCGGATAGTACAATGTAGTTCATATCAGCGGCAGATCTATACAGTAGTTCTCCAGCAATCTACAACTGCTAGATAGATGGTGATCATAACAAATACTTAAAAAGTTTTAAATGCAACAGTTTAGTCTGTAAATACAAACAAA
zSNP6112214	zC201P7	97718	1	22.4					1	93.01	TTTAAATGCAACAGTTTAGTCTGTAAATACAAACAAATATAAGCAAAATCATTTTTCTTAGCATTTAAAATTTTTTCTTCACCTATAGATTCACCGTTATGTAATTTCTAGCAAGCTCTTAGCTTTTTTTATGTTAGCTTTAATCAAATG[A/G]AGGTGTTACATGAATACAGTGCGAGATCTTCAGTGTGTTTGTGTCATGTTGAGCATCTTGCTCATTTAATAAATAAAGCTCTGTTATCCAGAGCTCGCAGGTTGGTGTTTACACTCCTGCTTACTTGGATCAGCTGTCACATAATGCTGT
zSNP6112194	zC201P7	97400	1	22.4					1	93.01	GCAAATAGTCAGGACAGCTGACATAACAACATGAACAATAAACAAAACACAGGATTAAAAACAGAAAAACTGTACAAGGAAACTGCTTGAACATGCTCACAGGGAAATAAGACTCAGCAAAGTGTGTGAGAATGTGAGGTGTATAAATAA[A/T]CCCAGTAATGAGTCAATCATGAGCTTCAGCTGTGTGTTTGTGTGACAGTGTCTAAATGATTGTCGGATAGTACAATGTAGTTCATATCAGCGGCAGATCTATACAGTAGTTCTCCAGCAATCTACAACTGCTAGATAGATGGTGATCATA
zSNP6112191	zC201P7	97310	1	22.4					1	93.01	TATACGAAAAAGTTTGGGCACCCCTGATTTAGAGAATAGTCAGGTAGGCAACGCTCAAACAGGTAATCCAAAGAGTGTAGTCAAAAGCAGGCAAATAGTCAGGACAGCTGACATAACAACATGAACAATAAACAAAACACAGGATTAAAA[A/G]CAGAAAAACTGTACAAGGAAACTGCTTGAACATGCTCACAGGGAAATAAGACTCAGCAAAGTGTGTGAGAATGTGAGGTGTATAAATAAACCCAGTAATGAGTCAATCATGAGCTTCAGCTGTGTGTTTGTGTGACAGTGTCTAAATGAT
zSNP6112193	zC201P7	97399	1	22.4					1	93.01	GGCAAATAGTCAGGACAGCTGACATAACAACATGAACAATAAACAAAACACAGGATTAAAAACAGAAAAACTGTACAAGGAAACTGCTTGAACATGCTCACAGGGAAATAAGACTCAGCAAAGTGTGTGAGAATGTGAGGTGTATAAATA[A/G]ACCCAGTAATGAGTCAATCATGAGCTTCAGCTGTGTGTTTGTGTGACAGTGTCTAAATGATTGTCGGATAGTACAATGTAGTTCATATCAGCGGCAGATCTATACAGTAGTTCTCCAGCAATCTACAACTGCTAGATAGATGGTGATCAT
zSNP6112211	zC201P7	97691	1	22.4					1	93.01	GGTGATCATAACAAATACTTAAAAAGTTTTAAATGCAACAGTTTAGTCTGTAAATACAAACAAATATAAGCAAAATCATTTTTCTTAGCATTTAAAATTTTTTCTTCACCTATAGATTCACCGTTATGTAATTTCTAGCAAGCTCTTAGC[-/T]TTTTTTATGTTAGCTTTAATCAAATGAAGGTGTTACATGAATACAGTGCGAGATCTTCAGTGTGTTTGTGTCATGTTGAGCATCTTGCTCATTTAATAAATAAAGCTCTGTTATCCAGAGCTCGCAGGTTGGTGTTTACACTCCTGCTTA
zSNP6112205	zC201P7	97618	1	22.4					1	93.01	TAGTACAATGTAGTTCATATCAGCGGCAGATCTATACAGTAGTTCTCCAGCAATCTACAACTGCTAGATAGATGGTGATCATAACAAATACTTAAAAAGTTTTAAATGCAACAGTTTAGTCTGTAAATACAAACAAATATAAGCAAAATC[A/G]TTTTTCTTAGCATTTAAAATTTTTTCTTCACCTATAGATTCACCGTTATGTAATTTCTAGCAAGCTCTTAGCTTTTTTTATGTTAGCTTTAATCAAATGAAGGTGTTACATGAATACAGTGCGAGATCTTCAGTGTGTTTGTGTCATGTT
zSNP6112202	zC201P7	97585	1	22.4					1	93.01	TGTTTGTGTGACAGTGTCTAAATGATTGTCGGATAGTACAATGTAGTTCATATCAGCGGCAGATCTATACAGTAGTTCTCCAGCAATCTACAACTGCTAGATAGATGGTGATCATAACAAATACTTAAAAAGTTTTAAATGCAACAGTTT[A/T]GTCTGTAAATACAAACAAATATAAGCAAAATCATTTTTCTTAGCATTTAAAATTTTTTCTTCACCTATAGATTCACCGTTATGTAATTTCTAGCAAGCTCTTAGCTTTTTTTATGTTAGCTTTAATCAAATGAAGGTGTTACATGAATAC
zSNP6112206	zC201P7	97619	1	22.4					1	93.01	AGTACAATGTAGTTCATATCAGCGGCAGATCTATACAGTAGTTCTCCAGCAATCTACAACTGCTAGATAGATGGTGATCATAACAAATACTTAAAAAGTTTTAAATGCAACAGTTTAGTCTGTAAATACAAACAAATATAAGCAAAATCA[A/T]TTTTCTTAGCATTTAAAATTTTTTCTTCACCTATAGATTCACCGTTATGTAATTTCTAGCAAGCTCTTAGCTTTTTTTATGTTAGCTTTAATCAAATGAAGGTGTTACATGAATACAGTGCGAGATCTTCAGTGTGTTTGTGTCATGTTG
zSNP6112208	zC201P7	97638	1	22.4					1	93.01	CAGCGGCAGATCTATACAGTAGTTCTCCAGCAATCTACAACTGCTAGATAGATGGTGATCATAACAAATACTTAAAAAGTTTTAAATGCAACAGTTTAGTCTGTAAATACAAACAAATATAAGCAAAATCATTTTTCTTAGCATTTAAAA[A/T]TTTTTCTTCACCTATAGATTCACCGTTATGTAATTTCTAGCAAGCTCTTAGCTTTTTTTATGTTAGCTTTAATCAAATGAAGGTGTTACATGAATACAGTGCGAGATCTTCAGTGTGTTTGTGTCATGTTGAGCATCTTGCTCATTTAAT
zSNP6112207	zC201P7	97637	1	22.4					1	93.01	TCAGCGGCAGATCTATACAGTAGTTCTCCAGCAATCTACAACTGCTAGATAGATGGTGATCATAACAAATACTTAAAAAGTTTTAAATGCAACAGTTTAGTCTGTAAATACAAACAAATATAAGCAAAATCATTTTTCTTAGCATTTAAA[A/C]TTTTTTCTTCACCTATAGATTCACCGTTATGTAATTTCTAGCAAGCTCTTAGCTTTTTTTATGTTAGCTTTAATCAAATGAAGGTGTTACATGAATACAGTGCGAGATCTTCAGTGTGTTTGTGTCATGTTGAGCATCTTGCTCATTTAA
zSNP6113806	zC201P7	138064	1	22.4					1	93.01	TCTCTGAGTACTAGCAGTTTCTGTGTATAATTATCACTTCTTGTGTGTTTTGCCTCTTCTTGTTGAATCGCTGAATACCTCCTCAATTGTAAATCGCATTGGACAAAAGCCTCTGCTAAAATGTCTAGTTGTAAATTAGTTCTGGATGTT[A/T]TTTTCAGGCTGGAGGTATGGGGCGGTTCAAGGTCGGAGTGGAGCGTTTCCCATGGAGTGTGTGGTTCCTGTAGCTGCTCCTGATTTCCTGGGGCTCCCGGCAGAAAGGAGAGATGAGCCGAGAGACAGACAGGGCCGAGTGGCAGCATCA
zSNP6113780	zC201P7	136387	1	22.4					1	93.01	TATAAAAAGGGATCCTATTATGTTCTCTAAGCTTTCACTATTTTGAGTGTGTAATGCTGCTGTTTGACCAAGAAAAAGCTGACAAAAGATTTAAGCTTAAAAGATGCACGAGTTACAATGTGTAACTGAGGCACAAGCTGTAAAGGCTTG[A/G]GACAGGGAAAAGAAGCTTAACTGTAATTAAGGAGACATAAAAAAATACAAATATGCATTTACAGCACAGTACAATAAATGGCGTGTGAGACATTTAACCTTGTATGAAGGGCATAACAGAACACTTTAATATGTTAAAAAACATAATTCA
zSNP6113807	zC201P7	138094	1	22.4					1	93.01	TTATCACTTCTTGTGTGTTTTGCCTCTTCTTGTTGAATCGCTGAATACCTCCTCAATTGTAAATCGCATTGGACAAAAGCCTCTGCTAAAATGTCTAGTTGTAAATTAGTTCTGGATGTTATTTTCAGGCTGGAGGTATGGGGCGGTTCA[A/G]GGTCGGAGTGGAGCGTTTCCCATGGAGTGTGTGGTTCCTGTAGCTGCTCCTGATTTCCTGGGGCTCCCGGCAGAAAGGAGAGATGAGCCGAGAGACAGACAGGGCCGAGTGGCAGCATCAGGAGCAATCGCTCTTGCCGTGGCCTCCACT
zSNP6113809	zC201P7	138220	1	22.4					1	93.01	AGGCTGGAGGTATGGGGCGGTTCAAGGTCGGAGTGGAGCGTTTCCCATGGAGTGTGTGGTTCCTGTAGCTGCTCCTGATTTCCTGGGGCTCCCGGCAGAAAGGAGAGATGAGCCGAGAGACAGACAGGGCCGAGTGGCAGCATCAGGAGC[A/G]ATCGCTCTTGCCGTGGCCTCCACTGCGGCTGCACATGAGCTAGACCCCTCACTAGAGGTAAATACAGCTGAAGTCAGAATATGGTCAATATAATTAGCCCCCTTAAAACTATTTATTCATTATCTTTTCGGCTTAGTCCATTTATTAATC
zSNP6113808	zC201P7	138097	1	22.4					1	93.01	TCACTTCTTGTGTGTTTTGCCTCTTCTTGTTGAATCGCTGAATACCTCCTCAATTGTAAATCGCATTGGACAAAAGCCTCTGCTAAAATGTCTAGTTGTAAATTAGTTCTGGATGTTATTTTCAGGCTGGAGGTATGGGGCGGTTCAAGG[T/C]CGGAGTGGAGCGTTTCCCATGGAGTGTGTGGTTCCTGTAGCTGCTCCTGATTTCCTGGGGCTCCCGGCAGAAAGGAGAGATGAGCCGAGAGACAGACAGGGCCGAGTGGCAGCATCAGGAGCAATCGCTCTTGCCGTGGCCTCCACTGCG
zSNP6113739	zC201P7	134791	1	22.4					1	93.01	ACCTCATTCACAGGACTCGGAGTATGTTGTAGCAGAGAGAAACTTCATCACAGAGGACAGATCTCTTCTGAACTTCCATAAAGGAGATATCATTCGTCTGCAGGCAATGGATGGATTAGAGGAGGGTGAGAAATGCACTCAAATTTAATT[A/T]GAAAAAAATACAAAATACAGTATGAGGTGACACGGTGGCTCAGTATTTAGTACTGTTGCTTCACAGCAAGAAGGTCGCTGGTTCAAGTCCCAGCTGGGTCAGTTGTCATTTCTGTGTGGAGTTTGCATGTCCTCCCCATGTTCCCATGGG
zSNP6113261	zC201P7	123085	1	22.4					1	93.01	TGTATTTTGTAGCAGTGAGAGTTCTACCACCTATGCCACCTATGCCTGGTTCTCCAATCATGCCCAGTCTGCCAGCAGTACCACCTGTGCCTGTGCCAGGTATCTCTTATAAAAATGCCTAAAGCTTCACAGGCTTGAAATGAAGTGATG[A/G]ACAAGTATTTGGTATTATATCTTTTTATTCTGCCTTTCAGACCAGCAGCATGCGGTGCTCGCTCAACAGCAACAAACCATCCTCAACCAGCAAGCCGTCATTATGGTACTACAGTCTTTATTAAATCAGTATCATCCATCTTATCATATG
zSNP6113250	zC201P7	122903	1	22.4					1	93.01	GATGGATAAAGGGACTAAGCCAAAGGAAAGTGAATGAATGAGTATACAGCCAAGTATACAATCATATATACTATATATATATATATATACTGACTCTCTTGATGTAGAAATATGAATACTAACATACATAATTTAATGATGGTTTGTTTG[A/T]GTGTGATATGCTTTTGTTTTGTTTTTTTGTATGTATTTTGTAGCAGTGAGAGTTCTACCACCTATGCCACCTATGCCTGGTTCTCCAATCATGCCCAGTCTGCCAGCAGTACCACCTGTGCCTGTGCCAGGTATCTCTTATAAAAATGCC
zSNP6113282	zC201P7	123290	1	22.4					1	93.01	GTGCTCGCTCAACAGCAACAAACCATCCTCAACCAGCAAGCCGTCATTATGGTACTACAGTCTTTATTAAATCAGTATCATCCATCTTATCATATGGATTTATTTTATTCATACTTTATTTCATAAATTTAATTAATTAAAAGAGAATAG[T/C]TTTTGTCAGAATATCTATTTTTGCATAACAATGATGTATTAAGTATTTTTAGTATTGTAAAATATAGTATAGTAGTATAATAGTTAATATTATTAACCAAAACTACTAATAAAAACATTATTTGAAACAAATGGTAACTGGTACATTTTT
zSNP6113686	zC201P7	133165	1	22.4					1	93.01	ATTATTTCAGCATTGAGAGAGAAAAAAACCTGTTAATGAAAAAAAGAACTTGTGTGTACACACATTTTGTGACTTAAGCAAAAATGTTTTGTGAGAAGCATAAATATGGAACATGTATGCAAGTATTATTGAACGAAACCCACTGACTTT[-/C]ATATTTTTTGTAACTAATATGGATGTCAATGGCTGCATTTTTCAGCGTTCTTCGGAACATCTTTTTTTGATTCAACAGATGAAATAAATGATTAAAAGTTTAGAACCACGAGTGTGAGATTGTAATGAATTTTTTATTTTTTTGGGAGAA
zSNP6113284	zC201P7	123306	1	22.4					1	93.01	AACAAACCATCCTCAACCAGCAAGCCGTCATTATGGTACTACAGTCTTTATTAAATCAGTATCATCCATCTTATCATATGGATTTATTTTATTCATACTTTATTTCATAAATTTAATTAATTAAAAGAGAATAGCTTTTGTCAGAATATC[T/C]ATTTTTGCATAACAATGATGTATTAAGTATTTTTAGTATTGTAAAATATAGTATAGTAGTATAATAGTTAATATTATTAACCAAAACTACTAATAAAAACATTATTTGAAACAAATGGTAACTGGTACATTTTTTTAAATAAAATATTAA
zSNP6112052	zC201P7	94964	1	22.4					1	93.01	CCTTCAAAGTGACGGTACGTGTACTTTTACAGTAACAGACATCCAGGCCAGGGGTGTGTTACAATAGTAGTTGATAGTATATATTTTAACAATGTGCGAGTTCACATTATCCAGTATGTCACTTTGTCTCCCAAAATCACGTACTGATAG[T/G]CCAAAAATATTACACTTAACATAAAAATTTATATTACATCAATAAAAACATGGGCAGTGTGGTGTCACCTCACGGCAAGAAGGTTGCTGGTACGAGCCTCGGCTTGGTCAGTTGGCATTTCTGTGTGGAGTTTGCATGTTCTCCCCATGT
zSNP6112048	zC201P7	94950	1	22.4					1	93.01	GCAGAAAGCCATCACCTTCAAAGTGACGGTACGTGTACTTTTACAGTAACAGACATCCAGGCCAGGGGTGTGTTACAATAGTAGTTGATAGTATATATTTTAACAATGTGCGAGTTCACATTATCCAGTATGTCACTTTGTCTCCCAAAA[A/T]CACGTACTGATAGTCCAAAAATATTACACTTAACATAAAAATTTATATTACATCAATAAAAACATGGGCAGTGTGGTGTCACCTCACGGCAAGAAGGTTGCTGGTACGAGCCTCGGCTTGGTCAGTTGGCATTTCTGTGTGGAGTTTGCA
zSNP6112054	zC201P7	94984	1	22.4					1	93.01	GTACTTTTACAGTAACAGACATCCAGGCCAGGGGTGTGTTACAATAGTAGTTGATAGTATATATTTTAACAATGTGCGAGTTCACATTATCCAGTATGTCACTTTGTCTCCCAAAATCACGTACTGATAGTCCAAAAATATTACACTTAA[T/C]ATAAAAATTTATATTACATCAATAAAAACATGGGCAGTGTGGTGTCACCTCACGGCAAGAAGGTTGCTGGTACGAGCCTCGGCTTGGTCAGTTGGCATTTCTGTGTGGAGTTTGCATGTTCTCCCCATGTTGGTGTGGGTTGCACTCAGT
zSNP6112056	zC201P7	94990	1	22.4					1	93.01	TTACAGTAACAGACATCCAGGCCAGGGGTGTGTTACAATAGTAGTTGATAGTATATATTTTAACAATGTGCGAGTTCACATTATCCAGTATGTCACTTTGTCTCCCAAAATCACGTACTGATAGTCCAAAAATATTACACTTAACATAAA[A/T]ATTTATATTACATCAATAAAAACATGGGCAGTGTGGTGTCACCTCACGGCAAGAAGGTTGCTGGTACGAGCCTCGGCTTGGTCAGTTGGCATTTCTGTGTGGAGTTTGCATGTTCTCCCCATGTTGGTGTGGGTTGCACTCAGTCGAAAG
zSNP6112055	zC201P7	94987	1	22.4					1	93.01	CTTTTACAGTAACAGACATCCAGGCCAGGGGTGTGTTACAATAGTAGTTGATAGTATATATTTTAACAATGTGCGAGTTCACATTATCCAGTATGTCACTTTGTCTCCCAAAATCACGTACTGATAGTCCAAAAATATTACACTTAACAT[A/G]AAAATTTATATTACATCAATAAAAACATGGGCAGTGTGGTGTCACCTCACGGCAAGAAGGTTGCTGGTACGAGCCTCGGCTTGGTCAGTTGGCATTTCTGTGTGGAGTTTGCATGTTCTCCCCATGTTGGTGTGGGTTGCACTCAGTCGA
zSNP6112047	zC201P7	94942	1	22.4					1	93.01	GAGGGTCTGCAGAAAGCCATCACCTTCAAAGTGACGGTACGTGTACTTTTACAGTAACAGACATCCAGGCCAGGGGTGTGTTACAATAGTAGTTGATAGTATATATTTTAACAATGTGCGAGTTCACATTATCCAGTATGTCACTTTGTC[A/T]CCCAAAATCACGTACTGATAGTCCAAAAATATTACACTTAACATAAAAATTTATATTACATCAATAAAAACATGGGCAGTGTGGTGTCACCTCACGGCAAGAAGGTTGCTGGTACGAGCCTCGGCTTGGTCAGTTGGCATTTCTGTGTGG
zSNP6112016	zC201P7	94573	1	22.4					1	93.01	GATCATGTTACATTAGGGTGGTAATTGTGGGATCACTGGAAAGGATGATGGGGAGGACTTCAGGAGGCTACAGAGTGCCATGGACATTCTTCACTTCAGTACTGAAGACCAGAGCAGCATATTCAGAGTGCTGTCATCCATACTTCACCT[A/G]GGAAATGTCTTTTTCCACAGAGTGGAGGTATTGTGGATATAAACAGTGTGCCAGCTATACATTTATATGCAAATATAATACACACATATGGACAAAGTTAACAGTCTTGTGGACCATGTGCTTTGGATTGACTGTCTCAGACAGAAGTGC
zSNP6112009	zC201P7	94558	1	22.4					1	93.01	GTCATGGGCTCATGGGATCATGTTACATTAGGGTGGTAATTGTGGGATCACTGGAAAGGATGATGGGGAGGACTTCAGGAGGCTACAGAGTGCCATGGACATTCTTCACTTCAGTACTGAAGACCAGAGCAGCATATTCAGAGTGCTGTC[A/G]TCCATACTTCACCTAGGAAATGTCTTTTTCCACAGAGTGGAGGTATTGTGGATATAAACAGTGTGCCAGCTATACATTTATATGCAAATATAATACACACATATGGACAAAGTTAACAGTCTTGTGGACCATGTGCTTTGGATTGACTGT
zSNP6112025	zC201P7	94698	1	22.4					1	93.01	GAGTGCTGTCATCCATACTTCACCTAGGAAATGTCTTTTTCCACAGAGTGGAGGTATTGTGGATATAAACAGTGTGCCAGCTATACATTTATATGCAAATATAATACACACATATGGACAAAGTTAACAGTCTTGTGGACCATGTGCTTT[T/G]GATTGACTGTCTCAGACAGAAGTGCAGGAGACGGCCGGTGTGGTGAGCACTCAAGAGATTCGTGCAGTAGCAGATCTGTTGCAGATTTCTCCAGAGGGTCTGCAGAAAGCCATCACCTTCAAAGTGACGGTACGTGTACTTTTACAGTAA
zSNP6112034	zC201P7	94876	1	22.4					1	93.01	GAGACGGCCGGTGTGGTGAGCACTCAAGAGATTCGTGCAGTAGCAGATCTGTTGCAGATTTCTCCAGAGGGTCTGCAGAAAGCCATCACCTTCAAAGTGACGGTACGTGTACTTTTACAGTAACAGACATCCAGGCCAGGGGTGTGTTAC[A/T]ATAGTAGTTGATAGTATATATTTTAACAATGTGCGAGTTCACATTATCCAGTATGTCACTTTGTCTCCCAAAATCACGTACTGATAGTCCAAAAATATTACACTTAACATAAAAATTTATATTACATCAATAAAAACATGGGCAGTGTGG
zSNP6112031	zC201P7	94845	1	22.4					1	93.01	TTTGGATTGACTGTCTCAGACAGAAGTGCAGGAGACGGCCGGTGTGGTGAGCACTCAAGAGATTCGTGCAGTAGCAGATCTGTTGCAGATTTCTCCAGAGGGTCTGCAGAAAGCCATCACCTTCAAAGTGACGGTACGTGTACTTTTACA[A/G]TAACAGACATCCAGGCCAGGGGTGTGTTACAATAGTAGTTGATAGTATATATTTTAACAATGTGCGAGTTCACATTATCCAGTATGTCACTTTGTCTCCCAAAATCACGTACTGATAGTCCAAAAATATTACACTTAACATAAAAATTTA
zSNP6112196	zC201P7	97466	1	22.4					1	93.01	AAACTGTACAAGGAAACTGCTTGAACATGCTCACAGGGAAATAAGACTCAGCAAAGTGTGTGAGAATGTGAGGTGTATAAATAAACCCAGTAATGAGTCAATCATGAGCTTCAGCTGTGTGTTTGTGTGACAGTGTCTAAATGATTGTCG[C/G]ATAGTACAATGTAGTTCATATCAGCGGCAGATCTATACAGTAGTTCTCCAGCAATCTACAACTGCTAGATAGATGGTGATCATAACAAATACTTAAAAAGTTTTAAATGCAACAGTTTAGTCTGTAAATACAAACAAATATAAGCAAAAT
zSNP6112075	zC201P7	95380	1	22.4					1	93.01	ATTACCCACATGTGCACCTCGGCTCAAGATATTTTAATCTACATTTTTAGATTTATTTATGTTTGTATACATTTAAGGCCGCAACACACCAAGTTGACTGTCAGTAGTTAGGTTTTTGCTTTGTGATTTTAACAAATAGCTCTAGTCAGA[C/G]ACTTTTTTGGTGTTCAGACCATCTTGAATTTCCATCCGTTGACATCCGTGATGAGAGAACTGATTGGCTCTTCAGATTAATAACGCAGTGTGCATGACAATAATGAAAAAAATGCTTCTCTTACTTTGAGTTTTTGTCTTGTTTCTAGTC
zSNP6112197	zC201P7	97473	1	22.4					1	93.01	ACAAGGAAACTGCTTGAACATGCTCACAGGGAAATAAGACTCAGCAAAGTGTGTGAGAATGTGAGGTGTATAAATAAACCCAGTAATGAGTCAATCATGAGCTTCAGCTGTGTGTTTGTGTGACAGTGTCTAAATGATTGTCGGATAGTA[T/C]AATGTAGTTCATATCAGCGGCAGATCTATACAGTAGTTCTCCAGCAATCTACAACTGCTAGATAGATGGTGATCATAACAAATACTTAAAAAGTTTTAAATGCAACAGTTTAGTCTGTAAATACAAACAAATATAAGCAAAATCATTTTT
zSNP6112199	zC201P7	97562	1	22.4					1	93.01	GTCAATCATGAGCTTCAGCTGTGTGTTTGTGTGACAGTGTCTAAATGATTGTCGGATAGTACAATGTAGTTCATATCAGCGGCAGATCTATACAGTAGTTCTCCAGCAATCTACAACTGCTAGATAGATGGTGATCATAACAAATACTTA[A/C]AAAGTTTTAAATGCAACAGTTTAGTCTGTAAATACAAACAAATATAAGCAAAATCATTTTTCTTAGCATTTAAAATTTTTTCTTCACCTATAGATTCACCGTTATGTAATTTCTAGCAAGCTCTTAGCTTTTTTTATGTTAGCTTTAATC
zSNP6112198	zC201P7	97489	1	22.4					1	93.01	AACATGCTCACAGGGAAATAAGACTCAGCAAAGTGTGTGAGAATGTGAGGTGTATAAATAAACCCAGTAATGAGTCAATCATGAGCTTCAGCTGTGTGTTTGTGTGACAGTGTCTAAATGATTGTCGGATAGTACAATGTAGTTCATATC[A/T]GCGGCAGATCTATACAGTAGTTCTCCAGCAATCTACAACTGCTAGATAGATGGTGATCATAACAAATACTTAAAAAGTTTTAAATGCAACAGTTTAGTCTGTAAATACAAACAAATATAAGCAAAATCATTTTTCTTAGCATTTAAAATT
zSNP6112069	zC201P7	95338	1	22.4					1	93.01	ATATATAATTGTCATGATCACACACAACTAAGCCAGACTCACATTACCCACATGTGCACCTCGGCTCAAGATATTTTAATCTACATTTTTAGATTTATTTATGTTTGTATACATTTAAGGCCGCAACACACCAAGTTGACTGTCAGTAGT[A/T]AGGTTTTTGCTTTGTGATTTTAACAAATAGCTCTAGTCAGAGACTTTTTTGGTGTTCAGACCATCTTGAATTTCCATCCGTTGACATCCGTGATGAGAGAACTGATTGGCTCTTCAGATTAATAACGCAGTGTGCATGACAATAATGAAA
zSNP6112060	zC201P7	95009	1	22.4					1	93.01	GGCCAGGGGTGTGTTACAATAGTAGTTGATAGTATATATTTTAACAATGTGCGAGTTCACATTATCCAGTATGTCACTTTGTCTCCCAAAATCACGTACTGATAGTCCAAAAATATTACACTTAACATAAAAATTTATATTACATCAATA[A/T]AAACATGGGCAGTGTGGTGTCACCTCACGGCAAGAAGGTTGCTGGTACGAGCCTCGGCTTGGTCAGTTGGCATTTCTGTGTGGAGTTTGCATGTTCTCCCCATGTTGGTGTGGGTTGCACTCAGTCGAAAGACATACGCTATAGGTGAAT
zSNP6112057	zC201P7	94993	1	22.4					1	93.01	CAGTAACAGACATCCAGGCCAGGGGTGTGTTACAATAGTAGTTGATAGTATATATTTTAACAATGTGCGAGTTCACATTATCCAGTATGTCACTTTGTCTCCCAAAATCACGTACTGATAGTCCAAAAATATTACACTTAACATAAAAAT[A/T]TATATTACATCAATAAAAACATGGGCAGTGTGGTGTCACCTCACGGCAAGAAGGTTGCTGGTACGAGCCTCGGCTTGGTCAGTTGGCATTTCTGTGTGGAGTTTGCATGTTCTCCCCATGTTGGTGTGGGTTGCACTCAGTCGAAAGACA
zSNP6112061	zC201P7	95136	1	22.4					1	93.01	TAAAAATTTATATTACATCAATAAAAACATGGGCAGTGTGGTGTCACCTCACGGCAAGAAGGTTGCTGGTACGAGCCTCGGCTTGGTCAGTTGGCATTTCTGTGTGGAGTTTGCATGTTCTCCCCATGTTGGTGTGGGTTGCACTCAGTC[C/G]AAAGACATACGCTATAGGTGAATTGGGTAAGCTAAACAGTGCATATATTTTATATATAATTGTCATGATCACACACAACTAAGCCAGACTCACATTACCCACATGTGCACCTCGGCTCAAGATATTTTAATCTACATTTTTAGATTTATT
zSNP6112064	zC201P7	95263	1	22.4					1	93.01	GTTGGTGTGGGTTGCACTCAGTCGAAAGACATACGCTATAGGTGAATTGGGTAAGCTAAACAGTGCATATATTTTATATATAATTGTCATGATCACACACAACTAAGCCAGACTCACATTACCCACATGTGCACCTCGGCTCAAGATATT[A/T]TAATCTACATTTTTAGATTTATTTATGTTTGTATACATTTAAGGCCGCAACACACCAAGTTGACTGTCAGTAGTTAGGTTTTTGCTTTGTGATTTTAACAAATAGCTCTAGTCAGAGACTTTTTTGGTGTTCAGACCATCTTGAATTTCC
zSNP6112063	zC201P7	95260	1	22.4					1	93.01	CATGTTGGTGTGGGTTGCACTCAGTCGAAAGACATACGCTATAGGTGAATTGGGTAAGCTAAACAGTGCATATATTTTATATATAATTGTCATGATCACACACAACTAAGCCAGACTCACATTACCCACATGTGCACCTCGGCTCAAGAT[A/G]TTTTAATCTACATTTTTAGATTTATTTATGTTTGTATACATTTAAGGCCGCAACACACCAAGTTGACTGTCAGTAGTTAGGTTTTTGCTTTGTGATTTTAACAAATAGCTCTAGTCAGAGACTTTTTTGGTGTTCAGACCATCTTGAATT
zSNP6114105	zC201P7	143850	1	22.4					1	93.01	AGTATTGTATTGTACTGTAATTTATATATATATAAAAATTATACCTAAGGGTTTAATACCAAAAGCTTATTTTTACCATTTTTACCAGTCTTCTGTTCAGTAGTGTATGTCATACCTGTCAACATTGGGATGTGAAAATGAGGAATTCCC[T/C]ATGACCCCCTTTAAAAAAATCGCCAAATTACTAAATATGCTCATTTGGAGCTGTTTTGTTGTAAATGAACAGTTAAGTGGTCAGTAATATGTTTTATTATTATTATTTACAAAAGAAAAAATAAATAGTATACATTAGCAGCAAATAAAT
zSNP6114102	zC201P7	143698	1	22.4					1	93.01	ATGAATTGCCAGATGCAAACTCAAAATTGTGAGTTAAGTTCCAAATCTTGAGATAAGAAATGTCTAAATGATGTGATTTAAAGTTACAATTTACACTTTTCTCATTTTTATTTTGTTAGTATGGTAATAAAATTGTATTATTTGTTCACA[A/G]TAGTATTGTATTGTACTGTAATTTATATATATATAAAAATTATACCTAAGGGTTTAATACCAAAAGCTTATTTTTACCATTTTTACCAGTCTTCTGTTCAGTAGTGTATGTCATACCTGTCAACATTGGGATGTGAAAATGAGGAATTCC
zSNP6114106	zC201P7	144795	1	22.4					1	93.01	TCTTTAATGTTTATTTGCCACCCTTCAGAGAAAGACTGAAAATCCGGGACAAATATCTTTACGGGATCATAGTGGGATAGAACTGTAAAATACAGGAGAATCCCGGGAAAGATGGGAGGGTTGACAGGTATGGTGTATGTGCTTGAATTA[C/G]ACATTTATTTTGTTCTTATGTGTGTTTTCAGGCTGGTCGAAGCTCGAAGCGGCAGCTTTTTCTCTTTCCAGGAGGAATTGAGAGACATTTGAAGATCAAAACTTGCTCTGTAGGTCTCCTCATATGTGTTACTGCATGTGATTGTTTTTT
zSNP6114114	zC201P7	144945	1	22.4					1	93.01	GACATTTATTTTGTTCTTATGTGTGTTTTCAGGCTGGTCGAAGCTCGAAGCGGCAGCTTTTTCTCTTTCCAGGAGGAATTGAGAGACATTTGAAGATCAAAACTTGCTCTGTAGGTCTCCTCATATGTGTTACTGCATGTGATTGTTTTT[T/G]AAGATTAATACCGATGTTGACGTGATGGGTGTGTGTTCAGGTGGCGCTGGATGTCATAGAGGAGTTGTGTTATGAGATGGCTTTACAAAGGCTGGAGGCCATGGATGAATACACAGTTTTCATAGTCACCAACAGAGGTACAGATGATGA
zSNP6114107	zC201P7	144811	1	22.4					1	93.01	GCCACCCTTCAGAGAAAGACTGAAAATCCGGGACAAATATCTTTACGGGATCATAGTGGGATAGAACTGTAAAATACAGGAGAATCCCGGGAAAGATGGGAGGGTTGACAGGTATGGTGTATGTGCTTGAATTAGACATTTATTTTGTTC[A/T]TATGTGTGTTTTCAGGCTGGTCGAAGCTCGAAGCGGCAGCTTTTTCTCTTTCCAGGAGGAATTGAGAGACATTTGAAGATCAAAACTTGCTCTGTAGGTCTCCTCATATGTGTTACTGCATGTGATTGTTTTTTAAGATTAATACCGATG
zSNP6114098	zC201P7	143589	1	22.4					1	93.01	ACATTGTAGAACACTGTAGAAGCATGTTTCTGCTACAGAATACAAAAATAAAAAGGCAATTGCAGTTTTATGCCACAATTCTTAGATTAAAAATAAATTAAATGCAAGTATGAATTGCCAGATGCAAACTCAAAATTGTGAGTTAAGTTC[T/C]AAATCTTGAGATAAGAAATGTCTAAATGATGTGATTTAAAGTTACAATTTACACTTTTCTCATTTTTATTTTGTTAGTATGGTAATAAAATTGTATTATTTGTTCACAGTAGTATTGTATTGTACTGTAATTTATATATATATAAAAATT
zSNP6114092	zC201P7	143473	1	22.4					1	93.01	CCATGTAAACATGGAAACAATGCACATAAAAACAATTGCACATAAAATGCACACCAGTATGATTTCTGAATGATCCTTCTTCTAAAAATAAATCTTAACCATCACAGGAATAAATTACATTGTAGAACACTGTAGAAGCATGTTTCTGCT[A/G]CAGAATACAAAAATAAAAAGGCAATTGCAGTTTTATGCCACAATTCTTAGATTAAAAATAAATTAAATGCAAGTATGAATTGCCAGATGCAAACTCAAAATTGTGAGTTAAGTTCCAAATCTTGAGATAAGAAATGTCTAAATGATGTGA
zSNP6114087	zC201P7	143398	1	22.4					1	93.01	AAAGCAACTCATGTAACCATCTTAATCATATTAGTGCCTTATTCAGATTAAGGCAATTAATTAGATTACTGATGTCCATGTAAACATGGAAACAATGCACATAAAAACAATTGCACATAAAATGCACACCAGTATGATTTCTGAATGATC[C/G]TTCTTCTAAAAATAAATCTTAACCATCACAGGAATAAATTACATTGTAGAACACTGTAGAAGCATGTTTCTGCTACAGAATACAAAAATAAAAAGGCAATTGCAGTTTTATGCCACAATTCTTAGATTAAAAATAAATTAAATGCAAGTA
zSNP6114094	zC201P7	143503	1	22.4					1	93.01	AACAATTGCACATAAAATGCACACCAGTATGATTTCTGAATGATCCTTCTTCTAAAAATAAATCTTAACCATCACAGGAATAAATTACATTGTAGAACACTGTAGAAGCATGTTTCTGCTACAGAATACAAAAATAAAAAGGCAATTGCA[T/G]TTTTATGCCACAATTCTTAGATTAAAAATAAATTAAATGCAAGTATGAATTGCCAGATGCAAACTCAAAATTGTGAGTTAAGTTCCAAATCTTGAGATAAGAAATGTCTAAATGATGTGATTTAAAGTTACAATTTACACTTTTCTCATT
zSNP6114097	zC201P7	143571	1	22.4					1	93.01	CCATCACAGGAATAAATTACATTGTAGAACACTGTAGAAGCATGTTTCTGCTACAGAATACAAAAATAAAAAGGCAATTGCAGTTTTATGCCACAATTCTTAGATTAAAAATAAATTAAATGCAAGTATGAATTGCCAGATGCAAACTCA[A/G]AATTGTGAGTTAAGTTCCAAATCTTGAGATAAGAAATGTCTAAATGATGTGATTTAAAGTTACAATTTACACTTTTCTCATTTTTATTTTGTTAGTATGGTAATAAAATTGTATTATTTGTTCACAGTAGTATTGTATTGTACTGTAATT
zSNP6114095	zC201P7	143510	1	22.4					1	93.01	GCACATAAAATGCACACCAGTATGATTTCTGAATGATCCTTCTTCTAAAAATAAATCTTAACCATCACAGGAATAAATTACATTGTAGAACACTGTAGAAGCATGTTTCTGCTACAGAATACAAAAATAAAAAGGCAATTGCAGTTTTAT[A/G]CCACAATTCTTAGATTAAAAATAAATTAAATGCAAGTATGAATTGCCAGATGCAAACTCAAAATTGTGAGTTAAGTTCCAAATCTTGAGATAAGAAATGTCTAAATGATGTGATTTAAAGTTACAATTTACACTTTTCTCATTTTTATTT
zSNP6114153	zC201P7	147869	1	22.4					1	93.01	ACTGGAAGCTTCTGTAGCCAAAAGAAATTCATTGCGGGTGTGAAGTACACTTGGCAATAAAACTGATTCTGATAATTCTGAAATAGAAATTCTTGTAAATTATAATAATATTTATTCATTAACAGCATCTTTGGTCAAATTTCTACAACC[T/C]TAAGCTTTAGAACAGTGATGTAAATGCATCAGATTGCTGGAGCACATTTTACTGTGTGTGTCAACATTATTGAAATGCTGAACAGCACATTATTATTAAAAAATGTCAAATATATGTCTGTACAATCCTATTAAACTGTGTGTGTTTGTG
zSNP6114125	zC201P7	145128	1	22.4					1	93.01	GTGTTCAGGTGGCGCTGGATGTCATAGAGGAGTTGTGTTATGAGATGGCTTTACAAAGGCTGGAGGCCATGGATGAATACACAGTTTTCATAGTCACCAACAGAGGTACAGATGATGATTTTTCATCTCTATAATGGTCAATACTAACAA[T/C]TGGATATTGATCAGTGTGTTATTCTGCATTGTACATCCTGTGGTTCAGTGGTTAGAAGCATAGACTAAACGCACGACTAATTAACGGCTAATCAGCTAAGGAGATGAGACAGTGAGCAGCGAGACCTAGCTGTCACTCAAGTAGCCACGC
zSNP6114154	zC201P7	147925	1	22.4					1	93.01	ATAAAACTGATTCTGATAATTCTGAAATAGAAATTCTTGTAAATTATAATAATATTTATTCATTAACAGCATCTTTGGTCAAATTTCTACAACCCTAAGCTTTAGAACAGTGATGTAAATGCATCAGATTGCTGGAGCACATTTTACTGT[A/G]TGTGTCAACATTATTGAAATGCTGAACAGCACATTATTATTAAAAAATGTCAAATATATGTCTGTACAATCCTATTAAACTGTGTGTGTTTGTGTTTGCGCAGGTTCTGCCAGACTATCTGAAGGGTCTGTTGAATATTGTACCTCAGGG
zSNP6114156	zC201P7	147934	1	22.4					1	93.01	ATTCTGATAATTCTGAAATAGAAATTCTTGTAAATTATAATAATATTTATTCATTAACAGCATCTTTGGTCAAATTTCTACAACCCTAAGCTTTAGAACAGTGATGTAAATGCATCAGATTGCTGGAGCACATTTTACTGTGTGTGTCAA[T/C]ATTATTGAAATGCTGAACAGCACATTATTATTAAAAAATGTCAAATATATGTCTGTACAATCCTATTAAACTGTGTGTGTTTGTGTTTGCGCAGGTTCTGCCAGACTATCTGAAGGGTCTGTTGAATATTGTACCTCAGGGAAAGATCAG
zSNP6114155	zC201P7	147926	1	22.4					1	93.01	TAAAACTGATTCTGATAATTCTGAAATAGAAATTCTTGTAAATTATAATAATATTTATTCATTAACAGCATCTTTGGTCAAATTTCTACAACCCTAAGCTTTAGAACAGTGATGTAAATGCATCAGATTGCTGGAGCACATTTTACTGTG[T/C]GTGTCAACATTATTGAAATGCTGAACAGCACATTATTATTAAAAAATGTCAAATATATGTCTGTACAATCCTATTAAACTGTGTGTGTTTGTGTTTGCGCAGGTTCTGCCAGACTATCTGAAGGGTCTGTTGAATATTGTACCTCAGGGA
zSNP6114124	zC201P7	145124	1	22.4					1	93.01	GTGTGTGTTCAGGTGGCGCTGGATGTCATAGAGGAGTTGTGTTATGAGATGGCTTTACAAAGGCTGGAGGCCATGGATGAATACACAGTTTTCATAGTCACCAACAGAGGTACAGATGATGATTTTTCATCTCTATAATGGTCAATACTA[A/G]CAACTGGATATTGATCAGTGTGTTATTCTGCATTGTACATCCTGTGGTTCAGTGGTTAGAAGCATAGACTAAACGCACGACTAATTAACGGCTAATCAGCTAAGGAGATGAGACAGTGAGCAGCGAGACCTAGCTGTCACTCAAGTAGCC
zSNP6114116	zC201P7	144966	1	22.4					1	93.01	TGTGTTTTCAGGCTGGTCGAAGCTCGAAGCGGCAGCTTTTTCTCTTTCCAGGAGGAATTGAGAGACATTTGAAGATCAAAACTTGCTCTGTAGGTCTCCTCATATGTGTTACTGCATGTGATTGTTTTTTAAGATTAATACCGATGTTGA[T/C]GTGATGGGTGTGTGTTCAGGTGGCGCTGGATGTCATAGAGGAGTTGTGTTATGAGATGGCTTTACAAAGGCTGGAGGCCATGGATGAATACACAGTTTTCATAGTCACCAACAGAGGTACAGATGATGATTTTTCATCTCTATAATGGTC
zSNP6114115	zC201P7	144949	1	22.4					1	93.01	TTTATTTTGTTCTTATGTGTGTTTTCAGGCTGGTCGAAGCTCGAAGCGGCAGCTTTTTCTCTTTCCAGGAGGAATTGAGAGACATTTGAAGATCAAAACTTGCTCTGTAGGTCTCCTCATATGTGTTACTGCATGTGATTGTTTTTTAAG[A/G]TTAATACCGATGTTGACGTGATGGGTGTGTGTTCAGGTGGCGCTGGATGTCATAGAGGAGTTGTGTTATGAGATGGCTTTACAAAGGCTGGAGGCCATGGATGAATACACAGTTTTCATAGTCACCAACAGAGGTACAGATGATGATTTT
zSNP6114119	zC201P7	145003	1	22.4					1	93.01	TTTTCTCTTTCCAGGAGGAATTGAGAGACATTTGAAGATCAAAACTTGCTCTGTAGGTCTCCTCATATGTGTTACTGCATGTGATTGTTTTTTAAGATTAATACCGATGTTGACGTGATGGGTGTGTGTTCAGGTGGCGCTGGATGTCAT[A/C]GAGGAGTTGTGTTATGAGATGGCTTTACAAAGGCTGGAGGCCATGGATGAATACACAGTTTTCATAGTCACCAACAGAGGTACAGATGATGATTTTTCATCTCTATAATGGTCAATACTAACAACTGGATATTGATCAGTGTGTTATTCT
zSNP6114123	zC201P7	145042	1	22.4					1	93.01	CAAAACTTGCTCTGTAGGTCTCCTCATATGTGTTACTGCATGTGATTGTTTTTTAAGATTAATACCGATGTTGACGTGATGGGTGTGTGTTCAGGTGGCGCTGGATGTCATAGAGGAGTTGTGTTATGAGATGGCTTTACAAAGGCTGGA[A/G]GCCATGGATGAATACACAGTTTTCATAGTCACCAACAGAGGTACAGATGATGATTTTTCATCTCTATAATGGTCAATACTAACAACTGGATATTGATCAGTGTGTTATTCTGCATTGTACATCCTGTGGTTCAGTGGTTAGAAGCATAGA
zSNP6114121	zC201P7	145037	1	22.4					1	93.01	AAGATCAAAACTTGCTCTGTAGGTCTCCTCATATGTGTTACTGCATGTGATTGTTTTTTAAGATTAATACCGATGTTGACGTGATGGGTGTGTGTTCAGGTGGCGCTGGATGTCATAGAGGAGTTGTGTTATGAGATGGCTTTACAAAGG[T/C]TGGAGGCCATGGATGAATACACAGTTTTCATAGTCACCAACAGAGGTACAGATGATGATTTTTCATCTCTATAATGGTCAATACTAACAACTGGATATTGATCAGTGTGTTATTCTGCATTGTACATCCTGTGGTTCAGTGGTTAGAAGC
zSNP6113832	zC201P7	139054	1	22.4					1	93.01	GGATTCGGGGATTTCGGTGACTCTGAAGCTGAAGGAAATGTTGTTTTAGACAGCCAGTACAATATGGTGGAGTTTGCCAGGAAATATTTTAGAACATCAGATGGAAGCAAAAGGTGCTATTGCTGCTGTAATAATAATATACATATATAA[A/T]TTATTAATTCAAAATCAGCCCAGCACAGTTAAACACACGACTGAATCCTGATCCTTTTCTTTTATTTGATTAGTGATTCATTCAGGGATAAGTCCAAAAAAGGTAAAGGAAGCAAAGACCCTGCAGAGATGGTGAAATTCAACAAGGTAC
zSNP6113831	zC201P7	139053	1	22.4					1	93.01	TGGATTCGGGGATTTCGGTGACTCTGAAGCTGAAGGAAATGTTGTTTTAGACAGCCAGTACAATATGGTGGAGTTTGCCAGGAAATATTTTAGAACATCAGATGGAAGCAAAAGGTGCTATTGCTGCTGTAATAATAATATACATATATA[A/T]ATTATTAATTCAAAATCAGCCCAGCACAGTTAAACACACGACTGAATCCTGATCCTTTTCTTTTATTTGATTAGTGATTCATTCAGGGATAAGTCCAAAAAAGGTAAAGGAAGCAAAGACCCTGCAGAGATGGTGAAATTCAACAAGGTA
zSNP6113833	zC201P7	139064	1	22.4					1	93.01	ATTTCGGTGACTCTGAAGCTGAAGGAAATGTTGTTTTAGACAGCCAGTACAATATGGTGGAGTTTGCCAGGAAATATTTTAGAACATCAGATGGAAGCAAAAGGTGCTATTGCTGCTGTAATAATAATATACATATATAAATTATTAATT[T/C]AAAATCAGCCCAGCACAGTTAAACACACGACTGAATCCTGATCCTTTTCTTTTATTTGATTAGTGATTCATTCAGGGATAAGTCCAAAAAAGGTAAAGGAAGCAAAGACCCTGCAGAGATGGTGAAATTCAACAAGGTACTTTCCTGCCC
zSNP6113836	zC201P7	139093	1	22.4					1	93.01	GTTGTTTTAGACAGCCAGTACAATATGGTGGAGTTTGCCAGGAAATATTTTAGAACATCAGATGGAAGCAAAAGGTGCTATTGCTGCTGTAATAATAATATACATATATAAATTATTAATTCAAAATCAGCCCAGCACAGTTAAACACAC[A/G]ACTGAATCCTGATCCTTTTCTTTTATTTGATTAGTGATTCATTCAGGGATAAGTCCAAAAAAGGTAAAGGAAGCAAAGACCCTGCAGAGATGGTGAAATTCAACAAGGTACTTTCCTGCCCACTATGTAACATATTTTAACATACATATA
zSNP6113834	zC201P7	139073	1	22.4					1	93.01	ACTCTGAAGCTGAAGGAAATGTTGTTTTAGACAGCCAGTACAATATGGTGGAGTTTGCCAGGAAATATTTTAGAACATCAGATGGAAGCAAAAGGTGCTATTGCTGCTGTAATAATAATATACATATATAAATTATTAATTCAAAATCAG[T/C]CCAGCACAGTTAAACACACGACTGAATCCTGATCCTTTTCTTTTATTTGATTAGTGATTCATTCAGGGATAAGTCCAAAAAAGGTAAAGGAAGCAAAGACCCTGCAGAGATGGTGAAATTCAACAAGGTACTTTCCTGCCCACTATGTAA
zSNP6113822	zC201P7	138993	1	22.4					1	93.01	CTGACATGTTTGACCGATCATGCATTAATAATCTTGTGTGTTTTGTAATGGCCAGTCTGATGGATTCGGGGATTTCGGTGACTCTGAAGCTGAAGGAAATGTTGTTTTAGACAGCCAGTACAATATGGTGGAGTTTGCCAGGAAATATTT[T/C]AGAACATCAGATGGAAGCAAAAGGTGCTATTGCTGCTGTAATAATAATATACATATATAAATTATTAATTCAAAATCAGCCCAGCACAGTTAAACACACGACTGAATCCTGATCCTTTTCTTTTATTTGATTAGTGATTCATTCAGGGAT
zSNP6113814	zC201P7	138776	1	22.4					1	93.01	AGGCAGAACATGCAAACTCCACACAGTAGTATCTTTAAAAAATTCTTTAATACTTCTAACTAATAACTCAAGAGGCTTAATAAGTCTTATTTCAACTGGATATGATGCAAACCCAGCTAATGAAAGTGCTGAAATGAAATCTTGGACTTT[A/G]CTCAGATTACAATGTTTGCTTAGTCTTTGAATAAATGTAAGGGCTGATTTTAGATATTGGAGTTGACTGACATGTTTGACCGATCATGCATTAATAATCTTGTGTGTTTTGTAATGGCCAGTCTGATGGATTCGGGGATTTCGGTGACTC
zSNP6113810	zC201P7	138321	1	22.4					1	93.01	GGAGAGATGAGCCGAGAGACAGACAGGGCCGAGTGGCAGCATCAGGAGCAATCGCTCTTGCCGTGGCCTCCACTGCGGCTGCACATGAGCTAGACCCCTCACTAGAGGTAAATACAGCTGAAGTCAGAATATGGTCAATATAATTAGCCC[T/C]CTTAAAACTATTTATTCATTATCTTTTCGGCTTAGTCCATTTATTAATCTGGGGTCGCCACAGCAGAATGAACCGTCAATTTATCCAGCATATGTTTTACGTAGCGGATTCCCTTCCAGTTGCAACCCATCACTGGGAAACACGCGCACA
zSNP6113815	zC201P7	138777	1	22.4					1	93.01	GGCAGAACATGCAAACTCCACACAGTAGTATCTTTAAAAAATTCTTTAATACTTCTAACTAATAACTCAAGAGGCTTAATAAGTCTTATTTCAACTGGATATGATGCAAACCCAGCTAATGAAAGTGCTGAAATGAAATCTTGGACTTTG[T/C]TCAGATTACAATGTTTGCTTAGTCTTTGAATAAATGTAAGGGCTGATTTTAGATATTGGAGTTGACTGACATGTTTGACCGATCATGCATTAATAATCTTGTGTGTTTTGTAATGGCCAGTCTGATGGATTCGGGGATTTCGGTGACTCT
zSNP6113821	zC201P7	138990	1	22.4					1	93.01	TGACTGACATGTTTGACCGATCATGCATTAATAATCTTGTGTGTTTTGTAATGGCCAGTCTGATGGATTCGGGGATTTCGGTGACTCTGAAGCTGAAGGAAATGTTGTTTTAGACAGCCAGTACAATATGGTGGAGTTTGCCAGGAAATA[T/C]TTTAGAACATCAGATGGAAGCAAAAGGTGCTATTGCTGCTGTAATAATAATATACATATATAAATTATTAATTCAAAATCAGCCCAGCACAGTTAAACACACGACTGAATCCTGATCCTTTTCTTTTATTTGATTAGTGATTCATTCAGG
zSNP6113816	zC201P7	138794	1	22.4					1	93.01	CCACACAGTAGTATCTTTAAAAAATTCTTTAATACTTCTAACTAATAACTCAAGAGGCTTAATAAGTCTTATTTCAACTGGATATGATGCAAACCCAGCTAATGAAAGTGCTGAAATGAAATCTTGGACTTTGCTCAGATTACAATGTTT[T/G]CTTAGTCTTTGAATAAATGTAAGGGCTGATTTTAGATATTGGAGTTGACTGACATGTTTGACCGATCATGCATTAATAATCTTGTGTGTTTTGTAATGGCCAGTCTGATGGATTCGGGGATTTCGGTGACTCTGAAGCTGAAGGAAATGT
zSNP6113930	zC201P7	140162	1	22.4					1	93.01	TTAACTCACTATGCATTAATTAATGTTATTACAAGGCTGTATTGAATACTAGCATCTGATTGGTCAGTTGTGACATTTCAAAGATATGTTATTCCCGGTTAACAACCTCTAAATAATGCAGGCTTATCTAGGAACTTCAATCACTTTGAC[T/C]ATCAGTGAATAACTTCAAATCAAAATATTTACATCCACGTTAGTATACATTAGTAACAATGTAATGCTCAGAAATTCATGTAAATTTCTATTTTTTATATTTTGTCTGTCAAAAAAAACTATTTAAATATGTAATACCTCTTGTTCTTGT
zSNP6113907	zC201P7	139962	1	22.4					1	93.01	TTTGTGGTTTGCACTTTCCTGAAGGTAAAAATCAGCTGTGTTTGATATTTGGGTAACATTTTTACAATAAGTTAGTTAATGCTCATTAGTTAATGTTAGATGATGTATTTACTAACATGAACAAACAATACATTTAACACAGTATTTAAT[A/C]ATCTTTCTAAACATTAGTTAATGAAAATAAAGTTAATTATTAGTTTATGTTAACTCACTATGCATTAATTAATGTTATTACAAGGCTGTATTGAATACTAGCATCTGATTGGTCAGTTGTGACATTTCAAAGATATGTTATTCCCGGTTA
zSNP6113945	zC201P7	140281	1	22.4					1	93.01	AGGCTTATCTAGGAACTTCAATCACTTTGACCATCAGTGAATAACTTCAAATCAAAATATTTACATCCACGTTAGTATACATTAGTAACAATGTAATGCTCAGAAATTCATGTAAATTTCTATTTTTTATATTTTGTCTGTCAAAAAAAA[T/C]TATTTAAATATGTAATACCTCTTGTTCTTGTGGCATTGAATTAATAAAGTATAAATATATAAATACTTTATCCACATTCAAATGTATCTGCTTGTCTGTCACAACATTGTTTTTGACTGTTTTGAACTGTTTGGCGCCATCTTGTGAATG
zSNP6114086	zC201P7	143342	1	22.4					1	93.01	GGTAATCGAATTATGTGCTATAACATGTAAAATGCAGTCATGAAAGGAAAATTCAAAAAGCAACTCATGTAACCATCTTAATCATATTAGTGCCTTATTCAGATTAAGGCAATTAATTAGATTACTGATGTCCATGTAAACATGGAAACA[A/C]TGCACATAAAAACAATTGCACATAAAATGCACACCAGTATGATTTCTGAATGATCCTTCTTCTAAAAATAAATCTTAACCATCACAGGAATAAATTACATTGTAGAACACTGTAGAAGCATGTTTCTGCTACAGAATACAAAAATAAAAA
zSNP6113946	zC201P7	140282	1	22.4					1	93.01	GGCTTATCTAGGAACTTCAATCACTTTGACCATCAGTGAATAACTTCAAATCAAAATATTTACATCCACGTTAGTATACATTAGTAACAATGTAATGCTCAGAAATTCATGTAAATTTCTATTTTTTATATTTTGTCTGTCAAAAAAAAC[T/G]ATTTAAATATGTAATACCTCTTGTTCTTGTGGCATTGAATTAATAAAGTATAAATATATAAATACTTTATCCACATTCAAATGTATCTGCTTGTCTGTCACAACATTGTTTTTGACTGTTTTGAACTGTTTGGCGCCATCTTGTGAATGA
zSNP6113901	zC201P7	139902	1	22.4					1	93.01	TTGTGTGTAGCCATAATGAAGTTCATGGGAGATCATCCTCTCAGAGGCCAATCAGAGCAGTTTGTGGTTTGCACTTTCCTGAAGGTAAAAATCAGCTGTGTTTGATATTTGGGTAACATTTTTACAATAAGTTAGTTAATGCTCATTAGT[A/T]AATGTTAGATGATGTATTTACTAACATGAACAAACAATACATTTAACACAGTATTTAATAATCTTTCTAAACATTAGTTAATGAAAATAAAGTTAATTATTAGTTTATGTTAACTCACTATGCATTAATTAATGTTATTACAAGGCTGTA
zSNP6113851	zC201P7	139438	1	22.4					1	93.01	AAATGTATATGTGGAAATACTACTGTTTAGGGTCAGAAAATGTTTTCAGGGGTAAAAATATATTTCAGACGCTTTAAACTGATCAAAAGTTAAACTAAAGACAATATTTATTTATTTATTTATTTAATTTAAAATAAATGCTACTTATTT[A/T]AATTTTTTATTTATTAAATAATCCTGAAAAAATAAATGAAAGAAATGGAAAAATGTATCACTGTATTCCACCAATTTATATTAACAATTTTAAACCAATAATAAATGTTTCCTCAACATTTAAATGGCTGCTGTTTTTCTCCAGAACCCC
zSNP6113837	zC201P7	139106	1	22.4					1	93.01	GCCAGTACAATATGGTGGAGTTTGCCAGGAAATATTTTAGAACATCAGATGGAAGCAAAAGGTGCTATTGCTGCTGTAATAATAATATACATATATAAATTATTAATTCAAAATCAGCCCAGCACAGTTAAACACACGACTGAATCCTGA[T/C]CCTTTTCTTTTATTTGATTAGTGATTCATTCAGGGATAAGTCCAAAAAAGGTAAAGGAAGCAAAGACCCTGCAGAGATGGTGAAATTCAACAAGGTACTTTCCTGCCCACTATGTAACATATTTTAACATACATATAGCATAAATTACAA
zSNP6113858	zC201P7	139591	1	22.4					1	93.01	TTTTTTATTTATTAAATAATCCTGAAAAAATAAATGAAAGAAATGGAAAAATGTATCACTGTATTCCACCAATTTATATTAACAATTTTAAACCAATAATAAATGTTTCCTCAACATTTAAATGGCTGCTGTTTTTCTCCAGAACCCCAT[T/C]CTAGAATCCCTCATAGACTTCACTGACCCCAACATGAACCGGGTTGCTTCTGAAATTTTCCTAGGTGAGATGAGAGATACTTTACATCTACTCAGCCTGTTTTATTATGTTTGTTAGATGATGATTATTATCTCAATGTTTATTTGTGTG
zSNP6113899	zC201P7	139883	1	22.4					1	93.01	ATTTGTGTGTGTGTTTGGTTTGTGTGTAGCCATAATGAAGTTCATGGGAGATCATCCTCTCAGAGGCCAATCAGAGCAGTTTGTGGTTTGCACTTTCCTGAAGGTAAAAATCAGCTGTGTTTGATATTTGGGTAACATTTTTACAATAAG[T/G]TAGTTAATGCTCATTAGTTAATGTTAGATGATGTATTTACTAACATGAACAAACAATACATTTAACACAGTATTTAATAATCTTTCTAAACATTAGTTAATGAAAATAAAGTTAATTATTAGTTTATGTTAACTCACTATGCATTAATTA
zSNP6113875	zC201P7	139697	1	22.4					1	93.01	TTCCTCAACATTTAAATGGCTGCTGTTTTTCTCCAGAACCCCATCCTAGAATCCCTCATAGACTTCACTGACCCCAACATGAACCGGGTTGCTTCTGAAATTTTCCTAGGTGAGATGAGAGATACTTTACATCTACTCAGCCTGTTTTAT[T/C]ATGTTTGTTAGATGATGATTATTATCTCAATGTTTATTTGTGTGTGTGTTTGGTTTGTGTGTAGCCATAATGAAGTTCATGGGAGATCATCCTCTCAGAGGCCAATCAGAGCAGTTTGTGGTTTGCACTTTCCTGAAGGTAAAAATCAGC
zSNP6110865	zC201P7	71790	1	22.4					1	93.01	TGCTAAGAACGCCATAATTCCTATAGTTATGGCGTAGTTACAGGCATCTGCGTTCTTGTTAAACACACAATGCAGCCGCTCGCTACCCATATTCACATAGCCCTCATTTATTATAGACGCAAAGACCACCATGGAGAAAATCTGGAGGGA[C/G]ACAGTGAAAGAAAAAAAAAAGAGATGAGAGTCACAGAAACAGCTCCTTAAACTCACAGTGTTAAATTAATAAAAACCATTCAATTATTTGCCTTCTCGGAAGGCACCTAAGTAGCGCTTCTCTTGTATTATACATGCTAAAATGGAAGTG
zSNP6110838	zC201P7	69580	1	22.4					1	93.01	TGATTGGCCAAAAAGCAGAATCCTACAAACCAAAGGAACGTCCAGAATCCTAAAAAAGAAAACATGGTAAATGTGCGTGTGTGTTACATGCTACATTTATTTACTATGAGGAAATGACAGCTATCAGGTCTATTATAGAACCAATCAGAG[A/T]TATTTGTAAATAAAAGCATACCATATGTATCTATATATACTCTATTAGGTACACACTACTAGTCCTACTAGTACAAGTACCGGGATTAGATCTTCTTTTGCCTTCAAAACTGCCTTAATTCTTCGTGGCGTAGAGTAAACAAGGTACTGA
zSNP6110866	zC201P7	71800	1	22.4					1	93.01	GCCATAATTCCTATAGTTATGGCGTAGTTACAGGCATCTGCGTTCTTGTTAAACACACAATGCAGCCGCTCGCTACCCATATTCACATAGCCCTCATTTATTATAGACGCAAAGACCACCATGGAGAAAATCTGGAGGGACACAGTGAAA[A/G]AAAAAAAAAAGAGATGAGAGTCACAGAAACAGCTCCTTAAACTCACAGTGTTAAATTAATAAAAACCATTCAATTATTTGCCTTCTCGGAAGGCACCTAAGTAGCGCTTCTCTTGTATTATACATGCTAAAATGGAAGTGAAACATCATT
zSNP6111065	zC201P7	74273	1	22.4					1	93.01	GATACCGATCTCCGGACGATCTATTGGAGCATCCTTATTATACACCGTGATATGTAAATAAGTCAATATATGGTATTTAAAGGTGAATCAGCTTTTTACGCTGGGTAGGGGCATCAGCATATCTTTGAACTTCCATATTACTTTATATAA[T/C]GTAAAAAAAAATTGTTCGTTTTTTTTTGCGAAAGATCATGAATCCTGGTCATTTTTTTTTATTAAATCAGAAATGAGTAATAAATACAATACTATAATAATGATTATAAAATAACGCTGGAACAAATTCATCTTCCCAGTCATTTTATAA
zSNP6110879	zC201P7	71996	1	22.4					1	93.01	CAGTGTTAAATTAATAAAAACCATTCAATTATTTGCCTTCTCGGAAGGCACCTAAGTAGCGCTTCTCTTGTATTATACATGCTAAAATGGAAGTGAAACATCATTCTCTTTACCACTGCATTTCCACAGAAGGAATTTCATTTACACCTC[A/T]GGGAGAAAATGTGGCTATTTCACACGAATGCAACAGATCACATGAAAGCATGTCGGCTTAAACAGATGAGGAGAGAACAGTGAAAAGTGCACAGCAGTGTGAATGAATGAATCAAAAAGAAAATCAACAGCAATGCTCGGGAATCATGGT
zSNP6110837	zC201P7	69560	1	22.4					1	93.01	TATCAGACGTACGACTCCACTGATTGGCCAAAAAGCAGAATCCTACAAACCAAAGGAACGTCCAGAATCCTAAAAAAGAAAACATGGTAAATGTGCGTGTGTGTTACATGCTACATTTATTTACTATGAGGAAATGACAGCTATCAGGTC[A/T]ATTATAGAACCAATCAGAGATATTTGTAAATAAAAGCATACCATATGTATCTATATATACTCTATTAGGTACACACTACTAGTCCTACTAGTACAAGTACCGGGATTAGATCTTCTTTTGCCTTCAAAACTGCCTTAATTCTTCGTGGCG
zSNP6110520	zC201P7	65538	1	22.4					1	93.01	TGCTTTTCTGACTAAATTTGGATGATGTAAATATTTCGAGCAGGCGATGGCAATCAATCACTGTCCCGTAACATTAGTAAAGGTGAGATTACATAATGGTTGGATCGTGTATAATAGTGAGTATTGTACTACAGAGCTGAGCATCTTCCC[T/C]TCGCCTCCTCACTACTAAAATGCAATACAATACATTTAGCTAACATTGACGGCACTCTATACTCTGTCCTTCAGCGCTGCTTCTGATTGGCTGTGGATTAAAACGCAGGTGGGACCTTGTATCCAGGTGGCCGGGTCTCCACAGTTTCGA
zSNP6110518	zC201P7	65493	1	22.4					1	93.01	AAGTGTGCCTTTATTTAATTACCTTGCATAAATAAGACGTGTAAATGCTTTTCTGACTAAATTTGGATGATGTAAATATTTCGAGCAGGCGATGGCAATCAATCACTGTCCCGTAACATTAGTAAAGGTGAGATTACATAATGGTTGGAT[C/G]GTGTATAATAGTGAGTATTGTACTACAGAGCTGAGCATCTTCCCCTCGCCTCCTCACTACTAAAATGCAATACAATACATTTAGCTAACATTGACGGCACTCTATACTCTGTCCTTCAGCGCTGCTTCTGATTGGCTGTGGATTAAAACG
zSNP6110521	zC201P7	65549	1	22.4					1	93.01	CTAAATTTGGATGATGTAAATATTTCGAGCAGGCGATGGCAATCAATCACTGTCCCGTAACATTAGTAAAGGTGAGATTACATAATGGTTGGATCGTGTATAATAGTGAGTATTGTACTACAGAGCTGAGCATCTTCCCCTCGCCTCCTC[A/G]CTACTAAAATGCAATACAATACATTTAGCTAACATTGACGGCACTCTATACTCTGTCCTTCAGCGCTGCTTCTGATTGGCTGTGGATTAAAACGCAGGTGGGACCTTGTATCCAGGTGGCCGGGTCTCCACAGTTTCGATGAGCGGTGGA
zSNP6110834	zC201P7	69529	1	22.4					1	93.01	GCGTCTGAAGCCTGTTCCAGAGGAAGCTCCTTATCAGACGTACGACTCCACTGATTGGCCAAAAAGCAGAATCCTACAAACCAAAGGAACGTCCAGAATCCTAAAAAAGAAAACATGGTAAATGTGCGTGTGTGTTACATGCTACATTTA[A/T]TTACTATGAGGAAATGACAGCTATCAGGTCTATTATAGAACCAATCAGAGATATTTGTAAATAAAAGCATACCATATGTATCTATATATACTCTATTAGGTACACACTACTAGTCCTACTAGTACAAGTACCGGGATTAGATCTTCTTTT
zSNP6110727	zC201P7	68430	1	22.4					1	93.01	CCGGCTAAATCACTTGCTAAGATTAAAAACAGTCCAAAAAAAACATTAAGTAAAACACTTAGATCTAGATATTAGGTAGATATTTGTGTCTAAGAAACATTTCTGCATTCTTTCAGGTTAACAGCAAACATAATGTGTCATAATACATGC[T/C]ATAGTCATATATATACTGTACTGTACATAAATTGCACAAATGTACAAATATCTCACAGTTCAGAAGTTTGATGGGGTTCAGGTTGTTTTTTCTTTTTGACAAATTTGCATTTATTTGATTATAATACAGTAAAAATATAATATTGTAAAA
zSNP6111207	zC201P7	75754	1	22.4					1	93.01	AGCCCGCTCCATCCATCCTCCCGGTGCTGCGGCTGTGTGCAAGGATCTGATTCTGCGGAAGAGCGCCGCTGAGCGCGTTCACGAGCTCTGTCGTGCACACCCAGAGTCGAGCGCGCGCGCCTGTCTGCGGCCAGTTATAATGGAGGGGGT[A/T]TTTGATTGATCTCAGTGACTCGAATCTTTTGAATCATTCAGTCAGTAAATGAGTTCTCCGAGGGATGTATCGACAAAAGCTGAAAAGCTTTAGGATTTGTGGATGAAAACCGTGTTTACCAAAAGTTTGACTCTTATTTTTATACAATAT
zSNP6111206	zC201P7	75753	1	22.4					1	93.01	GAGCCCGCTCCATCCATCCTCCCGGTGCTGCGGCTGTGTGCAAGGATCTGATTCTGCGGAAGAGCGCCGCTGAGCGCGTTCACGAGCTCTGTCGTGCACACCCAGAGTCGAGCGCGCGCGCCTGTCTGCGGCCAGTTATAATGGAGGGGG[-/T]TTTTGATTGATCTCAGTGACTCGAATCTTTTGAATCATTCAGTCAGTAAATGAGTTCTCCGAGGGATGTATCGACAAAAGCTGAAAAGCTTTAGGATTTGTGGATGAAAACCGTGTTTACCAAAAGTTTGACTCTTATTTTTATACAATA
zSNP6111209	zC201P7	75780	1	22.4					1	93.01	CTGCGGCTGTGTGCAAGGATCTGATTCTGCGGAAGAGCGCCGCTGAGCGCGTTCACGAGCTCTGTCGTGCACACCCAGAGTCGAGCGCGCGCGCCTGTCTGCGGCCAGTTATAATGGAGGGGGTTTTTGATTGATCTCAGTGACTCGAAT[A/C]TTTTGAATCATTCAGTCAGTAAATGAGTTCTCCGAGGGATGTATCGACAAAAGCTGAAAAGCTTTAGGATTTGTGGATGAAAACCGTGTTTACCAAAAGTTTGACTCTTATTTTTATACAATATTTTGTAAATGTAGAATAATTTAAGTT
zSNP6111211	zC201P7	75790	1	22.4					1	93.01	GTGCAAGGATCTGATTCTGCGGAAGAGCGCCGCTGAGCGCGTTCACGAGCTCTGTCGTGCACACCCAGAGTCGAGCGCGCGCGCCTGTCTGCGGCCAGTTATAATGGAGGGGGTTTTTGATTGATCTCAGTGACTCGAATCTTTTGAATC[A/G]TTCAGTCAGTAAATGAGTTCTCCGAGGGATGTATCGACAAAAGCTGAAAAGCTTTAGGATTTGTGGATGAAAACCGTGTTTACCAAAAGTTTGACTCTTATTTTTATACAATATTTTGTAAATGTAGAATAATTTAAGTTGTTTAATTGA
zSNP6111210	zC201P7	75789	1	22.4					1	93.01	TGTGCAAGGATCTGATTCTGCGGAAGAGCGCCGCTGAGCGCGTTCACGAGCTCTGTCGTGCACACCCAGAGTCGAGCGCGCGCGCCTGTCTGCGGCCAGTTATAATGGAGGGGGTTTTTGATTGATCTCAGTGACTCGAATCTTTTGAAT[T/C]ATTCAGTCAGTAAATGAGTTCTCCGAGGGATGTATCGACAAAAGCTGAAAAGCTTTAGGATTTGTGGATGAAAACCGTGTTTACCAAAAGTTTGACTCTTATTTTTATACAATATTTTGTAAATGTAGAATAATTTAAGTTGTTTAATTG
zSNP6111194	zC201P7	75650	1	22.4					1	93.01	TAAAGCTTCTCTTCTTACCCATGCCAACGCTCTTAGGATTGTCTGTGGTTGTTTGACGAACGCAACCAGATCAAAGGCCGAACCGGCTCGGCCCGCTCCAAACGAGCCCGCTCCATCCATCCTCCCGGTGCTGCGGCTGTGTGCAAGGAT[C/G]TGATTCTGCGGAAGAGCGCCGCTGAGCGCGTTCACGAGCTCTGTCGTGCACACCCAGAGTCGAGCGCGCGCGCCTGTCTGCGGCCAGTTATAATGGAGGGGGTTTTTGATTGATCTCAGTGACTCGAATCTTTTGAATCATTCAGTCAGT
zSNP6111162	zC201P7	75407	1	22.4					1	93.01	AATGTCTGCGTCACCACCTCAGCAACATCTGACGTGCGTCCGTCCGCCTCAAGAAGACGCTATTCTATATTAGTAAGAGCCAATCACTAAACTACATGATTACAATCGTCGTGATATAAATGAAAACATACAAAATTAACAAATATAACG[A/C]GTGACGGGAAATACAGCCTGGTCAAATAACCGTTCGACCGGTGAAAGAGGAACAGAAACGGTAGATAATATTGCTATTAATCATAGTTCATATAAAGCTTCTCTTCTTACCCATGCCAACGCTCTTAGGATTGTCTGTGGTTGTTTGACG
zSNP6111066	zC201P7	74290	1	22.4					1	93.01	GATCTATTGGAGCATCCTTATTATACACCGTGATATGTAAATAAGTCAATATATGGTATTTAAAGGTGAATCAGCTTTTTACGCTGGGTAGGGGCATCAGCATATCTTTGAACTTCCATATTACTTTATATAATGTAAAAAAAAATTGTT[A/C]GTTTTTTTTTGCGAAAGATCATGAATCCTGGTCATTTTTTTTTATTAAATCAGAAATGAGTAATAAATACAATACTATAATAATGATTATAAAATAACGCTGGAACAAATTCATCTTCCCAGTCATTTTATAATGAAAATGTTATTTTTG
zSNP6111164	zC201P7	75412	1	22.4					1	93.01	CTGCGTCACCACCTCAGCAACATCTGACGTGCGTCCGTCCGCCTCAAGAAGACGCTATTCTATATTAGTAAGAGCCAATCACTAAACTACATGATTACAATCGTCGTGATATAAATGAAAACATACAAAATTAACAAATATAACGAGTGA[T/C]GGGAAATACAGCCTGGTCAAATAACCGTTCGACCGGTGAAAGAGGAACAGAAACGGTAGATAATATTGCTATTAATCATAGTTCATATAAAGCTTCTCTTCTTACCCATGCCAACGCTCTTAGGATTGTCTGTGGTTGTTTGACGAACGC
zSNP6111192	zC201P7	75641	1	22.4					1	93.01	TAGTTCATATAAAGCTTCTCTTCTTACCCATGCCAACGCTCTTAGGATTGTCTGTGGTTGTTTGACGAACGCAACCAGATCAAAGGCCGAACCGGCTCGGCCCGCTCCAAACGAGCCCGCTCCATCCATCCTCCCGGTGCTGCGGCTGTG[T/C]GCAAGGATCTGATTCTGCGGAAGAGCGCCGCTGAGCGCGTTCACGAGCTCTGTCGTGCACACCCAGAGTCGAGCGCGCGCGCCTGTCTGCGGCCAGTTATAATGGAGGGGGTTTTTGATTGATCTCAGTGACTCGAATCTTTTGAATCAT
zSNP6111168	zC201P7	75428	1	22.4					1	93.01	GCAACATCTGACGTGCGTCCGTCCGCCTCAAGAAGACGCTATTCTATATTAGTAAGAGCCAATCACTAAACTACATGATTACAATCGTCGTGATATAAATGAAAACATACAAAATTAACAAATATAACGAGTGACGGGAAATACAGCCTG[T/G]TCAAATAACCGTTCGACCGGTGAAAGAGGAACAGAAACGGTAGATAATATTGCTATTAATCATAGTTCATATAAAGCTTCTCTTCTTACCCATGCCAACGCTCTTAGGATTGTCTGTGGTTGTTTGACGAACGCAACCAGATCAAAGGCC
zSNP6110444	zC201P7	64330	1	22.4					1	93.01	ACACTTGAAGAGATTGATCATTTATTTATTTATTCATTCATTCATTCATTCATTCATTCATTCATTCATTCATTCAATCATTCATTCTTTCATTCATTTATTTATTAATTTGTTTATTTAGAAGAGAGTGTTTTGTATATCTATGTTTTA[A/T]GTCCATTTGTTGTCACTTTGTGAGTTTTTTTTTTGCTAGTGAAAATGTGCAACAAGAAAAAAAAACAGTTTTTCTGCTTCAACATTGAATATAATTTGTAAGTTTCTATGCCAGATAACGCAGTGAAAACACTAAAATATTTCATTGTTT
zSNP6110445	zC201P7	64336	1	22.4					1	93.01	GAAGAGATTGATCATTTATTTATTTATTCATTCATTCATTCATTCATTCATTCATTCATTCATTCATTCAATCATTCATTCTTTCATTCATTTATTTATTAATTTGTTTATTTAGAAGAGAGTGTTTTGTATATCTATGTTTTAAGTCCA[T/G]TTGTTGTCACTTTGTGAGTTTTTTTTTTGCTAGTGAAAATGTGCAACAAGAAAAAAAAACAGTTTTTCTGCTTCAACATTGAATATAATTTGTAAGTTTCTATGCCAGATAACGCAGTGAAAACACTAAAATATTTCATTGTTTCACTTA
zSNP6110443	zC201P7	64318	1	22.4					1	93.01	AAATCAGGCTGGACACTTGAAGAGATTGATCATTTATTTATTTATTCATTCATTCATTCATTCATTCATTCATTCATTCATTCATTCAATCATTCATTCTTTCATTCATTTATTTATTAATTTGTTTATTTAGAAGAGAGTGTTTTGTAT[A/G]TCTATGTTTTAAGTCCATTTGTTGTCACTTTGTGAGTTTTTTTTTTGCTAGTGAAAATGTGCAACAAGAAAAAAAAACAGTTTTTCTGCTTCAACATTGAATATAATTTGTAAGTTTCTATGCCAGATAACGCAGTGAAAACACTAAAAT
zSNP6110438	zC201P7	63985	1	22.4					1	93.01	TTAAAGTTTCACATGAAAACTACAACTAACATTGAAATGATGGCGATCTTTTAAAGTGAAACCTTTGTGTTTTTTCAGTGAACAGTAGAACGCTGTTAATCTTTCTACTTTAAAAAAATCATGTTCAATTAATGATGTTGTTTGCGATTT[T/C]CTGAATTGTGTAAACGTTTCCTAGTAAAAATGTTTTTAGAAGAGAAAGCTGTCATTCTGCTTCAAAATGTAATGTCATTTATAATTTAATTATCACTCATATCATTTATAAGTTTCTATACAGCCTCCAGATTGGCTAGTGACATCCAGT
zSNP6110442	zC201P7	64102	1	22.4					1	93.01	ATCATGTTCAATTAATGATGTTGTTTGCGATTTTCTGAATTGTGTAAACGTTTCCTAGTAAAAATGTTTTTAGAAGAGAAAGCTGTCATTCTGCTTCAAAATGTAATGTCATTTATAATTTAATTATCACTCATATCATTTATAAGTTTC[A/T]ATACAGCCTCCAGATTGGCTAGTGACATCCAGTCAGCTTACTGGACCACTTAACTATCTGACACTAAATCAGGCTGGACACTTGAAGAGATTGATCATTTATTTATTTATTCATTCATTCATTCATTCATTCATTCATTCATTCATTCAT
zSNP6110446	zC201P7	64395	1	22.4					1	93.01	TCATTCATTCAATCATTCATTCTTTCATTCATTTATTTATTAATTTGTTTATTTAGAAGAGAGTGTTTTGTATATCTATGTTTTAAGTCCATTTGTTGTCACTTTGTGAGTTTTTTTTTTGCTAGTGAAAATGTGCAACAAGAAAAAAAA[-/A]CAGTTTTTCTGCTTCAACATTGAATATAATTTGTAAGTTTCTATGCCAGATAACGCAGTGAAAACACTAAAATATTTCATTGTTTCACTTAAAAACTACAAGTAACATAAAAATAATGGTGATATTTTAAAGTGAAATCTTCAGTGAAAA
zSNP6110452	zC201P7	64537	1	22.4					1	93.01	AAAAAAAAACAGTTTTTCTGCTTCAACATTGAATATAATTTGTAAGTTTCTATGCCAGATAACGCAGTGAAAACACTAAAATATTTCATTGTTTCACTTAAAAACTACAAGTAACATAAAAATAATGGTGATATTTTAAAGTGAAATCTT[T/C]AGTGAAAACAGAATAATAATGTCAATCTTCTACTTTAAAAAAAATCAGGTTTAATTTCAATCTTGAAAATGTTTCCTAGAAAAAAATATGTAACAGGAATGTAACCATTTGTATGAGAAGACAAGATTTCAGTTTTTTTTTTCCCCTTTA
zSNP6110451	zC201P7	64534	1	22.4					1	93.01	AAGAAAAAAAAACAGTTTTTCTGCTTCAACATTGAATATAATTTGTAAGTTTCTATGCCAGATAACGCAGTGAAAACACTAAAATATTTCATTGTTTCACTTAAAAACTACAAGTAACATAAAAATAATGGTGATATTTTAAAGTGAAAT[A/C]TTCAGTGAAAACAGAATAATAATGTCAATCTTCTACTTTAAAAAAAATCAGGTTTAATTTCAATCTTGAAAATGTTTCCTAGAAAAAAATATGTAACAGGAATGTAACCATTTGTATGAGAAGACAAGATTTCAGTTTTTTTTTTCCCCT
zSNP6110469	zC201P7	64994	1	22.4					1	93.01	TCGTAGTGACAATGTGTGAGAAGAAAAGACTGTCTTTCTGCTTCAAAATTGAATTTTATTATAATTGATATAATTTGTAAGTTACCAGAACATTCAGTGACAGAACTAAAAAGATTTCAGTTTTTTCACTTTAAAATATCACCATTATTT[T/C]AATGTTACTTGTCGTTTTTAGATAAAACTTTGGTCTTTTTTTAGTGACACAGTAAAATGATGTCAATCTTTCTACAAAAAAAAAATTATGTTTAATTTAACTTAACTCGCAGTTTCCTTGTTTAGTCATGAAGATGTTTGCCAGTAAAAA
zSNP6110476	zC201P7	65044	1	22.4					1	93.01	GAATTTTATTATAATTGATATAATTTGTAAGTTACCAGAACATTCAGTGACAGAACTAAAAAGATTTCAGTTTTTTCACTTTAAAATATCACCATTATTTTAATGTTACTTGTCGTTTTTAGATAAAACTTTGGTCTTTTTTTAGTGACA[-/C]AGTAAAATGATGTCAATCTTTCTACAAAAAAAAAATTATGTTTAATTTAACTTAACTCGCAGTTTCCTTGTTTAGTCATGAAGATGTTTGCCAGTAAAAATGTTTGAGAAGTTGAGATGTTCTTACTGCTTCAGAATGTAATACCATTTA
zSNP6110474	zC201P7	65037	1	22.4					1	93.01	CAAAATTGAATTTTATTATAATTGATATAATTTGTAAGTTACCAGAACATTCAGTGACAGAACTAAAAAGATTTCAGTTTTTTCACTTTAAAATATCACCATTATTTTAATGTTACTTGTCGTTTTTAGATAAAACTTTGGTCTTTTTTT[A/C]GTGACACAGTAAAATGATGTCAATCTTTCTACAAAAAAAAAATTATGTTTAATTTAACTTAACTCGCAGTTTCCTTGTTTAGTCATGAAGATGTTTGCCAGTAAAAATGTTTGAGAAGTTGAGATGTTCTTACTGCTTCAGAATGTAATA
zSNP6110499	zC201P7	65253	1	22.4					1	93.01	GCAGTTTCCTTGTTTAGTCATGAAGATGTTTGCCAGTAAAAATGTTTGAGAAGTTGAGATGTTCTTACTGCTTCAGAATGTAATACCATTTATAGTTTAACTATAATTTATAAGTTTCTAAGCCAGAATACTCAATGAAAACACTAAAAA[-/A]GATTTCAGTATTTTCAGTATTATTGTTACTCGTCACATTTTCTCTCAGTTTTCAGTGAAAAATGCGTCCATACCAACAGCGTCCATAGTAAGTGTGCCTTTATTTAATTACCTTGCATAAATAAGACGTGTAAATGCTTTTCTGACTAAA
zSNP6110494	zC201P7	65191	1	22.4					1	93.01	ACACAGTAAAATGATGTCAATCTTTCTACAAAAAAAAAATTATGTTTAATTTAACTTAACTCGCAGTTTCCTTGTTTAGTCATGAAGATGTTTGCCAGTAAAAATGTTTGAGAAGTTGAGATGTTCTTACTGCTTCAGAATGTAATACCA[A/T]TTATAGTTTAACTATAATTTATAAGTTTCTAAGCCAGAATACTCAATGAAAACACTAAAAAAGATTTCAGTATTTTCAGTATTATTGTTACTCGTCACATTTTCTCTCAGTTTTCAGTGAAAAATGCGTCCATACCAACAGCGTCCATAG
zSNP6110501	zC201P7	65334	1	22.4					1	93.01	AATACCATTTATAGTTTAACTATAATTTATAAGTTTCTAAGCCAGAATACTCAATGAAAACACTAAAAAAGATTTCAGTATTTTCAGTATTATTGTTACTCGTCACATTTTCTCTCAGTTTTCAGTGAAAAATGCGTCCATACCAACAGC[A/G]TCCATAGTAAGTGTGCCTTTATTTAATTACCTTGCATAAATAAGACGTGTAAATGCTTTTCTGACTAAATTTGGATGATGTAAATATTTCGAGCAGGCGATGGCAATCAATCACTGTCCCGTAACATTAGTAAAGGTGAGATTACATAAT
zSNP6110505	zC201P7	65414	1	22.4					1	93.01	TTTTCAGTATTATTGTTACTCGTCACATTTTCTCTCAGTTTTCAGTGAAAAATGCGTCCATACCAACAGCGTCCATAGTAAGTGTGCCTTTATTTAATTACCTTGCATAAATAAGACGTGTAAATGCTTTTCTGACTAAATTTGGATGAT[T/G]TAAATATTTCGAGCAGGCGATGGCAATCAATCACTGTCCCGTAACATTAGTAAAGGTGAGATTACATAATGGTTGGATCGTGTATAATAGTGAGTATTGTACTACAGAGCTGAGCATCTTCCCCTCGCCTCCTCACTACTAAAATGCAAT
zSNP6110502	zC201P7	65356	1	22.4					1	93.01	TAATTTATAAGTTTCTAAGCCAGAATACTCAATGAAAACACTAAAAAAGATTTCAGTATTTTCAGTATTATTGTTACTCGTCACATTTTCTCTCAGTTTTCAGTGAAAAATGCGTCCATACCAACAGCGTCCATAGTAAGTGTGCCTTTA[A/T]TTAATTACCTTGCATAAATAAGACGTGTAAATGCTTTTCTGACTAAATTTGGATGATGTAAATATTTCGAGCAGGCGATGGCAATCAATCACTGTCCCGTAACATTAGTAAAGGTGAGATTACATAATGGTTGGATCGTGTATAATAGTG
zSNP6110493	zC201P7	65188	1	22.4					1	93.01	GTGACACAGTAAAATGATGTCAATCTTTCTACAAAAAAAAAATTATGTTTAATTTAACTTAACTCGCAGTTTCCTTGTTTAGTCATGAAGATGTTTGCCAGTAAAAATGTTTGAGAAGTTGAGATGTTCTTACTGCTTCAGAATGTAATA[T/C]CATTTATAGTTTAACTATAATTTATAAGTTTCTAAGCCAGAATACTCAATGAAAACACTAAAAAAGATTTCAGTATTTTCAGTATTATTGTTACTCGTCACATTTTCTCTCAGTTTTCAGTGAAAAATGCGTCCATACCAACAGCGTCCA
zSNP6110433	zC201P7	63945	1	22.4					1	93.01	TAATTCATGTAATTTATATGCCGGATTATTCAGTTTACTTTTAAAGTTTCACATGAAAACTACAACTAACATTGAAATGATGGCGATCTTTTAAAGTGAAACCTTTGTGTTTTTTCAGTGAACAGTAGAACGCTGTTAATCTTTCTACTT[A/T]AAAAAAATCATGTTCAATTAATGATGTTGTTTGCGATTTTCTGAATTGTGTAAACGTTTCCTAGTAAAAATGTTTTTAGAAGAGAAAGCTGTCATTCTGCTTCAAAATGTAATGTCATTTATAATTTAATTATCACTCATATCATTTATA
zSNP6110437	zC201P7	63980	1	22.4					1	93.01	TACTTTTAAAGTTTCACATGAAAACTACAACTAACATTGAAATGATGGCGATCTTTTAAAGTGAAACCTTTGTGTTTTTTCAGTGAACAGTAGAACGCTGTTAATCTTTCTACTTTAAAAAAATCATGTTCAATTAATGATGTTGTTTGC[A/G]ATTTTCTGAATTGTGTAAACGTTTCCTAGTAAAAATGTTTTTAGAAGAGAAAGCTGTCATTCTGCTTCAAAATGTAATGTCATTTATAATTTAATTATCACTCATATCATTTATAAGTTTCTATACAGCCTCCAGATTGGCTAGTGACAT
zSNP6110429	zC201P7	63922	1	22.4					1	93.01	AAACATTTTTTGTATTTTAATTATAATTCATGTAATTTATATGCCGGATTATTCAGTTTACTTTTAAAGTTTCACATGAAAACTACAACTAACATTGAAATGATGGCGATCTTTTAAAGTGAAACCTTTGTGTTTTTTCAGTGAACAGTA[A/G]AACGCTGTTAATCTTTCTACTTTAAAAAAATCATGTTCAATTAATGATGTTGTTTGCGATTTTCTGAATTGTGTAAACGTTTCCTAGTAAAAATGTTTTTAGAAGAGAAAGCTGTCATTCTGCTTCAAAATGTAATGTCATTTATAATTT
zSNP6110490	zC201P7	65171	1	22.4					1	93.01	ACTTTGGTCTTTTTTTAGTGACACAGTAAAATGATGTCAATCTTTCTACAAAAAAAAAATTATGTTTAATTTAACTTAACTCGCAGTTTCCTTGTTTAGTCATGAAGATGTTTGCCAGTAAAAATGTTTGAGAAGTTGAGATGTTCTTAC[T/G]GCTTCAGAATGTAATACCATTTATAGTTTAACTATAATTTATAAGTTTCTAAGCCAGAATACTCAATGAAAACACTAAAAAAGATTTCAGTATTTTCAGTATTATTGTTACTCGTCACATTTTCTCTCAGTTTTCAGTGAAAAATGCGTC
zSNP6110481	zC201P7	65095	1	22.4					1	93.01	AGAACTAAAAAGATTTCAGTTTTTTCACTTTAAAATATCACCATTATTTTAATGTTACTTGTCGTTTTTAGATAAAACTTTGGTCTTTTTTTAGTGACACAGTAAAATGATGTCAATCTTTCTACAAAAAAAAAATTATGTTTAATTTAA[T/C]TTAACTCGCAGTTTCCTTGTTTAGTCATGAAGATGTTTGCCAGTAAAAATGTTTGAGAAGTTGAGATGTTCTTACTGCTTCAGAATGTAATACCATTTATAGTTTAACTATAATTTATAAGTTTCTAAGCCAGAATACTCAATGAAAACA
zSNP6111695	zC201P7	85153	1	22.4					1	93.01	ATGAAGGATTCTCCACCTTTTGGATCCACTGGAGGTCGGCTGCGAGGAAGGGGCCGTGGAAATATCCCAATGGGAGCTGTAAAACCATATCCTGGTCGTGGGGGTCATTCTGGTGCTCCAACACAAAATGTACAACCTTTTAGACCATCT[A/T]TACGTAGTAACAGATCTATGATGCCACAGGATTTCACAGCCTCCCCACAATTATCAGGTCACCACACTGGAATGGGGAGAAGGGAACCAAGTCGTTTCATTCCTCCAGGAACACCTGGTGCAATGAGAAACCCACAGAGACCCATAGGCC
zSNP6111694	zC201P7	85152	1	22.4					1	93.01	AATGAAGGATTCTCCACCTTTTGGATCCACTGGAGGTCGGCTGCGAGGAAGGGGCCGTGGAAATATCCCAATGGGAGCTGTAAAACCATATCCTGGTCGTGGGGGTCATTCTGGTGCTCCAACACAAAATGTACAACCTTTTAGACCATC[A/T]ATACGTAGTAACAGATCTATGATGCCACAGGATTTCACAGCCTCCCCACAATTATCAGGTCACCACACTGGAATGGGGAGAAGGGAACCAAGTCGTTTCATTCCTCCAGGAACACCTGGTGCAATGAGAAACCCACAGAGACCCATAGGC
zSNP6111753	zC201P7	87132	1	22.4					1	93.01	AGCAACATATAGACTTCCAGATGGCACATTAGTAACAGACTATGGGCAGTCCAAACCTATCTCGCCAAATCTATCAGCAGCCCTTCAGAACCAGCAAATGAGAAAGGCAACTTATCGGTTACCTGATGGGTCAATTATAAGTGGACCAGT[A/C]TATGATAAGTCTCCAAATTTGTCAAGTGCACTTCGAAATCAGGATATCCGTGGTGCTTCCTACAGGTTACCTGATGGCTCTATAATAAGTGCTGATTCAAGATATAAGCCTAAATCCCCATCCCTGCTCTCTGCCCTAAGAAATGAGGAT
zSNP6111784	zC201P7	87843	1	22.4					1	93.01	ACGGCAAAAAGGTCCAGGTCCAGAAGAACATTGGGCACAGAATGCCAGAGAGGGACAAACTGCAGAGGACCTATGGGCTTCAGAAAAAGTCCTGCCTCATGATACAGTACAGAACCTCATTAAATGGTCTATGTACCGTGATGAAAAAAT[A/G]ATGGACTTCCTCACCCCACCACCCACCGTTCTTCGGCCTGGGCAAACAGAACCACAGTGGGTTCCAGATCGTGAAGGGGAGCCAAGAGGAACATGGTATGACAAGGTAATCTTTTAAGACAAGATGCTGAATTGTTGACATGTATTTAAC
zSNP6111767	zC201P7	87255	1	22.4					1	93.01	TGATGGGTCAATTATAAGTGGACCAGTCTATGATAAGTCTCCAAATTTGTCAAGTGCACTTCGAAATCAGGATATCCGTGGTGCTTCCTACAGGTTACCTGATGGCTCTATAATAAGTGCTGATTCAAGATATAAGCCTAAATCCCCATC[T/C]CTGCTCTCTGCCCTAAGAAATGAGGATATGAGGAATGTGTCCTACAGGCTCCCAGATGGATCTGTTATTTCACAAGCTTTATATAAACCAAGCAGTCCAAATATTTCAAATGCCTTGCAGAATGAACAACTTCGAGGGGCGACTTACCAG
zSNP6111641	zC201P7	84415	1	22.4					1	93.01	CAGCCCTCTATGCGTGGCATTGGAGGCATGGGAGCACCTCCATCACCAAGACTAGCTAGGGGTGGGCCATCTCCAATAAGTCATTTTCAACAACCTTCCTCTCCTGTCGCACGCAGAATGAGCCCACCTGTTTCACCAGCACTTTCTAGA[A/C]GTTTTCAACCTCAGGCTCCATTTAGAGAAGGGCCCCCCACTTCACCAATGGCCCCAAGACGTTTCCAGCCTCAGACTCCATTCAGAGAAGGTCCACCTGCTTCACCAACAGTCCCCAGACGTTTGCAGCCTCAGCCATCTTTTAGAGAGG
zSNP6111438	zC201P7	80698	1	22.4					1	93.01	TTTAACTGAGGCCTTGTAGGAACGCATATCTTCACAGATACTGCTCTCTGTGAGCTTGTTCAGATACTTTTGCAGCACACTTCAAAAACACTCACTTTTTTTGAAACAGGCTTATAAATCACACTCTTTCATAGGTCCATCTTTTACACT[T/C]TTTAGTTGCTTTTCTGTAGGTTGGTATATGATGAAACAAACAGTGATGATAGAGCCACAAAGCTACCCTTGGGACAGAGTGATATGTATTTTTTATTTATTTTTATTTATTTATTTATTTATTTATTTTTTTTTTTTTTGTGGTGCAGCA
zSNP6111433	zC201P7	80649	1	22.4					1	93.01	GCCTGATGAAGCTCTGAGTTGTCCAGTATACCATTGTTTGTTGTTGTCATTTAACTGAGGCCTTGTAGGAACGCATATCTTCACAGATACTGCTCTCTGTGAGCTTGTTCAGATACTTTTGCAGCACACTTCAAAAACACTCACTTTTTT[-/T]GAAACAGGCTTATAAATCACACTCTTTCATAGGTCCATCTTTTACACTTTTTAGTTGCTTTTCTGTAGGTTGGTATATGATGAAACAAACAGTGATGATAGAGCCACAAAGCTACCCTTGGGACAGAGTGATATGTATTTTTTATTTATT
zSNP6111439	zC201P7	80746	1	22.4					1	93.01	TGTGAGCTTGTTCAGATACTTTTGCAGCACACTTCAAAAACACTCACTTTTTTTGAAACAGGCTTATAAATCACACTCTTTCATAGGTCCATCTTTTACACTTTTTAGTTGCTTTTCTGTAGGTTGGTATATGATGAAACAAACAGTGAT[C/G]ATAGAGCCACAAAGCTACCCTTGGGACAGAGTGATATGTATTTTTTATTTATTTTTATTTATTTATTTATTTATTTATTTTTTTTTTTTTTGTGGTGCAGCAGTGATCCAATGTATAACTGTGTCTAGTGGGGTATGTACTGTAACATGC
zSNP6111530	zC201P7	82602	1	22.4					1	93.01	CTCTAAACTTTTTATGAGGTTCTCTGGATTTAGAAAGAGAAAGAGCTCAAAGAAACGACTTAAAAACACTTCCAAGCTCTTTCTTGGACTTGGCAAAAGAAAGAATCGTTTGCTTAGGAAAAAAAGGAGGAAATCTCTCTTAAGAAATGC[T/C]CCAAAGTTCATGATGCGTTTCAAAAACAGCAAGAAGAAAAAGGAAAAGGAAAAAAAAGATTCATCAGGGCCAAAGCCAACATATATGCTTATTAAATTAGGTGGCAGTTCTAAAGCAGCAGAGAAAAAGCCAGGATTTTTTAAAGGGCTT
zSNP6111502	zC201P7	81700	1	22.4					1	93.01	CTATGTAGAATTCATCTATGAAAGTACAGAGAAGAGATAAAAGAAATTCAGCAACAGGTAAGTCTTATATTCAGTTATTATCCCAAAATATGCAAAAGGTGGTCAAGTCTGTAGTGAGAGTCCATATTGTTTGGTTTGTTTTGCAAATTA[A/G]AAAATCCTTAAAGTGTTATGTGCTGCCTTTGAATGTAGTTTGTACATAAGCAATACTGTTTTAGAATGTTTTTGTTGTTTAAACACTTTTCTGTATTTTGACAGAAAGGCGGTACAGTAGCATGGTTTTAAAAGGATAAAATGCCAGCCA
zSNP6111985	zC201P7	94172	1	22.4					1	93.01	ATAAAAACTGATACTCAGTAACTCAAACATTTGATGCCGTAATTAAAAACAATTGCAAAGAAAACTCTTTAGCCAAAAAAACTGCACAATTTTGCACCAACTGTCATTATTCAGTAAGAATCAAACATTCAACAGCTCAGTAGTGTAAAG[T/G]CTTAAAAATAGTTTAAAAAAAGGTTTAAATATATTTAAACAATTCTGTCATATAAAATAATCTTTTTGCTTATTAATGTTGAATGTACAATGAGGTTTATTCCTATGATGGCACAGCTGTTTTTAGCAGCCAACTACAGTTTTCTGTATC
zSNP6111942	zC201P7	93082	1	22.4					1	93.01	TCTTTTATGAGATGTTAGCTGGACTTCCTTCTCACACGAAGCGGGCCTTCTATCTACAAGAAGCTGAAACCTACTACTACCTGAACCAGGTAAACAGAGCAATTACAAATGATAGATTGAAGATGCTGTGAAAAATACACAGACATGAAG[C/G]CAAACACATCCATATGCAACACAGGCAGCTGTTGTTGTTTTTTTAATAGTTTAATAGTGATATGGAACTGAAGCCAAGAACTGGCTGCAACTTCTTTAGTTGTACATTTAGGGCTTATGTCCACCAAAGAGCTTTTCTCTAAAGGTTAAA
zSNP6111987	zC201P7	94182	1	22.4					1	93.01	ATACTCAGTAACTCAAACATTTGATGCCGTAATTAAAAACAATTGCAAAGAAAACTCTTTAGCCAAAAAAACTGCACAATTTTGCACCAACTGTCATTATTCAGTAAGAATCAAACATTCAACAGCTCAGTAGTGTAAAGGCTTAAAAAT[A/T]GTTTAAAAAAAGGTTTAAATATATTTAAACAATTCTGTCATATAAAATAATCTTTTTGCTTATTAATGTTGAATGTACAATGAGGTTTATTCCTATGATGGCACAGCTGTTTTTAGCAGCCAACTACAGTTTTCTGTATCACATGATCAG
zSNP6112004	zC201P7	94523	1	22.4					1	93.01	TAAGAGATCTTATTCAAAGTATAACTATGTCATTTGTCATGGGCTCATGGGATCATGTTACATTAGGGTGGTAATTGTGGGATCACTGGAAAGGATGATGGGGAGGACTTCAGGAGGCTACAGAGTGCCATGGACATTCTTCACTTCAGT[A/C]CTGAAGACCAGAGCAGCATATTCAGAGTGCTGTCATCCATACTTCACCTAGGAAATGTCTTTTTCCACAGAGTGGAGGTATTGTGGATATAAACAGTGTGCCAGCTATACATTTATATGCAAATATAATACACACATATGGACAAAGTTA
zSNP6111998	zC201P7	94403	1	22.4					1	93.01	GAATGTACAATGAGGTTTATTCCTATGATGGCACAGCTGTTTTTAGCAGCCAACTACAGTTTTCTGTATCACATGATCAGGTAATGATCAGATGATGGTCAGAAGTGAACCTTTATTTTATAAGAGATCTTATTCAAAGTATAACTATGT[A/C]ATTTGTCATGGGCTCATGGGATCATGTTACATTAGGGTGGTAATTGTGGGATCACTGGAAAGGATGATGGGGAGGACTTCAGGAGGCTACAGAGTGCCATGGACATTCTTCACTTCAGTACTGAAGACCAGAGCAGCATATTCAGAGTGC
zSNP6111941	zC201P7	93071	1	22.4					1	93.01	AAACTACCACATCTTTTATGAGATGTTAGCTGGACTTCCTTCTCACACGAAGCGGGCCTTCTATCTACAAGAAGCTGAAACCTACTACTACCTGAACCAGGTAAACAGAGCAATTACAAATGATAGATTGAAGATGCTGTGAAAAATACA[A/C]AGACATGAAGCCAAACACATCCATATGCAACACAGGCAGCTGTTGTTGTTTTTTTAATAGTTTAATAGTGATATGGAACTGAAGCCAAGAACTGGCTGCAACTTCTTTAGTTGTACATTTAGGGCTTATGTCCACCAAAGAGCTTTTCTC
zSNP6111903	zC201P7	92292	1	22.4					1	93.01	CTTAAAGTACTAAATATTGTGATTCTTATATAAATTATACAGTGTTGTATGTTATGCAATCTATAATCTGTCTTTCTGTTTCTATTTAATGCTCTCCTCTATACAGATTGAGGTAAATTTGTGTCTTTTACATTTCTTTTTATAGTCTAA[A/C]ACTTCAGCCTATGTAGAAAATATATAAGAAATGCATTTGGAGATAACGTTTTTGTCAAAATCCAGATTCTAGAGGCGACTCCTCTGTTAGAGTCATTTGGGAATGCTAAGACTGTCCGAAATGATAACTCCAGTCGCTTTGGAAAGTTTG
zSNP6111785	zC201P7	87845	1	22.4					1	93.01	GGCAAAAAGGTCCAGGTCCAGAAGAACATTGGGCACAGAATGCCAGAGAGGGACAAACTGCAGAGGACCTATGGGCTTCAGAAAAAGTCCTGCCTCATGATACAGTACAGAACCTCATTAAATGGTCTATGTACCGTGATGAAAAAATGA[A/T]GGACTTCCTCACCCCACCACCCACCGTTCTTCGGCCTGGGCAAACAGAACCACAGTGGGTTCCAGATCGTGAAGGGGAGCCAAGAGGAACATGGTATGACAAGGTAATCTTTTAAGACAAGATGCTGAATTGTTGACATGTATTTAACTA
zSNP6111934	zC201P7	92870	1	22.4					1	93.01	GTGTGTGTGTATTTTTGTTGTTGTTGTTATCAGAGGGGTGATCAGTGGTGCCATAACCTCGCAGTATCTACTAGAGAAGTCCAGGATCGTTTTTCAGGTTGGCTGTTTACTTTCTTAAACTGACGAAGACTTAAGGAGCTTTGTATTGAT[C/G]ACTGGCATTTATGTCTACCTGTGTCTGTGTGTGCAGGCCAAAGATGAGAGAAACTACCACATCTTTTATGAGATGTTAGCTGGACTTCCTTCTCACACGAAGCGGGCCTTCTATCTACAAGAAGCTGAAACCTACTACTACCTGAACCAG
zSNP6111940	zC201P7	93065	1	22.4					1	93.01	TGAGAGAAACTACCACATCTTTTATGAGATGTTAGCTGGACTTCCTTCTCACACGAAGCGGGCCTTCTATCTACAAGAAGCTGAAACCTACTACTACCTGAACCAGGTAAACAGAGCAATTACAAATGATAGATTGAAGATGCTGTGAAA[A/G]ATACACAGACATGAAGCCAAACACATCCATATGCAACACAGGCAGCTGTTGTTGTTTTTTTAATAGTTTAATAGTGATATGGAACTGAAGCCAAGAACTGGCTGCAACTTCTTTAGTTGTACATTTAGGGCTTATGTCCACCAAAGAGCT
zSNP6111938	zC201P7	92961	1	22.4					1	93.01	TTTCAGGTTGGCTGTTTACTTTCTTAAACTGACGAAGACTTAAGGAGCTTTGTATTGATCACTGGCATTTATGTCTACCTGTGTCTGTGTGTGCAGGCCAAAGATGAGAGAAACTACCACATCTTTTATGAGATGTTAGCTGGACTTCCT[A/T]CTCACACGAAGCGGGCCTTCTATCTACAAGAAGCTGAAACCTACTACTACCTGAACCAGGTAAACAGAGCAATTACAAATGATAGATTGAAGATGCTGTGAAAAATACACAGACATGAAGCCAAACACATCCATATGCAACACAGGCAGC
zSNP6111323	zC201P7	78254	1	22.4					1	93.01	AAAATGAAAGCAAGCAAACTCAATGACTGTCTTTACTCAAACCCTCATGAGCACACACGTGTTCATTTAGGACAGTTATCGATATTCACCTTTGCACTTACTCTAACTGGTGACGAAGCCTCTACATTTTTAATCACTGAAACAGGAGTG[T/G]GTCAGTGCAGACTTCGGTTTTTAAGTAGTTCTTAGATGCCAGGTAACGCCAGTTCTTGGCACTGACCTGGTCACTTCTATGGTTACAACCCTACGTCAATATTTTAATTACTCCTGTGTGAGTACTCCAGTGACACTTTGATCGTTAGTG
zSNP6111316	zC201P7	78185	1	22.4					1	93.01	GGAGTTGACACTATTCTCATACTTAATCTTTGATTAATTTTTTGATTTCTCTCTCTCCTCTAGGTCACCAAAATGAAAGCAAGCAAACTCAATGACTGTCTTTACTCAAACCCTCATGAGCACACACGTGTTCATTTAGGACAGTTATCG[A/T]TATTCACCTTTGCACTTACTCTAACTGGTGACGAAGCCTCTACATTTTTAATCACTGAAACAGGAGTGTGTCAGTGCAGACTTCGGTTTTTAAGTAGTTCTTAGATGCCAGGTAACGCCAGTTCTTGGCACTGACCTGGTCACTTCTATG
zSNP6111309	zC201P7	78102	1	22.4					1	93.01	AACTTGTGAATTAAGCTAAATGATTGGTTTATTGGAATTGCCTTCAGTTTAAAACCCTAATATTACGAATTTGAGATTGACATGGAGTTGACACTATTCTCATACTTAATCTTTGATTAATTTTTTGATTTCTCTCTCTCCTCTAGGTCA[T/C]CAAAATGAAAGCAAGCAAACTCAATGACTGTCTTTACTCAAACCCTCATGAGCACACACGTGTTCATTTAGGACAGTTATCGATATTCACCTTTGCACTTACTCTAACTGGTGACGAAGCCTCTACATTTTTAATCACTGAAACAGGAGT
zSNP6111303	zC201P7	78013	1	22.4					1	93.01	ATGTTTACATTAGAAATTATATTGGAATATTTTGTAGACTATAAAGTTCAAAATGTATCTGAGGCATGCATACTATAATTATACATTCAAACTTGTGAATTAAGCTAAATGATTGGTTTATTGGAATTGCCTTCAGTTTAAAACCCTAAT[A/G]TTACGAATTTGAGATTGACATGGAGTTGACACTATTCTCATACTTAATCTTTGATTAATTTTTTGATTTCTCTCTCTCCTCTAGGTCACCAAAATGAAAGCAAGCAAACTCAATGACTGTCTTTACTCAAACCCTCATGAGCACACACGT
zSNP6111305	zC201P7	78026	1	22.4					1	93.01	AAATTATATTGGAATATTTTGTAGACTATAAAGTTCAAAATGTATCTGAGGCATGCATACTATAATTATACATTCAAACTTGTGAATTAAGCTAAATGATTGGTTTATTGGAATTGCCTTCAGTTTAAAACCCTAATATTACGAATTTGA[A/G]ATTGACATGGAGTTGACACTATTCTCATACTTAATCTTTGATTAATTTTTTGATTTCTCTCTCTCCTCTAGGTCACCAAAATGAAAGCAAGCAAACTCAATGACTGTCTTTACTCAAACCCTCATGAGCACACACGTGTTCATTTAGGAC
zSNP6111250	zC201P7	77727	1	22.4					1	93.01	TTTTTAAGCTCTTGTGCATATGCAATGATACTCCATTTGGTGGCAGTGTATCACACTGAAAACAATTTAATTTATACAGTGTCATGACTGTTGGCAAGGTGTTTAGTCAGTTGTAATTGCTAAACAAATCAATAATAAAATATATTGATG[A/T]CCTCAGCAATAACTTCCAGTGCTAAATTTTATTGATTTGATATGCACAGTAATGATATTCAAGTATGGTATTTGTAATTAAATAATTTTGAAATTACATTTAGTTCAAACTATTTGTGGTTGCCTGACAAATTTCATGTTTACATTAGAA
zSNP6111228	zC201P7	76071	1	22.4					1	93.01	AATTTAAGTTGTTTAATTGATATTTCTCACGATGGTCGACTATCCAAGATGGCGACTTCTAGAACAGTGGAAAGACTAGTCGACTCGACGTTTTTATGAACGAGACTTCGATTTCGAAGCCTACATTTACATTACAAACATCATCAAACT[A/T]TTTTTAATTGGGTTTAGTTATGTTTTTAAATGGGTGTTTTTTATAATTTAGTTATACTCCGGCCACATAACGTAAGCCGGTAAGAAAACTGACTGATTGTAAAATATATTCAGATGTCACAGGCGTGTAGTTCATGGTGAGTTATCTTAT
zSNP6111223	zC201P7	75895	1	22.4					1	93.01	GGAGGGGGTTTTTGATTGATCTCAGTGACTCGAATCTTTTGAATCATTCAGTCAGTAAATGAGTTCTCCGAGGGATGTATCGACAAAAGCTGAAAAGCTTTAGGATTTGTGGATGAAAACCGTGTTTACCAAAAGTTTGACTCTTATTTT[A/T]ATACAATATTTTGTAAATGTAGAATAATTTAAGTTGTTTAATTGATATTTCTCACGATGGTCGACTATCCAAGATGGCGACTTCTAGAACAGTGGAAAGACTAGTCGACTCGACGTTTTTATGAACGAGACTTCGATTTCGAAGCCTACA
zSNP6111229	zC201P7	76144	1	22.4					1	93.01	GACTAGTCGACTCGACGTTTTTATGAACGAGACTTCGATTTCGAAGCCTACATTTACATTACAAACATCATCAAACTTTTTTTAATTGGGTTTAGTTATGTTTTTAAATGGGTGTTTTTTATAATTTAGTTATACTCCGGCCACATAACG[T/G]AAGCCGGTAAGAAAACTGACTGATTGTAAAATATATTCAGATGTCACAGGCGTGTAGTTCATGGTGAGTTATCTTATGTTTACTCCACATAAAAACATCCAGAGCTACTCGTTATCTGTTGTGTTTTGTGTAAAAGAATTGTACGATTAC
zSNP6111249	zC201P7	77645	1	22.4					1	93.01	ACTTAGATTTTATTGATCATTCACTGATCTTGTACTTCTGTTTTTATACACTTTCAGTTTTTTATGACATCTTCGTGACATTTTTTTAAGCTCTTGTGCATATGCAATGATACTCCATTTGGTGGCAGTGTATCACACTGAAAACAATTT[A/C]ATTTATACAGTGTCATGACTGTTGGCAAGGTGTTTAGTCAGTTGTAATTGCTAAACAAATCAATAATAAAATATATTGATGTCCTCAGCAATAACTTCCAGTGCTAAATTTTATTGATTTGATATGCACAGTAATGATATTCAAGTATGG
zSNP6111230	zC201P7	76390	1	22.4					1	93.01	CATCCAGAGCTACTCGTTATCTGTTGTGTTTTGTGTAAAAGAATTGTACGATTACAGATTGTATGTGATTTGGGAGTTTGAGTAGATCAAACAATTCAGATGCAACTTTTGTAATAAGACAACTCTGAATATATAATATAATTGTATTTT[-/A]TATCACAACAGTTTTTAATCACTTAGTCAGTGATTTAGTAATTACAGTAGGCCCATAGCCAGGGGGGATTGGGTGGTTTGAAAGACCCACTCCTCAAAGACAAATGCCCAGAATTTGTTCCAAACATGAGCTCATTTGTCCTATTTTGAC
zSNP6111421	zC201P7	80353	1	22.4					1	93.01	TAAAGGAGGCGTCAGATGGTCAGCAAAGGATCTCTGACAGGCTGGTGAAACACAACCTGGAGCTGGAGTTTTTTTCCTCTTCTGCTTTCAGAAAAAGTAGTTCAATTTCGGGTTGATCTGAAGTCCAGGTGTGGAGGACAATGGTTTTTC[A/C]AAAGGTGTTGATGGTTGTGTGGAGAGGTGTTCAAAGTTGGAGCGATATACTGTAATCTGGATGGTTGCCGTCCCAATCTCCTTTTTCTGTGTGTAATCGGTCTTTTTATACAAGACTACCCCTATTCCTGTAAGCATCTTCTTTGGCCTG
zSNP6111414	zC201P7	80290	1	22.4					1	93.01	GTGGACCAGCACCAGCTTTTGAAGCATGAAAGCTCAGGTGAAGTGATCTGTTGAAGATCTGTGTAAAGGAGGCGTCAGATGGTCAGCAAAGGATCTCTGACAGGCTGGTGAAACACAACCTGGAGCTGGAGTTTTTTTCCTCTTCTGCTT[T/C]CAGAAAAAGTAGTTCAATTTCGGGTTGATCTGAAGTCCAGGTGTGGAGGACAATGGTTTTTCAAAAGGTGTTGATGGTTGTGTGGAGAGGTGTTCAAAGTTGGAGCGATATACTGTAATCTGGATGGTTGCCGTCCCAATCTCCTTTTTC
zSNP6111423	zC201P7	80404	1	22.4					1	93.01	ACAACCTGGAGCTGGAGTTTTTTTCCTCTTCTGCTTTCAGAAAAAGTAGTTCAATTTCGGGTTGATCTGAAGTCCAGGTGTGGAGGACAATGGTTTTTCAAAAGGTGTTGATGGTTGTGTGGAGAGGTGTTCAAAGTTGGAGCGATATAC[T/C]GTAATCTGGATGGTTGCCGTCCCAATCTCCTTTTTCTGTGTGTAATCGGTCTTTTTATACAAGACTACCCCTATTCCTGTAAGCATCTTCTTTGGCCTGATGAAGCTCTGAGTTGTCCAGTATACCATTGTTTGTTGTTGTCATTTAACT
zSNP6111428	zC201P7	80454	1	22.4					1	93.01	TCAATTTCGGGTTGATCTGAAGTCCAGGTGTGGAGGACAATGGTTTTTCAAAAGGTGTTGATGGTTGTGTGGAGAGGTGTTCAAAGTTGGAGCGATATACTGTAATCTGGATGGTTGCCGTCCCAATCTCCTTTTTCTGTGTGTAATCGG[T/C]CTTTTTATACAAGACTACCCCTATTCCTGTAAGCATCTTCTTTGGCCTGATGAAGCTCTGAGTTGTCCAGTATACCATTGTTTGTTGTTGTCATTTAACTGAGGCCTTGTAGGAACGCATATCTTCACAGATACTGCTCTCTGTGAGCTT
zSNP6111424	zC201P7	80418	1	22.4					1	93.01	GAGTTTTTTTCCTCTTCTGCTTTCAGAAAAAGTAGTTCAATTTCGGGTTGATCTGAAGTCCAGGTGTGGAGGACAATGGTTTTTCAAAAGGTGTTGATGGTTGTGTGGAGAGGTGTTCAAAGTTGGAGCGATATACTGTAATCTGGATGG[T/C]TGCCGTCCCAATCTCCTTTTTCTGTGTGTAATCGGTCTTTTTATACAAGACTACCCCTATTCCTGTAAGCATCTTCTTTGGCCTGATGAAGCTCTGAGTTGTCCAGTATACCATTGTTTGTTGTTGTCATTTAACTGAGGCCTTGTAGGA
zSNP6111413	zC201P7	80287	1	22.4					1	93.01	CAAGTGGACCAGCACCAGCTTTTGAAGCATGAAAGCTCAGGTGAAGTGATCTGTTGAAGATCTGTGTAAAGGAGGCGTCAGATGGTCAGCAAAGGATCTCTGACAGGCTGGTGAAACACAACCTGGAGCTGGAGTTTTTTTCCTCTTCTG[T/C]TTTCAGAAAAAGTAGTTCAATTTCGGGTTGATCTGAAGTCCAGGTGTGGAGGACAATGGTTTTTCAAAAGGTGTTGATGGTTGTGTGGAGAGGTGTTCAAAGTTGGAGCGATATACTGTAATCTGGATGGTTGCCGTCCCAATCTCCTTT
zSNP6111287	zC201P7	77895	1	22.4					1	93.01	AGTGCTAAATTTTATTGATTTGATATGCACAGTAATGATATTCAAGTATGGTATTTGTAATTAAATAATTTTGAAATTACATTTAGTTCAAACTATTTGTGGTTGCCTGACAAATTTCATGTTTACATTAGAAATTATATTGGAATATTT[A/T]GTAGACTATAAAGTTCAAAATGTATCTGAGGCATGCATACTATAATTATACATTCAAACTTGTGAATTAAGCTAAATGATTGGTTTATTGGAATTGCCTTCAGTTTAAAACCCTAATATTACGAATTTGAGATTGACATGGAGTTGACAC
zSNP6111289	zC201P7	77906	1	22.4					1	93.01	TTATTGATTTGATATGCACAGTAATGATATTCAAGTATGGTATTTGTAATTAAATAATTTTGAAATTACATTTAGTTCAAACTATTTGTGGTTGCCTGACAAATTTCATGTTTACATTAGAAATTATATTGGAATATTTTGTAGACTATA[A/C]AGTTCAAAATGTATCTGAGGCATGCATACTATAATTATACATTCAAACTTGTGAATTAAGCTAAATGATTGGTTTATTGGAATTGCCTTCAGTTTAAAACCCTAATATTACGAATTTGAGATTGACATGGAGTTGACACTATTCTCATAC
zSNP6111408	zC201P7	80158	1	22.4					1	93.01	ACCTGGCCACGATTTGGATAGCATAGTGTGAGTATAATATGCTGTCTTGTGTTGACTTTATTGTCCCCAACAACTATTTGCTTTGTAGGCAGACTGAAGAGGGTTCATTAACAGTACCCTCGTGGCCTTCAAGTGGACCAGCACCAGCTT[T/G]TGAAGCATGAAAGCTCAGGTGAAGTGATCTGTTGAAGATCTGTGTAAAGGAGGCGTCAGATGGTCAGCAAAGGATCTCTGACAGGCTGGTGAAACACAACCTGGAGCTGGAGTTTTTTTCCTCTTCTGCTTTCAGAAAAAGTAGTTCAAT
zSNP6111412	zC201P7	80283	1	22.4					1	93.01	CCTTCAAGTGGACCAGCACCAGCTTTTGAAGCATGAAAGCTCAGGTGAAGTGATCTGTTGAAGATCTGTGTAAAGGAGGCGTCAGATGGTCAGCAAAGGATCTCTGACAGGCTGGTGAAACACAACCTGGAGCTGGAGTTTTTTTCCTCT[T/C]CTGCTTTCAGAAAAAGTAGTTCAATTTCGGGTTGATCTGAAGTCCAGGTGTGGAGGACAATGGTTTTTCAAAAGGTGTTGATGGTTGTGTGGAGAGGTGTTCAAAGTTGGAGCGATATACTGTAATCTGGATGGTTGCCGTCCCAATCTC
zSNP6111410	zC201P7	80183	1	22.4					1	93.01	GTGTGAGTATAATATGCTGTCTTGTGTTGACTTTATTGTCCCCAACAACTATTTGCTTTGTAGGCAGACTGAAGAGGGTTCATTAACAGTACCCTCGTGGCCTTCAAGTGGACCAGCACCAGCTTTTGAAGCATGAAAGCTCAGGTGAAG[T/G]GATCTGTTGAAGATCTGTGTAAAGGAGGCGTCAGATGGTCAGCAAAGGATCTCTGACAGGCTGGTGAAACACAACCTGGAGCTGGAGTTTTTTTCCTCTTCTGCTTTCAGAAAAAGTAGTTCAATTTCGGGTTGATCTGAAGTCCAGGTG
zSNP6114182	zC201P7	148229	1	22.4					1	93.01	GATCAGCGAACAGCAGTTTAACCAGTTTGCCAAACTCGCTGCTCTTCAACACCGAGCCAAAGACAGTCTCTACACTCCTACTATGTATGTTTTTTAATCGTTCTTTATCTGACTTTATTTGTATAAACATACCTGAACATCTCTTACATA[T/C]GCGTACATTCTGACTGTGGCAATCCACCGCAATAGAATTTCAGCATCAGTCCACATTTCTCAGATTCTTCTTAGACAAGATTTTACAGTTCTGTGATTTTACTGTATGTTTAAAGGTTTAGGATCAGCAATGTCTCAAACAGCAAAAATT
zSNP6114183	zC201P7	148237	1	22.4					1	93.01	AACAGCAGTTTAACCAGTTTGCCAAACTCGCTGCTCTTCAACACCGAGCCAAAGACAGTCTCTACACTCCTACTATGTATGTTTTTTAATCGTTCTTTATCTGACTTTATTTGTATAAACATACCTGAACATCTCTTACATACGCGTACA[A/T]TCTGACTGTGGCAATCCACCGCAATAGAATTTCAGCATCAGTCCACATTTCTCAGATTCTTCTTAGACAAGATTTTACAGTTCTGTGATTTTACTGTATGTTTAAAGGTTTAGGATCAGCAATGTCTCAAACAGCAAAAATTGAAAGATT
zSNP6114162	zC201P7	147988	1	22.4					1	93.01	TAACAGCATCTTTGGTCAAATTTCTACAACCCTAAGCTTTAGAACAGTGATGTAAATGCATCAGATTGCTGGAGCACATTTTACTGTGTGTGTCAACATTATTGAAATGCTGAACAGCACATTATTATTAAAAAATGTCAAATATATGTC[T/C]GTACAATCCTATTAAACTGTGTGTGTTTGTGTTTGCGCAGGTTCTGCCAGACTATCTGAAGGGTCTGTTGAATATTGTACCTCAGGGAAAGATCAGCGAACAGCAGTTTAACCAGTTTGCCAAACTCGCTGCTCTTCAACACCGAGCCAA
zSNP6114163	zC201P7	148014	1	22.4					1	93.01	CAACCCTAAGCTTTAGAACAGTGATGTAAATGCATCAGATTGCTGGAGCACATTTTACTGTGTGTGTCAACATTATTGAAATGCTGAACAGCACATTATTATTAAAAAATGTCAAATATATGTCTGTACAATCCTATTAAACTGTGTGTG[A/T]TTGTGTTTGCGCAGGTTCTGCCAGACTATCTGAAGGGTCTGTTGAATATTGTACCTCAGGGAAAGATCAGCGAACAGCAGTTTAACCAGTTTGCCAAACTCGCTGCTCTTCAACACCGAGCCAAAGACAGTCTCTACACTCCTACTATGT
zSNP6114235	zC201P7	148602	1	22.4					1	93.01	TTAGCCTCAATACTCCAGTCTTTCTCACATGATCCTACAGAAATCATTCTGATATATGACCCTGGACCACAAAACCAGTCATAAGTATCAGGGTTTTTTATTGAGGTTTATGTCACATGATGGGTGACATGGTGGCTCAGTGGTTAGCAT[T/G]GTTGCCTCACAGCAAGAAGGTCACTGGTTTGTGTACAGGCTGGGCCAGTTGCCATTTTTATGTGGAGTTTGCATGTTTTCCCCATGTTGGTAAGTACTTAACTTTGTACATTACTAATCAAAAAACTATTTTTATATTAACAATATGAAA
zSNP6114297	zC201P7	148933	1	22.4					1	93.01	TGACTAAATATTCAAATGATGTTTAGCTTAAAAGAAAAATCCATCATTTTGACTCATACGATGTATATATGACTATTTTCAATAAAAATTTCATGCAACATTAGACATTTTTATTATTATTCAAGTTAAAAACAGTTTTTTGCTATCTAA[T/C]ATTTTTCAGGATTTTTTTAATACATTTTTCAGGAGTTTCTAAAATATATTTTCAGCATTAATATAAAAAAGATTATTTGTAACACTATTATTGTTGCTTCAGATTAATTGAATGCATCCATGCTGAATAAATTATATTATTATTATTATT
zSNP6114184	zC201P7	148249	1	22.4					1	93.01	ACCAGTTTGCCAAACTCGCTGCTCTTCAACACCGAGCCAAAGACAGTCTCTACACTCCTACTATGTATGTTTTTTAATCGTTCTTTATCTGACTTTATTTGTATAAACATACCTGAACATCTCTTACATACGCGTACATTCTGACTGTGG[T/C]AATCCACCGCAATAGAATTTCAGCATCAGTCCACATTTCTCAGATTCTTCTTAGACAAGATTTTACAGTTCTGTGATTTTACTGTATGTTTAAAGGTTTAGGATCAGCAATGTCTCAAACAGCAAAAATTGAAAGATTGTAAAAAAATGT
zSNP6114199	zC201P7	148380	1	22.4					1	93.01	GCGTACATTCTGACTGTGGCAATCCACCGCAATAGAATTTCAGCATCAGTCCACATTTCTCAGATTCTTCTTAGACAAGATTTTACAGTTCTGTGATTTTACTGTATGTTTAAAGGTTTAGGATCAGCAATGTCTCAAACAGCAAAAATT[T/G]AAAGATTGTAAAAAAATGTATACAGTTTATAATTTAAATGTCATTGATTCTTGTGATTCAGTGTTGAATATTTAGCCTCAATACTCCAGTCTTTCTCACATGATCCTACAGAAATCATTCTGATATATGACCCTGGACCACAAAACCAGT
zSNP6115605	zC201P7	179913	1	22.4					1	93.01	GCACTTACCTTGATGTGTCTGAGAAAATCTAAATATGCATCTCAGCTTTCAGAACTACATGGAGTAAACAAAAACAAAGACTGTGTTTTTATGCACCATTAAACATGGTTATAATGAAAGTCAATGAAGCAAAAACAGCCACTGTTTTCA[A/T]CCTGGACATAACAAAAGGCTAGTCAATTTGAACAACTTTATACTTTGTCACTGTCGATCAAACCACTGCTTTCACACATTCATCAGCTTATGATTTTAAATGTAGCACGATTGATCTTTTTTTGTAAATGCATTAGCGTAGGACAGAATG
zSNP6114157	zC201P7	147935	1	22.4					1	93.01	TTCTGATAATTCTGAAATAGAAATTCTTGTAAATTATAATAATATTTATTCATTAACAGCATCTTTGGTCAAATTTCTACAACCCTAAGCTTTAGAACAGTGATGTAAATGCATCAGATTGCTGGAGCACATTTTACTGTGTGTGTCAAC[A/G]TTATTGAAATGCTGAACAGCACATTATTATTAAAAAATGTCAAATATATGTCTGTACAATCCTATTAAACTGTGTGTGTTTGTGTTTGCGCAGGTTCTGCCAGACTATCTGAAGGGTCTGTTGAATATTGTACCTCAGGGAAAGATCAGC
zSNP6115813	zC201P7	38920	1	22.4					1	93.01	GAAAGGTCACATGGTGTCATGAATAATAATGAAACAAGGCCTCCTCATAGGATAAGGCCATGTAGACTCATGAATAGTAATGAGACACTGCTGTGACATCATGTGAGGGTGAAAAATAGCCAGAAAGGTGCCTAAATTAAAAGCTTTTCT[-/T]TTTTTAAATGAAAAATATTAGGTGCTAACGTTGTTCCATCTTCAGTGCGCCTTTAAGCTTGCAAAGAACAGTATTTGTCTTTATCTAATTCTGTCTTTTTCTGTCAGGTGGAATCAGTTAGACTTGGCCATTGTTCTTCTCTCCATCATG
zSNP6115698	zC201P7	9826	1	22.4					1	93.01	CCTCCCTGTCTGTCTTTTATCCCTTTCTCTTTTGTCCGAAAGGTGATATCATGCACACATACGCACACACACAGGACGCTTTACCTCCTCACACAATACAGTCTTTTTACTCTGCTAAATATTGTAGATCATCCTTCATGAGGATATTTT[-/T]CTCATTTTTCACACCTTTTTCCATCACTTGGAGATTTGCATGGATTTGCAATGAATTTACATTTGGAGAGATTTTGGGATATGAATGAGCAAATCTCAATGGTTGTTTGTTGTCTGCAGTTCTATAAGAAGTACACTCCTGTTTTTTGTG
zSNP6114160	zC201P7	147976	1	22.4					1	93.01	ATATTTATTCATTAACAGCATCTTTGGTCAAATTTCTACAACCCTAAGCTTTAGAACAGTGATGTAAATGCATCAGATTGCTGGAGCACATTTTACTGTGTGTGTCAACATTATTGAAATGCTGAACAGCACATTATTATTAAAAAATGT[C/G]AAATATATGTCTGTACAATCCTATTAAACTGTGTGTGTTTGTGTTTGCGCAGGTTCTGCCAGACTATCTGAAGGGTCTGTTGAATATTGTACCTCAGGGAAAGATCAGCGAACAGCAGTTTAACCAGTTTGCCAAACTCGCTGCTCTTCA
zSNP6114161	zC201P7	147984	1	22.4					1	93.01	TCATTAACAGCATCTTTGGTCAAATTTCTACAACCCTAAGCTTTAGAACAGTGATGTAAATGCATCAGATTGCTGGAGCACATTTTACTGTGTGTGTCAACATTATTGAAATGCTGAACAGCACATTATTATTAAAAAATGTCAAATATA[T/C]GTCTGTACAATCCTATTAAACTGTGTGTGTTTGTGTTTGCGCAGGTTCTGCCAGACTATCTGAAGGGTCTGTTGAATATTGTACCTCAGGGAAAGATCAGCGAACAGCAGTTTAACCAGTTTGCCAAACTCGCTGCTCTTCAACACCGAG
zSNP6114158	zC201P7	147941	1	22.4					1	93.01	TAATTCTGAAATAGAAATTCTTGTAAATTATAATAATATTTATTCATTAACAGCATCTTTGGTCAAATTTCTACAACCCTAAGCTTTAGAACAGTGATGTAAATGCATCAGATTGCTGGAGCACATTTTACTGTGTGTGTCAACATTATT[A/G]AAATGCTGAACAGCACATTATTATTAAAAAATGTCAAATATATGTCTGTACAATCCTATTAAACTGTGTGTGTTTGTGTTTGCGCAGGTTCTGCCAGACTATCTGAAGGGTCTGTTGAATATTGTACCTCAGGGAAAGATCAGCGAACAG
zSNP6114159	zC201P7	147946	1	22.4					1	93.01	CTGAAATAGAAATTCTTGTAAATTATAATAATATTTATTCATTAACAGCATCTTTGGTCAAATTTCTACAACCCTAAGCTTTAGAACAGTGATGTAAATGCATCAGATTGCTGGAGCACATTTTACTGTGTGTGTCAACATTATTGAAAT[C/G]CTGAACAGCACATTATTATTAAAAAATGTCAAATATATGTCTGTACAATCCTATTAAACTGTGTGTGTTTGTGTTTGCGCAGGTTCTGCCAGACTATCTGAAGGGTCTGTTGAATATTGTACCTCAGGGAAAGATCAGCGAACAGCAGTT
zSNP6114698	zC201P7	158442	1	22.4					1	93.01	TGGCCCTTTGACCTAAATATTCTTTTAACGACCCCCTAAAATTGAAAGTTAACATTTAAACATAACATGCATGAAAACAAGTGATGTGTTTAGTCATTTGTTTGCATTGTGTAATTAGTTGTTAGCCTTTTTTTTTTAGAAGTATGTCCC[A/C]CAAAATTGTACTTGTTATAAAATGAAGTTCTTTCTCTGATGCTTTCCACTTTGATCCATTTCAGTGGCTACGCAGCTGATGACATCACACACTGCATCCGCCCACAGGACATCAAGGAGAGGCGAGCCGTCATCATTCTGAGAAAGTGAG
zSNP6114764	zC201P7	162299	1	22.4					1	93.01	TTGCATGTTCTCCCCATGTTGGTTTGCTGTGGAGACCTCTGATGAATGAAGGGACCAAGCTGAAGGAAAAATAATTAATAAATTTTATATTTTTAGTAATCAATCCGCAAACCCAGTTAATTGAGGTCATGAAACATTCAATGTAACATC[A/C]ATATATAAAGAATCTAACAAAATTTATATCTTGGGTATCCTAAAACATAAATAAAAGGTTGTTTAAGAACTTTTTTTGTATTTTTTTCACCCTCAAAACGATTGCAAAATAACAGTAAAATGAGCTTTAGGTCAGCTCTGGAATTAACAT
zSNP6114688	zC201P7	158414	1	22.4					1	93.01	CATGGACTCCAATCTGTTTATTCAGCTTTGGCCCTTTGACCTAAATATTCTTTTAACGACCCCCTAAAATTGAAAGTTAACATTTAAACATAACATGCATGAAAACAAGTGATGTGTTTAGTCATTTGTTTGCATTGTGTAATTAGTTGT[T/C]AGCCTTTTTTTTTTAGAAGTATGTCCCCCAAAATTGTACTTGTTATAAAATGAAGTTCTTTCTCTGATGCTTTCCACTTTGATCCATTTCAGTGGCTACGCAGCTGATGACATCACACACTGCATCCGCCCACAGGACATCAAGGAGAGG
zSNP6114697	zC201P7	158441	1	22.4					1	93.01	TTGGCCCTTTGACCTAAATATTCTTTTAACGACCCCCTAAAATTGAAAGTTAACATTTAAACATAACATGCATGAAAACAAGTGATGTGTTTAGTCATTTGTTTGCATTGTGTAATTAGTTGTTAGCCTTTTTTTTTTAGAAGTATGTCC[T/C]CCAAAATTGTACTTGTTATAAAATGAAGTTCTTTCTCTGATGCTTTCCACTTTGATCCATTTCAGTGGCTACGCAGCTGATGACATCACACACTGCATCCGCCCACAGGACATCAAGGAGAGGCGAGCCGTCATCATTCTGAGAAAGTGA
zSNP6114812	zC201P7	163545	1	22.4					1	93.01	GACACAGACACTCGCTGCTTTACTTATCTATTCAGACATATCAAAAATGAAACTTCGAGACCCACTTTATTTTGTTCTGTGTTCAAAGGAAATAAAAGGACATCGAAACTGACTAGTGGAAATCAATAACTGATCCGTATACGTCCCGGT[T/C]CGCTTCATGTGTCAGTGTCATCCATATAGATCAGGGGTGTCCAAACTCGGTGTACTGCAGATTTTACACAACACACCTGCAAGAATGTTTCTAGAAAGCCAAGTGAGAGCTTGAATAGCTGGTTCAGGTGTGCCTCATTGAGGTTGGAAG
zSNP6114828	zC201P7	163748	1	22.4					1	93.01	TACTGCAGATTTTACACAACACACCTGCAAGAATGTTTCTAGAAAGCCAAGTGAGAGCTTGAATAGCTGGTTCAGGTGTGCCTCATTGAGGTTGGAAGTAAACTTCGCAGGACACCGACCCTCCAGGACCGGGTTTGGACACCCCTGATA[T/C]ACATTTACATAACAGTATCCAATAACAAGGTGCATTTGATTATTTTCAACAGGAGATTATTTTGAGAACTGCTCTAAGTAAATGTGATTTACTTATTAGTATAAGGTTTTTTTCCTGTTTAAATTTCTAAAACAGCATAGAAAACCACTA
zSNP6114806	zC201P7	163463	1	22.4					1	93.01	GCCGCGCGCTACACACACGATCACGCACCCACACGGCGAGTCAAAATGAGACGCCACTGAACTCAGGCTGGGTGAACTCGAGGACACAGACACTCGCTGCTTTACTTATCTATTCAGACATATCAAAAATGAAACTTCGAGACCCACTTT[A/G]TTTTGTTCTGTGTTCAAAGGAAATAAAAGGACATCGAAACTGACTAGTGGAAATCAATAACTGATCCGTATACGTCCCGGTCCGCTTCATGTGTCAGTGTCATCCATATAGATCAGGGGTGTCCAAACTCGGTGTACTGCAGATTTTACA
zSNP6114811	zC201P7	163530	1	22.4					1	93.01	CTGGGTGAACTCGAGGACACAGACACTCGCTGCTTTACTTATCTATTCAGACATATCAAAAATGAAACTTCGAGACCCACTTTATTTTGTTCTGTGTTCAAAGGAAATAAAAGGACATCGAAACTGACTAGTGGAAATCAATAACTGATC[A/C]GTATACGTCCCGGTCCGCTTCATGTGTCAGTGTCATCCATATAGATCAGGGGTGTCCAAACTCGGTGTACTGCAGATTTTACACAACACACCTGCAAGAATGTTTCTAGAAAGCCAAGTGAGAGCTTGAATAGCTGGTTCAGGTGTGCCT
zSNP6114301	zC201P7	149096	1	22.4					1	93.01	TTTTTTAATACATTTTTCAGGAGTTTCTAAAATATATTTTCAGCATTAATATAAAAAAGATTATTTGTAACACTATTATTGTTGCTTCAGATTAATTGAATGCATCCATGCTGAATAAATTATATTATTATTATTATTGTCATTAAAATT[A/T]ATAAATTGTATTATTATTTTATTCTTATTCACATTAATAAAAATATGATTAATATTATTATTATTATTACATTTTCAGCATTAATATGAAATAGAGATAATTTGAAACACCTATTATTGTTGCTTCAGATTAATTGATTGCAAACATGCT
zSNP6114302	zC201P7	149143	1	22.4					1	93.01	AATATAAAAAAGATTATTTGTAACACTATTATTGTTGCTTCAGATTAATTGAATGCATCCATGCTGAATAAATTATATTATTATTATTATTGTCATTAAAATTAATAAATTGTATTATTATTTTATTCTTATTCACATTAATAAAAATAT[T/G]ATTAATATTATTATTATTATTACATTTTCAGCATTAATATGAAATAGAGATAATTTGAAACACCTATTATTGTTGCTTCAGATTAATTGATTGCAAACATGCTGAATAAATTCTATTATTATTATTGTCACTAAAATAAAAAAATGTATT
zSNP6114298	zC201P7	148940	1	22.4					1	93.01	ATATTCAAATGATGTTTAGCTTAAAAGAAAAATCCATCATTTTGACTCATACGATGTATATATGACTATTTTCAATAAAAATTTCATGCAACATTAGACATTTTTATTATTATTCAAGTTAAAAACAGTTTTTTGCTATCTAATATTTTT[A/C]AGGATTTTTTTAATACATTTTTCAGGAGTTTCTAAAATATATTTTCAGCATTAATATAAAAAAGATTATTTGTAACACTATTATTGTTGCTTCAGATTAATTGAATGCATCCATGCTGAATAAATTATATTATTATTATTATTGTCATTA
zSNP6114300	zC201P7	149069	1	22.4					1	93.01	TTTTTGCTATCTAATATTTTTCAGGATTTTTTTAATACATTTTTCAGGAGTTTCTAAAATATATTTTCAGCATTAATATAAAAAAGATTATTTGTAACACTATTATTGTTGCTTCAGATTAATTGAATGCATCCATGCTGAATAAATTAT[A/T]TTATTATTATTATTGTCATTAAAATTAATAAATTGTATTATTATTTTATTCTTATTCACATTAATAAAAATATGATTAATATTATTATTATTATTACATTTTCAGCATTAATATGAAATAGAGATAATTTGAAACACCTATTATTGTTGC
zSNP6114365	zC201P7	151266	1	22.4					1	93.01	TAAACCAGTGATCTCAGAGCAGTTTTATAAATTGTTACCTTTTAAATGACATTTGTTCAATAAAAAAAGAAGAATTGTAGTTTATCATCTCATATAGACCTCTATAACCAGCCCGATCTCATGAGGAAATGTAACTTTTTGTAATGTATT[A/T]TCAGAAAGTGACTAATTTGTACAAACTTCATTTGTATGAAAATGTATGATTTTACCCCCTGAACACCATCATTATACCATGTTTATGATGAAAAAGTACTCGTACATAACAAAATAAACAATAATTCATAATATGAAACAATGACATTTT
zSNP6114683	zC201P7	158259	1	22.4					1	93.01	TATTTGTGGCAGGCACACTTAGCTGTGGCAGGTTTAGTGGTAGCTGCCCCTGCCATGGAGAGATTTTACTCCCTCTCCTTTGTTGTACTGCCACAAATTTGTCGCTTAACGTGTTTTACTATCTTAGTATTACCTTATTATTATTATTAT[A/G]CAGACATGGACTCCAATCTGTTTATTCAGCTTTGGCCCTTTGACCTAAATATTCTTTTAACGACCCCCTAAAATTGAAAGTTAACATTTAAACATAACATGCATGAAAACAAGTGATGTGTTTAGTCATTTGTTTGCATTGTGTAATTAG
zSNP6114312	zC201P7	149175	1	22.4					1	93.01	TGTTGCTTCAGATTAATTGAATGCATCCATGCTGAATAAATTATATTATTATTATTATTGTCATTAAAATTAATAAATTGTATTATTATTTTATTCTTATTCACATTAATAAAAATATGATTAATATTATTATTATTATTACATTTTCAG[C/G]ATTAATATGAAATAGAGATAATTTGAAACACCTATTATTGTTGCTTCAGATTAATTGATTGCAAACATGCTGAATAAATTCTATTATTATTATTGTCACTAAAATAAAAAAATGTATTATTTTATTAATAATAATATTATTAGATTTTTA
zSNP6114351	zC201P7	151011	1	22.4					1	93.01	TCCTTCCTCTGTTATATATTTGAAAACGGGAAAAAATTTAAAGGGGGGCTAATCATTCTGACTTCAACTGTAAGTAACCATTTATGATTTAATTAAGAAAATAATGTTAAAAAACACTAAATGCTTTAAATGTAACCATATTTGGAAGAG[A/T]AAAAAGAATGTAAAATATAAATGATAAGTATTTCTAAACATTTTGTAGTTTCAGTGGTTCACCTTCACTGTTAGAAGATGATCATGATGAATCCTGTCAAACCATAAACCAGTGATCTCAGAGCAGTTTTATAAATTGTTACCTTTTAAA
zSNP6115898	zC201P7	53922	1	22.4					1	93.01	ATGTTTTATTCGAACCCAAACTGTTTTTATTAACAGATTGACCCCAAACAGTCAGAAACATTACTGTACAAGATAATGAGCAGCAGTCTGATATAAAACAATATACTGATGTTCAAAATATATGGAAGACAATGAATTAATTATAAAAAA[-/A]TAAGCTTGTGCCAGAACATGAGGGTTAAATGTGAGCGCCGTTTATCTCATTTTTCCAACAACCCCTTAGATCATATGGTTAATTAACTTTAAATCATACCCTAATTGTAACACCCTATTGTCTTACAGAATATACGACACATAGAGATAT
zSNP19647720	zC201P7	88097	1	22.4					1	93.01	AGGTAATCTTTTAAGACAAGATGCTGAATTGTTGACATGTATTTAACTAATGGTAAGAAAATTGCAAATGCAGTGTCTTCTCTTTCTAGAGACAACTCTTTATCTTTCAGTTTCTTCATTTGGTTTAATTCTGGCGTTGCATATAGGAAA[-/AC]ACAAACAAATGTATCTCTTTAATAGAGTAGAGCAACACATTCAGTTTGCTAAACCTTTAGGGATAAGTAAGTAGTAGGTTTAATTAGACTAAGCATACCACTGAGCAATGCTGTCAAGTAGACAGTGATGCCGTTGTAAGAGCTAACAAG
zSNP19647707	zC201P7	57395	1	22.4					1	93.01	ACAGTTTGTCATATCCTTATTGAATCATCTTCACTCGCACGTTATGGAAGATTTCTCATATATAACATTTAAAAATGTTTGGACCTCATCGTCCACCCAAACATACCTGCCCCTTTCCGCCATTTTTGTTATTACATGATCTACTAAAGC[-/AA]AAAATTACATGACTTTTTTCTTCTTCGTGGTTTTAAATTAGCAGTTGGCATACAACTTTGAGGTGCATTTCCGCCACCTACTGGTTAGGAGAGTGTATAACCAGTGACATTTCTACCAACTTATTCTTATTTAGATTCTATTACATAAAC
zSNP19647743	zC201P7	139745	1	22.4					1	93.01	GAATCCCTCATAGACTTCACTGACCCCAACATGAACCGGGTTGCTTCTGAAATTTTCCTAGGTGAGATGAGAGATACTTTACATCTACTCAGCCTGTTTTATTATGTTTGTTAGATGATGATTATTATCTCAATGTTTATTTGTGTGTGT[-/GT]TTGGTTTGTGTGTAGCCATAATGAAGTTCATGGGAGATCATCCTCTCAGAGGCCAATCAGAGCAGTTTGTGGTTTGCACTTTCCTGAAGGTAAAAATCAGCTGTGTTTGATATTTGGGTAACATTTTTACAATAAGTTAGTTAATGCTCA
zSNP19647727	zC201P7	94909	1	22.4					1	93.01	CGTGCAGTAGCAGATCTGTTGCAGATTTCTCCAGAGGGTCTGCAGAAAGCCATCACCTTCAAAGTGACGGTACGTGTACTTTTACAGTAACAGACATCCAGGCCAGGGGTGTGTTACAATAGTAGTTGATAGTATATATTTTAACAATGT[-/GC]GAGTTCACATTATCCAGTATGTCACTTTGTCTCCCAAAATCACGTACTGATAGTCCAAAAATATTACACTTAACATAAAAATTTATATTACATCAATAAAAACATGGGCAGTGTGGTGTCACCTCACGGCAAGAAGGTTGCTGGTACGAG
zSNP19647683	zC201P7	6194	1	22.4					1	93.01	AGCACAGACCCTCTTGGCATTAAAAAAAAAAAACACAGTCAGGATTTACTACAGTGCAGTGAAAACTTGCTCATAAAAAAAGGTCATAGACACAATTATTTTTGCCGCTGGCCTTATTGTATATGCATTTGAGTTTTCCTTTCAGACACA[-/CA]ATTTATGGGAGGAGGAGAGTATTTAAATGAATTGTGCAAAGTGATTTACTGGAGCACAAAACCAGTGCAAAGGTGTATTTGTGGGAATAGTCAATAATTCATTGTGTGAATTAAAATTATATTATTTTCTAATCATTAGAATTTTAAAAG
zSNP6116443	zC201P7	178515	1	22.4					1	93.01	ACCGTCAAAAAAAGCAATTGGAAAACTAAAATCAATACCTAACAATCAGACTGGTCTAATGAAGCAAAATGACAACTCTCTGCACAAAACAAAACCTAATTATTGACATTTGACCTCCTCGGCCTCTGCTCTGATGTTCAGTTTCCTGCA[-/AGAC]GGGTCATTCACACTTCATTAGACGTCAGTGTTTCAGGAGTTACCGCTATTCGTTTAGTTTCTCCTGTATGTTTCTCTGTTGCTTTTTATTTTTATAGTCCAGGCAGCTGTTGCATTTTATGAATCACCAAGTATCACGTTTTCAGTTAAA
zSNP19647706	zC201P7	57362	1	22.4					1	93.01	GTGTTCATCTATATGAACCCTGCAAAAAAGTCCACAGTTTGTCATATCCTTATTGAATCATCTTCACTCGCACGTTATGGAAGATTTCTCATATATAACATTTAAAAATGTTTGGACCTCATCGTCCACCCAAACATACCTGCCCCTTTC[-/CGCCAT]TTTTGTTATTACATGATCTACTAAAGCAAAAAATTACATGACTTTTTTCTTCTTCGTGGTTTTAAATTAGCAGTTGGCATACAACTTTGAGGTGCATTTCCGCCACCTACTGGTTAGGAGAGTGTATAACCAGTGACATTTCTACCAACT
zSNP19647690	zC201P7	22494	1	22.4					1	93.01	TATTTCCTATCATATCATCAGGATAATTTCCTGTTAATTTACTCATCCTCAAGTCATCTAAAATCTGATGTGATCCAAAATGGCTGTGAATTATAGCTATATTGTAAGTAATTTCTTTGCAAGACCTCACTGTATTATCAGGAGCCATTG[-/CT]ATTGATTTTGACTTGTTTGTATGCGTTTATTATCAATCTAAAAAACCTGTCACCACTCCCTGCAATTAAATGAATAACCAAGGACCCTGGATTTAGCAAAATAAAAACCTTATTTAATGTACTACTGAAGAAAAATATGCAGCTATATCT
zSNP19824663	zC201P7	4937	1	22.4					1	93.01	TACCTTAAATGTGTAAAAGTAGGTTGGGATATTCATGGTAGATAAGCATTGCAATTTATTAGTTAATATTTTGTTATAACCATTATATTGTTATTTTTATTAATATTATAATGATCATAATTCAATTATTTGCCATTTTGCAAATAATAA[ATT(18)/(21)]TAATAACAATACTTATCGGTTAAAATATTGTCAATCTAGGACATTTTGATGAAGACTGGATAATTTGCCATAACAAAATTAAGTAAAACTATGCACATTCATTATAATGACATTATTTCAATGTTAGTTGTGTTAAAGTATTATGCATAT
zSNP19824657	zC201P7	152280	1	22.4					1	93.01	GACTTGACCAACCACAGAGTCACGCAGTTACAGCTGGAACAGGTAACACATTTAACACCATCAGAAGCATGCTTGATGCAGGTCTTAAAGGGGACCTATTGTGCCCCTTTTTACAAGATGCAAAATGAATCTCTGTAGTATCTAGAGAGA[GT(18)/(28)]GAAGTTTCACCTCTACAAACTTTGCTGTTCATGTGTGCATCCTAAAAATCACTGTTCAATCACTGTTATATGCCTTTCACTTGATGCTCAAAAATGAAAGTTGTAGCAATTACATTATTTAACCTAGAGCCACCAAAAACATGCCACTTA
zSNP19824696	zC201P7	181688	1	22.4					1	93.01	TAAATCCTAATACACATAGTCCTGATTTAATTTCAAATTAAAGACATAAAGAAATGTATTTATTACTAAGTACATACTTGGGTTCATCTCATGTTGAATTTTAAATATATTTTCACTGTTTGTAGTTCTGTAACAAGTCAGTCAAGAATG[TTTA(20)/(24)]AAAAGTAATAATTTAAATGTTCTTTAAATGCTGCTGATTAATCAATAAAGACATTAACAGTCTTGCTGAAGACTTTGAGGTAGTTAAATATATAATAATTATATGTTTACACAGTCCTCATACCTTTACCTGAATATCATTTCATAATAC
zSNP19824695	zC201P7	137460	1	22.4					1	93.01	ATATATCAAACAATTTTATATATTTATATAAAATTTTATATATATATATATATATATATATGTGTGTGTGTATGTATGTATGTATGTATGTATATATATATATATATATATATATATATATATATATATATATATATATATATATATATA[TATT(34)/(36)]TTTTATTTTTTTTATTTTTATATATTTTTCCTTTACATATAAATTTGTGCGACTAGTTTTTGGAGCGTTATCATGAGTTATTTTATTAGATTAGCTACAGATTTGTCTTCGGTACTGACTAATCTAATGCATATGCACAAATATAATATT
zSNP19824633	zC201P7	28046	1	22.4					1	93.01	CACTCTCATTCACACACATTCACACACATGCACTATGCACTTTACACAATTTAGCATGTCTAAATTGGGTAAGTAAATTCTTAGGTGTACCTAATAAATGTATAAGTATATTTCAGTATTTAACAACAAAAAATAAAGTCAGTACAACAA[AT(10)/(90)]AATCCTTATTTCCTTTCACTCTTTCTTGTTCACTCAACTTTTGAAAACATCAGCTGCACTGACCTACAATAATTTGTCAGTAATACAAAAAAAGACATTTATTTGGGTTAACAGATTATTAGTTTTCTGGAGAGGTGAATTACTCTGTTA
zSNP19647746	zC201P7	149155	1	22.4					1	93.01	ATTATTTGTAACACTATTATTGTTGCTTCAGATTAATTGAATGCATCCATGCTGAATAAATTATATTATTATTATTATTGTCATTAAAATTAATAAATTGTATTATTATTTTATTCTTATTCACATTAATAAAAATATGATTAATATTAT[-/TATTATTAT]TACATTTTCAGCATTAATATGAAATAGAGATAATTTGAAACACCTATTATTGTTGCTTCAGATTAATTGATTGCAAACATGCTGAATAAATTCTATTATTATTATTGTCACTAAAATAAAAAAATGTATTATTTTATTAATAATAATATT
zSNP19824656	zC201P7	143722	1	22.4					1	93.01	AATTGTGAGTTAAGTTCCAAATCTTGAGATAAGAAATGTCTAAATGATGTGATTTAAAGTTACAATTTACACTTTTCTCATTTTTATTTTGTTAGTATGGTAATAAAATTGTATTATTTGTTCACAGTAGTATTGTATTGTACTGTAATT[TA(12)/(14)]AAAATTATACCTAAGGGTTTAATACCAAAAGCTTATTTTTACCATTTTTACCAGTCTTCTGTTCAGTAGTGTATGTCATACCTGTCAACATTGGGATGTGAAAATGAGGAATTCCCCATGACCCCCTTTAAAAAAATCGCCAAATTACTA
zSNP19824644	zC201P7	92713	1	22.4					1	93.01	TTCAAAGGAACTAGATATGTGCCGCCTGGCCTTGTGTGAAAGTAGAGCAGTAAGGTTATTTAACCTCTGAATCTTTAAGAGCGAATGAGAGATGGAAAGAGAATCGAGAGGGTTGAGGCAGGGCCAAGGAAAGTTCATACCCATGACCGA[TG(14)/(16)]TATTTTTGTTGTTGTTGTTATCAGAGGGGTGATCAGTGGTGCCATAACCTCGCAGTATCTACTAGAGAAGTCCAGGATCGTTTTTCAGGTTGGCTGTTTACTTTCTTAAACTGACGAAGACTTAAGGAGCTTTGTATTGATCACTGGCAT
zSNP6115981	zC201P7	65079	1	22.4					1	93.01	CAGAACATTCAGTGACAGAACTAAAAAGATTTCAGTTTTTTCACTTTAAAATATCACCATTATTTTAATGTTACTTGTCGTTTTTAGATAAAACTTTGGTCTTTTTTTAGTGACACAGTAAAATGATGTCAATCTTTCTACAAAAAAAAA[-/AAA]TTATGTTTAATTTAACTTAACTCGCAGTTTCCTTGTTTAGTCATGAAGATGTTTGCCAGTAAAAATGTTTGAGAAGTTGAGATGTTCTTACTGCTTCAGAATGTAATACCATTTATAGTTTAACTATAATTTATAAGTTTCTAAGCCAGA
zSNP6115964	zC201P7	63723	1	22.4					1	93.01	AAAATATTTTAAGTTGTAAATAAAACAAAGAGTGTTGGAATATGTTTAAGAATAAAATACAGTTTCAGTCTTTCTATACATTTCATGTCTAATTCAATAACACTTTTAGTTTTTAGGTGAAACTTGTTTTTTCAATCAATATTTCTACTT[-/A]AAAAAATCATGTTTATTTTCATGTTTCCTAGTGAAAATGTGACGAGTAAAACATTTTTTGTATTTTAATTATAATTCATGTAATTTATATGCCGGATTATTCAGTTTACTTTTAAAGTTTCACATGAAAACTACAACTAACATTGAAATG
zSNP6115970	zC201P7	63952	1	22.4					1	93.01	TGTAATTTATATGCCGGATTATTCAGTTTACTTTTAAAGTTTCACATGAAAACTACAACTAACATTGAAATGATGGCGATCTTTTAAAGTGAAACCTTTGTGTTTTTTCAGTGAACAGTAGAACGCTGTTAATCTTTCTACTTTAAAAAA[-/AA]TCATGTTCAATTAATGATGTTGTTTGCGATTTTCTGAATTGTGTAAACGTTTCCTAGTAAAAATGTTTTTAGAAGAGAAAGCTGTCATTCTGCTTCAAAATGTAATGTCATTTATAATTTAATTATCACTCATATCATTTATAAGTTTCT
zSNP6115972	zC201P7	64343	1	22.4					1	93.01	TTGATCATTTATTTATTTATTCATTCATTCATTCATTCATTCATTCATTCATTCATTCATTCAATCATTCATTCTTTCATTCATTTATTTATTAATTTGTTTATTTAGAAGAGAGTGTTTTGTATATCTATGTTTTAAGTCCATTTGTTG[-/TGT]CACTTTGTGAGTTTTTTTTTTGCTAGTGAAAATGTGCAACAAGAAAAAAAAACAGTTTTTCTGCTTCAACATTGAATATAATTTGTAAGTTTCTATGCCAGATAACGCAGTGAAAACACTAAAATATTTCATTGTTTCACTTAAAAACTA
zSNP6115936	zC201P7	58865	1	22.4					1	93.01	ATTTTAAGTGTGAAAGGCCTCTTAAAACTGAAAAATTAAGGCCAGATGTAGTTCACCCAAAATCATGTATGATAATATTTCAAAATGTGTTTCTGACTGATTATCACAGTGTGATGGAGACTTCTGGAAAAAATCAAGGGCTGCTCAGTA[-/A]AATCAGGATTGCATGTGTGTTGAGTGAGATCCACATTGCTGTTTGACTGCTTCATGGTGTTATTAGGAGATGACAGCATTGGGTGAGTGTCTAAGATACATTATGCTGAAAACTGTGGATATTACTCGATAAAGACTGTTATTTACTAAA
zSNP6115924	zC201P7	57198	1	22.4					1	93.01	CATAAACATTTGCGAATAAAATTTCCATCCAACGAGTCCAAGAGATCAAAATCATCGCTTCCTGATTAACTGGCACCAAATATCAAAAGAAAATGCAAGTTGCTGCATTAAGAGAAGGCCTTTTTGTATATAATAACTTACGTCATAGAA[-/AT]ATAGATGAACCCAGTGTTCATCTATATGAACCCTGCAAAAAAGTCCACAGTTTGTCATATCCTTATTGAATCATCTTCACTCGCACGTTATGGAAGATTTCTCATATATAACATTTAAAAATGTTTGGACCTCATCGTCCACCCAAACAT
zSNP6115961	zC201P7	63696	1	22.4					1	93.01	ATAATTGGTCATCATTAGTAGGCTATAAAAATATTTTAAGTTGTAAATAAAACAAAGAGTGTTGGAATATGTTTAAGAATAAAATACAGTTTCAGTCTTTCTATACATTTCATGTCTAATTCAATAACACTTTTAGTTTTTAGGTGAAAC[-/TTTG]TGTTTTTTCAATCAATATTTCTACTTTAAAAAATCATGTTTATTTTCATGTTTCCTAGTGAAAATGTGACGAGTAAAACATTTTTTGTATTTTAATTATAATTCATGTAATTTATATGCCGGATTATTCAGTTTACTTTTAAAGTTTCAC
zSNP6115939	zC201P7	59012	1	22.4					1	93.01	GTATAATCAGGATTGCATGTGTGTTGAGTGAGATCCACATTGCTGTTTGACTGCTTCATGGTGTTATTAGGAGATGACAGCATTGGGTGAGTGTCTAAGATACATTATGCTGAAAACTGTGGATATTACTCGATAAAGACTGTTATTTAC[-/TG]AAAAGATGAGTGTTCTGCTTTCGCCAACACCAGGGTGAGTAAATAATGAGGGATTTACATTTTAGCTGAACTTTTCGGGAGTCAGATTAGTGTTTTACAGTAGGCTAAGAGGGAGAAATACGCATAACCAATACTTTCCATTAATATGGT
zSNP6116340	zC201P7	148389	1	22.4					1	93.01	CTGACTGTGGCAATCCACCGCAATAGAATTTCAGCATCAGTCCACATTTCTCAGATTCTTCTTAGACAAGATTTTACAGTTCTGTGATTTTACTGTATGTTTAAAGGTTTAGGATCAGCAATGTCTCAAACAGCAAAAATTGAAAGATTG[-/A]AAAAAAATGTATACAGTTTATAATTTAAATGTCATTGATTCTTGTGATTCAGTGTTGAATATTTAGCCTCAATACTCCAGTCTTTCTCACATGATCCTACAGAAATCATTCTGATATATGACCCTGGACCACAAAACCAGTCATAAGTAT
zSNP6116336	zC201P7	147944	1	22.4					1	93.01	TTCTGAAATAGAAATTCTTGTAAATTATAATAATATTTATTCATTAACAGCATCTTTGGTCAAATTTCTACAACCCTAAGCTTTAGAACAGTGATGTAAATGCATCAGATTGCTGGAGCACATTTTACTGTGTGTGTCAACATTATTGAA[-/A]TGCTGAACAGCACATTATTATTAAAAAATGTCAAATATATGTCTGTACAATCCTATTAAACTGTGTGTGTTTGTGTTTGCGCAGGTTCTGCCAGACTATCTGAAGGGTCTGTTGAATATTGTACCTCAGGGAAAGATCAGCGAACAGCAG
zSNP6116439	zC201P7	178158	1	22.4					1	93.01	ATTTTGAAGAATGCTTTAGATGTTTATTAGACGTCTATTAAACATTAATTTGTTTGCTGGGAAAGGATGAGTCTGAATTTAGATTTTTGGCTGAACTGTCCTTTTAGCTATGCAGCGTTTACCTCGTAAGACACTTTTTTTTTTTTTTTT[-/TT]AGATGAAGATATACAAGAAGTGAGTGACGGATGTCCTGAAATGTCCTTACTCTGAGTTTCTAACGGTGTGTTCTGGGTGTTTAGACCGTTTGTCTGTGATTTAAAGTGATAGTTAACTCAAATGTGTCATTTTCATTCATTTACTCGCCT
zSNP6116382	zC201P7	158257	1	22.4					1	93.01	GGTATTTGTGGCAGGCACACTTAGCTGTGGCAGGTTTAGTGGTAGCTGCCCCTGCCATGGAGAGATTTTACTCCCTCTCCTTTGTTGTACTGCCACAAATTTGTCGCTTAACGTGTTTTACTATCTTAGTATTACCTTATTATTATTATT[-/AAG]TGCAGACATGGACTCCAATCTGTTTATTCAGCTTTGGCCCTTTGACCTAAATATTCTTTTAACGACCCCCTAAAATTGAAAGTTAACATTTAAACATAACATGCATGAAAACAAGTGATGTGTTTAGTCATTTGTTTGCATTGTGTAATT
zSNP6116148	zC201P7	94891	1	22.4					1	93.01	GTGAGCACTCAAGAGATTCGTGCAGTAGCAGATCTGTTGCAGATTTCTCCAGAGGGTCTGCAGAAAGCCATCACCTTCAAAGTGACGGTACGTGTACTTTTACAGTAACAGACATCCAGGCCAGGGGTGTGTTACAATAGTAGTTGATAG[-/ATC]ATATATTTTAACAATGTGCGAGTTCACATTATCCAGTATGTCACTTTGTCTCCCAAAATCACGTACTGATAGTCCAAAAATATTACACTTAACATAAAAATTTATATTACATCAATAAAAACATGGGCAGTGTGGTGTCACCTCACGGCA
zSNP6116060	zC201P7	75942	1	22.4					1	93.01	TCAGTCAGTAAATGAGTTCTCCGAGGGATGTATCGACAAAAGCTGAAAAGCTTTAGGATTTGTGGATGAAAACCGTGTTTACCAAAAGTTTGACTCTTATTTTTATACAATATTTTGTAAATGTAGAATAATTTAAGTTGTTTAATTGAT[-/TT]TTTCTCACGATGGTCGACTATCCAAGATGGCGACTTCTAGAACAGTGGAAAGACTAGTCGACTCGACGTTTTTATGAACGAGACTTCGATTTCGAAGCCTACATTTACATTACAAACATCATCAAACTTTTTTTAATTGGGTTTAGTTAT
zSNP6116332	zC201P7	143721	1	22.4					1	93.01	AAATTGTGAGTTAAGTTCCAAATCTTGAGATAAGAAATGTCTAAATGATGTGATTTAAAGTTACAATTTACACTTTTCTCATTTTTATTTTGTTAGTATGGTAATAAAATTGTATTATTTGTTCACAGTAGTATTGTATTGTACTGTAAT[-/TA]TATATATATATAAAAATTATACCTAAGGGTTTAATACCAAAAGCTTATTTTTACCATTTTTACCAGTCTTCTGTTCAGTAGTGTATGTCATACCTGTCAACATTGGGATGTGAAAATGAGGAATTCCCCATGACCCCCTTTAAAAAAATC
zSNP6116331	zC201P7	143529	1	22.4					1	93.01	GTATGATTTCTGAATGATCCTTCTTCTAAAAATAAATCTTAACCATCACAGGAATAAATTACATTGTAGAACACTGTAGAAGCATGTTTCTGCTACAGAATACAAAAATAAAAAGGCAATTGCAGTTTTATGCCACAATTCTTAGATTAA[-/TTAAA]AATAAATTAAATGCAAGTATGAATTGCCAGATGCAAACTCAAAATTGTGAGTTAAGTTCCAAATCTTGAGATAAGAAATGTCTAAATGATGTGATTTAAAGTTACAATTTACACTTTTCTCATTTTTATTTTGTTAGTATGGTAATAAAA
zSNP6114838	zC201P7	163801	1	22.4					1	93.01	AGAGCTTGAATAGCTGGTTCAGGTGTGCCTCATTGAGGTTGGAAGTAAACTTCGCAGGACACCGACCCTCCAGGACCGGGTTTGGACACCCCTGATACACATTTACATAACAGTATCCAATAACAAGGTGCATTTGATTATTTTCAACAG[T/G]AGATTATTTTGAGAACTGCTCTAAGTAAATGTGATTTACTTATTAGTATAAGGTTTTTTTCCTGTTTAAATTTCTAAAACAGCATAGAAAACCACTATTAATTGTTTATTTTTTGTAAACATGATCAAAAAGGGGAGGAAATAAACATTA
zSNP6115509	zC201P7	178415	1	22.4					1	93.01	TGATAGTTAACTCAAATGTGTCATTTTCATTCATTTACTCGCCTTCAGGACATCCATTAAAGAGGAATTTTGTCCTTTGTGATTCATAACATGCAAGTTGACCGTCAAAAAAAGCAATTGGAAAACTAAAATCAATACCTAACAATCAGA[T/C]TGGTCTAATGAAGCAAAATGACAACTCTCTGCACAAAACAAAACCTAATTATTGACATTTGACCTCCTCGGCCTCTGCTCTGATGTTCAGTTTCCTGCACGGGTCATTCACACTTCATTAGACGTCAGTGTTTCAGGAGTTACCGCTATT
zSNP6115510	zC201P7	178416	1	22.4					1	93.01	GATAGTTAACTCAAATGTGTCATTTTCATTCATTTACTCGCCTTCAGGACATCCATTAAAGAGGAATTTTGTCCTTTGTGATTCATAACATGCAAGTTGACCGTCAAAAAAAGCAATTGGAAAACTAAAATCAATACCTAACAATCAGAC[T/C]GGTCTAATGAAGCAAAATGACAACTCTCTGCACAAAACAAAACCTAATTATTGACATTTGACCTCCTCGGCCTCTGCTCTGATGTTCAGTTTCCTGCACGGGTCATTCACACTTCATTAGACGTCAGTGTTTCAGGAGTTACCGCTATTC
zSNP6115507	zC201P7	178411	1	22.4					1	93.01	AAAGTGATAGTTAACTCAAATGTGTCATTTTCATTCATTTACTCGCCTTCAGGACATCCATTAAAGAGGAATTTTGTCCTTTGTGATTCATAACATGCAAGTTGACCGTCAAAAAAAGCAATTGGAAAACTAAAATCAATACCTAACAAT[-/C]AGACTGGTCTAATGAAGCAAAATGACAACTCTCTGCACAAAACAAAACCTAATTATTGACATTTGACCTCCTCGGCCTCTGCTCTGATGTTCAGTTTCCTGCACGGGTCATTCACACTTCATTAGACGTCAGTGTTTCAGGAGTTACCGC
zSNP6115508	zC201P7	178413	1	22.4					1	93.01	AGTGATAGTTAACTCAAATGTGTCATTTTCATTCATTTACTCGCCTTCAGGACATCCATTAAAGAGGAATTTTGTCCTTTGTGATTCATAACATGCAAGTTGACCGTCAAAAAAAGCAATTGGAAAACTAAAATCAATACCTAACAATCA[C/G]ACTGGTCTAATGAAGCAAAATGACAACTCTCTGCACAAAACAAAACCTAATTATTGACATTTGACCTCCTCGGCCTCTGCTCTGATGTTCAGTTTCCTGCACGGGTCATTCACACTTCATTAGACGTCAGTGTTTCAGGAGTTACCGCTA
zSNP6115525	zC201P7	178564	1	22.4					1	93.01	ACTGGTCTAATGAAGCAAAATGACAACTCTCTGCACAAAACAAAACCTAATTATTGACATTTGACCTCCTCGGCCTCTGCTCTGATGTTCAGTTTCCTGCACGGGTCATTCACACTTCATTAGACGTCAGTGTTTCAGGAGTTACCGCTA[T/C]TCGTTTAGTTTCTCCTGTATGTTTCTCTGTTGCTTTTTATTTTTATAGTCCAGGCAGCTGTTGCATTTTATGAATCACCAAGTATCACGTTTTCAGTTAAACCTGTAATGTTCAACTGAAGAGTCGCCTGATAGAGAGTAAATGAACAGC
zSNP6115547	zC201P7	178708	1	22.4					1	93.01	CCGCTATTCGTTTAGTTTCTCCTGTATGTTTCTCTGTTGCTTTTTATTTTTATAGTCCAGGCAGCTGTTGCATTTTATGAATCACCAAGTATCACGTTTTCAGTTAAACCTGTAATGTTCAACTGAAGAGTCGCCTGATAGAGAGTAAAT[A/G]AACAGCAAATGTTCATTTTGGGATGAGCTCATCTTTTTAGATGTATTCTAGTTTGTTCTGGGCTCTGCGCTGACTGTATGTTGTTATATTTAATAATAATTTTTGGAGTAATAGCAGAAATTCTACCTAGATGATGTTAGCGATGCTGAC
zSNP6115517	zC201P7	178485	1	22.4					1	93.01	TGTCCTTTGTGATTCATAACATGCAAGTTGACCGTCAAAAAAAGCAATTGGAAAACTAAAATCAATACCTAACAATCAGACTGGTCTAATGAAGCAAAATGACAACTCTCTGCACAAAACAAAACCTAATTATTGACATTTGACCTCCTC[A/G]GCCTCTGCTCTGATGTTCAGTTTCCTGCACGGGTCATTCACACTTCATTAGACGTCAGTGTTTCAGGAGTTACCGCTATTCGTTTAGTTTCTCCTGTATGTTTCTCTGTTGCTTTTTATTTTTATAGTCCAGGCAGCTGTTGCATTTTAT
zSNP6115522	zC201P7	178556	1	22.4					1	93.01	ACAATCAGACTGGTCTAATGAAGCAAAATGACAACTCTCTGCACAAAACAAAACCTAATTATTGACATTTGACCTCCTCGGCCTCTGCTCTGATGTTCAGTTTCCTGCACGGGTCATTCACACTTCATTAGACGTCAGTGTTTCAGGAGT[T/C]ACCGCTATTCGTTTAGTTTCTCCTGTATGTTTCTCTGTTGCTTTTTATTTTTATAGTCCAGGCAGCTGTTGCATTTTATGAATCACCAAGTATCACGTTTTCAGTTAAACCTGTAATGTTCAACTGAAGAGTCGCCTGATAGAGAGTAAA
zSNP6115409	zC201P7	175774	1	22.4					1	93.01	GCACTTAAATGTTTGCAGGAAATGGACGTTTTTAAAACTTCAGTACCGATTGGTATCGGATTCCAGTATGATGACAACCCTAGTTCTAAGTGAACTGATTCAGTTAAAATGCTATTTTTAATTTGTTGATCAAAATTAGTTTAAAAAAAT[A/G]AATGATCAAATTAAAAGGTTGAGTGCAAAAATTATAGTTACTGTGATTATATGATAGTTATATAAAAGTTATTATTGTATTAAATTTATGTGTGTAATTTTTGTAATGAAAAAATGTAGTGTATACGTATACAGTGGAGAAAATAGGTAT
zSNP6115410	zC201P7	175788	1	22.4					1	93.01	GCAGGAAATGGACGTTTTTAAAACTTCAGTACCGATTGGTATCGGATTCCAGTATGATGACAACCCTAGTTCTAAGTGAACTGATTCAGTTAAAATGCTATTTTTAATTTGTTGATCAAAATTAGTTTAAAAAAATGAATGATCAAATTA[A/T]AAGGTTGAGTGCAAAAATTATAGTTACTGTGATTATATGATAGTTATATAAAAGTTATTATTGTATTAAATTTATGTGTGTAATTTTTGTAATGAAAAAATGTAGTGTATACGTATACAGTGGAGAAAATAGGTATTTCCAAAGGTGCTG
zSNP6115365	zC201P7	173964	1	22.4					1	93.01	GTGTGTTTAGCGGAGTTGTCCCAGCCCATCCCGATGCCCTCCTCAGAGCCACAGCGGTGTGATGCAGATCCTCCTCCTCCTCAAAGGCGGAAGCGGATGGATCTGTGTGTGTTGACGTTTGCAGATCGTCTGCAGCAGTACTACAGGACT[A/C]GAGTGTGTCTGTCCGCAGAGGAGGTGTGTGTCGCGCAGCAGCGAGCGCTAGACATCGCCACAGAGATCCAGGCCTTCCTGCACTCCAAACACCCCGACATGCCCCTGGGAGACATGACTCTGGCCGGGTCGCTGCTCGATGACCTGCAGG
zSNP6115366	zC201P7	173969	1	22.4					1	93.01	TTTAGCGGAGTTGTCCCAGCCCATCCCGATGCCCTCCTCAGAGCCACAGCGGTGTGATGCAGATCCTCCTCCTCCTCAAAGGCGGAAGCGGATGGATCTGTGTGTGTTGACGTTTGCAGATCGTCTGCAGCAGTACTACAGGACTAGAGT[T/G]TGTCTGTCCGCAGAGGAGGTGTGTGTCGCGCAGCAGCGAGCGCTAGACATCGCCACAGAGATCCAGGCCTTCCTGCACTCCAAACACCCCGACATGCCCCTGGGAGACATGACTCTGGCCGGGTCGCTGCTCGATGACCTGCAGGTGGTG
zSNP6115425	zC201P7	176968	1	22.4					1	93.01	CAGCAAAGCGGTGATGGAATCGATGAACTGGCCTTCGCTGACCGGCACCCTGGAGTGCGAGGTGCGACCGGTGCTTGGGTCTCCAGAGCTCAAACTGGAGATTCAAGGCTTAACCCAAAGCAGTCACGACAGCGGAGAACGCTTCTATAT[T/C]ACAGTGTTGCCAACAGTGCGCCTTGGCCAAATGACGCTAATGGCGCAGAGAGAGATCACCGGCTCGTTCGATTACGTGTGGTACCAGAGCCTATACAGCAGTGAAACAGCTAGGCTAGCAGCGCTTGACCAAGCAGACTCAGGAGCCAGA
zSNP6115504	zC201P7	178396	1	22.4					1	93.01	GTTTGTCTGTGATTTAAAGTGATAGTTAACTCAAATGTGTCATTTTCATTCATTTACTCGCCTTCAGGACATCCATTAAAGAGGAATTTTGTCCTTTGTGATTCATAACATGCAAGTTGACCGTCAAAAAAAGCAATTGGAAAACTAAAA[T/G]CAATACCTAACAATCAGACTGGTCTAATGAAGCAAAATGACAACTCTCTGCACAAAACAAAACCTAATTATTGACATTTGACCTCCTCGGCCTCTGCTCTGATGTTCAGTTTCCTGCACGGGTCATTCACACTTCATTAGACGTCAGTGT
zSNP6115411	zC201P7	175805	1	22.4					1	93.01	TTAAAACTTCAGTACCGATTGGTATCGGATTCCAGTATGATGACAACCCTAGTTCTAAGTGAACTGATTCAGTTAAAATGCTATTTTTAATTTGTTGATCAAAATTAGTTTAAAAAAATGAATGATCAAATTAAAAGGTTGAGTGCAAAA[A/G]TTATAGTTACTGTGATTATATGATAGTTATATAAAAGTTATTATTGTATTAAATTTATGTGTGTAATTTTTGTAATGAAAAAATGTAGTGTATACGTATACAGTGGAGAAAATAGGTATTTCCAAAGGTGCTGTTGACTTTTTACTGAAT
zSNP6115413	zC201P7	175868	1	22.4					1	93.01	CTGATTCAGTTAAAATGCTATTTTTAATTTGTTGATCAAAATTAGTTTAAAAAAATGAATGATCAAATTAAAAGGTTGAGTGCAAAAATTATAGTTACTGTGATTATATGATAGTTATATAAAAGTTATTATTGTATTAAATTTATGTGT[A/G]TAATTTTTGTAATGAAAAAATGTAGTGTATACGTATACAGTGGAGAAAATAGGTATTTCCAAAGGTGCTGTTGACTTTTTACTGAATGTTGGTAATAAAATAAGAAATCCATATGTGCAAAGAAAACAAAACTAATTAGTTTACAAATGA
zSNP6108235	zC201P7	21069	1	22.4					1	93.01	TAAACCTAACCCGCAGTCTAACCCTAACTACATAGAGTTAATTAATATTCCTTCATCATTATATGAATGTAACAAAGACACTTTAAAATAAAGAGTAACCTTAATTTATTTTTTGTATAAACAATTTTCAGTTTGATCATTTTTATTCTG[T/C]GCAAATAAACAAATAAATAACACACAATATTGTGTCTAAAACACAACTCGCTCATTGTTAAGCAGCTGTTTAAAATTATGTTTTTTTTAATGGAAGAACTAGTTCAATAACTAATTTAATAAATGAATAAATAAATTAATACCTCTTACA
zSNP6108221	zC201P7	21029	1	22.4					1	93.01	ACATTTATTTATGATAAAAACAATTACATGTAACTAACCCTAAACCTAACCCGCAGTCTAACCCTAACTACATAGAGTTAATTAATATTCCTTCATCATTATATGAATGTAACAAAGACACTTTAAAATAAAGAGTAACCTTAATTTATT[A/T]TTTGTATAAACAATTTTCAGTTTGATCATTTTTATTCTGCGCAAATAAACAAATAAATAACACACAATATTGTGTCTAAAACACAACTCGCTCATTGTTAAGCAGCTGTTTAAAATTATGTTTTTTTTAATGGAAGAACTAGTTCAATAA
zSNP6108257	zC201P7	22342	1	22.4					1	93.01	GTTTTTCATAAAAATGAGAACATTAAAGGGAAGCTGAATCTCCAACACTATTCTTTAAAACCTTTTTGCTAAATCTATGCTGTTTGTGTTTAATAATGTATATTTTTTTATGTAAAAGACAAAAAACTATAAAAAAAAGCTTTTTAAAAC[T/C]ATATTTCCTATCATATCATCAGGATAATTTCCTGTTAATTTACTCATCCTCAAGTCATCTAAAATCTGATGTGATCCAAAATGGCTGTGAATTATAGCTATATTGTAAGTAATTTCTTTGCAAGACCTCACTGTATTATCAGGAGCCATT
zSNP6108254	zC201P7	21220	1	22.4					1	93.01	GCAAATAAACAAATAAATAACACACAATATTGTGTCTAAAACACAACTCGCTCATTGTTAAGCAGCTGTTTAAAATTATGTTTTTTTTAATGGAAGAACTAGTTCAATAACTAATTTAATAAATGAATAAATAAATTAATACCTCTTACA[A/G]TATGTATGGTACACACAAGCCACACTCTGACAGGGCCAGAGTGAGACTCCTTTTCAGCCCCGGAGTTTCAAGCCTTAGACCAGCCCACCTCAGTTCATGACTGACTATATTAAAAAGAAACAGCCCCTTTCACACATACAGACCTTTCCG
zSNP6108101	zC201P7	19060	1	22.4					1	93.01	AGTGTTTACATTGTGGTTTATATGCACTCATCTTATAAAAAGAATCCTCCCCTGTCATTTTTCATCCATTTAAAAAAAAAAAATATCCCAAAGGAAAGCAAAGAGGGGATATTATGTCTTGAAGTGCATGATGTGTGTCTCATGTAATCT[T/C]TTAATCAGTGTTTCAACTGCAAAAGGACGTCAATAAAGCAGCTTGTACACTGTCAGGTTTTCTAGTGTGACCGTTTATGATGGTAATTGAACTAAATCATTTTGATCTGAGTCATTTGACACAGTATATTGTAGATTATCTGCTGGATAG
zSNP6108093	zC201P7	18990	1	22.4					1	93.01	ACATAATGTGTTGAGGCAAAGTCACTTTCAGAGTTTTATTTGGTTGCGCATAAAGAATTTATTTAATAAAAGTGTTTACATTGTGGTTTATATGCACTCATCTTATAAAAAGAATCCTCCCCTGTCATTTTTCATCCATTTAAAAAAAAA[A/T]AATATCCCAAAGGAAAGCAAAGAGGGGATATTATGTCTTGAAGTGCATGATGTGTGTCTCATGTAATCTCTTAATCAGTGTTTCAACTGCAAAAGGACGTCAATAAAGCAGCTTGTACACTGTCAGGTTTTCTAGTGTGACCGTTTATGA
zSNP6108216	zC201P7	20983	1	22.4					1	93.01	TTGGAAACACTTTGCATACTTGTTGCGTATGATCCATGTACTAATTACATTTATTTATGATAAAAACAATTACATGTAACTAACCCTAAACCTAACCCGCAGTCTAACCCTAACTACATAGAGTTAATTAATATTCCTTCATCATTATAT[A/G]AATGTAACAAAGACACTTTAAAATAAAGAGTAACCTTAATTTATTTTTTGTATAAACAATTTTCAGTTTGATCATTTTTATTCTGCGCAAATAAACAAATAAATAACACACAATATTGTGTCTAAAACACAACTCGCTCATTGTTAAGCA
zSNP6108102	zC201P7	19133	1	22.4					1	93.01	AAAAAAAAAATATCCCAAAGGAAAGCAAAGAGGGGATATTATGTCTTGAAGTGCATGATGTGTGTCTCATGTAATCTCTTAATCAGTGTTTCAACTGCAAAAGGACGTCAATAAAGCAGCTTGTACACTGTCAGGTTTTCTAGTGTGACC[C/G]TTTATGATGGTAATTGAACTAAATCATTTTGATCTGAGTCATTTGACACAGTATATTGTAGATTATCTGCTGGATAGTCCTGTTGTCAATTTTAAATTTTTTGGAGGAAATTTTTTAGTAAATGTTTTGGTAACACCTTATTTGAAGTCA
zSNP6115584	zC201P7	179055	1	22.4					1	93.01	AAAGCTTTTGAGGGAATTATTTTGTAATCTATTTTTGCACATTAACAGATCTCAGTGCAGCTCTAGAATACTCAGTCTCAATTTAACTCCTCTGAGCTGTTGGGGATGTTTTCATCCACTCTGGGGTGATTTTGAGTCCTATTTTGGCCA[A/T]AACTTTTTCTGCTTCAGCTAGCTGAATGATTTTTGCTGATTAGTTATTTTGACTGATTTTGAGAAAATGCTTTGAATTTTTTTTTCTAAAACAACAATTCACTCTTGTCAAATTTACTACCCTTACATTATATTTGGGATGAAAACATCC
zSNP6115595	zC201P7	179180	1	22.4					1	93.01	GTGATTTTGAGTCCTATTTTGGCCAAAACTTTTTCTGCTTCAGCTAGCTGAATGATTTTTGCTGATTAGTTATTTTGACTGATTTTGAGAAAATGCTTTGAATTTTTTTTTCTAAAACAACAATTCACTCTTGTCAAATTTACTACCCTT[A/T]CATTATATTTGGGATGAAAACATCCACTGAAATTAACTGCTGTGAAAATGCATCAGATTAATATTGTTTTCAGTTTTTCTTTCTTTTTTTTTTTTTTTTTACTTAAATCTGTTAATCAACCTCAGTCCTGATCAAAACTACTAAATTGCT
zSNP6115556	zC201P7	178804	1	22.4					1	93.01	TTTTCAGTTAAACCTGTAATGTTCAACTGAAGAGTCGCCTGATAGAGAGTAAATGAACAGCAAATGTTCATTTTGGGATGAGCTCATCTTTTTAGATGTATTCTAGTTTGTTCTGGGCTCTGCGCTGACTGTATGTTGTTATATTTAATA[A/T]TAATTTTTGGAGTAATAGCAGAAATTCTACCTAGATGATGTTAGCGATGCTGACTTTGAAGAAGCAAATACTCAATATTAAGACAATAAAGCAATAATGCAAAGCTTTTGAGGGAATTATTTTGTAATCTATTTTTGCACATTAACAGAT
zSNP6115574	zC201P7	178950	1	22.4					1	93.01	AATAATAATTTTTGGAGTAATAGCAGAAATTCTACCTAGATGATGTTAGCGATGCTGACTTTGAAGAAGCAAATACTCAATATTAAGACAATAAAGCAATAATGCAAAGCTTTTGAGGGAATTATTTTGTAATCTATTTTTGCACATTAA[A/C]AGATCTCAGTGCAGCTCTAGAATACTCAGTCTCAATTTAACTCCTCTGAGCTGTTGGGGATGTTTTCATCCACTCTGGGGTGATTTTGAGTCCTATTTTGGCCAAAACTTTTTCTGCTTCAGCTAGCTGAATGATTTTTGCTGATTAGTT
zSNP6108268	zC201P7	22554	1	22.4					1	93.01	AAATCTGATGTGATCCAAAATGGCTGTGAATTATAGCTATATTGTAAGTAATTTCTTTGCAAGACCTCACTGTATTATCAGGAGCCATTGCTATTGATTTTGACTTGTTTGTATGCGTTTATTATCAATCTAAAAAACCTGTCACCACTC[A/C]CTGCAATTAAATGAATAACCAAGGACCCTGGATTTAGCAAAATAAAAACCTTATTTAATGTACTACTGAAGAAAAATATGCAGCTATATCTTGAATTACTTGTGGATGAGAAAGTTAACAGGACATTTTCATTTTGGGGTGAACTATACC
zSNP6108258	zC201P7	22346	1	22.4					1	93.01	TTCATAAAAATGAGAACATTAAAGGGAAGCTGAATCTCCAACACTATTCTTTAAAACCTTTTTGCTAAATCTATGCTGTTTGTGTTTAATAATGTATATTTTTTTATGTAAAAGACAAAAAACTATAAAAAAAAGCTTTTTAAAACCATA[T/C]TTCCTATCATATCATCAGGATAATTTCCTGTTAATTTACTCATCCTCAAGTCATCTAAAATCTGATGTGATCCAAAATGGCTGTGAATTATAGCTATATTGTAAGTAATTTCTTTGCAAGACCTCACTGTATTATCAGGAGCCATTGCTA
zSNP6108623	zC201P7	32783	1	22.4					1	93.01	AAGCCACAACACATGCAACTTGATCCTCCATTGTTAAATGAATTTGATCAAAAGTGTGCAACATTTTCATGCTAATAAAGCATGTTTTATGCGGGAATGTAACCGATATGATATGCTGCAACGGCCCCTTTAAGTACGAGATCAATGTCG[T/C]GAATTTTGACGCTCTCGCCGCACAGTTAAAAATCAGGCGAGGGCTTTTACTTTTCTTGATTGCTTTTCAAAACAATGTGGTTGGGTTTACGTACGTTAATGGGTGGGCGGGTTAATCTGTGCTTTTTCAAATACTATTGGTTGGATTTAG
zSNP6108487	zC201P7	27558	1	22.4					1	93.01	TTCACATCATAGTTTCTCCTAAAGAGATGGACTCCTGTCATGCCTTTAATAGCGAGTCATATTGTTATGATTAAGGTCACTCCTTACTTTTTCCAGTTTGCCTTATTGTCCCATTTTTTCTTTTGTATTATATCTTTCTTTCCTCTTTTA[A/T]GTGTCCTAAGGATGTTTTTTTGTTCTCTACATGTATTTACAATCATAAAGGTAGCTAGAAATTAATGGACTATCATGCAAACAAATACAATTTTGCACTGTATTTTACTTTATGCAATATTGTATTCTTAACTTAAAATTAAAATAAGTA
zSNP6115363	zC201P7	173948	1	22.4					1	93.01	AAGCTTTTTTTTATGTGTGTGTTTAGCGGAGTTGTCCCAGCCCATCCCGATGCCCTCCTCAGAGCCACAGCGGTGTGATGCAGATCCTCCTCCTCCTCAAAGGCGGAAGCGGATGGATCTGTGTGTGTTGACGTTTGCAGATCGTCTGCA[A/G]CAGTACTACAGGACTAGAGTGTGTCTGTCCGCAGAGGAGGTGTGTGTCGCGCAGCAGCGAGCGCTAGACATCGCCACAGAGATCCAGGCCTTCCTGCACTCCAAACACCCCGACATGCCCCTGGGAGACATGACTCTGGCCGGGTCGCTG
zSNP6114949	zC201P7	166320	1	22.4					1	93.01	GCCAAAATAAAATAATTTTATTTCAGGCTTTGGAAAAAAAAGATAAAAACAGTCAATAAAGCTTTTGCTTAATACTTTTTGTAATGCATAAACATATGCTAAAATTAAATTATTATTTTTATTCATGAATATACATATACAACCACAATC[A/G]GGAGAGCAATATAAGAAAAGGAAAAGACAAGTTACATTTATTGCAGAGAGAGAAAAAACTAACAAAACAAAGAAAGGGGTAAATAAATGACAAGAGTATAAAAGTGTATAAAAGTAAATACATTAAGAGCGTTACAGGAAAGCTGTCTTA
zSNP6114952	zC201P7	166347	1	22.4					1	93.01	CTTTGGAAAAAAAAGATAAAAACAGTCAATAAAGCTTTTGCTTAATACTTTTTGTAATGCATAAACATATGCTAAAATTAAATTATTATTTTTATTCATGAATATACATATACAACCACAATCGGGAGAGCAATATAAGAAAAGGAAAAG[A/T]CAAGTTACATTTATTGCAGAGAGAGAAAAAACTAACAAAACAAAGAAAGGGGTAAATAAATGACAAGAGTATAAAAGTGTATAAAAGTAAATACATTAAGAGCGTTACAGGAAAGCTGTCTTAATCAAATCAGAGTAAATAAACAACAGT
zSNP6114945	zC201P7	166237	1	22.4					1	93.01	AACATTTTGTTATTAGAAGTACATTTGTTAGAAGCATGATAAGTATGACTGGGTAAAATAATAAGAAGGGTTAGAAAATAATTGCCAAAATAAAATAATTTTATTTCAGGCTTTGGAAAAAAAAGATAAAAACAGTCAATAAAGCTTTTG[T/C]TTAATACTTTTTGTAATGCATAAACATATGCTAAAATTAAATTATTATTTTTATTCATGAATATACATATACAACCACAATCGGGAGAGCAATATAAGAAAAGGAAAAGACAAGTTACATTTATTGCAGAGAGAGAAAAAACTAACAAAA
zSNP6114947	zC201P7	166303	1	22.4					1	93.01	AGGGTTAGAAAATAATTGCCAAAATAAAATAATTTTATTTCAGGCTTTGGAAAAAAAAGATAAAAACAGTCAATAAAGCTTTTGCTTAATACTTTTTGTAATGCATAAACATATGCTAAAATTAAATTATTATTTTTATTCATGAATATA[A/C]ATATACAACCACAATCGGGAGAGCAATATAAGAAAAGGAAAAGACAAGTTACATTTATTGCAGAGAGAGAAAAAACTAACAAAACAAAGAAAGGGGTAAATAAATGACAAGAGTATAAAAGTGTATAAAAGTAAATACATTAAGAGCGTT
zSNP6114995	zC201P7	168324	1	22.4					1	93.01	GAAATCCTGACGCCGCGTCATACTGTCATCTCATTGGTCCATAGGTACGTCAGTGGTGACGTATGAGGTGTTTGTTTTAGGCGAGAGGGCGAGTGCGTACTGGGCAAAAGTATTGAATTTAAAACTATATTCTAATGGCTCCGAAATAAA[A/T]CTACCTTTTAAAGGTAAGTGAGCTTTTTAACTCCTATTTATGCCATGTTAGCCGTTTAACATATTAACATGCTAGCTAGGTTTCTGTTCGTTCGAAAACTGCCGAAGTTAGCAGACGCTAGCACGGGCAAACACTATTGTTTGATTCAGT
zSNP6115301	zC201P7	172782	1	22.4					1	93.01	AAAGCTGTTGTCCAACGACTTAATTAACGTAGTTAAGCATTTAAATTGCATGTTTAGCTGAATATTAGTATCTTGCTAAATAACTACTGTCATCATGGCAAATACAAAATAAATTCGATATTAACATTTTTTTGTTTGAAAATGTGTTTC[-/A]AAAATCTTTTCTCCATTAAACGTCACATAATAGTTTTGAAACCTATAACTGTATGCCGTTTCTTACAATGCCTGAAATTGCAATTCCATATTAGGAAAATGGTCATGAATATATATTTTATGTATATTTTTTAAACATCCATTTGAACTG
zSNP6114989	zC201P7	168217	1	22.4					1	93.01	ATGACCTATATGTCTGTTCCAATAATAGCATTATGACAGGAGATTATCTCATGCTGAAATAGAGAGCGGATATTTACAAAGTTATTTAAAATACTTGAATTTATGAAGAAATCCTGACGCCGCGTCATACTGTCATCTCATTGGTCCATA[T/G]GTACGTCAGTGGTGACGTATGAGGTGTTTGTTTTAGGCGAGAGGGCGAGTGCGTACTGGGCAAAAGTATTGAATTTAAAACTATATTCTAATGGCTCCGAAATAAATCTACCTTTTAAAGGTAAGTGAGCTTTTTAACTCCTATTTATGC
zSNP6114994	zC201P7	168323	1	22.4					1	93.01	AGAAATCCTGACGCCGCGTCATACTGTCATCTCATTGGTCCATAGGTACGTCAGTGGTGACGTATGAGGTGTTTGTTTTAGGCGAGAGGGCGAGTGCGTACTGGGCAAAAGTATTGAATTTAAAACTATATTCTAATGGCTCCGAAATAA[A/T]TCTACCTTTTAAAGGTAAGTGAGCTTTTTAACTCCTATTTATGCCATGTTAGCCGTTTAACATATTAACATGCTAGCTAGGTTTCTGTTCGTTCGAAAACTGCCGAAGTTAGCAGACGCTAGCACGGGCAAACACTATTGTTTGATTCAG
zSNP6114937	zC201P7	166058	1	22.4					1	93.01	GGACTATGGGGGAAACTGGAGCACCTGGAGGAAACCCACGCAAACACAGGGAGAACATGCAAACTCCACACAGAAATGCCAACTAACCCAGCCAGGGCTCAAACTAGCAACCTTCTTGCTGTGGGACAGTCCCCACTGAGCCACCGTGAC[A/G]TACTAAATATTGCTAAAGTAAAAATAGAAACATTTTGTTATTAGAAGTACATTTGTTAGAAGCATGATAAGTATGACTGGGTAAAATAATAAGAAGGGTTAGAAAATAATTGCCAAAATAAAATAATTTTATTTCAGGCTTTGGAAAAAA
zSNP6114938	zC201P7	166063	1	22.4					1	93.01	ATGGGGGAAACTGGAGCACCTGGAGGAAACCCACGCAAACACAGGGAGAACATGCAAACTCCACACAGAAATGCCAACTAACCCAGCCAGGGCTCAAACTAGCAACCTTCTTGCTGTGGGACAGTCCCCACTGAGCCACCGTGACGTACT[A/T]AATATTGCTAAAGTAAAAATAGAAACATTTTGTTATTAGAAGTACATTTGTTAGAAGCATGATAAGTATGACTGGGTAAAATAATAAGAAGGGTTAGAAAATAATTGCCAAAATAAAATAATTTTATTTCAGGCTTTGGAAAAAAAAGAT
zSNP6114848	zC201P7	163872	1	22.4					1	93.01	AGGACCGGGTTTGGACACCCCTGATACACATTTACATAACAGTATCCAATAACAAGGTGCATTTGATTATTTTCAACAGGAGATTATTTTGAGAACTGCTCTAAGTAAATGTGATTTACTTATTAGTATAAGGTTTTTTTCCTGTTTAAA[A/T]TTCTAAAACAGCATAGAAAACCACTATTAATTGTTTATTTTTTGTAAACATGATCAAAAAGGGGAGGAAATAAACATTAGGAGGTTTGTTAAATCTGATTGGCTGAGTTAAATGAATGTAATGATAACAAAAGATCCTGATTTTGCTTTT
zSNP6114897	zC201P7	164164	1	22.4					1	93.01	TTTGCTTTTAGTGGCTTCCAGTGAACGAAGAGTTCAGATTTATCAGCTTTAATATGCCTGACGAGCAATATTAGTTTCCTGTTAGAGTCCTGAAATAGGATGAAACTTTCATTGTCCTTTATTTTCAATGTTTCTTTCATTTCTATTTGT[A/G]AAGGAAAGAATTAATTCATGCCAACGTTATGGTTGTTGAAGAGCTGTGTAAGACTGTCTTAAAGGCAAGAGTTCATCATTTCTGTTAATACTGTTTCTGTTTCTGAGACTGAATGGAAGTGAAGGAATATTGAAACATGCTGCAGTGTGT
zSNP6114942	zC201P7	166197	1	22.4					1	93.01	GCCACCGTGACGTACTAAATATTGCTAAAGTAAAAATAGAAACATTTTGTTATTAGAAGTACATTTGTTAGAAGCATGATAAGTATGACTGGGTAAAATAATAAGAAGGGTTAGAAAATAATTGCCAAAATAAAATAATTTTATTTCAGG[T/C]TTTGGAAAAAAAAGATAAAAACAGTCAATAAAGCTTTTGCTTAATACTTTTTGTAATGCATAAACATATGCTAAAATTAAATTATTATTTTTATTCATGAATATACATATACAACCACAATCGGGAGAGCAATATAAGAAAAGGAAAAGA
zSNP6114944	zC201P7	166212	1	22.4					1	93.01	TAAATATTGCTAAAGTAAAAATAGAAACATTTTGTTATTAGAAGTACATTTGTTAGAAGCATGATAAGTATGACTGGGTAAAATAATAAGAAGGGTTAGAAAATAATTGCCAAAATAAAATAATTTTATTTCAGGCTTTGGAAAAAAAAG[A/G]TAAAAACAGTCAATAAAGCTTTTGCTTAATACTTTTTGTAATGCATAAACATATGCTAAAATTAAATTATTATTTTTATTCATGAATATACATATACAACCACAATCGGGAGAGCAATATAAGAAAAGGAAAAGACAAGTTACATTTATT
zSNP6114939	zC201P7	166070	1	22.4					1	93.01	AAACTGGAGCACCTGGAGGAAACCCACGCAAACACAGGGAGAACATGCAAACTCCACACAGAAATGCCAACTAACCCAGCCAGGGCTCAAACTAGCAACCTTCTTGCTGTGGGACAGTCCCCACTGAGCCACCGTGACGTACTAAATATT[A/G]CTAAAGTAAAAATAGAAACATTTTGTTATTAGAAGTACATTTGTTAGAAGCATGATAAGTATGACTGGGTAAAATAATAAGAAGGGTTAGAAAATAATTGCCAAAATAAAATAATTTTATTTCAGGCTTTGGAAAAAAAAGATAAAAACA
zSNP6114941	zC201P7	166153	1	22.4					1	93.01	GGCTCAAACTAGCAACCTTCTTGCTGTGGGACAGTCCCCACTGAGCCACCGTGACGTACTAAATATTGCTAAAGTAAAAATAGAAACATTTTGTTATTAGAAGTACATTTGTTAGAAGCATGATAAGTATGACTGGGTAAAATAATAAGA[A/T]GGGTTAGAAAATAATTGCCAAAATAAAATAATTTTATTTCAGGCTTTGGAAAAAAAAGATAAAAACAGTCAATAAAGCTTTTGCTTAATACTTTTTGTAATGCATAAACATATGCTAAAATTAAATTATTATTTTTATTCATGAATATAC
zSNP6115357	zC201P7	173814	1	22.4					1	93.01	CATGCTTCATTGCATTTCTTATTTATGGTATTTTGTCTCTCATACTATGTGTTTGCTTTTGTGCATTTCATCCAAGATTAATGTTAATCTCCTCTCCCTTGACTGACCACCTTTGGGATTGTAACAGGAGGTAAAAGCTTTTTTTTATGT[T/G]TGTGTTTAGCGGAGTTGTCCCAGCCCATCCCGATGCCCTCCTCAGAGCCACAGCGGTGTGATGCAGATCCTCCTCCTCCTCAAAGGCGGAAGCGGATGGATCTGTGTGTGTTGACGTTTGCAGATCGTCTGCAGCAGTACTACAGGACTA
zSNP6115358	zC201P7	173847	1	22.4					1	93.01	TGTCTCTCATACTATGTGTTTGCTTTTGTGCATTTCATCCAAGATTAATGTTAATCTCCTCTCCCTTGACTGACCACCTTTGGGATTGTAACAGGAGGTAAAAGCTTTTTTTTATGTGTGTGTTTAGCGGAGTTGTCCCAGCCCATCCCG[A/C]TGCCCTCCTCAGAGCCACAGCGGTGTGATGCAGATCCTCCTCCTCCTCAAAGGCGGAAGCGGATGGATCTGTGTGTGTTGACGTTTGCAGATCGTCTGCAGCAGTACTACAGGACTAGAGTGTGTCTGTCCGCAGAGGAGGTGTGTGTCG
zSNP6115355	zC201P7	173800	1	22.4					1	93.01	CTTATAGACGTGCACATGCTTCATTGCATTTCTTATTTATGGTATTTTGTCTCTCATACTATGTGTTTGCTTTTGTGCATTTCATCCAAGATTAATGTTAATCTCCTCTCCCTTGACTGACCACCTTTGGGATTGTAACAGGAGGTAAAA[A/G]CTTTTTTTTATGTGTGTGTTTAGCGGAGTTGTCCCAGCCCATCCCGATGCCCTCCTCAGAGCCACAGCGGTGTGATGCAGATCCTCCTCCTCCTCAAAGGCGGAAGCGGATGGATCTGTGTGTGTTGACGTTTGCAGATCGTCTGCAGCA
zSNP6115356	zC201P7	173801	1	22.4					1	93.01	TTATAGACGTGCACATGCTTCATTGCATTTCTTATTTATGGTATTTTGTCTCTCATACTATGTGTTTGCTTTTGTGCATTTCATCCAAGATTAATGTTAATCTCCTCTCCCTTGACTGACCACCTTTGGGATTGTAACAGGAGGTAAAAG[T/C]TTTTTTTTATGTGTGTGTTTAGCGGAGTTGTCCCAGCCCATCCCGATGCCCTCCTCAGAGCCACAGCGGTGTGATGCAGATCCTCCTCCTCCTCAAAGGCGGAAGCGGATGGATCTGTGTGTGTTGACGTTTGCAGATCGTCTGCAGCAG
zSNP6115361	zC201P7	173878	1	22.4					1	93.01	ATTTCATCCAAGATTAATGTTAATCTCCTCTCCCTTGACTGACCACCTTTGGGATTGTAACAGGAGGTAAAAGCTTTTTTTTATGTGTGTGTTTAGCGGAGTTGTCCCAGCCCATCCCGATGCCCTCCTCAGAGCCACAGCGGTGTGATG[T/C]AGATCCTCCTCCTCCTCAAAGGCGGAAGCGGATGGATCTGTGTGTGTTGACGTTTGCAGATCGTCTGCAGCAGTACTACAGGACTAGAGTGTGTCTGTCCGCAGAGGAGGTGTGTGTCGCGCAGCAGCGAGCGCTAGACATCGCCACAGA
zSNP6115362	zC201P7	173939	1	22.4					1	93.01	AGGAGGTAAAAGCTTTTTTTTATGTGTGTGTTTAGCGGAGTTGTCCCAGCCCATCCCGATGCCCTCCTCAGAGCCACAGCGGTGTGATGCAGATCCTCCTCCTCCTCAAAGGCGGAAGCGGATGGATCTGTGTGTGTTGACGTTTGCAGA[T/G]CGTCTGCAGCAGTACTACAGGACTAGAGTGTGTCTGTCCGCAGAGGAGGTGTGTGTCGCGCAGCAGCGAGCGCTAGACATCGCCACAGAGATCCAGGCCTTCCTGCACTCCAAACACCCCGACATGCCCCTGGGAGACATGACTCTGGCC
zSNP6115359	zC201P7	173852	1	22.4					1	93.01	CTCATACTATGTGTTTGCTTTTGTGCATTTCATCCAAGATTAATGTTAATCTCCTCTCCCTTGACTGACCACCTTTGGGATTGTAACAGGAGGTAAAAGCTTTTTTTTATGTGTGTGTTTAGCGGAGTTGTCCCAGCCCATCCCGATGCC[A/C]TCCTCAGAGCCACAGCGGTGTGATGCAGATCCTCCTCCTCCTCAAAGGCGGAAGCGGATGGATCTGTGTGTGTTGACGTTTGCAGATCGTCTGCAGCAGTACTACAGGACTAGAGTGTGTCTGTCCGCAGAGGAGGTGTGTGTCGCGCAG
zSNP6115360	zC201P7	173870	1	22.4					1	93.01	TTTTGTGCATTTCATCCAAGATTAATGTTAATCTCCTCTCCCTTGACTGACCACCTTTGGGATTGTAACAGGAGGTAAAAGCTTTTTTTTATGTGTGTGTTTAGCGGAGTTGTCCCAGCCCATCCCGATGCCCTCCTCAGAGCCACAGCG[C/G]TGTGATGCAGATCCTCCTCCTCCTCAAAGGCGGAAGCGGATGGATCTGTGTGTGTTGACGTTTGCAGATCGTCTGCAGCAGTACTACAGGACTAGAGTGTGTCTGTCCGCAGAGGAGGTGTGTGTCGCGCAGCAGCGAGCGCTAGACATC
zSNP6115349	zC201P7	173645	1	22.4					1	93.01	ACCTTAATTAACACCGGTAAATGTTAATGAAAAATTGCATCGCTGTTATTAAAATGAATATAATTTACTTCATTCGCCTATTTAGGATAAGTTTGACTCAATTATGCATTGATGCTGCCATTGAATATCTCACTTTACTAAAAACAAAAC[A/G]CACGCTTATAGACGTGCACATGCTTCATTGCATTTCTTATTTATGGTATTTTGTCTCTCATACTATGTGTTTGCTTTTGTGCATTTCATCCAAGATTAATGTTAATCTCCTCTCCCTTGACTGACCACCTTTGGGATTGTAACAGGAGGT
zSNP6115350	zC201P7	173655	1	22.4					1	93.01	ACACCGGTAAATGTTAATGAAAAATTGCATCGCTGTTATTAAAATGAATATAATTTACTTCATTCGCCTATTTAGGATAAGTTTGACTCAATTATGCATTGATGCTGCCATTGAATATCTCACTTTACTAAAAACAAAACGCACGCTTAT[A/G]GACGTGCACATGCTTCATTGCATTTCTTATTTATGGTATTTTGTCTCTCATACTATGTGTTTGCTTTTGTGCATTTCATCCAAGATTAATGTTAATCTCCTCTCCCTTGACTGACCACCTTTGGGATTGTAACAGGAGGTAAAAGCTTTT
zSNP6115346	zC201P7	173573	1	22.4					1	93.01	GTAATCCGTTTCTGGCAAAAGCATCTGCTCTGACTAAATATAAATTGGCTATTTAAAGCATGTTGGTCAGTTACCTTAATTAACACCGGTAAATGTTAATGAAAAATTGCATCGCTGTTATTAAAATGAATATAATTTACTTCATTCGCC[T/C]ATTTAGGATAAGTTTGACTCAATTATGCATTGATGCTGCCATTGAATATCTCACTTTACTAAAAACAAAACGCACGCTTATAGACGTGCACATGCTTCATTGCATTTCTTATTTATGGTATTTTGTCTCTCATACTATGTGTTTGCTTTT
zSNP6115347	zC201P7	173580	1	22.4					1	93.01	GTTTCTGGCAAAAGCATCTGCTCTGACTAAATATAAATTGGCTATTTAAAGCATGTTGGTCAGTTACCTTAATTAACACCGGTAAATGTTAATGAAAAATTGCATCGCTGTTATTAAAATGAATATAATTTACTTCATTCGCCTATTTAG[T/G]ATAAGTTTGACTCAATTATGCATTGATGCTGCCATTGAATATCTCACTTTACTAAAAACAAAACGCACGCTTATAGACGTGCACATGCTTCATTGCATTTCTTATTTATGGTATTTTGTCTCTCATACTATGTGTTTGCTTTTGTGCATT
zSNP6115353	zC201P7	173750	1	22.4					1	93.01	GCATTGATGCTGCCATTGAATATCTCACTTTACTAAAAACAAAACGCACGCTTATAGACGTGCACATGCTTCATTGCATTTCTTATTTATGGTATTTTGTCTCTCATACTATGTGTTTGCTTTTGTGCATTTCATCCAAGATTAATGTTA[A/C]TCTCCTCTCCCTTGACTGACCACCTTTGGGATTGTAACAGGAGGTAAAAGCTTTTTTTTATGTGTGTGTTTAGCGGAGTTGTCCCAGCCCATCCCGATGCCCTCCTCAGAGCCACAGCGGTGTGATGCAGATCCTCCTCCTCCTCAAAGG
zSNP6115354	zC201P7	173799	1	22.4					1	93.01	GCTTATAGACGTGCACATGCTTCATTGCATTTCTTATTTATGGTATTTTGTCTCTCATACTATGTGTTTGCTTTTGTGCATTTCATCCAAGATTAATGTTAATCTCCTCTCCCTTGACTGACCACCTTTGGGATTGTAACAGGAGGTAAA[A/C]GCTTTTTTTTATGTGTGTGTTTAGCGGAGTTGTCCCAGCCCATCCCGATGCCCTCCTCAGAGCCACAGCGGTGTGATGCAGATCCTCCTCCTCCTCAAAGGCGGAAGCGGATGGATCTGTGTGTGTTGACGTTTGCAGATCGTCTGCAGC
zSNP6115351	zC201P7	173658	1	22.4					1	93.01	CCGGTAAATGTTAATGAAAAATTGCATCGCTGTTATTAAAATGAATATAATTTACTTCATTCGCCTATTTAGGATAAGTTTGACTCAATTATGCATTGATGCTGCCATTGAATATCTCACTTTACTAAAAACAAAACGCACGCTTATAGA[A/C]GTGCACATGCTTCATTGCATTTCTTATTTATGGTATTTTGTCTCTCATACTATGTGTTTGCTTTTGTGCATTTCATCCAAGATTAATGTTAATCTCCTCTCCCTTGACTGACCACCTTTGGGATTGTAACAGGAGGTAAAAGCTTTTTTT
zSNP6115352	zC201P7	173739	1	22.4					1	93.01	GACTCAATTATGCATTGATGCTGCCATTGAATATCTCACTTTACTAAAAACAAAACGCACGCTTATAGACGTGCACATGCTTCATTGCATTTCTTATTTATGGTATTTTGTCTCTCATACTATGTGTTTGCTTTTGTGCATTTCATCCAA[A/G]ATTAATGTTAATCTCCTCTCCCTTGACTGACCACCTTTGGGATTGTAACAGGAGGTAAAAGCTTTTTTTTATGTGTGTGTTTAGCGGAGTTGTCCCAGCCCATCCCGATGCCCTCCTCAGAGCCACAGCGGTGTGATGCAGATCCTCCTC
zSNP19283164	zKp75B4	65190	1	24.2	1	18.6	1	952	1	112.42	GAATCTTGTAGAAAGATTAAAGACACTCGCTTAGACTAATTGAAAACAAAATATGATTAAATAACCCACCAAAAACGATGTTTATTGAATGTACAAGCTTTGGATTATAGCTGGTTTAGTCAGTTTTATGGGCACACAAAATCTGCAGAC[-/T]TTTTTTGCCATTTCTGGACAGAATTTAGTTAAAAAAAAAATGAATAAATACAAATAAATAAATTATATTTTATTTATAAATTATATATAAATTTATATACGAGTATTGCAACTAAAAATTTTAAGCATAATATAAAAAATAAACTATTAC
zSNP19283158	zKp75B4	65129	1	24.2	1	18.6	1	952	1	112.42	ACAGTTTCCATTCATGGTCGCCCACTCTAATAACAGACAGTGGATTTGGGCTGAAATAAATGAATCTTGTAGAAAGATTAAAGACACTCGCTTAGACTAATTGAAAACAAAATATGATTAAATAACCCACCAAAAACGATGTTTATTGAA[T/C]GTACAAGCTTTGGATTATAGCTGGTTTAGTCAGTTTTATGGGCACACAAAATCTGCAGACTTTTTTTGCCATTTCTGGACAGAATTTAGTTAAAAAAAAAATGAATAAATACAAATAAATAAATTATATTTTATTTATAAATTATATATA
zSNP19283155	zKp75B4	65107	1	24.2	1	18.6	1	952	1	112.42	TGACACATGCTTTTGACCCTTAACAGTTTCCATTCATGGTCGCCCACTCTAATAACAGACAGTGGATTTGGGCTGAAATAAATGAATCTTGTAGAAAGATTAAAGACACTCGCTTAGACTAATTGAAAACAAAATATGATTAAATAACCC[A/T]CCAAAAACGATGTTTATTGAATGTACAAGCTTTGGATTATAGCTGGTTTAGTCAGTTTTATGGGCACACAAAATCTGCAGACTTTTTTTGCCATTTCTGGACAGAATTTAGTTAAAAAAAAAATGAATAAATACAAATAAATAAATTATA
zSNP19283167	zKp75B4	65256	1	24.2	1	18.6	1	952	1	112.42	CACCAAAAACGATGTTTATTGAATGTACAAGCTTTGGATTATAGCTGGTTTAGTCAGTTTTATGGGCACACAAAATCTGCAGACTTTTTTTGCCATTTCTGGACAGAATTTAGTTAAAAAAAAAATGAATAAATACAAATAAATAAATTA[T/C]ATTTTATTTATAAATTATATATAAATTTATATACGAGTATTGCAACTAAAAATTTTAAGCATAATATAAAAAATAAACTATTACTTTTTATTTAAAGGGCACCTATGATGAAAATCATCTTTCTGAAGCTGTTTGGACATAACTGTGTGT
zSNP19283166	zKp75B4	65232	1	24.2	1	18.6	1	952	1	112.42	AAAACAAAATATGATTAAATAACCCACCAAAAACGATGTTTATTGAATGTACAAGCTTTGGATTATAGCTGGTTTAGTCAGTTTTATGGGCACACAAAATCTGCAGACTTTTTTTGCCATTTCTGGACAGAATTTAGTTAAAAAAAAAAT[T/G]AATAAATACAAATAAATAAATTATATTTTATTTATAAATTATATATAAATTTATATACGAGTATTGCAACTAAAAATTTTAAGCATAATATAAAAAATAAACTATTACTTTTTATTTAAAGGGCACCTATGATGAAAATCATCTTTCTGA
zSNP19283165	zKp75B4	65219	1	24.2	1	18.6	1	952	1	112.42	CTTAGACTAATTGAAAACAAAATATGATTAAATAACCCACCAAAAACGATGTTTATTGAATGTACAAGCTTTGGATTATAGCTGGTTTAGTCAGTTTTATGGGCACACAAAATCTGCAGACTTTTTTTGCCATTTCTGGACAGAATTTAG[-/T]TAAAAAAAAAATGAATAAATACAAATAAATAAATTATATTTTATTTATAAATTATATATAAATTTATATACGAGTATTGCAACTAAAAATTTTAAGCATAATATAAAAAATAAACTATTACTTTTTATTTAAAGGGCACCTATGATGAAA
zSNP19283049	zKp75B4	59591	1	24.2	1	18.6	1	952	1	112.42	TTTCACAGACAGTGATGATGATACATTATTTGTGTGGAAAGTAGTTTGTTAACTAATTTCTCACAATATAATCTAAACTTGTAAATATGACTTTTTATTTCACAGCTGAACTTTTATGTATTTTTAAATCCATATTTCGCAGTTACCTTT[T/C]ATATTTTTTAGTCTGGAGTGAAAACAGGCTTCCATAGTGAAGCCTACATCGGACAAAAAAAGTGTAGAAACAGTAAAACTAAACTTAATTTCTAAAAAAATAACAGCAGATTTCATCCCATCAGATTTAATTGACTGTAATGCAATACAT
zSNP19283030	zKp75B4	59334	1	24.2	1	18.6	1	952	1	112.42	ATTTAATAACTTTTATCTCAGAACTGTGAGTTTATATATCTTTGAACTTTTGGAACTTTTTGCCACAGACTAAAAATTATGAGTTCATATCTTACAATTCTACATTTACATATTCAGTTTTTCTTTTTTTAGTGTATAAAAACTACAACT[A/G]CAATTATTTGTTAAATCAGAATTCTGACTTTTTTCACATAACTGCAGGCTTGTATCTTGCAATCCTAAATTATATATTGCATTTTTTTATTCTGTGGCTGAAACACTTTCACAGACAGTGATGATGATACATTATTTGTGTGGAAAGTAG
zSNP19281142	zKp75B4	10133	1	24.2	1	18.6	1	952	1	112.42	AGAGGGGATTAGGGGAAAAAGGATGGATATCTGTTGTTTTGAATGAGCTGTATGATTAATATTCTGCTTGTGTTGAACGTAATACAATGATGATGCAACATACATTTTTACACAACCAGATTACCTCATGTTTCCAATAAAGATGTGTTC[A/C]CTTTAAGTTCTGGAGTGTGTTTTTATTTAAAAAGGTCTGCTTTCAGAATCATTTTCTGGACGATCTACAGACAAGTTGTAACCACAAAAGCACAATGTGTTCAGATCATTTTGGTTTTCTTTAAGGGGATAGTTCACACAAAAAATTACA
zSNP19283154	zKp75B4	65105	1	24.2	1	18.6	1	952	1	112.42	CATGACACATGCTTTTGACCCTTAACAGTTTCCATTCATGGTCGCCCACTCTAATAACAGACAGTGGATTTGGGCTGAAATAAATGAATCTTGTAGAAAGATTAAAGACACTCGCTTAGACTAATTGAAAACAAAATATGATTAAATAAC[A/C]CACCAAAAACGATGTTTATTGAATGTACAAGCTTTGGATTATAGCTGGTTTAGTCAGTTTTATGGGCACACAAAATCTGCAGACTTTTTTTGCCATTTCTGGACAGAATTTAGTTAAAAAAAAAATGAATAAATACAAATAAATAAATTA
zSNP19283139	zKp75B4	64954	1	24.2	1	18.6	1	952	1	112.42	AAACACTACTGTTCCCCACATGAACCTAATGAATAATTTACAGAAAGTGATAATGGTTTGACCCAGACAGCGGAGAGGAACAAACAAACACACAAATCCTTTTCTGAGATTCACCATGATCTCTGAAGCTGATTACTGAGGGAAAACCCA[T/C]CATGACACATGCTTTTGACCCTTAACAGTTTCCATTCATGGTCGCCCACTCTAATAACAGACAGTGGATTTGGGCTGAAATAAATGAATCTTGTAGAAAGATTAAAGACACTCGCTTAGACTAATTGAAAACAAAATATGATTAAATAAC
zSNP19283057	zKp75B4	59652	1	24.2	1	18.6	1	952	1	112.42	CACAATATAATCTAAACTTGTAAATATGACTTTTTATTTCACAGCTGAACTTTTATGTATTTTTAAATCCATATTTCGCAGTTACCTTTCATATTTTTTAGTCTGGAGTGAAAACAGGCTTCCATAGTGAAGCCTACATCGGACAAAAAA[A/G]GTGTAGAAACAGTAAAACTAAACTTAATTTCTAAAAAAATAACAGCAGATTTCATCCCATCAGATTTAATTGACTGTAATGCAATACATGTATAATATTAATATCTGCAAAGTCAAAAGAAAATGTTGCTAATGCTGAGTAAATCACACT
zSNP19283168	zKp75B4	65283	1	24.2	1	18.6	1	952	1	112.42	CAAGCTTTGGATTATAGCTGGTTTAGTCAGTTTTATGGGCACACAAAATCTGCAGACTTTTTTTGCCATTTCTGGACAGAATTTAGTTAAAAAAAAAATGAATAAATACAAATAAATAAATTATATTTTATTTATAAATTATATATAAAT[T/G]TATATACGAGTATTGCAACTAAAAATTTTAAGCATAATATAAAAAATAAACTATTACTTTTTATTTAAAGGGCACCTATGATGAAAATCATCTTTCTGAAGCTGTTTGGACATAACTGTGTGTATGGACAGTGTGTCCACAGTCATACTG
zSNP19283349	zKp75B4	71139	1	24.2	1	18.6	1	952	1	112.42	GACATGAAGGGAAGCATGCACTTAAATCAACAAGTTAATTAATAATTATATTATATGTAAATTAATTATAAAGTAAAGTATTAAAAAGTATTTATATGTAAATGTGTGTAAAAATTTTGGAAATCAAAAATAATGATTTAACCACACAAT[A/C]AAATCACACATTGCATTACATTCGTCAAATCATGGAACCTCGAAAATATGAATCATGAAACCACAAAAAGTTATAAGATTTATTCATTTGTATTCATTTATATGAATATTTTTTATAATACAAGTACTTTATACTTTAAGTGTTTTATAT
zSNP19283220	zKp75B4	68751	1	24.2	1	18.6	1	952	1	112.42	CAGCCAAACAAAAAAGTATGCAAATATAAAGTTATTGTTTACTATTTCCCAAATTATGTTTAAAAGAGCAAGGAATTTTCACAGTATTTCTTATAATATTTTTTTCTTATTACTTTTATTTTGGCTAGAATAAAAGCAGTTTTAATTTTT[A/T]AAACTATTTTAAGGTCAATAATATTAGCCCCCTAACAAATATGTATGATTGTCTACAGAACAAAACATGTAATGATTTGCCTGATTATCTAATTAACTTGCCTAGTTAACCTAATAAACAGTTAAGCCTTTAATTGTCACTTTAAGCTGA
zSNP19283217	zKp75B4	68744	1	24.2	1	18.6	1	952	1	112.42	GGGTGCTCAGCCAAACAAAAAAGTATGCAAATATAAAGTTATTGTTTACTATTTCCCAAATTATGTTTAAAAGAGCAAGGAATTTTCACAGTATTTCTTATAATATTTTTTTCTTATTACTTTTATTTTGGCTAGAATAAAAGCAGTTTT[A/T]ATTTTTAAAACTATTTTAAGGTCAATAATATTAGCCCCCTAACAAATATGTATGATTGTCTACAGAACAAAACATGTAATGATTTGCCTGATTATCTAATTAACTTGCCTAGTTAACCTAATAAACAGTTAAGCCTTTAATTGTCACTTT
zSNP19286527	zKp75B4	6309	1	24.2	1	18.6	1	952	1	112.42	CGGCTTCAAGGCACAAGACACCTGCCAGACAAAAGAATGGCCAGGGTGTACCGATGATGACTGGGTATGGGTTTCTCACTGTTTTTCTTCACTTCGTTCATTCCATCCATCCACCATCATGTGGATGAATGATAACAGCCTTCTAAGCCT[-/CTAG]TATGCGCAGAGGACCCCTACTGGCCCATATCTGTCAGCTGATAACCACTGATTACGCCCATACAATTGAGTGTAAAACATTCGAGTTGGCTGGATAAAAAATTTCAGACGGCATTTAGAAGTCTTCATATACTACCTATTACTATATATT
zSNP19284035	zKp75B4	89567	1	24.2	1	18.6	1	952	1	112.42	TTAATTGTTTATTATTGAATATGTATTTATTGATCGTTATTTTACAGGCATTCCTCAAGTCATAATCATGACCAAAGTGGATGAAGCATGTCCACTAGTCAAAAGTGATCTACAGAAGATCTACACAAGCAAAAAAATAAAACAAAAGGT[A/G]TTGTGCTTTCATTTTTTCTAAACCACCGTAAACTTCAATCCTGTTTTGTATATGTTCAACTGAAATAATGGTGGCTTGAGAAGGCCAAATACTGTTATATAAACATATTATTCTTCCGTCTTCTTCTTCTTCTGAGACTAATTTCTATAC
zSNP19283396	zKp75B4	72529	1	24.2	1	18.6	1	952	1	112.42	AAAACATCTCATATTGCATTTGTCACATGCAACAGTGATGGCTAACTTCAGGCTTCAGACATTACACGCATCACAAACCCCAGATGTAAAGAGACAAACGCAACAGTATATCAGTGCATATGTGAGCATCCATCTCTCCTCTCCTCCTCC[A/T]CCACCTCTCCTTCCACCCCACCCCCGTCCGTTCCTGCTTCCCATAGAAACATGCTGCGTTGGTGGAGCGCAGATGCTGCTACATCTCTGCTTTTCTGCAAAAACAGCTCTCTGTCTGCGTTTCTCCTCATGTGTCTGTCTGCATTTCGGC
zSNP19283188	zKp75B4	68419	1	24.2	1	18.6	1	952	1	112.42	AAGCTCCAGATTTGACTTCAGTACTGACTAATCTAATGTATATGCACAAATATATTGTAAAGCTTCCTATTAAAAACATGAATTTAAAAGAGAGAAATGTGAAAGGGTGCACTTATATATATATATATATATATATATATATATATATAT[A/G]TATGCTGAGCACTGTATTGTTCAGTCCTACACCACATTGATGAAGAATATATGGCCTGAGAAAGAGTGATCATTAAATGCAGGTGCTAAACTTTTAGACTATTAGTCTTTCGTCTACTAGCATTTTTAGACTTTTGCTTCTATACTTTTC
zSNP19283170	zKp75B4	65341	1	24.2	1	18.6	1	952	1	112.42	TTTTTTGCCATTTCTGGACAGAATTTAGTTAAAAAAAAAATGAATAAATACAAATAAATAAATTATATTTTATTTATAAATTATATATAAATTTATATACGAGTATTGCAACTAAAAATTTTAAGCATAATATAAAAAATAAACTATTAC[T/C]TTTTATTTAAAGGGCACCTATGATGAAAATCATCTTTCTGAAGCTGTTTGGACATAACTGTGTGTATGGACAGTGTGTCCACAGTCATACTGGAGTGATATAAAGACAATAAATCTCTTTTTTATTTCCTGACGTTAAAATGGGATCCAA
zSNP19283169	zKp75B4	65290	1	24.2	1	18.6	1	952	1	112.42	TGGATTATAGCTGGTTTAGTCAGTTTTATGGGCACACAAAATCTGCAGACTTTTTTTGCCATTTCTGGACAGAATTTAGTTAAAAAAAAAATGAATAAATACAAATAAATAAATTATATTTTATTTATAAATTATATATAAATTTATATA[T/C]GAGTATTGCAACTAAAAATTTTAAGCATAATATAAAAAATAAACTATTACTTTTTATTTAAAGGGCACCTATGATGAAAATCATCTTTCTGAAGCTGTTTGGACATAACTGTGTGTATGGACAGTGTGTCCACAGTCATACTGGAGTGAT
zSNP19283197	zKp75B4	68522	1	24.2	1	18.6	1	952	1	112.42	AGGGTGCACTTATATATATATATATATATATATATATATATATATATATATGCTGAGCACTGTATTGTTCAGTCCTACACCACATTGATGAAGAATATATGGCCTGAGAAAGAGTGATCATTAAATGCAGGTGCTAAACTTTTAGACTAT[T/C]AGTCTTTCGTCTACTAGCATTTTTAGACTTTTGCTTCTATACTTTTCAAAAGCTTGCAATAAATCTCAACTGGGTGCTCAGCCAAACAAAAAAGTATGCAAATATAAAGTTATTGTTTACTATTTCCCAAATTATGTTTAAAAGAGCAAG
zSNP19283190	zKp75B4	68462	1	24.2	1	18.6	1	952	1	112.42	GCACAAATATATTGTAAAGCTTCCTATTAAAAACATGAATTTAAAAGAGAGAAATGTGAAAGGGTGCACTTATATATATATATATATATATATATATATATATATATATATGCTGAGCACTGTATTGTTCAGTCCTACACCACATTGATG[A/G]AGAATATATGGCCTGAGAAAGAGTGATCATTAAATGCAGGTGCTAAACTTTTAGACTATTAGTCTTTCGTCTACTAGCATTTTTAGACTTTTGCTTCTATACTTTTCAAAAGCTTGCAATAAATCTCAACTGGGTGCTCAGCCAAACAAA
zSNP19283189	zKp75B4	68450	1	24.2	1	18.6	1	952	1	112.42	TCTAATGTATATGCACAAATATATTGTAAAGCTTCCTATTAAAAACATGAATTTAAAAGAGAGAAATGTGAAAGGGTGCACTTATATATATATATATATATATATATATATATATATATATATGCTGAGCACTGTATTGTTCAGTCCTAC[A/T]CCACATTGATGAAGAATATATGGCCTGAGAAAGAGTGATCATTAAATGCAGGTGCTAAACTTTTAGACTATTAGTCTTTCGTCTACTAGCATTTTTAGACTTTTGCTTCTATACTTTTCAAAAGCTTGCAATAAATCTCAACTGGGTGCT
zSNP19281124	zKp75B4	10075	1	24.2	1	18.6	1	952	1	112.42	GATTACTCCCTCAAAGTGGTGAGAATGAAGATCAGACCTGTCTGAAATGAAAACATAAAGAGGGGATTAGGGGAAAAAGGATGGATATCTGTTGTTTTGAATGAGCTGTATGATTAATATTCTGCTTGTGTTGAACGTAATACAATGATG[A/T]TGCAACATACATTTTTACACAACCAGATTACCTCATGTTTCCAATAAAGATGTGTTCACTTTAAGTTCTGGAGTGTGTTTTTATTTAAAAAGGTCTGCTTTCAGAATCATTTTCTGGACGATCTACAGACAAGTTGTAACCACAAAAGCA
zSNP19280700	zKp75B4	6495	1	24.2	1	18.6	1	952	1	112.42	AGCTGATAACCACTGATTACGCCCATACAATTGAGTGTAAAACATTCGAGTTGGCTGGATAAAAAATTTCAGACGGCATTTAGAAGTCTTCATATACTACCTATTACTATATATTATATAAGTCATAAATATTGACTCAATAATTAGACA[A/C]AACACAAAAATCTCTATCAACAAATTTGTTGCAGTAAATGTTTCTTTCAATCCTCAATATAGGGAAGCAAATGTCCATCTGGCTGCCGAGTTCAAGGCCTCATGGACAAAGCTGACCATGATCTCCTCAAGAAGATTGAGAAGATTCGAC
zSNP19280695	zKp75B4	6340	1	24.2	1	18.6	1	952	1	112.42	AAAGAATGGCCAGGGTGTACCGATGATGACTGGGTATGGGTTTCTCACTGTTTTTCTTCACTTCGTTCATTCCATCCATCCACCATCATGTGGATGAATGATAACAGCCTTCTAAGCCTATATGCGCAGAGGACCCCTACTGGCCCATAT[T/C]TGTCAGCTGATAACCACTGATTACGCCCATACAATTGAGTGTAAAACATTCGAGTTGGCTGGATAAAAAATTTCAGACGGCATTTAGAAGTCTTCATATACTACCTATTACTATATATTATATAAGTCATAAATATTGACTCAATAATTA
zSNP19280694	zKp75B4	6333	1	24.2	1	18.6	1	952	1	112.42	CCAGACAAAAGAATGGCCAGGGTGTACCGATGATGACTGGGTATGGGTTTCTCACTGTTTTTCTTCACTTCGTTCATTCCATCCATCCACCATCATGTGGATGAATGATAACAGCCTTCTAAGCCTATATGCGCAGAGGACCCCTACTGG[T/C]CCATATCTGTCAGCTGATAACCACTGATTACGCCCATACAATTGAGTGTAAAACATTCGAGTTGGCTGGATAAAAAATTTCAGACGGCATTTAGAAGTCTTCATATACTACCTATTACTATATATTATATAAGTCATAAATATTGACTCA
zSNP19280801	zKp75B4	8280	1	24.2	1	18.6	1	952	1	112.42	CACTGATTTCTGGAAACAACGGCATCATTAAGTAAACTTTTCCAATATTATCTCCTACCACAGGTTGACATTGACATCAAACTACGCACATGCAAAGGCTCTTGTGCCAGCTACAGCGAGTTCTCGGTGGACAGGGAAAGCTATGTGACT[T/C]TGGACAAGCAAATGGACAATCTGAACGCCATGCGTGTACAGAGCGTGGAGACTGTCAGTTCCTTGGGAATCATGAAGAGCAGGCCGTTGAAGGATGTGTTGGTGCCCACCATTTATAAGAGCGGAACGGGCAAAGCTGAGCAGAAGCTGC
zSNP19280799	zKp75B4	8267	1	24.2	1	18.6	1	952	1	112.42	AATTTGATCTCTACACTGATTTCTGGAAACAACGGCATCATTAAGTAAACTTTTCCAATATTATCTCCTACCACAGGTTGACATTGACATCAAACTACGCACATGCAAAGGCTCTTGTGCCAGCTACAGCGAGTTCTCGGTGGACAGGGA[A/G]AGCTATGTGACTTTGGACAAGCAAATGGACAATCTGAACGCCATGCGTGTACAGAGCGTGGAGACTGTCAGTTCCTTGGGAATCATGAAGAGCAGGCCGTTGAAGGATGTGTTGGTGCCCACCATTTATAAGAGCGGAACGGGCAAAGCT
zSNP19280701	zKp75B4	6510	1	24.2	1	18.6	1	952	1	112.42	ATTACGCCCATACAATTGAGTGTAAAACATTCGAGTTGGCTGGATAAAAAATTTCAGACGGCATTTAGAAGTCTTCATATACTACCTATTACTATATATTATATAAGTCATAAATATTGACTCAATAATTAGACAAAACACAAAAATCTC[A/T]ATCAACAAATTTGTTGCAGTAAATGTTTCTTTCAATCCTCAATATAGGGAAGCAAATGTCCATCTGGCTGCCGAGTTCAAGGCCTCATGGACAAAGCTGACCATGATCTCCTCAAGAAGATTGAGAAGATTCGACGTCTCCTGGTGGAGG
zSNP19280520	zKp75B4	1237	1	24.2	1	18.6	1	952	1	112.42	GTTATTTGTCTTAAAAATCAAACGGGAAAGTTTGAAAAGGCTTATGCTTTAATGACATCTAGTGGTCGTTCAAAAGAAAAACTACATATAGATGGTTTTAATCACTTGTTTATTGCAGAAACGTCGTTGTCAAAACTGTTGTGCATAGGA[A/C]AAATTTAACTCATCGTCAATGTCAAATCATATAAAATTAATGCATGTAATATAAATACCTGACGTTGCAGTGTCACCCCAAAACCCCGACGCGCATCCAATACGAACAGTTTTATGTGCAGAAGAGCTGTAATGTCTAATATTGTGTCTG
zSNP19280497	zKp75B4	942	1	24.2	1	18.6	1	952	1	112.42	ATACATACATATACATATATGCATAAATCTCCACTTCAGCTGCACTAATAATCACAAAAGGTTTCCTAAAAGTTTTATTTATATCTGTATTCTGAATCTTTTTGTTACGACATTGTATTTTATTAATTCGTTGTATTATTATTACAATTT[A/C]TTCTACATAAGTTATTATTATTTAATTTGGCTGGTAATATTATGAATTATAGAGTGACAAGGAAAGTATTTTTAACTTAATAAGTCGTAGGGAAGAATGGTGATAACAACTAGATTTTTTTCAACATTATTTACCTGATTTGAAGTTATT
zSNP19280494	zKp75B4	871	1	24.2	1	18.6	1	952	1	112.42	TATATATATATATATATATATATATATATATATATATATATATATATATATATATATGTATATATATATACATACATACATATACATATATGCATAAATCTCCACTTCAGCTGCACTAATAATCACAAAAGGTTTCCTAAAAGTTTTATT[-/T]ATATCTGTATTCTGAATCTTTTTGTTACGACATTGTATTTTATTAATTCGTTGTATTATTATTACAATTTATTCTACATAAGTTATTATTATTTAATTTGGCTGGTAATATTATGAATTATAGAGTGACAAGGAAAGTATTTTTAACTTA
zSNP19280678	zKp75B4	5910	1	24.2	1	18.6	1	952	1	112.42	TAATATATTTGTGCATATACATTAGATTAGTATTTATTTAAGCCAAAACTGGAACTAATCTGACAAAAAAATCGTGAGATCAAAGTCTAAAAATTAGTTAAAATATAGTAAAATTAATAAAAAAAAAAATTATAAAATTTTAATTAATAT[A/T]AAAAATCAATAGAATAATAAAAAAGATCAAATTTTGTTGGAATGACATGTTTCAATTTAAATGTATTTTCTTGACTACATTCACTGAGAAATGGATAAAATAGTAGTTTTCAAAAGGGTGTACTTATTTGCTGAGCACTGTATGTTAAAA
zSNP19280535	zKp75B4	1375	1	24.2	1	18.6	1	952	1	112.42	TTGTGCATAGGAAAAATTTAACTCATCGTCAATGTCAAATCATATAAAATTAATGCATGTAATATAAATACCTGACGTTGCAGTGTCACCCCAAAACCCCGACGCGCATCCAATACGAACAGTTTTATGTGCAGAAGAGCTGTAATGTCT[A/G]ATATTGTGTCTGTGACGAGAGTCTCTTGCAAAACATCTGACAGTTGCAGATTTAACGTTACTTAAACTGTGTGGATATAAAACACTGTAACCGCAGAAAGGCAGCGGAGAGGTTGAACAAACTTTCACCGTCAGTCGATGCAAACTCCCA
zSNP19280522	zKp75B4	1275	1	24.2	1	18.6	1	952	1	112.42	GGCTTATGCTTTAATGACATCTAGTGGTCGTTCAAAAGAAAAACTACATATAGATGGTTTTAATCACTTGTTTATTGCAGAAACGTCGTTGTCAAAACTGTTGTGCATAGGAAAAATTTAACTCATCGTCAATGTCAAATCATATAAAAT[A/T]AATGCATGTAATATAAATACCTGACGTTGCAGTGTCACCCCAAAACCCCGACGCGCATCCAATACGAACAGTTTTATGTGCAGAAGAGCTGTAATGTCTAATATTGTGTCTGTGACGAGAGTCTCTTGCAAAACATCTGACAGTTGCAGA
zSNP19280807	zKp75B4	8408	1	24.2	1	18.6	1	952	1	112.42	GGACAGGGAAAGCTATGTGACTTTGGACAAGCAAATGGACAATCTGAACGCCATGCGTGTACAGAGCGTGGAGACTGTCAGTTCCTTGGGAATCATGAAGAGCAGGCCGTTGAAGGATGTGTTGGTGCCCACCATTTATAAGAGCGGAAC[A/G]GGCAAAGCTGAGCAGAAGCTGCTTTTTGGAGATGTAGGCCAGATGCAGCTCTCTCTGGAAGCTGAAGGCTCCACTGCCGAATCTGCCGCCACAGTTAGCAAGTTTCCCACATCAGGTACGGGCTCCACATCACAAACCTCCAGCAAGCAG
zSNP19281095	zKp75B4	9858	1	24.2	1	18.6	1	952	1	112.42	CCTTTCACATGCTGGCATGAAGTTTAGCACCTTTGATAGGGACAGTGATAAGTGGGAGGAAAACTGTGCAGAGATGTATGGTGGAGGGTGGTGGTATAATAACTGCCAGTCAGCCAACCTCAATGGCATTTACTATAAAGGAGGCCAGTA[T/C]GACCCGGCTACCAAAGTCCCCTATGAGATTGAGAATGGTGTCGTGTGGCTGCCTTTCAAACCAGCTGATTACTCCCTCAAAGTGGTGAGAATGAAGATCAGACCTGTCTGAAATGAAAACATAAAGAGGGGATTAGGGGAAAAAGGATGG
zSNP19281086	zKp75B4	9778	1	24.2	1	18.6	1	952	1	112.42	GGTTTCCCGCTGACTGCATCCGATTATGATGGGGATGCAGGAGATGCGTTAGTGAGAGGACATCCCAACCTTGGATCCTTCCTTTCACATGCTGGCATGAAGTTTAGCACCTTTGATAGGGACAGTGATAAGTGGGAGGAAAACTGTGCA[A/G]AGATGTATGGTGGAGGGTGGTGGTATAATAACTGCCAGTCAGCCAACCTCAATGGCATTTACTATAAAGGAGGCCAGTATGACCCGGCTACCAAAGTCCCCTATGAGATTGAGAATGGTGTCGTGTGGCTGCCTTTCAAACCAGCTGATT
zSNP19280896	zKp75B4	9184	1	24.2	1	18.6	1	952	1	112.42	CTGGCTTTGTTGGCGGAGGTACACTCGAGTGAAACTCTTAACACAAGTGAACCATTGATAAACATAATGATAACACTATTAACAAGAGTTTGTTGGAAACATGTGGACTAACTGATATCTAAGTAAATACCAATCCATCACATTTATTAA[T/C]ACTCACCAAGAAGCAATTGTTTGGATCTCTGGAATGAATTTGCAATGCAGTTTTGCTCTAATCGGCAGGTGTGTAATCTTCTTTCAGATTGCGTTGAAATCCAGCAGAAGCATGTGAACGGCGGTCAGAGCGGGATGTTCAAAATAAAAC
zSNP19281120	zKp75B4	10054	1	24.2	1	18.6	1	952	1	112.42	TGGCTGCCTTTCAAACCAGCTGATTACTCCCTCAAAGTGGTGAGAATGAAGATCAGACCTGTCTGAAATGAAAACATAAAGAGGGGATTAGGGGAAAAAGGATGGATATCTGTTGTTTTGAATGAGCTGTATGATTAATATTCTGCTTGT[C/G]TTGAACGTAATACAATGATGATGCAACATACATTTTTACACAACCAGATTACCTCATGTTTCCAATAAAGATGTGTTCACTTTAAGTTCTGGAGTGTGTTTTTATTTAAAAAGGTCTGCTTTCAGAATCATTTTCTGGACGATCTACAGA
zSNP19281118	zKp75B4	9992	1	24.2	1	18.6	1	952	1	112.42	ATAAAGGAGGCCAGTATGACCCGGCTACCAAAGTCCCCTATGAGATTGAGAATGGTGTCGTGTGGCTGCCTTTCAAACCAGCTGATTACTCCCTCAAAGTGGTGAGAATGAAGATCAGACCTGTCTGAAATGAAAACATAAAGAGGGGAT[A/T]AGGGGAAAAAGGATGGATATCTGTTGTTTTGAATGAGCTGTATGATTAATATTCTGCTTGTGTTGAACGTAATACAATGATGATGCAACATACATTTTTACACAACCAGATTACCTCATGTTTCCAATAAAGATGTGTTCACTTTAAGTT
zSNP19281097	zKp75B4	9867	1	24.2	1	18.6	1	952	1	112.42	TGCTGGCATGAAGTTTAGCACCTTTGATAGGGACAGTGATAAGTGGGAGGAAAACTGTGCAGAGATGTATGGTGGAGGGTGGTGGTATAATAACTGCCAGTCAGCCAACCTCAATGGCATTTACTATAAAGGAGGCCAGTATGACCCGGC[T/C]ACCAAAGTCCCCTATGAGATTGAGAATGGTGTCGTGTGGCTGCCTTTCAAACCAGCTGATTACTCCCTCAAAGTGGTGAGAATGAAGATCAGACCTGTCTGAAATGAAAACATAAAGAGGGGATTAGGGGAAAAAGGATGGATATCTGTT
zSNP19280860	zKp75B4	8901	1	24.2	1	18.6	1	952	1	112.42	GATGAAAAGTCCCTCACTTCTCTAAGCCACAGCACTTCTGATCTGGGTGGCTTCGGAGGAGACTTCTTTAAGAATCTTGGCACTGACAACCGAAAGTATGCCTCATCTTCATCCTCAACATCCACAAAGACAGTGTCAGATGGAAGCAAA[A/G]GTTACTCAAAGACCACCCTCACTAGCGACCCTATTTTTGGGGATGACCTCGGGGCGTTCATGCGGGGCGACGTGGAAGAAGATATGCCCGACATCCATGCACGCAGTGTGAAATCGCAAGACGATCGCAAGGCTGGCTTTGTTGGCGGAG
zSNP19280839	zKp75B4	8738	1	24.2	1	18.6	1	952	1	112.42	ACACACCAAAGATGGCCCCGTGGAAAAGGTTGAAGTTTCGTCTAGCGGGCCCGGGTGTGATGATTTAGGAAAACTAGGAATTTCAGATTCAGAGTTTTTGACGGCAGCCAAAGATGGGAAAGATTTGAGTCGCGATGGCTTGAAAATAAC[A/C]GTGACCGGCGGTGATGAAAAGTCCCTCACTTCTCTAAGCCACAGCACTTCTGATCTGGGTGGCTTCGGAGGAGACTTCTTTAAGAATCTTGGCACTGACAACCGAAAGTATGCCTCATCTTCATCCTCAACATCCACAAAGACAGTGTCA
zSNP19280832	zKp75B4	8618	1	24.2	1	18.6	1	952	1	112.42	AGCTGAAGGCTCCACTGCCGAATCTGCCGCCACAGTTAGCAAGTTTCCCACATCAGGTACGGGCTCCACATCACAAACCTCCAGCAAGCAGTGCACCAAATCAGTTCGCAAAGTGATAACACACACCAAAGATGGCCCCGTGGAAAAGGT[T/C]GAAGTTTCGTCTAGCGGGCCCGGGTGTGATGATTTAGGAAAACTAGGAATTTCAGATTCAGAGTTTTTGACGGCAGCCAAAGATGGGAAAGATTTGAGTCGCGATGGCTTGAAAATAACAGTGACCGGCGGTGATGAAAAGTCCCTCACT
zSNP19280882	zKp75B4	9059	1	24.2	1	18.6	1	952	1	112.42	AAAGACCACCCTCACTAGCGACCCTATTTTTGGGGATGACCTCGGGGCGTTCATGCGGGGCGACGTGGAAGAAGATATGCCCGACATCCATGCACGCAGTGTGAAATCGCAAGACGATCGCAAGGCTGGCTTTGTTGGCGGAGGTACACT[T/C]GAGTGAAACTCTTAACACAAGTGAACCATTGATAAACATAATGATAACACTATTAACAAGAGTTTGTTGGAAACATGTGGACTAACTGATATCTAAGTAAATACCAATCCATCACATTTATTAATACTCACCAAGAAGCAATTGTTTGGA
zSNP19280875	zKp75B4	8999	1	24.2	1	18.6	1	952	1	112.42	TGCCTCATCTTCATCCTCAACATCCACAAAGACAGTGTCAGATGGAAGCAAAAGTTACTCAAAGACCACCCTCACTAGCGACCCTATTTTTGGGGATGACCTCGGGGCGTTCATGCGGGGCGACGTGGAAGAAGATATGCCCGACATCCA[T/C]GCACGCAGTGTGAAATCGCAAGACGATCGCAAGGCTGGCTTTGTTGGCGGAGGTACACTCGAGTGAAACTCTTAACACAAGTGAACCATTGATAAACATAATGATAACACTATTAACAAGAGTTTGTTGGAAACATGTGGACTAACTGAT
zSNP19280870	zKp75B4	8972	1	24.2	1	18.6	1	952	1	112.42	GAATCTTGGCACTGACAACCGAAAGTATGCCTCATCTTCATCCTCAACATCCACAAAGACAGTGTCAGATGGAAGCAAAAGTTACTCAAAGACCACCCTCACTAGCGACCCTATTTTTGGGGATGACCTCGGGGCGTTCATGCGGGGCGA[T/C]GTGGAAGAAGATATGCCCGACATCCATGCACGCAGTGTGAAATCGCAAGACGATCGCAAGGCTGGCTTTGTTGGCGGAGGTACACTCGAGTGAAACTCTTAACACAAGTGAACCATTGATAAACATAATGATAACACTATTAACAAGAGT
zSNP19973288	zKp75B4	68382	1	24.2	1	18.6	1	952	1	112.42	AGTAGTCTTTAGTCTTATTTTGCTTATTTTGTTAGATAAGCTCCAGATTTGACTTCAGTACTGACTAATCTAATGTATATGCACAAATATATTGTAAAGCTTCCTATTAAAAACATGAATTTAAAAGAGAGAAATGTGAAAGGGTGCACT[TA(10)/(40)]TGCTGAGCACTGTATTGTTCAGTCCTACACCACATTGATGAAGAATATATGGCCTGAGAAAGAGTGATCATTAAATGCAGGTGCTAAACTTTTAGACTATTAGTCTTTCGTCTACTAGCATTTTTAGACTTTTGCTTCTATACTTTTCAA
zSNP19973334	zKp75B4	71328	1	24.2	1	18.6	1	952	1	112.42	CTCGAAAATATGAATCATGAAACCACAAAAAGTTATAAGATTTATTCATTTGTATTCATTTATATGAATATTTTTTATAATACAAGTACTTTATACTTTAAGTGTTTTATATTGGATGGATGGATGGATGGATGGATAGATGGATAGATG[GATA(80)/(84)]GCGCATTGTGTGCATCCGCAATAGTAACGTCGCAAGACATGTAATGTTCAGTCTGAATTTAATCACTGTATTTATACGGAATTTATACGATTTTCACAAAAAAGGTTTTCTTACTTAGAATTTTTGTCTTTTTTATGGTCCTAATATCTA
zSNP19973293	zKp75B4	79215	1	24.2	1	18.6	1	952	1	112.42	ACTAGATATTTTTTAAGACATTTTTATACAGCTAAAAGTGACTTTAAAGGCTTAAACAGGTTAATTAAGTTAATTAGGCAGGTTAGGGTAATTAGGAAAGTTATTGTATAACGATGGTTTGTTCTGTAGACTATCGAAAACAAATATAGC[TA(24)/(64)]TTAAAAACTGCTTTTATTCTAGCCAGATATAAACAAAATAAGACTTTCGCCGGAAAAATAAATAAATGCTGAAAATACTGTGAAAATTCTTTCTTGCTCTGTTAAACATCATTTGGGAAATGAAAAAATCAGAGGCGGTTTAATAATTCT
zSNP11074064	zC51I10	139368	1	24.2					1	109.37	TATAAATTTTAAACCCACGGCCTGAAGCCGTGGTCACATTGCACTTTTCACCCAATAGACTTCCATTCATATGCACTTATATACATGCGAATACAGCAGACTGGAAATGCAAGCTTGTCCCTCAAGTTTCACATGTCTGTGCATTTAAAA[C/G]TTCGAGTTTGGTGAACTCTAACCTCCAAAATAACATCATGTGATTGCGTGAGACCAATAGAAGGTCGAAACATGTGGAAATATGGAGGAATCGATCGCTTTATCAATGTCAAATCATTTTGTTTTATCCTGAAGGACTCTCAGACCATAA
zSNP11074054	zC51I10	139295	1	24.2					1	109.37	CAGATAAGGAGTTTACAATGCAATCATATGGTTATTTTGTAGCAGACAATCTTACAAAGAGCAAAAAATCTTTTATAAATTTTAAACCCACGGCCTGAAGCCGTGGTCACATTGCACTTTTCACCCAATAGACTTCCATTCATATGCACT[T/C]ATATACATGCGAATACAGCAGACTGGAAATGCAAGCTTGTCCCTCAAGTTTCACATGTCTGTGCATTTAAAAGTTCGAGTTTGGTGAACTCTAACCTCCAAAATAACATCATGTGATTGCGTGAGACCAATAGAAGGTCGAAACATGTGG
zSNP11074076	zC51I10	139435	1	24.2					1	109.37	CATATGCACTTATATACATGCGAATACAGCAGACTGGAAATGCAAGCTTGTCCCTCAAGTTTCACATGTCTGTGCATTTAAAAGTTCGAGTTTGGTGAACTCTAACCTCCAAAATAACATCATGTGATTGCGTGAGACCAATAGAAGGTC[A/G]AAACATGTGGAAATATGGAGGAATCGATCGCTTTATCAATGTCAAATCATTTTGTTTTATCCTGAAGGACTCTCAGACCATAAGAAACTAATTTATCTGGTCGGATGAGACTACAATTGACCTCTTTGGAGTGAATGCCAGGCGTTGCGT
zSNP11074081	zC51I10	140209	1	24.2					1	109.37	TGCCAAAGGTGCATCAACAAAGTAAGCAAAGGCTGTGAATACTGATTTAAAAGTGATTTTTCAGCTTTTTTATTTTTAATAAATTTGCGGCAATTTCAAAAAGTCATTATGGGGTTTTTGTGTGTAGAATTTTGAAGAAATAAATGAATT[T/G]AATCCGTTTTTGAATAAGACTGTAACAAACAAATGGGAAAATAGTGAAGTGCTATGAATACTTTCAGGATGCACCGTATGTATCTGCGAGGACATTTTTGACAGTTCTCAAAAATGTACACCAGGGCACATTTTTCTAATGAGCCTGTGT
zSNP11074080	zC51I10	140172	1	24.2					1	109.37	TGGCATCACATTTAAAAAGACTTAAGGCTGTAATTGCTGCCAAAGGTGCATCAACAAAGTAAGCAAAGGCTGTGAATACTGATTTAAAAGTGATTTTTCAGCTTTTTTATTTTTAATAAATTTGCGGCAATTTCAAAAAGTCATTATGGG[-/G]TTTTTGTGTGTAGAATTTTGAAGAAATAAATGAATTGAATCCGTTTTTGAATAAGACTGTAACAAACAAATGGGAAAATAGTGAAGTGCTATGAATACTTTCAGGATGCACCGTATGTATCTGCGAGGACATTTTTGACAGTTCTCAAAA
zSNP11074050	zC51I10	139229	1	24.2					1	109.37	TGTGAATAGCGGCTGGCTGGGTAATTGTTTTTGTCATTAGATCTATGGCGACGATAAAAATGGCCGCAGATAAGGAGTTTACAATGCAATCATATGGTTATTTTGTAGCAGACAATCTTACAAAGAGCAAAAAATCTTTTATAAATTTTA[A/T]ACCCACGGCCTGAAGCCGTGGTCACATTGCACTTTTCACCCAATAGACTTCCATTCATATGCACTTATATACATGCGAATACAGCAGACTGGAAATGCAAGCTTGTCCCTCAAGTTTCACATGTCTGTGCATTTAAAAGTTCGAGTTTGG
zSNP11073995	zC51I10	138626	1	24.2					1	109.37	ATCCTACTCAGTTATGCTCTTGTGTTTTTTTATGCGCATTTTCAAAATGATGTGCATCTTGGCATTTTAATCAACCTTTTTTAATGAGCAAATCCAAAATGCACATAAAAACAGCTACTGTACCACAATACTGTAGCAATATCTAATTTT[A/T]CATACAGTTATAATGGTTTATAATAGTTCCAGTATGATGTGTGAGTGATGATTATAAAGGTAAGTATGTGATAATGAAAACACACAAACGTCTATTTTTGGCATTTCTTCATCGTCACGTCCATATTTTAAACAACACCATAACACGCCA
zSNP11073993	zC51I10	138620	1	24.2					1	109.37	AAGTTTATCCTACTCAGTTATGCTCTTGTGTTTTTTTATGCGCATTTTCAAAATGATGTGCATCTTGGCATTTTAATCAACCTTTTTTAATGAGCAAATCCAAAATGCACATAAAAACAGCTACTGTACCACAATACTGTAGCAATATCT[A/C]ATTTTTCATACAGTTATAATGGTTTATAATAGTTCCAGTATGATGTGTGAGTGATGATTATAAAGGTAAGTATGTGATAATGAAAACACACAAACGTCTATTTTTGGCATTTCTTCATCGTCACGTCCATATTTTAAACAACACCATAAC
zSNP11074002	zC51I10	138651	1	24.2					1	109.37	TTTTTTATGCGCATTTTCAAAATGATGTGCATCTTGGCATTTTAATCAACCTTTTTTAATGAGCAAATCCAAAATGCACATAAAAACAGCTACTGTACCACAATACTGTAGCAATATCTAATTTTTCATACAGTTATAATGGTTTATAAT[A/G]GTTCCAGTATGATGTGTGAGTGATGATTATAAAGGTAAGTATGTGATAATGAAAACACACAAACGTCTATTTTTGGCATTTCTTCATCGTCACGTCCATATTTTAAACAACACCATAACACGCCAGAATTTCCGTTCCTCATACTCATTT
zSNP11074015	zC51I10	138772	1	24.2					1	109.37	TTTTTCATACAGTTATAATGGTTTATAATAGTTCCAGTATGATGTGTGAGTGATGATTATAAAGGTAAGTATGTGATAATGAAAACACACAAACGTCTATTTTTGGCATTTCTTCATCGTCACGTCCATATTTTAAACAACACCATAACA[T/C]GCCAGAATTTCCGTTCCTCATACTCATTTCGCCTCTCCTACCGCCATCCATCTCACGTTCACCCTGCAGGTGAGCTGAGCTGAATTGACATTTTCCTCCCTCGTTTTCTCTCACCCTCCGCCTCTCTGGTGCTGTAATTTGGCATAATTA
zSNP11074008	zC51I10	138722	1	24.2					1	109.37	AAATGCACATAAAAACAGCTACTGTACCACAATACTGTAGCAATATCTAATTTTTCATACAGTTATAATGGTTTATAATAGTTCCAGTATGATGTGTGAGTGATGATTATAAAGGTAAGTATGTGATAATGAAAACACACAAACGTCTAT[T/C]TTTGGCATTTCTTCATCGTCACGTCCATATTTTAAACAACACCATAACACGCCAGAATTTCCGTTCCTCATACTCATTTCGCCTCTCCTACCGCCATCCATCTCACGTTCACCCTGCAGGTGAGCTGAGCTGAATTGACATTTTCCTCCC
zSNP11074709	zC51I10	152821	1	24.2					1	109.37	TTATATAGATTTTTGTGTGATTATATAGCCTAACTATGATGGATCTTACAGAGCATCCAAAACAATGAGGTGGACATCCAAAATTTTATTGTATTTGCATATAGGTCATAGTATTTTTATAAGCTGAAAACTTACAAAACAACATCACTT[T/C]CACGTTCTCCGTCACCCAGCTAGATTCACTGAAAGGAGAAGCTTCTGAAGCCTGTAATGAACGACAACATGCCTGTGCAAAGCCATGCATCATGCCCTATTTTTGATTCATAATGAACCTTTGTAATCATTGCTCCATGTTTTGTTGTTA
zSNP11074708	zC51I10	152805	1	24.2					1	109.37	CAGATACTTTATATGATTATATAGATTTTTGTGTGATTATATAGCCTAACTATGATGGATCTTACAGAGCATCCAAAACAATGAGGTGGACATCCAAAATTTTATTGTATTTGCATATAGGTCATAGTATTTTTATAAGCTGAAAACTTA[T/C]AAAACAACATCACTTCCACGTTCTCCGTCACCCAGCTAGATTCACTGAAAGGAGAAGCTTCTGAAGCCTGTAATGAACGACAACATGCCTGTGCAAAGCCATGCATCATGCCCTATTTTTGATTCATAATGAACCTTTGTAATCATTGCT
zSNP11074710	zC51I10	152873	1	24.2					1	109.37	GCATCCAAAACAATGAGGTGGACATCCAAAATTTTATTGTATTTGCATATAGGTCATAGTATTTTTATAAGCTGAAAACTTACAAAACAACATCACTTCCACGTTCTCCGTCACCCAGCTAGATTCACTGAAAGGAGAAGCTTCTGAAGC[T/C]TGTAATGAACGACAACATGCCTGTGCAAAGCCATGCATCATGCCCTATTTTTGATTCATAATGAACCTTTGTAATCATTGCTCCATGTTTTGTTGTTACCTTGGTTCACTGGCCTTGTGGTTGATTGATGAGATAATTTTTTGCAGGTGT
zSNP11074717	zC51I10	153046	1	24.2					1	109.37	GTGCAAAGCCATGCATCATGCCCTATTTTTGATTCATAATGAACCTTTGTAATCATTGCTCCATGTTTTGTTGTTACCTTGGTTCACTGGCCTTGTGGTTGATTGATGAGATAATTTTTTGCAGGTGTGATGCGCTATACTTATACATTG[A/T]ATACTCTGTCTCCGAGAAAGTAAAATTTTGGATTTGTATTTTTAATCTTTTTTTAATGCTCTGTATGTATCTTATATTGTCATATGTATATTGTTGTATTTAAATATTCCTGTGCACTGGCTTGTTGGCTGATTGTGATGATTGACTGCA
zSNP11074712	zC51I10	153008	1	24.2					1	109.37	AGAAGCTTCTGAAGCCTGTAATGAACGACAACATGCCTGTGCAAAGCCATGCATCATGCCCTATTTTTGATTCATAATGAACCTTTGTAATCATTGCTCCATGTTTTGTTGTTACCTTGGTTCACTGGCCTTGTGGTTGATTGATGAGAT[A/C]ATTTTTTGCAGGTGTGATGCGCTATACTTATACATTGTATACTCTGTCTCCGAGAAAGTAAAATTTTGGATTTGTATTTTTAATCTTTTTTTAATGCTCTGTATGTATCTTATATTGTCATATGTATATTGTTGTATTTAAATATTCCTG
zSNP11074706	zC51I10	152769	1	24.2					1	109.37	ATGCAACAATAAAAAACTGATTTATATATTACTATACAGATACTTTATATGATTATATAGATTTTTGTGTGATTATATAGCCTAACTATGATGGATCTTACAGAGCATCCAAAACAATGAGGTGGACATCCAAAATTTTATTGTATTTGC[A/G]TATAGGTCATAGTATTTTTATAAGCTGAAAACTTACAAAACAACATCACTTCCACGTTCTCCGTCACCCAGCTAGATTCACTGAAAGGAGAAGCTTCTGAAGCCTGTAATGAACGACAACATGCCTGTGCAAAGCCATGCATCATGCCCT
zSNP11074083	zC51I10	140215	1	24.2					1	109.37	AGGTGCATCAACAAAGTAAGCAAAGGCTGTGAATACTGATTTAAAAGTGATTTTTCAGCTTTTTTATTTTTAATAAATTTGCGGCAATTTCAAAAAGTCATTATGGGGTTTTTGTGTGTAGAATTTTGAAGAAATAAATGAATTGAATCC[A/G]TTTTTGAATAAGACTGTAACAAACAAATGGGAAAATAGTGAAGTGCTATGAATACTTTCAGGATGCACCGTATGTATCTGCGAGGACATTTTTGACAGTTCTCAAAAATGTACACCAGGGCACATTTTTCTAATGAGCCTGTGTTGCATA
zSNP11074082	zC51I10	140210	1	24.2					1	109.37	GCCAAAGGTGCATCAACAAAGTAAGCAAAGGCTGTGAATACTGATTTAAAAGTGATTTTTCAGCTTTTTTATTTTTAATAAATTTGCGGCAATTTCAAAAAGTCATTATGGGGTTTTTGTGTGTAGAATTTTGAAGAAATAAATGAATTG[A/T]ATCCGTTTTTGAATAAGACTGTAACAAACAAATGGGAAAATAGTGAAGTGCTATGAATACTTTCAGGATGCACCGTATGTATCTGCGAGGACATTTTTGACAGTTCTCAAAAATGTACACCAGGGCACATTTTTCTAATGAGCCTGTGTT
zSNP11074297	zC51I10	144776	1	24.2					1	109.37	TAAGTAAATGGGATGTGAATGTAATTTCCACAAATACACCAATGTAAAAAAATATTATATTAAAATAAAAAGAGTCAGATAAGAGCTGTGTTTTAAAGTCTGCATACAGTTTGTGTAAATGTATGTTTAAGGTGTACACCTGTGTGTATT[A/T]GTGTGTTGCCTTGTAGTGACAGACTCCAACTCGGTCTGTTGACATGCTGAGTGGGTTTTGGATTATCTGTGTACTAATTAACGCCCGGGCCGAGGCGAGGAGAGAAGGTCTGTCTCAACCCCATGAAATGCACACATGCATGCACATGCA
zSNP11074704	zC51I10	152743	1	24.2					1	109.37	GCTTGGCATTCATATGTCAAGTAAAAATGCAACAATAAAAAACTGATTTATATATTACTATACAGATACTTTATATGATTATATAGATTTTTGTGTGATTATATAGCCTAACTATGATGGATCTTACAGAGCATCCAAAACAATGAGGTG[A/G]ACATCCAAAATTTTATTGTATTTGCATATAGGTCATAGTATTTTTATAAGCTGAAAACTTACAAAACAACATCACTTCCACGTTCTCCGTCACCCAGCTAGATTCACTGAAAGGAGAAGCTTCTGAAGCCTGTAATGAACGACAACATGC
zSNP11074690	zC51I10	152551	1	24.2					1	109.37	TGACTTGTTGGATGGAAACGCTGCTTTATTTGCACGGCTATTATGCGATAATCCAGTTTTGCGCATGAAGTTCATTCACATTTTTGGATGGAAACATAGCTAATAAGAGTGTAAAGGGTGTTCACATTTGTAATTGGGTTCTTTTGGTTT[T/G]CTTGGTCTGGTCCAAGAAAATAATACATGAAGCTGTGGTTTGCTTGGCATTCATATGTCAAGTAAAAATGCAACAATAAAAAACTGATTTATATATTACTATACAGATACTTTATATGATTATATAGATTTTTGTGTGATTATATAGCCT
zSNP11072902	zC51I10	104327	1	24.2					1	109.37	TAAGCATTAAAATGTGCCCTTACACTAAATAGAGCACTTGCCTATGATGACATAAGGAAATCATGGCAAAGCAAGGCCTTTGAATGTTCCACTTCACCATCTAGTATGTCAAACAACCATGCTATCCTTTTCTTCTTCATTTGAGACACA[A/T]TTGTTTTTTTCTTGATCTTAAACCCTGATCTTTTAATGTATAACTACTATCTAACAAACAATAGAACTATTAATTGGGGGAAAAATATGCTTGCAAGATGTGTGGGTTTTTGCCTCCATATCCATTATAAGATTAAATATATTTCAATAA
zSNP11072900	zC51I10	104319	1	24.2					1	109.37	AACACTGTTAAGCATTAAAATGTGCCCTTACACTAAATAGAGCACTTGCCTATGATGACATAAGGAAATCATGGCAAAGCAAGGCCTTTGAATGTTCCACTTCACCATCTAGTATGTCAAACAACCATGCTATCCTTTTCTTCTTCATTT[C/G]AGACACATTTGTTTTTTTCTTGATCTTAAACCCTGATCTTTTAATGTATAACTACTATCTAACAAACAATAGAACTATTAATTGGGGGAAAAATATGCTTGCAAGATGTGTGGGTTTTTGCCTCCATATCCATTATAAGATTAAATATAT
zSNP11072923	zC51I10	104408	1	24.2					1	109.37	GAATGTTCCACTTCACCATCTAGTATGTCAAACAACCATGCTATCCTTTTCTTCTTCATTTGAGACACATTTGTTTTTTTCTTGATCTTAAACCCTGATCTTTTAATGTATAACTACTATCTAACAAACAATAGAACTATTAATTGGGGG[A/G]AAAATATGCTTGCAAGATGTGTGGGTTTTTGCCTCCATATCCATTATAAGATTAAATATATTTCAATAATAGACTTATGTAAGTGATAGTTTTTACTGAAAGCATCTTCTTTAAAAAAAGATGAAAAAAATAAAATGAAATAGCAAATTC
zSNP11072947	zC51I10	104561	1	24.2					1	109.37	AATATGCTTGCAAGATGTGTGGGTTTTTGCCTCCATATCCATTATAAGATTAAATATATTTCAATAATAGACTTATGTAAGTGATAGTTTTTACTGAAAGCATCTTCTTTAAAAAAAGATGAAAAAAATAAAATGAAATAGCAAATTCGC[T/C]ACATGTGATACACTTCAAAGGTTACGTAAAAAACATAACCTATTTCTGAAAGGTTATGTTAGGACTGCACAATATTTTAGATTGTTTTTCTGCTATATATTGCAATGTGAATATGTTTTCACAAGAGGATTTAAATAACATTGATTGGAA
zSNP11072944	zC51I10	104523	1	24.2					1	109.37	ACTATCTAACAAACAATAGAACTATTAATTGGGGGAAAAATATGCTTGCAAGATGTGTGGGTTTTTGCCTCCATATCCATTATAAGATTAAATATATTTCAATAATAGACTTATGTAAGTGATAGTTTTTACTGAAAGCATCTTCTTTAA[A/T]AAAAGATGAAAAAAATAAAATGAAATAGCAAATTCGCCACATGTGATACACTTCAAAGGTTACGTAAAAAACATAACCTATTTCTGAAAGGTTATGTTAGGACTGCACAATATTTTAGATTGTTTTTCTGCTATATATTGCAATGTGAAT
zSNP11072897	zC51I10	104301	1	24.2					1	109.37	AACACAAGTGGCCGACAAAACACTGTTAAGCATTAAAATGTGCCCTTACACTAAATAGAGCACTTGCCTATGATGACATAAGGAAATCATGGCAAAGCAAGGCCTTTGAATGTTCCACTTCACCATCTAGTATGTCAAACAACCATGCTA[A/T]CCTTTTCTTCTTCATTTGAGACACATTTGTTTTTTTCTTGATCTTAAACCCTGATCTTTTAATGTATAACTACTATCTAACAAACAATAGAACTATTAATTGGGGGAAAAATATGCTTGCAAGATGTGTGGGTTTTTGCCTCCATATCCA
zSNP11072881	zC51I10	104146	1	24.2					1	109.37	CAGATTCGTGTTTTCAGCCCATCTATTTTGCTTAAGGAACTCTGAAAAGTTAGCAAAATAAACCTTTAATATTGTGCACATATACAGGGTTTCTCTTTTGAGACAATGGAACAAAATATTAATGATCTTACTTGTGAAGGCCTATAGTGG[A/G]GCGAAACACAAGTGGCCGACAAAACACTGTTAAGCATTAAAATGTGCCCTTACACTAAATAGAGCACTTGCCTATGATGACATAAGGAAATCATGGCAAAGCAAGGCCTTTGAATGTTCCACTTCACCATCTAGTATGTCAAACAACCAT
zSNP11072878	zC51I10	104081	1	24.2					1	109.37	CCTAATTCATGACTCCAGTTATAGTTCATAATCTATAAAAGTGCTACTTGAAGATGAAGTGAAATCAGATTCGTGTTTTCAGCCCATCTATTTTGCTTAAGGAACTCTGAAAAGTTAGCAAAATAAACCTTTAATATTGTGCACATATAC[A/T]GGGTTTCTCTTTTGAGACAATGGAACAAAATATTAATGATCTTACTTGTGAAGGCCTATAGTGGGGCGAAACACAAGTGGCCGACAAAACACTGTTAAGCATTAAAATGTGCCCTTACACTAAATAGAGCACTTGCCTATGATGACATAA
zSNP11072882	zC51I10	104150	1	24.2					1	109.37	TTCGTGTTTTCAGCCCATCTATTTTGCTTAAGGAACTCTGAAAAGTTAGCAAAATAAACCTTTAATATTGTGCACATATACAGGGTTTCTCTTTTGAGACAATGGAACAAAATATTAATGATCTTACTTGTGAAGGCCTATAGTGGGGCG[A/T]AACACAAGTGGCCGACAAAACACTGTTAAGCATTAAAATGTGCCCTTACACTAAATAGAGCACTTGCCTATGATGACATAAGGAAATCATGGCAAAGCAAGGCCTTTGAATGTTCCACTTCACCATCTAGTATGTCAAACAACCATGCTA
zSNP11072896	zC51I10	104275	1	24.2					1	109.37	ACTTGTGAAGGCCTATAGTGGGGCGAAACACAAGTGGCCGACAAAACACTGTTAAGCATTAAAATGTGCCCTTACACTAAATAGAGCACTTGCCTATGATGACATAAGGAAATCATGGCAAAGCAAGGCCTTTGAATGTTCCACTTCACC[A/C]TCTAGTATGTCAAACAACCATGCTATCCTTTTCTTCTTCATTTGAGACACATTTGTTTTTTTCTTGATCTTAAACCCTGATCTTTTAATGTATAACTACTATCTAACAAACAATAGAACTATTAATTGGGGGAAAAATATGCTTGCAAGA
zSNP11072885	zC51I10	104166	1	24.2					1	109.37	ATCTATTTTGCTTAAGGAACTCTGAAAAGTTAGCAAAATAAACCTTTAATATTGTGCACATATACAGGGTTTCTCTTTTGAGACAATGGAACAAAATATTAATGATCTTACTTGTGAAGGCCTATAGTGGGGCGAAACACAAGTGGCCGA[T/C]AAAACACTGTTAAGCATTAAAATGTGCCCTTACACTAAATAGAGCACTTGCCTATGATGACATAAGGAAATCATGGCAAAGCAAGGCCTTTGAATGTTCCACTTCACCATCTAGTATGTCAAACAACCATGCTATCCTTTTCTTCTTCAT
zSNP11073621	zC51I10	120874	1	24.2					1	109.37	GCATAAGAAATATCTCTTAGCTGAGATTTGTTTGGTATAAAGCCAAATATCACATACTGAATGTTTTATGTTTTCCATTATTCCAAAGTGTTCTCTCCAGCTGAATCAACTTCATTGTTTTTTTTTAATCTCAAAATCTGTCAGCTACTT[T/C]TGTTGCACATCTCTTTTACCTTCTTAACCCATGGAGGGACAAAGTCACACATTAATTGTGTGTGTGTGTTCCCAGTGTCTCTCTCTGCTGGGAGCTAGCATTGGTTGCAAACACCATCTGCTAACTACAGGGTCACCTGCTAGCAAACAT
zSNP11073369	zC51I10	114118	1	24.2					1	109.37	CAGGGTCAAATGAGCTTTTAAAAAGTGTACAGCGATGATAATTGGCATGTGCTCTGATTTTTATGAAACAGATTTATTCACTTTTATGAACCACATGTTAGAATTGTTTTTCTTTACATTAGAATGTTCATTGTAACTATAGTTTACATT[T/G]GTTGTATTGATTTTAGAACAGTAATATTTATAGTGTTTTTTAAAAGACGTTTCTTCTGCTCACAAAGCCTGCATTTGTCTGATTAAAAATACGTCAAAAACAGCAAAAATTCAGAAATACTTTTACAATTTAAAACAACTGGGTTCTATT
zSNP11073623	zC51I10	120899	1	24.2					1	109.37	ATTTGTTTGGTATAAAGCCAAATATCACATACTGAATGTTTTATGTTTTCCATTATTCCAAAGTGTTCTCTCCAGCTGAATCAACTTCATTGTTTTTTTTTAATCTCAAAATCTGTCAGCTACTTTTGTTGCACATCTCTTTTACCTTCT[T/C]AACCCATGGAGGGACAAAGTCACACATTAATTGTGTGTGTGTGTTCCCAGTGTCTCTCTCTGCTGGGAGCTAGCATTGGTTGCAAACACCATCTGCTAACTACAGGGTCACCTGCTAGCAAACATTTAACCAACAAATATACACACAAAC
zSNP11073992	zC51I10	138572	1	24.2					1	109.37	GTTTGGTAGAAGTGTTTCCGTTGTAGTTTATATCTTTTATAATCAAATAAGTTTATCCTACTCAGTTATGCTCTTGTGTTTTTTTATGCGCATTTTCAAAATGATGTGCATCTTGGCATTTTAATCAACCTTTTTTAATGAGCAAATCCA[A/T]AATGCACATAAAAACAGCTACTGTACCACAATACTGTAGCAATATCTAATTTTTCATACAGTTATAATGGTTTATAATAGTTCCAGTATGATGTGTGAGTGATGATTATAAAGGTAAGTATGTGATAATGAAAACACACAAACGTCTATT
zSNP11073942	zC51I10	136399	1	24.2					1	109.37	TTCATGTGAAATTCATGACATGACGATATGAATATAAAATTTGAAATATGTTTAGGAAAAAAAATATTATCAATAAAAGCCTCATTTAAATGCTAATTAAAGTAAAATAATTAATATTTTTGAAATGCAAATAATTAAATATTCTATAAT[A/G]TATTCCTCAAGCTATTGCTCCAATCGGTAGTGTCACATGTCCCTTCTATCACCAGCACAAGCAAAGCACAAATGAACAAAACTATTTTGGATAAATTTTGGAGCATGTCGGGTATACTGGGCGATTAATCGAAAAATGCATTCATATGCA
zSNP11073190	zC51I10	110658	1	24.2					1	109.37	ACATAACATTTATAAATAGCTTAGAACAGCTTTCAGAAGCAATCATATGCATTAATTATAAAATAATAATGTTTGCTGTTGCTTTTATTGGCTGTGCATGTTCCTCAGTTCTATCATTTAACAAAAGAATCAAGAAGACGCATAAAAGAG[T/C]GCAGAGACCAATCAAGGCTTTTTCCTTGGAGAAATTACAATGGTAAAAACATTTACACGTACTTTTAGATGCTGTGTTGAGTGGAGTTTGCTAGATTTGTTTCTGTTTGTATCCAGGCACCAAATACACATGTGAAAACAAGCTCATTAG
zSNP11073125	zC51I10	108575	1	24.2					1	109.37	GCCACTGTTTATTTTCATTTGGCTTTCCACAATGCAATATGGAAATCAGACGAAATTAGCAGCACTGGAAACCTGCAACTTGTGATGTGTGTGGCAAGCCATTTCAGCATTTAATCTATAAAAAAGACGAGAATCTATTTTCTTGCTACT[A/G]AACATATATTTCGACATTATTATCTGTATTGATGAGTTATTATTCTTTAGGTACTACTTTTTAAATACCTGTGTTGTTCGATAGTATTGTAATTGTGTTTCAAGTAGTAAAAGAAATGTAAATGCCTAAAATAAAAGGGTTTTAAAAAAA
zSNP11073003	zC51I10	104850	1	24.2					1	109.37	CATTGATTGGAATTATTTTGTAGGGGAGTAGATCTAAATATACAATACAATATAATAAACAAATTACAAGCATCGATAAATGCAATAGAACAAATATAAACATAAAATAAACAGATTTATTTCCATAGTTTTCTGTGGAGTCAAACAGTA[T/C]TGAGGTATAGTAAAACCGCACTGTATAATCTTCACACTTTTAATTTTATACAGTGAATCTCCGTTAAGGCTATAAACATCAGCATTTATTGGTTCAATTTCCCTTTACAGACACAGGTCCTAAAAAGACATCCAAAATAAAAATTTCAAT
zSNP11073126	zC51I10	108657	1	24.2					1	109.37	TGATGTGTGTGGCAAGCCATTTCAGCATTTAATCTATAAAAAAGACGAGAATCTATTTTCTTGCTACTAAACATATATTTCGACATTATTATCTGTATTGATGAGTTATTATTCTTTAGGTACTACTTTTTAAATACCTGTGTTGTTCGA[T/C]AGTATTGTAATTGTGTTTCAAGTAGTAAAAGAAATGTAAATGCCTAAAATAAAAGGGTTTTAAAAAAAACATCACTGATAATGTGCTCTATCCTAATGATTGTGTTACCCGTAAGGACAGATCTCTGCGCTGACCCCTGTGCCGCTGCCA
zSNP11073133	zC51I10	108719	1	24.2					1	109.37	GCTACTAAACATATATTTCGACATTATTATCTGTATTGATGAGTTATTATTCTTTAGGTACTACTTTTTAAATACCTGTGTTGTTCGATAGTATTGTAATTGTGTTTCAAGTAGTAAAAGAAATGTAAATGCCTAAAATAAAAGGGTTTT[A/T]AAAAAAACATCACTGATAATGTGCTCTATCCTAATGATTGTGTTACCCGTAAGGACAGATCTCTGCGCTGACCCCTGTGCCGCTGCCATGGAAGCCGTGTGTGGTAACATTATTACCCAGGGGCCTTTGAGTCAGAGGTTTGCCAGTGGG
zSNP11073127	zC51I10	108680	1	24.2					1	109.37	AGCATTTAATCTATAAAAAAGACGAGAATCTATTTTCTTGCTACTAAACATATATTTCGACATTATTATCTGTATTGATGAGTTATTATTCTTTAGGTACTACTTTTTAAATACCTGTGTTGTTCGATAGTATTGTAATTGTGTTTCAAG[T/C]AGTAAAAGAAATGTAAATGCCTAAAATAAAAGGGTTTTAAAAAAAACATCACTGATAATGTGCTCTATCCTAATGATTGTGTTACCCGTAAGGACAGATCTCTGCGCTGACCCCTGTGCCGCTGCCATGGAAGCCGTGTGTGGTAACATT
zSNP11075660	zC51I10	176282	1	24.2					1	109.37	CCACCGCTGCTCTTATAGGACGCAGCGGCTTGACACGCAAATCATGACAGCCAATCCCAGCAGAGCTTGAAGAAGTGGGAGGAACAGAGCGTCTGGAGAATCAAGCGGTTAATCAATGAAGAGCAGGATGATTTGGTTAGGGAAATATGT[T/C]TGAAGATGTTATTAAAATAATTTTGCTGAGAGGACATGACAGAATATGGTTCTTGTATAATTTCAAAAAATAAAAATAGTAAAAACAAGACAGTATTAGTAAATACCAGAAGCTGGAGATGCAGCAAAACATGCACAACTTACTTTGAAA
zSNP11075521	zC51I10	171707	1	24.2					1	109.37	TAGTTCCGTGTTAAAAAAGTACAAAATATCTACACAAATACTTCAGAAATCCAAAGTTAAGAAGTGACTGTAAAAATGTATTTATAGTTTATCAAATAAATCTAATATTTCTTTATGTAAATGGTCTGTAAATGTTTCGGGTCAGGATGT[-/G]ATTTTTCGCCCTAGGCTGCTCAAGAGTTCTAGAAATCATTTGATCTTTTAATATATATATATATATATATATATATATATATATATATATATATATATATATATATATATATATATATATATATATATATAGCTCCACCCAGAAAGAAAA
zSNP11075901	zC51I10	180179	1	24.2					1	109.37	ATGAACAATATCACTACAGTAGCAGTGTGCTTTGGCTGTATAGCAGCACTGTTGGGAGGCGTGCATTGATATACAGCTATAGCACACGGCTACTCATGTATGTGTGTGTGTGTGTGTGTGTGTGTGTGTGTGTATGTGTATGTATATATC[T/C]TTCAGTAACAAAACAAACAAAAAAAAAATAATAAATAAATAAAAATATATATATATCGAAGCAGCTCACCTGCTGTTTGCTTTCAGCCCAGCTGGACTAGCAGATGAGCTGTTGCTATCTTTGTCCACTTTCACCATCTTCCCAATCACA
zSNP11076288	zC51I10	25807	1	24.2					1	109.37	GATCCAAAACACAGCCAAGGAAACTCTCTAATGCATTCAGAGAAAGAACGCCAAGCTGTAGAATAGTTGCTTTTACAGTTTTTTCTCGGAAAGTCTGAGGATTGTTGCTGTATATGGAGGATGAGGGTGCTCTCGAATTTCATCTAAAAA[-/A]TTAATTATATAAAATTATGTGTTATGAAAATGAAAGATAGGCTCTGAGGAACGAAACACCATGAGGGTGAGTAATTAATAAGAGATCTTTAATTTTTGGGTGTACTAATCTTTTAACAAAACAGTAATTGTGTTCACAGGTGATCAATTT
zSNP11075905	zC51I10	180192	1	24.2					1	109.37	CTACAGTAGCAGTGTGCTTTGGCTGTATAGCAGCACTGTTGGGAGGCGTGCATTGATATACAGCTATAGCACACGGCTACTCATGTATGTGTGTGTGTGTGTGTGTGTGTGTGTGTGTGTATGTGTATGTATATATCCTTCAGTAACAAA[A/C]CAAACAAAAAAAAAATAATAAATAAATAAAAATATATATATATCGAAGCAGCTCACCTGCTGTTTGCTTTCAGCCCAGCTGGACTAGCAGATGAGCTGTTGCTATCTTTGTCCACTTTCACCATCTTCCCAATCACAGCCTTGGCTTTTT
zSNP11075494	zC51I10	171291	1	24.2					1	109.37	CCCATAAAGTCTTTAGATGATCTACAGATTAAACATCAGTAAATGCTTGAACAGACATATTTAATAGGTCTGCTTTAGTTTATTACAAAAGATCCTTAGCATTAGTAAGCCCAAATACAGATGCTACTGGCACTTGGTTTAACCCTAAAT[T/C]GGCCCACATTGATGATATATCATCAGTTTGTTAGGAAAAGTTTTCTAAAGCATCAAGTAATAGAACTTGACCCCTGCTGGATATATGCGGAAATTGCAACCTCTTTTTTTTTTAACAATAATTTTTTTTTCTCTAATATCAGATGGCAGC
zSNP11075354	zC51I10	169668	1	24.2					1	109.37	ATTGGTTTAATTTGGTTAGTAAATTATACATTTTATTAGAACTCATTTTAGCTAAGGCTACAATTCTGAGGTTTCCATTAGTGATCATTAAAACAAAATGGCATTGCATTACTTTTCCTGCTTGGATTATACAAACATGCAAAAAGCTCA[A/G]TTATTCCCAAGATTCACAGCACTCCGAGTTGCACCTGTGTCAGTTATTCCTGAAATAACTAGTTTTAGGAGGATCTGTGATTAAACTGATGATGCAAACATTTATACCGTGCAATTTACTCCATGAGTTTATTGGAAAACTTCAGCATAT
zSNP11075348	zC51I10	169586	1	24.2					1	109.37	CAGCAACAGCTTCCAGAGCTTTCCGGCAGCATTTATTGTCATGAATTGCAAATGGTTATGACTTTTGCTCCCACATTCATGCATTGGTTTAATTTGGTTAGTAAATTATACATTTTATTAGAACTCATTTTAGCTAAGGCTACAATTCTG[A/T]GGTTTCCATTAGTGATCATTAAAACAAAATGGCATTGCATTACTTTTCCTGCTTGGATTATACAAACATGCAAAAAGCTCAATTATTCCCAAGATTCACAGCACTCCGAGTTGCACCTGTGTCAGTTATTCCTGAAATAACTAGTTTTAG
zSNP11075408	zC51I10	170581	1	24.2					1	109.37	TTGACCATAAAATAATAGTATACTGACGAAAGCGTAAATGAATACAAATAAATAAAAATCTAGACTTTATGGTTGAAAGCATCTAGTTATATTGTGAAGATCACTGCATAAATTACGAATAAATTAAACCAATCAATGAATTAGATTTTA[A/C]TTATATATTGTAAAAATGTTACACATATAATAATAGTCATAACCCTTCTGCTGATACAACATTGTTGCATATATTTAAAAGCACAGTCTGGTTAAACAAACAAACAAAAAAAATAAATAAATACCAAAAATTATTATAAAAAAAAAACTC
zSNP11075446	zC51I10	170825	1	24.2					1	109.37	AAACAAACAAACAAAAAAAATAAATAAATACCAAAAATTATTATAAAAAAAAAACTCAAGTTAAATGAATATTGTAATATACATAAAACTTTTTTAAATAATAAAAAATAAAGTAAATAAAACTAAATAAAAAGTAAAAATAAATAAAAT[T/G]TAATTAAAAAAATGCTTAAATAAATAAAAAATTAAATAAAATAACAATATTATATATCTTCCACTAACCCCAGCCAAGATATATACTCTTATCCAATATAATTCCAATCAGATTCAACTATATCAAACCACAATCTTATCTTAAATCACA
zSNP11075416	zC51I10	170652	1	24.2					1	109.37	GTTGAAAGCATCTAGTTATATTGTGAAGATCACTGCATAAATTACGAATAAATTAAACCAATCAATGAATTAGATTTTACTTATATATTGTAAAAATGTTACACATATAATAATAGTCATAACCCTTCTGCTGATACAACATTGTTGCAT[A/G]TATTTAAAAGCACAGTCTGGTTAAACAAACAAACAAAAAAAATAAATAAATACCAAAAATTATTATAAAAAAAAAACTCAAGTTAAATGAATATTGTAATATACATAAAACTTTTTTAAATAATAAAAAATAAAGTAAATAAAACTAAAT
zSNP19880728	zC51I10	165601	1	24.2					1	109.37	TCTCTAACTATGCAAATAAATATCAAATTAAATAAAAAATATCTAAAATAATACATAAATATCTAAATAAATAAATCTCTAAATAGATAAATACATATATAAATAAATCTCTCTCTATACACACACACACAATATATATACACACACACA[AT(46)/(48)]ACACACACACACACACACACACACACACACACACACACACACACGCGCACACGCACACGCACACGCACACGCACACACACACACACACACACACATATTTATATAAACATGCATACATAAACATACATGCATGCACACACACTTTTTTTT
zSNP19880697	zC51I10	92191	1	24.2					1	109.37	ATTACTAATGATTTTGTAAAATGTATATGTTTCTACACCACATTATTCTTAATATATATGATTAAATATTCATTACCCTTTTGCAATAATGTTATAAAACATATATATTTCTACACAACATTTGTTTTTAATAAAACATGAATACAATAT[TA(70)/(74)]TTTTTTTTTTAACAAATAAAATGCATGTATTTCTATTATGTAACCATCTGTATATTCCAGATAAAATGTTGAATATCCTTTTTTTGGTCATTACTTTATACATCTCTACGTTGTATATGTATTTACATGCTGAATAAAATAATATTAATC
zSNP19880740	zC51I10	97934	1	24.2					1	109.37	TCTAAATATATTACCTATATTCACTGAACAATTTACTGTACTGTTATATATAAAATTTACGTAATTTAACAAATTTATGAACACCAGGAATATTTTTATTAATTCACTAATACATAACATTTTAACCTTAATATATTTTAAATCAATATG[TAA(15)/(18)]AATATAATAATTAAAGCTTTAATCAGCTTTAAAACTGCTTTTTTTAAATAAACCATAATGAAACCACATGACATTTTCAACCACCCTGAAAGGAAGCATTCACAACCTCTCTGAAGAACTGACAACATCAGCATCACTATCATCAGTAAT
zSNP19880749	zC51I10	106228	1	24.2					1	109.37	CAACAGCGAGATACTAAAATAGAAAAAGAAATGTTTGGTAGACAAATGCATGTTTTGTCAATTTTACTTTATTTATTTTTCTAATAATCAACATAAATCAAAATCACGTCCTCCAGTTAATGGGCTAAAATAAATAAATCAATTATACAG[AATA(24)/(52)]CAATGATTAAAATATAATCGGAATTGATGTCAATATGCAATGACAGACCAGAACGCAGAGCTAAATGTGTTACATAATGTAAATGTAAAGAAGAGACCGGCGTGGAAAAAATACTGAACTTATAATCAGTGAATATAAGGGGGTTTCACT
zSNP19880743	zC51I10	158269	1	24.2					1	109.37	CAATATGAAACCTTAAGTACAAATGTGTACCTTTTGAAAAGGTACCACCCCAGTGACAGCTCGAGTGCACAGCGGAATGAACCGGCAAGAATTAAGAACAATTCATTGCAAAAAATACATTATTTAAAATTGTAAAAAATTAAAAAATAA[AAT(15)/(21)]AAATAAATAAAGAGCTAAAAACTAAATATACTAATACTGCTACTTTAAAAGATCCGTTATATTAGCAACACTTGGTCTTAAAGCCACAGTTCACCCCAAAATGAAAATGTCCTCACCCTAACATTGTTTCAAACCTTTGAGTACTTTTTA
zSNP19724175	zC51I10	169825	1	24.2					1	109.37	CCAAGATTCACAGCACTCCGAGTTGCACCTGTGTCAGTTATTCCTGAAATAACTAGTTTTAGGAGGATCTGTGATTAAACTGATGATGCAAACATTTATACCGTGCAATTTACTCCATGAGTTTATTGGAAAACTTCAGCATATCAGATA[-/GT]GTGTGTGGTCAGATTTACAATTATACACTCAATCTATCTATTTATGTTATTATGTTGAGTACAAACAGACACTAAAGCAGACCAATAATGATCCTCCGTGCCATCGCTGAACAAATGGTGACAATAAACAACTGTCTCGGTGTTGCCAGC
zSNP11076545	zC51I10	97280	1	24.2					1	109.37	TGTGGACAGCTTTTTCGCTGTTACCATATTGTCCGGTGGCTCGCCACGTACGTCGGAGGATTTGAGATAGAGAGTGGTGTTGACCGTGACAACGGGGTTCGAGTCTGGCGTAGAACAGTTCCAAAAAGCAGGTAAGACAAAAACAAAAGC[-/AAAA]AAAAAAAAAAAATTAAATAACAGGGTGGGAGAATGTGGAAAATCTAAAACGTGGTAAAAAGCAGGCAGCCTCAAGAGCTTTTCTTTTTCGGGATTGCTTTTTAAAACTGTCGGTTGGGTTTAGGGAAGTGGGTGAGCGCTGGTCAATCGG
zSNP11076374	zC51I10	54265	1	24.2					1	109.37	ACTAAATTGTATCATGAGATTAGTATCGTGAGTCATATCGAATCATGAGTCAGGTGAATCGTTACATCCCTAATATATATATATATATATATATATATATACATATATATATATATATATAAGCTAAGCATGTATTACTGTATTCTAAGG[-/G]AAAATAATATAATATAATATAGTATAATATTTAAAAAATCTCTCTAATAATGCAGTGCATCATTAATAGTTATCAATATGCAGTAACAATTGGTTGTTGCTTAATTTAAGAACAACTATCATAATTTACTGTGTATCATATCATTTCACA
zSNP19724140	zC51I10	104220	1	24.2					1	109.37	TGCACATATACAGGGTTTCTCTTTTGAGACAATGGAACAAAATATTAATGATCTTACTTGTGAAGGCCTATAGTGGGGCGAAACACAAGTGGCCGACAAAACACTGTTAAGCATTAAAATGTGCCCTTACACTAAATAGAGCACTTGCCT[-/ATG]ATGACATAAGGAAATCATGGCAAAGCAAGGCCTTTGAATGTTCCACTTCACCATCTAGTATGTCAAACAACCATGCTATCCTTTTCTTCTTCATTTGAGACACATTTGTTTTTTTCTTGATCTTAAACCCTGATCTTTTAATGTATAACT
zSNP19724174	zC51I10	169504	1	24.2					1	109.37	ATGTTTTGGCTGAACTATCCCTTTAACAGCTTTACGACCAAGAGGTCATTTACTAATGGTGACCACAGTTTCATTTAAACATCAGCAACAGCTTCCAGAGCTTTCCGGCAGCATTTATTGTCATGAATTGCAAATGGTTATGACTTTTGC[-/TC]CCACATTCATGCATTGGTTTAATTTGGTTAGTAAATTATACATTTTATTAGAACTCATTTTAGCTAAGGCTACAATTCTGAGGTTTCCATTAGTGATCATTAAAACAAAATGGCATTGCATTACTTTTCCTGCTTGGATTATACAAACAT
zSNP19724169	zC51I10	163578	1	24.2					1	109.37	AACGCAAAAGTAACGTAACGCATTACTTTCCATAAAAACCAAGTAGTGCAACTAGTTACTTTTTAGGAAAGTAACTTAATATTGTAATGCATTACTTTGAAAAGTAACATTCCCCAATATGTAGTATGCCTACGTATTACTTTAAAGTGT[-/GT]ATACTGTATAATCAATTAAAAATTCCTTTCTTCAATAATTACAAAAATACTTAGATTTTAAAGTAGAGCTTCAGAATGCGTTCACTTTAAGAGCAGCATTAACATTCTGCTAAACATCTTTTTTTCCCTGATCAACAAAGGGAAAAAAAC
zSNP11074922	zC51I10	159377	1	24.2					1	109.37	TCCTACAATAGTTATTTTACTTTGAGTTTACATTACGGAGATTTTGTGAAAGTGCTGCCATTTTTTCCATATATAGCAAGAGTTTAAGTAAATAATTTAAATAAAATAGTTTATATAATAAGACTTTTTTTTACTTATTATATTTCATAT[A/G]TGCTCATGCATTTTGGGACAAAATCTACAACCAGATTTTACAACTAAAAATAAATAAATAAATGTAGTATATATATATATATATATATATATATATATATATATATATATATATATATATTCCCATTATATCATTCCCATCTGGTCGATC
zSNP11074912	zC51I10	158991	1	24.2					1	109.37	CACTTTGTGACTGAAAAGATAAAGCTGGAAAATTGGATATGACAATGGTTCAACAAGTCTTAGCTTGTGCTCTGATCACTATAGGCCACACTTTGCAATAGTGAATGAGCAGTACAGTTTTGGTGAACCAACAAGACTTAATTAACAAGT[T/C]ACAAGAAATTTTATTTCTGTCATGAACACTCTTGGGATTTAGAATGGTAATGAATATGTATTTGAAAATGTTAATGTATTTGGTCTTGGCAGTATAGAGCTGCTACGCTGCTGCTGCTTTTATTTTTATGGCAGAGCAAGTACTGACACC
zSNP11074923	zC51I10	159379	1	24.2					1	109.37	CTACAATAGTTATTTTACTTTGAGTTTACATTACGGAGATTTTGTGAAAGTGCTGCCATTTTTTCCATATATAGCAAGAGTTTAAGTAAATAATTTAAATAAAATAGTTTATATAATAAGACTTTTTTTTACTTATTATATTTCATATGT[A/G]CTCATGCATTTTGGGACAAAATCTACAACCAGATTTTACAACTAAAAATAAATAAATAAATGTAGTATATATATATATATATATATATATATATATATATATATATATATATATATATTCCCATTATATCATTCCCATCTGGTCGATCTT
zSNP11075002	zC51I10	163381	1	24.2					1	109.37	TTTGCCCGAGGATGTAGAGGTGTCGCGCACGAAAAGTGGAGAGCGATGGACATTATTATTTTGCAATGTGTTTTTTTTTTTTAAGTAAATAAAGGTGTAAATGTTATATATGGTGCTGTTATTTGCAGAGCTCCTTTATTTAAAAAAATC[A/C]CTGCAACGTCTGAAAAAGATCAAGCTTCAGCCTGGTCAGAAAAAGTAACGCAAAAGTAACGTAACGCATTACTTTCCATAAAAACCAAGTAGTGCAACTAGTTACTTTTTAGGAAAGTAACTTAATATTGTAATGCATTACTTTGAAAAG
zSNP11074993	zC51I10	163345	1	24.2					1	109.37	AGGTCCCGGAACAGATCAGAGTAATGGATCCAGCATTTTGCCCGAGGATGTAGAGGTGTCGCGCACGAAAAGTGGAGAGCGATGGACATTATTATTTTGCAATGTGTTTTTTTTTTTTAAGTAAATAAAGGTGTAAATGTTATATATGGT[T/G]CTGTTATTTGCAGAGCTCCTTTATTTAAAAAAATCCCTGCAACGTCTGAAAAAGATCAAGCTTCAGCCTGGTCAGAAAAAGTAACGCAAAAGTAACGTAACGCATTACTTTCCATAAAAACCAAGTAGTGCAACTAGTTACTTTTTAGGA
zSNP11074886	zC51I10	158875	1	24.2					1	109.37	CACCAGTAGATGCTCATAAGAACAGTGTCATGTTTCACTCTGAAACACAATACATATATTTAATTCAGGCAGCTTCAGTAAGCACCACTCGCATTTTTCATTTTTGGTCTTTTCACCACTTTGTGACTGAAAAGATAAAGCTGGAAAATT[A/G]GATATGACAATGGTTCAACAAGTCTTAGCTTGTGCTCTGATCACTATAGGCCACACTTTGCAATAGTGAATGAGCAGTACAGTTTTGGTGAACCAACAAGACTTAATTAACAAGTCACAAGAAATTTTATTTCTGTCATGAACACTCTTG
zSNP11074830	zC51I10	158373	1	24.2					1	109.37	ATTGCAAAAAATACATTATTTAAAATTGTAAAAAATTAAAAAATAAAATAATAATAATAATAATAATAAATAAATAAAGAGCTAAAAACTAAATATACTAATACTGCTACTTTAAAAGATCCGTTATATTAGCAACACTTGGTCTTAAAG[C/G]CACAGTTCACCCCAAAATGAAAATGTCCTCACCCTAACATTGTTTCAAACCTTTGAGTACTTTTTATCTTAAACACAAAAGAAGCTACTTTGAAGAAAGCTCAACTGAAAAGCAACACACGGAAGTCAGTGCTTACAGAGTACTGATGCT
zSNP11074725	zC51I10	153105	1	24.2					1	109.37	TCCATGTTTTGTTGTTACCTTGGTTCACTGGCCTTGTGGTTGATTGATGAGATAATTTTTTGCAGGTGTGATGCGCTATACTTATACATTGTATACTCTGTCTCCGAGAAAGTAAAATTTTGGATTTGTATTTTTAATCTTTTTTTAATG[T/C]TCTGTATGTATCTTATATTGTCATATGTATATTGTTGTATTTAAATATTCCTGTGCACTGGCTTGTTGGCTGATTGTGATGATTGACTGCAGGTGCGATGTGCTGTTTCACGATTTCTTGAGTACTCCCATTTGTAATGCTTTACCTGAT
zSNP11074862	zC51I10	158718	1	24.2					1	109.37	TAATTAGTTTATTTACAGACATTAAACCACCAGAACACTACAGGGAGACATTTTCTATTCATTGTCTTGTGAATAACGATACCTAAAATCAAAGCAGATGGAGAAGTGAAAATTGCATGGAGCAGCATTTACTGTACAACAACATGAGCC[T/C]TGAAAACACCAGTAGATGCTCATAAGAACAGTGTCATGTTTCACTCTGAAACACAATACATATATTTAATTCAGGCAGCTTCAGTAAGCACCACTCGCATTTTTCATTTTTGGTCTTTTCACCACTTTGTGACTGAAAAGATAAAGCTGG
zSNP11074883	zC51I10	158869	1	24.2					1	109.37	TGAAAACACCAGTAGATGCTCATAAGAACAGTGTCATGTTTCACTCTGAAACACAATACATATATTTAATTCAGGCAGCTTCAGTAAGCACCACTCGCATTTTTCATTTTTGGTCTTTTCACCACTTTGTGACTGAAAAGATAAAGCTGG[A/G]AAATTGGATATGACAATGGTTCAACAAGTCTTAGCTTGTGCTCTGATCACTATAGGCCACACTTTGCAATAGTGAATGAGCAGTACAGTTTTGGTGAACCAACAAGACTTAATTAACAAGTCACAAGAAATTTTATTTCTGTCATGAACA
zSNP11074865	zC51I10	158732	1	24.2					1	109.37	ACAGACATTAAACCACCAGAACACTACAGGGAGACATTTTCTATTCATTGTCTTGTGAATAACGATACCTAAAATCAAAGCAGATGGAGAAGTGAAAATTGCATGGAGCAGCATTTACTGTACAACAACATGAGCCTTGAAAACACCAGT[A/G]GATGCTCATAAGAACAGTGTCATGTTTCACTCTGAAACACAATACATATATTTAATTCAGGCAGCTTCAGTAAGCACCACTCGCATTTTTCATTTTTGGTCTTTTCACCACTTTGTGACTGAAAAGATAAAGCTGGAAAATTGGATATGA
zSNP11075325	zC51I10	168051	1	24.2					1	109.37	CTAATGTTGGTTCAGTTCTAGTCTGAACTTGTGCATAAAAAACAAAACGTAGACAAAGTTTCTTCATCGTATTGCTCTTTTTATATTTTACTCATATATTTTACTATAATGATGAAGATTTTTTTTTATTTAACGCCATGTCAGCAACTA[A/C]AATGTCAACATTAATAAATAGCAAGAACATTAATAAACATACAATTACATACATGGTGGCTCAGTGTTTAGCACGGTCACCTCACAGCAAGAAGGTCGCTGGTTTGAGCCTCAGCAGGGTCAGTTGGCGTTTCAGTTTGAATTTGTATGT
zSNP11075057	zC51I10	164297	1	24.2					1	109.37	ACGCACGAATGCTAACATGCATTATTAAGACGGCCAGGTGAGAGAGTACACAGACAAGGAGTGTGTACAGAGACTTTCACAGGGAATCCCCAAAATAAGACCAGGACTTAAGGTTATTATGGGATTCTGCACAGCTAGATGTTTTTCAAA[A/G]GTGTTGACTCAGTTGTTAAAGGGATAGTTTACCCAAAAGTTGAAATGTATTGTTTACTCACCCTCAAGTGATTTCAGAGTTTCTTTATTAGGTTAAACACTAAAGAAGATACTTTAAAGAAAGCTGAAAACCTGTAACCATTGGCTTCCA
zSNP11075338	zC51I10	169461	1	24.2					1	109.37	GTTTGGCACCACTGAGGTGTAAGTAAATGATGACAGACTGATCATGTTTTGGCTGAACTATCCCTTTAACAGCTTTACGACCAAGAGGTCATTTACTAATGGTGACCACAGTTTCATTTAAACATCAGCAACAGCTTCCAGAGCTTTCCG[A/G]CAGCATTTATTGTCATGAATTGCAAATGGTTATGACTTTTGCTCCCACATTCATGCATTGGTTTAATTTGGTTAGTAAATTATACATTTTATTAGAACTCATTTTAGCTAAGGCTACAATTCTGAGGTTTCCATTAGTGATCATTAAAAC
zSNP11075347	zC51I10	169580	1	24.2					1	109.37	AAACATCAGCAACAGCTTCCAGAGCTTTCCGGCAGCATTTATTGTCATGAATTGCAAATGGTTATGACTTTTGCTCCCACATTCATGCATTGGTTTAATTTGGTTAGTAAATTATACATTTTATTAGAACTCATTTTAGCTAAGGCTACA[A/T]TTCTGAGGTTTCCATTAGTGATCATTAAAACAAAATGGCATTGCATTACTTTTCCTGCTTGGATTATACAAACATGCAAAAAGCTCAATTATTCCCAAGATTCACAGCACTCCGAGTTGCACCTGTGTCAGTTATTCCTGAAATAACTAG
zSNP11075346	zC51I10	169570	1	24.2					1	109.37	AGTTTCATTTAAACATCAGCAACAGCTTCCAGAGCTTTCCGGCAGCATTTATTGTCATGAATTGCAAATGGTTATGACTTTTGCTCCCACATTCATGCATTGGTTTAATTTGGTTAGTAAATTATACATTTTATTAGAACTCATTTTAGC[T/G]AAGGCTACAATTCTGAGGTTTCCATTAGTGATCATTAAAACAAAATGGCATTGCATTACTTTTCCTGCTTGGATTATACAAACATGCAAAAAGCTCAATTATTCCCAAGATTCACAGCACTCCGAGTTGCACCTGTGTCAGTTATTCCTG
[truncated: 62,868 more rows]
