# Supplementary material for: A major zebrafish polymorphism resource for genetic mapping
Source: Genome Biol. 2007 Apr 11;8(4):R55. doi: 10.1186/gb-2007-8-4-r55 (PMC1896001; doi:10.1186/gb-2007-8-4-r55)
Supplement: Additional data file 3 — A five-part table (a-e) in text file format amenable to database import [file gb-2007-8-4-r55-S3.zip › Bradley Additional Data File 3/Bradley Additional Data File 3b.txt]

zSNP ID	Clone	Clone Pos.	MGH Chr.	MGH Pos.	HS Chr.	HS Pos.	T51 Chr.	T51 Pos.	LN54 Chr.	LN54 Pos.	Sequence
zSNP24176979	zC215C18	23171			5	66.7	5	2111.17	5	146.95	CATCTTTTTGAGCTACTATGACTTGTTTTGAAGGAAGCGCATAGTTGAATATAAAGATCCTATGCCATATATTAAAATAATAATGTATATTTCTTATAACAGAGAATACTGTAGGTGATATGCTGAATGGCTGATCGTCTCAAGCTACAG[T/C]GGATACATTTATGCAAAATTTTCATCTGATCTCAATGCAATTGACAATCATGCTACATTCATCTTACTATAAATGATCACTTCATTACACACACACAAAAAAAAATCATTTTGACTGGAAATGTTTTGATTAAACTATTGTATATTAATA
zSNP24176982	zC215C18	23194			5	66.7	5	2111.17	5	146.95	TGTTTTGAAGGAAGCGCATAGTTGAATATAAAGATCCTATGCCATATATTAAAATAATAATGTATATTTCTTATAACAGAGAATACTGTAGGTGATATGCTGAATGGCTGATCGTCTCAAGCTACAGTGGATACATTTATGCAAAATTTT[A/C]ATCTGATCTCAATGCAATTGACAATCATGCTACATTCATCTTACTATAAATGATCACTTCATTACACACACACAAAAAAAAATCATTTTGACTGGAAATGTTTTGATTAAACTATTGTATATTAATACATTACATTTCAAAGGTTTGGGG
zSNP24177240	zC215C18	26233			5	66.7	5	2111.17	5	146.95	TAATTCTTCGTACATGAGGCCTCAGGTTTTTCCCCTAAATATAGAGAATTACAAGGTGGCAACCTCCATCAGATTTTGTACCACCTCCATCTTTTGCCAATAATCAGGCAGGGGGTCATGGCTGCTGACGACCCCAAGTGATTCTCAAGC[A/C]CTAGTCATGTGTTTATTACATTTAATGTTAGACTTTGTGAATTAGATAATAGTTTTACTTAATAAGGTTACAAGAATAATGCAAAATTAGTTGATTTCAGGTAGCAAAAATACCACCCCCACCTCATTTTGAGCCTGAAAAAACCCAGAT
zSNP24177241	zC215C18	26236			5	66.7	5	2111.17	5	146.95	TTCTTCGTACATGAGGCCTCAGGTTTTTCCCCTAAATATAGAGAATTACAAGGTGGCAACCTCCATCAGATTTTGTACCACCTCCATCTTTTGCCAATAATCAGGCAGGGGGTCATGGCTGCTGACGACCCCAAGTGATTCTCAAGCACT[A/G]GTCATGTGTTTATTACATTTAATGTTAGACTTTGTGAATTAGATAATAGTTTTACTTAATAAGGTTACAAGAATAATGCAAAATTAGTTGATTTCAGGTAGCAAAAATACCACCCCCACCTCATTTTGAGCCTGAAAAAACCCAGATACC
zSNP24177236	zC215C18	26211			5	66.7	5	2111.17	5	146.95	ATGTTTTAGTATGATTTCAATGTAATTCTTCGTACATGAGGCCTCAGGTTTTTCCCCTAAATATAGAGAATTACAAGGTGGCAACCTCCATCAGATTTTGTACCACCTCCATCTTTTGCCAATAATCAGGCAGGGGGTCATGGCTGCTGA[T/C]GACCCCAAGTGATTCTCAAGCACTAGTCATGTGTTTATTACATTTAATGTTAGACTTTGTGAATTAGATAATAGTTTTACTTAATAAGGTTACAAGAATAATGCAAAATTAGTTGATTTCAGGTAGCAAAAATACCACCCCCACCTCATT
zSNP24177239	zC215C18	26231			5	66.7	5	2111.17	5	146.95	TGTAATTCTTCGTACATGAGGCCTCAGGTTTTTCCCCTAAATATAGAGAATTACAAGGTGGCAACCTCCATCAGATTTTGTACCACCTCCATCTTTTGCCAATAATCAGGCAGGGGGTCATGGCTGCTGACGACCCCAAGTGATTCTCAA[C/G]CACTAGTCATGTGTTTATTACATTTAATGTTAGACTTTGTGAATTAGATAATAGTTTTACTTAATAAGGTTACAAGAATAATGCAAAATTAGTTGATTTCAGGTAGCAAAAATACCACCCCCACCTCATTTTGAGCCTGAAAAAACCCAG
zSNP24177247	zC215C18	26272			5	66.7	5	2111.17	5	146.95	TATAGAGAATTACAAGGTGGCAACCTCCATCAGATTTTGTACCACCTCCATCTTTTGCCAATAATCAGGCAGGGGGTCATGGCTGCTGACGACCCCAAGTGATTCTCAAGCACTAGTCATGTGTTTATTACATTTAATGTTAGACTTTGT[A/G]AATTAGATAATAGTTTTACTTAATAAGGTTACAAGAATAATGCAAAATTAGTTGATTTCAGGTAGCAAAAATACCACCCCCACCTCATTTTGAGCCTGAAAAAACCCAGATACCTAGATATACTATATTTTAGATCAGAAAAAACTGGAA
zSNP24177251	zC215C18	26281			5	66.7	5	2111.17	5	146.95	TTACAAGGTGGCAACCTCCATCAGATTTTGTACCACCTCCATCTTTTGCCAATAATCAGGCAGGGGGTCATGGCTGCTGACGACCCCAAGTGATTCTCAAGCACTAGTCATGTGTTTATTACATTTAATGTTAGACTTTGTGAATTAGAT[A/T]ATAGTTTTACTTAATAAGGTTACAAGAATAATGCAAAATTAGTTGATTTCAGGTAGCAAAAATACCACCCCCACCTCATTTTGAGCCTGAAAAAACCCAGATACCTAGATATACTATATTTTAGATCAGAAAAAACTGGAAGCCTATTGT
zSNP24177242	zC215C18	26244			5	66.7	5	2111.17	5	146.95	ACATGAGGCCTCAGGTTTTTCCCCTAAATATAGAGAATTACAAGGTGGCAACCTCCATCAGATTTTGTACCACCTCCATCTTTTGCCAATAATCAGGCAGGGGGTCATGGCTGCTGACGACCCCAAGTGATTCTCAAGCACTAGTCATGT[T/G]TTTATTACATTTAATGTTAGACTTTGTGAATTAGATAATAGTTTTACTTAATAAGGTTACAAGAATAATGCAAAATTAGTTGATTTCAGGTAGCAAAAATACCACCCCCACCTCATTTTGAGCCTGAAAAAACCCAGATACCTAGATATA
zSNP24177243	zC215C18	26252			5	66.7	5	2111.17	5	146.95	CCTCAGGTTTTTCCCCTAAATATAGAGAATTACAAGGTGGCAACCTCCATCAGATTTTGTACCACCTCCATCTTTTGCCAATAATCAGGCAGGGGGTCATGGCTGCTGACGACCCCAAGTGATTCTCAAGCACTAGTCATGTGTTTATTA[T/C]ATTTAATGTTAGACTTTGTGAATTAGATAATAGTTTTACTTAATAAGGTTACAAGAATAATGCAAAATTAGTTGATTTCAGGTAGCAAAAATACCACCCCCACCTCATTTTGAGCCTGAAAAAACCCAGATACCTAGATATACTATATTT
zSNP24177229	zC215C18	25540			5	66.7	5	2111.17	5	146.95	AGTTAAAATCCAAAAAGCCAGGTTTTAGGTAAGGGTTTGTTGCGCTGACTACACCCACCATACATGACAGATAAGCTGCTGGGAGACACAAAAACGTGATTTGTGCTTTTGTTAATGCTTAGGGAACAGCTGATATTTGTGAGAATGAGA[T/C]AAACAATTTGTTGTTTTAATAGAAGCATTACAGTGCATCTGGAAAGTATTCATAGCGCTTCACTTTTTCAACTTTTTTTATGTTACAGCCTTATTCCAAAATGGATTAAATTCATTTATTTCCTCAAAATTCTACACACAATACTCCATA
zSNP24177231	zC215C18	26133			5	66.7	5	2111.17	5	146.95	TATGATTCAGCGTACGCAGTGTTTCATACATTTGAATTTTTTACTGTGTACGCACGTTTACACCTTTGTGCGTACACAATGTTTTAGTATGATTTCAATGTAATTCTTCGTACATGAGGCCTCAGGTTTTTCCCCTAAATATAGAGAATT[A/G]CAAGGTGGCAACCTCCATCAGATTTTGTACCACCTCCATCTTTTGCCAATAATCAGGCAGGGGGTCATGGCTGCTGACGACCCCAAGTGATTCTCAAGCACTAGTCATGTGTTTATTACATTTAATGTTAGACTTTGTGAATTAGATAAT
zSNP24177226	zC215C18	25493			5	66.7	5	2111.17	5	146.95	AAGGCAGGAGAACATCTGTGGCCCTCGAGGGGTGTTCCAAAACCAGGAGTTAAAATCCAAAAAGCCAGGTTTTAGGTAAGGGTTTGTTGCGCTGACTACACCCACCATACATGACAGATAAGCTGCTGGGAGACACAAAAACGTGATTTG[T/G]GCTTTTGTTAATGCTTAGGGAACAGCTGATATTTGTGAGAATGAGACAAACAATTTGTTGTTTTAATAGAAGCATTACAGTGCATCTGGAAAGTATTCATAGCGCTTCACTTTTTCAACTTTTTTTATGTTACAGCCTTATTCCAAAATG
zSNP24177227	zC215C18	25507			5	66.7	5	2111.17	5	146.95	TCTGTGGCCCTCGAGGGGTGTTCCAAAACCAGGAGTTAAAATCCAAAAAGCCAGGTTTTAGGTAAGGGTTTGTTGCGCTGACTACACCCACCATACATGACAGATAAGCTGCTGGGAGACACAAAAACGTGATTTGTGCTTTTGTTAATG[T/C]TTAGGGAACAGCTGATATTTGTGAGAATGAGACAAACAATTTGTTGTTTTAATAGAAGCATTACAGTGCATCTGGAAAGTATTCATAGCGCTTCACTTTTTCAACTTTTTTTATGTTACAGCCTTATTCCAAAATGGATTAAATTCATTT
zSNP24177234	zC215C18	26196			5	66.7	5	2111.17	5	146.95	CTTTGTGCGTACACAATGTTTTAGTATGATTTCAATGTAATTCTTCGTACATGAGGCCTCAGGTTTTTCCCCTAAATATAGAGAATTACAAGGTGGCAACCTCCATCAGATTTTGTACCACCTCCATCTTTTGCCAATAATCAGGCAGGG[C/G]GTCATGGCTGCTGACGACCCCAAGTGATTCTCAAGCACTAGTCATGTGTTTATTACATTTAATGTTAGACTTTGTGAATTAGATAATAGTTTTACTTAATAAGGTTACAAGAATAATGCAAAATTAGTTGATTTCAGGTAGCAAAAATAC
zSNP24177235	zC215C18	26204			5	66.7	5	2111.17	5	146.95	GTACACAATGTTTTAGTATGATTTCAATGTAATTCTTCGTACATGAGGCCTCAGGTTTTTCCCCTAAATATAGAGAATTACAAGGTGGCAACCTCCATCAGATTTTGTACCACCTCCATCTTTTGCCAATAATCAGGCAGGGGGTCATGG[T/C]TGCTGACGACCCCAAGTGATTCTCAAGCACTAGTCATGTGTTTATTACATTTAATGTTAGACTTTGTGAATTAGATAATAGTTTTACTTAATAAGGTTACAAGAATAATGCAAAATTAGTTGATTTCAGGTAGCAAAAATACCACCCCCA
zSNP24177232	zC215C18	26145			5	66.7	5	2111.17	5	146.95	TACGCAGTGTTTCATACATTTGAATTTTTTACTGTGTACGCACGTTTACACCTTTGTGCGTACACAATGTTTTAGTATGATTTCAATGTAATTCTTCGTACATGAGGCCTCAGGTTTTTCCCCTAAATATAGAGAATTACAAGGTGGCAA[A/C]CTCCATCAGATTTTGTACCACCTCCATCTTTTGCCAATAATCAGGCAGGGGGTCATGGCTGCTGACGACCCCAAGTGATTCTCAAGCACTAGTCATGTGTTTATTACATTTAATGTTAGACTTTGTGAATTAGATAATAGTTTTACTTAA
zSNP24177233	zC215C18	26195			5	66.7	5	2111.17	5	146.95	CCTTTGTGCGTACACAATGTTTTAGTATGATTTCAATGTAATTCTTCGTACATGAGGCCTCAGGTTTTTCCCCTAAATATAGAGAATTACAAGGTGGCAACCTCCATCAGATTTTGTACCACCTCCATCTTTTGCCAATAATCAGGCAGG[C/G]GGTCATGGCTGCTGACGACCCCAAGTGATTCTCAAGCACTAGTCATGTGTTTATTACATTTAATGTTAGACTTTGTGAATTAGATAATAGTTTTACTTAATAAGGTTACAAGAATAATGCAAAATTAGTTGATTTCAGGTAGCAAAAATA
zSNP24180259	zC215C18	78658			5	66.7	5	2111.17	5	146.95	CATGTTAACATAAATATGTTTTTACCACACCTCCAGGAGTGTGCGGCAAAATGGCATCTAAATTGATTTAAATACCCCAAATTTAAAAATATGGAAGCAAATTCTTAAAAGTTATTTTAACAACATGACATAAGTGTTTTCTTCTTAAAT[A/G]GTCTATTAGCACATTTGCAAGTGTCATATTGATTTCATTCATTAGTTCAATAAACACGATGTTATTTATTTAGATTTTATACATGGTCTTGTCAAAATCTAATTTTTTTTGCAAATTGTTCGTCACTAAAAAGCTAAAAACAAAACAGAA
zSNP24178859	zC215C18	51769			5	66.7	5	2111.17	5	146.95	CAATAACTCACTTGTCAACCTTTCAGCAAGTCATATAGGACTCTTGGGTAAGTATTATATCTCTCAAATGAATATTTCATCATATTTATAATGTGTCCTCTTCACTTTTCCTATCATTCTCACTCTCGTCGATGTATAAATACGTCTATG[A/T]GCAGGACCCTCTCTCAGGACATTTTTGAGTGGGAATATGAGGCAGGCTGTTTTGATCAGTTTAAAAAAAGTGATTTGGGTGATGCAAAAGGAAAGTGAGAGAGGTGCAGGAATGTGTAAGAAACAGTGAAGGAAAGAGAGAATACATTCA
zSNP24178868	zC215C18	51908			5	66.7	5	2111.17	5	146.95	ATACGTCTATGAGCAGGACCCTCTCTCAGGACATTTTTGAGTGGGAATATGAGGCAGGCTGTTTTGATCAGTTTAAAAAAAGTGATTTGGGTGATGCAAAAGGAAAGTGAGAGAGGTGCAGGAATGTGTAAGAAACAGTGAAGGAAAGAG[A/G]GAATACATTCATCTATGGCTCTGTGTGTCCACTGAGAAATGACACGGGCATAGGTTTATTACAGCCGTCCGCAGCGCCACAAGCTCCCTTCACTCCTTCCTTCTGCCTTCCACATGCTTGCTTTTTTGTTCTGGTCCTTCTGGGCCTTGA
zSNP24178856	zC215C18	51663			5	66.7	5	2111.17	5	146.95	GACAAGACACATATTGTCTACAATTTATCCATGGCTAAATTTACTTTTAAAATGTAACATTCAACTTTCAGTGTATTGATGTTAGGCTACATAAACCCTAATATGGCAATAACTCACTTGTCAACCTTTCAGCAAGTCATATAGGACTCT[A/T]GGGTAAGTATTATATCTCTCAAATGAATATTTCATCATATTTATAATGTGTCCTCTTCACTTTTCCTATCATTCTCACTCTCGTCGATGTATAAATACGTCTATGAGCAGGACCCTCTCTCAGGACATTTTTGAGTGGGAATATGAGGCA
zSNP24178858	zC215C18	51748			5	66.7	5	2111.17	5	146.95	GCTACATAAACCCTAATATGGCAATAACTCACTTGTCAACCTTTCAGCAAGTCATATAGGACTCTTGGGTAAGTATTATATCTCTCAAATGAATATTTCATCATATTTATAATGTGTCCTCTTCACTTTTCCTATCATTCTCACTCTCGT[A/C]GATGTATAAATACGTCTATGAGCAGGACCCTCTCTCAGGACATTTTTGAGTGGGAATATGAGGCAGGCTGTTTTGATCAGTTTAAAAAAAGTGATTTGGGTGATGCAAAAGGAAAGTGAGAGAGGTGCAGGAATGTGTAAGAAACAGTGA
zSNP24178894	zC215C18	52414			5	66.7	5	2111.17	5	146.95	CACTCTATCCATCAAATGCTGTTTGCCAATGCCATGGTCAGCCCTAATGAGGGTGTGCTCGGATCCTTGCACAAAATGTCACCATCCCCATACGCACACATTAAAAACAGCACACACCGCTGCAAGACTGTTACATCTAGAGGTGTCTGT[T/C]TGAGATAGAAGAATGTTGTTTTTACAGCGTCACGCCTGGCAGTCCAGCATCTAATGCCAGTGAAAGGGAAATGCTCAGCTTTCCTCTGCAAGTGCCAGAACCACACCTTATGTTGGGATAATTGTGGTTTGGAAGGCTCGTTCCAGCATA
zSNP24178907	zC215C18	52722			5	66.7	5	2111.17	5	146.95	AGTTAGCATGAAATGGATGTTGCAATAGTCTTTTTTTCCTCCCATGTTGTGAAGTGGCTTGTCACAACATGGGTTTTCTCCTCAATGAAAAGAACCAATAAGGTTGTTTGTGCCGGCTGTTTATTATGTTTTATCATGAACTAAAGTTAA[A/G]GGAGTAATTCACCCAAAATTTATATTTCTGTAATTAATTTACTCCTTCTCATTTCATTCCAATTTCCTAAGACTTTCATTCACAAGTCTACACTACCTGACAAAAGTCTTGTCGCCTGTCCAAGTTTTAGGAACAACAAATAATAACTTG
zSNP24178912	zC215C18	52743			5	66.7	5	2111.17	5	146.95	GCAATAGTCTTTTTTTCCTCCCATGTTGTGAAGTGGCTTGTCACAACATGGGTTTTCTCCTCAATGAAAAGAACCAATAAGGTTGTTTGTGCCGGCTGTTTATTATGTTTTATCATGAACTAAAGTTAAAGGAGTAATTCACCCAAAATT[T/G]ATATTTCTGTAATTAATTTACTCCTTCTCATTTCATTCCAATTTCCTAAGACTTTCATTCACAAGTCTACACTACCTGACAAAAGTCTTGTCGCCTGTCCAAGTTTTAGGAACAACAAATAATAACTTGACTTCTAGTTGATCATTTGGT
zSNP24178895	zC215C18	52437			5	66.7	5	2111.17	5	146.95	TGCCAATGCCATGGTCAGCCCTAATGAGGGTGTGCTCGGATCCTTGCACAAAATGTCACCATCCCCATACGCACACATTAAAAACAGCACACACCGCTGCAAGACTGTTACATCTAGAGGTGTCTGTCTGAGATAGAAGAATGTTGTTTT[T/C]ACAGCGTCACGCCTGGCAGTCCAGCATCTAATGCCAGTGAAAGGGAAATGCTCAGCTTTCCTCTGCAAGTGCCAGAACCACACCTTATGTTGGGATAATTGTGGTTTGGAAGGCTCGTTCCAGCATATATTTAAAGTTAGCATGAAATGG
zSNP24178898	zC215C18	52575			5	66.7	5	2111.17	5	146.95	GAATGTTGTTTTTACAGCGTCACGCCTGGCAGTCCAGCATCTAATGCCAGTGAAAGGGAAATGCTCAGCTTTCCTCTGCAAGTGCCAGAACCACACCTTATGTTGGGATAATTGTGGTTTGGAAGGCTCGTTCCAGCATATATTTAAAGT[T/C]AGCATGAAATGGATGTTGCAATAGTCTTTTTTTCCTCCCATGTTGTGAAGTGGCTTGTCACAACATGGGTTTTCTCCTCAATGAAAAGAACCAATAAGGTTGTTTGTGCCGGCTGTTTATTATGTTTTATCATGAACTAAAGTTAAAGGA
zSNP24178805	zC215C18	51058			5	66.7	5	2111.17	5	146.95	ATAACAAAAAATTTGAATATACAATATATAATAATCTACAATTTTTTATAATAATAATAACAATAATAATACCAATAATAGTAATAATCTTATAGTTTTTGAATAATAATAATAAAAGCAATAATGATAAATATTATTATTATTAGTGGT[A/T]TTATTCTTATTATTAATTATAATAAAAATAACATAATAGTTATAATTATAAATAATATGAAATTAAAATGTAATAATAATAAAAATTTGACTATAAAATATATAATAATATAATAAAAAATATTTTTATAATTGTTATTAATAATAATAA
zSNP24178768	zC215C18	50756			5	66.7	5	2111.17	5	146.95	AATAATAAAACAATCATGAGAGGTATAATAATAATATTATTGTTATAATCATAAATAATATAAACTATAGCAATAATATAAATTTTTTATATAAAATATATAACAATATAATATTTTTTAAAATAATTGTTATTAATAATAATAACAACA[A/G]TAATAATCTTATAGTTGTTTTAATAAAATATTAATAAAATAAACAACAATAATAATAGTCATTATTATTATTATTATTATTAATAATAATAATCATCATCATTATAATATAATAGTTATCATTATAAATAACAAAAATAAACAAAAATAT
zSNP24178769	zC215C18	50777			5	66.7	5	2111.17	5	146.95	GGTATAATAATAATATTATTGTTATAATCATAAATAATATAAACTATAGCAATAATATAAATTTTTTATATAAAATATATAACAATATAATATTTTTTAAAATAATTGTTATTAATAATAATAACAACAGTAATAATCTTATAGTTGTTT[T/G]AATAAAATATTAATAAAATAAACAACAATAATAATAGTCATTATTATTATTATTATTATTAATAATAATAATCATCATCATTATAATATAATAGTTATCATTATAAATAACAAAAATAAACAAAAATATAATAACAAAAAATTTGAATAT
zSNP24178753	zC215C18	50459			5	66.7	5	2111.17	5	146.95	TTACGTCTTCCACCCTTATATACACTCCCAAACACAGCTGAACGTTCAACACTTGATACTGCAGAAAAATAAATATTTGTCAGCCAGAAAGTGTTATCTTTTAAAACCAAAATAGTTTGTTCATATTCAAGAGCATAGGAAAAATGACAA[A/T]TCATTATATATATATATATATATATATATATATATATATATATATATATATATATATATATATATATATATATATATATATAAAGAATTGTATTTATGTAATAATTAATCTTACTTTTTGTTAATAATAATAATAACAACGATATTAATA
zSNP24178765	zC215C18	50713			5	66.7	5	2111.17	5	146.95	ATTAATCTTACTTTTTGTTAATAATAATAATAACAACGATATTAATAATAAAACAATCATGAGAGGTATAATAATAATATTATTGTTATAATCATAAATAATATAAACTATAGCAATAATATAAATTTTTTATATAAAATATATAACAAT[A/C]TAATATTTTTTAAAATAATTGTTATTAATAATAATAACAACAGTAATAATCTTATAGTTGTTTTAATAAAATATTAATAAAATAAACAACAATAATAATAGTCATTATTATTATTATTATTATTAATAATAATAATCATCATCATTATAA
zSNP24178776	zC215C18	50833			5	66.7	5	2111.17	5	146.95	ATAAATTTTTTATATAAAATATATAACAATATAATATTTTTTAAAATAATTGTTATTAATAATAATAACAACAGTAATAATCTTATAGTTGTTTTAATAAAATATTAATAAAATAAACAACAATAATAATAGTCATTATTATTATTATTA[A/T]TATTAATAATAATAATCATCATCATTATAATATAATAGTTATCATTATAAATAACAAAAATAAACAAAAATATAATAACAAAAAATTTGAATATACAATATATAATAATCTACAATTTTTTATAATAATAATAACAATAATAATACCAAT
zSNP24178789	zC215C18	50947			5	66.7	5	2111.17	5	146.95	AAACAACAATAATAATAGTCATTATTATTATTATTATTATTAATAATAATAATCATCATCATTATAATATAATAGTTATCATTATAAATAACAAAAATAAACAAAAATATAATAACAAAAAATTTGAATATACAATATATAATAATCTAC[A/T]ATTTTTTATAATAATAATAACAATAATAATACCAATAATAGTAATAATCTTATAGTTTTTGAATAATAATAATAAAAGCAATAATGATAAATATTATTATTATTAGTGGTTTTATTCTTATTATTAATTATAATAAAAATAACATAATAG
zSNP24178797	zC215C18	50993			5	66.7	5	2111.17	5	146.95	TAATAATCATCATCATTATAATATAATAGTTATCATTATAAATAACAAAAATAAACAAAAATATAATAACAAAAAATTTGAATATACAATATATAATAATCTACAATTTTTTATAATAATAATAACAATAATAATACCAATAATAGTAAT[A/G]ATCTTATAGTTTTTGAATAATAATAATAAAAGCAATAATGATAAATATTATTATTATTAGTGGTTTTATTCTTATTATTAATTATAATAAAAATAACATAATAGTTATAATTATAAATAATATGAAATTAAAATGTAATAATAATAAAAA
zSNP24178780	zC215C18	50859			5	66.7	5	2111.17	5	146.95	CAATATAATATTTTTTAAAATAATTGTTATTAATAATAATAACAACAGTAATAATCTTATAGTTGTTTTAATAAAATATTAATAAAATAAACAACAATAATAATAGTCATTATTATTATTATTATTATTAATAATAATAATCATCATCAT[T/C]ATAATATAATAGTTATCATTATAAATAACAAAAATAAACAAAAATATAATAACAAAAAATTTGAATATACAATATATAATAATCTACAATTTTTTATAATAATAATAACAATAATAATACCAATAATAGTAATAATCTTATAGTTTTTGA
zSNP24178787	zC215C18	50921			5	66.7	5	2111.17	5	146.95	TTGTTTTAATAAAATATTAATAAAATAAACAACAATAATAATAGTCATTATTATTATTATTATTATTAATAATAATAATCATCATCATTATAATATAATAGTTATCATTATAAATAACAAAAATAAACAAAAATATAATAACAAAAAATT[A/T]GAATATACAATATATAATAATCTACAATTTTTTATAATAATAATAACAATAATAATACCAATAATAGTAATAATCTTATAGTTTTTGAATAATAATAATAAAAGCAATAATGATAAATATTATTATTATTAGTGGTTTTATTCTTATTAT
zSNP24179157	zC215C18	62989			5	66.7	5	2111.17	5	146.95	TTACCTATATTCACTGAGAAATGCAGAAAAATATTCATTTTCAAAATGGGGTGTACTCTATTATCCTGAGCACTGTCTTAATATTAACTTTGTGAAATGCATTTTACTGTACATTAAATATTTCTGTCACAATTTCTTCAACTAAAACCA[A/G]GCTTGTAGATTTTTTCAGGTTGATAAAACTCTGTGATTTTGCTTTCATATTTATTTTTTTCTTTATGTAAAGCATCAGCATGTTCATGACATGACCCAGAACAGCTCTGGAGATGAGATTTATTGTCTTCTCATACAGTAAGATTAAAAA
zSNP24179162	zC215C18	63019			5	66.7	5	2111.17	5	146.95	ATATTCATTTTCAAAATGGGGTGTACTCTATTATCCTGAGCACTGTCTTAATATTAACTTTGTGAAATGCATTTTACTGTACATTAAATATTTCTGTCACAATTTCTTCAACTAAAACCAAGCTTGTAGATTTTTTCAGGTTGATAAAAC[A/T]CTGTGATTTTGCTTTCATATTTATTTTTTTCTTTATGTAAAGCATCAGCATGTTCATGACATGACCCAGAACAGCTCTGGAGATGAGATTTATTGTCTTCTCATACAGTAAGATTAAAAAGCACCACCACCAACAACAAATCTTCATTCA
zSNP24179155	zC215C18	62957			5	66.7	5	2111.17	5	146.95	AAATCTGTTTTGTTAAAATGCGCTAAAATACATTACCTATATTCACTGAGAAATGCAGAAAAATATTCATTTTCAAAATGGGGTGTACTCTATTATCCTGAGCACTGTCTTAATATTAACTTTGTGAAATGCATTTTACTGTACATTAAA[A/T]ATTTCTGTCACAATTTCTTCAACTAAAACCAAGCTTGTAGATTTTTTCAGGTTGATAAAACTCTGTGATTTTGCTTTCATATTTATTTTTTTCTTTATGTAAAGCATCAGCATGTTCATGACATGACCCAGAACAGCTCTGGAGATGAGA
zSNP24179156	zC215C18	62983			5	66.7	5	2111.17	5	146.95	AATACATTACCTATATTCACTGAGAAATGCAGAAAAATATTCATTTTCAAAATGGGGTGTACTCTATTATCCTGAGCACTGTCTTAATATTAACTTTGTGAAATGCATTTTACTGTACATTAAATATTTCTGTCACAATTTCTTCAACTA[A/C]AACCAAGCTTGTAGATTTTTTCAGGTTGATAAAACTCTGTGATTTTGCTTTCATATTTATTTTTTTCTTTATGTAAAGCATCAGCATGTTCATGACATGACCCAGAACAGCTCTGGAGATGAGATTTATTGTCTTCTCATACAGTAAGAT
zSNP24179165	zC215C18	63040			5	66.7	5	2111.17	5	146.95	TGTACTCTATTATCCTGAGCACTGTCTTAATATTAACTTTGTGAAATGCATTTTACTGTACATTAAATATTTCTGTCACAATTTCTTCAACTAAAACCAAGCTTGTAGATTTTTTCAGGTTGATAAAACTCTGTGATTTTGCTTTCATAT[A/T]TATTTTTTTCTTTATGTAAAGCATCAGCATGTTCATGACATGACCCAGAACAGCTCTGGAGATGAGATTTATTGTCTTCTCATACAGTAAGATTAAAAAGCACCACCACCAACAACAAATCTTCATTCATTCACATAGAAAACATACTTA
zSNP24179199	zC215C18	64198			5	66.7	5	2111.17	5	146.95	ATACAAGTAAAAAGGGTATAGCTTAAATGCCATTAGGCTGAAAGAAAGAAAGAAAGAAAGAAAGAAAGAAAAAAAAATGAAAGAAAGAAAGAAAGAAAGAAAGAAAGAAAGAAAGAAAGAAAGAAAGTGAAATGAAGTGTAAAGGTAAAA[T/C]ACAACAGCTACTGTATCCGCATGTCAAGCGTTACGTGTCTGCAATTTATTTAGGAGAAAAGAGGGAGGGTTGACTATGTTTCTCCCCCTCCCGCCCGCAACATATACGTGATCATCACCCCCCAAAAACACCCTTTAACCAATAACGACG
zSNP24179244	zC215C18	64734			5	66.7	5	2111.17	5	146.95	TAAGTTTTCAAGTTAACGACTAGTTCTCCGCTGAGAGCTGACCGTGAGGGTGAGCAGATAGATGTACCTGTCCTTGGTGCTGAAACTGACCCGCGCGTTCACGTTTCGCTTTTGAGGAACTCTACGAGAACACATTCAACAAAGCAGCTA[A/G]ATCAATCAGAAATAAAGGACTCGTGACTTGTTTTCTGGGAAAGGATTAAACTGTTTTTTTTTTTTTTCATCTAAAATGATCAGAAGTTTAACGTTTTAATTCGGCAGTTTCTTCCAGCTGCATTCCCAAAACCAGTGTCATAAAGGACAA
zSNP24179166	zC215C18	63041			5	66.7	5	2111.17	5	146.95	GTACTCTATTATCCTGAGCACTGTCTTAATATTAACTTTGTGAAATGCATTTTACTGTACATTAAATATTTCTGTCACAATTTCTTCAACTAAAACCAAGCTTGTAGATTTTTTCAGGTTGATAAAACTCTGTGATTTTGCTTTCATATT[T/C]ATTTTTTTCTTTATGTAAAGCATCAGCATGTTCATGACATGACCCAGAACAGCTCTGGAGATGAGATTTATTGTCTTCTCATACAGTAAGATTAAAAAGCACCACCACCAACAACAAATCTTCATTCATTCACATAGAAAACATACTTAA
zSNP24179193	zC215C18	63357			5	66.7	5	2111.17	5	146.95	TTGCAGTTCAATCATCATAGGCATTAGGTGATATTAATTATTATTCATTATTCTAATCTTTTTTTTATTTATTCATTTAGATTGACAAATCACATATCTAATTTCGTTTTTAGGACTAAAGTTATCATAGGGCCCTGCAATTATTTTTTT[T/C]ATTCATTTACTTATTTTCAGCTTAGTTCCTTTTATTAATCAGGGGTCGCCACAGTGGAATGAACTGCCAACCTTTCCAGCATGTTTTACGCAGCAGATGCCCTTCCAGATAAATATATACAGTTGAAGTCAGAATTATTATCCCCCCCAT
zSNP24179154	zC215C18	62342			5	66.7	5	2111.17	5	146.95	CCTCTTCCTCGACTGTTCATCTTTTAATGTCACAATAAATGATGTTAACCGCTTTACAACCAATCGGAAAGGATGATTCAATCATTGAAAGCATGAATGGTATCAATTTAATAACAGCTTATTATATAGTTAATAAATTGTTATTAATTT[A/G]AGCAATCATATGAATCATCTCCTTTTGAGATTTATTGTTCTATTTTATTCAGTTTTATTGATGTTAAAAATAAAACTGGGATAAGTGACTGCATGATTATATTGATTATAGCATATATATAAGTACACCCCTCACAAATCTCTCTTTTAC
zSNP24179002	zC215C18	58821			5	66.7	5	2111.17	5	146.95	GAAATTCCCACTTACTGCCATTTTAGTCTTTGCCCTAGCTCTGCTAAATTTATGTATCAACTTACAGACTACCTTCGGGGCAAGATCATGTTCACACTTAAACACGCTTTTTAAAAATGAAAACTACTTAAGTTGAAAACACATCTCCTC[A/G]CAAAAGATTTCTGTTTGTTTCTTGGTTCTGTTGTGACTTTTTTATACACATTTTTCTAGCTCTTCACAATTTCCTAATTTCTAAAAATACTTGCACCCCAAGCATTATATTCTGCCAATTTTATTTGGTCACAAAATATACGTCATTAAA
zSNP24179041	zC215C18	60877			5	66.7	5	2111.17	5	146.95	AACAAAACCTTTAACACTTAATAGCTTTAAGAAGTCACTTCTAACAAACAAATAATAAAGTAAATCAACAGTTTAAAAACGTACATTTTATGATGCAGTGACTATTTATTTTCACTTTTTTCTTCTAACACAAATACAGTAACGCAAAAC[A/G]AGCACACACCCACACACAGAACAGCATTATTTTGGTCTTTTTTTAAATATATTTACACTGCTCAATCACGAAACATGCACATTATGTTGGACTCTCACTTTTATATCCCACAATGCTATGTTTTCCCTTTAACTCTTTCCACGCACTCCC
zSNP24178916	zC215C18	52767			5	66.7	5	2111.17	5	146.95	GTTGTGAAGTGGCTTGTCACAACATGGGTTTTCTCCTCAATGAAAAGAACCAATAAGGTTGTTTGTGCCGGCTGTTTATTATGTTTTATCATGAACTAAAGTTAAAGGAGTAATTCACCCAAAATTTATATTTCTGTAATTAATTTACTC[A/C]TTCTCATTTCATTCCAATTTCCTAAGACTTTCATTCACAAGTCTACACTACCTGACAAAAGTCTTGTCGCCTGTCCAAGTTTTAGGAACAACAAATAATAACTTGACTTCTAGTTGATCATTTGGTATCAGAAGTGGCTAATATGAAAGG
zSNP24178918	zC215C18	52786			5	66.7	5	2111.17	5	146.95	CAACATGGGTTTTCTCCTCAATGAAAAGAACCAATAAGGTTGTTTGTGCCGGCTGTTTATTATGTTTTATCATGAACTAAAGTTAAAGGAGTAATTCACCCAAAATTTATATTTCTGTAATTAATTTACTCCTTCTCATTTCATTCCAAT[T/C]TCCTAAGACTTTCATTCACAAGTCTACACTACCTGACAAAAGTCTTGTCGCCTGTCCAAGTTTTAGGAACAACAAATAATAACTTGACTTCTAGTTGATCATTTGGTATCAGAAGTGGCTAATATGAAAGGCAAAGGCCTCTAGATTATG
zSNP24179045	zC215C18	60911			5	66.7	5	2111.17	5	146.95	TCACTTCTAACAAACAAATAATAAAGTAAATCAACAGTTTAAAAACGTACATTTTATGATGCAGTGACTATTTATTTTCACTTTTTTCTTCTAACACAAATACAGTAACGCAAAACGAGCACACACCCACACACAGAACAGCATTATTTT[A/G]GTCTTTTTTTAAATATATTTACACTGCTCAATCACGAAACATGCACATTATGTTGGACTCTCACTTTTATATCCCACAATGCTATGTTTTCCCTTTAACTCTTTCCACGCACTCCCCCTCCATCCTCTTTTTCCTCCCTGTCTGGATTTC
zSNP24179060	zC215C18	61085			5	66.7	5	2111.17	5	146.95	CTGCTCAATCACGAAACATGCACATTATGTTGGACTCTCACTTTTATATCCCACAATGCTATGTTTTCCCTTTAACTCTTTCCACGCACTCCCCCTCCATCCTCTTTTTCCTCCCTGTCTGGATTTCCTCTGCAAATTACAACCCCCTCC[T/C]CACCCTCGCACACACACACACACGCACCCTGTGGCTGCCTGTCCTGTCGTCCACCCTCAGTCGGCTCTAATGAGGGAGGGAGAGTGTTATTTTGGTTGCACGCCTGCGCTAAATTCTCTCTTGTATGACAGCTGATGGAGAGAGAGAGGA
zSNP24179120	zC215C18	61724			5	66.7	5	2111.17	5	146.95	GTTGGGAAACATGCTATAAACTAACCTTTGGAAGATAGAAAACGCTGAATTTTGGGACGAATCTGCTGTTTTGAGCCATTGTTTAAATTAAATGTGCTGTGCGAGCTCTATTATTTAATAGCTGTCAGTATACATCTTAAACTACCAGTT[A/T]AAATGCTACAGAAAGGGGCAAAGCATGCTGCATTTTTACAAAGCTCCCTTTTTTTTTAATGTTCAGCTATTCTGACTGCACTTTCGTGTATCAAAACAGAATGTCTACCGTCTTCCAACAGTGCCATCCATGTTACTTTTCTCTGTCATT
zSNP24179046	zC215C18	60912			5	66.7	5	2111.17	5	146.95	CACTTCTAACAAACAAATAATAAAGTAAATCAACAGTTTAAAAACGTACATTTTATGATGCAGTGACTATTTATTTTCACTTTTTTCTTCTAACACAAATACAGTAACGCAAAACGAGCACACACCCACACACAGAACAGCATTATTTTG[A/G]TCTTTTTTTAAATATATTTACACTGCTCAATCACGAAACATGCACATTATGTTGGACTCTCACTTTTATATCCCACAATGCTATGTTTTCCCTTTAACTCTTTCCACGCACTCCCCCTCCATCCTCTTTTTCCTCCCTGTCTGGATTTCC
zSNP24179047	zC215C18	60913			5	66.7	5	2111.17	5	146.95	ACTTCTAACAAACAAATAATAAAGTAAATCAACAGTTTAAAAACGTACATTTTATGATGCAGTGACTATTTATTTTCACTTTTTTCTTCTAACACAAATACAGTAACGCAAAACGAGCACACACCCACACACAGAACAGCATTATTTTGG[T/C]CTTTTTTTAAATATATTTACACTGCTCAATCACGAAACATGCACATTATGTTGGACTCTCACTTTTATATCCCACAATGCTATGTTTTCCCTTTAACTCTTTCCACGCACTCCCCCTCCATCCTCTTTTTCCTCCCTGTCTGGATTTCCT
zSNP24178289	zC215C18	43022			5	66.7	5	2111.17	5	146.95	AAGCTCATTTTCATTTCATGTCCATGCACAAATTTAGCCCAGGTTAAAGGCAGCTTGAACTCGTGCGCAAGTCCAATTACTGTCCTTCCCATTCACGTGCTTGGTTTAAGTGCAGTTTGTGATCCAAGCTGTGGACTATTTTTATTAAAT[A/G]CACACCCACACACACATACTTCAGCATACATACATCTAAAACGGCAGGATAACACTCATCTGTATTGAAGAAGGGTAGCAGAAGCTTGCCCAGACACATGCTCCCAATTAGCTGGCCCTCTTTATGGAAATGCCTCATCAATTATACCCA
zSNP24178302	zC215C18	43316			5	66.7	5	2111.17	5	146.95	ATACCCAAAGCTTCAGGATTTGCCACACATAAAGAGAGTTAGCATCTTAATAACCAGCCAGACTATAGAGGAGATGAGATGAATGTGCGTGGATGTTTGCGTTGCACATATGCGCGCATTGACATTCTGGGCCTGATATTAATTCGGAGT[T/C]GACGGATTTAGCTAGAGAAGAGAAAAGCTGTGATCTGATGTGAAAGTTAGGCTTATGATTCCTCTTTCTCTAGTTTGGCATTTTTGACCCAGTTCTTACTAATAAATGTTTGTTTTTTTTGGAGCTGGCTTAGATATTTGCCAAATTGTC
zSNP24178286	zC215C18	43003			5	66.7	5	2111.17	5	146.95	TTGTTATAAACCCAGAAACAAGCTCATTTTCATTTCATGTCCATGCACAAATTTAGCCCAGGTTAAAGGCAGCTTGAACTCGTGCGCAAGTCCAATTACTGTCCTTCCCATTCACGTGCTTGGTTTAAGTGCAGTTTGTGATCCAAGCTG[T/C]GGACTATTTTTATTAAATGCACACCCACACACACATACTTCAGCATACATACATCTAAAACGGCAGGATAACACTCATCTGTATTGAAGAAGGGTAGCAGAAGCTTGCCCAGACACATGCTCCCAATTAGCTGGCCCTCTTTATGGAAAT
zSNP24178288	zC215C18	43021			5	66.7	5	2111.17	5	146.95	CAAGCTCATTTTCATTTCATGTCCATGCACAAATTTAGCCCAGGTTAAAGGCAGCTTGAACTCGTGCGCAAGTCCAATTACTGTCCTTCCCATTCACGTGCTTGGTTTAAGTGCAGTTTGTGATCCAAGCTGTGGACTATTTTTATTAAA[T/C]GCACACCCACACACACATACTTCAGCATACATACATCTAAAACGGCAGGATAACACTCATCTGTATTGAAGAAGGGTAGCAGAAGCTTGCCCAGACACATGCTCCCAATTAGCTGGCCCTCTTTATGGAAATGCCTCATCAATTATACCC
zSNP24178313	zC215C18	43424			5	66.7	5	2111.17	5	146.95	TATGCGCGCATTGACATTCTGGGCCTGATATTAATTCGGAGTCGACGGATTTAGCTAGAGAAGAGAAAAGCTGTGATCTGATGTGAAAGTTAGGCTTATGATTCCTCTTTCTCTAGTTTGGCATTTTTGACCCAGTTCTTACTAATAAAT[A/G]TTTGTTTTTTTTGGAGCTGGCTTAGATATTTGCCAAATTGTCAACAAATTCTCAAGGCGGAAAATTATTAGATTATAGACCTTCTCGGTGTCTTTAGAACAGAATATGAATTCTCTTTTTGTGAATTGTAACGGATCACGCTGCGACAAA
zSNP24178505	zC215C18	46394			5	66.7	5	2111.17	5	146.95	GGGCGATAAACAGTTCTGGAAGTAAGTATTAGTTTAGGGGTGATATTTATGACATATTTATTTATGCTCTTGATAAAATCTCCAGTACATGGACAAATAAATAAATAAAAGATAATACAGTTAAACAACATACAACTGGACCACAAAAGT[A/T]AAACAAAATGTATGTACATCATTCTCATGAAAAGCAAATGTTCATATATTGAGATAGGATAGATGTGGGGATTTTAACTGTTCATAGATGGCCTCAAGGAAAAGCTTTTTTAATTATAAATTAATTTATTATTATAAATTAAATGAGGTT
zSNP24178509	zC215C18	46463			5	66.7	5	2111.17	5	146.95	TTGATAAAATCTCCAGTACATGGACAAATAAATAAATAAAAGATAATACAGTTAAACAACATACAACTGGACCACAAAAGTAAAACAAAATGTATGTACATCATTCTCATGAAAAGCAAATGTTCATATATTGAGATAGGATAGATGTGG[A/G]GATTTTAACTGTTCATAGATGGCCTCAAGGAAAAGCTTTTTTAATTATAAATTAATTTATTATTATAAATTAAATGAGGTTTATATTTTTGTGATCGACTGCAACAGGTTCAAAAAGTCAACTAATTTTCTCCATAGGGAAATTCGTTTT
zSNP24178354	zC215C18	44003			5	66.7	5	2111.17	5	146.95	ATGAGTTGATCATGCCTGGCTCATAACTCTCCATGCCGCTGCCTGACAAGATTAAACCAGTTCCGCAGGGAAACCTAGTAGGTCTTGGACAGGAGGTGCGGAGCAGTTTCATCCAGAAGCTTCTTCTCTGAAATGTGTGCAAATCTATCT[A/G]TCGGGAATGATGTCTGGGTGAGATTTGGGCAGAAAAAAAAGACAAATACCACATGGTGTTCGCTTAGAGAGACAACATCTGAGAAAGAGAAACTTGTGCAAGTGTTCAAACAGAAGCGGTGACAGGACCGAACAGTGCGGCGATAGACTC
zSNP24178436	zC215C18	44943			5	66.7	5	2111.17	5	146.95	TGGCCGTACTTAGGCATTCGCCTTGAAAAACAGCAGCGTTTGGCAGTGCCATTCGCATTTCTGAGAGCTTTACTTGCCCGGCGTGATTGGTGGGGGTCCAGTGACAAATATCTTTCAAATCCATTTTTCAATGTAGACTATTCAAAGCCC[A/C]GAATAATGAAGGATTGAGGGTTTTTAACCAAGAATTAAGTCTTTAGATCACGGCAAACACAACAGCGATCTCCAGAGATGATGACAGACTCACCACGCCGAGTCTTTTCTCCTTCCAAAAAAATCACATACGGCAGCGTGAGGGGAAGCG
zSNP24178285	zC215C18	42981			5	66.7	5	2111.17	5	146.95	CAAAAATAAGAACAAAAAAGTATTGTTATAAACCCAGAAACAAGCTCATTTTCATTTCATGTCCATGCACAAATTTAGCCCAGGTTAAAGGCAGCTTGAACTCGTGCGCAAGTCCAATTACTGTCCTTCCCATTCACGTGCTTGGTTTAA[A/G]TGCAGTTTGTGATCCAAGCTGTGGACTATTTTTATTAAATGCACACCCACACACACATACTTCAGCATACATACATCTAAAACGGCAGGATAACACTCATCTGTATTGAAGAAGGGTAGCAGAAGCTTGCCCAGACACATGCTCCCAATT
zSNP24178273	zC215C18	42762			5	66.7	5	2111.17	5	146.95	TGCTCAATCATTCATATTATAGGGAACTTTCTATCATATATTTTAAAAATGTAGTTTATTCACATGAAATAAATGTTAAATCTTTAAAATCTAAAAGTCAAACATTTAATGCACTGCATTTTTTTGTGATAACTGATACTTTTAGGATTA[T/C]TTAATAAGAGATGTAATAGAAAATTGTTGAAAACTCTGAATCAGTTAAAATTTATTTGTTAGTAAATTCAAAAATAAGAACAAAAAAGTATTGTTATAAACCCAGAAACAAGCTCATTTTCATTTCATGTCCATGCACAAATTTAGCCCA
zSNP24178275	zC215C18	42810			5	66.7	5	2111.17	5	146.95	ATGTAGTTTATTCACATGAAATAAATGTTAAATCTTTAAAATCTAAAAGTCAAACATTTAATGCACTGCATTTTTTTGTGATAACTGATACTTTTAGGATTACTTAATAAGAGATGTAATAGAAAATTGTTGAAAACTCTGAATCAGTTA[A/C]AATTTATTTGTTAGTAAATTCAAAAATAAGAACAAAAAAGTATTGTTATAAACCCAGAAACAAGCTCATTTTCATTTCATGTCCATGCACAAATTTAGCCCAGGTTAAAGGCAGCTTGAACTCGTGCGCAAGTCCAATTACTGTCCTTCC
zSNP24178267	zC215C18	42627			5	66.7	5	2111.17	5	146.95	TATGTTTCTCTTACATTATGTGCAAGCCTTTGTCCTTCTGCCTGGTTAAATTTGTTTTAACTTATTAAGCCTTATCAATAGCTGCTTTGATTCTTTATCCAGTTTTAAAAATAATCTAGAAATAAAAAAAAAACATGCTCAATCATTCAT[A/T]TTATAGGGAACTTTCTATCATATATTTTAAAAATGTAGTTTATTCACATGAAATAAATGTTAAATCTTTAAAATCTAAAAGTCAAACATTTAATGCACTGCATTTTTTTGTGATAACTGATACTTTTAGGATTACTTAATAAGAGATGTA
zSNP24178272	zC215C18	42701			5	66.7	5	2111.17	5	146.95	TCAATAGCTGCTTTGATTCTTTATCCAGTTTTAAAAATAATCTAGAAATAAAAAAAAAACATGCTCAATCATTCATATTATAGGGAACTTTCTATCATATATTTTAAAAATGTAGTTTATTCACATGAAATAAATGTTAAATCTTTAAAA[T/G]CTAAAAGTCAAACATTTAATGCACTGCATTTTTTTGTGATAACTGATACTTTTAGGATTACTTAATAAGAGATGTAATAGAAAATTGTTGAAAACTCTGAATCAGTTAAAATTTATTTGTTAGTAAATTCAAAAATAAGAACAAAAAAGT
zSNP24178276	zC215C18	42816			5	66.7	5	2111.17	5	146.95	TTTATTCACATGAAATAAATGTTAAATCTTTAAAATCTAAAAGTCAAACATTTAATGCACTGCATTTTTTTGTGATAACTGATACTTTTAGGATTACTTAATAAGAGATGTAATAGAAAATTGTTGAAAACTCTGAATCAGTTAAAATTT[A/T]TTTGTTAGTAAATTCAAAAATAAGAACAAAAAAGTATTGTTATAAACCCAGAAACAAGCTCATTTTCATTTCATGTCCATGCACAAATTTAGCCCAGGTTAAAGGCAGCTTGAACTCGTGCGCAAGTCCAATTACTGTCCTTCCCATTCA
zSNP24178279	zC215C18	42833			5	66.7	5	2111.17	5	146.95	AATGTTAAATCTTTAAAATCTAAAAGTCAAACATTTAATGCACTGCATTTTTTTGTGATAACTGATACTTTTAGGATTACTTAATAAGAGATGTAATAGAAAATTGTTGAAAACTCTGAATCAGTTAAAATTTATTTGTTAGTAAATTCA[A/T]AAATAAGAACAAAAAAGTATTGTTATAAACCCAGAAACAAGCTCATTTTCATTTCATGTCCATGCACAAATTTAGCCCAGGTTAAAGGCAGCTTGAACTCGTGCGCAAGTCCAATTACTGTCCTTCCCATTCACGTGCTTGGTTTAAGTG
zSNP24178280	zC215C18	42850			5	66.7	5	2111.17	5	146.95	ATCTAAAAGTCAAACATTTAATGCACTGCATTTTTTTGTGATAACTGATACTTTTAGGATTACTTAATAAGAGATGTAATAGAAAATTGTTGAAAACTCTGAATCAGTTAAAATTTATTTGTTAGTAAATTCAAAAATAAGAACAAAAAA[C/G]TATTGTTATAAACCCAGAAACAAGCTCATTTTCATTTCATGTCCATGCACAAATTTAGCCCAGGTTAAAGGCAGCTTGAACTCGTGCGCAAGTCCAATTACTGTCCTTCCCATTCACGTGCTTGGTTTAAGTGCAGTTTGTGATCCAAGC
zSNP24178277	zC215C18	42830			5	66.7	5	2111.17	5	146.95	ATAAATGTTAAATCTTTAAAATCTAAAAGTCAAACATTTAATGCACTGCATTTTTTTGTGATAACTGATACTTTTAGGATTACTTAATAAGAGATGTAATAGAAAATTGTTGAAAACTCTGAATCAGTTAAAATTTATTTGTTAGTAAAT[T/G]CAAAAATAAGAACAAAAAAGTATTGTTATAAACCCAGAAACAAGCTCATTTTCATTTCATGTCCATGCACAAATTTAGCCCAGGTTAAAGGCAGCTTGAACTCGTGCGCAAGTCCAATTACTGTCCTTCCCATTCACGTGCTTGGTTTAA
zSNP24178278	zC215C18	42831			5	66.7	5	2111.17	5	146.95	TAAATGTTAAATCTTTAAAATCTAAAAGTCAAACATTTAATGCACTGCATTTTTTTGTGATAACTGATACTTTTAGGATTACTTAATAAGAGATGTAATAGAAAATTGTTGAAAACTCTGAATCAGTTAAAATTTATTTGTTAGTAAATT[A/C]AAAAATAAGAACAAAAAAGTATTGTTATAAACCCAGAAACAAGCTCATTTTCATTTCATGTCCATGCACAAATTTAGCCCAGGTTAAAGGCAGCTTGAACTCGTGCGCAAGTCCAATTACTGTCCTTCCCATTCACGTGCTTGGTTTAAG
zSNP24178717	zC215C18	50075			5	66.7	5	2111.17	5	146.95	GTTACTGCTAAAGAGCTTCACCAGTACCGCGCTACTCATGACATACGCCGCAAACCGCTGACCAGAGAGGGCTTTCGCAGGTCTGCACCACCACGCTTATCACCTGACGATTCATTCTTCGTCTCTAACAGGTGAGTTTGGGCTTGCTCT[A/G]AACTGTGTGTTCAGTGCATTTGCTTTTGCTGATAGTAATCAGATGCAGACAATAATTTTTTTGTAAATGCAATGATGTACATGGTTTTTAATTGAAACTATTACCAGACCTTTTTGACGTTATTACGACGTTATTTAAAAGCATAATAAA
zSNP24178718	zC215C18	50077			5	66.7	5	2111.17	5	146.95	TACTGCTAAAGAGCTTCACCAGTACCGCGCTACTCATGACATACGCCGCAAACCGCTGACCAGAGAGGGCTTTCGCAGGTCTGCACCACCACGCTTATCACCTGACGATTCATTCTTCGTCTCTAACAGGTGAGTTTGGGCTTGCTCTAA[A/G]CTGTGTGTTCAGTGCATTTGCTTTTGCTGATAGTAATCAGATGCAGACAATAATTTTTTTGTAAATGCAATGATGTACATGGTTTTTAATTGAAACTATTACCAGACCTTTTTGACGTTATTACGACGTTATTTAAAAGCATAATAAAAA
zSNP24178668	zC215C18	49110			5	66.7	5	2111.17	5	146.95	TGATCTCTGCTCAGTTTTTGAACATGTCAACAAGAACCCCGCCGAAAGCCTGTGCCTACTGCTATTTAGCGCTGCCAGTCAACAAAGCCATTAAAAGCTGTTGCCTCTGCCTTGAATGGCTTGCTGATCCGTCTATGGCTGTATCGGAAA[T/G]TTGGAATACTGCTAACATTAAGTGTTCAGAAGAAGAGGAAGTCATTTATTTAAAATGTCAATATCAATGTAATAAAAATAAAGTATTTTAGATGGACGTTGAGTTATCTATTAGCACACATGCTTCAAAACAGTGACAAAATTTGCATTT
zSNP24178669	zC215C18	49167			5	66.7	5	2111.17	5	146.95	ACTGCTATTTAGCGCTGCCAGTCAACAAAGCCATTAAAAGCTGTTGCCTCTGCCTTGAATGGCTTGCTGATCCGTCTATGGCTGTATCGGAAATTTGGAATACTGCTAACATTAAGTGTTCAGAAGAAGAGGAAGTCATTTATTTAAAAT[C/G]TCAATATCAATGTAATAAAAATAAAGTATTTTAGATGGACGTTGAGTTATCTATTAGCACACATGCTTCAAAACAGTGACAAAATTTGCATTTAGAAAATATAAGAACATGTAAAGCTTGTAGTTTGACACTTCCGCCTAAATGGAGCAA
zSNP24178724	zC215C18	50136			5	66.7	5	2111.17	5	146.95	CCAGAGAGGGCTTTCGCAGGTCTGCACCACCACGCTTATCACCTGACGATTCATTCTTCGTCTCTAACAGGTGAGTTTGGGCTTGCTCTAAACTGTGTGTTCAGTGCATTTGCTTTTGCTGATAGTAATCAGATGCAGACAATAATTTTT[A/T]TGTAAATGCAATGATGTACATGGTTTTTAATTGAAACTATTACCAGACCTTTTTGACGTTATTACGACGTTATTTAAAAGCATAATAAAAAAAAAAATTGTCATCTGTTTAGCAATCTGTTACTTTAATGAAATTTACTTTCTCAAGCCC
zSNP24178739	zC215C18	50270			5	66.7	5	2111.17	5	146.95	GCAGACAATAATTTTTTTGTAAATGCAATGATGTACATGGTTTTTAATTGAAACTATTACCAGACCTTTTTGACGTTATTACGACGTTATTTAAAAGCATAATAAAAAAAAAAATTGTCATCTGTTTAGCAATCTGTTACTTTAATGAAA[T/C]TTACTTTCTCAAGCCCCAGTCTTGGTTTCTTTCTCTGTTTACGTCTTCCACCCTTATATACACTCCCAAACACAGCTGAACGTTCAACACTTGATACTGCAGAAAAATAAATATTTGTCAGCCAGAAAGTGTTATCTTTTAAAACCAAAA
zSNP24178748	zC215C18	50395			5	66.7	5	2111.17	5	146.95	TTAGCAATCTGTTACTTTAATGAAATTTACTTTCTCAAGCCCCAGTCTTGGTTTCTTTCTCTGTTTACGTCTTCCACCCTTATATACACTCCCAAACACAGCTGAACGTTCAACACTTGATACTGCAGAAAAATAAATATTTGTCAGCCA[A/G]AAAGTGTTATCTTTTAAAACCAAAATAGTTTGTTCATATTCAAGAGCATAGGAAAAATGACAAATCATTATATATATATATATATATATATATATATATATATATATATATATATATATATATATATATATATATATATATATATAAAGA
zSNP24178736	zC215C18	50249			5	66.7	5	2111.17	5	146.95	TTTTGCTGATAGTAATCAGATGCAGACAATAATTTTTTTGTAAATGCAATGATGTACATGGTTTTTAATTGAAACTATTACCAGACCTTTTTGACGTTATTACGACGTTATTTAAAAGCATAATAAAAAAAAAAATTGTCATCTGTTTAG[A/C]AATCTGTTACTTTAATGAAATTTACTTTCTCAAGCCCCAGTCTTGGTTTCTTTCTCTGTTTACGTCTTCCACCCTTATATACACTCCCAAACACAGCTGAACGTTCAACACTTGATACTGCAGAAAAATAAATATTTGTCAGCCAGAAAG
zSNP24178737	zC215C18	50250			5	66.7	5	2111.17	5	146.95	TTTGCTGATAGTAATCAGATGCAGACAATAATTTTTTTGTAAATGCAATGATGTACATGGTTTTTAATTGAAACTATTACCAGACCTTTTTGACGTTATTACGACGTTATTTAAAAGCATAATAAAAAAAAAAATTGTCATCTGTTTAGC[A/C]ATCTGTTACTTTAATGAAATTTACTTTCTCAAGCCCCAGTCTTGGTTTCTTTCTCTGTTTACGTCTTCCACCCTTATATACACTCCCAAACACAGCTGAACGTTCAACACTTGATACTGCAGAAAAATAAATATTTGTCAGCCAGAAAGT
zSNP24178664	zC215C18	48946			5	66.7	5	2111.17	5	146.95	CTTTAATTATGCTTTTCCAAAACGGACGACAGGCTGTGACTGCAAGTGTCAAGCCCTTATGCAGTCCCATGAACTCTGGATGCAGTTGTAGGCCGAGTTTACCCTGTCATGCTTATCTAAGCTTAGTCATCACAAATCCTAATGGAAGTA[A/T]TATTGCAGGAAACTGATCTCTGCTCAGTTTTTGAACATGTCAACAAGAACCCCGCCGAAAGCCTGTGCCTACTGCTATTTAGCGCTGCCAGTCAACAAAGCCATTAAAAGCTGTTGCCTCTGCCTTGAATGGCTTGCTGATCCGTCTATG
zSNP24178533	zC215C18	46560			5	66.7	5	2111.17	5	146.95	ACATCATTCTCATGAAAAGCAAATGTTCATATATTGAGATAGGATAGATGTGGGGATTTTAACTGTTCATAGATGGCCTCAAGGAAAAGCTTTTTTAATTATAAATTAATTTATTATTATAAATTAAATGAGGTTTATATTTTTGTGATC[A/G]ACTGCAACAGGTTCAAAAAGTCAACTAATTTTCTCCATAGGGAAATTCGTTTTAAACAATAACTGTTCATCCTTTAAAGACAAACTATGAATTCTGAGGTAGTAAATTGATTGTAAATTATTTGTGGAACTCATCTGTTCACATTAATTC
zSNP24178541	zC215C18	46614			5	66.7	5	2111.17	5	146.95	GATTTTAACTGTTCATAGATGGCCTCAAGGAAAAGCTTTTTTAATTATAAATTAATTTATTATTATAAATTAAATGAGGTTTATATTTTTGTGATCGACTGCAACAGGTTCAAAAAGTCAACTAATTTTCTCCATAGGGAAATTCGTTTT[A/T]AACAATAACTGTTCATCCTTTAAAGACAAACTATGAATTCTGAGGTAGTAAATTGATTGTAAATTATTTGTGGAACTCATCTGTTCACATTAATTCTACTTTTGTGTTTAATACCAGAATTTCTGCAGGAAAATACATTCACATATTGCT
zSNP24178510	zC215C18	46464			5	66.7	5	2111.17	5	146.95	TGATAAAATCTCCAGTACATGGACAAATAAATAAATAAAAGATAATACAGTTAAACAACATACAACTGGACCACAAAAGTAAAACAAAATGTATGTACATCATTCTCATGAAAAGCAAATGTTCATATATTGAGATAGGATAGATGTGGG[A/G]ATTTTAACTGTTCATAGATGGCCTCAAGGAAAAGCTTTTTTAATTATAAATTAATTTATTATTATAAATTAAATGAGGTTTATATTTTTGTGATCGACTGCAACAGGTTCAAAAAGTCAACTAATTTTCTCCATAGGGAAATTCGTTTTA
zSNP24178521	zC215C18	46525			5	66.7	5	2111.17	5	146.95	ACAACTGGACCACAAAAGTAAAACAAAATGTATGTACATCATTCTCATGAAAAGCAAATGTTCATATATTGAGATAGGATAGATGTGGGGATTTTAACTGTTCATAGATGGCCTCAAGGAAAAGCTTTTTTAATTATAAATTAATTTATT[A/T]TTATAAATTAAATGAGGTTTATATTTTTGTGATCGACTGCAACAGGTTCAAAAAGTCAACTAATTTTCTCCATAGGGAAATTCGTTTTAAACAATAACTGTTCATCCTTTAAAGACAAACTATGAATTCTGAGGTAGTAAATTGATTGTA
zSNP24178553	zC215C18	46798			5	66.7	5	2111.17	5	146.95	TGAATTCTGAGGTAGTAAATTGATTGTAAATTATTTGTGGAACTCATCTGTTCACATTAATTCTACTTTTGTGTTTAATACCAGAATTTCTGCAGGAAAATACATTCACATATTGCTGTACATAATTTCCACAAACTTCCATCAGCAAAG[A/T]GCTCACAATGAAATCAGCCTCTTAAAATACTTAAATATGTGTATACGTGCAGATTCTAGAAATGTTTCTACAAAAAGAACTAACACCTTTAAACAAACAGTTTTAATATTATATTGAACATTGCTTAATTTTTTATTATTTCATTTTAAT
zSNP24178640	zC215C18	48163			5	66.7	5	2111.17	5	146.95	ATGCAACTCTCAAAACAGCCAGTTCACGAATATGTACGTGACTGTCAGATGCGCTCCATAGTGATAAATAGATGCCCAAACAGACTTTGAACATGCGATTTGAAGAGGAGCAAAAGTGGACACTCTGGGTTTTATGTGCGTGTTCGAACA[T/G]ACATAATAATCATATTAATAACAATAATAACATCTAAACGTCAATCTTGGTGGGTTTTCTTTTGAACACTACTAATTTTGCCTTAAATGAGCATAAACAGTTAGGAAAGTAATCGAATATTCATCTCTAATTTTCACATCCCAATGTTGA
zSNP24178642	zC215C18	48244			5	66.7	5	2111.17	5	146.95	AGACTTTGAACATGCGATTTGAAGAGGAGCAAAAGTGGACACTCTGGGTTTTATGTGCGTGTTCGAACATACATAATAATCATATTAATAACAATAATAACATCTAAACGTCAATCTTGGTGGGTTTTCTTTTGAACACTACTAATTTTG[T/C]CTTAAATGAGCATAAACAGTTAGGAAAGTAATCGAATATTCATCTCTAATTTTCACATCCCAATGTTGAACGGTATGGGCTATAAACATATGTTATCATGACTATTGATCATATCATAAGTAAAGAGTGCTTCATCTCAGCACTATGTGT
zSNP24178556	zC215C18	46856			5	66.7	5	2111.17	5	146.95	AATTCTACTTTTGTGTTTAATACCAGAATTTCTGCAGGAAAATACATTCACATATTGCTGTACATAATTTCCACAAACTTCCATCAGCAAAGTGCTCACAATGAAATCAGCCTCTTAAAATACTTAAATATGTGTATACGTGCAGATTCT[A/G]GAAATGTTTCTACAAAAAGAACTAACACCTTTAAACAAACAGTTTTAATATTATATTGAACATTGCTTAATTTTTTATTATTTCATTTTAATTTCCTTTCTGGAATTGTTATACTTTTAAATACTTTCATTAGATTATTAATTCTAGTCA
zSNP24178563	zC215C18	46893			5	66.7	5	2111.17	5	146.95	GAAAATACATTCACATATTGCTGTACATAATTTCCACAAACTTCCATCAGCAAAGTGCTCACAATGAAATCAGCCTCTTAAAATACTTAAATATGTGTATACGTGCAGATTCTAGAAATGTTTCTACAAAAAGAACTAACACCTTTAAAC[A/T]AACAGTTTTAATATTATATTGAACATTGCTTAATTTTTTATTATTTCATTTTAATTTCCTTTCTGGAATTGTTATACTTTTAAATACTTTCATTAGATTATTAATTCTAGTCATTAAAGTATACAGTTTTGTGTCTTTTTGTCCGATTTT
zSNP24179249	zC215C18	64806			5	66.7	5	2111.17	5	146.95	CTTGGTGCTGAAACTGACCCGCGCGTTCACGTTTCGCTTTTGAGGAACTCTACGAGAACACATTCAACAAAGCAGCTAAATCAATCAGAAATAAAGGACTCGTGACTTGTTTTCTGGGAAAGGATTAAACTGTTTTTTTTTTTTTTCATC[T/G]AAAATGATCAGAAGTTTAACGTTTTAATTCGGCAGTTTCTTCCAGCTGCATTCCCAAAACCAGTGTCATAAAGGACAAATGCACATTTGATATTGATTTGACTCGCGATGGAGGTATCAAACGGCTCGAGCTTTGGGATCGAGTCTATAC
zSNP24179940	zC215C18	73685			5	66.7	5	2111.17	5	146.95	ACGAGTCAAAACCCAACATGGCGATGAAGATGTTGTACATGTACAAGTAAAGCTAGAGAACTAAGCTGTATGACATTTTGGAAGGACCAAAGGGCTGGAAAAAGGCTCAAGAAGTTAGGGGGTACTGATTACTAATTAAAGCGAAATGAG[T/C]GAAAAAAATGTTTGTTTTAACAGCCCCTTTCACACATATTCTTTACTGGAAAATCACTGGTAAATTGAAGTAAAGGAATCATTAACAGTTAACGGTTACATTACATCTAGAAAAAAATCAGGTATACCCTAACAGACAAGGTTTTGTTAT
zSNP24179945	zC215C18	73695			5	66.7	5	2111.17	5	146.95	ACCCAACATGGCGATGAAGATGTTGTACATGTACAAGTAAAGCTAGAGAACTAAGCTGTATGACATTTTGGAAGGACCAAAGGGCTGGAAAAAGGCTCAAGAAGTTAGGGGGTACTGATTACTAATTAAAGCGAAATGAGCGAAAAAAAT[-/G]TTTGTTTTAACAGCCCCTTTCACACATATTCTTTACTGGAAAATCACTGGTAAATTGAAGTAAAGGAATCATTAACAGTTAACGGTTACATTACATCTAGAAAAAAATCAGGTATACCCTAACAGACAAGGTTTTGTTATTAGAAAAATT
zSNP24179921	zC215C18	73506			5	66.7	5	2111.17	5	146.95	CTGTTGGCTGTTGTCTGGGCAGTTTGGGAGCATTATGGCCGCTCTGGGGCAGCTCCTCTGGGACTGAACTATTGTGCCGCTCCATGGGTTTCATTCACAGGTCCTGCTGCAGGTCACTATGCCAATTACTAGTGGTTAGACACATGCTTC[A/T]CTTGCTAGTGTCTGAAGCAGCATGTGGCACGAGTCAAAACCCAACATGGCGATGAAGATGTTGTACATGTACAAGTAAAGCTAGAGAACTAAGCTGTATGACATTTTGGAAGGACCAAAGGGCTGGAAAAAGGCTCAAGAAGTTAGGGGG
zSNP24179930	zC215C18	73627			5	66.7	5	2111.17	5	146.95	CCAATTACTAGTGGTTAGACACATGCTTCTCTTGCTAGTGTCTGAAGCAGCATGTGGCACGAGTCAAAACCCAACATGGCGATGAAGATGTTGTACATGTACAAGTAAAGCTAGAGAACTAAGCTGTATGACATTTTGGAAGGACCAAAG[A/G]GCTGGAAAAAGGCTCAAGAAGTTAGGGGGTACTGATTACTAATTAAAGCGAAATGAGCGAAAAAAATGTTTGTTTTAACAGCCCCTTTCACACATATTCTTTACTGGAAAATCACTGGTAAATTGAAGTAAAGGAATCATTAACAGTTAA
zSNP24179955	zC215C18	73760			5	66.7	5	2111.17	5	146.95	TTTTGGAAGGACCAAAGGGCTGGAAAAAGGCTCAAGAAGTTAGGGGGTACTGATTACTAATTAAAGCGAAATGAGCGAAAAAAATGTTTGTTTTAACAGCCCCTTTCACACATATTCTTTACTGGAAAATCACTGGTAAATTGAAGTAAA[A/G]GAATCATTAACAGTTAACGGTTACATTACATCTAGAAAAAAATCAGGTATACCCTAACAGACAAGGTTTTGTTATTAGAAAAATTGGGTCCCCTTTCATTTCCTTTTTACAAATTTGTGATAAGTACGTTTACTATGCCTTTAGTACCTA
zSNP24179959	zC215C18	73835			5	66.7	5	2111.17	5	146.95	CGAAAAAAATGTTTGTTTTAACAGCCCCTTTCACACATATTCTTTACTGGAAAATCACTGGTAAATTGAAGTAAAGGAATCATTAACAGTTAACGGTTACATTACATCTAGAAAAAAATCAGGTATACCCTAACAGACAAGGTTTTGTTA[T/C]TAGAAAAATTGGGTCCCCTTTCATTTCCTTTTTACAAATTTGTGATAAGTACGTTTACTATGCCTTTAGTACCTACTTTTACCACTGGATAACACCAGTGGGTGGTTGGTTGGGGGAAAGCATGTTTATTTTTTAGTTTAATTATTATTT
zSNP24179960	zC215C18	73857			5	66.7	5	2111.17	5	146.95	AGCCCCTTTCACACATATTCTTTACTGGAAAATCACTGGTAAATTGAAGTAAAGGAATCATTAACAGTTAACGGTTACATTACATCTAGAAAAAAATCAGGTATACCCTAACAGACAAGGTTTTGTTATTAGAAAAATTGGGTCCCCTTT[A/C]ATTTCCTTTTTACAAATTTGTGATAAGTACGTTTACTATGCCTTTAGTACCTACTTTTACCACTGGATAACACCAGTGGGTGGTTGGTTGGGGGAAAGCATGTTTATTTTTTAGTTTAATTATTATTTTTATGACTGTTGGTTGCTTTTT
zSNP24179956	zC215C18	73772			5	66.7	5	2111.17	5	146.95	CAAAGGGCTGGAAAAAGGCTCAAGAAGTTAGGGGGTACTGATTACTAATTAAAGCGAAATGAGCGAAAAAAATGTTTGTTTTAACAGCCCCTTTCACACATATTCTTTACTGGAAAATCACTGGTAAATTGAAGTAAAGGAATCATTAAC[-/A]GTTAACGGTTACATTACATCTAGAAAAAAATCAGGTATACCCTAACAGACAAGGTTTTGTTATTAGAAAAATTGGGTCCCCTTTCATTTCCTTTTTACAAATTTGTGATAAGTACGTTTACTATGCCTTTAGTACCTACTTTTACCACTG
zSNP24179958	zC215C18	73818			5	66.7	5	2111.17	5	146.95	AATTAAAGCGAAATGAGCGAAAAAAATGTTTGTTTTAACAGCCCCTTTCACACATATTCTTTACTGGAAAATCACTGGTAAATTGAAGTAAAGGAATCATTAACAGTTAACGGTTACATTACATCTAGAAAAAAATCAGGTATACCCTAA[T/C]AGACAAGGTTTTGTTATTAGAAAAATTGGGTCCCCTTTCATTTCCTTTTTACAAATTTGTGATAAGTACGTTTACTATGCCTTTAGTACCTACTTTTACCACTGGATAACACCAGTGGGTGGTTGGTTGGGGGAAAGCATGTTTATTTTT
zSNP24179894	zC215C18	73157			5	66.7	5	2111.17	5	146.95	CCAGAGCTCTTTGTTGTTTAGTCATATGTGTGTGTGTGTGTGTGTGTGTGTGTGTGTGTGTGTGTGTTCATATTGGTGTGATCTACTCATTAGATAAATCTTGTCTGGACATGGACGGTGTTCACCACAGCCGGCTGTAATGAAGTCTCT[A/C]CTGACAGGACGGCTAGACTCGACCGGGAGTGTGGAACACAACACAGCAATGCCACTCAAACACAATTACACACAATATAGTAAAGGTTAACACTGACCAGTTAAGCACCATCAACATGAATATTCTATATGTCCAGAGCGATGGCTGGTG
zSNP24179718	zC215C18	70874			5	66.7	5	2111.17	5	146.95	TTGATTCAGCTCATTTTAAATAAGTCGTTTGAACAAAAAAAAAAAAAAACGAAAATTTTTTTTTAGTGCAGTAACTGAAACAAATGGTTCATTGGATTTACTACAATTAAGATAAGTGGTTGCAAACAGTTTATTTGGGCTGAAATTAAA[A/C]AAAAAAATTAGATTTAGTGACGTAAAACTTTAATTGTTTGCTTTAAATTCATCCCAAATCAATTGTTTGCAATCACTTACCTTCAAAATGTAGTAAATCCAATGAACCATTTTTTTTAATGTAGGTTGGAGTTAAAAATCAAAGATCGTA
zSNP24179720	zC215C18	70878			5	66.7	5	2111.17	5	146.95	TTCAGCTCATTTTAAATAAGTCGTTTGAACAAAAAAAAAAAAAAACGAAAATTTTTTTTTAGTGCAGTAACTGAAACAAATGGTTCATTGGATTTACTACAATTAAGATAAGTGGTTGCAAACAGTTTATTTGGGCTGAAATTAAAAAAA[A/C]AAATTAGATTTAGTGACGTAAAACTTTAATTGTTTGCTTTAAATTCATCCCAAATCAATTGTTTGCAATCACTTACCTTCAAAATGTAGTAAATCCAATGAACCATTTTTTTTAATGTAGGTTGGAGTTAAAAATCAAAGATCGTATATA
zSNP24179709	zC215C18	70777			5	66.7	5	2111.17	5	146.95	ACATAAATCGATTATGTTAACTTCATTATCTTCACAAATTTAAGTGGATTGAAGAAAATCTATTAAGTTTTCCCCTCCCCAAAAAACTCAAGACGGGTTGATTCAGCTCATTTTAAATAAGTCGTTTGAACAAAAAAAAAAAAAAACGAA[A/T]ATTTTTTTTTAGTGCAGTAACTGAAACAAATGGTTCATTGGATTTACTACAATTAAGATAAGTGGTTGCAAACAGTTTATTTGGGCTGAAATTAAAAAAAAAAATTAGATTTAGTGACGTAAAACTTTAATTGTTTGCTTTAAATTCATC
zSNP24179717	zC215C18	70816			5	66.7	5	2111.17	5	146.95	TTAAGTGGATTGAAGAAAATCTATTAAGTTTTCCCCTCCCCAAAAAACTCAAGACGGGTTGATTCAGCTCATTTTAAATAAGTCGTTTGAACAAAAAAAAAAAAAAACGAAAATTTTTTTTTAGTGCAGTAACTGAAACAAATGGTTCAT[A/T]GGATTTACTACAATTAAGATAAGTGGTTGCAAACAGTTTATTTGGGCTGAAATTAAAAAAAAAAATTAGATTTAGTGACGTAAAACTTTAATTGTTTGCTTTAAATTCATCCCAAATCAATTGTTTGCAATCACTTACCTTCAAAATGTA
zSNP24179724	zC215C18	70894			5	66.7	5	2111.17	5	146.95	TAAGTCGTTTGAACAAAAAAAAAAAAAAACGAAAATTTTTTTTTAGTGCAGTAACTGAAACAAATGGTTCATTGGATTTACTACAATTAAGATAAGTGGTTGCAAACAGTTTATTTGGGCTGAAATTAAAAAAAAAAATTAGATTTAGTG[A/T]CGTAAAACTTTAATTGTTTGCTTTAAATTCATCCCAAATCAATTGTTTGCAATCACTTACCTTCAAAATGTAGTAAATCCAATGAACCATTTTTTTTAATGTAGGTTGGAGTTAAAAATCAAAGATCGTATATATATATATATATATATA
zSNP24179744	zC215C18	70993			5	66.7	5	2111.17	5	146.95	TTGCAAACAGTTTATTTGGGCTGAAATTAAAAAAAAAAATTAGATTTAGTGACGTAAAACTTTAATTGTTTGCTTTAAATTCATCCCAAATCAATTGTTTGCAATCACTTACCTTCAAAATGTAGTAAATCCAATGAACCATTTTTTTTA[A/G]TGTAGGTTGGAGTTAAAAATCAAAGATCGTATATATATATATATATATATATATATATATATATATATATATATATATATATAATAGATGTTTAAAATAAAAATAAAACAAAAGGTTTTTAGTAATTATAATACAAAAACAATTAGGCTT
zSNP24179886	zC215C18	73101			5	66.7	5	2111.17	5	146.95	CCATGGGATTGAAGTGTGTATTTTTGGTGGCTTGTAATGGCCTCTTCTCCTGTGCACCAGAGCTCTTTGTTGTTTAGTCATATGTGTGTGTGTGTGTGTGTGTGTGTGTGTGTGTGTGTGTGTTCATATTGGTGTGATCTACTCATTAGA[T/G]AAATCTTGTCTGGACATGGACGGTGTTCACCACAGCCGGCTGTAATGAAGTCTCTACTGACAGGACGGCTAGACTCGACCGGGAGTGTGGAACACAACACAGCAATGCCACTCAAACACAATTACACACAATATAGTAAAGGTTAACACT
zSNP24179725	zC215C18	70899			5	66.7	5	2111.17	5	146.95	CGTTTGAACAAAAAAAAAAAAAAACGAAAATTTTTTTTTAGTGCAGTAACTGAAACAAATGGTTCATTGGATTTACTACAATTAAGATAAGTGGTTGCAAACAGTTTATTTGGGCTGAAATTAAAAAAAAAAATTAGATTTAGTGACGTA[A/T]AACTTTAATTGTTTGCTTTAAATTCATCCCAAATCAATTGTTTGCAATCACTTACCTTCAAAATGTAGTAAATCCAATGAACCATTTTTTTTAATGTAGGTTGGAGTTAAAAATCAAAGATCGTATATATATATATATATATATATATAT
zSNP24179743	zC215C18	70984			5	66.7	5	2111.17	5	146.95	GATAAGTGGTTGCAAACAGTTTATTTGGGCTGAAATTAAAAAAAAAAATTAGATTTAGTGACGTAAAACTTTAATTGTTTGCTTTAAATTCATCCCAAATCAATTGTTTGCAATCACTTACCTTCAAAATGTAGTAAATCCAATGAACCA[-/T]TTTTTTTAATGTAGGTTGGAGTTAAAAATCAAAGATCGTATATATATATATATATATATATATATATATATATATATATATATATATATATAATAGATGTTTAAAATAAAAATAAAACAAAAGGTTTTTAGTAATTATAATACAAAAACA
zSNP33133202	zC215C18	70339			5	66.7	5	2111.17	5	146.95	GACTGGCTGAACAAATTTCCCACCGTCGTCAATAAAAGACTCGTAGACAGCAGCGGGGGCCTGATGTAAAACTAGTGACTGTTTATCTAATCAATAACTCTGGAGAATGAAGCGGCGCTGTGGCCCCGTGGGGCTGCTTAAGGATCCAAT[AC(20)/(28)]GGTGACACACGACACACTGTACCCCCGGGGCTTCGAGAGGCTATGAGATAGCAGTTATTGTTCTTTTGGTCCCTGAGCACTCTACAGGGACCCCTACAGCCCATATGAAGCATGTATGCACACTTACATGATGGTGTGGGGATTCCATAT
zSNP33133201	zC215C18	61094			5	66.7	5	2111.17	5	146.95	CACGAAACATGCACATTATGTTGGACTCTCACTTTTATATCCCACAATGCTATGTTTTCCCTTTAACTCTTTCCACGCACTCCCCCTCCATCCTCTTTTTCCTCCCTGTCTGGATTTCCTCTGCAAATTACAACCCCCTCCCCACCCTCG[CA(14)/(16)]CGCACCCTGTGGCTGCCTGTCCTGTCGTCCACCCTCAGTCGGCTCTAATGAGGGAGGGAGAGTGTTATTTTGGTTGCACGCCTGCGCTAAATTCTCTCTTGTATGACAGCTGATGGAGAGAGAGAGGAGCGTTAACCTTATAAAAGATTT
zSNP33133208	zC215C18	90766			5	66.7	5	2111.17	5	146.95	AGTGTGCTGCGGTGTCTGGAGTCTGCAGCTATAGAGTTGGTACAGATGGAGAGCAACACAATGTCATGCCAGGCTGTCAGCAGGAACAGAGGCACTCGTTCACTCCAGGAGCTCCTCTGCAGTGTGACAGCATGGTGGAGGAGGAGGTGG[AC(14)/(18)]CTGTCCCTAAAATTTCATATCAACTGACTGCTATGCAACTTGAGCCACATCATCAGATTAATGTAGCAACGTGTCAAATGCTAACAATTTTTTATAGATTTTTAAAAGGAACCTAAATTATCCTTGCTGCTTTAGACTGTTGTTAGTGTC
zSNP33133207	zC215C18	87138			5	66.7	5	2111.17	5	146.95	GCTCACAAAATATATATATTTTTTTAAACACTTCCTGAAAGTTAGCCTATATTCTGTATTATTAGCCTATATTCTATATTGCTAATCTACTGTCTGCTGGAACATTAAAAATGTTGTGTAAAAAAAAAAAAAAAAAAAAAAAAAAAAAAA[AT(34)/(35)]TCTTTTTTTTTCCCTTTTTCATTTATGTATTTATTGTACTTTTGTAATTGATTATTTTTCTTTAAACACCAAGAAAAAATCTTGACCAAAAACCCTTTTTGACGTTTTTATTTATGCCATGGTAAAAACTTTGCTAAATGTATTGGAGGG
zSNP33133196	zC215C18	24345			5	66.7	5	2111.17	5	146.95	TTAATATCTTGTCAGCACCAAAACCTAGTGGTTAAGTGCGCTGATATATAATAACATGCTGTTCACTGCAACTCGAGTTGTATTCACAGCTTGGGAATTGGAAATCGGAATTTCCTGTTTTTAATCTTCACTGTCCTATCCAAAGTAAAG[AT(100)/(24)/(74)]AGATCTTATCTTTAAACATGTCATCCTTGCTGAATTTGCTGAGTAAATTATTAATTTATTTCTGTTAAACAAATAACCATACTGACCCCAAGGTTTTGAATGGCAATGTAAAAATTTATACAACATCTTAGTTTGTGATCATTGTTTTAA
zSNP32955100	zC215C18	70782			5	66.7	5	2111.17	5	146.95	AATCGATTATGTTAACTTCATTATCTTCACAAATTTAAGTGGATTGAAGAAAATCTATTAAGTTTTCCCCTCCCCAAAAAACTCAAGACGGGTTGATTCAGCTCATTTTAAATAAGTCGTTTGAACAAAAAAAAAAAAAAACGAAAATTT[-/TTTT]TTAGTGCAGTAACTGAAACAAATGGTTCATTGGATTTACTACAATTAAGATAAGTGGTTGCAAACAGTTTATTTGGGCTGAAATTAAAAAAAAAAATTAGATTTAGTGACGTAAAACTTTAATTGTTTGCTTTAAATTCATCCCAAATCA
zSNP32955099	zC215C18	70773			5	66.7	5	2111.17	5	146.95	CCCAACATAAATCGATTATGTTAACTTCATTATCTTCACAAATTTAAGTGGATTGAAGAAAATCTATTAAGTTTTCCCCTCCCCAAAAAACTCAAGACGGGTTGATTCAGCTCATTTTAAATAAGTCGTTTGAACAAAAAAAAAAAAAAA[-/CG]AAAATTTTTTTTTAGTGCAGTAACTGAAACAAATGGTTCATTGGATTTACTACAATTAAGATAAGTGGTTGCAAACAGTTTATTTGGGCTGAAATTAAAAAAAAAAATTAGATTTAGTGACGTAAAACTTTAATTGTTTGCTTTAAATTC
zSNP32955109	zC215C18	83436			5	66.7	5	2111.17	5	146.95	AAGATGTGCTTTAGACTGGATGGGTATGTGGTATAAGCTCTCAAGAAACACTGCAGTGCTACGGGAGCAAAAAGAAAAACACTTACTGTACAGAACAGACAGTAAACATTTTCAAGTAATTAAAAGGATACAAATGCAATAAATCAACAA[-/AAAAAA]CTTTTAATTGTGCTTTAATGTTCTATATTAATTTTTCTGTACCAGAAATGTTTTCTGAAATGTGCTTGACTTATTTTTCAACTAATACAATTAACATTGACGAAGTAAACATGCAAAAATTCTTTACACATTTGCATTGGAGCTGAATGA
zSNP32955103	zC215C18	74179			5	66.7	5	2111.17	5	146.95	TTTAAATTGAATTATTTACAAGTAAATGTCCGCTAAAAGAAGATTGCCAGTATAAGCATTTACAAGTTACAGAATGCAATCAATGTCTTGCGACATCTAGTGCAGGCCAATTAGAAAATTCTGATGCTGATGACGCCTTCACATTCATAC[-/TT]TTTAAGAAAATCAAAGCCTCTGAACGCTTTATTCCGAACCATTTAGTTGCTGCCTGTTAATCAGACATTTCAAAGTTCCTTAGTGCCAACTGTGAAAAAAAATAAATAAATCAAATGCTTGTGGTAAAAAGTTTACTTGCAAGAAGGACT
zSNP33133226	zC215C18	40540			5	66.7	5	2111.17	5	146.95	GACTACTGAAACTCATATCTGACTCCAGAGTCACATCAAGATTCTTGACCTCATTTTTTGTTGTTTGACCCCTAGAGTCAAGGTACGCATTTACCTTGAGAACCTCATCTCTGGTCTCACAATAATAATAACAACAACAACAACAATAAG[AAC(30)/(39)]ACTGAGTTATACAAAGGCTGTCTTATTTCATTTTAAATATTTTTTCTTTTATTATTATTATAAAAGACAGTTTTACCACCCTAATTTTTGTTACTTCAATCCCTCTCAGCCAATAAAAATCAAAATAAAATAAAAATAAAATTGTAATTC
zSNP24179978	zC215C18	74062			5	66.7	5	2111.17	5	146.95	TTTTACCACTGGATAACACCAGTGGGTGGTTGGTTGGGGGAAAGCATGTTTATTTTTTAGTTTAATTATTATTTTTATGACTGTTGGTTGCTTTTTTTGTTCGTTTATTTTCTCCTATTTAAATTGAATTATTTACAAGTAAATGTCCGC[T/C]AAAAGAAGATTGCCAGTATAAGCATTTACAAGTTACAGAATGCAATCAATGTCTTGCGACATCTAGTGCAGGCCAATTAGAAAATTCTGATGCTGATGACGCCTTCACATTCATACTTTTTAAGAAAATCAAAGCCTCTGAACGCTTTAT
zSNP24179981	zC215C18	74112			5	66.7	5	2111.17	5	146.95	TATTTTTTAGTTTAATTATTATTTTTATGACTGTTGGTTGCTTTTTTTGTTCGTTTATTTTCTCCTATTTAAATTGAATTATTTACAAGTAAATGTCCGCTAAAAGAAGATTGCCAGTATAAGCATTTACAAGTTACAGAATGCAATCAA[T/G]GTCTTGCGACATCTAGTGCAGGCCAATTAGAAAATTCTGATGCTGATGACGCCTTCACATTCATACTTTTTAAGAAAATCAAAGCCTCTGAACGCTTTATTCCGAACCATTTAGTTGCTGCCTGTTAATCAGACATTTCAAAGTTCCTTA
zSNP24179961	zC215C18	73867			5	66.7	5	2111.17	5	146.95	ACACATATTCTTTACTGGAAAATCACTGGTAAATTGAAGTAAAGGAATCATTAACAGTTAACGGTTACATTACATCTAGAAAAAAATCAGGTATACCCTAACAGACAAGGTTTTGTTATTAGAAAAATTGGGTCCCCTTTCATTTCCTTT[T/C]TACAAATTTGTGATAAGTACGTTTACTATGCCTTTAGTACCTACTTTTACCACTGGATAACACCAGTGGGTGGTTGGTTGGGGGAAAGCATGTTTATTTTTTAGTTTAATTATTATTTTTATGACTGTTGGTTGCTTTTTTTGTTCGTTT
zSNP24179972	zC215C18	74013			5	66.7	5	2111.17	5	146.95	CTTTTTACAAATTTGTGATAAGTACGTTTACTATGCCTTTAGTACCTACTTTTACCACTGGATAACACCAGTGGGTGGTTGGTTGGGGGAAAGCATGTTTATTTTTTAGTTTAATTATTATTTTTATGACTGTTGGTTGCTTTTTTTGTT[T/C]GTTTATTTTCTCCTATTTAAATTGAATTATTTACAAGTAAATGTCCGCTAAAAGAAGATTGCCAGTATAAGCATTTACAAGTTACAGAATGCAATCAATGTCTTGCGACATCTAGTGCAGGCCAATTAGAAAATTCTGATGCTGATGACG
zSNP24179986	zC215C18	74128			5	66.7	5	2111.17	5	146.95	TATTATTTTTATGACTGTTGGTTGCTTTTTTTGTTCGTTTATTTTCTCCTATTTAAATTGAATTATTTACAAGTAAATGTCCGCTAAAAGAAGATTGCCAGTATAAGCATTTACAAGTTACAGAATGCAATCAATGTCTTGCGACATCTA[A/G]TGCAGGCCAATTAGAAAATTCTGATGCTGATGACGCCTTCACATTCATACTTTTTAAGAAAATCAAAGCCTCTGAACGCTTTATTCCGAACCATTTAGTTGCTGCCTGTTAATCAGACATTTCAAAGTTCCTTAGTGCCAACTGTGAAAA
zSNP24179994	zC215C18	74260			5	66.7	5	2111.17	5	146.95	AATGTCTTGCGACATCTAGTGCAGGCCAATTAGAAAATTCTGATGCTGATGACGCCTTCACATTCATACTTTTTAAGAAAATCAAAGCCTCTGAACGCTTTATTCCGAACCATTTAGTTGCTGCCTGTTAATCAGACATTTCAAAGTTCC[A/T]TAGTGCCAACTGTGAAAAAAAATAAATAAATCAAATGCTTGTGGTAAAAAGTTTACTTGCAAGAAGGACTTGACATTAACTGTTTTGATCATCAACAACTGTGGCTAGTAGATTTCCAACATTACTAGCCACTCGCCTTTTTCGCTAGAA
zSNP24180001	zC215C18	74292			5	66.7	5	2111.17	5	146.95	GAAAATTCTGATGCTGATGACGCCTTCACATTCATACTTTTTAAGAAAATCAAAGCCTCTGAACGCTTTATTCCGAACCATTTAGTTGCTGCCTGTTAATCAGACATTTCAAAGTTCCTTAGTGCCAACTGTGAAAAAAAATAAATAAAT[A/C]AAATGCTTGTGGTAAAAAGTTTACTTGCAAGAAGGACTTGACATTAACTGTTTTGATCATCAACAACTGTGGCTAGTAGATTTCCAACATTACTAGCCACTCGCCTTTTTCGCTAGAAACAATATAATTGTTGGGAAAATATATTTTATA
zSNP24179992	zC215C18	74183			5	66.7	5	2111.17	5	146.95	AATTGAATTATTTACAAGTAAATGTCCGCTAAAAGAAGATTGCCAGTATAAGCATTTACAAGTTACAGAATGCAATCAATGTCTTGCGACATCTAGTGCAGGCCAATTAGAAAATTCTGATGCTGATGACGCCTTCACATTCATACTTTT[T/G]AAGAAAATCAAAGCCTCTGAACGCTTTATTCCGAACCATTTAGTTGCTGCCTGTTAATCAGACATTTCAAAGTTCCTTAGTGCCAACTGTGAAAAAAAATAAATAAATCAAATGCTTGTGGTAAAAAGTTTACTTGCAAGAAGGACTTGA
zSNP24179993	zC215C18	74211			5	66.7	5	2111.17	5	146.95	CTAAAAGAAGATTGCCAGTATAAGCATTTACAAGTTACAGAATGCAATCAATGTCTTGCGACATCTAGTGCAGGCCAATTAGAAAATTCTGATGCTGATGACGCCTTCACATTCATACTTTTTAAGAAAATCAAAGCCTCTGAACGCTTT[A/G]TTCCGAACCATTTAGTTGCTGCCTGTTAATCAGACATTTCAAAGTTCCTTAGTGCCAACTGTGAAAAAAAATAAATAAATCAAATGCTTGTGGTAAAAAGTTTACTTGCAAGAAGGACTTGACATTAACTGTTTTGATCATCAACAACTG
zSNP24179360	zC215C18	65805			5	66.7	5	2111.17	5	146.95	CAAATGATTTACAAAACCAGTGCGGAAAAGTGGCAGCATTTCTGACATGCCTAAAGTAAAGGAATTAAAAGAAAAATTTTAGTATTATACCTGTTTTCGTTTCTCTTCGTAACGCAGTTAATATATCCCAGATTATTTGCATTTTAACAT[A/T]AGGTATTTGAATTAAAAATATCTCCGTTTGGAGGTCATTTTAGTCTAAATTTGTAGTGGATCCAAAACCAAATAAAATTTCCTGAAGCATGTATAATTAATTGAGTGGGTCGGTGTCCTCGCAACTGATTGGCAATAAAGGTGTTTCATT
zSNP24179340	zC215C18	65568			5	66.7	5	2111.17	5	146.95	TTTACATATGTTTTATTTTATTTTCGCATTATTCAATGTTTGAATTGTTCAACGATTCACTTAAAACATTATGAACGAAAACCGATGTAACCTATAGCTGGACATGCCCTTAAGCATTTTTTACATTCCTAAGAAATTAGTTAAAACTTA[A/G]TCGAAGTACATATAGGCCTAAATGCAAATTATTTTGACTGCTAATATTTTGATGCAAAAAAGATCTCGGCATTAAAACGGGTTTTCCAAATGATTTACAAAACCAGTGCGGAAAAGTGGCAGCATTTCTGACATGCCTAAAGTAAAGGAA
zSNP24179317	zC215C18	65409			5	66.7	5	2111.17	5	146.95	GACTGCATGGACAAACTTCACAGCAATTCTTCCTCGGACAGCGAATACAGGGGTGAGATAAACTACAATTTTACACTGGAAAGAAACAACAAAACTAAAAAACGATTTCGATATATAAACTAAAATTAAATAATTATTATTTTTTTATTT[A/T]TTTTTTTTTTTACATATGTTTTATTTTATTTTCGCATTATTCAATGTTTGAATTGTTCAACGATTCACTTAAAACATTATGAACGAAAACCGATGTAACCTATAGCTGGACATGCCCTTAAGCATTTTTTACATTCCTAAGAAATTAGTT
zSNP24179318	zC215C18	65410			5	66.7	5	2111.17	5	146.95	ACTGCATGGACAAACTTCACAGCAATTCTTCCTCGGACAGCGAATACAGGGGTGAGATAAACTACAATTTTACACTGGAAAGAAACAACAAAACTAAAAAACGATTTCGATATATAAACTAAAATTAAATAATTATTATTTTTTTATTTA[T/G]TTTTTTTTTTACATATGTTTTATTTTATTTTCGCATTATTCAATGTTTGAATTGTTCAACGATTCACTTAAAACATTATGAACGAAAACCGATGTAACCTATAGCTGGACATGCCCTTAAGCATTTTTTACATTCCTAAGAAATTAGTTA
zSNP24179321	zC215C18	65427			5	66.7	5	2111.17	5	146.95	CACAGCAATTCTTCCTCGGACAGCGAATACAGGGGTGAGATAAACTACAATTTTACACTGGAAAGAAACAACAAAACTAAAAAACGATTTCGATATATAAACTAAAATTAAATAATTATTATTTTTTTATTTATTTTTTTTTTTACATAT[T/G]TTTTATTTTATTTTCGCATTATTCAATGTTTGAATTGTTCAACGATTCACTTAAAACATTATGAACGAAAACCGATGTAACCTATAGCTGGACATGCCCTTAAGCATTTTTTACATTCCTAAGAAATTAGTTAAAACTTAGTCGAAGTAC
zSNP24179442	zC215C18	67204			5	66.7	5	2111.17	5	146.95	CTTTTTGCTGAGTGACAATTTGACGGATGAGTGTTCAGCAGGATATTACACGGATTCATCCTCAAAACAAACTTTCCACGACGCGCCAATTTGCTCAGGGAAAAAAAAAACACTTTAAAGTCACAACGAAAATCAGCCAATGTTTTTTTT[-/T]AATTATCAATTGTAGCCAACATTTAACATCATGAGTGTTTCTTTCGGTTACTTAAGTTGATTTAAACAATCTTTTGGAGCAAAAAAAAAAAAAAAAAAAAAGAGCTTAATGTGAAAAAAAACATTGGAACATACATAAAGGGGGTCGTCT
zSNP24179463	zC215C18	67491			5	66.7	5	2111.17	5	146.95	AAAGGGGGTCGTCTTTGTTTATTAGCGCTGTCACATGACAACAAAATGGCTTCCTGTATGTCAGTTGCGCCACACTTTGATCTGAACAAGTTTTGCAAACACTACATATTTATAACTAACAATAATTATTATTTTTATTGTTATTATAAC[T/G]GCCATGAGCAGAACATTTCCCCAACGGGTTTCTGCCATTTAATAAGACTATTTAGATTTTAAAAAATGAGTAAATGAGTGACGCTATGTTGTTTGTTTGAAACAGAACTAAGTGGAAACGGCAGACCGCGGTGGGACTGGAGCTGCTCGC
zSNP24179408	zC215C18	66403			5	66.7	5	2111.17	5	146.95	GAAAAAAAAACATTATTTACACCATATAAAATCATAGTTTAACAACTGTTCTCAGTAAGAACATTTGAGGAACCCAAACCCCACACAGGGATCTTTCTTTTTAAAATATGTGATCTAAAATAAACAGGGAATCACATCTGTCCGAAATAA[A/T]TATACACATATAGGCCTATAAATCAATAGCCAATGTTTATATTGTTTATGTACATGGTGTTTTCAGTGAAAGACGAAGCTGATCGGGAAATCTCCAGCAGTAGAGACAGCCCCAACTCCCGGCTGAAGAAGCCCCGTAAAGCCCGCACCG
zSNP24179437	zC215C18	67093			5	66.7	5	2111.17	5	146.95	GTCCAACACATTTAGTCATAAATAATAAATTACTGCATCGTTTATGAATAATTTAGCTTCCAAGTAGTAATTAAACAATTGCCACAATTATGAATTATTTATCCGAAAAGGCTTTTTGCTGAGTGACAATTTGACGGATGAGTGTTCAGC[A/G]GGATATTACACGGATTCATCCTCAAAACAAACTTTCCACGACGCGCCAATTTGCTCAGGGAAAAAAAAAACACTTTAAAGTCACAACGAAAATCAGCCAATGTTTTTTTTTAATTATCAATTGTAGCCAACATTTAACATCATGAGTGTT
zSNP24179316	zC215C18	65405			5	66.7	5	2111.17	5	146.95	TGAAGACTGCATGGACAAACTTCACAGCAATTCTTCCTCGGACAGCGAATACAGGGGTGAGATAAACTACAATTTTACACTGGAAAGAAACAACAAAACTAAAAAACGATTTCGATATATAAACTAAAATTAAATAATTATTATTTTTTT[A/T]TTTATTTTTTTTTTTACATATGTTTTATTTTATTTTCGCATTATTCAATGTTTGAATTGTTCAACGATTCACTTAAAACATTATGAACGAAAACCGATGTAACCTATAGCTGGACATGCCCTTAAGCATTTTTTACATTCCTAAGAAATT
zSNP24179280	zC215C18	65096			5	66.7	5	2111.17	5	146.95	CGAGTCTATACTTTCTCACAGAGCCAGCAGCCCGTGCATGTCTAAGGGGGAGTGCAGGTCTCCGGCGGAGCTGAGCCCGCGCTCGGACCTGGACAGCGGCTGCTCGTCGCCCCCTTCCCCGAGACGGAGCTCAGTGGAGGACGCTGTGCA[C/G]AGACGCGCTCGAGCCCTCGGACTGGACTCTCCTTTACAAATATCCCAGCAGCCGAGAACAGTCACGTCCTCATTCCTGATCAGAGACATTCTAGCGGACTGCAAACCTCTGGCAGCCTGCGCTCCTTATTCTAGCACTGGACAGTCAGCA
zSNP24179299	zC215C18	65189			5	66.7	5	2111.17	5	146.95	CAGCGGCTGCTCGTCGCCCCCTTCCCCGAGACGGAGCTCAGTGGAGGACGCTGTGCAGAGACGCGCTCGAGCCCTCGGACTGGACTCTCCTTTACAAATATCCCAGCAGCCGAGAACAGTCACGTCCTCATTCCTGATCAGAGACATTCT[A/G]GCGGACTGCAAACCTCTGGCAGCCTGCGCTCCTTATTCTAGCACTGGACAGTCAGCACAGGATGCTGAAGACTGCATGGACAAACTTCACAGCAATTCTTCCTCGGACAGCGAATACAGGGGTGAGATAAACTACAATTTTACACTGGAA
zSNP24179251	zC215C18	64849			5	66.7	5	2111.17	5	146.95	GGAACTCTACGAGAACACATTCAACAAAGCAGCTAAATCAATCAGAAATAAAGGACTCGTGACTTGTTTTCTGGGAAAGGATTAAACTGTTTTTTTTTTTTTTCATCTAAAATGATCAGAAGTTTAACGTTTTAATTCGGCAGTTTCTTC[T/C]AGCTGCATTCCCAAAACCAGTGTCATAAAGGACAAATGCACATTTGATATTGATTTGACTCGCGATGGAGGTATCAAACGGCTCGAGCTTTGGGATCGAGTCTATACTTTCTCACAGAGCCAGCAGCCCGTGCATGTCTAAGGGGGAGTG
zSNP24179273	zC215C18	65057			5	66.7	5	2111.17	5	146.95	ACTCGCGATGGAGGTATCAAACGGCTCGAGCTTTGGGATCGAGTCTATACTTTCTCACAGAGCCAGCAGCCCGTGCATGTCTAAGGGGGAGTGCAGGTCTCCGGCGGAGCTGAGCCCGCGCTCGGACCTGGACAGCGGCTGCTCGTCGCC[T/C]CCTTCCCCGAGACGGAGCTCAGTGGAGGACGCTGTGCAGAGACGCGCTCGAGCCCTCGGACTGGACTCTCCTTTACAAATATCCCAGCAGCCGAGAACAGTCACGTCCTCATTCCTGATCAGAGACATTCTAGCGGACTGCAAACCTCTG
zSNP24179304	zC215C18	65328			5	66.7	5	2111.17	5	146.95	AGAGACATTCTAGCGGACTGCAAACCTCTGGCAGCCTGCGCTCCTTATTCTAGCACTGGACAGTCAGCACAGGATGCTGAAGACTGCATGGACAAACTTCACAGCAATTCTTCCTCGGACAGCGAATACAGGGGTGAGATAAACTACAAT[A/T]TTACACTGGAAAGAAACAACAAAACTAAAAAACGATTTCGATATATAAACTAAAATTAAATAATTATTATTTTTTTATTTATTTTTTTTTTTACATATGTTTTATTTTATTTTCGCATTATTCAATGTTTGAATTGTTCAACGATTCACT
zSNP24179313	zC215C18	65395			5	66.7	5	2111.17	5	146.95	CACAGGATGCTGAAGACTGCATGGACAAACTTCACAGCAATTCTTCCTCGGACAGCGAATACAGGGGTGAGATAAACTACAATTTTACACTGGAAAGAAACAACAAAACTAAAAAACGATTTCGATATATAAACTAAAATTAAATAATTA[T/G]TATTTTTTTATTTATTTTTTTTTTTACATATGTTTTATTTTATTTTCGCATTATTCAATGTTTGAATTGTTCAACGATTCACTTAAAACATTATGAACGAAAACCGATGTAACCTATAGCTGGACATGCCCTTAAGCATTTTTTACATTC
zSNP24179314	zC215C18	65397			5	66.7	5	2111.17	5	146.95	CAGGATGCTGAAGACTGCATGGACAAACTTCACAGCAATTCTTCCTCGGACAGCGAATACAGGGGTGAGATAAACTACAATTTTACACTGGAAAGAAACAACAAAACTAAAAAACGATTTCGATATATAAACTAAAATTAAATAATTATT[A/T]TTTTTTTATTTATTTTTTTTTTTACATATGTTTTATTTTATTTTCGCATTATTCAATGTTTGAATTGTTCAACGATTCACTTAAAACATTATGAACGAAAACCGATGTAACCTATAGCTGGACATGCCCTTAAGCATTTTTTACATTCCT
zSNP24179306	zC215C18	65346			5	66.7	5	2111.17	5	146.95	TGCAAACCTCTGGCAGCCTGCGCTCCTTATTCTAGCACTGGACAGTCAGCACAGGATGCTGAAGACTGCATGGACAAACTTCACAGCAATTCTTCCTCGGACAGCGAATACAGGGGTGAGATAAACTACAATTTTACACTGGAAAGAAAC[A/T]ACAAAACTAAAAAACGATTTCGATATATAAACTAAAATTAAATAATTATTATTTTTTTATTTATTTTTTTTTTTACATATGTTTTATTTTATTTTCGCATTATTCAATGTTTGAATTGTTCAACGATTCACTTAAAACATTATGAACGAA
zSNP24179312	zC215C18	65394			5	66.7	5	2111.17	5	146.95	GCACAGGATGCTGAAGACTGCATGGACAAACTTCACAGCAATTCTTCCTCGGACAGCGAATACAGGGGTGAGATAAACTACAATTTTACACTGGAAAGAAACAACAAAACTAAAAAACGATTTCGATATATAAACTAAAATTAAATAATT[A/C]TTATTTTTTTATTTATTTTTTTTTTTACATATGTTTTATTTTATTTTCGCATTATTCAATGTTTGAATTGTTCAACGATTCACTTAAAACATTATGAACGAAAACCGATGTAACCTATAGCTGGACATGCCCTTAAGCATTTTTTACATT
zSNP24179632	zC215C18	69369			5	66.7	5	2111.17	5	146.95	ACAGTTTAACAGAGTTCTCAGAAGCTCCTGTATGAAAGCCATGTGATGTTTGGTCGCTGCTGATTGTGAAACACGTTTGGATGCAGTGCTTTGTCAGATTTAATTAGACAGATATTAAATACAATCATCCTAAAAAAGTCAAATTCAGCA[A/T]TTTTTTAATAAAATATTGCTTAAATAAGGCAGAATATTTATAAAAATAAATTCATAAACCCACTGCAAGAAATCCATGCATGCTCATTTTCCCATCTGCAACTAAGCTTTTGCATTGAGCAAATTCCCAGATTGTTCTGCTGACCGGTTG
zSNP24179639	zC215C18	69655			5	66.7	5	2111.17	5	146.95	TCTGCTGACCGGTTGTGCTTTTTCACATCTAAAAAAATGTTACTCTGTGGAAAAACACCTGTGTGTTCAACCCTGAGAATCCACCTGGTCACGACAACTCTAACCTCAGCACTTCCCAAACGAAAAGAGCATCTCTGATCTCTCCTGTAT[T/C]GGCCACTTTATGCATCGGTAGATTCCTCTGCTTGACCCTTCTTATTTTTCCTTTTCTTCTTAGCCTTAGATTGTCCATCCATGCCACTGTCATACTCTGAACGCATGAGGTTTGACACCCGCTGCTTTGCTGTGAGTTTCTTGGGAGGGC
zSNP24179572	zC215C18	68762			5	66.7	5	2111.17	5	146.95	ACATGTAAAATATGATGCATAAACGGTCTATAAAATGAGAAAAAATGCTTATACAAACGAATAAAAAAATTATTAAACTCAACAGCCCATGAACGTAGCTACGCAAAAAAAAAAAAAAAAAAAAAAAACAACGAAAACTGTCTTTGCGGT[A/G]TTTTTAATTTTATTTCTAATTGATCCTGGCTTTCTGTTAAATTAGCACTAATATTTAACGTTTTAATTGACACAAGCACACGAATGACTGCCAATGGGAAGCTTTAGTGAGCTCTGTTCACAGAGTCAGTTCACTCCACCTCATGAGCGT
zSNP24179575	zC215C18	68831			5	66.7	5	2111.17	5	146.95	TTATTAAACTCAACAGCCCATGAACGTAGCTACGCAAAAAAAAAAAAAAAAAAAAAAAACAACGAAAACTGTCTTTGCGGTATTTTTAATTTTATTTCTAATTGATCCTGGCTTTCTGTTAAATTAGCACTAATATTTAACGTTTTAATT[A/G]ACACAAGCACACGAATGACTGCCAATGGGAAGCTTTAGTGAGCTCTGTTCACAGAGTCAGTTCACTCCACCTCATGAGCGTATCTGTGTAAGTGGTTTGTTGTGTGGGTTTAATTGACCAATCCTAATAAGCGTTTCATTATCACAGACC
zSNP24179669	zC215C18	70383			5	66.7	5	2111.17	5	146.95	AGACAGCAGCGGGGGCCTGATGTAAAACTAGTGACTGTTTATCTAATCAATAACTCTGGAGAATGAAGCGGCGCTGTGGCCCCGTGGGGCTGCTTAAGGATCCAATACACACACACACACACACACGGTGACACACGACACACTGTACCC[T/C]CGGGGCTTCGAGAGGCTATGAGATAGCAGTTATTGTTCTTTTGGTCCCTGAGCACTCTACAGGGACCCCTACAGCCCATATGAAGCATGTATGCACACTTACATGATGGTGTGGGGATTCCATATACCATATCACTGTATTTACACAGTT
zSNP24179702	zC215C18	70709			5	66.7	5	2111.17	5	146.95	AATGATGTAGGTCTCAGTAGCACACTGTAAAATTGCTGGGTTCCACACAATTCCTTTATGTTGTCCCAACATAAATCGATTATGTTAACTTCATTATCTTCACAAATTTAAGTGGATTGAAGAAAATCTATTAAGTTTTCCCCTCCCCAA[A/C]AAACTCAAGACGGGTTGATTCAGCTCATTTTAAATAAGTCGTTTGAACAAAAAAAAAAAAAAACGAAAATTTTTTTTTAGTGCAGTAACTGAAACAAATGGTTCATTGGATTTACTACAATTAAGATAAGTGGTTGCAAACAGTTTATTT
zSNP24179706	zC215C18	70765			5	66.7	5	2111.17	5	146.95	TATGTTGTCCCAACATAAATCGATTATGTTAACTTCATTATCTTCACAAATTTAAGTGGATTGAAGAAAATCTATTAAGTTTTCCCCTCCCCAAAAAACTCAAGACGGGTTGATTCAGCTCATTTTAAATAAGTCGTTTGAACAAAAAAA[A/C]AAAAAAACGAAAATTTTTTTTTAGTGCAGTAACTGAAACAAATGGTTCATTGGATTTACTACAATTAAGATAAGTGGTTGCAAACAGTTTATTTGGGCTGAAATTAAAAAAAAAAATTAGATTTAGTGACGTAAAACTTTAATTGTTTGC
zSNP24179690	zC215C18	70498			5	66.7	5	2111.17	5	146.95	CACACACACACGGTGACACACGACACACTGTACCCCCGGGGCTTCGAGAGGCTATGAGATAGCAGTTATTGTTCTTTTGGTCCCTGAGCACTCTACAGGGACCCCTACAGCCCATATGAAGCATGTATGCACACTTACATGATGGTGTGG[A/G]GATTCCATATACCATATCACTGTATTTACACAGTTTTTTGAAATTGACAGAAATGTGTTAAATGATGTAGGTCTCAGTAGCACACTGTAAAATTGCTGGGTTCCACACAATTCCTTTATGTTGTCCCAACATAAATCGATTATGTTAACT
zSNP24179700	zC215C18	70679			5	66.7	5	2111.17	5	146.95	CAGTTTTTTGAAATTGACAGAAATGTGTTAAATGATGTAGGTCTCAGTAGCACACTGTAAAATTGCTGGGTTCCACACAATTCCTTTATGTTGTCCCAACATAAATCGATTATGTTAACTTCATTATCTTCACAAATTTAAGTGGATTGA[A/C]GAAAATCTATTAAGTTTTCCCCTCCCCAAAAAACTCAAGACGGGTTGATTCAGCTCATTTTAAATAAGTCGTTTGAACAAAAAAAAAAAAAAACGAAAATTTTTTTTTAGTGCAGTAACTGAAACAAATGGTTCATTGGATTTACTACAA
zSNP24179552	zC215C18	68519			5	66.7	5	2111.17	5	146.95	TGAAAACCTGTTTTACGCAAATCCAGGAGTTGTCCTATAATGAAATAACACGTTGCAGCGAAAACATAATCACTGCAACCTGTTCAACGATTTAAAGCGTATTGTGGAAATATTGTGTTGTGGTTATTATGGGTTATTTACAGCCCGGTT[A/T]AACAGACGCCAAAATACTTTTCTAAATAAAGACTATCGTGACATCCAAATAATTTATTCTTCAATATCATTTTGGTAATTTTTTTGTATACTACATGTAAAATATGATGCATAAACGGTCTATAAAATGAGAAAAAATGCTTATACAAAC
zSNP24179466	zC215C18	67545			5	66.7	5	2111.17	5	146.95	TGTATGTCAGTTGCGCCACACTTTGATCTGAACAAGTTTTGCAAACACTACATATTTATAACTAACAATAATTATTATTTTTATTGTTATTATAACTGCCATGAGCAGAACATTTCCCCAACGGGTTTCTGCCATTTAATAAGACTATTT[A/C]GATTTTAAAAAATGAGTAAATGAGTGACGCTATGTTGTTTGTTTGAAACAGAACTAAGTGGAAACGGCAGACCGCGGTGGGACTGGAGCTGCTCGCGGAAGCTGGGAATTACTCCGCTCTACAGAGAATGTTCCCTTCACCCTATTTTTA
zSNP24179498	zC215C18	67896			5	66.7	5	2111.17	5	146.95	ACAGAGGGCCGTCCGCGCCTCCACCCCCTGTTCAGCGACCTCTGGTCCCCAGAATCCTCCTGCACGGGCTTCAGGGCGGCGGAGATCCAGCGTCTCTGTCCGGGGTGATCCCGCGACACCCGCCGCGATGAGCTGATCTGACCCGACCCG[A/G]CAGCCGCTCCAACCTCAGGAATCACAGGGTTGCGCTTGGACGATACCCTTGTAAAATCTAAACGCGCAATAATAGACTTTCCAAATGACTCTGACCAAAAGGCGAATGCTATAACTATTTATTAAAAATCAACGTGTGGAGGAAGTGATC
zSNP24179464	zC215C18	67500			5	66.7	5	2111.17	5	146.95	CGTCTTTGTTTATTAGCGCTGTCACATGACAACAAAATGGCTTCCTGTATGTCAGTTGCGCCACACTTTGATCTGAACAAGTTTTGCAAACACTACATATTTATAACTAACAATAATTATTATTTTTATTGTTATTATAACTGCCATGAG[T/C]AGAACATTTCCCCAACGGGTTTCTGCCATTTAATAAGACTATTTAGATTTTAAAAAATGAGTAAATGAGTGACGCTATGTTGTTTGTTTGAAACAGAACTAAGTGGAAACGGCAGACCGCGGTGGGACTGGAGCTGCTCGCGGAAGCTGG
zSNP24179465	zC215C18	67524			5	66.7	5	2111.17	5	146.95	CATGACAACAAAATGGCTTCCTGTATGTCAGTTGCGCCACACTTTGATCTGAACAAGTTTTGCAAACACTACATATTTATAACTAACAATAATTATTATTTTTATTGTTATTATAACTGCCATGAGCAGAACATTTCCCCAACGGGTTTC[A/T]GCCATTTAATAAGACTATTTAGATTTTAAAAAATGAGTAAATGAGTGACGCTATGTTGTTTGTTTGAAACAGAACTAAGTGGAAACGGCAGACCGCGGTGGGACTGGAGCTGCTCGCGGAAGCTGGGAATTACTCCGCTCTACAGAGAAT
zSNP24179523	zC215C18	68177			5	66.7	5	2111.17	5	146.95	AACGTGTGGAGGAAGTGATCAGAAAACAGTCGGATAAGGGTTCCATCACCTCATGAACCTTGTGACTTGTTTTCTGAGACGTTGCTTTTCCCTAGATTGAATGGCGTGGTTTATTTGCACAATATTATGACGCAAGCAAACCAAAATAAA[A/T]CATCAACAGAAGACAATGTCAGATATGCAATAATGAAACTATTGTAGTTTTTTTTCTACCAAACGAAAAATTCATTTACTAACTAAAAGGTAAATAAATATATTAACAACAACAGGCTACAGATAATAACCATAATTGTAGCAAATGTAG
zSNP24179536	zC215C18	68400			5	66.7	5	2111.17	5	146.95	CATTTACTAACTAAAAGGTAAATAAATATATTAACAACAACAGGCTACAGATAATAACCATAATTGTAGCAAATGTAGGCTAATTTGTGACCAATTTATTGTGATGAAGACCGTACAGCTGAAAACCTGTTTTACGCAAATCCAGGAGTT[T/G]TCCTATAATGAAATAACACGTTGCAGCGAAAACATAATCACTGCAACCTGTTCAACGATTTAAAGCGTATTGTGGAAATATTGTGTTGTGGTTATTATGGGTTATTTACAGCCCGGTTAAACAGACGCCAAAATACTTTTCTAAATAAAG
zSNP24179548	zC215C18	68504			5	66.7	5	2111.17	5	146.95	TGAAGACCGTACAGCTGAAAACCTGTTTTACGCAAATCCAGGAGTTGTCCTATAATGAAATAACACGTTGCAGCGAAAACATAATCACTGCAACCTGTTCAACGATTTAAAGCGTATTGTGGAAATATTGTGTTGTGGTTATTATGGGTT[A/G]TTTACAGCCCGGTTAAACAGACGCCAAAATACTTTTCTAAATAAAGACTATCGTGACATCCAAATAATTTATTCTTCAATATCATTTTGGTAATTTTTTTGTATACTACATGTAAAATATGATGCATAAACGGTCTATAAAATGAGAAAA
zSNP24179524	zC215C18	68217			5	66.7	5	2111.17	5	146.95	TTCCATCACCTCATGAACCTTGTGACTTGTTTTCTGAGACGTTGCTTTTCCCTAGATTGAATGGCGTGGTTTATTTGCACAATATTATGACGCAAGCAAACCAAAATAAAACATCAACAGAAGACAATGTCAGATATGCAATAATGAAAC[A/T]ATTGTAGTTTTTTTTCTACCAAACGAAAAATTCATTTACTAACTAAAAGGTAAATAAATATATTAACAACAACAGGCTACAGATAATAACCATAATTGTAGCAAATGTAGGCTAATTTGTGACCAATTTATTGTGATGAAGACCGTACAG
zSNP24179528	zC215C18	68281			5	66.7	5	2111.17	5	146.95	CGTGGTTTATTTGCACAATATTATGACGCAAGCAAACCAAAATAAAACATCAACAGAAGACAATGTCAGATATGCAATAATGAAACTATTGTAGTTTTTTTTCTACCAAACGAAAAATTCATTTACTAACTAAAAGGTAAATAAATATAT[T/C]AACAACAACAGGCTACAGATAATAACCATAATTGTAGCAAATGTAGGCTAATTTGTGACCAATTTATTGTGATGAAGACCGTACAGCTGAAAACCTGTTTTACGCAAATCCAGGAGTTGTCCTATAATGAAATAACACGTTGCAGCGAAA
zSNP24178266	zC215C18	42616			5	66.7	5	2111.17	5	146.95	TGACTTTAAAATATGTTTCTCTTACATTATGTGCAAGCCTTTGTCCTTCTGCCTGGTTAAATTTGTTTTAACTTATTAAGCCTTATCAATAGCTGCTTTGATTCTTTATCCAGTTTTAAAAATAATCTAGAAATAAAAAAAAAACATGCT[T/C]AATCATTCATATTATAGGGAACTTTCTATCATATATTTTAAAAATGTAGTTTATTCACATGAAATAAATGTTAAATCTTTAAAATCTAAAAGTCAAACATTTAATGCACTGCATTTTTTTGTGATAACTGATACTTTTAGGATTACTTAA
zSNP24181058	zC215C18	92232			5	66.7	5	2111.17	5	146.95	TCTAATATTCTCCAGCACCTTTTGTGTTCAACAGATGAAAGAAACTCTAATTAATTTTGAACACTATTATATCAAAACTATTAAGAGGCACATTAAATATTGGGACAAAAGATGAAGCAGAAGCGCTGATATGAGCCCATTTAAGGATGG[T/G]TTGTCCGACAGCTCCTCTCTCTTCTTCGGCATTGAGCACAATCTGTTATGTGCTGGAACAGCTGCCCGTCTCCTGCGGTTCTCCTTATCGGAGGAGGCGTCCAGAGCTCAGCCTGCGCCGTCCCATTACCAAACCCATCCATAACACTAC
zSNP24181071	zC215C18	92318			5	66.7	5	2111.17	5	146.95	GGCACATTAAATATTGGGACAAAAGATGAAGCAGAAGCGCTGATATGAGCCCATTTAAGGATGGGTTGTCCGACAGCTCCTCTCTCTTCTTCGGCATTGAGCACAATCTGTTATGTGCTGGAACAGCTGCCCGTCTCCTGCGGTTCTCCT[T/C]ATCGGAGGAGGCGTCCAGAGCTCAGCCTGCGCCGTCCCATTACCAAACCCATCCATAACACTACAGGCCAGCACCACACCCAGACCTGCTCTCTCATACATCTGAGGAAGAGGCTCCAGAGTCCCTCGCCCTTCCAGTGCCATATGGGCA
zSNP24181019	zC215C18	91880			5	66.7	5	2111.17	5	146.95	ACATTTAGATCTAATTCCTTCTTTGGCTAATTTTAAATATTTATTAAACCATGAACTGAAAAAGACTTCTTGTTGTTTTAACTAGGACGTTGATGTATGATTCCTGCCTTGAATATGTTTTGTATGTTTTATTTGTCTTAAAGGTGGGGT[A/T]ATTGTGAAACATGTTTTTTGAGGTCATCTTAGTCAGGACTCCCTGAAAGAAAAGATTTCTGTTAATTTCAGGGACTTTCCCAGAAAAATAAACTATTTTTTTCCTGTTAAACACTAAAGTAAATATTAATAATACTCAAAACTGTAGACC
zSNP24181033	zC215C18	92117			5	66.7	5	2111.17	5	146.95	AATAAACTATTTTTTTCCTGTTAAACACTAAAGTAAATATTAATAATACTCAAAACTGTAGACCACTGACATTCATAGTAGGAAAAATGACTATTGAGGTGAATGGCTACTGGTTTCTAATATTCTCCAGCACCTTTTGTGTTCAACAGA[A/T]GAAAGAAACTCTAATTAATTTTGAACACTATTATATCAAAACTATTAAGAGGCACATTAAATATTGGGACAAAAGATGAAGCAGAAGCGCTGATATGAGCCCATTTAAGGATGGGTTGTCCGACAGCTCCTCTCTCTTCTTCGGCATTGA
zSNP24181118	zC215C18	92795			5	66.7	5	2111.17	5	146.95	TGCTGCTAGTGCTTCTGGATGCTTTTAAGAGACATGGTCTTTTTGGGAGAGGGTAGTTTAGTATGCTCCTTTAGATGCAAATCTGATTATTTAATTTCTGATTAAATAACAGTGAGACTGTATTTTTAGCAAGATAGATAGGCAAGCTGT[A/T]AATTAATCTAAATGTATTACATTATATATTAATAAACACTGCTTATACTTGGAGGATGATATCCAAAAGTTCAAAGACTCTGTGCTCGGTGGTTCATGAATAAAGACAAATTCTTATAGCTACTGCACTCACTAAAAGCTATTTCTTTTC
zSNP24181147	zC215C18	93085			5	66.7	5	2111.17	5	146.95	TATTTCTTTTCAATTAAATATTTTAGAGATTCGCATAATAGAACCATGCAGATTATTTTAAGATTTTATTGCTTCTCAGGTCTGAATAGCATGAGTTTAAAAGCCCCTGATATTTTCTAGTTTTTCATAACCACAGGGATCCTAATATTA[A/T]CCTAGAAAACTAAAAATACTTTACCGACCAAGATACAGTGAGCATTAAAGAGAATATTTCAAGAAAAAAAAACTTTTCTTGGACTTAAAAAAATAAAAACATACACTGCCGTCTTTTTATACATTGATATCCCTTTCAAATGTATATTTA
zSNP24181153	zC215C18	93149			5	66.7	5	2111.17	5	146.95	TTTATTGCTTCTCAGGTCTGAATAGCATGAGTTTAAAAGCCCCTGATATTTTCTAGTTTTTCATAACCACAGGGATCCTAATATTAACCTAGAAAACTAAAAATACTTTACCGACCAAGATACAGTGAGCATTAAAGAGAATATTTCAAG[-/A]AAAAAAAACTTTTCTTGGACTTAAAAAAATAAAAACATACACTGCCGTCTTTTTATACATTGATATCCCTTTCAAATGTATATTTATCAAAGAATCTTTGAACTAATAAAATTTTTTATGTGACACTAAAGACCTGAGTAATGGCTGAAA
zSNP24181120	zC215C18	92813			5	66.7	5	2111.17	5	146.95	ATGCTTTTAAGAGACATGGTCTTTTTGGGAGAGGGTAGTTTAGTATGCTCCTTTAGATGCAAATCTGATTATTTAATTTCTGATTAAATAACAGTGAGACTGTATTTTTAGCAAGATAGATAGGCAAGCTGTAAATTAATCTAAATGTAT[A/T]ACATTATATATTAATAAACACTGCTTATACTTGGAGGATGATATCCAAAAGTTCAAAGACTCTGTGCTCGGTGGTTCATGAATAAAGACAAATTCTTATAGCTACTGCACTCACTAAAAGCTATTTCTTTTCAATTAAATATTTTAGAGA
zSNP24181133	zC215C18	92945			5	66.7	5	2111.17	5	146.95	AAATTAATCTAAATGTATTACATTATATATTAATAAACACTGCTTATACTTGGAGGATGATATCCAAAAGTTCAAAGACTCTGTGCTCGGTGGTTCATGAATAAAGACAAATTCTTATAGCTACTGCACTCACTAAAAGCTATTTCTTTT[T/C]AATTAAATATTTTAGAGATTCGCATAATAGAACCATGCAGATTATTTTAAGATTTTATTGCTTCTCAGGTCTGAATAGCATGAGTTTAAAAGCCCCTGATATTTTCTAGTTTTTCATAACCACAGGGATCCTAATATTAACCTAGAAAAC
zSNP24181015	zC215C18	91827			5	66.7	5	2111.17	5	146.95	TACACGTTTATTTGAACTTTCATTAATTTATTTCCTAAATTTATATCACTTACACATTTAGATCTAATTCCTTCTTTGGCTAATTTTAAATATTTATTAAACCATGAACTGAAAAAGACTTCTTGTTGTTTTAACTAGGACGTTGATGTA[T/C]GATTCCTGCCTTGAATATGTTTTGTATGTTTTATTTGTCTTAAAGGTGGGGTAATTGTGAAACATGTTTTTTGAGGTCATCTTAGTCAGGACTCCCTGAAAGAAAAGATTTCTGTTAATTTCAGGGACTTTCCCAGAAAAATAAACTATT
zSNP24180905	zC215C18	88356			5	66.7	5	2111.17	5	146.95	TCGGAGGGGGTGAGAAAGAGCAGGCTGCTACCCTGAGCTCCGATTCGAGCTGTGCGGCCCACACGATGAACATATTCTGCTGCAGAAACTGGAGGATTGTACTAAAACAGAAACATGACACTCATTTAAAAATATACAGAATATTTAGAA[T/G]TTTTGTGAAGAAATTGAATAAATTTGTTTATATGTTGCACACTGGCAATTATGCAAATGATAAAATCTTGAACATGAAGAAATCAAACCTGAACAATCCAAGTAACCTGAGGCAAATCCAAACCACGTGCAGCTACATCCTGAGGGAAAA
zSNP24180909	zC215C18	88377			5	66.7	5	2111.17	5	146.95	AGGCTGCTACCCTGAGCTCCGATTCGAGCTGTGCGGCCCACACGATGAACATATTCTGCTGCAGAAACTGGAGGATTGTACTAAAACAGAAACATGACACTCATTTAAAAATATACAGAATATTTAGAAGTTTTGTGAAGAAATTGAATA[A/C]ATTTGTTTATATGTTGCACACTGGCAATTATGCAAATGATAAAATCTTGAACATGAAGAAATCAAACCTGAACAATCCAAGTAACCTGAGGCAAATCCAAACCACGTGCAGCTACATCCTGAGGGAAAAATAAACAAAAAACTATTAAAT
zSNP24180899	zC215C18	88283			5	66.7	5	2111.17	5	146.95	TACCTGATAGATAAGAGAGAGGCCTGTCACACACCTGATGTTGTGATTGGCCAGCACATCCACAAAAGCGGTCTCGGAGGGGGTGAGAAAGAGCAGGCTGCTACCCTGAGCTCCGATTCGAGCTGTGCGGCCCACACGATGAACATATTC[T/C]GCTGCAGAAACTGGAGGATTGTACTAAAACAGAAACATGACACTCATTTAAAAATATACAGAATATTTAGAAGTTTTGTGAAGAAATTGAATAAATTTGTTTATATGTTGCACACTGGCAATTATGCAAATGATAAAATCTTGAACATGA
zSNP24180904	zC215C18	88349			5	66.7	5	2111.17	5	146.95	AGCGGTCTCGGAGGGGGTGAGAAAGAGCAGGCTGCTACCCTGAGCTCCGATTCGAGCTGTGCGGCCCACACGATGAACATATTCTGCTGCAGAAACTGGAGGATTGTACTAAAACAGAAACATGACACTCATTTAAAAATATACAGAATA[A/T]TTAGAAGTTTTGTGAAGAAATTGAATAAATTTGTTTATATGTTGCACACTGGCAATTATGCAAATGATAAAATCTTGAACATGAAGAAATCAAACCTGAACAATCCAAGTAACCTGAGGCAAATCCAAACCACGTGCAGCTACATCCTGA
zSNP24180910	zC215C18	88388			5	66.7	5	2111.17	5	146.95	CTGAGCTCCGATTCGAGCTGTGCGGCCCACACGATGAACATATTCTGCTGCAGAAACTGGAGGATTGTACTAAAACAGAAACATGACACTCATTTAAAAATATACAGAATATTTAGAAGTTTTGTGAAGAAATTGAATAAATTTGTTTAT[A/C]TGTTGCACACTGGCAATTATGCAAATGATAAAATCTTGAACATGAAGAAATCAAACCTGAACAATCCAAGTAACCTGAGGCAAATCCAAACCACGTGCAGCTACATCCTGAGGGAAAAATAAACAAAAAACTATTAAATATTTAACCAGC
zSNP24180979	zC215C18	90867			5	66.7	5	2111.17	5	146.95	ACTCCAGGAGCTCCTCTGCAGTGTGACAGCATGGTGGAGGAGGAGGTGGACACACACACACACCTGTCCCTAAAATTTCATATCAACTGACTGCTATGCAACTTGAGCCACATCATCAGATTAATGTAGCAACGTGTCAAATGCTAACAA[-/T]TTTTTATAGATTTTTAAAAGGAACCTAAATTATCCTTGCTGCTTTAGACTGTTGTTAGTGTCAGTCAATATACAAATGATGTCAGGTGAAATTACCCACCGTACACAGCAGAATGCCAGTTTTACACTGAGAGAACTCTTGGAAGACTTC
zSNP24180982	zC215C18	90923			5	66.7	5	2111.17	5	146.95	CACACACCTGTCCCTAAAATTTCATATCAACTGACTGCTATGCAACTTGAGCCACATCATCAGATTAATGTAGCAACGTGTCAAATGCTAACAATTTTTTATAGATTTTTAAAAGGAACCTAAATTATCCTTGCTGCTTTAGACTGTTGT[T/C]AGTGTCAGTCAATATACAAATGATGTCAGGTGAAATTACCCACCGTACACAGCAGAATGCCAGTTTTACACTGAGAGAACTCTTGGAAGACTTCAGTGCGCTCCTAAAAAAAGTAAAAAAAATAAATAAAAATAGGCATGTTCAAAACAA
zSNP24180948	zC215C18	89646			5	66.7	5	2111.17	5	146.95	AAAACTTACCCCAGACAGGTTAAGGGAAAAATAAAAATTAAATATTAATCCTTACTTAAAATAATAATAATAATATATAAATAAAAAATAAAAAGAAATCCAATCAAACACTTATTCACATTCCACAACTTCACACTTCCAAAGCTTCTT[T/C]AATGGTTAAAGTTCAAAAACACCTCCCAGGTATCACAAAATTCTGAGGATTTTCCCTGATTGAAATAACAATTAAGTCAAGTATTGTATGGAAGAACACCAAACAAACAGAAAATAAACCAACAAAATACACATTCTAAATATTTATAAA
zSNP24180970	zC215C18	90589			5	66.7	5	2111.17	5	146.95	TGTTTTACCAATAAACCCAAACCAACATTCATGCTTTTCTCTGTGTAACTATAAGGAAGCAGACTAGATCCCACAAGCCTTGAACTTTAACCACTACACCACATCACTTTTTTTAAGAATGACCATTCAGACACTTCTCAATCTTAACTC[T/C]AGCTCTCAAACTCAGCGAGTGTAAAAAGTGTGCTGCGGTGTCTGGAGTCTGCAGCTATAGAGTTGGTACAGATGGAGAGCAACACAATGTCATGCCAGGCTGTCAGCAGGAACAGAGGCACTCGTTCACTCCAGGAGCTCCTCTGCAGTG
zSNP24181221	zC215C18	94182			5	66.7	5	2111.17	5	146.95	GAGATTGAGCAGAAACTCTACAGCTTCACAGCTGGATATGAAGATGATCAACTTCTGACGCTGCTCAAACTATGAACAAAAACGTGGTAAACATCAGTATGTAACCATGGCTACTACTGTGAATGATAGTGCAGTATTCAAGAAAGCCAT[T/C]TGTGAATTTTACATTCTAACAATTGTGTTCAGACTACCATTCCACCCAAAGCTTTAATTAGTATACTTTTATCCAATGAGAAAGCAATAAATTGATCAAAAGTGATGATAAAAAAAATTATAATGTTAAAAAAATATTCCTATTTTAAAC
zSNP24181224	zC215C18	94214			5	66.7	5	2111.17	5	146.95	TGGATATGAAGATGATCAACTTCTGACGCTGCTCAAACTATGAACAAAAACGTGGTAAACATCAGTATGTAACCATGGCTACTACTGTGAATGATAGTGCAGTATTCAAGAAAGCCATCTGTGAATTTTACATTCTAACAATTGTGTTCA[C/G]ACTACCATTCCACCCAAAGCTTTAATTAGTATACTTTTATCCAATGAGAAAGCAATAAATTGATCAAAAGTGATGATAAAAAAAATTATAATGTTAAAAAAATATTCCTATTTTAAACCAAATCTGTTTTTTATTTACCAAATAAAATCC
zSNP24181217	zC215C18	94137			5	66.7	5	2111.17	5	146.95	TTTAGATGAGGTGTTGCTGGGAATTTCACAGAGGACTGCAGTAAAGAGATTGAGCAGAAACTCTACAGCTTCACAGCTGGATATGAAGATGATCAACTTCTGACGCTGCTCAAACTATGAACAAAAACGTGGTAAACATCAGTATGTAAC[T/C]ATGGCTACTACTGTGAATGATAGTGCAGTATTCAAGAAAGCCATCTGTGAATTTTACATTCTAACAATTGTGTTCAGACTACCATTCCACCCAAAGCTTTAATTAGTATACTTTTATCCAATGAGAAAGCAATAAATTGATCAAAAGTGA
zSNP24181218	zC215C18	94141			5	66.7	5	2111.17	5	146.95	GATGAGGTGTTGCTGGGAATTTCACAGAGGACTGCAGTAAAGAGATTGAGCAGAAACTCTACAGCTTCACAGCTGGATATGAAGATGATCAACTTCTGACGCTGCTCAAACTATGAACAAAAACGTGGTAAACATCAGTATGTAACCATG[T/G]CTACTACTGTGAATGATAGTGCAGTATTCAAGAAAGCCATCTGTGAATTTTACATTCTAACAATTGTGTTCAGACTACCATTCCACCCAAAGCTTTAATTAGTATACTTTTATCCAATGAGAAAGCAATAAATTGATCAAAAGTGATGAT
zSNP24181226	zC215C18	94231			5	66.7	5	2111.17	5	146.95	AACTTCTGACGCTGCTCAAACTATGAACAAAAACGTGGTAAACATCAGTATGTAACCATGGCTACTACTGTGAATGATAGTGCAGTATTCAAGAAAGCCATCTGTGAATTTTACATTCTAACAATTGTGTTCAGACTACCATTCCACCCA[A/G]AGCTTTAATTAGTATACTTTTATCCAATGAGAAAGCAATAAATTGATCAAAAGTGATGATAAAAAAAATTATAATGTTAAAAAAATATTCCTATTTTAAACCAAATCTGTTTTTTATTTACCAAATAAAATCCGAAAATGTCTTACAGCT
zSNP24181229	zC215C18	94249			5	66.7	5	2111.17	5	146.95	AACTATGAACAAAAACGTGGTAAACATCAGTATGTAACCATGGCTACTACTGTGAATGATAGTGCAGTATTCAAGAAAGCCATCTGTGAATTTTACATTCTAACAATTGTGTTCAGACTACCATTCCACCCAAAGCTTTAATTAGTATAC[-/T]TTTATCCAATGAGAAAGCAATAAATTGATCAAAAGTGATGATAAAAAAAATTATAATGTTAAAAAAATATTCCTATTTTAAACCAAATCTGTTTTTTATTTACCAAATAAAATCCGAAAATGTCTTACAGCTTCCTCAAAATCTATAGGC
zSNP24181230	zC215C18	94251			5	66.7	5	2111.17	5	146.95	CTATGAACAAAAACGTGGTAAACATCAGTATGTAACCATGGCTACTACTGTGAATGATAGTGCAGTATTCAAGAAAGCCATCTGTGAATTTTACATTCTAACAATTGTGTTCAGACTACCATTCCACCCAAAGCTTTAATTAGTATACTT[T/C]TATCCAATGAGAAAGCAATAAATTGATCAAAAGTGATGATAAAAAAAATTATAATGTTAAAAAAATATTCCTATTTTAAACCAAATCTGTTTTTTATTTACCAAATAAAATCCGAAAATGTCTTACAGCTTCCTCAAAATCTATAGGCAA
zSNP24181227	zC215C18	94232			5	66.7	5	2111.17	5	146.95	ACTTCTGACGCTGCTCAAACTATGAACAAAAACGTGGTAAACATCAGTATGTAACCATGGCTACTACTGTGAATGATAGTGCAGTATTCAAGAAAGCCATCTGTGAATTTTACATTCTAACAATTGTGTTCAGACTACCATTCCACCCAA[A/T]GCTTTAATTAGTATACTTTTATCCAATGAGAAAGCAATAAATTGATCAAAAGTGATGATAAAAAAAATTATAATGTTAAAAAAATATTCCTATTTTAAACCAAATCTGTTTTTTATTTACCAAATAAAATCCGAAAATGTCTTACAGCTT
zSNP24181228	zC215C18	94239			5	66.7	5	2111.17	5	146.95	ACGCTGCTCAAACTATGAACAAAAACGTGGTAAACATCAGTATGTAACCATGGCTACTACTGTGAATGATAGTGCAGTATTCAAGAAAGCCATCTGTGAATTTTACATTCTAACAATTGTGTTCAGACTACCATTCCACCCAAAGCTTTA[A/C]TTAGTATACTTTTATCCAATGAGAAAGCAATAAATTGATCAAAAGTGATGATAAAAAAAATTATAATGTTAAAAAAATATTCCTATTTTAAACCAAATCTGTTTTTTATTTACCAAATAAAATCCGAAAATGTCTTACAGCTTCCTCAAA
zSNP24181214	zC215C18	94079			5	66.7	5	2111.17	5	146.95	GTCTCACCTCCTGTCTCATGTTGCCATGCAGTCTGTAGAAGTTGAGGCATGAGGTACTTTTAGATGAGGTGTTGCTGGGAATTTCACAGAGGACTGCAGTAAAGAGATTGAGCAGAAACTCTACAGCTTCACAGCTGGATATGAAGATGA[T/C]CAACTTCTGACGCTGCTCAAACTATGAACAAAAACGTGGTAAACATCAGTATGTAACCATGGCTACTACTGTGAATGATAGTGCAGTATTCAAGAAAGCCATCTGTGAATTTTACATTCTAACAATTGTGTTCAGACTACCATTCCACCC
zSNP24181158	zC215C18	93262			5	66.7	5	2111.17	5	146.95	ACCAAGATACAGTGAGCATTAAAGAGAATATTTCAAGAAAAAAAAACTTTTCTTGGACTTAAAAAAATAAAAACATACACTGCCGTCTTTTTATACATTGATATCCCTTTCAAATGTATATTTATCAAAGAATCTTTGAACTAATAAAAT[A/T]TTTTATGTGACACTAAAGACCTGAGTAATGGCTGAAACTAAACACTTTTTGTTGCATAATAATGCATGTGAGCTGATGCTGTTTATTTAAGAGGGAGAAAATAAGAGATGCATGCATCAAACTATTCATCAAATGTCACTCAGCATCTTA
zSNP24181159	zC215C18	93264			5	66.7	5	2111.17	5	146.95	CAAGATACAGTGAGCATTAAAGAGAATATTTCAAGAAAAAAAAACTTTTCTTGGACTTAAAAAAATAAAAACATACACTGCCGTCTTTTTATACATTGATATCCCTTTCAAATGTATATTTATCAAAGAATCTTTGAACTAATAAAATTT[T/G]TTATGTGACACTAAAGACCTGAGTAATGGCTGAAACTAAACACTTTTTGTTGCATAATAATGCATGTGAGCTGATGCTGTTTATTTAAGAGGGAGAAAATAAGAGATGCATGCATCAAACTATTCATCAAATGTCACTCAGCATCTTAGA
zSNP24181154	zC215C18	93172			5	66.7	5	2111.17	5	146.95	AGCATGAGTTTAAAAGCCCCTGATATTTTCTAGTTTTTCATAACCACAGGGATCCTAATATTAACCTAGAAAACTAAAAATACTTTACCGACCAAGATACAGTGAGCATTAAAGAGAATATTTCAAGAAAAAAAAACTTTTCTTGGACTT[A/T]AAAAAATAAAAACATACACTGCCGTCTTTTTATACATTGATATCCCTTTCAAATGTATATTTATCAAAGAATCTTTGAACTAATAAAATTTTTTATGTGACACTAAAGACCTGAGTAATGGCTGAAACTAAACACTTTTTGTTGCATAAT
zSNP24181157	zC215C18	93261			5	66.7	5	2111.17	5	146.95	GACCAAGATACAGTGAGCATTAAAGAGAATATTTCAAGAAAAAAAAACTTTTCTTGGACTTAAAAAAATAAAAACATACACTGCCGTCTTTTTATACATTGATATCCCTTTCAAATGTATATTTATCAAAGAATCTTTGAACTAATAAAA[A/T]TTTTTATGTGACACTAAAGACCTGAGTAATGGCTGAAACTAAACACTTTTTGTTGCATAATAATGCATGTGAGCTGATGCTGTTTATTTAAGAGGGAGAAAATAAGAGATGCATGCATCAAACTATTCATCAAATGTCACTCAGCATCTT
zSNP24181162	zC215C18	93410			5	66.7	5	2111.17	5	146.95	ATTTTTTATGTGACACTAAAGACCTGAGTAATGGCTGAAACTAAACACTTTTTGTTGCATAATAATGCATGTGAGCTGATGCTGTTTATTTAAGAGGGAGAAAATAAGAGATGCATGCATCAAACTATTCATCAAATGTCACTCAGCATC[T/C]TAGATGATGCTTCGATTTATATTTAAAAAGCTGAAAATGATCTCGCGTGTTACTTTGCACAAGCACATGAAGGACTGTTTTTAATAATGCTGTAAATATCATTCACTTTCTTGCAAAACAATTTAATTCACTTAAAAGATCAGTGTATCA
zSNP24181166	zC215C18	93445			5	66.7	5	2111.17	5	146.95	TGAAACTAAACACTTTTTGTTGCATAATAATGCATGTGAGCTGATGCTGTTTATTTAAGAGGGAGAAAATAAGAGATGCATGCATCAAACTATTCATCAAATGTCACTCAGCATCTTAGATGATGCTTCGATTTATATTTAAAAAGCTGA[A/G]AATGATCTCGCGTGTTACTTTGCACAAGCACATGAAGGACTGTTTTTAATAATGCTGTAAATATCATTCACTTTCTTGCAAAACAATTTAATTCACTTAAAAGATCAGTGTATCATCAGGAGCACTGGGTATTTTTGGGTGGTTTTGCCT
zSNP24181167	zC215C18	93454			5	66.7	5	2111.17	5	146.95	ACACTTTTTGTTGCATAATAATGCATGTGAGCTGATGCTGTTTATTTAAGAGGGAGAAAATAAGAGATGCATGCATCAAACTATTCATCAAATGTCACTCAGCATCTTAGATGATGCTTCGATTTATATTTAAAAAGCTGAAAATGATCT[T/C]GCGTGTTACTTTGCACAAGCACATGAAGGACTGTTTTTAATAATGCTGTAAATATCATTCACTTTCTTGCAAAACAATTTAATTCACTTAAAAGATCAGTGTATCATCAGGAGCACTGGGTATTTTTGGGTGGTTTTGCCTGTGTGTTTG
zSNP24181163	zC215C18	93412			5	66.7	5	2111.17	5	146.95	TTTTTATGTGACACTAAAGACCTGAGTAATGGCTGAAACTAAACACTTTTTGTTGCATAATAATGCATGTGAGCTGATGCTGTTTATTTAAGAGGGAGAAAATAAGAGATGCATGCATCAAACTATTCATCAAATGTCACTCAGCATCTT[A/T]GATGATGCTTCGATTTATATTTAAAAAGCTGAAAATGATCTCGCGTGTTACTTTGCACAAGCACATGAAGGACTGTTTTTAATAATGCTGTAAATATCATTCACTTTCTTGCAAAACAATTTAATTCACTTAAAAGATCAGTGTATCATC
zSNP24181165	zC215C18	93424			5	66.7	5	2111.17	5	146.95	ACTAAAGACCTGAGTAATGGCTGAAACTAAACACTTTTTGTTGCATAATAATGCATGTGAGCTGATGCTGTTTATTTAAGAGGGAGAAAATAAGAGATGCATGCATCAAACTATTCATCAAATGTCACTCAGCATCTTAGATGATGCTTC[A/G]ATTTATATTTAAAAAGCTGAAAATGATCTCGCGTGTTACTTTGCACAAGCACATGAAGGACTGTTTTTAATAATGCTGTAAATATCATTCACTTTCTTGCAAAACAATTTAATTCACTTAAAAGATCAGTGTATCATCAGGAGCACTGGG
zSNP24180039	zC215C18	76145			5	66.7	5	2111.17	5	146.95	TGTGGCTTCTTGAATCCTTTCAGCTTCCTACAGCTATAATCAGATCATGTTCATAGAAAGGTTAGTAATAAACATTTATACACAAGTATTTGTGTATAAAGCATCTGTTTTGTGAGAAGTGTTATATGTAAACGACCCGTACAGCTTTAC[T/C]TTAACTTTTCTTTAAGCTTGAATGACGTCAACAGCAACTTTCTGTCGTACACCACGCCTACCAAAAGAGTACCATTGGTATCCTTAGACTGTGGAGACACAAGCCTGATAAAGGTGACCTGTACCGTACTGAACCATACCACTTAGAGGA
zSNP24180025	zC215C18	75398			5	66.7	5	2111.17	5	146.95	ATTGATCCACAGAATTTGCTTACGTTCATTGCACAGACCTCTGTGTAGTCAAATGTTTAAACACAACTGTTTTTTCAGCTACAGGTAGTGCCTCTGCCTTCAGGTGCTATTGACAGCATTTTTCTATGGGCTCGTTTCCACTGACGGTAT[A/G]GTACGGTGCGCTTTTATGTCTATTTCCACAGTCAAAAGGTACCAAGAAGAGAATTGTACTGTACTTTGAATACCCTTGCCAAATGGCCCGTTTCCACTGAGTGGTATGGTACGGTACGCTTTAAGTCTGTTTTCACTGTCAAAAGGTACC
zSNP24180132	zC215C18	77280			5	66.7	5	2111.17	5	146.95	CGTTTAGAAAGCTTGGGTTAATTGAGAGTCCTGACCACATGGATGCACAAAAGAAGGCTTAAACCACCAAGACTAGTCTGGACATGGCCTTTGCTAACCAGACCCCATGCTAGCAGAGCTGTGTTGAATCCTGTGGGAATGACCACTAAT[A/T]ACTGCAGTGTCAAGCACTGGCCAAACCTCATAGTTAACAGCCCAAGTGTGATGTACTGGGCAAATCATCAGTACATCAATCACCCCCATCCTCATCCTGTCACCTGCAATCACAAATGATCACATTTGTTCAGGAAATAAGCCACACTAG
zSNP24180054	zC215C18	76346			5	66.7	5	2111.17	5	146.95	ACCACGCCTACCAAAAGAGTACCATTGGTATCCTTAGACTGTGGAGACACAAGCCTGATAAAGGTGACCTGTACCGTACTGAACCATACCACTTAGAGGAAATGAGGCATAAATAGAGGCATAAAAATCAACATCGGCCAGAGAAAAACC[T/C]ATGTAGGTCAACCTCCAATTCAAGCCAATAATTTACAAAATGTATTGTTTTATGATGCATTCTGAACAAAAATAACTGGTTTAATACGAAAGATCAGCTCTGTTTACAATTCAGGCACCACAACGTGCTGTTTGCCACTGTGTACAAAAA
zSNP24180014	zC215C18	75311			5	66.7	5	2111.17	5	146.95	TCTCACAAGCTACAGAATATACTCAAAAGAATCACTTGACATGTGTAAAGGTTCCATTTCATTCGGAGTCGTTCACAAATTTTTTCTATTGATCCACAGAATTTGCTTACGTTCATTGCACAGACCTCTGTGTAGTCAAATGTTTAAACA[A/C]AACTGTTTTTTCAGCTACAGGTAGTGCCTCTGCCTTCAGGTGCTATTGACAGCATTTTTCTATGGGCTCGTTTCCACTGACGGTATAGTACGGTGCGCTTTTATGTCTATTTCCACAGTCAAAAGGTACCAAGAAGAGAATTGTACTGTA
zSNP24180782	zC215C18	86420			5	66.7	5	2111.17	5	146.95	CCCCCTTGCCACCTTCTTAGTTGACTTGTGTTTACACTGTCTTTTTTCCTTCTGATGGCTACAAAAGCAAAGCGCCAAAATGGAATGACATATGCACATCACCGTCGTTCTTTTTTTAATGAATCTTTTGGTTTTGGACATACAGGAGGC[A/G]ACTCTGGGAGAGACAAAAGGACATTATCACTATGTTTGCCCTGGCCCGCTTGGTCTGCTCAGTCCTGCTTGTCACCAAGGTACAAAACGTGATACACAGACATGTAGACAGGGATGAACAATCTAAAAATGATAGTTTGTTGTACTGTTA
zSNP24180783	zC215C18	86428			5	66.7	5	2111.17	5	146.95	CCACCTTCTTAGTTGACTTGTGTTTACACTGTCTTTTTTCCTTCTGATGGCTACAAAAGCAAAGCGCCAAAATGGAATGACATATGCACATCACCGTCGTTCTTTTTTTAATGAATCTTTTGGTTTTGGACATACAGGAGGCGACTCTGG[A/G]AGAGACAAAAGGACATTATCACTATGTTTGCCCTGGCCCGCTTGGTCTGCTCAGTCCTGCTTGTCACCAAGGTACAAAACGTGATACACAGACATGTAGACAGGGATGAACAATCTAAAAATGATAGTTTGTTGTACTGTTAGCAGTTCA
zSNP24180002	zC215C18	74304			5	66.7	5	2111.17	5	146.95	GCTGATGACGCCTTCACATTCATACTTTTTAAGAAAATCAAAGCCTCTGAACGCTTTATTCCGAACCATTTAGTTGCTGCCTGTTAATCAGACATTTCAAAGTTCCTTAGTGCCAACTGTGAAAAAAAATAAATAAATCAAATGCTTGTG[A/G]TAAAAAGTTTACTTGCAAGAAGGACTTGACATTAACTGTTTTGATCATCAACAACTGTGGCTAGTAGATTTCCAACATTACTAGCCACTCGCCTTTTTCGCTAGAAACAATATAATTGTTGGGAAAATATATTTTATATGCATAAATTTG
zSNP24180719	zC215C18	86100			5	66.7	5	2111.17	5	146.95	GCTTAAAACTGAACTGGGCTGTTGATTCAAATAAAAAATAAAAAACAGACAGAATAGCAACAACAAACTACTGAAGGTGCATGTGGGAGGACGTTTTATTGCAAGTTCTTTTATTGCTGTTACTTTGAGGAGGGACAAAGAAAAATTCAA[A/C]AAAGTATTATTTATAGGGAATCTGACATCCAAGGTTATTTTTCCTTTTAAAATAAAGTCTCGGCTTTTGATTTCAGACCATTTTAAATGTAGTTTTGATCAAATTTAATGTCAAATGACATGATCGCATTTTGAACATTAAGGGTGCTTT
zSNP24180137	zC215C18	77489			5	66.7	5	2111.17	5	146.95	GGCAAATCATCAGTACATCAATCACCCCCATCCTCATCCTGTCACCTGCAATCACAAATGATCACATTTGTTCAGGAAATAAGCCACACTAGACTAATGCTTGGGTGTGTAGACTACACCATATTTTGTCTGTGTTTGTCACTACATTTA[T/C]ATGTGTATGGACAATAACAGAGTAAGGGCTTAATCGTAATATAACATTTACATGTCAGAAGGAAAGCTTACATGCATTCATATTATTCCCTAAGAGTTGTGATTATTCTTACTAGGGCTGCATGATATTGGAAAAATCTGACTAGTGATA
zSNP24180254	zC215C18	78622			5	66.7	5	2111.17	5	146.95	AACCAAAAATATTAATAAACAAATAGATATGTTTGTCATGTTAACATAAATATGTTTTTACCACACCTCCAGGAGTGTGCGGCAAAATGGCATCTAAATTGATTTAAATACCCCAAATTTAAAAATATGGAAGCAAATTCTTAAAAGTTA[A/T]TTTAACAACATGACATAAGTGTTTTCTTCTTAAATGGTCTATTAGCACATTTGCAAGTGTCATATTGATTTCATTCATTAGTTCAATAAACACGATGTTATTTATTTAGATTTTATACATGGTCTTGTCAAAATCTAATTTTTTTTGCAA
zSNP24180253	zC215C18	78592			5	66.7	5	2111.17	5	146.95	AATACAAGTCTGAGGTACTTATGGGCTGGCAACCAAAAATATTAATAAACAAATAGATATGTTTGTCATGTTAACATAAATATGTTTTTACCACACCTCCAGGAGTGTGCGGCAAAATGGCATCTAAATTGATTTAAATACCCCAAATTT[A/T]AAAATATGGAAGCAAATTCTTAAAAGTTATTTTAACAACATGACATAAGTGTTTTCTTCTTAAATGGTCTATTAGCACATTTGCAAGTGTCATATTGATTTCATTCATTAGTTCAATAAACACGATGTTATTTATTTAGATTTTATACAT
zSNP24180258	zC215C18	78648			5	66.7	5	2111.17	5	146.95	ATATGTTTGTCATGTTAACATAAATATGTTTTTACCACACCTCCAGGAGTGTGCGGCAAAATGGCATCTAAATTGATTTAAATACCCCAAATTTAAAAATATGGAAGCAAATTCTTAAAAGTTATTTTAACAACATGACATAAGTGTTTT[T/C]TTCTTAAATGGTCTATTAGCACATTTGCAAGTGTCATATTGATTTCATTCATTAGTTCAATAAACACGATGTTATTTATTTAGATTTTATACATGGTCTTGTCAAAATCTAATTTTTTTTGCAAATTGTTCGTCACTAAAAAGCTAAAAA
zSNP24180257	zC215C18	78638			5	66.7	5	2111.17	5	146.95	AAACAAATAGATATGTTTGTCATGTTAACATAAATATGTTTTTACCACACCTCCAGGAGTGTGCGGCAAAATGGCATCTAAATTGATTTAAATACCCCAAATTTAAAAATATGGAAGCAAATTCTTAAAAGTTATTTTAACAACATGACA[A/T]AAGTGTTTTCTTCTTAAATGGTCTATTAGCACATTTGCAAGTGTCATATTGATTTCATTCATTAGTTCAATAAACACGATGTTATTTATTTAGATTTTATACATGGTCTTGTCAAAATCTAATTTTTTTTGCAAATTGTTCGTCACTAAA
zSNP24180252	zC215C18	78576			5	66.7	5	2111.17	5	146.95	CTGCTTATGTATGGTGAATACAAGTCTGAGGTACTTATGGGCTGGCAACCAAAAATATTAATAAACAAATAGATATGTTTGTCATGTTAACATAAATATGTTTTTACCACACCTCCAGGAGTGTGCGGCAAAATGGCATCTAAATTGATT[A/T]AAATACCCCAAATTTAAAAATATGGAAGCAAATTCTTAAAAGTTATTTTAACAACATGACATAAGTGTTTTCTTCTTAAATGGTCTATTAGCACATTTGCAAGTGTCATATTGATTTCATTCATTAGTTCAATAAACACGATGTTATTTA
zSNP24180152	zC215C18	77823			5	66.7	5	2111.17	5	146.95	ATATAATTTCACAAGATGGCTTGAATAGCTCTGTTTTAGGGGAAAAATAATTCATTTACATCAATTGGGGTGATTTTATAAGGGTGTGAATCATGTACTTAAAAATAAACAAAATGCAAGCAAGAATAATTACCATAGAGCAAAGAAAAA[T/G]AAGTAAAATAAACAGTGCTTTATGGCTTACTGGTGAGTCAATTAGTATTCAGGAAAAGAAATGGAATAAAAAAATGTCAAATAAAACTGTAGTCATCATTGTATTAATAATTCAGTAAAATAATTTTTCAATAAGTTACAAACCTTATAG
zSNP24180138	zC215C18	77524			5	66.7	5	2111.17	5	146.95	ATCCTGTCACCTGCAATCACAAATGATCACATTTGTTCAGGAAATAAGCCACACTAGACTAATGCTTGGGTGTGTAGACTACACCATATTTTGTCTGTGTTTGTCACTACATTTATATGTGTATGGACAATAACAGAGTAAGGGCTTAAT[T/C]GTAATATAACATTTACATGTCAGAAGGAAAGCTTACATGCATTCATATTATTCCCTAAGAGTTGTGATTATTCTTACTAGGGCTGCATGATATTGGAAAAATCTGACTAGTGATATTTTGTTTTTCAGCAATATACATTGCAATACGAAT
zSNP24180209	zC215C18	78318			5	66.7	5	2111.17	5	146.95	AACAATTGAGCAGCTCTAATTCTTACCACAATTATTCACATGCCTCATTTCTCAACACAAATGATGGACTAGGAAAGAGTGGATGTGTTCCTGACTGCTGTTTGAATTACTTTACATAAAACAATTTTTATGGTTGTATTAACTGGCTTA[A/T]ATCTGAAGGTGGGGTTGTTAACTCCTTTATTCCTCCTGTTAGGGCTCAAGTGGACAAGAATAGAACTTTACTTCACAATTAATATTATATTAACACAATGATGATTTCTGCTTATGTATGGTGAATACAAGTCTGAGGTACTTATGGGCT
zSNP24180197	zC215C18	78064			5	66.7	5	2111.17	5	146.95	AGTCATCATTGTATTAATAATTCAGTAAAATAATTTTTCAATAAGTTACAAACCTTATAGCGCCGAATGCTTTTTTTACACTTTCTTGAAAAGCCTTTAAAACACATACAAATGATAAAGTTTCACTCATTATACTTCACAATGACTCCA[A/C]AAATCTCATGTATTCTCAATTGTTGACCAGCTATAATCCGAACTCAACATCGCAAACCCTGTGATGTGACTATTGCGGACACGCATAGCGATATTGATGCTGAAACAATTGAGCAGCTCTAATTCTTACCACAATTATTCACATGCCTCA
zSNP24180881	zC215C18	87857			5	66.7	5	2111.17	5	146.95	GTCTTTCATTAGTGTGGACAGGATGTCCACCATCTTCATCTCAGACAAACTGAGGAATAGAGAAGCCAAAAGTTGAGGACATATATTAAAAATAAATAAAACATACACACTAGTTTTCTAGTCAGCTTTACAGACCATGCTCTGCAACAG[T/C]AACCCAACCAAACGCCTTCCTTTAGCACTCTAAACCTTAACATGAGGCAAATGCTAGAGCCCCTGTGCCAGCAGAGCAGATTCACGCAGAGAGACTGAGAGTGTGTTTTCTCTTCACACCAGCACAGACTCATCAGTCCAGCTCTCGACT
zSNP24180882	zC215C18	87871			5	66.7	5	2111.17	5	146.95	TGGACAGGATGTCCACCATCTTCATCTCAGACAAACTGAGGAATAGAGAAGCCAAAAGTTGAGGACATATATTAAAAATAAATAAAACATACACACTAGTTTTCTAGTCAGCTTTACAGACCATGCTCTGCAACAGTAACCCAACCAAAC[A/G]CCTTCCTTTAGCACTCTAAACCTTAACATGAGGCAAATGCTAGAGCCCCTGTGCCAGCAGAGCAGATTCACGCAGAGAGACTGAGAGTGTGTTTTCTCTTCACACCAGCACAGACTCATCAGTCCAGCTCTCGACTGCTGTATTGTGGGC
zSNP24180877	zC215C18	87841			5	66.7	5	2111.17	5	146.95	TGCCTTTAAAGCGCTCGTCTTTCATTAGTGTGGACAGGATGTCCACCATCTTCATCTCAGACAAACTGAGGAATAGAGAAGCCAAAAGTTGAGGACATATATTAAAAATAAATAAAACATACACACTAGTTTTCTAGTCAGCTTTACAGA[T/C]CATGCTCTGCAACAGTAACCCAACCAAACGCCTTCCTTTAGCACTCTAAACCTTAACATGAGGCAAATGCTAGAGCCCCTGTGCCAGCAGAGCAGATTCACGCAGAGAGACTGAGAGTGTGTTTTCTCTTCACACCAGCACAGACTCATC
zSNP24180880	zC215C18	87855			5	66.7	5	2111.17	5	146.95	TCGTCTTTCATTAGTGTGGACAGGATGTCCACCATCTTCATCTCAGACAAACTGAGGAATAGAGAAGCCAAAAGTTGAGGACATATATTAAAAATAAATAAAACATACACACTAGTTTTCTAGTCAGCTTTACAGACCATGCTCTGCAAC[A/T]GTAACCCAACCAAACGCCTTCCTTTAGCACTCTAAACCTTAACATGAGGCAAATGCTAGAGCCCCTGTGCCAGCAGAGCAGATTCACGCAGAGAGACTGAGAGTGTGTTTTCTCTTCACACCAGCACAGACTCATCAGTCCAGCTCTCGA
zSNP24180883	zC215C18	87922			5	66.7	5	2111.17	5	146.95	CCAAAAGTTGAGGACATATATTAAAAATAAATAAAACATACACACTAGTTTTCTAGTCAGCTTTACAGACCATGCTCTGCAACAGTAACCCAACCAAACGCCTTCCTTTAGCACTCTAAACCTTAACATGAGGCAAATGCTAGAGCCCCT[T/G]TGCCAGCAGAGCAGATTCACGCAGAGAGACTGAGAGTGTGTTTTCTCTTCACACCAGCACAGACTCATCAGTCCAGCTCTCGACTGCTGTATTGTGGGCTTTGGAACAGAGACAAGAGCAGTTTGACCATCTTTAATCACATTGTCAGGG
zSNP24180893	zC215C18	88235			5	66.7	5	2111.17	5	146.95	CCACCATCACAGAGGACTGGTCCCACAGGAGTTCACTGAAATGAGAAGTACCTGATAGATAAGAGAGAGGCCTGTCACACACCTGATGTTGTGATTGGCCAGCACATCCACAAAAGCGGTCTCGGAGGGGGTGAGAAAGAGCAGGCTGCT[A/G]CCCTGAGCTCCGATTCGAGCTGTGCGGCCCACACGATGAACATATTCTGCTGCAGAAACTGGAGGATTGTACTAAAACAGAAACATGACACTCATTTAAAAATATACAGAATATTTAGAAGTTTTGTGAAGAAATTGAATAAATTTGTTT
zSNP24180894	zC215C18	88256			5	66.7	5	2111.17	5	146.95	CCCACAGGAGTTCACTGAAATGAGAAGTACCTGATAGATAAGAGAGAGGCCTGTCACACACCTGATGTTGTGATTGGCCAGCACATCCACAAAAGCGGTCTCGGAGGGGGTGAGAAAGAGCAGGCTGCTACCCTGAGCTCCGATTCGAGC[T/C]GTGCGGCCCACACGATGAACATATTCTGCTGCAGAAACTGGAGGATTGTACTAAAACAGAAACATGACACTCATTTAAAAATATACAGAATATTTAGAAGTTTTGTGAAGAAATTGAATAAATTTGTTTATATGTTGCACACTGGCAATT
zSNP24180884	zC215C18	87925			5	66.7	5	2111.17	5	146.95	AAAGTTGAGGACATATATTAAAAATAAATAAAACATACACACTAGTTTTCTAGTCAGCTTTACAGACCATGCTCTGCAACAGTAACCCAACCAAACGCCTTCCTTTAGCACTCTAAACCTTAACATGAGGCAAATGCTAGAGCCCCTGTG[A/C]CAGCAGAGCAGATTCACGCAGAGAGACTGAGAGTGTGTTTTCTCTTCACACCAGCACAGACTCATCAGTCCAGCTCTCGACTGCTGTATTGTGGGCTTTGGAACAGAGACAAGAGCAGTTTGACCATCTTTAATCACATTGTCAGGGACT
zSNP24180890	zC215C18	88146			5	66.7	5	2111.17	5	146.95	CAGCTCTCGACTGCTGTATTGTGGGCTTTGGAACAGAGACAAGAGCAGTTTGACCATCTTTAATCACATTGTCAGGGACTGGAGCTCATCCACCATCACAGAGGACTGGTCCCACAGGAGTTCACTGAAATGAGAAGTACCTGATAGATA[A/T]GAGAGAGGCCTGTCACACACCTGATGTTGTGATTGGCCAGCACATCCACAAAAGCGGTCTCGGAGGGGGTGAGAAAGAGCAGGCTGCTACCCTGAGCTCCGATTCGAGCTGTGCGGCCCACACGATGAACATATTCTGCTGCAGAAACTG
zSNP24180876	zC215C18	87833			5	66.7	5	2111.17	5	146.95	TTTCCCTCTGCCTTTAAAGCGCTCGTCTTTCATTAGTGTGGACAGGATGTCCACCATCTTCATCTCAGACAAACTGAGGAATAGAGAAGCCAAAAGTTGAGGACATATATTAAAAATAAATAAAACATACACACTAGTTTTCTAGTCAGC[A/T]TTACAGACCATGCTCTGCAACAGTAACCCAACCAAACGCCTTCCTTTAGCACTCTAAACCTTAACATGAGGCAAATGCTAGAGCCCCTGTGCCAGCAGAGCAGATTCACGCAGAGAGACTGAGAGTGTGTTTTCTCTTCACACCAGCACA
zSNP24180809	zC215C18	87238			5	66.7	5	2111.17	5	146.95	AACATTAAAAATGTTGTGTAAAAAAAAAAAAAAAAAAAAAAAAAAAAAAAATATATATATATATATATATATATATATATATATTCTTTTTTTTTCCCTTTTTCATTTATGTATTTATTGTACTTTTGTAATTGATTATTTTTCTTTAAA[A/C]ACCAAGAAAAAATCTTGACCAAAAACCCTTTTTGACGTTTTTATTTATGCCATGGTAAAAACTTTGCTAAATGTATTGGAGGGAAAAAACAGAAAATAATTTTTCTGCCAAGTCCTTCATCATGCTTCGTTTTCATTTCGGTGCATCTGT
zSNP24180811	zC215C18	87284			5	66.7	5	2111.17	5	146.95	AAAAATATATATATATATATATATATATATATATATATTCTTTTTTTTTCCCTTTTTCATTTATGTATTTATTGTACTTTTGTAATTGATTATTTTTCTTTAAACACCAAGAAAAAATCTTGACCAAAAACCCTTTTTGACGTTTTTATT[T/C]ATGCCATGGTAAAAACTTTGCTAAATGTATTGGAGGGAAAAAACAGAAAATAATTTTTCTGCCAAGTCCTTCATCATGCTTCGTTTTCATTTCGGTGCATCTGTATAAAACAATGTTTTATAGAGACACTTAATTCCCTGATGTTATTGT
zSNP24180784	zC215C18	86434			5	66.7	5	2111.17	5	146.95	TCTTAGTTGACTTGTGTTTACACTGTCTTTTTTCCTTCTGATGGCTACAAAAGCAAAGCGCCAAAATGGAATGACATATGCACATCACCGTCGTTCTTTTTTTAATGAATCTTTTGGTTTTGGACATACAGGAGGCGACTCTGGGAGAGA[T/C]AAAAGGACATTATCACTATGTTTGCCCTGGCCCGCTTGGTCTGCTCAGTCCTGCTTGTCACCAAGGTACAAAACGTGATACACAGACATGTAGACAGGGATGAACAATCTAAAAATGATAGTTTGTTGTACTGTTAGCAGTTCACTTCCG
zSNP24180804	zC215C18	87085			5	66.7	5	2111.17	5	146.95	ATTAAAGGCCCATGAGCTACAAAGAGCATTTTTCTAAACATTCATTTAGATATGCTCACAAAATATATATATTTTTTTAAACACTTCCTGAAAGTTAGCCTATATTCTGTATTATTAGCCTATATTCTATATTGCTAATCTACTGTCTGC[T/C]GGAACATTAAAAATGTTGTGTAAAAAAAAAAAAAAAAAAAAAAAAAAAAAAAATATATATATATATATATATATATATATATATATTCTTTTTTTTTCCCTTTTTCATTTATGTATTTATTGTACTTTTGTAATTGATTATTTTTCTTTA
zSNP24180813	zC215C18	87316			5	66.7	5	2111.17	5	146.95	ATATATTCTTTTTTTTTCCCTTTTTCATTTATGTATTTATTGTACTTTTGTAATTGATTATTTTTCTTTAAACACCAAGAAAAAATCTTGACCAAAAACCCTTTTTGACGTTTTTATTTATGCCATGGTAAAAACTTTGCTAAATGTATT[A/G]GAGGGAAAAAACAGAAAATAATTTTTCTGCCAAGTCCTTCATCATGCTTCGTTTTCATTTCGGTGCATCTGTATAAAACAATGTTTTATAGAGACACTTAATTCCCTGATGTTATTGTTATGCGGTTTCAAAATTCATCTTTACAATAAT
zSNP24180870	zC215C18	87768			5	66.7	5	2111.17	5	146.95	TGCCCAAGGGTAAAAACCAAAGCACTCTTTGGACTTAAGATGTCAAAATTTACCTTGCTGTCCCATTTCCCTCTGCCTTTAAAGCGCTCGTCTTTCATTAGTGTGGACAGGATGTCCACCATCTTCATCTCAGACAAACTGAGGAATAGA[A/G]AAGCCAAAAGTTGAGGACATATATTAAAAATAAATAAAACATACACACTAGTTTTCTAGTCAGCTTTACAGACCATGCTCTGCAACAGTAACCCAACCAAACGCCTTCCTTTAGCACTCTAAACCTTAACATGAGGCAAATGCTAGAGCC
zSNP24180873	zC215C18	87802			5	66.7	5	2111.17	5	146.95	TTAAGATGTCAAAATTTACCTTGCTGTCCCATTTCCCTCTGCCTTTAAAGCGCTCGTCTTTCATTAGTGTGGACAGGATGTCCACCATCTTCATCTCAGACAAACTGAGGAATAGAGAAGCCAAAAGTTGAGGACATATATTAAAAATAA[A/C]TAAAACATACACACTAGTTTTCTAGTCAGCTTTACAGACCATGCTCTGCAACAGTAACCCAACCAAACGCCTTCCTTTAGCACTCTAAACCTTAACATGAGGCAAATGCTAGAGCCCCTGTGCCAGCAGAGCAGATTCACGCAGAGAGAC
zSNP24180838	zC215C18	87611			5	66.7	5	2111.17	5	146.95	AATAATTTAAGATATACCTAGAAAAATGTGCAATTTATCACAAGTTAACTCATAGCAATCATGCCATTAATTGAGATGAAATATTTTATCTGATTGACGGCCCTAATATAGAAAGTATAAAACATTCAATAACCTTTTTAGAACCTTTTT[A/T]AATTGATGCCCAAGGGTAAAAACCAAAGCACTCTTTGGACTTAAGATGTCAAAATTTACCTTGCTGTCCCATTTCCCTCTGCCTTTAAAGCGCTCGTCTTTCATTAGTGTGGACAGGATGTCCACCATCTTCATCTCAGACAAACTGAGG
zSNP24180854	zC215C18	87698			5	66.7	5	2111.17	5	146.95	ATCTGATTGACGGCCCTAATATAGAAAGTATAAAACATTCAATAACCTTTTTAGAACCTTTTTAAATTGATGCCCAAGGGTAAAAACCAAAGCACTCTTTGGACTTAAGATGTCAAAATTTACCTTGCTGTCCCATTTCCCTCTGCCTTT[A/G]AAGCGCTCGTCTTTCATTAGTGTGGACAGGATGTCCACCATCTTCATCTCAGACAAACTGAGGAATAGAGAAGCCAAAAGTTGAGGACATATATTAAAAATAAATAAAACATACACACTAGTTTTCTAGTCAGCTTTACAGACCATGCTC
zSNP24181231	zC215C18	94255			5	66.7	5	2111.17	5	146.95	GAACAAAAACGTGGTAAACATCAGTATGTAACCATGGCTACTACTGTGAATGATAGTGCAGTATTCAAGAAAGCCATCTGTGAATTTTACATTCTAACAATTGTGTTCAGACTACCATTCCACCCAAAGCTTTAATTAGTATACTTTTAT[T/C]CAATGAGAAAGCAATAAATTGATCAAAAGTGATGATAAAAAAAATTATAATGTTAAAAAAATATTCCTATTTTAAACCAAATCTGTTTTTTATTTACCAAATAAAATCCGAAAATGTCTTACAGCTTCCTCAAAATCTATAGGCAACTGT
zSNP24178114	zC215C18	37450			5	66.7	5	2111.17	5	146.95	TGAAAATTTTGTCATCATTTACTGATCCTCATGTCGACTCATCCCCATTTGATGTTTGTTCATCTTCTAAACACAAATGAAGATATTTTTAATCAAATCTGAGAGATTTCTTCCCTTCATTGAAAGTCTGTTCACCCAAAACTCTGGTGC[A/T]TGAAACTGTTTATAAAAGATTAAAAATAAATCTGTGTGAATTAAAGGGATAGTTCACCAAAATGTAATCACCATTTACTCTCCCTTGTGTAGTTCCAAGCAGTTATTTTCACCGAGTTTTTTCCCTACCGAACACGAAAAGACGATATTT
zSNP24178115	zC215C18	37552			5	66.7	5	2111.17	5	146.95	GAGATTTCTTCCCTTCATTGAAAGTCTGTTCACCCAAAACTCTGGTGCATGAAACTGTTTATAAAAGATTAAAAATAAATCTGTGTGAATTAAAGGGATAGTTCACCAAAATGTAATCACCATTTACTCTCCCTTGTGTAGTTCCAAGCA[A/G]TTATTTTCACCGAGTTTTTTCCCTACCGAACACGAAAAGACGATATTTAGAAAAAAATACTATTGAAGTCATTGGCTATTGGCTGGGTCCATTGACATTTCTGTGTGGAGTTTGCATGTTTTCCCCGTGTTCTTGTGGGTTTCCTCAGTG
zSNP24178112	zC215C18	37343			5	66.7	5	2111.17	5	146.95	AAATTGAAGAAAATTGAACGGTTTACGGAAAAGTACTGATGAGAAACCTGAATGTTTATTCTTATGTATGGAAACATTTATTATGAAAGGTTTGGATCACTTCAAAATGAAAATTTTGTCATCATTTACTGATCCTCATGTCGACTCATC[T/C]CCATTTGATGTTTGTTCATCTTCTAAACACAAATGAAGATATTTTTAATCAAATCTGAGAGATTTCTTCCCTTCATTGAAAGTCTGTTCACCCAAAACTCTGGTGCATGAAACTGTTTATAAAAGATTAAAAATAAATCTGTGTGAATTA
zSNP24178113	zC215C18	37446			5	66.7	5	2111.17	5	146.95	AAAATGAAAATTTTGTCATCATTTACTGATCCTCATGTCGACTCATCCCCATTTGATGTTTGTTCATCTTCTAAACACAAATGAAGATATTTTTAATCAAATCTGAGAGATTTCTTCCCTTCATTGAAAGTCTGTTCACCCAAAACTCTG[A/G]TGCATGAAACTGTTTATAAAAGATTAAAAATAAATCTGTGTGAATTAAAGGGATAGTTCACCAAAATGTAATCACCATTTACTCTCCCTTGTGTAGTTCCAAGCAGTTATTTTCACCGAGTTTTTTCCCTACCGAACACGAAAAGACGAT
zSNP24178117	zC215C18	37572			5	66.7	5	2111.17	5	146.95	AAAGTCTGTTCACCCAAAACTCTGGTGCATGAAACTGTTTATAAAAGATTAAAAATAAATCTGTGTGAATTAAAGGGATAGTTCACCAAAATGTAATCACCATTTACTCTCCCTTGTGTAGTTCCAAGCAGTTATTTTCACCGAGTTTTT[T/C]CCCTACCGAACACGAAAAGACGATATTTAGAAAAAAATACTATTGAAGTCATTGGCTATTGGCTGGGTCCATTGACATTTCTGTGTGGAGTTTGCATGTTTTCCCCGTGTTCTTGTGGGTTTCCTCAGTGCTCCGGTTTTCCCTACAGTC
zSNP24178120	zC215C18	37587			5	66.7	5	2111.17	5	146.95	AAAACTCTGGTGCATGAAACTGTTTATAAAAGATTAAAAATAAATCTGTGTGAATTAAAGGGATAGTTCACCAAAATGTAATCACCATTTACTCTCCCTTGTGTAGTTCCAAGCAGTTATTTTCACCGAGTTTTTTCCCTACCGAACACG[-/A]AAAGACGATATTTAGAAAAAAATACTATTGAAGTCATTGGCTATTGGCTGGGTCCATTGACATTTCTGTGTGGAGTTTGCATGTTTTCCCCGTGTTCTTGTGGGTTTCCTCAGTGCTCCGGTTTTCCCTACAGTCTAAAGACATGTGCTA
zSNP24178125	zC215C18	38065			5	66.7	5	2111.17	5	146.95	CGAAGTAAAAGGATCGAATGATTGAATTTTTTAAAAAAGTGGAGGGTGAGTAAATGATGATAATTTTCATTTTTGGGTGAACTATCCCTTTAATTCAGGTCCCCTGAAAAGACATAATCACTTTACTGCGTGGACAAAAATAATTTTTAA[A/G]TAAACACTAATCAGTGAACGTAAGCAGAAGATCAGTCAAATGAGAACAAACCTCATTGGCTCTTGCTGAAGCTAAAGCTCTGGTGTGATATGAAAACAACCACACGGGTTTTTGCACATCAAGGAAGCATGTTTGAGCTTCAAAATCTTC
zSNP24178118	zC215C18	37576			5	66.7	5	2111.17	5	146.95	TCTGTTCACCCAAAACTCTGGTGCATGAAACTGTTTATAAAAGATTAAAAATAAATCTGTGTGAATTAAAGGGATAGTTCACCAAAATGTAATCACCATTTACTCTCCCTTGTGTAGTTCCAAGCAGTTATTTTCACCGAGTTTTTTCCC[T/C]ACCGAACACGAAAAGACGATATTTAGAAAAAAATACTATTGAAGTCATTGGCTATTGGCTGGGTCCATTGACATTTCTGTGTGGAGTTTGCATGTTTTCCCCGTGTTCTTGTGGGTTTCCTCAGTGCTCCGGTTTTCCCTACAGTCTAAA
zSNP24178119	zC215C18	37579			5	66.7	5	2111.17	5	146.95	GTTCACCCAAAACTCTGGTGCATGAAACTGTTTATAAAAGATTAAAAATAAATCTGTGTGAATTAAAGGGATAGTTCACCAAAATGTAATCACCATTTACTCTCCCTTGTGTAGTTCCAAGCAGTTATTTTCACCGAGTTTTTTCCCTAC[T/C]GAACACGAAAAGACGATATTTAGAAAAAAATACTATTGAAGTCATTGGCTATTGGCTGGGTCCATTGACATTTCTGTGTGGAGTTTGCATGTTTTCCCCGTGTTCTTGTGGGTTTCCTCAGTGCTCCGGTTTTCCCTACAGTCTAAAGAC
zSNP24178111	zC215C18	37336			5	66.7	5	2111.17	5	146.95	GAAAAAAAAATTGAAGAAAATTGAACGGTTTACGGAAAAGTACTGATGAGAAACCTGAATGTTTATTCTTATGTATGGAAACATTTATTATGAAAGGTTTGGATCACTTCAAAATGAAAATTTTGTCATCATTTACTGATCCTCATGTCG[A/T]CTCATCCCCATTTGATGTTTGTTCATCTTCTAAACACAAATGAAGATATTTTTAATCAAATCTGAGAGATTTCTTCCCTTCATTGAAAGTCTGTTCACCCAAAACTCTGGTGCATGAAACTGTTTATAAAAGATTAAAAATAAATCTGTG
zSNP32955071	zC215C18	42600			5	66.7	5	2111.17	5	146.95	TTTTTCTACTACCATTTGACTTTAAAATATGTTTCTCTTACATTATGTGCAAGCCTTTGTCCTTCTGCCTGGTTAAATTTGTTTTAACTTATTAAGCCTTATCAATAGCTGCTTTGATTCTTTATCCAGTTTTAAAAATAATCTAGAAAT[-/AA]AAAAAAAACATGCTCAATCATTCATATTATAGGGAACTTTCTATCATATATTTTAAAAATGTAGTTTATTCACATGAAATAAATGTTAAATCTTTAAAATCTAAAAGTCAAACATTTAATGCACTGCATTTTTTTGTGATAACTGATACT
zSNP32955088	zC215C18	62996			5	66.7	5	2111.17	5	146.95	TATTCACTGAGAAATGCAGAAAAATATTCATTTTCAAAATGGGGTGTACTCTATTATCCTGAGCACTGTCTTAATATTAACTTTGTGAAATGCATTTTACTGTACATTAAATATTTCTGTCACAATTTCTTCAACTAAAACCAAGCTTGT[-/AGAT]TTTTTCAGGTTGATAAAACTCTGTGATTTTGCTTTCATATTTATTTTTTTCTTTATGTAAAGCATCAGCATGTTCATGACATGACCCAGAACAGCTCTGGAGATGAGATTTATTGTCTTCTCATACAGTAAGATTAAAAAGCACCACCAC
zSNP32955066	zC215C18	36255			5	66.7	5	2111.17	5	146.95	AGTCATAATTGAAAGCTTTCTTTGATATTAAAGTTTTTACAGAACCTTATCTGCCAACAAAGAACATTTTATTTTTAACAGCTCTCAGTACTGACATTTGATGAATAGTGTTTATAAGATGTACCCCCCCCCCCCCCCATGCCTTCTCCT[-/CT]AGTTAACCCTCTTTGTGAGACCAAGCACAAGTCTTGAATCTCTAACTAAGTACATCCAGCGTATCTTTCATCTAATTCTGCTTCATTTAAACTTCATCAACTCTTCCAGTGGAGCAGAAGGAGAATGAAATGAACCCGCACAATCCTCAA
zSNP32955068	zC215C18	38139			5	66.7	5	2111.17	5	146.95	GGGTGAACTATCCCTTTAATTCAGGTCCCCTGAAAAGACATAATCACTTTACTGCGTGGACAAAAATAATTTTTAAGTAAACACTAATCAGTGAACGTAAGCAGAAGATCAGTCAAATGAGAACAAACCTCATTGGCTCTTGCTGAAGCT[-/AAAGCT]CTGGTGTGATATGAAAACAACCACACGGGTTTTTGCACATCAAGGAAGCATGTTTGAGCTTCAAAATCTTCATAAATCTAATCATAAATTTGCTTATTACATAAAGCAAACTCTTCAGTCCTTATTGATTTTTTTATCTCTGTGTCAGAG
zSNP32955089	zC215C18	63023			5	66.7	5	2111.17	5	146.95	TCATTTTCAAAATGGGGTGTACTCTATTATCCTGAGCACTGTCTTAATATTAACTTTGTGAAATGCATTTTACTGTACATTAAATATTTCTGTCACAATTTCTTCAACTAAAACCAAGCTTGTAGATTTTTTCAGGTTGATAAAACTCTG[-/TG]ATTTTGCTTTCATATTTATTTTTTTCTTTATGTAAAGCATCAGCATGTTCATGACATGACCCAGAACAGCTCTGGAGATGAGATTTATTGTCTTCTCATACAGTAAGATTAAAAAGCACCACCACCAACAACAAATCTTCATTCATTCAC
zSNP24178109	zC215C18	37287			5	66.7	5	2111.17	5	146.95	TTTCACTAAATTATCTTTAATGTTCATGGAATATTTTTCATTGATCGAAGAAAAAAAAATTGAAGAAAATTGAACGGTTTACGGAAAAGTACTGATGAGAAACCTGAATGTTTATTCTTATGTATGGAAACATTTATTATGAAAGGTTTG[A/G]ATCACTTCAAAATGAAAATTTTGTCATCATTTACTGATCCTCATGTCGACTCATCCCCATTTGATGTTTGTTCATCTTCTAAACACAAATGAAGATATTTTTAATCAAATCTGAGAGATTTCTTCCCTTCATTGAAAGTCTGTTCACCCA
zSNP24178110	zC215C18	37307			5	66.7	5	2111.17	5	146.95	TGTTCATGGAATATTTTTCATTGATCGAAGAAAAAAAAATTGAAGAAAATTGAACGGTTTACGGAAAAGTACTGATGAGAAACCTGAATGTTTATTCTTATGTATGGAAACATTTATTATGAAAGGTTTGGATCACTTCAAAATGAAAAT[A/T]TTGTCATCATTTACTGATCCTCATGTCGACTCATCCCCATTTGATGTTTGTTCATCTTCTAAACACAAATGAAGATATTTTTAATCAAATCTGAGAGATTTCTTCCCTTCATTGAAAGTCTGTTCACCCAAAACTCTGGTGCATGAAACT
zSNP32955094	zC215C18	67154			5	66.7	5	2111.17	5	146.95	AAGTAGTAATTAAACAATTGCCACAATTATGAATTATTTATCCGAAAAGGCTTTTTGCTGAGTGACAATTTGACGGATGAGTGTTCAGCAGGATATTACACGGATTCATCCTCAAAACAAACTTTCCACGACGCGCCAATTTGCTCAGGG[-/AAAA]AAAAAACACTTTAAAGTCACAACGAAAATCAGCCAATGTTTTTTTTTAATTATCAATTGTAGCCAACATTTAACATCATGAGTGTTTCTTTCGGTTACTTAAGTTGATTTAAACAATCTTTTGGAGCAAAAAAAAAAAAAAAAAAAAAGA
zSNP24178108	zC215C18	37286			5	66.7	5	2111.17	5	146.95	GTTTCACTAAATTATCTTTAATGTTCATGGAATATTTTTCATTGATCGAAGAAAAAAAAATTGAAGAAAATTGAACGGTTTACGGAAAAGTACTGATGAGAAACCTGAATGTTTATTCTTATGTATGGAAACATTTATTATGAAAGGTTT[T/G]GATCACTTCAAAATGAAAATTTTGTCATCATTTACTGATCCTCATGTCGACTCATCCCCATTTGATGTTTGTTCATCTTCTAAACACAAATGAAGATATTTTTAATCAAATCTGAGAGATTTCTTCCCTTCATTGAAAGTCTGTTCACCC
zSNP24178165	zC215C18	38916			5	66.7	5	2111.17	5	146.95	TGTAGCCGATATTCGCCTGCAGCGCAAATTTATTATGCATATGTGGTCTGGCCTAAAGCAGTTTTTTGCCCGAATTAAACTTCAGTATATAAAAATAAAATAAATGCAGTTTGAAAGCTCAGGGCGCTTTAAAATGCAATGCTAGAGTGT[A/G]GGATTCGATAAAAAAATCAGTTGCCTACTGACTTTAATTGGCCCCTGGAATGTATTTGAATTGCAAAAGAACTGGCCCAGACTTTGACCTTCACCCACCTTTCACAGGCATCTTCAGTTTGGCCCATATTTACAGCCCTCAGTAACATCC
zSNP24178200	zC215C18	39383			5	66.7	5	2111.17	5	146.95	AGATATGTAAAGAGACCTTTGGCATACGTAGTCTGTCATAACAGGGGCCGCATGCATTCATTTATGGATTAAGAGAGTGGAAAGCATATATCATTCTTGCCCGCAGTTGTAGTGCTAACTACTGGTGGAGTCTCTGAGGCCACTGTCAGC[A/G]GGGACAAATGAGAACAAGGAATAATATAAACTAGTTTATATGTTTTCAGTATGTTTTCAAAAATGATTGTTGAAATATTATTGGCCTTTTTCACAAAACAATTCAATTGATTCTGTTATAACTTATTTGAATCATAAGAATGCTACAAGA
zSNP24178149	zC215C18	38478			5	66.7	5	2111.17	5	146.95	GTCTCAGATTAAAAATATCTTCATTTATCTTCTGAAGAAGAGCAAATTTCTAATAGGTCTGTAATAACTTGTGAATGGGTAAACTGACAAAATTTCTGAATTAGAACATTTTCTGTGTTTGTGACCAAAAAGTTGATAGTGAGGAAAGGC[T/C]TCTCCTCTCTTTTCCTCTCCTCTTGTTAATTCCTTTTTGATGAGGCATGGCCAATAAATCCTGTTTTCATGCCTGTATTCCCTGATGACCAGTAAATTAGAGATCAGGGGAGCAGATTTGGGGCTTTTGTTGTTCTCTGGTGTCTGAGAG
zSNP24178163	zC215C18	38851			5	66.7	5	2111.17	5	146.95	TTCAGCCTATGTAGCTAATGTTAGACACACGGCAATCTGCACTTCATTCTTAAGCAAATCTGTACTGTAGCCGATATTCGCCTGCAGCGCAAATTTATTATGCATATGTGGTCTGGCCTAAAGCAGTTTTTTGCCCGAATTAAACTTCAG[T/G]ATATAAAAATAAAATAAATGCAGTTTGAAAGCTCAGGGCGCTTTAAAATGCAATGCTAGAGTGTGGGATTCGATAAAAAAATCAGTTGCCTACTGACTTTAATTGGCCCCTGGAATGTATTTGAATTGCAAAAGAACTGGCCCAGACTTT
zSNP24178201	zC215C18	39389			5	66.7	5	2111.17	5	146.95	GTAAAGAGACCTTTGGCATACGTAGTCTGTCATAACAGGGGCCGCATGCATTCATTTATGGATTAAGAGAGTGGAAAGCATATATCATTCTTGCCCGCAGTTGTAGTGCTAACTACTGGTGGAGTCTCTGAGGCCACTGTCAGCAGGGAC[A/G]AATGAGAACAAGGAATAATATAAACTAGTTTATATGTTTTCAGTATGTTTTCAAAAATGATTGTTGAAATATTATTGGCCTTTTTCACAAAACAATTCAATTGATTCTGTTATAACTTATTTGAATCATAAGAATGCTACAAGAAATTGA
zSNP24178261	zC215C18	42547			5	66.7	5	2111.17	5	146.95	GCTCCTGTTTGTTATGATTGAAATAATTGAATCTTTTTACTAAGAGCTTTGACTTTTTCTACTACCATTTGACTTTAAAATATGTTTCTCTTACATTATGTGCAAGCCTTTGTCCTTCTGCCTGGTTAAATTTGTTTTAACTTATTAAGC[T/C]TTATCAATAGCTGCTTTGATTCTTTATCCAGTTTTAAAAATAATCTAGAAATAAAAAAAAAACATGCTCAATCATTCATATTATAGGGAACTTTCTATCATATATTTTAAAAATGTAGTTTATTCACATGAAATAAATGTTAAATCTTTA
zSNP24178265	zC215C18	42614			5	66.7	5	2111.17	5	146.95	TTTGACTTTAAAATATGTTTCTCTTACATTATGTGCAAGCCTTTGTCCTTCTGCCTGGTTAAATTTGTTTTAACTTATTAAGCCTTATCAATAGCTGCTTTGATTCTTTATCCAGTTTTAAAAATAATCTAGAAATAAAAAAAAAACATG[A/C]TCAATCATTCATATTATAGGGAACTTTCTATCATATATTTTAAAAATGTAGTTTATTCACATGAAATAAATGTTAAATCTTTAAAATCTAAAAGTCAAACATTTAATGCACTGCATTTTTTTGTGATAACTGATACTTTTAGGATTACTT
zSNP24178229	zC215C18	40700			5	66.7	5	2111.17	5	146.95	ACAACAACAACAACAACAACAACAACAACACTGAGTTATACAAAGGCTGTCTTATTTCATTTTAAATATTTTTTCTTTTATTATTATTATAAAAGACAGTTTTACCACCCTAATTTTTGTTACTTCAATCCCTCTCAGCCAATAAAAATC[A/T]AAATAAAATAAAAATAAAATTGTAATTCAGAACATTAAAGGTCCACAAGGAAGGGATCATACATATAATGATAAAAGAAAATACACAATTTATGCATATAAATTTAGTGTATACACTTTTACAATTTTTGTTTTGATATACTCACTGGCC
zSNP24178259	zC215C18	42527			5	66.7	5	2111.17	5	146.95	CTATAAATTGAATCAGGTGTGCTCCTGTTTGTTATGATTGAAATAATTGAATCTTTTTACTAAGAGCTTTGACTTTTTCTACTACCATTTGACTTTAAAATATGTTTCTCTTACATTATGTGCAAGCCTTTGTCCTTCTGCCTGGTTAAA[A/T]TTGTTTTAACTTATTAAGCCTTATCAATAGCTGCTTTGATTCTTTATCCAGTTTTAAAAATAATCTAGAAATAAAAAAAAAACATGCTCAATCATTCATATTATAGGGAACTTTCTATCATATATTTTAAAAATGTAGTTTATTCACATG
zSNP24178144	zC215C18	38322			5	66.7	5	2111.17	5	146.95	GGTTTTTGCACATCAAGGAAGCATGTTTGAGCTTCAAAATCTTCATAAATCTAATCATAAATTTGCTTATTACATAAAGCAAACTCTTCAGTCCTTATTGATTTTTTTATCTCTGTGTCAGAGTTTTGAGGGAATGAACTTTCAATTAAG[T/G]AGGAAGTCTCAGATTAAAAATATCTTCATTTATCTTCTGAAGAAGAGCAAATTTCTAATAGGTCTGTAATAACTTGTGAATGGGTAAACTGACAAAATTTCTGAATTAGAACATTTTCTGTGTTTGTGACCAAAAAGTTGATAGTGAGGA
zSNP24178128	zC215C18	38086			5	66.7	5	2111.17	5	146.95	TTGAATTTTTTAAAAAAGTGGAGGGTGAGTAAATGATGATAATTTTCATTTTTGGGTGAACTATCCCTTTAATTCAGGTCCCCTGAAAAGACATAATCACTTTACTGCGTGGACAAAAATAATTTTTAAGTAAACACTAATCAGTGAACG[T/C]AAGCAGAAGATCAGTCAAATGAGAACAAACCTCATTGGCTCTTGCTGAAGCTAAAGCTCTGGTGTGATATGAAAACAACCACACGGGTTTTTGCACATCAAGGAAGCATGTTTGAGCTTCAAAATCTTCATAAATCTAATCATAAATTTG
zSNP24178129	zC215C18	38096			5	66.7	5	2111.17	5	146.95	TAAAAAAGTGGAGGGTGAGTAAATGATGATAATTTTCATTTTTGGGTGAACTATCCCTTTAATTCAGGTCCCCTGAAAAGACATAATCACTTTACTGCGTGGACAAAAATAATTTTTAAGTAAACACTAATCAGTGAACGTAAGCAGAAG[A/C]TCAGTCAAATGAGAACAAACCTCATTGGCTCTTGCTGAAGCTAAAGCTCTGGTGTGATATGAAAACAACCACACGGGTTTTTGCACATCAAGGAAGCATGTTTGAGCTTCAAAATCTTCATAAATCTAATCATAAATTTGCTTATTACAT
zSNP24178126	zC215C18	38082			5	66.7	5	2111.17	5	146.95	ATGATTGAATTTTTTAAAAAAGTGGAGGGTGAGTAAATGATGATAATTTTCATTTTTGGGTGAACTATCCCTTTAATTCAGGTCCCCTGAAAAGACATAATCACTTTACTGCGTGGACAAAAATAATTTTTAAGTAAACACTAATCAGTG[A/G]ACGTAAGCAGAAGATCAGTCAAATGAGAACAAACCTCATTGGCTCTTGCTGAAGCTAAAGCTCTGGTGTGATATGAAAACAACCACACGGGTTTTTGCACATCAAGGAAGCATGTTTGAGCTTCAAAATCTTCATAAATCTAATCATAAA
zSNP24178127	zC215C18	38085			5	66.7	5	2111.17	5	146.95	ATTGAATTTTTTAAAAAAGTGGAGGGTGAGTAAATGATGATAATTTTCATTTTTGGGTGAACTATCCCTTTAATTCAGGTCCCCTGAAAAGACATAATCACTTTACTGCGTGGACAAAAATAATTTTTAAGTAAACACTAATCAGTGAAC[A/G]TAAGCAGAAGATCAGTCAAATGAGAACAAACCTCATTGGCTCTTGCTGAAGCTAAAGCTCTGGTGTGATATGAAAACAACCACACGGGTTTTTGCACATCAAGGAAGCATGTTTGAGCTTCAAAATCTTCATAAATCTAATCATAAATTT
zSNP24178137	zC215C18	38195			5	66.7	5	2111.17	5	146.95	TGGACAAAAATAATTTTTAAGTAAACACTAATCAGTGAACGTAAGCAGAAGATCAGTCAAATGAGAACAAACCTCATTGGCTCTTGCTGAAGCTAAAGCTCTGGTGTGATATGAAAACAACCACACGGGTTTTTGCACATCAAGGAAGCA[A/T]GTTTGAGCTTCAAAATCTTCATAAATCTAATCATAAATTTGCTTATTACATAAAGCAAACTCTTCAGTCCTTATTGATTTTTTTATCTCTGTGTCAGAGTTTTGAGGGAATGAACTTTCAATTAAGTAGGAAGTCTCAGATTAAAAATAT
zSNP24178141	zC215C18	38268			5	66.7	5	2111.17	5	146.95	TCATTGGCTCTTGCTGAAGCTAAAGCTCTGGTGTGATATGAAAACAACCACACGGGTTTTTGCACATCAAGGAAGCATGTTTGAGCTTCAAAATCTTCATAAATCTAATCATAAATTTGCTTATTACATAAAGCAAACTCTTCAGTCCTT[A/T]TTGATTTTTTTATCTCTGTGTCAGAGTTTTGAGGGAATGAACTTTCAATTAAGTAGGAAGTCTCAGATTAAAAATATCTTCATTTATCTTCTGAAGAAGAGCAAATTTCTAATAGGTCTGTAATAACTTGTGAATGGGTAAACTGACAAA
zSNP24178142	zC215C18	38286			5	66.7	5	2111.17	5	146.95	GCTAAAGCTCTGGTGTGATATGAAAACAACCACACGGGTTTTTGCACATCAAGGAAGCATGTTTGAGCTTCAAAATCTTCATAAATCTAATCATAAATTTGCTTATTACATAAAGCAAACTCTTCAGTCCTTATTGATTTTTTTATCTCT[A/G]TGTCAGAGTTTTGAGGGAATGAACTTTCAATTAAGTAGGAAGTCTCAGATTAAAAATATCTTCATTTATCTTCTGAAGAAGAGCAAATTTCTAATAGGTCTGTAATAACTTGTGAATGGGTAAACTGACAAAATTTCTGAATTAGAACAT
zSNP24178139	zC215C18	38258			5	66.7	5	2111.17	5	146.95	AGAACAAACCTCATTGGCTCTTGCTGAAGCTAAAGCTCTGGTGTGATATGAAAACAACCACACGGGTTTTTGCACATCAAGGAAGCATGTTTGAGCTTCAAAATCTTCATAAATCTAATCATAAATTTGCTTATTACATAAAGCAAACTC[T/C]TCAGTCCTTATTGATTTTTTTATCTCTGTGTCAGAGTTTTGAGGGAATGAACTTTCAATTAAGTAGGAAGTCTCAGATTAAAAATATCTTCATTTATCTTCTGAAGAAGAGCAAATTTCTAATAGGTCTGTAATAACTTGTGAATGGGTA
zSNP24178140	zC215C18	38260			5	66.7	5	2111.17	5	146.95	AACAAACCTCATTGGCTCTTGCTGAAGCTAAAGCTCTGGTGTGATATGAAAACAACCACACGGGTTTTTGCACATCAAGGAAGCATGTTTGAGCTTCAAAATCTTCATAAATCTAATCATAAATTTGCTTATTACATAAAGCAAACTCTT[A/C]AGTCCTTATTGATTTTTTTATCTCTGTGTCAGAGTTTTGAGGGAATGAACTTTCAATTAAGTAGGAAGTCTCAGATTAAAAATATCTTCATTTATCTTCTGAAGAAGAGCAAATTTCTAATAGGTCTGTAATAACTTGTGAATGGGTAAA
zSNP24181257	zC215C18	94414			5	66.7	5	2111.17	5	146.95	AAGCAATAAATTGATCAAAAGTGATGATAAAAAAAATTATAATGTTAAAAAAATATTCCTATTTTAAACCAAATCTGTTTTTTATTTACCAAATAAAATCCGAAAATGTCTTACAGCTTCCTCAAAATCTATAGGCAACTGTATTTTAAC[A/T]AACGTTTTTGGCAATAATATTAATAATAATAATAAAGTTTCTTTAGCACAAATCATTAAATCAAAATAATTTTTAAAGGGTCACGCACTGTAAAAAATGCCAGGATCTACTTAATTTCTTCATGTCGTCCCAATACAAATTGACAAAGCT
zSNP24181256	zC215C18	94413			5	66.7	5	2111.17	5	146.95	AAAGCAATAAATTGATCAAAAGTGATGATAAAAAAAATTATAATGTTAAAAAAATATTCCTATTTTAAACCAAATCTGTTTTTTATTTACCAAATAAAATCCGAAAATGTCTTACAGCTTCCTCAAAATCTATAGGCAACTGTATTTTAA[T/C]AAACGTTTTTGGCAATAATATTAATAATAATAATAAAGTTTCTTTAGCACAAATCATTAAATCAAAATAATTTTTAAAGGGTCACGCACTGTAAAAAATGCCAGGATCTACTTAATTTCTTCATGTCGTCCCAATACAAATTGACAAAGC
zSNP24181259	zC215C18	94417			5	66.7	5	2111.17	5	146.95	CAATAAATTGATCAAAAGTGATGATAAAAAAAATTATAATGTTAAAAAAATATTCCTATTTTAAACCAAATCTGTTTTTTATTTACCAAATAAAATCCGAAAATGTCTTACAGCTTCCTCAAAATCTATAGGCAACTGTATTTTAACAAA[A/C]GTTTTTGGCAATAATATTAATAATAATAATAAAGTTTCTTTAGCACAAATCATTAAATCAAAATAATTTTTAAAGGGTCACGCACTGTAAAAAATGCCAGGATCTACTTAATTTCTTCATGTCGTCCCAATACAAATTGACAAAGCTAAA
zSNP24181258	zC215C18	94415			5	66.7	5	2111.17	5	146.95	AGCAATAAATTGATCAAAAGTGATGATAAAAAAAATTATAATGTTAAAAAAATATTCCTATTTTAAACCAAATCTGTTTTTTATTTACCAAATAAAATCCGAAAATGTCTTACAGCTTCCTCAAAATCTATAGGCAACTGTATTTTAACA[A/T]ACGTTTTTGGCAATAATATTAATAATAATAATAAAGTTTCTTTAGCACAAATCATTAAATCAAAATAATTTTTAAAGGGTCACGCACTGTAAAAAATGCCAGGATCTACTTAATTTCTTCATGTCGTCCCAATACAAATTGACAAAGCTA
zSNP24181253	zC215C18	94407			5	66.7	5	2111.17	5	146.95	AATGAGAAAGCAATAAATTGATCAAAAGTGATGATAAAAAAAATTATAATGTTAAAAAAATATTCCTATTTTAAACCAAATCTGTTTTTTATTTACCAAATAAAATCCGAAAATGTCTTACAGCTTCCTCAAAATCTATAGGCAACTGTA[A/T]TTTAACAAACGTTTTTGGCAATAATATTAATAATAATAATAAAGTTTCTTTAGCACAAATCATTAAATCAAAATAATTTTTAAAGGGTCACGCACTGTAAAAAATGCCAGGATCTACTTAATTTCTTCATGTCGTCCCAATACAAATTGA
zSNP24182432	zC215C18	25474			5	66.7	5	2111.17	5	146.95	GGTTTTTCTCAATGTATGTAAGGCAGGAGAACATCTGTGGCCCTCGAGGGGTGTTCCAAAACCAGGAGTTAAAATCCAAAAAGCCAGGTTTTAGGTAAGGGTTTGTTGCGCTGACTACACCCACCATACATGACAGATAAGCTGCTGGGA[-/ACAA]ACACAAAAACGTGATTTGTGCTTTTGTTAATGCTTAGGGAACAGCTGATATTTGTGAGAATGAGACAAACAATTTGTTGTTTTAATAGAAGCATTACAGTGCATCTGGAAAGTATTCATAGCGCTTCACTTTTTCAACTTTTTTTATGTT
zSNP24182441	zC215C18	26785			5	66.7	5	2111.17	5	146.95	TGGAACTTGCATGCTTTCCTCTCAATACCAAAATAAGCACAACAAAAATGACAGTGGTAAGAAAGCTACATTTAGGAAAGCAACTGATCATGAGATTCTCGGAAACATGGGTAAATGTCACATCTTTTCGATTTGCCTGGCAAATACATC[-/TA]CATGTTTCATATAAAAACAAGTCAACAATATAGTACACCTGAAAAAGTCTTGTTTTTAGGTTTCATCTAAAGAAATTTGTAAGTTGGCAATGTAAAAGTGATATATACATCCCTTTTGTTTTGGTTACAGCATTCTAAACACTTTCATTA
zSNP24182321	zC215C18	11777			5	66.7	5	2111.17	5	146.95	CAATAGGGAGTACAATAATATTTTATTTCAGAATAATTAAAACAATGCCAAGCATTTGGTTCACATTTACAACAGCACATGTTATTTAAAAAGGACATGCATGATATAACAGTGTTTGACATCAGCACAACCTGAACCAGTGTACACACA[-/TG]AAATTAAAACAGTCAGAAGACTTTGGATTTCAGAATTATATGAAACTTCTGCAAGATAGAGGATTGAGAATAAGTTTTGTGGGAGTAGAGTTATTTCAGGAGATCCAATTCATGCTCACAGAAGCTCTGACAACAGTGGGAAAGTGAGGA
zSNP24182377	zC215C18	20519			5	66.7	5	2111.17	5	146.95	ATTGAACTCAGCTGTTCATCTCCTGGAAACGTCATAGACGCAAATGACGCCAGTACGCATCATTTTGGTTTGGGAAGCACCGCTTACACCTACATACGAATCTTTTCTTAAAACTGAACTTGTGATTCTTCTGAAACCTTTGGAGAAAAA[-/A]TGCCTCGCGCTTCTGCAGTAATCTAAAAGTAGTTAAAAAGCCCTAGAGACCCATTTAAACACGTCTTTCCTCTTTCATTTAAAGCAATAAAGTGTATCGTTTCAACATAAAATGCATTTTCTGGCGTTAGGAACATAAGTCAAGATAGCA
zSNP24181263	zC215C18	94434			5	66.7	5	2111.17	5	146.95	GTGATGATAAAAAAAATTATAATGTTAAAAAAATATTCCTATTTTAAACCAAATCTGTTTTTTATTTACCAAATAAAATCCGAAAATGTCTTACAGCTTCCTCAAAATCTATAGGCAACTGTATTTTAACAAACGTTTTTGGCAATAATA[A/T]TAATAATAATAATAAAGTTTCTTTAGCACAAATCATTAAATCAAAATAATTTTTAAAGGGTCACGCACTGTAAAAAATGCCAGGATCTACTTAATTTCTTCATGTCGTCCCAATACAAATTGACAAAGCTAAATTAATCGTTTTTACAAA
zSNP24181234	zC215C18	94292			5	66.7	5	2111.17	5	146.95	CTACTACTGTGAATGATAGTGCAGTATTCAAGAAAGCCATCTGTGAATTTTACATTCTAACAATTGTGTTCAGACTACCATTCCACCCAAAGCTTTAATTAGTATACTTTTATCCAATGAGAAAGCAATAAATTGATCAAAAGTGATGAT[-/A]AAAAAAATTATAATGTTAAAAAAATATTCCTATTTTAAACCAAATCTGTTTTTTATTTACCAAATAAAATCCGAAAATGTCTTACAGCTTCCTCAAAATCTATAGGCAACTGTATTTTAACAAACGTTTTTGGCAATAATATTAATAATA
zSNP24181235	zC215C18	94299			5	66.7	5	2111.17	5	146.95	TGTGAATGATAGTGCAGTATTCAAGAAAGCCATCTGTGAATTTTACATTCTAACAATTGTGTTCAGACTACCATTCCACCCAAAGCTTTAATTAGTATACTTTTATCCAATGAGAAAGCAATAAATTGATCAAAAGTGATGATAAAAAAA[A/T]TTATAATGTTAAAAAAATATTCCTATTTTAAACCAAATCTGTTTTTTATTTACCAAATAAAATCCGAAAATGTCTTACAGCTTCCTCAAAATCTATAGGCAACTGTATTTTAACAAACGTTTTTGGCAATAATATTAATAATAATAATAA
zSNP24181232	zC215C18	94256			5	66.7	5	2111.17	5	146.95	AACAAAAACGTGGTAAACATCAGTATGTAACCATGGCTACTACTGTGAATGATAGTGCAGTATTCAAGAAAGCCATCTGTGAATTTTACATTCTAACAATTGTGTTCAGACTACCATTCCACCCAAAGCTTTAATTAGTATACTTTTATC[T/C]AATGAGAAAGCAATAAATTGATCAAAAGTGATGATAAAAAAAATTATAATGTTAAAAAAATATTCCTATTTTAAACCAAATCTGTTTTTTATTTACCAAATAAAATCCGAAAATGTCTTACAGCTTCCTCAAAATCTATAGGCAACTGTA
zSNP24181233	zC215C18	94281			5	66.7	5	2111.17	5	146.95	TGTAACCATGGCTACTACTGTGAATGATAGTGCAGTATTCAAGAAAGCCATCTGTGAATTTTACATTCTAACAATTGTGTTCAGACTACCATTCCACCCAAAGCTTTAATTAGTATACTTTTATCCAATGAGAAAGCAATAAATTGATCA[A/G]AAGTGATGATAAAAAAAATTATAATGTTAAAAAAATATTCCTATTTTAAACCAAATCTGTTTTTTATTTACCAAATAAAATCCGAAAATGTCTTACAGCTTCCTCAAAATCTATAGGCAACTGTATTTTAACAAACGTTTTTGGCAATAA
zSNP24181236	zC215C18	94300			5	66.7	5	2111.17	5	146.95	GTGAATGATAGTGCAGTATTCAAGAAAGCCATCTGTGAATTTTACATTCTAACAATTGTGTTCAGACTACCATTCCACCCAAAGCTTTAATTAGTATACTTTTATCCAATGAGAAAGCAATAAATTGATCAAAAGTGATGATAAAAAAAA[T/G]TATAATGTTAAAAAAATATTCCTATTTTAAACCAAATCTGTTTTTTATTTACCAAATAAAATCCGAAAATGTCTTACAGCTTCCTCAAAATCTATAGGCAACTGTATTTTAACAAACGTTTTTGGCAATAATATTAATAATAATAATAAA
zSNP24181239	zC215C18	94321			5	66.7	5	2111.17	5	146.95	AAGAAAGCCATCTGTGAATTTTACATTCTAACAATTGTGTTCAGACTACCATTCCACCCAAAGCTTTAATTAGTATACTTTTATCCAATGAGAAAGCAATAAATTGATCAAAAGTGATGATAAAAAAAATTATAATGTTAAAAAAATATT[T/C]CTATTTTAAACCAAATCTGTTTTTTATTTACCAAATAAAATCCGAAAATGTCTTACAGCTTCCTCAAAATCTATAGGCAACTGTATTTTAACAAACGTTTTTGGCAATAATATTAATAATAATAATAAAGTTTCTTTAGCACAAATCATT
zSNP24181242	zC215C18	94346			5	66.7	5	2111.17	5	146.95	TTCTAACAATTGTGTTCAGACTACCATTCCACCCAAAGCTTTAATTAGTATACTTTTATCCAATGAGAAAGCAATAAATTGATCAAAAGTGATGATAAAAAAAATTATAATGTTAAAAAAATATTCCTATTTTAAACCAAATCTGTTTTT[A/T]ATTTACCAAATAAAATCCGAAAATGTCTTACAGCTTCCTCAAAATCTATAGGCAACTGTATTTTAACAAACGTTTTTGGCAATAATATTAATAATAATAATAAAGTTTCTTTAGCACAAATCATTAAATCAAAATAATTTTTAAAGGGTC
zSNP24181237	zC215C18	94310			5	66.7	5	2111.17	5	146.95	GTGCAGTATTCAAGAAAGCCATCTGTGAATTTTACATTCTAACAATTGTGTTCAGACTACCATTCCACCCAAAGCTTTAATTAGTATACTTTTATCCAATGAGAAAGCAATAAATTGATCAAAAGTGATGATAAAAAAAATTATAATGTT[-/A]AAAAAATATTCCTATTTTAAACCAAATCTGTTTTTTATTTACCAAATAAAATCCGAAAATGTCTTACAGCTTCCTCAAAATCTATAGGCAACTGTATTTTAACAAACGTTTTTGGCAATAATATTAATAATAATAATAAAGTTTCTTTAG
zSNP24181238	zC215C18	94312			5	66.7	5	2111.17	5	146.95	GCAGTATTCAAGAAAGCCATCTGTGAATTTTACATTCTAACAATTGTGTTCAGACTACCATTCCACCCAAAGCTTTAATTAGTATACTTTTATCCAATGAGAAAGCAATAAATTGATCAAAAGTGATGATAAAAAAAATTATAATGTTAA[A/C]AAAATATTCCTATTTTAAACCAAATCTGTTTTTTATTTACCAAATAAAATCCGAAAATGTCTTACAGCTTCCTCAAAATCTATAGGCAACTGTATTTTAACAAACGTTTTTGGCAATAATATTAATAATAATAATAAAGTTTCTTTAGCA
zSNP24182818	zC215C18	93392			5	66.7	5	2111.17	5	146.95	AATCTTTGAACTAATAAAATTTTTTATGTGACACTAAAGACCTGAGTAATGGCTGAAACTAAACACTTTTTGTTGCATAATAATGCATGTGAGCTGATGCTGTTTATTTAAGAGGGAGAAAATAAGAGATGCATGCATCAAACTATTCAT[-/A]AAATGTCACTCAGCATCTTAGATGATGCTTCGATTTATATTTAAAAAGCTGAAAATGATCTCGCGTGTTACTTTGCACAAGCACATGAAGGACTGTTTTTAATAATGCTGTAAATATCATTCACTTTCTTGCAAAACAATTTAATTCACT
zSNP24182819	zC215C18	93446			5	66.7	5	2111.17	5	146.95	GAAACTAAACACTTTTTGTTGCATAATAATGCATGTGAGCTGATGCTGTTTATTTAAGAGGGAGAAAATAAGAGATGCATGCATCAAACTATTCATCAAATGTCACTCAGCATCTTAGATGATGCTTCGATTTATATTTAAAAAGCTGAA[-/ACAATC]ATGATCTCGCGTGTTACTTTGCACAAGCACATGAAGGACTGTTTTTAATAATGCTGTAAATATCATTCACTTTCTTGCAAAACAATTTAATTCACTTAAAAGATCAGTGTATCATCAGGAGCACTGGGTATTTTTGGGTGGTTTTGCCTG
zSNP24182765	zC215C18	83626			5	66.7	5	2111.17	5	146.95	TTCTGTACCAGAAATGTTTTCTGAAATGTGCTTGACTTATTTTTCAACTAATACAATTAACATTGACGAAGTAAACATGCAAAAATTCTTTACACATTTGCATTGGAGCTGAATGAGAGATTTTACAGTACAAAATACACAGGTATTTTT[-/T]GGCAATAGCCCGCAAAAAATTGTACAAATCAAATTTATTGAACTTTATTTTATGCCAAAAATCATTAGGATGTTTAGAAAAAATTATAATCCATAAACAGGGTTTCGGCAGGTTTCGCCAAGTCAAATTTAAGACCATGAAAAATTAAAT
zSNP24182766	zC215C18	83709			5	66.7	5	2111.17	5	146.95	AATTCTTTACACATTTGCATTGGAGCTGAATGAGAGATTTTACAGTACAAAATACACAGGTATTTTTTGGCAATAGCCCGCAAAAAATTGTACAAATCAAATTTATTGAACTTTATTTTATGCCAAAAATCATTAGGATGTTTAGAAAAA[-/A]TTATAATCCATAAACAGGGTTTCGGCAGGTTTCGCCAAGTCAAATTTAAGACCATGAAAAATTAAATATTAAATAGAGCTGAACACTGAGGATTTTATTAATTGGTCAGCAGAAATAAAATGTAGTTGCCCCCATCAAAAAAACATCTGT
zSNP24182824	zC215C18	94136			5	66.7	5	2111.17	5	146.95	TTTTAGATGAGGTGTTGCTGGGAATTTCACAGAGGACTGCAGTAAAGAGATTGAGCAGAAACTCTACAGCTTCACAGCTGGATATGAAGATGATCAACTTCTGACGCTGCTCAAACTATGAACAAAAACGTGGTAAACATCAGTATGTAA[-/A]CATGGCTACTACTGTGAATGATAGTGCAGTATTCAAGAAAGCCATCTGTGAATTTTACATTCTAACAATTGTGTTCAGACTACCATTCCACCCAAAGCTTTAATTAGTATACTTTTATCCAATGAGAAAGCAATAAATTGATCAAAAGTG
zSNP32955044	zC215C18	20765			5	66.7	5	2111.17	5	146.95	ATCGTTTCAACATAAAATGCATTTTCTGGCGTTAGGAACATAAGTCAAGATAGCAAACACATTTATTGTGTTTGATCGCTACACGTACCCGTTTTAGTGGCGTCTTTGAGATTGATGTCAATACACGTTACAAAAGAAAGCTAATTAGAC[-/TG]ATGCAGTTCTTACCTTATCCTTCTTTGCTCAAGAATGCTAGAGATGTTGCGTTATAGACACAATACCCTCAGTAGTGATCCCTTCAGGAAGGCAGAGATTAAGTAAGGGGAGGCTGCACGCCCACTTAAGCTACATCACGCCTTGTCATT
zSNP32955048	zC215C18	23576			5	66.7	5	2111.17	5	146.95	TTAAACAAATTTAAGATTTAAGGCATCAACAGCTAAAAGCAAATTTAAAGAACTTTCCAGTACTAGGTTGCAGCTGGAAGGGCATCCACTGGCTAAAACATATGATAGAATAGTTGGCGGTTCATTCCATTGTGGGGACCCCTGATAAAT[-/ATGGC]AAGCTAAGATAAAATGAATGAACTTGAAGATCAAGCTGGTGTGATGTTTTTTATACAATATCAGATGGAGTTTGATTCGTTTTAGTTTGCTTCAGCTCCAACATTTCTGAACTACCACTGGTCTGTTGTAATTGCATATCAAATAGGTGT
zSNP24182825	zC215C18	94157			5	66.7	5	2111.17	5	146.95	GAATTTCACAGAGGACTGCAGTAAAGAGATTGAGCAGAAACTCTACAGCTTCACAGCTGGATATGAAGATGATCAACTTCTGACGCTGCTCAAACTATGAACAAAAACGTGGTAAACATCAGTATGTAACCATGGCTACTACTGTGAATG[-/AT]TAGTGCAGTATTCAAGAAAGCCATCTGTGAATTTTACATTCTAACAATTGTGTTCAGACTACCATTCCACCCAAAGCTTTAATTAGTATACTTTTATCCAATGAGAAAGCAATAAATTGATCAAAAGTGATGATAAAAAAAATTATAATG
zSNP24182826	zC215C18	94159			5	66.7	5	2111.17	5	146.95	ATTTCACAGAGGACTGCAGTAAAGAGATTGAGCAGAAACTCTACAGCTTCACAGCTGGATATGAAGATGATCAACTTCTGACGCTGCTCAAACTATGAACAAAAACGTGGTAAACATCAGTATGTAACCATGGCTACTACTGTGAATGAT[-/CT]GTGCAGTATTCAAGAAAGCCATCTGTGAATTTTACATTCTAACAATTGTGTTCAGACTACCATTCCACCCAAAGCTTTAATTAGTATACTTTTATCCAATGAGAAAGCAATAAATTGATCAAAAGTGATGATAAAAAAAATTATAATGTT
zSNP24182753	zC215C18	82264			5	66.7	5	2111.17	5	146.95	CAATGTAGTTAAAAATGACTGATGTAGCAAAGGTTACCAATATTACAGTCAGCTGCTCTAACAACTTGATGGACTGATTTAGCATTTAGGATTTATTCCCTTTCTTTAATCTTTTTTCTCAGAATAGATACACTTTATGTTAAGATTGAA[-/C]CTAGCTATTGTTACAATAAAAAAGTTGAATGAATTTTTCTAGCTTAATATTAAGGATGTCCAAATTGGGCCTAATCACGCGGTTTTAGACTCGATCAAAATCGGACATTGCTTCCCAATCAGGACTTGAATATATATGTATATTATATAT
zSNP24182558	zC215C18	42819			5	66.7	5	2111.17	5	146.95	ATTCACATGAAATAAATGTTAAATCTTTAAAATCTAAAAGTCAAACATTTAATGCACTGCATTTTTTTGTGATAACTGATACTTTTAGGATTACTTAATAAGAGATGTAATAGAAAATTGTTGAAAACTCTGAATCAGTTAAAATTTATT[-/T]GTTAGTAAATTCAAAAATAAGAACAAAAAAGTATTGTTATAAACCCAGAAACAAGCTCATTTTCATTTCATGTCCATGCACAAATTTAGCCCAGGTTAAAGGCAGCTTGAACTCGTGCGCAAGTCCAATTACTGTCCTTCCCATTCACGT
zSNP24182562	zC215C18	44043			5	66.7	5	2111.17	5	146.95	GCCTGACAAGATTAAACCAGTTCCGCAGGGAAACCTAGTAGGTCTTGGACAGGAGGTGCGGAGCAGTTTCATCCAGAAGCTTCTTCTCTGAAATGTGTGCAAATCTATCTGTCGGGAATGATGTCTGGGTGAGATTTGGGCAGAAAAAAA[-/AA]GACAAATACCACATGGTGTTCGCTTAGAGAGACAACATCTGAGAAAGAGAAACTTGTGCAAGTGTTCAAACAGAAGCGGTGACAGGACCGAACAGTGCGGCGATAGACTCTCAGGGTCAGCGCTAGAAGCTAATCTCGGCAGCTCAGGGC
zSNP24182547	zC215C18	37571			5	66.7	5	2111.17	5	146.95	GAAAGTCTGTTCACCCAAAACTCTGGTGCATGAAACTGTTTATAAAAGATTAAAAATAAATCTGTGTGAATTAAAGGGATAGTTCACCAAAATGTAATCACCATTTACTCTCCCTTGTGTAGTTCCAAGCAGTTATTTTCACCGAGTTTT[-/C]TCCCTACCGAACACGAAAAGACGATATTTAGAAAAAAATACTATTGAAGTCATTGGCTATTGGCTGGGTCCATTGACATTTCTGTGTGGAGTTTGCATGTTTTCCCCGTGTTCTTGTGGGTTTCCTCAGTGCTCCGGTTTTCCCTACAGT
zSNP24182556	zC215C18	42515			5	66.7	5	2111.17	5	146.95	GTACAATCTTTTCTATAAATTGAATCAGGTGTGCTCCTGTTTGTTATGATTGAAATAATTGAATCTTTTTACTAAGAGCTTTGACTTTTTCTACTACCATTTGACTTTAAAATATGTTTCTCTTACATTATGTGCAAGCCTTTGTCCTTC[-/TA]GCCTGGTTAAATTTGTTTTAACTTATTAAGCCTTATCAATAGCTGCTTTGATTCTTTATCCAGTTTTAAAAATAATCTAGAAATAAAAAAAAAACATGCTCAATCATTCATATTATAGGGAACTTTCTATCATATATTTTAAAAATGTAG
zSNP24182622	zC215C18	61093			5	66.7	5	2111.17	5	146.95	TCACGAAACATGCACATTATGTTGGACTCTCACTTTTATATCCCACAATGCTATGTTTTCCCTTTAACTCTTTCCACGCACTCCCCCTCCATCCTCTTTTTCCTCCCTGTCTGGATTTCCTCTGCAAATTACAACCCCCTCCCCACCCTC[-/CA]CACACACACACACACGCACCCTGTGGCTGCCTGTCCTGTCGTCCACCCTCAGTCGGCTCTAATGAGGGAGGGAGAGTGTTATTTTGGTTGCACGCCTGCGCTAAATTCTCTCTTGTATGACAGCTGATGGAGAGAGAGAGGAGCGTTAAC
zSNP24182714	zC215C18	75148			5	66.7	5	2111.17	5	146.95	CTAGTGGGAGAGTCTGTCGAACCCGCCAAAGCTAAAATCTACCCACATTTGGTGGGTGTTAATGTCAAGCCCTGCCTGCAAGTGCTGCATTTAGCAGTGTGACATGCGTGTGTGCACTAGATTTTGTTAAAAGACCATTAGCATTTTTTT[-/A]TTTCAAAGAGGGTCTCACAAGCTACAGAATATACTCAAAAGAATCACTTGACATGTGTAAAGGTTCCATTTCATTCGGAGTCGTTCACAAATTTTTTCTATTGATCCACAGAATTTGCTTACGTTCATTGCACAGACCTCTGTGTAGTCA
zSNP24182746	zC215C18	79000			5	66.7	5	2111.17	5	146.95	TGAATGAATCAATTTAATAACAAAAATTCTGTGACTCAAATGTTAGAGCCACGATCACACTGCACTTTTCGACTTCCATTCATGAAATGCAAGCTCAAGTGACAAGTTTCACAGTTCGCTGCATTGCAAAGCTCAAGCTTGGTTAACTCT[-/AC]AAAACTCAAAACATGACCTCTGGACACAAATTTAAAATATGGACCAATTTTTTTTTTAAAAAAACATCTAGTCATGTTGTTTAATCCCACCCCTTTTCGCAGTGCTGCATGACAGAATATAGCATGTTCAAACTTTAGTGTGCCTGTGGC
zSNP24182640	zC215C18	64791			5	66.7	5	2111.17	5	146.95	ATAGATGTACCTGTCCTTGGTGCTGAAACTGACCCGCGCGTTCACGTTTCGCTTTTGAGGAACTCTACGAGAACACATTCAACAAAGCAGCTAAATCAATCAGAAATAAAGGACTCGTGACTTGTTTTCTGGGAAAGGATTAAACTGTTT[-/A]TTTTTTTTTTCATCTAAAATGATCAGAAGTTTAACGTTTTAATTCGGCAGTTTCTTCCAGCTGCATTCCCAAAACCAGTGTCATAAAGGACAAATGCACATTTGATATTGATTTGACTCGCGATGGAGGTATCAAACGGCTCGAGCTTTG
zSNP24182712	zC215C18	74033			5	66.7	5	2111.17	5	146.95	AGTACGTTTACTATGCCTTTAGTACCTACTTTTACCACTGGATAACACCAGTGGGTGGTTGGTTGGGGGAAAGCATGTTTATTTTTTAGTTTAATTATTATTTTTATGACTGTTGGTTGCTTTTTTTGTTCGTTTATTTTCTCCTATTTA[-/AT]ATTGAATTATTTACAAGTAAATGTCCGCTAAAAGAAGATTGCCAGTATAAGCATTTACAAGTTACAGAATGCAATCAATGTCTTGCGACATCTAGTGCAGGCCAATTAGAAAATTCTGATGCTGATGACGCCTTCACATTCATACTTTTT
zSNP32999569	zC251M3	44455			5	69.43	5	2378	5	159.38	GAAGTTGCACAAGTTGAAACTAAACCTGTTCTCAGCATCTCAATTAGATTAGATACATACGTAATCAGGACAGACTGGTTCTCTCTGTCTGTAAATGCAAAGGTAATAATGTTTTAGCAATTGTTTTGTTAAAATGATGAATGTGAACTT[-/CAGAA]TTTTGTAATTCAGATGTTGTAATCTCACCAGTCAACATGAACTGATAGGCGTTGTCAGAGACAGAGAAGATGTGGGGTGGAGCCTCCATACGCTTCTTGCCTCTGTAGGCAGCAACCACTTCTGCGTCATACACTGGGAGCCACTTGTAG
zSNP32984920	zC254O16	55899			5	71.6			5	156.95	TTGGGTTATTATAAATAGATTTATCCATCTATTCTAAAAATAATGTAACAATACATTTAAAATAATACACTTTTAAGGGTTTCTTTTGATATACGTTTTTTGTCTTACACTTTGTATTTGTTATTTCAACACATCTTTGCATTCTTCCTA[-/ATTCTTCCT]CCACATCAGTAGCACTTACACCAAACTTTACACATGCATATCTATATTCAGAAGGTTACAGAGGGAAATGTTCATAAATAATAGGGATGTCAAGATCCAATCATGTGATCAGAAATTGGGCCTCATCACGCGGTTTCAAACTCGATCGGA
zSNP25564987	zC254O16	55844			5	71.6			5	156.95	TCTTCAGACACTACTAACTGTCTTCAAGCACCTGTCAATTAAGATTTTGGACTTTTTGGGTTATTATAAATAGATTTATCCATCTATTCTAAAAATAATGTAACAATACATTTAAAATAATACACTTTTAAGGGTTTCTTTTGATATACG[-/T]TTTTTGTCTTACACTTTGTATTTGTTATTTCAACACATCTTTGCATTCTTCCTAATTCTTCCTCCACATCAGTAGCACTTACACCAAACTTTACACATGCATATCTATATTCAGAAGGTTACAGAGGGAAATGTTCATAAATAATAGGGA
zSNP26528029	zC46E8	113860			5	78.9	5	3005	5	156.95	TTACTATAACAATAATAACCATATAGTTATCATTATTATTGTAAAATCAGAATTATTGGTTTTGTGTGTGTGTGTGTGTGTGTGTGTGTCTGATTGAATATTTGGATAGTTCTACAAGCTTTGTTTAATTTTTGGTTAATGAAACCTTTT[-/T]ATCTACACTAGAATTGTGTTTTGATTATGTTTTCCTGTGAATCCATGGTTTTTGTAGAGTTTTACACTATTGCAATTTGCAGTAAACCAAAACTGGACTAAACTGTAAGGCTGAGATCTGAGAGGAAAACTTCCTGGTCTCTATTTTTGT
zSNP26526994	zC46E8	113928			5	78.9	5	3005	5	156.95	TGTGTGTGTGTGTGTGTGTGTCTGATTGAATATTTGGATAGTTCTACAAGCTTTGTTTAATTTTTGGTTAATGAAACCTTTTTATCTACACTAGAATTGTGTTTTGATTATGTTTTCCTGTGAATCCATGGTTTTTGTAGAGTTTTACAC[A/T]ATTGCAATTTGCAGTAAACCAAAACTGGACTAAACTGTAAGGCTGAGATCTGAGAGGAAAACTTCCTGGTCTCTATTTTTGTCTAGGCATTGTGTTACTAACCCAACCCACACAATAGGCAAAGTACCAATTAATAGAATAATCGAATGG
zSNP26526979	zC46E8	113820			5	78.9	5	3005	5	156.95	AAGACCATATTTCTACTACATAAAAAGACCTTTGTCTGTATTACTATAACAATAATAACCATATAGTTATCATTATTATTGTAAAATCAGAATTATTGGTTTTGTGTGTGTGTGTGTGTGTGTGTGTGTCTGATTGAATATTTGGATAGT[T/G]CTACAAGCTTTGTTTAATTTTTGGTTAATGAAACCTTTTTATCTACACTAGAATTGTGTTTTGATTATGTTTTCCTGTGAATCCATGGTTTTTGTAGAGTTTTACACTATTGCAATTTGCAGTAAACCAAAACTGGACTAAACTGTAAGG
zSNP26526981	zC46E8	113829			5	78.9	5	3005	5	156.95	TTTCTACTACATAAAAAGACCTTTGTCTGTATTACTATAACAATAATAACCATATAGTTATCATTATTATTGTAAAATCAGAATTATTGGTTTTGTGTGTGTGTGTGTGTGTGTGTGTGTCTGATTGAATATTTGGATAGTTCTACAAGC[A/T]TTGTTTAATTTTTGGTTAATGAAACCTTTTTATCTACACTAGAATTGTGTTTTGATTATGTTTTCCTGTGAATCCATGGTTTTTGTAGAGTTTTACACTATTGCAATTTGCAGTAAACCAAAACTGGACTAAACTGTAAGGCTGAGATCT
zSNP26526987	zC46E8	113887			5	78.9	5	3005	5	156.95	TATCATTATTATTGTAAAATCAGAATTATTGGTTTTGTGTGTGTGTGTGTGTGTGTGTGTGTCTGATTGAATATTTGGATAGTTCTACAAGCTTTGTTTAATTTTTGGTTAATGAAACCTTTTTATCTACACTAGAATTGTGTTTTGATT[A/C]TGTTTTCCTGTGAATCCATGGTTTTTGTAGAGTTTTACACTATTGCAATTTGCAGTAAACCAAAACTGGACTAAACTGTAAGGCTGAGATCTGAGAGGAAAACTTCCTGGTCTCTATTTTTGTCTAGGCATTGTGTTACTAACCCAACCC
zSNP13887115	zK18E17	131339			8	81.3	5	3440			CTCAAACGACCACCTCCATTATACACATGGGGATAACACTGGATACAATGTCAATATATAACTAGTTGAGTATCTTCTATTTGTTTATAGCAACAAAATGAGGTATTCTAACTGAAATAAATTGAGCACATTTCCTCCACATTCCCAGGA[A/C]TATGTCCTTCTTTAATTTAACTACAGAAGTGATTTTTTTTTTTGCCCATTATAGGGAGCTCAATAGTTGCATCTCTCCGATTATTTGAGGTTGATCGCTTTAGAGGTAGCCATTTGCGTTTGATTGCTTTTTGAAACTGGCAGCCACGAG
zSNP13887116	zK18E17	131343			8	81.3	5	3440			AACGACCACCTCCATTATACACATGGGGATAACACTGGATACAATGTCAATATATAACTAGTTGAGTATCTTCTATTTGTTTATAGCAACAAAATGAGGTATTCTAACTGAAATAAATTGAGCACATTTCCTCCACATTCCCAGGACTAT[A/G]TCCTTCTTTAATTTAACTACAGAAGTGATTTTTTTTTTTGCCCATTATAGGGAGCTCAATAGTTGCATCTCTCCGATTATTTGAGGTTGATCGCTTTAGAGGTAGCCATTTGCGTTTGATTGCTTTTTGAAACTGGCAGCCACGAGAGCA
zSNP13887113	zK18E17	131329			8	81.3	5	3440			CCAGAATAATCTCAAACGACCACCTCCATTATACACATGGGGATAACACTGGATACAATGTCAATATATAACTAGTTGAGTATCTTCTATTTGTTTATAGCAACAAAATGAGGTATTCTAACTGAAATAAATTGAGCACATTTCCTCCAC[A/T]TTCCCAGGACTATGTCCTTCTTTAATTTAACTACAGAAGTGATTTTTTTTTTTGCCCATTATAGGGAGCTCAATAGTTGCATCTCTCCGATTATTTGAGGTTGATCGCTTTAGAGGTAGCCATTTGCGTTTGATTGCTTTTTGAAACTGG
zSNP13892298	zK18E17	200897			8	81.3	5	3440			AAACATCCTCATGGGGTCTCCTCTTGCCATTTTGCACCACAGGAAAGACGGTTGCCATCGGAGTGACTGCTGTAATGGTAAACATGGCAGACCCTCACAAGAGCCAGAGTCTGTGGAGAAATACCATGATGCATGAAATGACAAGTTCAG[T/C]TCATGTTCTGTTTGCCTTTTGGATCAAACATTCTAGTCCCGCCTGCCTTTTTCTTGACACAAAAATGTATAGTCTGCACTTTTCTTCTATCCGTATGGTTTGTAGCATATACAAAATGTAAAACTTTGTGAGGGACTTAAAGCAAGGACG
zSNP13887112	zK18E17	131328			8	81.3	5	3440			TCCAGAATAATCTCAAACGACCACCTCCATTATACACATGGGGATAACACTGGATACAATGTCAATATATAACTAGTTGAGTATCTTCTATTTGTTTATAGCAACAAAATGAGGTATTCTAACTGAAATAAATTGAGCACATTTCCTCCA[T/C]ATTCCCAGGACTATGTCCTTCTTTAATTTAACTACAGAAGTGATTTTTTTTTTTGCCCATTATAGGGAGCTCAATAGTTGCATCTCTCCGATTATTTGAGGTTGATCGCTTTAGAGGTAGCCATTTGCGTTTGATTGCTTTTTGAAACTG
zSNP13887130	zK18E17	131443			8	81.3	5	3440			ATTCTAACTGAAATAAATTGAGCACATTTCCTCCACATTCCCAGGACTATGTCCTTCTTTAATTTAACTACAGAAGTGATTTTTTTTTTTGCCCATTATAGGGAGCTCAATAGTTGCATCTCTCCGATTATTTGAGGTTGATCGCTTTAG[A/G]GGTAGCCATTTGCGTTTGATTGCTTTTTGAAACTGGCAGCCACGAGAGCATTAATCAGGGATTCATTTTATGCTGTTACTGTATCTGGATTTAGTTCAATACGTATAATTAGTCAAAGTTATACAAATAACTCAAAAACTCATTTTGAGT
zSNP13887139	zK18E17	131478			8	81.3	5	3440			CATTCCCAGGACTATGTCCTTCTTTAATTTAACTACAGAAGTGATTTTTTTTTTTGCCCATTATAGGGAGCTCAATAGTTGCATCTCTCCGATTATTTGAGGTTGATCGCTTTAGAGGTAGCCATTTGCGTTTGATTGCTTTTTGAAACT[T/G]GCAGCCACGAGAGCATTAATCAGGGATTCATTTTATGCTGTTACTGTATCTGGATTTAGTTCAATACGTATAATTAGTCAAAGTTATACAAATAACTCAAAAACTCATTTTGAGTAAGACCATTTAAAGCCATTTTTTTAGTTGAGTAAG
zSNP13887122	zK18E17	131382			8	81.3	5	3440			TACAATGTCAATATATAACTAGTTGAGTATCTTCTATTTGTTTATAGCAACAAAATGAGGTATTCTAACTGAAATAAATTGAGCACATTTCCTCCACATTCCCAGGACTATGTCCTTCTTTAATTTAACTACAGAAGTGATTTTTTTTTT[-/T]GCCCATTATAGGGAGCTCAATAGTTGCATCTCTCCGATTATTTGAGGTTGATCGCTTTAGAGGTAGCCATTTGCGTTTGATTGCTTTTTGAAACTGGCAGCCACGAGAGCATTAATCAGGGATTCATTTTATGCTGTTACTGTATCTGGA
zSNP13887117	zK18E17	131351			8	81.3	5	3440			CCTCCATTATACACATGGGGATAACACTGGATACAATGTCAATATATAACTAGTTGAGTATCTTCTATTTGTTTATAGCAACAAAATGAGGTATTCTAACTGAAATAAATTGAGCACATTTCCTCCACATTCCCAGGACTATGTCCTTCT[A/T]TAATTTAACTACAGAAGTGATTTTTTTTTTTGCCCATTATAGGGAGCTCAATAGTTGCATCTCTCCGATTATTTGAGGTTGATCGCTTTAGAGGTAGCCATTTGCGTTTGATTGCTTTTTGAAACTGGCAGCCACGAGAGCATTAATCAG
zSNP13887118	zK18E17	131362			8	81.3	5	3440			CACATGGGGATAACACTGGATACAATGTCAATATATAACTAGTTGAGTATCTTCTATTTGTTTATAGCAACAAAATGAGGTATTCTAACTGAAATAAATTGAGCACATTTCCTCCACATTCCCAGGACTATGTCCTTCTTTAATTTAACT[A/C]CAGAAGTGATTTTTTTTTTTGCCCATTATAGGGAGCTCAATAGTTGCATCTCTCCGATTATTTGAGGTTGATCGCTTTAGAGGTAGCCATTTGCGTTTGATTGCTTTTTGAAACTGGCAGCCACGAGAGCATTAATCAGGGATTCATTTT
zSNP13892476	zK18E17	204913			8	81.3	5	3440			TACTTTGGTGATTCCTAATATTAAATACTGTACAGATCACATTTGTTTGGCCAGTTTTGATTACAGGTGATTCACTTACGTGATCACTTGGGGATCACTTAATGTACATGGGCTACATTCAATAGAATTTTGCATCTGAAGAATTTTTTT[T/G]TGTGTGTGTGTGTGTGGATTGTAGTAAATTAGTTGGGTGTTTGAAAAACTCAACAGCACACATACTGTGCATAATGTGTGAAATATTGGAGGATAAAGCTAATCTCTGTATAATCAAAGCTATATAATAATCCATATTAAATAGGACCAG
zSNP13887104	zK18E17	131259			8	81.3	5	3440			TTGCTTAAAACTAAAGAAAATAATACAAATAAAAATACATCCAGGGTGAGAACGCATAATATAATTCCTTCCAGAATAATCTCAAACGACCACCTCCATTATACACATGGGGATAACACTGGATACAATGTCAATATATAACTAGTTGAG[T/C]ATCTTCTATTTGTTTATAGCAACAAAATGAGGTATTCTAACTGAAATAAATTGAGCACATTTCCTCCACATTCCCAGGACTATGTCCTTCTTTAATTTAACTACAGAAGTGATTTTTTTTTTTGCCCATTATAGGGAGCTCAATAGTTGC
zSNP13887102	zK18E17	131240			8	81.3	5	3440			TTGTTATGAAAAGAAAAAATTGCTTAAAACTAAAGAAAATAATACAAATAAAAATACATCCAGGGTGAGAACGCATAATATAATTCCTTCCAGAATAATCTCAAACGACCACCTCCATTATACACATGGGGATAACACTGGATACAATGT[C/G]AATATATAACTAGTTGAGTATCTTCTATTTGTTTATAGCAACAAAATGAGGTATTCTAACTGAAATAAATTGAGCACATTTCCTCCACATTCCCAGGACTATGTCCTTCTTTAATTTAACTACAGAAGTGATTTTTTTTTTTGCCCATTA
zSNP13887108	zK18E17	131312			8	81.3	5	3440			GCATAATATAATTCCTTCCAGAATAATCTCAAACGACCACCTCCATTATACACATGGGGATAACACTGGATACAATGTCAATATATAACTAGTTGAGTATCTTCTATTTGTTTATAGCAACAAAATGAGGTATTCTAACTGAAATAAATT[C/G]AGCACATTTCCTCCACATTCCCAGGACTATGTCCTTCTTTAATTTAACTACAGAAGTGATTTTTTTTTTTGCCCATTATAGGGAGCTCAATAGTTGCATCTCTCCGATTATTTGAGGTTGATCGCTTTAGAGGTAGCCATTTGCGTTTGA
zSNP13887106	zK18E17	131306			8	81.3	5	3440			GAGAACGCATAATATAATTCCTTCCAGAATAATCTCAAACGACCACCTCCATTATACACATGGGGATAACACTGGATACAATGTCAATATATAACTAGTTGAGTATCTTCTATTTGTTTATAGCAACAAAATGAGGTATTCTAACTGAAA[T/C]AAATTGAGCACATTTCCTCCACATTCCCAGGACTATGTCCTTCTTTAATTTAACTACAGAAGTGATTTTTTTTTTTGCCCATTATAGGGAGCTCAATAGTTGCATCTCTCCGATTATTTGAGGTTGATCGCTTTAGAGGTAGCCATTTGC
zSNP13887107	zK18E17	131308			8	81.3	5	3440			GAACGCATAATATAATTCCTTCCAGAATAATCTCAAACGACCACCTCCATTATACACATGGGGATAACACTGGATACAATGTCAATATATAACTAGTTGAGTATCTTCTATTTGTTTATAGCAACAAAATGAGGTATTCTAACTGAAATA[A/T]ATTGAGCACATTTCCTCCACATTCCCAGGACTATGTCCTTCTTTAATTTAACTACAGAAGTGATTTTTTTTTTTGCCCATTATAGGGAGCTCAATAGTTGCATCTCTCCGATTATTTGAGGTTGATCGCTTTAGAGGTAGCCATTTGCGT
zSNP13887109	zK18E17	131314			8	81.3	5	3440			ATAATATAATTCCTTCCAGAATAATCTCAAACGACCACCTCCATTATACACATGGGGATAACACTGGATACAATGTCAATATATAACTAGTTGAGTATCTTCTATTTGTTTATAGCAACAAAATGAGGTATTCTAACTGAAATAAATTGA[A/G]CACATTTCCTCCACATTCCCAGGACTATGTCCTTCTTTAATTTAACTACAGAAGTGATTTTTTTTTTTGCCCATTATAGGGAGCTCAATAGTTGCATCTCTCCGATTATTTGAGGTTGATCGCTTTAGAGGTAGCCATTTGCGTTTGATT
zSNP13892481	zK18E17	204964			8	81.3	5	3440			CAGTTTTGATTACAGGTGATTCACTTACGTGATCACTTGGGGATCACTTAATGTACATGGGCTACATTCAATAGAATTTTGCATCTGAAGAATTTTTTTTTGTGTGTGTGTGTGTGGATTGTAGTAAATTAGTTGGGTGTTTGAAAAACT[T/C]AACAGCACACATACTGTGCATAATGTGTGAAATATTGGAGGATAAAGCTAATCTCTGTATAATCAAAGCTATATAATAATCCATATTAAATAGGACCAGAGCAGCTGCATTGTTCACTGTAATCAAAGAAACTCCTGTTACTCCCACATG
zSNP13892555	zK18E17	206980			8	81.3	5	3440			CTGAGTTTCACACAATCGATTTGTGTTGGGACAACATGAAAGAATTAAGTTAGCTTTTTAATTTTAATTCAAAATTTAATTTCAATTTTTAATTTTCACTAATTTAAATGGAAGAATGATGTTGTTTCGGCTCATTTTAAATAAGTATTT[T/C]GAACAAACGACGAACATAATTTTTTGAGTGTAGACCGTTTTCTGTCATATTCCTAGTCATTTCTCTCATATGCAATTAAATCGGAAGTTCTAAAAAAAAAAGCTTAATTATGTATTCCAGAATAAGGTCAATAAGATTTGATGATTTTTA
zSNP13887101	zK18E17	131236			8	81.3	5	3440			ACTTTTGTTATGAAAAGAAAAAATTGCTTAAAACTAAAGAAAATAATACAAATAAAAATACATCCAGGGTGAGAACGCATAATATAATTCCTTCCAGAATAATCTCAAACGACCACCTCCATTATACACATGGGGATAACACTGGATACA[A/T]TGTCAATATATAACTAGTTGAGTATCTTCTATTTGTTTATAGCAACAAAATGAGGTATTCTAACTGAAATAAATTGAGCACATTTCCTCCACATTCCCAGGACTATGTCCTTCTTTAATTTAACTACAGAAGTGATTTTTTTTTTTGCCC
zSNP13892504	zK18E17	205606			8	81.3	5	3440			AAGTAGTTTGAACAAGCAAAAATAAAATCTTTTTTGAGTGAAGGTGATTCATGTTGCTCATTTGTGTGAATCAAGATTAAATTGCAGCTGTTGCCTCTAATTTGAAATCCTTGTAGATTCAGCCTGTGATAAAGCTTATACACTTTTTTT[-/T]CTCACATAACCATTTTTTTCTAGCTTCTAGTTTAAAAATAGCACGAATAAATTTTAAAATTGTTATTGAATCAGCCAATTTGCTAGTTTAAAAAAAAACATGAAAAATCATGATCATGCATCACTATTAATTATTGAAGGAAGTAATTTT
zSNP13887144	zK18E17	131496			8	81.3	5	3440			CTTCTTTAATTTAACTACAGAAGTGATTTTTTTTTTTGCCCATTATAGGGAGCTCAATAGTTGCATCTCTCCGATTATTTGAGGTTGATCGCTTTAGAGGTAGCCATTTGCGTTTGATTGCTTTTTGAAACTGGCAGCCACGAGAGCATT[A/C]ATCAGGGATTCATTTTATGCTGTTACTGTATCTGGATTTAGTTCAATACGTATAATTAGTCAAAGTTATACAAATAACTCAAAAACTCATTTTGAGTAAGACCATTTAAAGCCATTTTTTTAGTTGAGTAAGACAAAATCACATTCTAAG
zSNP13887366	zK18E17	133579			8	81.3	5	3440			TCTACTTTATTTAAATAATAATACTGAAACGGTTGATACTAAAAAGAGCAGTATGTCCCAGCTAAAATGTCCATTCCAAATGAAATTAAGTTTAAATGTTTTTGACTAAACTCATGTCTCTGTGTGGTTGTAATTCTGAAACTGATCTTT[A/G]AATCTTGCAGAATTGCTTCAGTGATCACAAGAAGGCAAGTAACCTGGAGGCTTACGTAGAGTGGTTCAACAGGCTCAGCTACCTGGTGGCGACGGAGATCTGCATGGTAATCATCTGCTTTAATTGCTGTGACTCTTCCAGCAACTTTAC
zSNP13887370	zK18E17	133701			8	81.3	5	3440			TGTGGTTGTAATTCTGAAACTGATCTTTGAATCTTGCAGAATTGCTTCAGTGATCACAAGAAGGCAAGTAACCTGGAGGCTTACGTAGAGTGGTTCAACAGGCTCAGCTACCTGGTGGCGACGGAGATCTGCATGGTAATCATCTGCTTT[A/T]ATTGCTGTGACTCTTCCAGCAACTTTACTTGCTGCAAATTACAAGCTGGGTTGCGCAATTAGTCATTTTAATTACAGGTCTAGAAAATATATGTGACCTTTCAGAGGTTTGCGCTCAGGAAATTTATAGGTACATGTTCTTTCTATTCAT
zSNP13887365	zK18E17	133527			8	81.3	5	3440			AGACTGTTTATATGAGATCCAACTTGTTGCTTACTTGAATATCATAATCTGTTCTACTTTATTTAAATAATAATACTGAAACGGTTGATACTAAAAAGAGCAGTATGTCCCAGCTAAAATGTCCATTCCAAATGAAATTAAGTTTAAATG[A/T]TTTTGACTAAACTCATGTCTCTGTGTGGTTGTAATTCTGAAACTGATCTTTGAATCTTGCAGAATTGCTTCAGTGATCACAAGAAGGCAAGTAACCTGGAGGCTTACGTAGAGTGGTTCAACAGGCTCAGCTACCTGGTGGCGACGGAGA
zSNP13887362	zK18E17	133459			8	81.3	5	3440			ACTCCACAGACAACAAGCTCATTAGATTCACTTCATGCCACACAGGATGAAAATAGATATTGACATACAGACTGTTTATATGAGATCCAACTTGTTGCTTACTTGAATATCATAATCTGTTCTACTTTATTTAAATAATAATACTGAAAC[A/G]GTTGATACTAAAAAGAGCAGTATGTCCCAGCTAAAATGTCCATTCCAAATGAAATTAAGTTTAAATGTTTTTGACTAAACTCATGTCTCTGTGTGGTTGTAATTCTGAAACTGATCTTTGAATCTTGCAGAATTGCTTCAGTGATCACAA
zSNP13887364	zK18E17	133513			8	81.3	5	3440			AGATATTGACATACAGACTGTTTATATGAGATCCAACTTGTTGCTTACTTGAATATCATAATCTGTTCTACTTTATTTAAATAATAATACTGAAACGGTTGATACTAAAAAGAGCAGTATGTCCCAGCTAAAATGTCCATTCCAAATGAA[A/G]TTAAGTTTAAATGTTTTTGACTAAACTCATGTCTCTGTGTGGTTGTAATTCTGAAACTGATCTTTGAATCTTGCAGAATTGCTTCAGTGATCACAAGAAGGCAAGTAACCTGGAGGCTTACGTAGAGTGGTTCAACAGGCTCAGCTACCT
zSNP13887373	zK18E17	133725			8	81.3	5	3440			CTTTGAATCTTGCAGAATTGCTTCAGTGATCACAAGAAGGCAAGTAACCTGGAGGCTTACGTAGAGTGGTTCAACAGGCTCAGCTACCTGGTGGCGACGGAGATCTGCATGGTAATCATCTGCTTTAATTGCTGTGACTCTTCCAGCAAC[A/T]TTACTTGCTGCAAATTACAAGCTGGGTTGCGCAATTAGTCATTTTAATTACAGGTCTAGAAAATATATGTGACCTTTCAGAGGTTTGCGCTCAGGAAATTTATAGGTACATGTTCTTTCTATTCATTAAAAAAACCTGGAAAAATATTTA
zSNP13887396	zK18E17	133876			8	81.3	5	3440			TTACTTGCTGCAAATTACAAGCTGGGTTGCGCAATTAGTCATTTTAATTACAGGTCTAGAAAATATATGTGACCTTTCAGAGGTTTGCGCTCAGGAAATTTATAGGTACATGTTCTTTCTATTCATTAAAAAAACCTGGAAAAATATTTA[A/T]GAAATATAAATCAGAACAACTGTAAATAGCTCAATTCCACTCTAAAGACTTGAACAATGGCTTGAAAATTAGCCTTCGCCATAACAGCAATGCATTAAATCTGAAGTGTTAAATATTCTAAAACTGAAAATGACTTTTTAAATATAATAT
zSNP13887397	zK18E17	133877			8	81.3	5	3440			TACTTGCTGCAAATTACAAGCTGGGTTGCGCAATTAGTCATTTTAATTACAGGTCTAGAAAATATATGTGACCTTTCAGAGGTTTGCGCTCAGGAAATTTATAGGTACATGTTCTTTCTATTCATTAAAAAAACCTGGAAAAATATTTAA[T/G]AAATATAAATCAGAACAACTGTAAATAGCTCAATTCCACTCTAAAGACTTGAACAATGGCTTGAAAATTAGCCTTCGCCATAACAGCAATGCATTAAATCTGAAGTGTTAAATATTCTAAAACTGAAAATGACTTTTTAAATATAATATT
zSNP13887395	zK18E17	133875			8	81.3	5	3440			TTTACTTGCTGCAAATTACAAGCTGGGTTGCGCAATTAGTCATTTTAATTACAGGTCTAGAAAATATATGTGACCTTTCAGAGGTTTGCGCTCAGGAAATTTATAGGTACATGTTCTTTCTATTCATTAAAAAAACCTGGAAAAATATTT[A/T]AGAAATATAAATCAGAACAACTGTAAATAGCTCAATTCCACTCTAAAGACTTGAACAATGGCTTGAAAATTAGCCTTCGCCATAACAGCAATGCATTAAATCTGAAGTGTTAAATATTCTAAAACTGAAAATGACTTTTTAAATATAATA
zSNP13887389	zK18E17	133819			8	81.3	5	3440			CGACGGAGATCTGCATGGTAATCATCTGCTTTAATTGCTGTGACTCTTCCAGCAACTTTACTTGCTGCAAATTACAAGCTGGGTTGCGCAATTAGTCATTTTAATTACAGGTCTAGAAAATATATGTGACCTTTCAGAGGTTTGCGCTCA[T/G]GAAATTTATAGGTACATGTTCTTTCTATTCATTAAAAAAACCTGGAAAAATATTTAAGAAATATAAATCAGAACAACTGTAAATAGCTCAATTCCACTCTAAAGACTTGAACAATGGCTTGAAAATTAGCCTTCGCCATAACAGCAATGC
zSNP13887390	zK18E17	133820			8	81.3	5	3440			GACGGAGATCTGCATGGTAATCATCTGCTTTAATTGCTGTGACTCTTCCAGCAACTTTACTTGCTGCAAATTACAAGCTGGGTTGCGCAATTAGTCATTTTAATTACAGGTCTAGAAAATATATGTGACCTTTCAGAGGTTTGCGCTCAG[T/G]AAATTTATAGGTACATGTTCTTTCTATTCATTAAAAAAACCTGGAAAAATATTTAAGAAATATAAATCAGAACAACTGTAAATAGCTCAATTCCACTCTAAAGACTTGAACAATGGCTTGAAAATTAGCCTTCGCCATAACAGCAATGCA
zSNP13887252	zK18E17	132494			8	81.3	5	3440			CACCCTGGCACAACAACTCACACACATTGAACTGGTGAGAGGAATTTCCTCAGTTTACACAACCTCACATTCCTCACCTCACCCTGTGCTTGGACTGATTTGTTTACTAAATCAATAATCTAGGGCTATTTTTAGGGTGACCATTTGGGC[T/G]AAATGCAAAGGTGACGTTGATCTCATGTTTGTTTTTCAGGAAAGGCTAAGCTACATCGGACCGGAGGAGTTTGTTCAGGCGTTTGTTCAGAAAGACCCTCTTGATAATGACAAGGTAACACTTTCTTCCTGTTTATGGGCAGTTAAAAAT
zSNP13887260	zK18E17	132725			8	81.3	5	3440			GTTTGTTCAGAAAGACCCTCTTGATAATGACAAGGTAACACTTTCTTCCTGTTTATGGGCAGTTAAAAATACACACGGCACAAATGTTATCTCTTGCACTTACAACAACAAATATCCAAATCAATAGTCGCCATGTTTACGTTAACCCTC[C/G]GGTTCAAAGTGGTGTCACCTTTTTCACGGCACATTCCTCTCCTAATCTGTCAGCGTCCAAGTTTCTCTCCTCACGTTCCACACACTGTCCTTTTGTAGCCAAAGCCTAGCAACTGGTTTCTCACAATAACCCGCCAAAAGTTTGCTCAGC
zSNP13887250	zK18E17	132463			8	81.3	5	3440			GAGACATTCTGACCATCTGCAACGACCCCTTCACCCTGGCACAACAACTCACACACATTGAACTGGTGAGAGGAATTTCCTCAGTTTACACAACCTCACATTCCTCACCTCACCCTGTGCTTGGACTGATTTGTTTACTAAATCAATAAT[C/G]TAGGGCTATTTTTAGGGTGACCATTTGGGCGAAATGCAAAGGTGACGTTGATCTCATGTTTGTTTTTCAGGAAAGGCTAAGCTACATCGGACCGGAGGAGTTTGTTCAGGCGTTTGTTCAGAAAGACCCTCTTGATAATGACAAGGTAAC
zSNP13887238	zK18E17	132384			8	81.3	5	3440			GAAGAAGCGCTGGCCAAGATCAACTCCTCGGTGACGGACAGACTAACCGTGCTGAAGACCAAACCGCAGTCCATCCAGAGAGACATTCTGACCATCTGCAACGACCCCTTCACCCTGGCACAACAACTCACACACATTGAACTGGTGAGA[A/G]GAATTTCCTCAGTTTACACAACCTCACATTCCTCACCTCACCCTGTGCTTGGACTGATTTGTTTACTAAATCAATAATCTAGGGCTATTTTTAGGGTGACCATTTGGGCGAAATGCAAAGGTGACGTTGATCTCATGTTTGTTTTTCAGG
zSNP13887248	zK18E17	132443			8	81.3	5	3440			CAAACCGCAGTCCATCCAGAGAGACATTCTGACCATCTGCAACGACCCCTTCACCCTGGCACAACAACTCACACACATTGAACTGGTGAGAGGAATTTCCTCAGTTTACACAACCTCACATTCCTCACCTCACCCTGTGCTTGGACTGAT[A/T]TGTTTACTAAATCAATAATCTAGGGCTATTTTTAGGGTGACCATTTGGGCGAAATGCAAAGGTGACGTTGATCTCATGTTTGTTTTTCAGGAAAGGCTAAGCTACATCGGACCGGAGGAGTTTGTTCAGGCGTTTGTTCAGAAAGACCCT
zSNP13887319	zK18E17	133193			8	81.3	5	3440			TGTATTGTGTGACGGACCGCACAGTCAGAGTGTAGGAATGCGAGGAATGAAGGGTTAGAGTGACCTAAGCTTTCAGACTGAGTGTCTGTGCACATTCCCTAAACAGATAATAGCACTGGGCCCAGTGAGTGTGGAGGGTCTCCAGGGCAA[A/T]CGAGCTCTCTGATTGAATGAGCATTGTTGCACATCATCAGTCATTGCGGAGACCTTTGTTCTTGGTTCTAAATGTGAAAATGAGAGATCCTAGCAGGCGATCACTCTGTGAGATCACTCCACAGACAACAAGCTCATTAGATTCACTTCA
zSNP13887339	zK18E17	133284			8	81.3	5	3440			ACATTCCCTAAACAGATAATAGCACTGGGCCCAGTGAGTGTGGAGGGTCTCCAGGGCAATCGAGCTCTCTGATTGAATGAGCATTGTTGCACATCATCAGTCATTGCGGAGACCTTTGTTCTTGGTTCTAAATGTGAAAATGAGAGATCC[A/T]AGCAGGCGATCACTCTGTGAGATCACTCCACAGACAACAAGCTCATTAGATTCACTTCATGCCACACAGGATGAAAATAGATATTGACATACAGACTGTTTATATGAGATCCAACTTGTTGCTTACTTGAATATCATAATCTGTTCTACT
zSNP13887356	zK18E17	133413			8	81.3	5	3440			AAATGTGAAAATGAGAGATCCTAGCAGGCGATCACTCTGTGAGATCACTCCACAGACAACAAGCTCATTAGATTCACTTCATGCCACACAGGATGAAAATAGATATTGACATACAGACTGTTTATATGAGATCCAACTTGTTGCTTACTT[A/G]AATATCATAATCTGTTCTACTTTATTTAAATAATAATACTGAAACGGTTGATACTAAAAAGAGCAGTATGTCCCAGCTAAAATGTCCATTCCAAATGAAATTAAGTTTAAATGTTTTTGACTAAACTCATGTCTCTGTGTGGTTGTAATT
zSNP13887338	zK18E17	133275			8	81.3	5	3440			TGTCTGTGCACATTCCCTAAACAGATAATAGCACTGGGCCCAGTGAGTGTGGAGGGTCTCCAGGGCAATCGAGCTCTCTGATTGAATGAGCATTGTTGCACATCATCAGTCATTGCGGAGACCTTTGTTCTTGGTTCTAAATGTGAAAAT[C/G]AGAGATCCTAGCAGGCGATCACTCTGTGAGATCACTCCACAGACAACAAGCTCATTAGATTCACTTCATGCCACACAGGATGAAAATAGATATTGACATACAGACTGTTTATATGAGATCCAACTTGTTGCTTACTTGAATATCATAATC
zSNP13887327	zK18E17	133225			8	81.3	5	3440			TAGGAATGCGAGGAATGAAGGGTTAGAGTGACCTAAGCTTTCAGACTGAGTGTCTGTGCACATTCCCTAAACAGATAATAGCACTGGGCCCAGTGAGTGTGGAGGGTCTCCAGGGCAATCGAGCTCTCTGATTGAATGAGCATTGTTGCA[C/G]ATCATCAGTCATTGCGGAGACCTTTGTTCTTGGTTCTAAATGTGAAAATGAGAGATCCTAGCAGGCGATCACTCTGTGAGATCACTCCACAGACAACAAGCTCATTAGATTCACTTCATGCCACACAGGATGAAAATAGATATTGACATA
zSNP13887337	zK18E17	133270			8	81.3	5	3440			CTGAGTGTCTGTGCACATTCCCTAAACAGATAATAGCACTGGGCCCAGTGAGTGTGGAGGGTCTCCAGGGCAATCGAGCTCTCTGATTGAATGAGCATTGTTGCACATCATCAGTCATTGCGGAGACCTTTGTTCTTGGTTCTAAATGTG[A/G]AAATGAGAGATCCTAGCAGGCGATCACTCTGTGAGATCACTCCACAGACAACAAGCTCATTAGATTCACTTCATGCCACACAGGATGAAAATAGATATTGACATACAGACTGTTTATATGAGATCCAACTTGTTGCTTACTTGAATATCA
zSNP13892562	zK18E17	207081			8	81.3	5	3440			ATTTAAATGGAAGAATGATGTTGTTTCGGCTCATTTTAAATAAGTATTTCGAACAAACGACGAACATAATTTTTTGAGTGTAGACCGTTTTCTGTCATATTCCTAGTCATTTCTCTCATATGCAATTAAATCGGAAGTTCTAAAAAAAAA[-/A]GCTTAATTATGTATTCCAGAATAAGGTCAATAAGATTTGATGATTTTTAGGTGCATTTACAAAATTGCATAAAATTATAGCTGTAAAAGTATTGGTTTTTGACCAAAATCTTGATCAAATTTACCATAAATGTTAACAATATCAAAACAA
zSNP13894894	zK18E17	133361			8	81.3	5	3440			TGAGCATTGTTGCACATCATCAGTCATTGCGGAGACCTTTGTTCTTGGTTCTAAATGTGAAAATGAGAGATCCTAGCAGGCGATCACTCTGTGAGATCACTCCACAGACAACAAGCTCATTAGATTCACTTCATGCCACACAGGATGAAA[-/C]TAGATATTGACATACAGACTGTTTATATGAGATCCAACTTGTTGCTTACTTGAATATCATAATCTGTTCTACTTTATTTAAATAATAATACTGAAACGGTTGATACTAAAAAGAGCAGTATGTCCCAGCTAAAATGTCCATTCCAAATGA
zSNP13894869	zK18E17	131363			8	81.3	5	3440			ACATGGGGATAACACTGGATACAATGTCAATATATAACTAGTTGAGTATCTTCTATTTGTTTATAGCAACAAAATGAGGTATTCTAACTGAAATAAATTGAGCACATTTCCTCCACATTCCCAGGACTATGTCCTTCTTTAATTTAACTA[-/C]AGAAGTGATTTTTTTTTTTGCCCATTATAGGGAGCTCAATAGTTGCATCTCTCCGATTATTTGAGGTTGATCGCTTTAGAGGTAGCCATTTGCGTTTGATTGCTTTTTGAAACTGGCAGCCACGAGAGCATTAATCAGGGATTCATTTTA
zSNP13894895	zK18E17	133518			8	81.3	5	3440			TTGACATACAGACTGTTTATATGAGATCCAACTTGTTGCTTACTTGAATATCATAATCTGTTCTACTTTATTTAAATAATAATACTGAAACGGTTGATACTAAAAAGAGCAGTATGTCCCAGCTAAAATGTCCATTCCAAATGAAATTAA[-/TT]TTTAAATGTTTTTGACTAAACTCATGTCTCTGTGTGGTTGTAATTCTGAAACTGATCTTTGAATCTTGCAGAATTGCTTCAGTGATCACAAGAAGGCAAGTAACCTGGAGGCTTACGTAGAGTGGTTCAACAGGCTCAGCTACCTGGTGG
zSNP13894897	zK18E17	133581			8	81.3	5	3440			TACTTTATTTAAATAATAATACTGAAACGGTTGATACTAAAAAGAGCAGTATGTCCCAGCTAAAATGTCCATTCCAAATGAAATTAAGTTTAAATGTTTTTGACTAAACTCATGTCTCTGTGTGGTTGTAATTCTGAAACTGATCTTTGA[-/ACTTGAAT]TCTTGCAGAATTGCTTCAGTGATCACAAGAAGGCAAGTAACCTGGAGGCTTACGTAGAGTGGTTCAACAGGCTCAGCTACCTGGTGGCGACGGAGATCTGCATGGTAATCATCTGCTTTAATTGCTGTGACTCTTCCAGCAACTTTACTT
zSNP13894896	zK18E17	133521			8	81.3	5	3440			ACATACAGACTGTTTATATGAGATCCAACTTGTTGCTTACTTGAATATCATAATCTGTTCTACTTTATTTAAATAATAATACTGAAACGGTTGATACTAAAAAGAGCAGTATGTCCCAGCTAAAATGTCCATTCCAAATGAAATTAAGTT[-/TT]AAATGTTTTTGACTAAACTCATGTCTCTGTGTGGTTGTAATTCTGAAACTGATCTTTGAATCTTGCAGAATTGCTTCAGTGATCACAAGAAGGCAAGTAACCTGGAGGCTTACGTAGAGTGGTTCAACAGGCTCAGCTACCTGGTGGCGA
zSNP13894788	zK18E17	123713			8	81.3	5	3440			AAAATCTTATAATTTAATATTGTTAGTAAAATATATGTATAATGCTTATTATTGTTTTCAATATTGTAAGATACTAGTCTCAATACTGTCCAGTGAAAGGATAAAACTTAAACAGAAACTGTTTAAAAGGTATCGGAGCCCAGAAGATCA[-/ACAG]TTTGTTTATCTTGTTTAAAGTTACTTCATGCTTGAGGAAGCTGTTTTGAACTAGAGACATGGTAATCAACTCTACAGTCAACATGTGGGTGGGACTGGTTGCTTTCAGCTTTCTGACAGTCATAACTAAAATGCAGCCAAATGTTCTACG
zSNP13894771	zK18E17	122945			8	81.3	5	3440			AAATCAGTAGCATTTGATTGTAGTTTTATTGAATTTTTTTGTTGACTGAAATGTTTCCTGAAATGCTGATCTGTGATCTTTGTGATTTGGCTGGACTTTGCCCCCGTGTTAGGAGTCACACAGGTAGCTCAAAGTGCTTTGTGCCCCACC[-/CCA]GTCTGTACAGCCAGCCAAGCCCTTTATTTACTCAAACACACTTGAGTAGTTTTAGTGAAGCTATAGCTCCCTTCCCCCTTCATCTCGAACACACACCTGCTCCTTTCCCAAGGCTAACATGTAACCCATTTTGGCAGAATCCTTAATTTG
zSNP13894770	zK18E17	122939			8	81.3	5	3440			AGATACAAATCAGTAGCATTTGATTGTAGTTTTATTGAATTTTTTTGTTGACTGAAATGTTTCCTGAAATGCTGATCTGTGATCTTTGTGATTTGGCTGGACTTTGCCCCCGTGTTAGGAGTCACACAGGTAGCTCAAAGTGCTTTGTGC[-/CCA]CCACCAGTCTGTACAGCCAGCCAAGCCCTTTATTTACTCAAACACACTTGAGTAGTTTTAGTGAAGCTATAGCTCCCTTCCCCCTTCATCTCGAACACACACCTGCTCCTTTCCCAAGGCTAACATGTAACCCATTTTGGCAGAATCCTT
zSNP13894781	zK18E17	123471			8	81.3	5	3440			TGATCAGACTTTTCTATTACTAGAGATCCTTGGTTGTTTGTGAATTCAGCATGAAGTAAGTGACCTTTGAGGAAAGGACTGCCACAACAACTTTACAGCTCCTTAAAAACAGTCCAGAACACTGGGTTTTACCAATGTAGCCTTTAGGTT[-/TTTTTAG]TTTTTTTTTGGTTTTTTTTGCTTTAGACATTGTTGTCAAGAGAAAACTGGTAGATATATTAAAAAAACATTTTGAAATCGCAATTTCAATGAAAATCTTATAATTTAATATTGTTAGTAAAATATATGTATAATGCTTATTATTGTTTTC
zSNP13894787	zK18E17	123710			8	81.3	5	3440			ATGAAAATCTTATAATTTAATATTGTTAGTAAAATATATGTATAATGCTTATTATTGTTTTCAATATTGTAAGATACTAGTCTCAATACTGTCCAGTGAAAGGATAAAACTTAAACAGAAACTGTTTAAAAGGTATCGGAGCCCAGAAGA[-/CAGA]CAGTTTGTTTATCTTGTTTAAAGTTACTTCATGCTTGAGGAAGCTGTTTTGAACTAGAGACATGGTAATCAACTCTACAGTCAACATGTGGGTGGGACTGGTTGCTTTCAGCTTTCTGACAGTCATAACTAAAATGCAGCCAAATGTTCT
zSNP13894785	zK18E17	123505			8	81.3	5	3440			TGTTTGTGAATTCAGCATGAAGTAAGTGACCTTTGAGGAAAGGACTGCCACAACAACTTTACAGCTCCTTAAAAACAGTCCAGAACACTGGGTTTTACCAATGTAGCCTTTAGGTTTTTTTTTTTTGGTTTTTTTTGCTTTAGACATTGT[-/TTGTT]GTCAAGAGAAAACTGGTAGATATATTAAAAAAACATTTTGAAATCGCAATTTCAATGAAAATCTTATAATTTAATATTGTTAGTAAAATATATGTATAATGCTTATTATTGTTTTCAATATTGTAAGATACTAGTCTCAATACTGTCCAG
zSNP13894973	zK18E17	141652			8	81.3	5	3440			AATTTTTTTATAGACGTTAAAAAGGTTGCTTCTGGAATAATACTACAGTTATTGTCATTCATCATGTTGACATATTTTATGTGAAACATATTGCTATCATTTTAGATTTTTTTTAATGCATGTTTTTATGCTGCCTATTTTGAGATCATA[-/T]TTTTTTTTGTTTTTAAAGCACTGAATTGAAATCATAATGTGATGAATAACTATTTAAAGTAAATTATTCAGTTCTATTGTTTTACTTTTCAAAAAGATGTTAACATTTAGGAAATTTTTATAATTTTAAAAAAATCATAATTTCCTTGGT
zSNP13894964	zK18E17	139573			8	81.3	5	3440			CATCACTGCTCACAGCAGCAGAGAGAAGGTAATCCACTTCTCAAGTTTCCTCACAGAAGTGACTGGAACATTAGTTTCATAACGCTGTTTGGGTTTGGGGTGTGCTTACATAAAAAAAGTGTTTGAAGTATGCGATATGGTGTATTGATT[-/T]AGCAACAAACGTAATGTGGACAGTGATAAAATCTTATTTATTACGTAAAAGATTGCAGTGATTGGCTCTTTTAAAGCCGCTTGAAGCGTAGACTCTAATCCAGATTGTTGTATTTACTGTAAATTGAGGTTGGGACCAGGCTCTTTGGTC
zSNP13894985	zK18E17	141888			8	81.3	5	3440			TTTTCAAAAAGATGTTAACATTTAGGAAATTTTTATAATTTTAAAAAAATCATAATTTCCTTGGTTATTATTTTTACTTGGTCTGTCCTGATGTTTAATATAGTGCTGCATCGCTTGCATGCAAGGTGGATTTTGTTTTTTGCTTTGCTT[-/TT]AGATCCAGTGATGCATCTAAATTTAGCAACACCACCTTTGTTTATCATGTTGTTATTGAATCTGCTACTACAGAGTTTGGATTTCAGCCTTGCGTACACCGCACTGCTTCCATGCGTCATGAATCATTGTTATTGCTCTCCAGAGCTGTA
zSNP13895018	zK18E17	144465			8	81.3	5	3440			TTTAGTAGCTAGTTAGTTTTTGCCATGATGACAGTACATACAATTTTTCTACTTATTTTGCAAGAAGTATTTGGATTTTGTATACATTTCAGTGCTTTCAGTTTAAGCACATAATTAAAAACTATTTATTCTTATTAATAATAATAATAA[-/AAT]TGTTATTATTATTACCTCTTTAATGTCATAATTTCATCAACATTATCATTTTATTGCCCAGCCCTATTTCCACCCCAAGAAATTCAGACCTATTATAATACTAAAGGCTTGTACCATTACTTTGATTCAAAATATTTTTTACATTACTGG
zSNP13894986	zK18E17	142165			8	81.3	5	3440			TTGTTATTGCTCTCCAGAGCTGTAGATCCAGTTGTGCTGGGCCCTGTAGGCTTGTAGAGGCTGCTGTAAAACACTATTGCCTAACGCAGTCACACTGTGACCATAACACTTGCATATCTTCCAATAAGACTGCTTCATTTTACTTGCATA[-/C]GTTTTTAGTAGCTGTTTGGTAATGTTAAGTTCATTTTTTGTCTTGCAGATTGTTATCCCTTTCTTCAGCCTCCTAATTAAAGACATTTACTTCCTCAACGAAGGATGTGCCAACAGGCTCCCGAACGGACATGTGAATTTTGAGGTAATT
zSNP13894963	zK18E17	139570			8	81.3	5	3440			ATCCATCACTGCTCACAGCAGCAGAGAGAAGGTAATCCACTTCTCAAGTTTCCTCACAGAAGTGACTGGAACATTAGTTTCATAACGCTGTTTGGGTTTGGGGTGTGCTTACATAAAAAAAGTGTTTGAAGTATGCGATATGGTGTATTG[-/T]TTTAGCAACAAACGTAATGTGGACAGTGATAAAATCTTATTTATTACGTAAAAGATTGCAGTGATTGGCTCTTTTAAAGCCGCTTGAAGCGTAGACTCTAATCCAGATTGTTGTATTTACTGTAAATTGAGGTTGGGACCAGGCTCTTTG
zSNP13894935	zK18E17	136543			8	81.3	5	3440			GTCCGTGGGGTCTTAAAGTATTAAACATTGATAAATCAATAATGAGAAATTAAAGCCCTTAAAAAGGTATAAAAAAGTCTTAATCACGTTTTTACAAAGTCGTCAATTTTGTTCAAGCATTGTCCAAAGTGTTTGACTCCAAAAAGCATA[-/ATAAT]ATTTATTTTCCTCCTAATATTAACAACGCGTGCTCGATTCACACGATTGCTTCAGGCCGGGGTGTGTCATGCCAATCTCCTCCGTCTGGGTGATGTGGAAGGTGATGTGACACTTTCCACATGTAGTGAAACCATAGAGCGAAACAGACG
zSNP13894933	zK18E17	136406			8	81.3	5	3440			ATAAATTCATCAGATTATTTTAACCTTACAAGAGCTTTTTACTTAACAATATATATATATAAATTATTTCTGATTGATCGAACAATTTGTTCATCAACAGATCCCAAGAACAAGGGGAATATATATAAATACAATGTGTCCGTGGGGTCT[-/AA]AAAGTATTAAACATTGATAAATCAATAATGAGAAATTAAAGCCCTTAAAAAGGTATAAAAAAGTCTTAATCACGTTTTTACAAAGTCGTCAATTTTGTTCAAGCATTGTCCAAAGTGTTTGACTCCAAAAAGCATAAATTTATTTTCCTC
zSNP13894945	zK18E17	137950			8	81.3	5	3440			GTCTTTCAGCCGGGATGAACATGAGTCCTGTGTCGCGACTCAAGAAGACCTGGGCCAAAGTTAAAACCGCCAAATTTGATATACTGGAGGTATGTATCTGGTCATAGTTTGCTCTGTTGACAGCAGTGGGGTGGTGTGACTCATGGGATA[-/A]AGGGGGGGAATTTAGATATATATAGGGGATAGAGTGAATACGTATCGATTCTGATATCTGTTTCAATTTGCTTCTAATTAACAAGCTCTCGATTAGATTCTTGATTGATTTGATTCAGGCAATATGTATTTTATGGATAATATCTTAGAC
zSNP13894949	zK18E17	138265			8	81.3	5	3440			AAATCTTCTGCAAGATGTGCATGTCAAAACATAATCATTTATTTGACCTAATAAGCCACAAAACTGAAGTGAATATTAAAGAAAAATGATGACTTGAGAATTGATTGTGAATTGCACACTGTTTAAAAAACAATTAGTTATTTGTTTGTT[-/GTTT]TTTGGCCAACTCTAGTGAGTGGGAATTAATCATGGTGAACGCTTTGCTGATATGGCACTAATCATATTAAGAGTTGGACCCTGGCTCTAGTCCCTGTGACTCATGCATGCATGAAGCTCAAACCACTGACAATATGGATGCCACCTGATG
zSNP13894948	zK18E17	138254			8	81.3	5	3440			ACTCTTTACATAAATCTTCTGCAAGATGTGCATGTCAAAACATAATCATTTATTTGACCTAATAAGCCACAAAACTGAAGTGAATATTAAAGAAAAATGATGACTTGAGAATTGATTGTGAATTGCACACTGTTTAAAAAACAATTAGTT[-/TTTG]TTTGTTTGTTTTTTGGCCAACTCTAGTGAGTGGGAATTAATCATGGTGAACGCTTTGCTGATATGGCACTAATCATATTAAGAGTTGGACCCTGGCTCTAGTCCCTGTGACTCATGCATGCATGAAGCTCAAACCACTGACAATATGGAT
zSNP13894768	zK18E17	122868			8	81.3	5	3440			CATTACCAATTTGTTTCTTCCCACTATCAAATAAGTTGTTTTGGTGTTTAAGCAGATTGAAAAGATTAAGCAGATACAAATCAGTAGCATTTGATTGTAGTTTTATTGAATTTTTTTGTTGACTGAAATGTTTCCTGAAATGCTGATCTG[-/GTTA]GATCTTTGTGATTTGGCTGGACTTTGCCCCCGTGTTAGGAGTCACACAGGTAGCTCAAAGTGCTTTGTGCCCCACCAGTCTGTACAGCCAGCCAAGCCCTTTATTTACTCAAACACACTTGAGTAGTTTTAGTGAAGCTATAGCTCCCTT
zSNP13893364	zK18E17	218357			8	81.3	5	3440			ATGAAGTGCTGGGATTTGTCTAGATGAGAAAGCTTATGAATCTGATCATATAAACACATGGCTTGCCTGATTTTTGTATTAGATTATGATGCTACATACACGCTTTGTATTCATGTAGATTGCAGATATGTCATTTGTTGTACATTTACA[A/T]AACAAATAACTTTTGTTGAACAAGGATGTGCAAACGGTGGCTGTGTTTAATGATGAGTTAAAATCTAATCTTTTTTTTGCTGGACATCTGCTGGGCCATTGCTATGACTTTTAACTTGGTAAAATATTATATGGTTTCCACTAGTGTTGA
zSNP13893355	zK18E17	218250			8	81.3	5	3440			ACCCCAGAGTTCATTTGCAGTTTTTGCTCTATTTAGATTACGAAGATGTCATGGCAAACACTTATAGGGGAGATTAACAGCAATGAAAGCTTATGCACATGGTTCAGATGAAGTGCTGGGATTTGTCTAGATGAGAAAGCTTATGAATCT[T/G]ATCATATAAACACATGGCTTGCCTGATTTTTGTATTAGATTATGATGCTACATACACGCTTTGTATTCATGTAGATTGCAGATATGTCATTTGTTGTACATTTACAAAACAAATAACTTTTGTTGAACAAGGATGTGCAAACGGTGGCTG
zSNP13893377	zK18E17	218461			8	81.3	5	3440			TTGTATTCATGTAGATTGCAGATATGTCATTTGTTGTACATTTACAAAACAAATAACTTTTGTTGAACAAGGATGTGCAAACGGTGGCTGTGTTTAATGATGAGTTAAAATCTAATCTTTTTTTTGCTGGACATCTGCTGGGCCATTGCT[A/T]TGACTTTTAACTTGGTAAAATATTATATGGTTTCCACTAGTGTTGAATCAAAGAACTGAGAGGAAAGTCTGACGCAATTGACCTCAAGATTTCTATGAATGGAGTAGAATGATAAATGAGTCACTTTACTAAAACTTAATGTTCTTGGGT
zSNP13893413	zK18E17	218876			8	81.3	5	3440			CTTTATTTTGGAATGCTCTCCCTTCCTGTTATTTAAGAAGGATGTGTTAAACTGAGCGTATGTTTACACGACAACAATGCACCAAAAACTGGAAAGCTTTTCCTTTAAGTTTTTAAAGGTTTCACGTACAAATGACAACGTTGTCAAAAT[A/G]ATGTCCGTTCACACGTATCTGTGAATTCTACTAATAATGGTGCATGCCTGGCTACAAGTGTTGTACTTTATAAAGAAAGCTCAGGCATTTGTGCACACACACAGTCCTGTAGTTTGTATCGTTGTTTTAGTAATTCCCACACGTCTAAAG
zSNP13893410	zK18E17	218833			8	81.3	5	3440			TTGCTGAATTCTTCGGCTTGACATAAAAGGTGGCCACAAACAACTTTATTTTGGAATGCTCTCCCTTCCTGTTATTTAAGAAGGATGTGTTAAACTGAGCGTATGTTTACACGACAACAATGCACCAAAAACTGGAAAGCTTTTCCTTTA[A/C]GTTTTTAAAGGTTTCACGTACAAATGACAACGTTGTCAAAATGATGTCCGTTCACACGTATCTGTGAATTCTACTAATAATGGTGCATGCCTGGCTACAAGTGTTGTACTTTATAAAGAAAGCTCAGGCATTTGTGCACACACACAGTCC
zSNP13893120	zK18E17	213857			8	81.3	5	3440			ATATCTTTAGTGAAAATAAAATGGGATAATAGAAATAATCTGGATGATTATATGTTTATGTAAATGTAAAACTGATTTATTTTTTACCTGTTTTTAAAAAAAGTAAGTAATTAGTGCTTGTGTTAAGTAAAAAAAAAAAAAAGAACAACA[T/G]ACTTATTCTGTCCTGCACTTAATATAATATATAGCAGAATAAGTGATCATACTATATTAAATTGTATGAAAAATGGGTAAAACCTAGTGGTTTAAAGAATAGTTGAAGAATTATGAAGGTTTATACTACAAAGCTGTTGAATGCTTGAAT
zSNP13892630	zK18E17	209196			8	81.3	5	3440			CCGCTGGCCCCAAGAAAGCCCCGCTTTGGCCCGATTAGGCCCCGGAAGTGACAGTGGAAACGCGACTGGCCTTGGCGCACCCTGGCTTGCTCGCTTTAGGCGCGATAGTGGAAACGCAGCTACTGAAGATGCGCCCCAGTGCATCCAGAT[T/G]ATGTATTTTGCACACAATAGAGCTTAATCATCTGAGCTGGATGTCTTTTTTGATGGCTGAAATTCCATGATGGCGCCCATGATTACTGTACTGCTAAGCAAATCAAGAAAATTGCTCTACGTGAGATTTAACCCCCCAACTTTCTGCTTG
zSNP13892589	zK18E17	207356			8	81.3	5	3440			CATAAATGTTAACAATATCAAAACAACATCCTAATTTATGCTTTACGCTACAGAATTTTAAGCTTGATTAAAGCCCAATTAGCAAATGAACAAGGTCACCAACAGGTCAGGCAGTGATTAGGGAAAAATCTGCAGCTGTTCAGCACTCTG[C/G]AGTCTTTTTGTGTGAACTACTCAAAAAACACATCAAAGAGGCTTGAAAAACAAAGATGCAAAAAATAAATATTTAGAATGACATATCTAGACCAGTTGGATGCTTGTGTTCATGCTGTCAGGTGTAGCAACAGGCGGCAACTGATGGGTT
zSNP13892675	zK18E17	209672			8	81.3	5	3440			CTTATCATGTTCAGTTAACTTAACATGCTTAACATGCTACGAAACACCGGCTAAATATCAAATTGAATATAAAATGACCCTGGGAGTATTTCACCTAAAATATACCACACTTTCCTTGTATTTCCCTGTGTATGCTTGTTTTTTTTATTT[A/G]TTATTAAATTAAAAATCATTAAAGTGAATCTTAAAACAAAAATAAGATCAACGATACACAGTAAAAACTGCATCAATAAATCGATTTGTGTGGGACCAACATGAGGAATTAAGTTAACTTATTAGTTTTTACAAATTTAAGTGCATTGCA
zSNP13892980	zK18E17	211735			8	81.3	5	3440			GCTTTTTTTGTACTCTTAAAAAGAGTATTTTAATATGTCAACAAATGATTCATGATCTGAGTGTGCCTAAAAAGATTGTTTGCTATATCAACTATTGTTTTACAGAATGACATTTAAGTCATCTGTAAATCTGGGTAAAATGTATGTTAG[A/T]GATTTTTGATCTGGAATATTCAGTTGAATTATTAGTCCCTTTTAGATTTTTTTTTTACTTTTTAAATATTTCCCAAATGATGGCAAGGACATTTTCACAGTATGTCTGATAATATTATCTATTATTGTCTTATTTGTTTTATATTGGCTA
zSNP13892705	zK18E17	210126			8	81.3	5	3440			TTTTACAGAGGATCATCATAGACTAACATTAACATCACAGAATGAAAAGCCATTTCTCACAGTGTACATCTACTCTTTTTTTTTTTTTTTTTTTTTTTTTTTTGAATGCACTGGTTATTGCAAAAACCCACTCTTCCTCTGTTTTATGAA[C/G]AGTGAGTCTGTTTTGTTTTCACTGTATTTCATGCTCATTTTCATGCATCATTTGGAGTGGGCTTCCATGTCACAAAGACAAATGCTTCAGGGATCAGTTGGATGCTGCTTTCCTGCACATTAATCTAACCTTTGAGATGTTCAGTAGCAC
zSNP13894631	zK18E17	105354			8	81.3	5	3440			ATTTTGTATGTTTCTTTTTGTTGTTTAGTTATGTTGTTTACTTCATTATTGTTAGTGTTGTGTGAGTGACCGTTTGTGTAGTTGTTGTGAAGTAATGTGTTTAAATACGGTATATAAAGTTTGATTTACTTCATCGCCTGCCATTTTATT[-/A]AAAAAAAAAAAAAGTTTATTTAAAAAATGCTGACTTGTTTTAACTGAAATGTGGGTCACTTTTGAGCAAATAAGCATTATGTTAAAAATATTAAAAATGATTATAAATAAAAGTTTAGTTTGGTACAGCTAGCATTTTTTTTTAACCCAA
zSNP13894508	zK18E17	74983			8	81.3	5	3440			ACAGTTTATAAACTGAGCTAAAACCTCATAACGAAGGGAAAAAAACTAGCAATTTATTGTGTATTGTAACATCTTCATGGACACATTTATTTAGGATTATAATTATTGAATGGTATAAAGCAAAATCAATAAATAAACAAAGGTCTGCCT[-/TA]TATATACTCTGCCATATCCAGGAATTTACCATCATCAAGTGTGATTTACCTTTATCTTTGTATTTATTCTTCGGGTCAAGTCAATATCACAATAAAACATTTGAATGTCCACTGAGGAAAATGATGTATACTTAAAACAGTTGCTTATGG
zSNP13894688	zK18E17	113440			8	81.3	5	3440			TTTTATTTTATTGCATTTTATTACATTTTCTATCTTGATTAATTTAACTATATTTATTGTACTTGTACTATTATTACACTAAATTTTTTACATTTATATTATTTTAACTGTATTTTCTATTTTATATTGTGTTTTTAATGCATTTATTTA[-/TT]TTTTTTTTTTTGTAGAACTACTATTGTTCTAATATGTTCTTTACCTTTTTTCTTTTCTTTTTTAAGCTTTGTTTTAATATTCAGTGTTAGTATTCGTAAATCTCTGCATTTTTGATACCCTTTAAATTTATCTAAAGATTTGCTATTTTT
zSNP13894767	zK18E17	122749			8	81.3	5	3440			GTGCTGCAGAATGAAGACAGCAGCTTTATGTTTATTTGGGTGTTTGTAGTCGTGGTCTAGTGGCTGGTTTGGGAACTTCCGGATTGCTACTGAATATTCCCTTGTTGGTTCAAGATGATCATTACCAATTTGTTTCTTCCCACTATCAAA[-/TATCAAAT]AAGTTGTTTTGGTGTTTAAGCAGATTGAAAAGATTAAGCAGATACAAATCAGTAGCATTTGATTGTAGTTTTATTGAATTTTTTTGTTGACTGAAATGTTTCCTGAAATGCTGATCTGTGATCTTTGTGATTTGGCTGGACTTTGCCCCC
zSNP13894766	zK18E17	122741			8	81.3	5	3440			AATTGTATGTGCTGCAGAATGAAGACAGCAGCTTTATGTTTATTTGGGTGTTTGTAGTCGTGGTCTAGTGGCTGGTTTGGGAACTTCCGGATTGCTACTGAATATTCCCTTGTTGGTTCAAGATGATCATTACCAATTTGTTTCTTCCCA[-/TATCAAAT]TATCAAATAAGTTGTTTTGGTGTTTAAGCAGATTGAAAAGATTAAGCAGATACAAATCAGTAGCATTTGATTGTAGTTTTATTGAATTTTTTTGTTGACTGAAATGTTTCCTGAAATGCTGATCTGTGATCTTTGTGATTTGGCTGGACT
zSNP13894228	zK18E17	5387			8	81.3	5	3440			TTTAAAAAGAGCTTGAGGGCTGCCAATTCCTTATGGGCAGATCTGTTGTCCTCTTGTGTAAGCCAAGTAGGAAAGAAAAAAGTAAACATGATAGGTTGTTTGCATATGATGACGTGAGAAATTCAGAAGGAGGGCAGGAAGTGATTCTTT[-/T]ACGCAAGAATCGTTATCAGAACATCAAAAATTGTTTAAATCAGCCAAAATGAGAAATGCTGAACAGCTTTTGAAGGGATCTAAAAGTTTGTGTTCATAAAGAGGAACATTTAAAGAAACATTGTCTTAATACATCCATGCGTACAAACTT
zSNP13893426	zK18E17	219048			8	81.3	5	3440			TGAATTCTACTAATAATGGTGCATGCCTGGCTACAAGTGTTGTACTTTATAAAGAAAGCTCAGGCATTTGTGCACACACACAGTCCTGTAGTTTGTATCGTTGTTTTAGTAATTCCCACACGTCTAAAGACTGAACATGTGTAGTTTACA[T/C]GGAGTCTACATAGTTTACAATATGATTTTGAAAAACCTCCACCTTTAAACTTATTTTCAAAGCTTACATTTCGAAAAACTGAAATAGTGTTGTTGTGAATAATCTGCCAACTTGTTTTTCTCATGAAACGAAAGCAAATGAACAAACAAA
zSNP13893417	zK18E17	218902			8	81.3	5	3440			TGTTATTTAAGAAGGATGTGTTAAACTGAGCGTATGTTTACACGACAACAATGCACCAAAAACTGGAAAGCTTTTCCTTTAAGTTTTTAAAGGTTTCACGTACAAATGACAACGTTGTCAAAATGATGTCCGTTCACACGTATCTGTGAA[A/T]TCTACTAATAATGGTGCATGCCTGGCTACAAGTGTTGTACTTTATAAAGAAAGCTCAGGCATTTGTGCACACACACAGTCCTGTAGTTTGTATCGTTGTTTTAGTAATTCCCACACGTCTAAAGACTGAACATGTGTAGTTTACATGGAG
zSNP13893428	zK18E17	219072			8	81.3	5	3440			GCCTGGCTACAAGTGTTGTACTTTATAAAGAAAGCTCAGGCATTTGTGCACACACACAGTCCTGTAGTTTGTATCGTTGTTTTAGTAATTCCCACACGTCTAAAGACTGAACATGTGTAGTTTACATGGAGTCTACATAGTTTACAATAT[C/G]ATTTTGAAAAACCTCCACCTTTAAACTTATTTTCAAAGCTTACATTTCGAAAAACTGAAATAGTGTTGTTGTGAATAATCTGCCAACTTGTTTTTCTCATGAAACGAAAGCAAATGAACAAACAAAAAAACTAACATAGTACTGGACATA
zSNP13893442	zK18E17	219313			8	81.3	5	3440			TTTTTCTCATGAAACGAAAGCAAATGAACAAACAAAAAAACTAACATAGTACTGGACATATTTTAAATTGTATTTATTTCAACTCTATACTGCATGCCCAATGAACTGGTATTATCTATTGTGCCTAGCTGGACAGGTGTTAGATGAGAT[T/G]TGCACTTTAAAAGGTGCCATAACACATTTTACACTTAAAATTGTACATATTCATTTCACTTCGATGCACTAATTTATCTTGGATTGTTCATATCCACTGCACATATGCATTTGTAATTATGCTAATCTATCTTCATACTTCTGATAATTA
zSNP13893438	zK18E17	219146			8	81.3	5	3440			CGTTGTTTTAGTAATTCCCACACGTCTAAAGACTGAACATGTGTAGTTTACATGGAGTCTACATAGTTTACAATATGATTTTGAAAAACCTCCACCTTTAAACTTATTTTCAAAGCTTACATTTCGAAAAACTGAAATAGTGTTGTTGTG[A/T]ATAATCTGCCAACTTGTTTTTCTCATGAAACGAAAGCAAATGAACAAACAAAAAAACTAACATAGTACTGGACATATTTTAAATTGTATTTATTTCAACTCTATACTGCATGCCCAATGAACTGGTATTATCTATTGTGCCTAGCTGGAC
zSNP13888020	zK18E17	143403			8	81.3	5	3440			AGTTGCTCAAGCGTAAAACAAGATGAAAGACCGTTGTAACCATCTGTGGCAACAGGCTAGCACAGAAATCCCATTGAAAATGCTGAGGTAATATGCTGAGGTCATGTTTTAAAGACATGGCGGGGGGTAAATAGAATTTAATACATTGCT[T/G]CTTGTCCGATCTGAGACCCTTCTTCATCGTTTATCTATCAGGCAGTAAAGATCACTGATTATTAAAGAAATAATATTTTAAATGTGACAATTTTGTATTGGAAAGAGTTCACTGGTAGTTCTTGGGCAGTCTGGCTGAAAATTAAAAGTC
zSNP13888023	zK18E17	143423			8	81.3	5	3440			AGATGAAAGACCGTTGTAACCATCTGTGGCAACAGGCTAGCACAGAAATCCCATTGAAAATGCTGAGGTAATATGCTGAGGTCATGTTTTAAAGACATGGCGGGGGGTAAATAGAATTTAATACATTGCTTCTTGTCCGATCTGAGACCC[A/T]TCTTCATCGTTTATCTATCAGGCAGTAAAGATCACTGATTATTAAAGAAATAATATTTTAAATGTGACAATTTTGTATTGGAAAGAGTTCACTGGTAGTTCTTGGGCAGTCTGGCTGAAAATTAAAAGTCTGTGTGCATATAGTGCCATT
zSNP13888018	zK18E17	143378			8	81.3	5	3440			GTTAAATAGACTTATGTATTCGTTTAGTTGCTCAAGCGTAAAACAAGATGAAAGACCGTTGTAACCATCTGTGGCAACAGGCTAGCACAGAAATCCCATTGAAAATGCTGAGGTAATATGCTGAGGTCATGTTTTAAAGACATGGCGGGG[A/G]GTAAATAGAATTTAATACATTGCTTCTTGTCCGATCTGAGACCCTTCTTCATCGTTTATCTATCAGGCAGTAAAGATCACTGATTATTAAAGAAATAATATTTTAAATGTGACAATTTTGTATTGGAAAGAGTTCACTGGTAGTTCTTGG
zSNP13888015	zK18E17	143358			8	81.3	5	3440			ATGTAATTACAATACATTCAGTTAAATAGACTTATGTATTCGTTTAGTTGCTCAAGCGTAAAACAAGATGAAAGACCGTTGTAACCATCTGTGGCAACAGGCTAGCACAGAAATCCCATTGAAAATGCTGAGGTAATATGCTGAGGTCAT[A/G]TTTTAAAGACATGGCGGGGGGTAAATAGAATTTAATACATTGCTTCTTGTCCGATCTGAGACCCTTCTTCATCGTTTATCTATCAGGCAGTAAAGATCACTGATTATTAAAGAAATAATATTTTAAATGTGACAATTTTGTATTGGAAAG
zSNP13888017	zK18E17	143376			8	81.3	5	3440			CAGTTAAATAGACTTATGTATTCGTTTAGTTGCTCAAGCGTAAAACAAGATGAAAGACCGTTGTAACCATCTGTGGCAACAGGCTAGCACAGAAATCCCATTGAAAATGCTGAGGTAATATGCTGAGGTCATGTTTTAAAGACATGGCGG[A/G]GGGTAAATAGAATTTAATACATTGCTTCTTGTCCGATCTGAGACCCTTCTTCATCGTTTATCTATCAGGCAGTAAAGATCACTGATTATTAAAGAAATAATATTTTAAATGTGACAATTTTGTATTGGAAAGAGTTCACTGGTAGTTCTT
zSNP13888024	zK18E17	143424			8	81.3	5	3440			GATGAAAGACCGTTGTAACCATCTGTGGCAACAGGCTAGCACAGAAATCCCATTGAAAATGCTGAGGTAATATGCTGAGGTCATGTTTTAAAGACATGGCGGGGGGTAAATAGAATTTAATACATTGCTTCTTGTCCGATCTGAGACCCT[-/T]CTTCATCGTTTATCTATCAGGCAGTAAAGATCACTGATTATTAAAGAAATAATATTTTAAATGTGACAATTTTGTATTGGAAAGAGTTCACTGGTAGTTCTTGGGCAGTCTGGCTGAAAATTAAAAGTCTGTGTGCATATAGTGCCATTG
zSNP13888033	zK18E17	143537			8	81.3	5	3440			AATTTAATACATTGCTTCTTGTCCGATCTGAGACCCTTCTTCATCGTTTATCTATCAGGCAGTAAAGATCACTGATTATTAAAGAAATAATATTTTAAATGTGACAATTTTGTATTGGAAAGAGTTCACTGGTAGTTCTTGGGCAGTCTG[C/G]CTGAAAATTAAAAGTCTGTGTGCATATAGTGCCATTGTAAAGCTAACTGTGAGGTTGAAAGAATAGTTACATTGATATTGACTGTTATCACCATAAATGTAAGTTTTTAACTTCAAATTTAAAGGCAGATTTTTTTTTTTTATCCTGAGT
zSNP13888058	zK18E17	143709			8	81.3	5	3440			GCATATAGTGCCATTGTAAAGCTAACTGTGAGGTTGAAAGAATAGTTACATTGATATTGACTGTTATCACCATAAATGTAAGTTTTTAACTTCAAATTTAAAGGCAGATTTTTTTTTTTTATCCTGAGTGAATTTAAACTACTTGCATAT[T/C]GACCAGATATAAAAATGAACTAATTTGATGTACCATATTTACTTATTTATTTGTAATTTTTATTATTATTAACAAAGCAAGCAGGCTGATTTAATTACATTATATGTGTCTCTTTAAACTAGGATATCCAATAAATAAAAGTTAACAAAA
zSNP13888032	zK18E17	143533			8	81.3	5	3440			ATAGAATTTAATACATTGCTTCTTGTCCGATCTGAGACCCTTCTTCATCGTTTATCTATCAGGCAGTAAAGATCACTGATTATTAAAGAAATAATATTTTAAATGTGACAATTTTGTATTGGAAAGAGTTCACTGGTAGTTCTTGGGCAG[T/C]CTGGCTGAAAATTAAAAGTCTGTGTGCATATAGTGCCATTGTAAAGCTAACTGTGAGGTTGAAAGAATAGTTACATTGATATTGACTGTTATCACCATAAATGTAAGTTTTTAACTTCAAATTTAAAGGCAGATTTTTTTTTTTTATCCT
zSNP13888027	zK18E17	143475			8	81.3	5	3440			ATTGAAAATGCTGAGGTAATATGCTGAGGTCATGTTTTAAAGACATGGCGGGGGGTAAATAGAATTTAATACATTGCTTCTTGTCCGATCTGAGACCCTTCTTCATCGTTTATCTATCAGGCAGTAAAGATCACTGATTATTAAAGAAAT[A/C]ATATTTTAAATGTGACAATTTTGTATTGGAAAGAGTTCACTGGTAGTTCTTGGGCAGTCTGGCTGAAAATTAAAAGTCTGTGTGCATATAGTGCCATTGTAAAGCTAACTGTGAGGTTGAAAGAATAGTTACATTGATATTGACTGTTAT
zSNP13888030	zK18E17	143523			8	81.3	5	3440			CGGGGGGTAAATAGAATTTAATACATTGCTTCTTGTCCGATCTGAGACCCTTCTTCATCGTTTATCTATCAGGCAGTAAAGATCACTGATTATTAAAGAAATAATATTTTAAATGTGACAATTTTGTATTGGAAAGAGTTCACTGGTAGT[T/C]CTTGGGCAGTCTGGCTGAAAATTAAAAGTCTGTGTGCATATAGTGCCATTGTAAAGCTAACTGTGAGGTTGAAAGAATAGTTACATTGATATTGACTGTTATCACCATAAATGTAAGTTTTTAACTTCAAATTTAAAGGCAGATTTTTTT
zSNP13887941	zK18E17	141998			8	81.3	5	3440			TCGCTTGCATGCAAGGTGGATTTTGTTTTTTGCTTTGCTTTAGATCCAGTGATGCATCTAAATTTAGCAACACCACCTTTGTTTATCATGTTGTTATTGAATCTGCTACTACAGAGTTTGGATTTCAGCCTTGCGTACACCGCACTGCTT[T/C]CATGCGTCATGAATCATTGTTATTGCTCTCCAGAGCTGTAGATCCAGTTGTGCTGGGCCCTGTAGGCTTGTAGAGGCTGCTGTAAAACACTATTGCCTAACGCAGTCACACTGTGACCATAACACTTGCATATCTTCCAATAAGACTGCT
zSNP13887943	zK18E17	142166			8	81.3	5	3440			TGTTATTGCTCTCCAGAGCTGTAGATCCAGTTGTGCTGGGCCCTGTAGGCTTGTAGAGGCTGCTGTAAAACACTATTGCCTAACGCAGTCACACTGTGACCATAACACTTGCATATCTTCCAATAAGACTGCTTCATTTTACTTGCATAT[C/G]TTTTTAGTAGCTGTTTGGTAATGTTAAGTTCATTTTTTGTCTTGCAGATTGTTATCCCTTTCTTCAGCCTCCTAATTAAAGACATTTACTTCCTCAACGAAGGATGTGCCAACAGGCTCCCGAACGGACATGTGAATTTTGAGGTAATTC
zSNP13887936	zK18E17	141850			8	81.3	5	3440			AACTATTTAAAGTAAATTATTCAGTTCTATTGTTTTACTTTTCAAAAAGATGTTAACATTTAGGAAATTTTTATAATTTTAAAAAAATCATAATTTCCTTGGTTATTATTTTTACTTGGTCTGTCCTGATGTTTAATATAGTGCTGCATC[A/G]CTTGCATGCAAGGTGGATTTTGTTTTTTGCTTTGCTTTAGATCCAGTGATGCATCTAAATTTAGCAACACCACCTTTGTTTATCATGTTGTTATTGAATCTGCTACTACAGAGTTTGGATTTCAGCCTTGCGTACACCGCACTGCTTCCA
zSNP13887928	zK18E17	141780			8	81.3	5	3440			TGCTGCCTATTTTGAGATCATACTTTTTTTTGTTTTTAAAGCACTGAATTGAAATCATAATGTGATGAATAACTATTTAAAGTAAATTATTCAGTTCTATTGTTTTACTTTTCAAAAAGATGTTAACATTTAGGAAATTTTTATAATTTT[A/T]AAAAAATCATAATTTCCTTGGTTATTATTTTTACTTGGTCTGTCCTGATGTTTAATATAGTGCTGCATCGCTTGCATGCAAGGTGGATTTTGTTTTTTGCTTTGCTTTAGATCCAGTGATGCATCTAAATTTAGCAACACCACCTTTGTT
zSNP13887935	zK18E17	141835			8	81.3	5	3440			CATAATGTGATGAATAACTATTTAAAGTAAATTATTCAGTTCTATTGTTTTACTTTTCAAAAAGATGTTAACATTTAGGAAATTTTTATAATTTTAAAAAAATCATAATTTCCTTGGTTATTATTTTTACTTGGTCTGTCCTGATGTTTA[A/G]TATAGTGCTGCATCGCTTGCATGCAAGGTGGATTTTGTTTTTTGCTTTGCTTTAGATCCAGTGATGCATCTAAATTTAGCAACACCACCTTTGTTTATCATGTTGTTATTGAATCTGCTACTACAGAGTTTGGATTTCAGCCTTGCGTAC
zSNP13887946	zK18E17	142182			8	81.3	5	3440			AGCTGTAGATCCAGTTGTGCTGGGCCCTGTAGGCTTGTAGAGGCTGCTGTAAAACACTATTGCCTAACGCAGTCACACTGTGACCATAACACTTGCATATCTTCCAATAAGACTGCTTCATTTTACTTGCATATGTTTTTAGTAGCTGTT[T/G]GGTAATGTTAAGTTCATTTTTTGTCTTGCAGATTGTTATCCCTTTCTTCAGCCTCCTAATTAAAGACATTTACTTCCTCAACGAAGGATGTGCCAACAGGCTCCCGAACGGACATGTGAATTTTGAGGTAATTCCTTCTGTTTGGCTTGG
zSNP13887951	zK18E17	142376			8	81.3	5	3440			TTCTTCAGCCTCCTAATTAAAGACATTTACTTCCTCAACGAAGGATGTGCCAACAGGCTCCCGAACGGACATGTGAATTTTGAGGTAATTCCTTCTGTTTGGCTTGGCAAAACAAGCCAGCAAACGTTATGCATGGAAACGACTTCTCTC[A/C]CAGCTAGAGAATAACAATGAATGGCTCAGAAAACATCGTCACATAGCAACAGAAGTATCCCGTTTTAGTTCATTGACGTTGGCATCTGTTGAAATGAAGTTTCAAGGGCATCAGTTCTGTAAGACAGACAGAAGGTAGGCAATGCTTTCT
zSNP13887954	zK18E17	142569			8	81.3	5	3440			ATAGCAACAGAAGTATCCCGTTTTAGTTCATTGACGTTGGCATCTGTTGAAATGAAGTTTCAAGGGCATCAGTTCTGTAAGACAGACAGAAGGTAGGCAATGCTTTCTAACAGAATGAATCTTGGTTTTGCTGCAGAAATTCTGGGAACT[A/G]GCCAAACAGGTGACAGAGTTCATGACTTGGAAGAAGGTGGAGTGTCCTTTCGACAGAGACCGCAAGATTCTGCAGTACCTCCTGACCGCTCCAGTCTTCAGTGAAGATGGTATGTGTGGTTTTGTGATGGCTAGTATGGTTTGGAGTTTC
zSNP13887949	zK18E17	142237			8	81.3	5	3440			ACTATTGCCTAACGCAGTCACACTGTGACCATAACACTTGCATATCTTCCAATAAGACTGCTTCATTTTACTTGCATATGTTTTTAGTAGCTGTTTGGTAATGTTAAGTTCATTTTTTGTCTTGCAGATTGTTATCCCTTTCTTCAGCCT[T/C]CTAATTAAAGACATTTACTTCCTCAACGAAGGATGTGCCAACAGGCTCCCGAACGGACATGTGAATTTTGAGGTAATTCCTTCTGTTTGGCTTGGCAAAACAAGCCAGCAAACGTTATGCATGGAAACGACTTCTCTCCCAGCTAGAGAA
zSNP13887947	zK18E17	142183			8	81.3	5	3440			GCTGTAGATCCAGTTGTGCTGGGCCCTGTAGGCTTGTAGAGGCTGCTGTAAAACACTATTGCCTAACGCAGTCACACTGTGACCATAACACTTGCATATCTTCCAATAAGACTGCTTCATTTTACTTGCATATGTTTTTAGTAGCTGTTT[T/G]GTAATGTTAAGTTCATTTTTTGTCTTGCAGATTGTTATCCCTTTCTTCAGCCTCCTAATTAAAGACATTTACTTCCTCAACGAAGGATGTGCCAACAGGCTCCCGAACGGACATGTGAATTTTGAGGTAATTCCTTCTGTTTGGCTTGGC
zSNP13887948	zK18E17	142198			8	81.3	5	3440			GTGCTGGGCCCTGTAGGCTTGTAGAGGCTGCTGTAAAACACTATTGCCTAACGCAGTCACACTGTGACCATAACACTTGCATATCTTCCAATAAGACTGCTTCATTTTACTTGCATATGTTTTTAGTAGCTGTTTGGTAATGTTAAGTTC[A/G]TTTTTTGTCTTGCAGATTGTTATCCCTTTCTTCAGCCTCCTAATTAAAGACATTTACTTCCTCAACGAAGGATGTGCCAACAGGCTCCCGAACGGACATGTGAATTTTGAGGTAATTCCTTCTGTTTGGCTTGGCAAAACAAGCCAGCAA
zSNP13888061	zK18E17	143726			8	81.3	5	3440			AAAGCTAACTGTGAGGTTGAAAGAATAGTTACATTGATATTGACTGTTATCACCATAAATGTAAGTTTTTAACTTCAAATTTAAAGGCAGATTTTTTTTTTTTATCCTGAGTGAATTTAAACTACTTGCATATTGACCAGATATAAAAAT[A/G]AACTAATTTGATGTACCATATTTACTTATTTATTTGTAATTTTTATTATTATTAACAAAGCAAGCAGGCTGATTTAATTACATTATATGTGTCTCTTTAAACTAGGATATCCAATAAATAAAAGTTAACAAAAAACAAAAACTAAGTTCA
zSNP13888109	zK18E17	144199			8	81.3	5	3440			GTATTCCACAATGTTGTGACATCAATGCAGTAAATGTCTGTTAAGTAAAACAATTATTAAGAGTTATAGTTAAAGTTTGTCAAACATTGTCATTCATGATATCATTCACTTGAATCCTCTCATGCATAGGTAAAACAAATAAAAACATTT[A/T]AATATTTATTTCACATTATACAGTTGAAGTCAAAATTTTTATCCCTCCTTATTTATTAAATCCATCCCATCTGCTCTTTGACGGAGAGAGGATTTAAAAAAGTTTTAATAACATTTTTAGTAGCTAGTTAGTTTTTGCCATGATGACAGT
zSNP13888127	zK18E17	144295			8	81.3	5	3440			TGATATCATTCACTTGAATCCTCTCATGCATAGGTAAAACAAATAAAAACATTTAAATATTTATTTCACATTATACAGTTGAAGTCAAAATTTTTATCCCTCCTTATTTATTAAATCCATCCCATCTGCTCTTTGACGGAGAGAGGATTT[A/T]AAAAAGTTTTAATAACATTTTTAGTAGCTAGTTAGTTTTTGCCATGATGACAGTACATACAATTTTTCTACTTATTTTGCAAGAAGTATTTGGATTTTGTATACATTTCAGTGCTTTCAGTTTAAGCACATAATTAAAAACTATTTATTC
zSNP13888104	zK18E17	144165			8	81.3	5	3440			TAGAACAGGTTATATGAAATTATGTAGCAAATTTGTATTCCACAATGTTGTGACATCAATGCAGTAAATGTCTGTTAAGTAAAACAATTATTAAGAGTTATAGTTAAAGTTTGTCAAACATTGTCATTCATGATATCATTCACTTGAATC[A/C]TCTCATGCATAGGTAAAACAAATAAAAACATTTAAATATTTATTTCACATTATACAGTTGAAGTCAAAATTTTTATCCCTCCTTATTTATTAAATCCATCCCATCTGCTCTTTGACGGAGAGAGGATTTAAAAAAGTTTTAATAACATTT
zSNP13888102	zK18E17	144142			8	81.3	5	3440			AACTTACTTATATTAATACATGTTAGAACAGGTTATATGAAATTATGTAGCAAATTTGTATTCCACAATGTTGTGACATCAATGCAGTAAATGTCTGTTAAGTAAAACAATTATTAAGAGTTATAGTTAAAGTTTGTCAAACATTGTCAT[A/T]CATGATATCATTCACTTGAATCCTCTCATGCATAGGTAAAACAAATAAAAACATTTAAATATTTATTTCACATTATACAGTTGAAGTCAAAATTTTTATCCCTCCTTATTTATTAAATCCATCCCATCTGCTCTTTGACGGAGAGAGGAT
zSNP13888103	zK18E17	144161			8	81.3	5	3440			ATGTTAGAACAGGTTATATGAAATTATGTAGCAAATTTGTATTCCACAATGTTGTGACATCAATGCAGTAAATGTCTGTTAAGTAAAACAATTATTAAGAGTTATAGTTAAAGTTTGTCAAACATTGTCATTCATGATATCATTCACTTG[A/G]ATCCTCTCATGCATAGGTAAAACAAATAAAAACATTTAAATATTTATTTCACATTATACAGTTGAAGTCAAAATTTTTATCCCTCCTTATTTATTAAATCCATCCCATCTGCTCTTTGACGGAGAGAGGATTTAAAAAAGTTTTAATAAC
zSNP13888128	zK18E17	144296			8	81.3	5	3440			GATATCATTCACTTGAATCCTCTCATGCATAGGTAAAACAAATAAAAACATTTAAATATTTATTTCACATTATACAGTTGAAGTCAAAATTTTTATCCCTCCTTATTTATTAAATCCATCCCATCTGCTCTTTGACGGAGAGAGGATTTA[A/C]AAAAGTTTTAATAACATTTTTAGTAGCTAGTTAGTTTTTGCCATGATGACAGTACATACAATTTTTCTACTTATTTTGCAAGAAGTATTTGGATTTTGTATACATTTCAGTGCTTTCAGTTTAAGCACATAATTAAAAACTATTTATTCT
zSNP13888148	zK18E17	144442			8	81.3	5	3440			TTTAAAAAAGTTTTAATAACATTTTTAGTAGCTAGTTAGTTTTTGCCATGATGACAGTACATACAATTTTTCTACTTATTTTGCAAGAAGTATTTGGATTTTGTATACATTTCAGTGCTTTCAGTTTAAGCACATAATTAAAAACTATTT[A/T]TTCTTATTAATAATAATAATAATTGTTATTATTATTACCTCTTTAATGTCATAATTTCATCAACATTATCATTTTATTGCCCAGCCCTATTTCCACCCCAAGAAATTCAGACCTATTATAATACTAAAGGCTTGTACCATTACTTTGATT
zSNP13888149	zK18E17	144470			8	81.3	5	3440			TAGCTAGTTAGTTTTTGCCATGATGACAGTACATACAATTTTTCTACTTATTTTGCAAGAAGTATTTGGATTTTGTATACATTTCAGTGCTTTCAGTTTAAGCACATAATTAAAAACTATTTATTCTTATTAATAATAATAATAATTGTT[A/C]TTATTATTACCTCTTTAATGTCATAATTTCATCAACATTATCATTTTATTGCCCAGCCCTATTTCCACCCCAAGAAATTCAGACCTATTATAATACTAAAGGCTTGTACCATTACTTTGATTCAAAATATTTTTTACATTACTGGTTTAC
zSNP13888146	zK18E17	144430			8	81.3	5	3440			ACGGAGAGAGGATTTAAAAAAGTTTTAATAACATTTTTAGTAGCTAGTTAGTTTTTGCCATGATGACAGTACATACAATTTTTCTACTTATTTTGCAAGAAGTATTTGGATTTTGTATACATTTCAGTGCTTTCAGTTTAAGCACATAAT[A/T]AAAAACTATTTATTCTTATTAATAATAATAATAATTGTTATTATTATTACCTCTTTAATGTCATAATTTCATCAACATTATCATTTTATTGCCCAGCCCTATTTCCACCCCAAGAAATTCAGACCTATTATAATACTAAAGGCTTGTACC
zSNP13888132	zK18E17	144332			8	81.3	5	3440			AACAAATAAAAACATTTAAATATTTATTTCACATTATACAGTTGAAGTCAAAATTTTTATCCCTCCTTATTTATTAAATCCATCCCATCTGCTCTTTGACGGAGAGAGGATTTAAAAAAGTTTTAATAACATTTTTAGTAGCTAGTTAGT[T/G]TTTGCCATGATGACAGTACATACAATTTTTCTACTTATTTTGCAAGAAGTATTTGGATTTTGTATACATTTCAGTGCTTTCAGTTTAAGCACATAATTAAAAACTATTTATTCTTATTAATAATAATAATAATTGTTATTATTATTACCT
zSNP13888134	zK18E17	144336			8	81.3	5	3440			AATAAAAACATTTAAATATTTATTTCACATTATACAGTTGAAGTCAAAATTTTTATCCCTCCTTATTTATTAAATCCATCCCATCTGCTCTTTGACGGAGAGAGGATTTAAAAAAGTTTTAATAACATTTTTAGTAGCTAGTTAGTTTTT[A/G]CCATGATGACAGTACATACAATTTTTCTACTTATTTTGCAAGAAGTATTTGGATTTTGTATACATTTCAGTGCTTTCAGTTTAAGCACATAATTAAAAACTATTTATTCTTATTAATAATAATAATAATTGTTATTATTATTACCTCTTT
zSNP13888084	zK18E17	143890			8	81.3	5	3440			TACCATATTTACTTATTTATTTGTAATTTTTATTATTATTAACAAAGCAAGCAGGCTGATTTAATTACATTATATGTGTCTCTTTAAACTAGGATATCCAATAAATAAAAGTTAACAAAAAACAAAAACTAAGTTCAGCATCAAGAATGG[A/G]ATCAATAGATGAATACAATTATACACAGTAAGGCAAGGGGTGCAAGATTTAATATGCTAAATATTTTTTAAAATATTTACTCTATACAAGTACATAGAGTAAACTTACTTATATTAATACATGTTAGAACAGGTTATATGAAATTATGTA
zSNP13888085	zK18E17	143893			8	81.3	5	3440			CATATTTACTTATTTATTTGTAATTTTTATTATTATTAACAAAGCAAGCAGGCTGATTTAATTACATTATATGTGTCTCTTTAAACTAGGATATCCAATAAATAAAAGTTAACAAAAAACAAAAACTAAGTTCAGCATCAAGAATGGGAT[A/C]AATAGATGAATACAATTATACACAGTAAGGCAAGGGGTGCAAGATTTAATATGCTAAATATTTTTTAAAATATTTACTCTATACAAGTACATAGAGTAAACTTACTTATATTAATACATGTTAGAACAGGTTATATGAAATTATGTAGCA
zSNP13888080	zK18E17	143869			8	81.3	5	3440			TAAAAATGAACTAATTTGATGTACCATATTTACTTATTTATTTGTAATTTTTATTATTATTAACAAAGCAAGCAGGCTGATTTAATTACATTATATGTGTCTCTTTAAACTAGGATATCCAATAAATAAAAGTTAACAAAAAACAAAAAC[T/G]AAGTTCAGCATCAAGAATGGGATCAATAGATGAATACAATTATACACAGTAAGGCAAGGGGTGCAAGATTTAATATGCTAAATATTTTTTAAAATATTTACTCTATACAAGTACATAGAGTAAACTTACTTATATTAATACATGTTAGAA
zSNP13888067	zK18E17	143762			8	81.3	5	3440			ATATTGACTGTTATCACCATAAATGTAAGTTTTTAACTTCAAATTTAAAGGCAGATTTTTTTTTTTTATCCTGAGTGAATTTAAACTACTTGCATATTGACCAGATATAAAAATGAACTAATTTGATGTACCATATTTACTTATTTATTT[-/G]TAATTTTTATTATTATTAACAAAGCAAGCAGGCTGATTTAATTACATTATATGTGTCTCTTTAAACTAGGATATCCAATAAATAAAAGTTAACAAAAAACAAAAACTAAGTTCAGCATCAAGAATGGGATCAATAGATGAATACAATTAT
zSNP13888074	zK18E17	143842			8	81.3	5	3440			TTAAACTACTTGCATATTGACCAGATATAAAAATGAACTAATTTGATGTACCATATTTACTTATTTATTTGTAATTTTTATTATTATTAACAAAGCAAGCAGGCTGATTTAATTACATTATATGTGTCTCTTTAAACTAGGATATCCAAT[A/G]AATAAAAGTTAACAAAAAACAAAAACTAAGTTCAGCATCAAGAATGGGATCAATAGATGAATACAATTATACACAGTAAGGCAAGGGGTGCAAGATTTAATATGCTAAATATTTTTTAAAATATTTACTCTATACAAGTACATAGAGTAA
zSNP13888087	zK18E17	143936			8	81.3	5	3440			GCAAGCAGGCTGATTTAATTACATTATATGTGTCTCTTTAAACTAGGATATCCAATAAATAAAAGTTAACAAAAAACAAAAACTAAGTTCAGCATCAAGAATGGGATCAATAGATGAATACAATTATACACAGTAAGGCAAGGGGTGCAA[T/G]ATTTAATATGCTAAATATTTTTTAAAATATTTACTCTATACAAGTACATAGAGTAAACTTACTTATATTAATACATGTTAGAACAGGTTATATGAAATTATGTAGCAAATTTGTATTCCACAATGTTGTGACATCAATGCAGTAAATGTC
zSNP13888095	zK18E17	144092			8	81.3	5	3440			ATATGCTAAATATTTTTTAAAATATTTACTCTATACAAGTACATAGAGTAAACTTACTTATATTAATACATGTTAGAACAGGTTATATGAAATTATGTAGCAAATTTGTATTCCACAATGTTGTGACATCAATGCAGTAAATGTCTGTTA[A/T]GTAAAACAATTATTAAGAGTTATAGTTAAAGTTTGTCAAACATTGTCATTCATGATATCATTCACTTGAATCCTCTCATGCATAGGTAAAACAAATAAAAACATTTAAATATTTATTTCACATTATACAGTTGAAGTCAAAATTTTTATC
zSNP13888100	zK18E17	144133			8	81.3	5	3440			CATAGAGTAAACTTACTTATATTAATACATGTTAGAACAGGTTATATGAAATTATGTAGCAAATTTGTATTCCACAATGTTGTGACATCAATGCAGTAAATGTCTGTTAAGTAAAACAATTATTAAGAGTTATAGTTAAAGTTTGTCAAA[C/G]ATTGTCATTCATGATATCATTCACTTGAATCCTCTCATGCATAGGTAAAACAAATAAAAACATTTAAATATTTATTTCACATTATACAGTTGAAGTCAAAATTTTTATCCCTCCTTATTTATTAAATCCATCCCATCTGCTCTTTGACGG
zSNP13888091	zK18E17	143977			8	81.3	5	3440			ACTAGGATATCCAATAAATAAAAGTTAACAAAAAACAAAAACTAAGTTCAGCATCAAGAATGGGATCAATAGATGAATACAATTATACACAGTAAGGCAAGGGGTGCAAGATTTAATATGCTAAATATTTTTTAAAATATTTACTCTATA[T/C]AAGTACATAGAGTAAACTTACTTATATTAATACATGTTAGAACAGGTTATATGAAATTATGTAGCAAATTTGTATTCCACAATGTTGTGACATCAATGCAGTAAATGTCTGTTAAGTAAAACAATTATTAAGAGTTATAGTTAAAGTTTG
zSNP13888088	zK18E17	143960			8	81.3	5	3440			TATATGTGTCTCTTTAAACTAGGATATCCAATAAATAAAAGTTAACAAAAAACAAAAACTAAGTTCAGCATCAAGAATGGGATCAATAGATGAATACAATTATACACAGTAAGGCAAGGGGTGCAAGATTTAATATGCTAAATATTTTTT[A/T]AAATATTTACTCTATACAAGTACATAGAGTAAACTTACTTATATTAATACATGTTAGAACAGGTTATATGAAATTATGTAGCAAATTTGTATTCCACAATGTTGTGACATCAATGCAGTAAATGTCTGTTAAGTAAAACAATTATTAAGA
zSNP13888089	zK18E17	143972			8	81.3	5	3440			TTTAAACTAGGATATCCAATAAATAAAAGTTAACAAAAAACAAAAACTAAGTTCAGCATCAAGAATGGGATCAATAGATGAATACAATTATACACAGTAAGGCAAGGGGTGCAAGATTTAATATGCTAAATATTTTTTAAAATATTTACT[C/G]TATACAAGTACATAGAGTAAACTTACTTATATTAATACATGTTAGAACAGGTTATATGAAATTATGTAGCAAATTTGTATTCCACAATGTTGTGACATCAATGCAGTAAATGTCTGTTAAGTAAAACAATTATTAAGAGTTATAGTTAAA
zSNP13887724	zK18E17	138695			8	81.3	5	3440			GGGGTTGAGACCTTCAAGGCTTTAATTTTGAATCTGCACTCTGTTGTTTACTTTTTAAAAGAGGGTTTGTTTAGGCCTCGCTTTATCTTTGGACAGGCAAAGGCCTTGAACTTGGAATATGACTTAAGTACGTGACACAAACACGCACAC[T/C]AACACATGGTTCAGTTTTGCCTTTGGCTGTAAATAAGGACTGTGCGTGTTGTCATCAGGGGGGTTTAGCTACTGTACTGTCTCAATAAATTGCCTATTTCCTATTGTTTTACTTTTTAAACAATGAAAGCTTAGTGGGTTATTTGTCTTC
zSNP13887690	zK18E17	138069			8	81.3	5	3440			ACAGCAGTGGGGTGGTGTGACTCATGGGATAGAGGGGGGGAATTTAGATATATATAGGGGATAGAGTGAATACGTATCGATTCTGATATCTGTTTCAATTTGCTTCTAATTAACAAGCTCTCGATTAGATTCTTGATTGATTTGATTCAG[C/G]CAATATGTATTTTATGGATAATATCTTAGACTTGACTCTTTACATAAATCTTCTGCAAGATGTGCATGTCAAAACATAATCATTTATTTGACCTAATAAGCCACAAAACTGAAGTGAATATTAAAGAAAAATGATGACTTGAGAATTGAT
zSNP13887723	zK18E17	138685			8	81.3	5	3440			ATATTTGAGAGGGGTTGAGACCTTCAAGGCTTTAATTTTGAATCTGCACTCTGTTGTTTACTTTTTAAAAGAGGGTTTGTTTAGGCCTCGCTTTATCTTTGGACAGGCAAAGGCCTTGAACTTGGAATATGACTTAAGTACGTGACACAA[A/G]CACGCACACCAACACATGGTTCAGTTTTGCCTTTGGCTGTAAATAAGGACTGTGCGTGTTGTCATCAGGGGGGTTTAGCTACTGTACTGTCTCAATAAATTGCCTATTTCCTATTGTTTTACTTTTTAAACAATGAAAGCTTAGTGGGTT
zSNP13887704	zK18E17	138287			8	81.3	5	3440			GTCAAAACATAATCATTTATTTGACCTAATAAGCCACAAAACTGAAGTGAATATTAAAGAAAAATGATGACTTGAGAATTGATTGTGAATTGCACACTGTTTAAAAAACAATTAGTTATTTGTTTGTTTTTTGGCCAACTCTAGTGAGTG[A/G]GAATTAATCATGGTGAACGCTTTGCTGATATGGCACTAATCATATTAAGAGTTGGACCCTGGCTCTAGTCCCTGTGACTCATGCATGCATGAAGCTCAAACCACTGACAATATGGATGCCACCTGATGCCAATTTTAGTCTCTAGTGGGC
zSNP13887710	zK18E17	138522			8	81.3	5	3440			ATGCATGAAGCTCAAACCACTGACAATATGGATGCCACCTGATGCCAATTTTAGTCTCTAGTGGGCGAGAAATGTTGTGTATTTGTGCATCATCGTTTTTCTGAAGCCCAGCAATTCTCCCTTTGAGTGGGTGTGCACATGTTTACAAAG[C/G]TTCTTTTAGGCCATATTTGAGAGGGGTTGAGACCTTCAAGGCTTTAATTTTGAATCTGCACTCTGTTGTTTACTTTTTAAAAGAGGGTTTGTTTAGGCCTCGCTTTATCTTTGGACAGGCAAAGGCCTTGAACTTGGAATATGACTTAAG
zSNP13887686	zK18E17	138024			8	81.3	5	3440			TTTGATATACTGGAGGTATGTATCTGGTCATAGTTTGCTCTGTTGACAGCAGTGGGGTGGTGTGACTCATGGGATAGAGGGGGGGAATTTAGATATATATAGGGGATAGAGTGAATACGTATCGATTCTGATATCTGTTTCAATTTGCTT[A/C]TAATTAACAAGCTCTCGATTAGATTCTTGATTGATTTGATTCAGGCAATATGTATTTTATGGATAATATCTTAGACTTGACTCTTTACATAAATCTTCTGCAAGATGTGCATGTCAAAACATAATCATTTATTTGACCTAATAAGCCACA
zSNP13887678	zK18E17	137973			8	81.3	5	3440			AGTCCTGTGTCGCGACTCAAGAAGACCTGGGCCAAAGTTAAAACCGCCAAATTTGATATACTGGAGGTATGTATCTGGTCATAGTTTGCTCTGTTGACAGCAGTGGGGTGGTGTGACTCATGGGATAGAGGGGGGGAATTTAGATATATA[-/T]AGGGGATAGAGTGAATACGTATCGATTCTGATATCTGTTTCAATTTGCTTCTAATTAACAAGCTCTCGATTAGATTCTTGATTGATTTGATTCAGGCAATATGTATTTTATGGATAATATCTTAGACTTGACTCTTTACATAAATCTTCT
zSNP13887671	zK18E17	137959			8	81.3	5	3440			CCGGGATGAACATGAGTCCTGTGTCGCGACTCAAGAAGACCTGGGCCAAAGTTAAAACCGCCAAATTTGATATACTGGAGGTATGTATCTGGTCATAGTTTGCTCTGTTGACAGCAGTGGGGTGGTGTGACTCATGGGATAGAGGGGGGG[A/G]ATTTAGATATATATAGGGGATAGAGTGAATACGTATCGATTCTGATATCTGTTTCAATTTGCTTCTAATTAACAAGCTCTCGATTAGATTCTTGATTGATTTGATTCAGGCAATATGTATTTTATGGATAATATCTTAGACTTGACTCTT
zSNP13887680	zK18E17	138002			8	81.3	5	3440			GGCCAAAGTTAAAACCGCCAAATTTGATATACTGGAGGTATGTATCTGGTCATAGTTTGCTCTGTTGACAGCAGTGGGGTGGTGTGACTCATGGGATAGAGGGGGGGAATTTAGATATATATAGGGGATAGAGTGAATACGTATCGATTC[A/T]GATATCTGTTTCAATTTGCTTCTAATTAACAAGCTCTCGATTAGATTCTTGATTGATTTGATTCAGGCAATATGTATTTTATGGATAATATCTTAGACTTGACTCTTTACATAAATCTTCTGCAAGATGTGCATGTCAAAACATAATCAT
zSNP13887682	zK18E17	138014			8	81.3	5	3440			AACCGCCAAATTTGATATACTGGAGGTATGTATCTGGTCATAGTTTGCTCTGTTGACAGCAGTGGGGTGGTGTGACTCATGGGATAGAGGGGGGGAATTTAGATATATATAGGGGATAGAGTGAATACGTATCGATTCTGATATCTGTTT[A/C]AATTTGCTTCTAATTAACAAGCTCTCGATTAGATTCTTGATTGATTTGATTCAGGCAATATGTATTTTATGGATAATATCTTAGACTTGACTCTTTACATAAATCTTCTGCAAGATGTGCATGTCAAAACATAATCATTTATTTGACCTA
zSNP13887681	zK18E17	138007			8	81.3	5	3440			AAGTTAAAACCGCCAAATTTGATATACTGGAGGTATGTATCTGGTCATAGTTTGCTCTGTTGACAGCAGTGGGGTGGTGTGACTCATGGGATAGAGGGGGGGAATTTAGATATATATAGGGGATAGAGTGAATACGTATCGATTCTGATA[T/C]CTGTTTCAATTTGCTTCTAATTAACAAGCTCTCGATTAGATTCTTGATTGATTTGATTCAGGCAATATGTATTTTATGGATAATATCTTAGACTTGACTCTTTACATAAATCTTCTGCAAGATGTGCATGTCAAAACATAATCATTTATT
zSNP13887423	zK18E17	134076			8	81.3	5	3440			TTGAACAATGGCTTGAAAATTAGCCTTCGCCATAACAGCAATGCATTAAATCTGAAGTGTTAAATATTCTAAAACTGAAAATGACTTTTTAAATATAATATTTTATTGTGTTTTTGGTCAAATATCAGTCCAACATATACTTTATTTACC[T/G]TGTTTGGCAGTAGTAGGCGCTAATAGCTTAACTACATTTCTTAGTAGCGTAGCGGTAGCGTTATTACTTTCTAAATCAAATAGCTTTCACTAGTGAAGCTTTATGTTTTAGTCAAGTAGCTAAGTAGCGTCCACACAAGCTACATTTACC
zSNP13887424	zK18E17	134081			8	81.3	5	3440			CAATGGCTTGAAAATTAGCCTTCGCCATAACAGCAATGCATTAAATCTGAAGTGTTAAATATTCTAAAACTGAAAATGACTTTTTAAATATAATATTTTATTGTGTTTTTGGTCAAATATCAGTCCAACATATACTTTATTTACCTTGTT[T/G]GGCAGTAGTAGGCGCTAATAGCTTAACTACATTTCTTAGTAGCGTAGCGGTAGCGTTATTACTTTCTAAATCAAATAGCTTTCACTAGTGAAGCTTTATGTTTTAGTCAAGTAGCTAAGTAGCGTCCACACAAGCTACATTTACCGTTTG
zSNP13887419	zK18E17	134050			8	81.3	5	3440			AAATAGCTCAATTCCACTCTAAAGACTTGAACAATGGCTTGAAAATTAGCCTTCGCCATAACAGCAATGCATTAAATCTGAAGTGTTAAATATTCTAAAACTGAAAATGACTTTTTAAATATAATATTTTATTGTGTTTTTGGTCAAATA[A/T]CAGTCCAACATATACTTTATTTACCTTGTTTGGCAGTAGTAGGCGCTAATAGCTTAACTACATTTCTTAGTAGCGTAGCGGTAGCGTTATTACTTTCTAAATCAAATAGCTTTCACTAGTGAAGCTTTATGTTTTAGTCAAGTAGCTAAG
zSNP13887407	zK18E17	133954			8	81.3	5	3440			AGAGGTTTGCGCTCAGGAAATTTATAGGTACATGTTCTTTCTATTCATTAAAAAAACCTGGAAAAATATTTAAGAAATATAAATCAGAACAACTGTAAATAGCTCAATTCCACTCTAAAGACTTGAACAATGGCTTGAAAATTAGCCTTC[A/G]CCATAACAGCAATGCATTAAATCTGAAGTGTTAAATATTCTAAAACTGAAAATGACTTTTTAAATATAATATTTTATTGTGTTTTTGGTCAAATATCAGTCCAACATATACTTTATTTACCTTGTTTGGCAGTAGTAGGCGCTAATAGCT
zSNP13887410	zK18E17	134025			8	81.3	5	3440			AAGAAATATAAATCAGAACAACTGTAAATAGCTCAATTCCACTCTAAAGACTTGAACAATGGCTTGAAAATTAGCCTTCGCCATAACAGCAATGCATTAAATCTGAAGTGTTAAATATTCTAAAACTGAAAATGACTTTTTAAATATAAT[A/G]TTTTATTGTGTTTTTGGTCAAATATCAGTCCAACATATACTTTATTTACCTTGTTTGGCAGTAGTAGGCGCTAATAGCTTAACTACATTTCTTAGTAGCGTAGCGGTAGCGTTATTACTTTCTAAATCAAATAGCTTTCACTAGTGAAGC
zSNP13887619	zK18E17	136554			8	81.3	5	3440			CTTAAAGTATTAAACATTGATAAATCAATAATGAGAAATTAAAGCCCTTAAAAAGGTATAAAAAAGTCTTAATCACGTTTTTACAAAGTCGTCAATTTTGTTCAAGCATTGTCCAAAGTGTTTGACTCCAAAAAGCATAAATTTATTTTC[T/C]TCCTAATATTAACAACGCGTGCTCGATTCACACGATTGCTTCAGGCCGGGGTGTGTCATGCCAATCTCCTCCGTCTGGGTGATGTGGAAGGTGATGTGACACTTTCCACATGTAGTGAAACCATAGAGCGAAACAGACGGCAAAATGGGA
zSNP13887702	zK18E17	138209			8	81.3	5	3440			TTTGATTCAGGCAATATGTATTTTATGGATAATATCTTAGACTTGACTCTTTACATAAATCTTCTGCAAGATGTGCATGTCAAAACATAATCATTTATTTGACCTAATAAGCCACAAAACTGAAGTGAATATTAAAGAAAAATGATGACT[T/G]GAGAATTGATTGTGAATTGCACACTGTTTAAAAAACAATTAGTTATTTGTTTGTTTTTTGGCCAACTCTAGTGAGTGGGAATTAATCATGGTGAACGCTTTGCTGATATGGCACTAATCATATTAAGAGTTGGACCCTGGCTCTAGTCCC
zSNP13887703	zK18E17	138220			8	81.3	5	3440			CAATATGTATTTTATGGATAATATCTTAGACTTGACTCTTTACATAAATCTTCTGCAAGATGTGCATGTCAAAACATAATCATTTATTTGACCTAATAAGCCACAAAACTGAAGTGAATATTAAAGAAAAATGATGACTTGAGAATTGAT[T/G]GTGAATTGCACACTGTTTAAAAAACAATTAGTTATTTGTTTGTTTTTTGGCCAACTCTAGTGAGTGGGAATTAATCATGGTGAACGCTTTGCTGATATGGCACTAATCATATTAAGAGTTGGACCCTGGCTCTAGTCCCTGTGACTCATG
zSNP13887626	zK18E17	137530			8	81.3	5	3440			CGCCAACTTATCCTGCATATGTTTTACACAGCAGGTGCCCTTCCAGCTGCAACCCAGTAATGGGAAACATCCATGCTTTCTCACATTCACACTCATACACTGCATCGCAAAATATTTGCGACACATTTTTATGTCACACTGATTAACATT[T/C]AAGCGAGACATAGTAAGAAACGATTGTATCATCAGTACAGAAGCATCTGATTGGCTGACCCACCTCAAGAGATTTCCAGTCAACACTCTGACCTCATCTGGTCATTAGTGCTGACTGCACAAGCCCACCGCCCTGACCCCCAGCACTATA
zSNP13887623	zK18E17	136592			8	81.3	5	3440			TTAAAGCCCTTAAAAAGGTATAAAAAAGTCTTAATCACGTTTTTACAAAGTCGTCAATTTTGTTCAAGCATTGTCCAAAGTGTTTGACTCCAAAAAGCATAAATTTATTTTCCTCCTAATATTAACAACGCGTGCTCGATTCACACGATT[T/G]CTTCAGGCCGGGGTGTGTCATGCCAATCTCCTCCGTCTGGGTGATGTGGAAGGTGATGTGACACTTTCCACATGTAGTGAAACCATAGAGCGAAACAGACGGCAAAATGGGAAAATGTAAGTTTGGGTACTCCTAGTTGGCGAAAGATGA
zSNP13887625	zK18E17	137484			8	81.3	5	3440			GGGCTTTGTCCCTTTATTTATCAGGGGTTGCTACAGCGGAATGAACCGCCAACTTATCCTGCATATGTTTTACACAGCAGGTGCCCTTCCAGCTGCAACCCAGTAATGGGAAACATCCATGCTTTCTCACATTCACACTCATACACTGCA[T/G]CGCAAAATATTTGCGACACATTTTTATGTCACACTGATTAACATTTAAGCGAGACATAGTAAGAAACGATTGTATCATCAGTACAGAAGCATCTGATTGGCTGACCCACCTCAAGAGATTTCCAGTCAACACTCTGACCTCATCTGGTCA
zSNP13887734	zK18E17	138781			8	81.3	5	3440			CTTTGGACAGGCAAAGGCCTTGAACTTGGAATATGACTTAAGTACGTGACACAAACACGCACACCAACACATGGTTCAGTTTTGCCTTTGGCTGTAAATAAGGACTGTGCGTGTTGTCATCAGGGGGGTTTAGCTACTGTACTGTCTCAA[T/C]AAATTGCCTATTTCCTATTGTTTTACTTTTTAAACAATGAAAGCTTAGTGGGTTATTTGTCTTCTATATAGAATTGGTATCATAAATAAAAGATTTTACAGAGCATTGTGGTGAAGTTAATAAAGCAAAAATGGACCCTCAGTTTTTACT
zSNP13887885	zK18E17	141236			8	81.3	5	3440			TCTAACATATCTACAATGATAAGGAATATGGCTACTTACTGAGATATTAACACACAGCAATACCACATAAAGAAAGGATGGCCTTTGAATGAATAAACAATGCGAGGAAAACTCTGTTATAGTGCACTGAACAAGTTCGACCCATGCATG[T/C]ACGGTTCGGTACAATTACCTACTCTATTGGCTTAAAGATATCAACCTATTTTTGATATCGGACCAATAACGATAACATTAAAAATAGCATTTATCGGCCAATAACAATATGGCGGCTGATATATATTGTGCATCTCTACCTATTTATTAA
zSNP13887894	zK18E17	141393			8	81.3	5	3440			CGGTACAATTACCTACTCTATTGGCTTAAAGATATCAACCTATTTTTGATATCGGACCAATAACGATAACATTAAAAATAGCATTTATCGGCCAATAACAATATGGCGGCTGATATATATTGTGCATCTCTACCTATTTATTAAAAGGGG[A/T]AGAGAAATAAAAAAAAATAAAAAATTAAATGCAAGAGTCTCTTGAGTGTAAAACATTTTAATTCAATGTCAATTATTAAATTATACCAGACGATATTTTTATTAAAATAATTTTTTTATAGACGTTAAAAAGGTTGCTTCTGGAATAATA
zSNP13887858	zK18E17	140240			8	81.3	5	3440			GACAGAATGTTCCAGAACAGCACTGGAATGCTCAGCGTTCTGTAAGGGGATGTTTTTTTTTTTTTTTTATATATTTTTTTTGCATCACTGTGACCCAGCGCCAATTGTTTTTTCGTAAGTGTTGGATGTGTTTAGGCTTTGGCTTGTGGT[C/G]TTCCTTTAGAGTTTCAAGGGACATATAAGTGTGTTCTCAGGCAGGAATTTCCACAGTAAACAAATTCAATCAGGAATGCATTACCGCTCGCGTAATATCTTTAACTCATCAACTTGTTTGACTACTTGTATTTTTGACCCCATGTTTTTC
zSNP13887852	zK18E17	140154			8	81.3	5	3440			AGTTTTGTTGTTTTTTTAATAGGCTTCGATAAGCCTTGTTGTGCATTTTTGACTGGTTAGGGTGGAGATGCTTGCTGTGTGGGTTTGACAGAATGTTCCAGAACAGCACTGGAATGCTCAGCGTTCTGTAAGGGGATGTTTTTTTTTTTT[-/T]TTTATATATTTTTTTTGCATCACTGTGACCCAGCGCCAATTGTTTTTTCGTAAGTGTTGGATGTGTTTAGGCTTTGGCTTGTGGTCTTCCTTTAGAGTTTCAAGGGACATATAAGTGTGTTCTCAGGCAGGAATTTCCACAGTAAACAAA
zSNP13887855	zK18E17	140157			8	81.3	5	3440			TTTGTTGTTTTTTTAATAGGCTTCGATAAGCCTTGTTGTGCATTTTTGACTGGTTAGGGTGGAGATGCTTGCTGTGTGGGTTTGACAGAATGTTCCAGAACAGCACTGGAATGCTCAGCGTTCTGTAAGGGGATGTTTTTTTTTTTTTTT[-/T]ATATATTTTTTTTGCATCACTGTGACCCAGCGCCAATTGTTTTTTCGTAAGTGTTGGATGTGTTTAGGCTTTGGCTTGTGGTCTTCCTTTAGAGTTTCAAGGGACATATAAGTGTGTTCTCAGGCAGGAATTTCCACAGTAAACAAATTC
zSNP13887896	zK18E17	141414			8	81.3	5	3440			TGGCTTAAAGATATCAACCTATTTTTGATATCGGACCAATAACGATAACATTAAAAATAGCATTTATCGGCCAATAACAATATGGCGGCTGATATATATTGTGCATCTCTACCTATTTATTAAAAGGGGAAGAGAAATAAAAAAAAATAA[A/T]AAATTAAATGCAAGAGTCTCTTGAGTGTAAAACATTTTAATTCAATGTCAATTATTAAATTATACCAGACGATATTTTTATTAAAATAATTTTTTTATAGACGTTAAAAAGGTTGCTTCTGGAATAATACTACAGTTATTGTCATTCATC
zSNP13887903	zK18E17	141545			8	81.3	5	3440			GAGAAATAAAAAAAAATAAAAAATTAAATGCAAGAGTCTCTTGAGTGTAAAACATTTTAATTCAATGTCAATTATTAAATTATACCAGACGATATTTTTATTAAAATAATTTTTTTATAGACGTTAAAAAGGTTGCTTCTGGAATAATAC[T/C]ACAGTTATTGTCATTCATCATGTTGACATATTTTATGTGAAACATATTGCTATCATTTTAGATTTTTTTTAATGCATGTTTTTATGCTGCCTATTTTGAGATCATACTTTTTTTTGTTTTTAAAGCACTGAATTGAAATCATAATGTGAT
zSNP13887905	zK18E17	141608			8	81.3	5	3440			AATGTCAATTATTAAATTATACCAGACGATATTTTTATTAAAATAATTTTTTTATAGACGTTAAAAAGGTTGCTTCTGGAATAATACTACAGTTATTGTCATTCATCATGTTGACATATTTTATGTGAAACATATTGCTATCATTTTAGA[-/T]TTTTTTTAATGCATGTTTTTATGCTGCCTATTTTGAGATCATACTTTTTTTTGTTTTTAAAGCACTGAATTGAAATCATAATGTGATGAATAACTATTTAAAGTAAATTATTCAGTTCTATTGTTTTACTTTTCAAAAAGATGTTAACAT
zSNP13887901	zK18E17	141513			8	81.3	5	3440			TGTGCATCTCTACCTATTTATTAAAAGGGGAAGAGAAATAAAAAAAAATAAAAAATTAAATGCAAGAGTCTCTTGAGTGTAAAACATTTTAATTCAATGTCAATTATTAAATTATACCAGACGATATTTTTATTAAAATAATTTTTTTAT[A/G]GACGTTAAAAAGGTTGCTTCTGGAATAATACTACAGTTATTGTCATTCATCATGTTGACATATTTTATGTGAAACATATTGCTATCATTTTAGATTTTTTTTAATGCATGTTTTTATGCTGCCTATTTTGAGATCATACTTTTTTTTGTT
zSNP13887898	zK18E17	141417			8	81.3	5	3440			CTTAAAGATATCAACCTATTTTTGATATCGGACCAATAACGATAACATTAAAAATAGCATTTATCGGCCAATAACAATATGGCGGCTGATATATATTGTGCATCTCTACCTATTTATTAAAAGGGGAAGAGAAATAAAAAAAAATAAAAA[-/A]TTAAATGCAAGAGTCTCTTGAGTGTAAAACATTTTAATTCAATGTCAATTATTAAATTATACCAGACGATATTTTTATTAAAATAATTTTTTTATAGACGTTAAAAAGGTTGCTTCTGGAATAATACTACAGTTATTGTCATTCATCATG
zSNP13887900	zK18E17	141510			8	81.3	5	3440			TATTGTGCATCTCTACCTATTTATTAAAAGGGGAAGAGAAATAAAAAAAAATAAAAAATTAAATGCAAGAGTCTCTTGAGTGTAAAACATTTTAATTCAATGTCAATTATTAAATTATACCAGACGATATTTTTATTAAAATAATTTTTT[A/T]ATAGACGTTAAAAAGGTTGCTTCTGGAATAATACTACAGTTATTGTCATTCATCATGTTGACATATTTTATGTGAAACATATTGCTATCATTTTAGATTTTTTTTAATGCATGTTTTTATGCTGCCTATTTTGAGATCATACTTTTTTTT
zSNP13887815	zK18E17	139650			8	81.3	5	3440			CATAACGCTGTTTGGGTTTGGGGTGTGCTTACATAAAAAAAGTGTTTGAAGTATGCGATATGGTGTATTGATTTAGCAACAAACGTAATGTGGACAGTGATAAAATCTTATTTATTACGTAAAAGATTGCAGTGATTGGCTCTTTTAAAG[T/C]CGCTTGAAGCGTAGACTCTAATCCAGATTGTTGTATTTACTGTAAATTGAGGTTGGGACCAGGCTCTTTGGTCGTTATGTAATATCAAGCGTAGAGGATGGTGGGACTGTTTGTGGACCATTTACTAAGGGCAAGATGTCAAATAGGACG
zSNP13887828	zK18E17	139710			8	81.3	5	3440			TGGTGTATTGATTTAGCAACAAACGTAATGTGGACAGTGATAAAATCTTATTTATTACGTAAAAGATTGCAGTGATTGGCTCTTTTAAAGCCGCTTGAAGCGTAGACTCTAATCCAGATTGTTGTATTTACTGTAAATTGAGGTTGGGAC[A/C]AGGCTCTTTGGTCGTTATGTAATATCAAGCGTAGAGGATGGTGGGACTGTTTGTGGACCATTTACTAAGGGCAAGATGTCAAATAGGACGTTCTGTTTCCTCTGCAAAATATGCTCTATTCTTGTTAGGAAAACATGGCAGTTGGCCAGT
zSNP13887783	zK18E17	139281			8	81.3	5	3440			TACATGAAATGGATCATCTTACTTGATTCTCATGAAAGAATGCCTTATGCTGAAAAGTAACTCGAGTGACTCATGATGCCTTTAGTTAAATCAGTAGTACTAACTGAGACATAACCATGTCTAATGGATTTAGGGCTTATTAGAAACTTC[A/C]ATTTGTCGAAACTGCATCTACATGTTTCAAGTCCTGAGGTCGGGGAATAAACCACTTTTGTTTCTCTTCTCAGCACCAGATGGATCCCTCCAGCAATTTCTACAACTACAGGACGGCACTGCGCGGAGCCACTCAGAGATCCATCACTGC
zSNP13887753	zK18E17	138923			8	81.3	5	3440			TGTCTCAATAAATTGCCTATTTCCTATTGTTTTACTTTTTAAACAATGAAAGCTTAGTGGGTTATTTGTCTTCTATATAGAATTGGTATCATAAATAAAAGATTTTACAGAGCATTGTGGTGAAGTTAATAAAGCAAAAATGGACCCTCA[A/G]TTTTTACTAATTGTGTTTTTGATGTCTATATGACCCCAATAATCCACAATAAAAACTTCTGCAATGATATTTAGCAATTGATCTGACTATACCCCAAACGTTTGAACGGTGTACTTACTAAAACCCGCTCCTGTAAAATTGGTTTAAGAT
zSNP13887756	zK18E17	138946			8	81.3	5	3440			CTATTGTTTTACTTTTTAAACAATGAAAGCTTAGTGGGTTATTTGTCTTCTATATAGAATTGGTATCATAAATAAAAGATTTTACAGAGCATTGTGGTGAAGTTAATAAAGCAAAAATGGACCCTCAGTTTTTACTAATTGTGTTTTTGA[T/G]GTCTATATGACCCCAATAATCCACAATAAAAACTTCTGCAATGATATTTAGCAATTGATCTGACTATACCCCAAACGTTTGAACGGTGTACTTACTAAAACCCGCTCCTGTAAAATTGGTTTAAGATGACTAAACCTTTGTAGATGTTTC
zSNP13887834	zK18E17	139776			8	81.3	5	3440			TTGCAGTGATTGGCTCTTTTAAAGCCGCTTGAAGCGTAGACTCTAATCCAGATTGTTGTATTTACTGTAAATTGAGGTTGGGACCAGGCTCTTTGGTCGTTATGTAATATCAAGCGTAGAGGATGGTGGGACTGTTTGTGGACCATTTAC[A/T]AAGGGCAAGATGTCAAATAGGACGTTCTGTTTCCTCTGCAAAATATGCTCTATTCTTGTTAGGAAAACATGGCAGTTGGCCAGTTAACAAAATGTTCTGATGCTCTTCAGTGTTTGTGAACTCGCCCAATAAAATGTGACTCTGCCAAGA
zSNP13887850	zK18E17	140151			8	81.3	5	3440			CTCAGTTTTGTTGTTTTTTTAATAGGCTTCGATAAGCCTTGTTGTGCATTTTTGACTGGTTAGGGTGGAGATGCTTGCTGTGTGGGTTTGACAGAATGTTCCAGAACAGCACTGGAATGCTCAGCGTTCTGTAAGGGGATGTTTTTTTTT[A/T]TTTTTTATATATTTTTTTTGCATCACTGTGACCCAGCGCCAATTGTTTTTTCGTAAGTGTTGGATGTGTTTAGGCTTTGGCTTGTGGTCTTCCTTTAGAGTTTCAAGGGACATATAAGTGTGTTCTCAGGCAGGAATTTCCACAGTAAAC
zSNP13887851	zK18E17	140152			8	81.3	5	3440			TCAGTTTTGTTGTTTTTTTAATAGGCTTCGATAAGCCTTGTTGTGCATTTTTGACTGGTTAGGGTGGAGATGCTTGCTGTGTGGGTTTGACAGAATGTTCCAGAACAGCACTGGAATGCTCAGCGTTCTGTAAGGGGATGTTTTTTTTTT[A/T]TTTTTATATATTTTTTTTGCATCACTGTGACCCAGCGCCAATTGTTTTTTCGTAAGTGTTGGATGTGTTTAGGCTTTGGCTTGTGGTCTTCCTTTAGAGTTTCAAGGGACATATAAGTGTGTTCTCAGGCAGGAATTTCCACAGTAAACA
zSNP13887844	zK18E17	140041			8	81.3	5	3440			TGTGAACTCGCCCAATAAAATGTGACTCTGCCAAGAGGAAGCTCAATGGTAATGTCTTAGTTAAACTGTTTTCAGTTTTGCTTGTTTTTCTTCTTCACTTTTTGGATGTTCTCAGTTTTGTTGTTTTTTTAATAGGCTTCGATAAGCCTT[T/G]TTGTGCATTTTTGACTGGTTAGGGTGGAGATGCTTGCTGTGTGGGTTTGACAGAATGTTCCAGAACAGCACTGGAATGCTCAGCGTTCTGTAAGGGGATGTTTTTTTTTTTTTTTTATATATTTTTTTTGCATCACTGTGACCCAGCGCC
zSNP13887836	zK18E17	139901			8	81.3	5	3440			GTGGGACTGTTTGTGGACCATTTACTAAGGGCAAGATGTCAAATAGGACGTTCTGTTTCCTCTGCAAAATATGCTCTATTCTTGTTAGGAAAACATGGCAGTTGGCCAGTTAACAAAATGTTCTGATGCTCTTCAGTGTTTGTGAACTCG[C/G]CCAATAAAATGTGACTCTGCCAAGAGGAAGCTCAATGGTAATGTCTTAGTTAAACTGTTTTCAGTTTTGCTTGTTTTTCTTCTTCACTTTTTGGATGTTCTCAGTTTTGTTGTTTTTTTAATAGGCTTCGATAAGCCTTGTTGTGCATTT
zSNP13887837	zK18E17	139949			8	81.3	5	3440			CGTTCTGTTTCCTCTGCAAAATATGCTCTATTCTTGTTAGGAAAACATGGCAGTTGGCCAGTTAACAAAATGTTCTGATGCTCTTCAGTGTTTGTGAACTCGCCCAATAAAATGTGACTCTGCCAAGAGGAAGCTCAATGGTAATGTCTT[A/G]GTTAAACTGTTTTCAGTTTTGCTTGTTTTTCTTCTTCACTTTTTGGATGTTCTCAGTTTTGTTGTTTTTTTAATAGGCTTCGATAAGCCTTGTTGTGCATTTTTGACTGGTTAGGGTGGAGATGCTTGCTGTGTGGGTTTGACAGAATGT
zSNP19724976	zK18E17	210068			8	81.3	5	3440			TAGTGTACAGAATGTACACTATAAAGCCTTTTGGGAATGTTTTAATTTTCCTAACTTGTTTTACAGAGGATCATCATAGACTAACATTAACATCACAGAATGAAAAGCCATTTCTCACAGTGTACATCTACTCTTTTTTTTTTTTTTTTT[-/TTTTTTTTT]TTGAATGCACTGGTTATTGCAAAAACCCACTCTTCCTCTGTTTTATGAAGAGTGAGTCTGTTTTGTTTTCACTGTATTTCATGCTCATTTTCATGCATCATTTGGAGTGGGCTTCCATGTCACAAAGACAAATGCTTCAGGGATCAGTTG
zSNP19910446	zK18E17	95812			8	81.3	5	3440			TTGACTGTGACCACATGAATTGATGTACAGAGGGCGAAGAAAGGTAATGGAGCACCTGTGTCCCATCAGCTTGACATTTTCTACATGCTACAAATCAGACCACAAAGACAGTTGTAGACAGTCCATATGTGAAAGTCTACATTTTTGCAT[TG(18)/(51)]TCTTATTTTTAATGTTAAAGCGTTCCAGATTCTGTGAGATCAAGCGGTTTGTTCTGACCTGACTCTCTCTGAGTGTGTGGGATAAAGAGAGAGCAGTGGAGCAGTACCTGTGGGTGTGTGAGTGAGAGCAGGACAGGACAGGTGCGGGAC
zSNP19724975	zK18E17	210053			8	81.3	5	3440			CAGCAAAGTGCAAAGTAGTGTACAGAATGTACACTATAAAGCCTTTTGGGAATGTTTTAATTTTCCTAACTTGTTTTACAGAGGATCATCATAGACTAACATTAACATCACAGAATGAAAAGCCATTTCTCACAGTGTACATCTACTCTT[-/TTTTTTTTT]TTTTTTTTTTTTTTTTTGAATGCACTGGTTATTGCAAAAACCCACTCTTCCTCTGTTTTATGAAGAGTGAGTCTGTTTTGTTTTCACTGTATTTCATGCTCATTTTCATGCATCATTTGGAGTGGGCTTCCATGTCACAAAGACAAATGC
zSNP19724962	zK18E17	185057			8	81.3	5	3440			ATGTGGTAATACGTTTATTTTACTAAAACTATTTAAAAGTGTTTACGATTTTTTTCCTCAACATTTTAGAAATGTATTTATTTGTTGAAAAAAGCTGAAATAAAATGTAAATTCTAGTTGCAACTAACTGAAATAAGTGCTAAAATGACT[-/TGATAA]AACTAGAATAAAATAAAATATTTATATAATATAAACTAATTAAATTTCATATAAGCGCATAAGAAATTGAGCTAAAATTAAAAATAAAATGCAAAAATAAAAATGACTTCAAAATATTAATACAAATAATAAAATAATACTACTTATACA
zSNP19724969	zK18E17	193034			8	81.3	5	3440			TTTAGTCTTTAATTGATTGTTAATAAAGACACCATTTTTTTGCAAAATCGGGTTACTGAAAATTAATAATGCACATCATATTGTTAGCAATGTATACCGAAGTTTACACTCAGTAAAACTGTTCAAAGACTTTATAAATAAAACGGAAAG[-/TTTT]TTTTTTTTTCATTTTAGAGTATTTAAAAATAGAAAATCATTTCACTATATTTTAAATAAGTGTAGCTTCAGTTAGGATAAGAAAAACTTAATTATTAAATTTGTACAGATTTAGTGATTGTTTCAAATAATATTGTATTGCATAATTATT
zSNP19910449	zK18E17	121860			8	81.3	5	3440			TTCATTTTGTAAAAAGATTTTAGACCATAGGCTTTTTTTTTTATATATAAATATATATAAACATCTGTGACAGCTATTGATATTGATGATACGATCTGGTTTTAGTGTTCTGGTGGTCTTGATTGAGTTTTAAACATGCTGATATGTGTT[TA(72)/(74)]TGTAAGTGGGTGTGTTAATTTTATACATTTTTGGTTATTTATTGTAATCTTGACTTTTACTGCTATATTTATTGGTTAAATGATTTCTATTGATATTATTTGATGGTATGCTTGCGCTATTTGATTTGGTCATGAAAACTGTTTTACTGA
zSNP13885187	zK18E17	104367			8	81.3	5	3440			ACATTTCAACTAATAATTGTAATTTTGTTCAATGCCTATTTTAATAAGTTCACAACTATGACTTCAAACAATAACTGCTGCAGACTTCAAAGAGTAACATTGCAGTATTTCTGCGGACCCCTCATTGAACGCCCTTGTTATAAGGCATTA[A/T]TCCTGATTCTGCATTTTGAGCTTATGTTTATGTGTGTATTACATCATGGCTCATTGTAGCACATTACATATTGCCATGATGTAACAGGCTTTTGTTCAAAACAGTCACACTATGACCGAGCATGTGTAGTTTCATCAGAATAGATCAACA
zSNP13885188	zK18E17	104391			8	81.3	5	3440			TTGTTCAATGCCTATTTTAATAAGTTCACAACTATGACTTCAAACAATAACTGCTGCAGACTTCAAAGAGTAACATTGCAGTATTTCTGCGGACCCCTCATTGAACGCCCTTGTTATAAGGCATTAATCCTGATTCTGCATTTTGAGCTT[A/T]TGTTTATGTGTGTATTACATCATGGCTCATTGTAGCACATTACATATTGCCATGATGTAACAGGCTTTTGTTCAAAACAGTCACACTATGACCGAGCATGTGTAGTTTCATCAGAATAGATCAACATTCACATGAATAATGAACAGCTCG
zSNP19910479	zK18E17	198613			8	81.3	5	3440			CAAAGACATGTGCTATTGACCTTATTCTTCAATGTGGAACGTCCGATTCAGTTGCCTATGGGAGAAATGACTAGAAATAATAAACTGCAAAAACAGTCAAACTACTAGCTCTACAAACAAGTGCGTTCATGAAAAATCAGACAAAGCAGA[ATAAT(75)/(90)/(95)]AATAAAAATCAGTTTACAACATCAAGCAGCGTTAACAAGCTGTTTTTAACATCTAGAAATGAATGGAAGTGAATTAGAATTCTTGAGCCAAAAAGATTCAAATGGCTGTGCCCGCTCGTACGCAATAGATGAATTGGTCATAGTAGATCA
zSNP19910454	zK18E17	155080			8	81.3	5	3440			TCTGCAATGGCAATCCATAATTATAAAAGGGACTAAGCCGAAAAGAAAATTAATAAATGAATAAATAATCCATTAACGTGTTAATCCATTCTGCAGGATCTTTATTCAGAAAACAAACCAACAAATGAATGAATAATTGAATAATGACGC[AG(38)/(55)]ATCAATAAAATGTCCTGCTATCACGGCGGCATCGCGACTGCTCAGGGTCTGAGTGTGTAGTTACAGTACTATCGTGGAGACATAACAAACGCTGCCCAATGCGACTCTGTGTTTGTGTGTGGTGAGTGAACCGCGCTGCTGACCGAATAC
zSNP19910460	zK18E17	204027			8	81.3	5	3440			AATAATTATTCCTTTAAAAAAAAGTCAAAATTGTACTAAAGCTTGTACCTGTAGTATGCTTTTGTATCTAAAAAGTTAAAAAAATCCAATAAATGTTCTGATTGAACCCCTTAAAGACAAGTTTTATTTTTTTTACTTTTAATTGTATAA[AT(66)/(68)]TAGCAATTTACTACTGTCCCAAGTGTATACAACTACTACTGTAAGAAAATATCAGAATTCAGTAAATACTTTTAGCATTACTTTTGATTGAAATGACCCCATCTGCTCTTGTTTATTTGAAATAAGCCTGCACCTGAGCAGGTTTGAGCT
zSNP19724930	zK18E17	133881			8	81.3	5	3440			TGCTGCAAATTACAAGCTGGGTTGCGCAATTAGTCATTTTAATTACAGGTCTAGAAAATATATGTGACCTTTCAGAGGTTTGCGCTCAGGAAATTTATAGGTACATGTTCTTTCTATTCATTAAAAAAACCTGGAAAAATATTTAAGAAA[-/TAT]AAATCAGAACAACTGTAAATAGCTCAATTCCACTCTAAAGACTTGAACAATGGCTTGAAAATTAGCCTTCGCCATAACAGCAATGCATTAAATCTGAAGTGTTAAATATTCTAAAACTGAAAATGACTTTTTAAATATAATATTTTATTG
zSNP19724934	zK18E17	143668			8	81.3	5	3440			GTAGTTCTTGGGCAGTCTGGCTGAAAATTAAAAGTCTGTGTGCATATAGTGCCATTGTAAAGCTAACTGTGAGGTTGAAAGAATAGTTACATTGATATTGACTGTTATCACCATAAATGTAAGTTTTTAACTTCAAATTTAAAGGCAGAT[-/TT]TTTTTTTTTATCCTGAGTGAATTTAAACTACTTGCATATTGACCAGATATAAAAATGAACTAATTTGATGTACCATATTTACTTATTTATTTGTAATTTTTATTATTATTAACAAAGCAAGCAGGCTGATTTAATTACATTATATGTGTC
zSNP19724916	zK18E17	113812			8	81.3	5	3440			ATTACCCATCCTCTTTTGTTGACAGTTTTTTCCCAGACCAAGGCCTTCCATCTCTTCCTCTAGTCAAAGATAATTAAAATGTCAGCGCTCCTTCAGACGTCCAAGTCACAGATGGACACAAGACAGTCTTTTGCCCTCAGACTGACTTAA[-/CAA]AGTACTGACTGTAGCAGCCAGATGGGAACAGAAAGCATAAAGCACACAACATATATGACTATATTTAGTTTAGACTAGAGCTTATAAATGTAAAGCTGGTCAGTATTGTGATTGCTTTGAGCTGTTAATGCTGTTATATGTCAGATCTGG
zSNP13895429	zK18E17	195239			8	81.3	5	3440			GGTTGGGGTGTGCTCGACCACAGGCAATACTCGCCTCTGCCATCTCGCCCTCAACGAGGCAGCCTGGGCGAGTTTGTGTTCAAAGAGGCCGGTCTGCAGCGTTGCCTCTTTTCCAAAATAGCATGCACTCATAGCTCCTGGGCACACAGG[-/A]AAAAAATAGTGGCACAGGTTCCAGGACTGAATTTCGCGGTTTGCTCTAACCCACTCTGATGGATATTTTGAGAGATTGGAGCAAAAATGATACCCAGGTGCAACAATACAATCTCTCCACTTCACACGGAGGCTATTTGATATGATGATA
zSNP13895430	zK18E17	195245			8	81.3	5	3440			GGTGTGCTCGACCACAGGCAATACTCGCCTCTGCCATCTCGCCCTCAACGAGGCAGCCTGGGCGAGTTTGTGTTCAAAGAGGCCGGTCTGCAGCGTTGCCTCTTTTCCAAAATAGCATGCACTCATAGCTCCTGGGCACACAGGCAAAAA[-/A]TAGTGGCACAGGTTCCAGGACTGAATTTCGCGGTTTGCTCTAACCCACTCTGATGGATATTTTGAGAGATTGGAGCAAAAATGATACCCAGGTGCAACAATACAATCTCTCCACTTCACACGGAGGCTATTTGATATGATGATAGAAGGA
zSNP19724937	zK18E17	145849			8	81.3	5	3440			AGGGAATGCCTTTAAAGAAGATAAAAGGCAATCCAACTCTTCCCAATCATTTTCTCTCTGGTGTGCCAAATCAGAGGATACAAAGGGCCAAGTTTGGGCATCTCTGTTCTAGAAAAAAAATTTTAGTTTATTTATTTTATTTTTGTTTTT[-/TGT]TTTTCTAGAGAAACTTTACTAATAAATTGGAATGGTCCAATGTTAAGTCGACTAAAAATTTTATAAAAATAGTAACATGACTAAATAATAATTGATCATGAAAACTGCATGAACATTAAATTAAAACTATTATAATATTTACTTTACACT
zSNP19724952	zK18E17	167477			8	81.3	5	3440			AATTCAATTTAGGGCCTCTCAAAGACATTCTAATGAGCAAAGATATAGAGATATTATCTAACAAGATGAAATAAACACAACTGTTCTCCATAACCATTGATTCTATCTGAGTAAAAGGGGCAGTCTTAAATTGGTAAATCAGTTTAGTCA[-/TGTGACT]ATCATAGATAAAAATTTAAGCCAATATGATTAACATACTATTGAAATAGTATGAAAAAAATGGCTTGTCTTCTACAAATGTCCTAACATTTTATTTTATTTTGTTTTATTGCTTTGTTTTATTTTATATTTTTTATTTGTTATTTTATTT
zSNP19724961	zK18E17	182686			8	81.3	5	3440			GGTGGAGGCCTTCCCAAAAATATATTACACAAATGCTAAAGGAGTGCTTTACATAGTGTTTCGACGTATGTGTTATATATTAAGATAATAGCCCACTTTTACATATACGTTCTCTGTAGTCCATAGGTTGAACGTCACAAAAAAAAAAAT[-/AAAA]ATCAATCCCACTAGCCCCCATTCATGAACATGCAGCTTGAGATGTGTAATCTATGCTAATTTCAACAGTACAAAATGTGGACAGAAAGCATTACTGGAACAAACGTCACATTTTTATCCAAATAATCTGAAAAAATCCTTTCAAAATAAG
zSNP19724942	zK18E17	150787			8	81.3	5	3440			GCACTTAACATGATTTCTTTTCAAGTTTTTCTCACAAAGGTTATTCTTTAAAGGTTTCTTTGGCTAACTGAAAATATTTTTGTCATTACTGCAAACAAACATACATCTAGAATGTTTACATTAAAGAGAGTATTATGAAATATTACACTT[-/TAA]AAAAAAAAAAGAAATGAGTCCAAAACTCTTAAATTCGCAAGCAAAGATTCTAGATGTGCAATAAATGACAGCAGAACAGAGCAACAGTATCTGGATGCAGCCTTTATGATGCAAGCTGAGACTGCATCACTCAGCGATGCAATGTCAGAC
zSNP19724938	zK18E17	145853			8	81.3	5	3440			AATGCCTTTAAAGAAGATAAAAGGCAATCCAACTCTTCCCAATCATTTTCTCTCTGGTGTGCCAAATCAGAGGATACAAAGGGCCAAGTTTGGGCATCTCTGTTCTAGAAAAAAAATTTTAGTTTATTTATTTTATTTTTGTTTTTTGTT[-/TTT]CTAGAGAAACTTTACTAATAAATTGGAATGGTCCAATGTTAAGTCGACTAAAAATTTTATAAAAATAGTAACATGACTAAATAATAATTGATCATGAAAACTGCATGAACATTAAATTAAAACTATTATAATATTTACTTTACACTATAC
zSNP19724939	zK18E17	146195			8	81.3	5	3440			TATTTTGAAAGTGCTGTTTAACGGAGGATTTAAAAATAATTAATAATAATTTCTTGCAAGATAATAGTATTCATATTTTGTTTGTATACATTGTAGCGTTTTGAGATTAAGCAAATTATAAATAAAATTGTTATTATAACTATTATTGTC[-/ATT]ATTATTATTATTACTGAAATCTTGATTAGGTTAACTAAGCAAATTACGCTAATTAGGCAAGTTACTTTACTACAGAGGTTTATTCTGTAATCAATCAAAAATATATAAATTCTAGAACGATATATATTTTATTTTTATTATGTTTTTTTT
zSNP13885195	zK18E17	104537			8	81.3	5	3440			GCTTATGTTTATGTGTGTATTACATCATGGCTCATTGTAGCACATTACATATTGCCATGATGTAACAGGCTTTTGTTCAAAACAGTCACACTATGACCGAGCATGTGTAGTTTCATCAGAATAGATCAACATTCACATGAATAATGAACA[C/G]CTCGTGCCAGTGTCATATAGTCTCCACCTATTGTAAATAAATAGTCCATGAGATGATGATTCAGGCTTTGAGTTTATTTTTTTAAAGAGACTAGTTTTAAATATGCTTCATTTATTATTGCTCCTACGCATTTGACTGCAGTAAATGTCA
zSNP13885727	zK18E17	110898			8	81.3	5	3440			CAGCCAGTTGACTGAGCAAGTGTCCTTTGCATTTCTGGAATTAATGAAAGAGGATAAACACACAAGTGGGCCTGTTCAGCTGTTCGGCTGAGGCGGATGCATCCACCCTTTACTGGGAACACCATAACCGTCTGTTGACAGCAACATCAT[A/G]AAACCACTTCTGACTCTCTGAATGCTGTGGGTGGAAGCTCATGCTGCTGCTCCGCTGTTGAATGTGTATGTTCTGTGAAGTGGGCTGAGCTGCATTATAATGCCACTGTTTACATGCAGAGTGTTTTCTGAATAAACCTCACTCAAAACT
zSNP13885759	zK18E17	112420			8	81.3	5	3440			GTCAGGAATATGGCTTGCTGCTATTTCTCAAGCATATTATTAGCTTAGATAGTTGTCCACCTAATTATGCCCATTTACTGGTAATTGTTTTACCCTCAGGCAATCAAGGTGTAGGTATACATTTCTTCTTAAGTAGAACATTAAAAAAAA[-/A]TATTTAGCTAAAACTGTGATTGGTGATTAATAAAATGCAAATCATCAACTATCAGCAATTTGTTTTAGATAAATAATAATAATAAATAAAAATATACGCTATACATGCAAAACTCAATTAATACCTGTAACTTCTGACATTATATTAAAT
zSNP13885726	zK18E17	110869			8	81.3	5	3440			GGCTTTGGAAAATAGAAACGGCAGATATGCAGCCAGTTGACTGAGCAAGTGTCCTTTGCATTTCTGGAATTAATGAAAGAGGATAAACACACAAGTGGGCCTGTTCAGCTGTTCGGCTGAGGCGGATGCATCCACCCTTTACTGGGAACA[T/C]CATAACCGTCTGTTGACAGCAACATCATAAAACCACTTCTGACTCTCTGAATGCTGTGGGTGGAAGCTCATGCTGCTGCTCCGCTGTTGAATGTGTATGTTCTGTGAAGTGGGCTGAGCTGCATTATAATGCCACTGTTTACATGCAGAG
zSNP13885513	zK18E17	107578			8	81.3	5	3440			ATGTAAAAGGGCTAATATTACCAATATTTACAAGCATTATAAACATGTATATTAATTCATTTGACTCCACAACAAAAATGTTTAATTTACCGATATTAAAAATAGTAAAAAAGATAGAAAAAAAGTCTTAAACAAGCCAAACATTTTGTC[C/G]CATTCATGATTAACATCCGTCATTTAAAAAAACGTATAAAATGTGTTTACAGTAAAAGAAAAAAATCAAATGCATTCAACACCAATCTAAAAACCTTTTTTACTTTCTCTAATAATACTCATATTTTATTTACTTTAATAATTAGTTTGA
zSNP13885630	zK18E17	110139			8	81.3	5	3440			CCCCATAGCTGTACATGCTGTATATACCGATTAATAAAGATTAAAGCCATGTGCTTGCTACTTTCAAAATAATGAGAATACTTCCATCGCAGAAATGTAAGGCTCTGGCCAGCCATCTTTGTTTCTGTCTGTTCCCTTGGGCAGTGCATT[T/C]TCTCATTGAGTGCGTGATTCAACATGACAATGTTAATTTTAATTTAACAATAATTTTTAAAGAGCGAAATAGTTAAAATAAAAAGTAACACGCATTACATTTTTTAAAAGTAACTAAAATATTACTACTTAATTTAAGTTTTTTTTTCTT
zSNP13885762	zK18E17	112684			8	81.3	5	3440			TCAATTAATACCTGTAACTTCTGACATTATATTAAATCAAAATGTTTGGTCTGCAAAAACATCACTTAAAATTGGTGCTTACATTACTACTCATCCACAGCTCATTGGTTTCCTATGTCTGACTATAATGTAGGCATGGAAGCAATGTGG[T/C]CCCTGAATAGGTTAGATTCTCGAAAATGTGACAAAACAATTCCTTTTCCTCAGGTGGTCTTCGTGTTTGTTTTGACAGGGGGGTTGGGGGGTGGAATGTCTCTGCCCAGAGGGTGGACGGGAGACGGGGGAGGAAAAGGCAGAGTATGTG
zSNP13885886	zK18E17	115553			8	81.3	5	3440			AATTCTACAATAATTGTTTTGATGACAGATGTCAAACAACACATAAGATAAGATGTTGGCGTAATTGGGATTCAGTCACATCATTGGTTAAGGCACATTCGTGTTTATTTATTTTTTTGCTAAGTAATTGATTTGGGAAATATGTGTCAA[A/T]AATAGTTTATAAGCGTGTCTTACTAGATTCTGAAAATAACCAAAAAATATTATGACAATATTACATAGTTCATACAATTTTTATGGACATGTGAATCTTGGCATTTTCATCCAGCATATCCCAAAATTTGCATCAGAAAATGTGGAAGGG
zSNP13885879	zK18E17	115488			8	81.3	5	3440			CCATTTTTTATAGTGTTTAGTAATCTAATTATGTTTTACTTCTGAGAGGTTATCATTCAATATTTAATTCTACAATAATTGTTTTGATGACAGATGTCAAACAACACATAAGATAAGATGTTGGCGTAATTGGGATTCAGTCACATCATT[T/G]GTTAAGGCACATTCGTGTTTATTTATTTTTTTGCTAAGTAATTGATTTGGGAAATATGTGTCAATAATAGTTTATAAGCGTGTCTTACTAGATTCTGAAAATAACCAAAAAATATTATGACAATATTACATAGTTCATACAATTTTTATG
zSNP13885853	zK18E17	114435			8	81.3	5	3440			TAAAATATTTGCTGTGATATTCTAAAGGAGGAGCTTGATTCATATTGACGGATGAATGTTCTAAAACTTCCAGTTATTTTCTGGGAAATGCACAGCCTAAGTATTTCTATCCAGGTTTAGAACTGCCATACAGTTTCATATCACTTTTCT[A/G]AATAAAATTTGTTTAATTGTCATTATGTAAAATAATCCGAAAATATTGCATACCCGAGCTGTAATGTTAACAGTTAATTTGTAATAATTTGATGGAATTATATACACTCATGGCCACATTATTAGGTACACCTTACTAGTACCGTGTTGG
zSNP13885801	zK18E17	113593			8	81.3	5	3440			TTTTTTTTTGTAGAACTACTATTGTTCTAATATGTTCTTTACCTTTTTTCTTTTCTTTTTTAAGCTTTGTTTTAATATTCAGTGTTAGTATTCGTAAATCTCTGCATTTTTGATACCCTTTAAATTTATCTAAAGATTTGCTATTTTTCT[T/C]ATTTTTCTTTGGACATCATGTGAACATCTACAAAGGTCATGTAATATGCCTCTCATTTATAGAGTTTTATTACCCATCCTCTTTTGTTGACAGTTTTTTCCCAGACCAAGGCCTTCCATCTCTTCCTCTAGTCAAAGATAATTAAAATGT
zSNP13885850	zK18E17	114351			8	81.3	5	3440			GTTTCCCGTTCGTTTCCCTGCCAGTCAGTCTCCCACACACCTGCTAAGCCAAGAGGATTGGGTTTGTGTACCGTATGTATGCGTTAAAATATTTGCTGTGATATTCTAAAGGAGGAGCTTGATTCATATTGACGGATGAATGTTCTAAAA[T/C]TTCCAGTTATTTTCTGGGAAATGCACAGCCTAAGTATTTCTATCCAGGTTTAGAACTGCCATACAGTTTCATATCACTTTTCTGAATAAAATTTGTTTAATTGTCATTATGTAAAATAATCCGAAAATATTGCATACCCGAGCTGTAATG
zSNP13885390	zK18E17	106272			8	81.3	5	3440			GGAAAGCAGAGGGCTTCTGATAGGAGGGTGTGTGTGTTGATAACTTTGTCTGTTTGGGATGGGCTGTTCAGCTTCCCTTTCACTCGTCACCTTACCAGGAAAACAGCATGATCACACACAACTTTAACGTGACTGAAATCACCAGATCCT[T/C]ACTCTTTTCCTTAGAATAAACACAGGGACCCTTCATCGCTAATCAACACATTACTATTCAGAAAAGATTTGTCATAACCATGAGAGTTTTAATCACACTTTTAACTAAATTTAACCACATGAATTCCCATATCACAGCAGTTTTAAGTCA
zSNP13885391	zK18E17	106280			8	81.3	5	3440			GAGGGCTTCTGATAGGAGGGTGTGTGTGTTGATAACTTTGTCTGTTTGGGATGGGCTGTTCAGCTTCCCTTTCACTCGTCACCTTACCAGGAAAACAGCATGATCACACACAACTTTAACGTGACTGAAATCACCAGATCCTCACTCTTT[T/C]CCTTAGAATAAACACAGGGACCCTTCATCGCTAATCAACACATTACTATTCAGAAAAGATTTGTCATAACCATGAGAGTTTTAATCACACTTTTAACTAAATTTAACCACATGAATTCCCATATCACAGCAGTTTTAAGTCATATACTCA
zSNP13885321	zK18E17	105550			8	81.3	5	3440			GAAATGTGGGTCACTTTTGAGCAAATAAGCATTATGTTAAAAATATTAAAAATGATTATAAATAAAAGTTTAGTTTGGTACAGCTAGCATTTTTTTTTAACCCAAGTAACTTTATTATTCATCTAAAAATATTTTTCAGGTGTCTCATAT[A/G]ACAAGTCTACTAGAGGTGTGCTGTCTACATTTTTAGAATCTGAAATGCATTTCTTAGAATGTTTTGTACCTGAAGGGTTGTCCATCCAGCAGTTGATAGGTGAGGGAAATATATTTGATTGTAAATCATAGACACTGTTAAGTTGATTTG
zSNP13885202	zK18E17	104734			8	81.3	5	3440			CATGAGATGATGATTCAGGCTTTGAGTTTATTTTTTTAAAGAGACTAGTTTTAAATATGCTTCATTTATTATTGCTCCTACGCATTTGACTGCAGTAAATGTCAGTGTACTTTAGGCTATACGGTATCAGTGTTCAGCATAATCTGAACC[T/C]GTGGAGTGTCTCTGTGTCTTCAAATGGCAGGTGGGTTATCATTCTCCATAGGGCTCACTCTTCCTCTCTTAGACTCTTGTTCTGCACAAGATTTGACTTAACTGATATAGATTAGCCAAGCCTTTTAAGTAGCCACAGCTCCTGGTTGTG
zSNP13885294	zK18E17	105396			8	81.3	5	3440			TCATTATTGTTAGTGTTGTGTGAGTGACCGTTTGTGTAGTTGTTGTGAAGTAATGTGTTTAAATACGGTATATAAAGTTTGATTTACTTCATCGCCTGCCATTTTATTTAAAAAAAAAAAAAGTTTATTTAAAAAATGCTGACTTGTTTT[A/C]ACTGAAATGTGGGTCACTTTTGAGCAAATAAGCATTATGTTAAAAATATTAAAAATGATTATAAATAAAAGTTTAGTTTGGTACAGCTAGCATTTTTTTTTAACCCAAGTAACTTTATTATTCATCTAAAAATATTTTTCAGGTGTCTCA
zSNP13885405	zK18E17	106319			8	81.3	5	3440			GTCTGTTTGGGATGGGCTGTTCAGCTTCCCTTTCACTCGTCACCTTACCAGGAAAACAGCATGATCACACACAACTTTAACGTGACTGAAATCACCAGATCCTCACTCTTTTCCTTAGAATAAACACAGGGACCCTTCATCGCTAATCAA[A/C]ACATTACTATTCAGAAAAGATTTGTCATAACCATGAGAGTTTTAATCACACTTTTAACTAAATTTAACCACATGAATTCCCATATCACAGCAGTTTTAAGTCATATACTCAGTATTCCCAAAGTTATGCATTACAGGATGAGATTTCAGC
zSNP13885502	zK18E17	107506			8	81.3	5	3440			TAAGCACAAAAATCTCTCATTCGTTGCATTTAGTGTACACATCGCATTTTACAGTTTTATTAAAAAATGTAAATGTAAAAGGGCTAATATTACCAATATTTACAAGCATTATAAACATGTATATTAATTCATTTGACTCCACAACAAAAA[T/C]GTTTAATTTACCGATATTAAAAATAGTAAAAAAGATAGAAAAAAAGTCTTAAACAAGCCAAACATTTTGTCGCATTCATGATTAACATCCGTCATTTAAAAAAACGTATAAAATGTGTTTACAGTAAAAGAAAAAAATCAAATGCATTCA
zSNP13885508	zK18E17	107542			8	81.3	5	3440			ACACATCGCATTTTACAGTTTTATTAAAAAATGTAAATGTAAAAGGGCTAATATTACCAATATTTACAAGCATTATAAACATGTATATTAATTCATTTGACTCCACAACAAAAATGTTTAATTTACCGATATTAAAAATAGTAAAAAAGA[T/C]AGAAAAAAAGTCTTAAACAAGCCAAACATTTTGTCGCATTCATGATTAACATCCGTCATTTAAAAAAACGTATAAAATGTGTTTACAGTAAAAGAAAAAAATCAAATGCATTCAACACCAATCTAAAAACCTTTTTTACTTTCTCTAATA
zSNP13885499	zK18E17	107485			8	81.3	5	3440			TGAAGAGTTATGTTTTCAAATTAAGCACAAAAATCTCTCATTCGTTGCATTTAGTGTACACATCGCATTTTACAGTTTTATTAAAAAATGTAAATGTAAAAGGGCTAATATTACCAATATTTACAAGCATTATAAACATGTATATTAATT[A/C]ATTTGACTCCACAACAAAAATGTTTAATTTACCGATATTAAAAATAGTAAAAAAGATAGAAAAAAAGTCTTAAACAAGCCAAACATTTTGTCGCATTCATGATTAACATCCGTCATTTAAAAAAACGTATAAAATGTGTTTACAGTAAAA
zSNP13885410	zK18E17	106335			8	81.3	5	3440			CTGTTCAGCTTCCCTTTCACTCGTCACCTTACCAGGAAAACAGCATGATCACACACAACTTTAACGTGACTGAAATCACCAGATCCTCACTCTTTTCCTTAGAATAAACACAGGGACCCTTCATCGCTAATCAACACATTACTATTCAGA[A/T]AAGATTTGTCATAACCATGAGAGTTTTAATCACACTTTTAACTAAATTTAACCACATGAATTCCCATATCACAGCAGTTTTAAGTCATATACTCAGTATTCCCAAAGTTATGCATTACAGGATGAGATTTCAGCACTTCTCACATAACGT
zSNP13885498	zK18E17	107479			8	81.3	5	3440			TTTTCATGAAGAGTTATGTTTTCAAATTAAGCACAAAAATCTCTCATTCGTTGCATTTAGTGTACACATCGCATTTTACAGTTTTATTAAAAAATGTAAATGTAAAAGGGCTAATATTACCAATATTTACAAGCATTATAAACATGTATA[A/T]TAATTCATTTGACTCCACAACAAAAATGTTTAATTTACCGATATTAAAAATAGTAAAAAAGATAGAAAAAAAGTCTTAAACAAGCCAAACATTTTGTCGCATTCATGATTAACATCCGTCATTTAAAAAAACGTATAAAATGTGTTTACA
zSNP13895315	zK18E17	183508			8	81.3	5	3440			AAATAAATATGTTTTATGACGATTGAAGACATTCAAAACAGAGTCACACAGAAATTAAACACTGTTTTAAGCTTAATGTGGAAAACTGAATATGTACTGTAAGTAACTTGTATAAGTAATCACTTTGATATTTATATATATATAGGCTAT[-/T]TTTTGTAACAAATAGAGATTCCTTTTCTTTTTTTTTCGACCCCAAAGGTCCACTTTTCAGCACATTTGGCCTCTGGAGTAAATCCTACCTATGTATAGCAGCCATAGAATATGAACATAGAGAGTCAATCAATGCCTCTGTAGCAAAAAT
zSNP13895316	zK18E17	183512			8	81.3	5	3440			AAATATGTTTTATGACGATTGAAGACATTCAAAACAGAGTCACACAGAAATTAAACACTGTTTTAAGCTTAATGTGGAAAACTGAATATGTACTGTAAGTAACTTGTATAAGTAATCACTTTGATATTTATATATATATAGGCTATTTTT[-/T]GTAACAAATAGAGATTCCTTTTCTTTTTTTTTCGACCCCAAAGGTCCACTTTTCAGCACATTTGGCCTCTGGAGTAAATCCTACCTATGTATAGCAGCCATAGAATATGAACATAGAGAGTCAATCAATGCCTCTGTAGCAAAAATAAAG
zSNP13895314	zK18E17	183499			8	81.3	5	3440			TTTTGGAAAAAATAAATATGTTTTATGACGATTGAAGACATTCAAAACAGAGTCACACAGAAATTAAACACTGTTTTAAGCTTAATGTGGAAAACTGAATATGTACTGTAAGTAACTTGTATAAGTAATCACTTTGATATTTATATATAT[-/TATATATATA]TAGGCTATTTTTTGTAACAAATAGAGATTCCTTTTCTTTTTTTTTCGACCCCAAAGGTCCACTTTTCAGCACATTTGGCCTCTGGAGTAAATCCTACCTATGTATAGCAGCCATAGAATATGAACATAGAGAGTCAATCAATGCCTCTGT
zSNP13895305	zK18E17	181817			8	81.3	5	3440			CAGTGTCTCAGCTAAGGTAATCTTGGATGGCTTGAGGTTGAGTAAATTCAGTTTAGTTTTCATTTTTGGGTGAAGTGTAGGCTATACGATGACTCTAATCTGAGCCAAATATGTTTGTGTTCATGTTATACTTGATGTTTAGTTATTTTA[-/CCTTG]TGAACTGTGTAATTTATAGGTGTAAGAATTTAGATTTATTTGAGTCTTCCCAGCAGATTCTGAAAGAAATTTAAAATTTATTTGGATTTCATTAAGTCATGTAATAAAAAAAATGTAATAAATATGTTCATTTCTTAATGTTTGTATGCA
zSNP13895313	zK18E17	183484			8	81.3	5	3440			CGTAACAATGGACATTTTTGGAAAAAATAAATATGTTTTATGACGATTGAAGACATTCAAAACAGAGTCACACAGAAATTAAACACTGTTTTAAGCTTAATGTGGAAAACTGAATATGTACTGTAAGTAACTTGTATAAGTAATCACTTT[-/ACATTTATAT]ATATTTATATATATATAGGCTATTTTTTGTAACAAATAGAGATTCCTTTTCTTTTTTTTTCGACCCCAAAGGTCCACTTTTCAGCACATTTGGCCTCTGGAGTAAATCCTACCTATGTATAGCAGCCATAGAATATGAACATAGAGAGTC
zSNP13895317	zK18E17	183726			8	81.3	5	3440			GGCCTCTGGAGTAAATCCTACCTATGTATAGCAGCCATAGAATATGAACATAGAGAGTCAATCAATGCCTCTGTAGCAAAAATAAAGCTATAATAATAATGACAGATTAAACGAACTGTACAGAAACGTGATGGTGACAGCAAATGTTTA[-/C]CCCTAAATGCTAAACTGCTGAGGTTATAGAAACATGAGAACGTCCTGGTCAAACAAACAAACACAGACAGACAGACAAACAGTCTCTTCATTTGCTCAAATCTCAAGCCTCCTGCGAAACAGTAAGGAATTCCTTCTGGAAAAGCGTATG
zSNP13895339	zK18E17	186636			8	81.3	5	3440			ACAAATGTCTTGATTATTACACCGGAGTGAGAGAATAGTTCCTTGCCATATTAGCCTAGAAAATAGCAACTTTTTATTTTTCAAAGATCTTAGTACATGATGTAACTACAGAAGAATTGAGCTTTACAAAAAAAAAATTATCAAATGCTT[-/T]TTTTTGTTTTTGAGTGAGATGCTAATGGTCTAATGCGGTCTAATTATATATGTTAAGTTAAGCTAAAGGTGCTCCTGCTAGACCAGGGAATCGACTGAATGGATTCAAAAATGGAAAAAACTCAACTGTTTACCTCTAGAAGACTGTAAA
zSNP13895340	zK18E17	186641			8	81.3	5	3440			TGTCTTGATTATTACACCGGAGTGAGAGAATAGTTCCTTGCCATATTAGCCTAGAAAATAGCAACTTTTTATTTTTCAAAGATCTTAGTACATGATGTAACTACAGAAGAATTGAGCTTTACAAAAAAAAAATTATCAAATGCTTGTTTT[-/T]GTTTTTGAGTGAGATGCTAATGGTCTAATGCGGTCTAATTATATATGTTAAGTTAAGCTAAAGGTGCTCCTGCTAGACCAGGGAATCGACTGAATGGATTCAAAAATGGAAAAAACTCAACTGTTTACCTCTAGAAGACTGTAAAATAAG
zSNP13895337	zK18E17	186426			8	81.3	5	3440			AATTTACTGTAAAATAGCACAGGTTGAATTACTAAAATTTACCAGAAATTTCAATTTAAGGAAATTTCTGTAATTTAATGTCCATTATTTTACGGTAAATTTCTGTACCCCAGCTGCCGTAAATAAACTGTAAAATTACGGATTGTTTTA[-/TAC]AGTGTAGGTAACCATTCTTGCATAATATTTATGTGCCTGCTGCTGCCATGGTACATCAGACAAATGTCTTGATTATTACACCGGAGTGAGAGAATAGTTCCTTGCCATATTAGCCTAGAAAATAGCAACTTTTTATTTTTCAAAGATCTT
zSNP13895328	zK18E17	185226			8	81.3	5	3440			TAAAATATTTATATAATATAAACTAATTAAATTTCATATAAGCGCATAAGAAATTGAGCTAAAATTAAAAATAAAATGCAAAAATAAAAATGACTTCAAAATATTAATACAAATAATAAAATAATACTACTTATACATTTCTGTCCAATA[-/T]ACAATAAATTGTACAAATATGTTTAAATTCTTGTACGAATTTTAATATTTCTATAGGTCCGGTCCTTTTTCTATATCATTCCATCAAAATAAACTAAAAATAAAACATGGAAATCAATTATTTTGAACTTATATGCAGTAATACAATGTA
zSNP13895334	zK18E17	185931			8	81.3	5	3440			GTCAACTGGAAAGATTTACGGCTCTTTATCCAGACGGCCACTAGATGGAGCCTTTTAAAAAATTATTATTTCTCTCAAGCCAGAATCTTTGCTTTTCTCTACTGCTGTGGTCAAGTATATGACAGACAAGCATATTAAAGAAACACTCAA[-/T]TTTTTTAGAAATAGGTGCATTTTTCAAGTCACCTAGAGTTGAACAAATGACTTTTGCCATTTTCATTCAGCTGATCTAGCGGAGCACTTTTAGCTTAGCTTAGCATAGATCATTGAATCTGATTAGACCATTAGCATCTTAAACAATGAC
zSNP13895299	zK18E17	179927			8	81.3	5	3440			TTGGACATAGTGCGTCTGTGTGTGTGTGTTTGAGAGTGTATGGGTGTTTCCCACCATTGGGTGTTGTAAAGTAGTGCACTCAGTGCAGGGTTTTGGCAGGAAGGGCATTCACCAGTAAAGCATGTGCCAGGGTAACTGGTCAATCATTGC[-/CA]GTGGCAACGTCTGATAAAGTAGGGGATAAGCCAAAGGAAAAAGAGTGAGTGTATATACTGTATATTGCATTGGTGTTGATGCTATAAATATTTTTATATGTATTGTTGTTGGTGTGAACGAGCCTTTGGGTCTATTCACCTGAAAATGAA
zSNP13895296	zK18E17	179857			8	81.3	5	3440			GAAAAAGGTCTATACTGTAGGTGCGCCAGTGTTCAATGATATGCAGTATAGGTCAATTGGATAAAGTAAATTGGACATAGTGCGTCTGTGTGTGTGTGTTTGAGAGTGTATGGGTGTTTCCCACCATTGGGTGTTGTAAAGTAGTGCACT[-/TC]AGTGCAGGGTTTTGGCAGGAAGGGCATTCACCAGTAAAGCATGTGCCAGGGTAACTGGTCAATCATTGCAGTGGCAACGTCTGATAAAGTAGGGGATAAGCCAAAGGAAAAAGAGTGAGTGTATATACTGTATATTGCATTGGTGTTGAT
zSNP13895301	zK18E17	180465			8	81.3	5	3440			ATATTTTCATAGCCTACATTCCAAACAAATTCAGACTTTCCAAAAATTACTTGAACTGCGGCAGCTTCGACTCAAATCCTGAGGCTCCCTGTTCCGACAATGATATAACATATTGAAGAAACTGATTTATCCCAGAAAACGACAGCTGAC[-/GGAC]GTTACTGATCCAGTAACACTTGGATGCACGAACGGGGAATTTCTCTCGCTACTTTCTCGTTAAGAAGTTCAGTGAGTTAAAAGACAAGCGGTTCGTCGACTACCGCATTTGATTTTGAATACTTAGATTAAATTGCTGGACTATTTTAAC
zSNP13895304	zK18E17	181615			8	81.3	5	3440			AAATAATTTTAACCCCGACTCCTGGTCATAACTTGACACCTTATGAAAGAACTGCAGAGATTAGAAAGAACAGAAAGAACGTTATTTACATTATTACCTTCAACCAACAGCCCTTAAAGGGTTCAAAGGTTATAATAAACCTGTAAATAA[-/CTC]CTTGTAAATAATCAAGTTTCTTGCACAAACCAATAATTTAGTTTCAGATCACAGTGTCTCAGCTAAGGTAATCTTGGATGGCTTGAGGTTGAGTAAATTCAGTTTAGTTTTCATTTTTGGGTGAAGTGTAGGCTATACGATGACTCTAAT
zSNP13895303	zK18E17	181507			8	81.3	5	3440			CAAAGAACATTCTCACTGAAACCGTGCTCACTGATGATGACTCGTACAATAGAAGGAAACAGCTGATGACACTTTTACAGTAACAATGAAGCATGCGGGCTAAATTAAAAATAATTTTAACCCCGACTCCTGGTCATAACTTGACACCTT[-/T]TGAAAGAACTGCAGAGATTAGAAAGAACAGAAAGAACGTTATTTACATTATTACCTTCAACCAACAGCCCTTAAAGGGTTCAAAGGTTATAATAAACCTGTAAATAATCTTGTAAATAATCAAGTTTCTTGCACAAACCAATAATTTAGT
zSNP13895294	zK18E17	179247			8	81.3	5	3440			GACTGATAATCTAAAAAATACAATCTAATAGGAATGTAAAACAAGTCATCGTCAGATGGCATCTTGTGCCACTTAAATGGAGCCTCATCACTAAAGTCAACATTTTCTTTTTTTATATATATAACCAACCCAAACAAACACACTAACACA[-/TGAT]TGAAAGAGTGGCACAAAGTGAAAATAAAGTGGCATTTTGAAATGACAGAAAATCACTTGGTAATCCAACAGCCAGCAGAGTATCAGTAAGATACGTTTTAGAAGTTTCATGCCAGTAATATGGTTTGCTCTGTAATACAGTGATGTATTG
zSNP13885017	zK18E17	102028			8	81.3	5	3440			TGACAGCACAACGGCAGAGGTTTGAGTCCAAAAAAACTCTAACTTAGCCAACAGATTTGACAAGAACTCTCAGCCTGGCAGAAAGCAGTTTATATTACTCATTTACCTGTCAAGCAACCTGACATACAGCAGTCATGCAGAAAAAGAATT[A/G]AAATAATTATATTTTTCATGAAAACTACAAATACTATGTACATAGCAGTTGTAACCCTAAAATTGTAAAATCAATTAAATGTATCTCACGTTTTTAAACGGATATAGTTATAAGATTAGTAGGTATAATATTTTAGACTAGTATTTTAGA
zSNP13885047	zK18E17	102464			8	81.3	5	3440			TTATGATTTTGAGTATAAGTGAATGTTGAAAAATGAAACGATGAACATGATAATTAATTATAGGTTATTCTAAAATATTTAGCTTGAAATTTTTTAACAAATATATTGTTATATTCAAATATAATTTGGATTTAAGGTTATTTACAATTC[T/C]ACTGAATAAACTAATTATTTTACTTATTTATTACATATTTCTATAGTGCCCTCTTATCTAACTACTAATATATTATTACCATATGTACCAAACTGTCAGTTCTGCTTTTACTCTGTGTACCATGTGGCATTGTCTGTATTAACTGAAGCG
zSNP13895290	zK18E17	178970			8	81.3	5	3440			CAGAGCCCTTAAGAACTTTTTCAGGACAGCCAATCAGAATCCATCCTGCTTTTCTTAGTGTTCCGCATGGGTACTGCATAGACCTTTTTCATAGAACGTAAAATTACCCATTATGCTTTGCGTGTATGTGGAGGGAGGATGCTTCGAATT[-/C]CGGTCGGCAGCTTTATGCGTATAGAGTCAAATTTGGATTGCTTTGAAACTATAGTTTTTTTAATCGATTTTCATTGCTTTTATGGTCTTTTAAACTGATACCGCTGTTGATTAGCACCACCTTCTGGACTGATAATCTAAAAAATACAAT
zSNP13895293	zK18E17	179209			8	81.3	5	3440			TTTAAACTGATACCGCTGTTGATTAGCACCACCTTCTGGACTGATAATCTAAAAAATACAATCTAATAGGAATGTAAAACAAGTCATCGTCAGATGGCATCTTGTGCCACTTAAATGGAGCCTCATCACTAAAGTCAACATTTTCTTTTT[-/ATA]TATATATATAACCAACCCAAACAAACACACTAACACACTGAAAGAGTGGCACAAAGTGAAAATAAAGTGGCATTTTGAAATGACAGAAAATCACTTGGTAATCCAACAGCCAGCAGAGTATCAGTAAGATACGTTTTAGAAGTTTCATGC
zSNP13895292	zK18E17	179180			8	81.3	5	3440			TTAATCGATTTTCATTGCTTTTATGGTCTTTTAAACTGATACCGCTGTTGATTAGCACCACCTTCTGGACTGATAATCTAAAAAATACAATCTAATAGGAATGTAAAACAAGTCATCGTCAGATGGCATCTTGTGCCACTTAAATGGAGC[-/TCA]TCATCACTAAAGTCAACATTTTCTTTTTTTATATATATAACCAACCCAAACAAACACACTAACACACTGAAAGAGTGGCACAAAGTGAAAATAAAGTGGCATTTTGAAATGACAGAAAATCACTTGGTAATCCAACAGCCAGCAGAGTAT
zSNP13885016	zK18E17	101987			8	81.3	5	3440			GTTGTGAAGAAAGTGATCATGTGTGCTCGAAAGGTCTTGACTGACAGCACAACGGCAGAGGTTTGAGTCCAAAAAAACTCTAACTTAGCCAACAGATTTGACAAGAACTCTCAGCCTGGCAGAAAGCAGTTTATATTACTCATTTACCTG[T/C]CAAGCAACCTGACATACAGCAGTCATGCAGAAAAAGAATTGAAATAATTATATTTTTCATGAAAACTACAAATACTATGTACATAGCAGTTGTAACCCTAAAATTGTAAAATCAATTAAATGTATCTCACGTTTTTAAACGGATATAGTT
zSNP13895353	zK18E17	188608			8	81.3	5	3440			ACGCATTTAAGATTTTCAAATTCATTTTCAGGTCTGTGGTCAAAAAGTGGTTACCACGTCATGAATTGATTATAACTAGGCTACTGCATGTAGTTTTGTACCACAGTAACATTAATGCAACAAAAAAGACTATTGTACATTCTGTGCTGA[-/TG]TAGTATTTTCTCTACTTAAGCAACAGATAAAGAAATCAGCGCAAATACAAGCACACGAGACCACGAACTAAACACCAGAGGGCGCTATAGGTGCATGGGCTGCCATGTCTAATCAATAAGCCACTTTAGCCGTTTTTTTCAGTCGCTTAT
zSNP13895354	zK18E17	188609			8	81.3	5	3440			CGCATTTAAGATTTTCAAATTCATTTTCAGGTCTGTGGTCAAAAAGTGGTTACCACGTCATGAATTGATTATAACTAGGCTACTGCATGTAGTTTTGTACCACAGTAACATTAATGCAACAAAAAAGACTATTGTACATTCTGTGCTGAA[-/GT]AGTATTTTCTCTACTTAAGCAACAGATAAAGAAATCAGCGCAAATACAAGCACACGAGACCACGAACTAAACACCAGAGGGCGCTATAGGTGCATGGGCTGCCATGTCTAATCAATAAGCCACTTTAGCCGTTTTTTTCAGTCGCTTATA
zSNP13895352	zK18E17	188431			8	81.3	5	3440			ACATCACATTTGAATTTGTGTCTTTAATATTAAACTGTAGAGTTAAAATATATATTTATGAAAACAAAACCATGTTTTCACAACACTTATAACTTATAGCCACTTTTCAATTCCCACTTCAGTAATAACCTGCCACACATCTTTAAAAAA[-/A]GAGACCATACTTAAGTCTTTACACGAACGCATTTAAGATTTTCAAATTCATTTTCAGGTCTGTGGTCAAAAAGTGGTTACCACGTCATGAATTGATTATAACTAGGCTACTGCATGTAGTTTTGTACCACAGTAACATTAATGCAACAAA
zSNP13881195	zK18E17	5400			8	81.3	5	3440			TGAGGGCTGCCAATTCCTTATGGGCAGATCTGTTGTCCTCTTGTGTAAGCCAAGTAGGAAAGAAAAAAGTAAACATGATAGGTTGTTTGCATATGATGACGTGAGAAATTCAGAAGGAGGGCAGGAAGTGATTCTTTTACGCAAGAATCG[T/C]TATCAGAACATCAAAAATTGTTTAAATCAGCCAAAATGAGAAATGCTGAACAGCTTTTGAAGGGATCTAAAAGTTTGTGTTCATAAAGAGGAACATTTAAAGAAACATTGTCTTAATACATCCATGCGTACAAACTTCATTTGAGAGCAC
zSNP13881194	zK18E17	5383			8	81.3	5	3440			TGTGTTTAAAAAGAGCTTGAGGGCTGCCAATTCCTTATGGGCAGATCTGTTGTCCTCTTGTGTAAGCCAAGTAGGAAAGAAAAAAGTAAACATGATAGGTTGTTTGCATATGATGACGTGAGAAATTCAGAAGGAGGGCAGGAAGTGATT[T/C]TTTTACGCAAGAATCGTTATCAGAACATCAAAAATTGTTTAAATCAGCCAAAATGAGAAATGCTGAACAGCTTTTGAAGGGATCTAAAAGTTTGTGTTCATAAAGAGGAACATTTAAAGAAACATTGTCTTAATACATCCATGCGTACAA
zSNP13895381	zK18E17	190790			8	81.3	5	3440			TATTTAGGCTAGAAAACTAACCAGTTTGTAAACAACCTCTCAGAATTTTGTATTTATTAATGGGTATAGGATTTTCATAGTTTTTTTTTATTTCATACATTGTTTGCAGTTTGTTCACAATTTTACAGCTTCTCAATTAAGTCCAATACA[-/A]AAAAAAAATCTTCCTGCATGTGCTTTAGACTCTAAAAGTGTCGGCTTATGAATCACCAAGGACCAGTGTCAGCCAAAAGTCCTTATTTTAATGCCCTTGAAGAAAAAAAGCCTAGATCTAGAATGGCATGTGGTTTTTCATGGTCTCACA
zSNP13895395	zK18E17	192085			8	81.3	5	3440			AGGGACTGGAGTGGGTAGTTTCATCACACTGCCACTCCACCACATGAATGAGGGCTGTGGCCTGTTAACTCAAACAGTTATGAATGTGGGGGAATCACCACCCACTTCTTGAAGCCCCCATCCTGGTGATTAAACAGAAACTTTATGTAG[-/TAC]TACACACACATGGTAAATCTATTTTTATTTCTGTCAGACTGATTATGTGATATTAAGTTTAATATCAGGTATGTTGGACATTTGGTCTGCACGATATATCGCTTCAGCATCAATATCGCAATGTGCACACCTGCAATAGTCACATTGCAA
zSNP13895397	zK18E17	192954			8	81.3	5	3440			CCAACTTAAAACAAAAAAACAAAACATAGAAACGTTTGGAACCATTTGAAAGTGTAAGTAAATTAATTTTTTTGTGTCAATTTAGTCTTTAATTGATTGTTAATAAAGACACCATTTTTTTGCAAAATCGGGTTACTGAAAATTAATAAT[-/TA]CACATCATATTGTTAGCAATGTATACCGAAGTTTACACTCAGTAAAACTGTTCAAAGACTTTATAAATAAAACGGAAAGTTTTTTTTTTTTTCATTTTAGAGTATTTAAAAATAGAAAATCATTTCACTATATTTTAAATAAGTGTAGCT
zSNP13895387	zK18E17	191288			8	81.3	5	3440			CAGCACTTGCTAAATCGCTCGTTTTCATTCCGCCCGATTCAAAACCGAAACACTTGTTTTGTGAACTTCATCAAGTGATTTATTGAAAAGATTTGATTCGCTCTCTATTACTACCAGCATGCTCTTCTTCTAAAACAGAAGTATGTGTGA[-/TT]TGAGACAAAAAAAAAAAACTCAGCCGTAACGTAGGCCTAGTTACTGCACAAATGGCATTATTTATCGCGCAGGTTAGTGCATCAAAACATTTACGTCTTCATCGCACACTGCGCGCTGTGTACCCAGTCATGTGGATGCGTGTTGTAATG
zSNP13895382	zK18E17	190798			8	81.3	5	3440			CTAGAAAACTAACCAGTTTGTAAACAACCTCTCAGAATTTTGTATTTATTAATGGGTATAGGATTTTCATAGTTTTTTTTTATTTCATACATTGTTTGCAGTTTGTTCACAATTTTACAGCTTCTCAATTAAGTCCAATACAGAAAAAAA[-/A]TCTTCCTGCATGTGCTTTAGACTCTAAAAGTGTCGGCTTATGAATCACCAAGGACCAGTGTCAGCCAAAAGTCCTTATTTTAATGCCCTTGAAGAAAAAAAGCCTAGATCTAGAATGGCATGTGGTTTTTCATGGTCTCACAGTTGAATG
zSNP13895385	zK18E17	191281			8	81.3	5	3440			GAGACTTCAGCACTTGCTAAATCGCTCGTTTTCATTCCGCCCGATTCAAAACCGAAACACTTGTTTTGTGAACTTCATCAAGTGATTTATTGAAAAGATTTGATTCGCTCTCTATTACTACCAGCATGCTCTTCTTCTAAAACAGAAGTA[-/GAAG]GTGTGACTGAGACAAAAAAAAAAAACTCAGCCGTAACGTAGGCCTAGTTACTGCACAAATGGCATTATTTATCGCGCAGGTTAGTGCATCAAAACATTTACGTCTTCATCGCACACTGCGCGCTGTGTACCCAGTCATGTGGATGCGTGT
zSNP13881499	zK18E17	13174			8	81.3	5	3440			ACTAGAGGGAGACAAAATGTTTACTTTGCCAAAATAACAGCACAACCTAATAGGTCTGGTCCTATTGTCTGGTCAAGCAGTGTAATGAATGACTGCCAGTTGTATCATTTTCTCACTACTCACAAATTGCCACAGTTTATATAGCCGATG[T/G]TATGCTTTTAATAATTTTGTCATTAATGTGTCTACAGTTTCTCGTACAGCCAACATATCACTTTAAAGAAAAATGTTTTGCAGTGCCAAAGATGACAGTTGTGTCACAGCAAGAATCTTTGTGAAATCAAAATCATGAGGAGAATCGCCG
zSNP13895351	zK18E17	188424			8	81.3	5	3440			AATATCAACATCACATTTGAATTTGTGTCTTTAATATTAAACTGTAGAGTTAAAATATATATTTATGAAAACAAAACCATGTTTTCACAACACTTATAACTTATAGCCACTTTTCAATTCCCACTTCAGTAATAACCTGCCACACATCTT[-/A]AAAAAAAGAGACCATACTTAAGTCTTTACACGAACGCATTTAAGATTTTCAAATTCATTTTCAGGTCTGTGGTCAAAAAGTGGTTACCACGTCATGAATTGATTATAACTAGGCTACTGCATGTAGTTTTGTACCACAGTAACATTAATG
zSNP13883778	zK18E17	74787			8	81.3	5	3440			AATCTGAATACTGAAATTGCACTTTTTTTAGTCCATAATGAGATTTGATCAAAACATTTGGCCAAAAATGTAATTCATTAATTGAATAAGGAAATTTGGTTAAATAATATTAGATTATAAGAAATAATATGAGAAACACAGGCTTAAAAT[C/G]CTTTTTGTGTTAGGAACTGTACATCTCCCCTGGATTTAAATCTTGACAGTTTATAAACTGAGCTAAAACCTCATAACGAAGGGAAAAAAACTAGCAATTTATTGTGTATTGTAACATCTTCATGGACACATTTATTTAGGATTATAATTA
zSNP13884999	zK18E17	101591			8	81.3	5	3440			ACCCTAAGAATTAATTTATAAAATAAAATAAAAAAAAAATTAAACAGCCAATCCAAAAGAAACAATTTTCTTGCCATTAAAATTTAGTCAGGAAGTATTAGAGAAAGAATTTAAATTTCTCAGTAGGGCTAACAATTTTGACTGTACATG[T/C]CGGACCATTTGTATTGTCCTGAAGCAAATGTCACCTCTGTCACTCACTATTGCATTTTACTCATCGTTTAATATGCAGTATAATAGTGAACAAGAATATTATTTAATCAGAGAGAGCAGAGTATCAATGCATCAAATAATGACTTCAACA
zSNP13883779	zK18E17	74788			8	81.3	5	3440			ATCTGAATACTGAAATTGCACTTTTTTTAGTCCATAATGAGATTTGATCAAAACATTTGGCCAAAAATGTAATTCATTAATTGAATAAGGAAATTTGGTTAAATAATATTAGATTATAAGAAATAATATGAGAAACACAGGCTTAAAATG[A/C]TTTTTGTGTTAGGAACTGTACATCTCCCCTGGATTTAAATCTTGACAGTTTATAAACTGAGCTAAAACCTCATAACGAAGGGAAAAAAACTAGCAATTTATTGTGTATTGTAACATCTTCATGGACACATTTATTTAGGATTATAATTAT
zSNP13881364	zK18E17	11791			8	81.3	5	3440			CTTGACTAACGTTAGCGACAAAATCGAGTGTGCAACTTATCAAACGGCAAAGCCTTTCCCATTTCAACGCCGTGGAGCGTCTCTGGCGAGGAGTTCATCACTAAATGTTAGAAAGAAACAGACCAACAAAACAGTGAACCGAGAGCGATT[T/C]ACAAATATCCTTCAACGTGAGCTCAATGACAGGTAACGTTAACTTTAATGTTATTTGCGAACCGTGTCTCGTAGCGTTAACATTAGCCTATAACCTAGCCGGTGCAATATGTTTTTATTATGTTCATTTCAAGTCGATTTGAAACATCTT
zSNP13881200	zK18E17	5510			8	81.3	5	3440			CAGAAGGAGGGCAGGAAGTGATTCTTTTACGCAAGAATCGTTATCAGAACATCAAAAATTGTTTAAATCAGCCAAAATGAGAAATGCTGAACAGCTTTTGAAGGGATCTAAAAGTTTGTGTTCATAAAGAGGAACATTTAAAGAAACATT[T/G]TCTTAATACATCCATGCGTACAAACTTCATTTGAGAGCACTAATAAAGAGATATTATATGTATTTATTCCATCGGAGTTAAGTAAACAACTGAGATGTGCAGCAGCATTGGATGTTTGTGGCTGGTACATCAACAACCCTTGCGTGCAAA
zSNP13881199	zK18E17	5499			8	81.3	5	3440			CGTGAGAAATTCAGAAGGAGGGCAGGAAGTGATTCTTTTACGCAAGAATCGTTATCAGAACATCAAAAATTGTTTAAATCAGCCAAAATGAGAAATGCTGAACAGCTTTTGAAGGGATCTAAAAGTTTGTGTTCATAAAGAGGAACATTT[A/T]AAGAAACATTGTCTTAATACATCCATGCGTACAAACTTCATTTGAGAGCACTAATAAAGAGATATTATATGTATTTATTCCATCGGAGTTAAGTAAACAACTGAGATGTGCAGCAGCATTGGATGTTTGTGGCTGGTACATCAACAACCC
zSNP13881213	zK18E17	5733			8	81.3	5	3440			CGGAGTTAAGTAAACAACTGAGATGTGCAGCAGCATTGGATGTTTGTGGCTGGTACATCAACAACCCTTGCGTGCAAAACTAGAATATTGCTATTTTGGCGCACTAGTGTTTACACCTCCACTAGCATAAAAACTAAAAAACTAACAAAA[A/C]ATTAATAACGATAAAACTATAATAATCAATCATATTAATGCAGGGTAACTGTTTGTATGCTTTCATTTTGTTTTTCTGTTTTAATTTATAAGGGAGTCTAGAAAATAACATTGTTCACCTAAAATATTTTTTTTTTTTATAGTAAACACT
zSNP13881357	zK18E17	11681			8	81.3	5	3440			AACAAAAAACGTAGCACATAGCACATCACTCAGAAAAAAAACACAGACAAGCATTGATTGTGAACATAGGATATTTCAACGAAACACAAAGTACTAACGTTAACAGTTAACTTGACTAACGTTAGCGACAAAATCGAGTGTGCAACTTAT[A/C]AAACGGCAAAGCCTTTCCCATTTCAACGCCGTGGAGCGTCTCTGGCGAGGAGTTCATCACTAAATGTTAGAAAGAAACAGACCAACAAAACAGTGAACCGAGAGCGATTTACAAATATCCTTCAACGTGAGCTCAATGACAGGTAACGTT
zSNP13881216	zK18E17	5799			8	81.3	5	3440			CTTGCGTGCAAAACTAGAATATTGCTATTTTGGCGCACTAGTGTTTACACCTCCACTAGCATAAAAACTAAAAAACTAACAAAACATTAATAACGATAAAACTATAATAATCAATCATATTAATGCAGGGTAACTGTTTGTATGCTTTCA[-/T]TTTGTTTTTCTGTTTTAATTTATAAGGGAGTCTAGAAAATAACATTGTTCACCTAAAATATTTTTTTTTTTTATAGTAAACACTTTGTTTTTGAACCACACTATAGCAAAGTGTGTAATGTATAGTACAACTCTTTGTTAATGAATGCCA
zSNP13895123	zK18E17	158973			8	81.3	5	3440			TGCTGGTTCGTGTCCTGGCTGAGTGTATGGGTGTTACCCAGTACTGGGTTGCAGCTGGAAGGGCATCTGCTGGATAAGTTGGCCATAAGACAGGGCGACAGGGCAACCTCTGATGAATAAAGACTAAGATGAAAGAAAATGAATGGATAA[-/TTAT]TTATTTATTTATTTATCTTTGTTCATTCTGGTTAGTAACAAAATAAAGCTGTCGATTGCTAGTTTGTCTTCGCTTGTGTCTTTTAAGTAATATAAAAGACAGTTGTTTCATGTTGTTAGTTAATATCGTAAGCCATTAAATTGCCTCTAA
zSNP13895121	zK18E17	158782			8	81.3	5	3440			AGTTTTTTTTTTTAAGTAGGTACCTAATGTTGCTAATTTTAACGACACGTTAATACAATATAATGAGGACCCATTATCTGACATTAGTTAATGCATTGATTATTATTAACTAACCACGAACAATGAACTAATTTTTACATTATTTTTTTT[-/C/T]ATTTGGGTGACATGGTGGCTCAGTGGTTAGCACTGTCGCCTGCTGGTTCGTGTCCTGGCTGAGTGTATGGGTGTTACCCAGTACTGGGTTGCAGCTGGAAGGGCATCTGCTGGATAAGTTGGCCATAAGACAGGGCGACAGGGCAACCTC
zSNP13895153	zK18E17	162671			8	81.3	5	3440			ATGGTGATAAGTAGTACCTTATATTTTTTGTTAAATGCTCTGAGATGGGCATGGAGCACTGCGAGCAGAGGGAGGAGTTGGCATGGCTGATGGAGCAAGTAAAAAAGTGAAGGGCAAACAACCGTTGGCACACTGACTCAAGACAAAAAA[-/T]ATAAAAAATCTGATACAAAACATGAGGAGAAACATGATTTTATATTTTACTAAGTTTAAATGCAAAGAAATAAACAATGTGTAATTTAATGCCCTGTTATTGGATAGGCTATTCGTAATTTCAAATAAACTATTACCACAATTTTTTATA
zSNP13895164	zK18E17	167201			8	81.3	5	3440			TGCAAACTGTTCATCCCTCCCACTGTTTACTGTGGTGTCCTACCACATAATGTGTAGCCAAGCATTAGCTGACGGGAAAACTTCAAAGAGTGTTTTTTGTGTGAAGTGTTGTGGAGATCAAACACACAACCTATAGCTAGTTTTTTTTTT[-/TT]GTATTAGCCGTGTTATTGATAATGTAGAGGTCAGTGGCCTTAACGGTCTGCTTGAAGTGACCTTTGGGGCCTTTCTTATATAACTATCTGTTTAAATAACATACATGAAAGGATGAAAATGCCATAATTCAATTTAGGGCCTCTCAAAGA
zSNP13895162	zK18E17	167190			8	81.3	5	3440			TGAGAAGGTAATGCAAACTGTTCATCCCTCCCACTGTTTACTGTGGTGTCCTACCACATAATGTGTAGCCAAGCATTAGCTGACGGGAAAACTTCAAAGAGTGTTTTTTGTGTGAAGTGTTGTGGAGATCAAACACACAACCTATAGCTA[-/TT]TTTTTTTTTTTGTATTAGCCGTGTTATTGATAATGTAGAGGTCAGTGGCCTTAACGGTCTGCTTGAAGTGACCTTTGGGGCCTTTCTTATATAACTATCTGTTTAAATAACATACATGAAAGGATGAAAATGCCATAATTCAATTTAGGG
zSNP13886911	zK18E17	128846			8	81.3	5	3440			CCATTCTCAGAAAGAGGGCCAAATCAAAGGTTACCATGGGCCAATTTTGGCCCGCGGGTCCTTGTTTGGGCATCTCTTGCTTAAATTATAAAATGTTATATAATAAATAATGTATAATAAATAAACTTAATTAAAGGACGTTGATGAATG[A/G]GTTTAAGTAGTTTCCTGTTGTATTATACTATACTATACTATACTATCAATGTTAAGTTTCTCATTAACATTTTTAACAAAGCAAGGCTCATTCAGATTGTAAAATGCTGTGTTGCTTCCCAAAAAACTTGTTTAATAATAATAATAATTA
zSNP13887011	zK18E17	130149			8	81.3	5	3440			GTGTCTGATCTGCTGCTCAAAATGTCAAGCGGTTATCGCCAAGTCCTCCTGCTAAAAATAATCTTTCTCTCCTCTGTGTCAACATATGGTGGACTTTCGTAGAGGGAATTATTAAGATGCTCTGTGATCTTTTAGAGTGCTGCAAGGTCT[T/C]GTTTCATTCTGAACACACACACTCTCTTCAAATCGTCAATATTCTTGCATCTACACAATGTGCTGGAGTGCACAAGAACGCAGGCTGTTCCGAGGCAGATGGATTTATGTGCCACTGACCTCCTGCACAACAGATTAATGGGCCACTTTT
zSNP13887015	zK18E17	130240			8	81.3	5	3440			GACTTTCGTAGAGGGAATTATTAAGATGCTCTGTGATCTTTTAGAGTGCTGCAAGGTCTCGTTTCATTCTGAACACACACACTCTCTTCAAATCGTCAATATTCTTGCATCTACACAATGTGCTGGAGTGCACAAGAACGCAGGCTGTTC[T/C]GAGGCAGATGGATTTATGTGCCACTGACCTCCTGCACAACAGATTAATGGGCCACTTTTTATTTTTTATGCGTCAGAAAGGATTACAGAAGGCCGGAAGAAGCGGAAGATGTTTTGAACACCCTGCGTTTAATCAGGAAAATATTTAAAC
zSNP13887008	zK18E17	130133			8	81.3	5	3440			CCACAACAAGTGACTTGTGTCTGATCTGCTGCTCAAAATGTCAAGCGGTTATCGCCAAGTCCTCCTGCTAAAAATAATCTTTCTCTCCTCTGTGTCAACATATGGTGGACTTTCGTAGAGGGAATTATTAAGATGCTCTGTGATCTTTTA[A/G]AGTGCTGCAAGGTCTCGTTTCATTCTGAACACACACACTCTCTTCAAATCGTCAATATTCTTGCATCTACACAATGTGCTGGAGTGCACAAGAACGCAGGCTGTTCCGAGGCAGATGGATTTATGTGCCACTGACCTCCTGCACAACAGA
zSNP13887005	zK18E17	129948			8	81.3	5	3440			CACCTTTTGCCCAAATTCTGTTTATTGGGAAAGTAATGTAGACCGGCGTTCACTTTTGACCTGGGTGTGGTGTGTCCATGCCCGATTGATCTGTACTCTGAGCTTGTGCCATGCTGGACGGCTGTCCCACACTCGTGCCAGGGATAAAAA[A/T]GTGTAGGCTGCACAAAAGCAGCTTTCTAATTTTTCCACAACAAGTGACTTGTGTCTGATCTGCTGCTCAAAATGTCAAGCGGTTATCGCCAAGTCCTCCTGCTAAAAATAATCTTTCTCTCCTCTGTGTCAACATATGGTGGACTTTCGT
zSNP13887006	zK18E17	129976			8	81.3	5	3440			GAAAGTAATGTAGACCGGCGTTCACTTTTGACCTGGGTGTGGTGTGTCCATGCCCGATTGATCTGTACTCTGAGCTTGTGCCATGCTGGACGGCTGTCCCACACTCGTGCCAGGGATAAAAATGTGTAGGCTGCACAAAAGCAGCTTTCT[A/C]ATTTTTCCACAACAAGTGACTTGTGTCTGATCTGCTGCTCAAAATGTCAAGCGGTTATCGCCAAGTCCTCCTGCTAAAAATAATCTTTCTCTCCTCTGTGTCAACATATGGTGGACTTTCGTAGAGGGAATTATTAAGATGCTCTGTGAT
zSNP13886741	zK18E17	126465			8	81.3	5	3440			GAAAACATCATCTGGCATATATTTAAAAAAAGAAAAAAAAATTCAAAGGGGGGCTAATAATTCTGATTGCAACTGTATGCACGCATCCATAATTTGGAGTATCATAATTTAAAATCATTTATTCAAAGTTATTATATGTAATAAATAAAT[A/C]CGTTTTTAATATGGACATATAAATAAAAACATTAAATAACTTTTTATCATATTTACAAACAAATAAAGGCAGCCGAAGTGATCATGATATAAAACCATTGAAAAATAATTCTACCGTTAGGCCTAAGCATTTAAATTAAGCTAACCAGAT
zSNP13886742	zK18E17	126466			8	81.3	5	3440			AAAACATCATCTGGCATATATTTAAAAAAAGAAAAAAAAATTCAAAGGGGGGCTAATAATTCTGATTGCAACTGTATGCACGCATCCATAATTTGGAGTATCATAATTTAAAATCATTTATTCAAAGTTATTATATGTAATAAATAAATA[T/C]GTTTTTAATATGGACATATAAATAAAAACATTAAATAACTTTTTATCATATTTACAAACAAATAAAGGCAGCCGAAGTGATCATGATATAAAACCATTGAAAAATAATTCTACCGTTAGGCCTAAGCATTTAAATTAAGCTAACCAGATA
zSNP13886738	zK18E17	126440			8	81.3	5	3440			TATATATATATATCAGACATACTGTGAAAACATCATCTGGCATATATTTAAAAAAAGAAAAAAAAATTCAAAGGGGGGCTAATAATTCTGATTGCAACTGTATGCACGCATCCATAATTTGGAGTATCATAATTTAAAATCATTTATTCA[A/C]AGTTATTATATGTAATAAATAAATACGTTTTTAATATGGACATATAAATAAAAACATTAAATAACTTTTTATCATATTTACAAACAAATAAAGGCAGCCGAAGTGATCATGATATAAAACCATTGAAAAATAATTCTACCGTTAGGCCTA
zSNP13886655	zK18E17	124572			8	81.3	5	3440			CCTTCCTTGCTTTTCATTTCATTGACTTGTTCAGATGGTATAACACATGGTAAAGCAGATGCGCAGGGGGAGTTTGCTGCTTTGACCCTTTTGGGGCTCCATTTTGATGCTAATGTCTATGGTTTTATGAAGGGGGTTTTCTTGGGGGGG[-/G]CTGTGGAGTGAGCATATCCTTCTTCGTACAGCACCTCCTCCCTCTGCACAGGACTTCAGTCCAATTTTGGCACTCAAATGCCTGCAGGCTTGAATAGGCAGGCGGCCATTGGGGCTTCACATTGTTCGGGGTGTCCCTTGACGACTCGTG
zSNP13886669	zK18E17	124639			8	81.3	5	3440			GGGAGTTTGCTGCTTTGACCCTTTTGGGGCTCCATTTTGATGCTAATGTCTATGGTTTTATGAAGGGGGTTTTCTTGGGGGGGGCTGTGGAGTGAGCATATCCTTCTTCGTACAGCACCTCCTCCCTCTGCACAGGACTTCAGTCCAATT[T/C]TGGCACTCAAATGCCTGCAGGCTTGAATAGGCAGGCGGCCATTGGGGCTTCACATTGTTCGGGGTGTCCCTTGACGACTCGTGCCATAGCTGTGAATGCCTCCATTGAGAGGCCCATGTGCTCCATGTCCAGGAATCTCACTTAGAGTCA
zSNP13886747	zK18E17	126580			8	81.3	5	3440			CATTTATTCAAAGTTATTATATGTAATAAATAAATACGTTTTTAATATGGACATATAAATAAAAACATTAAATAACTTTTTATCATATTTACAAACAAATAAAGGCAGCCGAAGTGATCATGATATAAAACCATTGAAAAATAATTCTAC[C/G]GTTAGGCCTAAGCATTTAAATTAAGCTAACCAGATATGTTGTCTTGAAATATAACAGTAGCTAATCAGTGCTTTCATTTTCATCTGATTAGTATCTTATTTTTGATTCACAGAGGACATATATCTTCACATTCCTGCTCAGCTCGCGTCT
zSNP13895192	zK18E17	169878			8	81.3	5	3440			TCTTGGACTGAGTTTGAACATCCTAGTTCGAGACCTTCTTCTTTTCTGGAAATTTGAAAATACCTGTATTTAAATAAATAACTAACACTGCGATATTAAACGCTGTATTGTGGCTTTAAAAATGGCCAGATAACCAAATGTGTGGTTTTT[-/T]GATTAACATTTCACTAAATACAAAAATCAAGATGAAATGAAGTGGTTGCTCTGTGGGCATTTGTTTTTTTCTTATCCTAATATATGATTGGCCAAAATCTAATGTTAAAAAAAGATAAAGATTATTTAATACAGAACTGGCTACGACTAC
zSNP13895170	zK18E17	167461			8	81.3	5	3440			AGGATGAAAATGCCATAATTCAATTTAGGGCCTCTCAAAGACATTCTAATGAGCAAAGATATAGAGATATTATCTAACAAGATGAAATAAACACAACTGTTCTCCATAACCATTGATTCTATCTGAGTAAAAGGGGCAGTCTTAAATTGG[-/G]AAATCAGTTTAGTCATGTGACTATCATAGATAAAAATTTAAGCCAATATGATTAACATACTATTGAAATAGTATGAAAAAAATGGCTTGTCTTCTACAAATGTCCTAACATTTTATTTTATTTTGTTTTATTGCTTTGTTTTATTTTATA
zSNP13886858	zK18E17	127600			8	81.3	5	3440			CATTAGCGCTGACTCGGATGCTACCCTGCTTCTGGCTTAGCGTTTTTTCCTCAGAGGGACTTTTTTACCACATTTAGCATTGTTATTTATGCCAAGTTTTTTTTAAACTTCACTGGGGAAAAATCTAAAGCAAAGTATATTTAATTTTTT[-/T]ACATCAGGTTAACTTCAGCTCTATCATTTTGCTGTCTGTCCGCTGAGCATTTTAAATAAGAGAATATGAATAAAACCGAATGCCTCCATCAAGTTTTGTCTTTAAAAGACCTTTGTGGGCTTTTTTGATCATCCACCGCTGACCAGAAAT
zSNP13886751	zK18E17	126634			8	81.3	5	3440			ATAAATAAAAACATTAAATAACTTTTTATCATATTTACAAACAAATAAAGGCAGCCGAAGTGATCATGATATAAAACCATTGAAAAATAATTCTACCGTTAGGCCTAAGCATTTAAATTAAGCTAACCAGATATGTTGTCTTGAAATATA[A/G]CAGTAGCTAATCAGTGCTTTCATTTTCATCTGATTAGTATCTTATTTTTGATTCACAGAGGACATATATCTTCACATTCCTGCTCAGCTCGCGTCTCTTTCTTCACCCATATGAGCTGATGTCCAAAGTGTGCCATTTATGTGTGGACCA
zSNP13886752	zK18E17	126646			8	81.3	5	3440			ATTAAATAACTTTTTATCATATTTACAAACAAATAAAGGCAGCCGAAGTGATCATGATATAAAACCATTGAAAAATAATTCTACCGTTAGGCCTAAGCATTTAAATTAAGCTAACCAGATATGTTGTCTTGAAATATAACAGTAGCTAAT[T/C]AGTGCTTTCATTTTCATCTGATTAGTATCTTATTTTTGATTCACAGAGGACATATATCTTCACATTCCTGCTCAGCTCGCGTCTCTTTCTTCACCCATATGAGCTGATGTCCAAAGTGTGCCATTTATGTGTGGACCAGCAGAGACTCAG
zSNP13887018	zK18E17	130277			8	81.3	5	3440			CTTTTAGAGTGCTGCAAGGTCTCGTTTCATTCTGAACACACACACTCTCTTCAAATCGTCAATATTCTTGCATCTACACAATGTGCTGGAGTGCACAAGAACGCAGGCTGTTCCGAGGCAGATGGATTTATGTGCCACTGACCTCCTGCA[A/C]AACAGATTAATGGGCCACTTTTTATTTTTTATGCGTCAGAAAGGATTACAGAAGGCCGGAAGAAGCGGAAGATGTTTTGAACACCCTGCGTTTAATCAGGAAAATATTTAAACACTAGCTTTTTATCTACATGGTTAAACAGAAAGCTCA
zSNP13895062	zK18E17	148654			8	81.3	5	3440			AACATATTAAAATGAAGTAAATCTCCTGAAAAAATGTTGAACACTGGCAATTGTTTTTCTTGATACAATTACAGTCTATTTACATTTACTTATTGACTTTTTGGTTTCATTAGTATTACACAAATGTTACAAATTAATATGGAAGAAATG[-/TT]TTTTTTTTCTTACCTGCATTTTATTGTGGCTAAGTACATGTTATTTTTATTTTGAACGGAAATTTAATTATTTTACTAAATGACGGTTATGCTTGATTTCTGCAGGTCATCTTTGCTGAACAGGACATAATCCTTTGAGGAGCTCCAAAT
zSNP13895056	zK18E17	148206			8	81.3	5	3440			ATATTTTTTGTTTTTTTTAATCCACATGGCCAAATTCTGACTGACGAAAGCTGAATGTGCTGGCCAGTTTGTTATTCGGCTAATAAATGACAATAGGCTACATTTGTTTTTCTGAATGATATATGATGTAATAAGTTTGTAGGTTTTTTT[-/AA]TTTTTTAATGTTTCTTGGTTCTAAATCTTTAGAAACTATTTTTAGGTTTGTGGTTTTGATGACCATCCAACAAGCTAATCCAGTCTAAAATAGTGCTTAAAAGTTACTAATGGTAACTTTTTAATATTTTAATGTTTTTTTAATGGTTAA
zSNP13895063	zK18E17	148662			8	81.3	5	3440			AAAATGAAGTAAATCTCCTGAAAAAATGTTGAACACTGGCAATTGTTTTTCTTGATACAATTACAGTCTATTTACATTTACTTATTGACTTTTTGGTTTCATTAGTATTACACAAATGTTACAAATTAATATGGAAGAAATGCTTTTTTT[-/TT]CTTACCTGCATTTTATTGTGGCTAAGTACATGTTATTTTTATTTTGAACGGAAATTTAATTATTTTACTAAATGACGGTTATGCTTGATTTCTGCAGGTCATCTTTGCTGAACAGGACATAATCCTTTGAGGAGCTCCAAATCAAGTGAT
zSNP13895071	zK18E17	150143			8	81.3	5	3440			ATGTATGTCGGATAATGTCAGCTCTACACTTTTTTTGATCTCCTACAGTATGTAAATATTGTCATTTCTCCATTCTGTATATTGATATGTATTTTGATTGTTTGGGCAGATTACAGAACCTCAAAAGTGATATGGAGTGAATGAAAAAAA[-/AA]TAAAAGGAATTAAAGAATGCCTATGAAGTTCATCTGAGTCTCTTGTTTTTGTGTCATAATTGTGTTAGGATAAATTAAGTCTTCTCATTGGAATCAATGCTTCCATGAAGGCTTTTCACACGTAAAAATAATCAAGGTTAGTATTGTTAG
zSNP13895067	zK18E17	150051			8	81.3	5	3440			GATATTCCCTGTCTAAATATTTTATAATGTTTATAAAAGTTTGTATGAGGAAAAACTAATATTTGAAGGTACTAGCACACAGTATGAAGCTAATGTATGTCGGATAATGTCAGCTCTACACTTTTTTTGATCTCCTACAGTATGTAAATA[-/TA]TGTCATTTCTCCATTCTGTATATTGATATGTATTTTGATTGTTTGGGCAGATTACAGAACCTCAAAAGTGATATGGAGTGAATGAAAAAAAATAAAAGGAATTAAAGAATGCCTATGAAGTTCATCTGAGTCTCTTGTTTTTGTGTCATA
zSNP13894999	zK18E17	143429			8	81.3	5	3440			AAGACCGTTGTAACCATCTGTGGCAACAGGCTAGCACAGAAATCCCATTGAAAATGCTGAGGTAATATGCTGAGGTCATGTTTTAAAGACATGGCGGGGGGTAAATAGAATTTAATACATTGCTTCTTGTCCGATCTGAGACCCTTCTTC[-/CA]TCGTTTATCTATCAGGCAGTAAAGATCACTGATTATTAAAGAAATAATATTTTAAATGTGACAATTTTGTATTGGAAAGAGTTCACTGGTAGTTCTTGGGCAGTCTGGCTGAAAATTAAAAGTCTGTGTGCATATAGTGCCATTGTAAAG
zSNP13895038	zK18E17	145635			8	81.3	5	3440			AATGCCAAATACACTAGTCATGCTGAACTTGCCTTTGCCTTGATTTGCACGCCGTCTTCTGCTTTGTCCCCTATATGTGCTGGTATATACATTTTTAAAAAAAAATTTAATCATTTACAATATTTAATTAAAACATTAAAAAATATTTTT[-/T]GTAGCTCAACAAAAAAACAAACAAACAAAAGGTTGCATTAAAATTAGAAATGAGAATGATTTTAGGGAATGCCTTTAAAGAAGATAAAAGGCAATCCAACTCTTCCCAATCATTTTCTCTCTGGTGTGCCAAATCAGAGGATACAAAGGG
zSNP13895037	zK18E17	145627			8	81.3	5	3440			TAAAGATCAATGCCAAATACACTAGTCATGCTGAACTTGCCTTTGCCTTGATTTGCACGCCGTCTTCTGCTTTGTCCCCTATATGTGCTGGTATATACATTTTTAAAAAAAAATTTAATCATTTACAATATTTAATTAAAACATTAAAAA[-/T]TATTTTTTGTAGCTCAACAAAAAAACAAACAAACAAAAGGTTGCATTAAAATTAGAAATGAGAATGATTTTAGGGAATGCCTTTAAAGAAGATAAAAGGCAATCCAACTCTTCCCAATCATTTTCTCTCTGGTGTGCCAAATCAGAGGAT
zSNP13895012	zK18E17	144119			8	81.3	5	3440			ACTCTATACAAGTACATAGAGTAAACTTACTTATATTAATACATGTTAGAACAGGTTATATGAAATTATGTAGCAAATTTGTATTCCACAATGTTGTGACATCAATGCAGTAAATGTCTGTTAAGTAAAACAATTATTAAGAGTTATAGT[-/TGTT]AAAGTTTGTCAAACATTGTCATTCATGATATCATTCACTTGAATCCTCTCATGCATAGGTAAAACAAATAAAAACATTTAAATATTTATTTCACATTATACAGTTGAAGTCAAAATTTTTATCCCTCCTTATTTATTAAATCCATCCCAT
zSNP13895001	zK18E17	143509			8	81.3	5	3440			TTTTAAAGACATGGCGGGGGGTAAATAGAATTTAATACATTGCTTCTTGTCCGATCTGAGACCCTTCTTCATCGTTTATCTATCAGGCAGTAAAGATCACTGATTATTAAAGAAATAATATTTTAAATGTGACAATTTTGTATTGGAAAG[-/CA]GTTCACTGGTAGTTCTTGGGCAGTCTGGCTGAAAATTAAAAGTCTGTGTGCATATAGTGCCATTGTAAAGCTAACTGTGAGGTTGAAAGAATAGTTACATTGATATTGACTGTTATCACCATAAATGTAAGTTTTTAACTTCAAATTTAA
zSNP13895007	zK18E17	143766			8	81.3	5	3440			TGACTGTTATCACCATAAATGTAAGTTTTTAACTTCAAATTTAAAGGCAGATTTTTTTTTTTTATCCTGAGTGAATTTAAACTACTTGCATATTGACCAGATATAAAAATGAACTAATTTGATGTACCATATTTACTTATTTATTTGTAA[-/G]TTTTATTATTATTAACAAAGCAAGCAGGCTGATTTAATTACATTATATGTGTCTCTTTAAACTAGGATATCCAATAAATAAAAGTTAACAAAAAACAAAAACTAAGTTCAGCATCAAGAATGGGATCAATAGATGAATACAATTATACAC
zSNP13895117	zK18E17	158069			8	81.3	5	3440			TCCTGCTGGTTTCAAGGACACATTTTTTTTCTAAGCAGCTCGAGAGTTTTTTTGCCGCTTCACTTTAACCATTTTTTGAACAGATTATTATTGGGCCTAAAGTTAACTGACTGTGTGCACATAATCATTCTTTTTATTATCAAACATGGT[-/TGT]TTTCACCTGCTTTCTTTTGCACCTGCTTTTCTTATTTATGGTTTAATTATCATCCTTTACAATAACATTGTTTTAATAGGAGATTAACTTCCCAAATACAATGCATGTATACAGCTATATTTTGTTTGTTTTTGTGTATTTTTTATTAGT
zSNP13895115	zK18E17	157940			8	81.3	5	3440			GTGTGTGAGTGTTTATAAATTGTGTGCGCTCCTGTTTCCTTGCGCAAAGCAACATTGCCTGCAAATGCAACTTGTGTGATCAGTTCTCTTTGAAATAGACTGGACAAAAAGTGATGCTCTTTTGCACAGTCCTGCTGGTTTCAAGGACAC[-/T]TTTTTTTTCTAAGCAGCTCGAGAGTTTTTTTGCCGCTTCACTTTAACCATTTTTTGAACAGATTATTATTGGGCCTAAAGTTAACTGACTGTGTGCACATAATCATTCTTTTTATTATCAAACATGGTATTTCACCTGCTTTCTTTTGCA
zSNP13895118	zK18E17	158070			8	81.3	5	3440			CCTGCTGGTTTCAAGGACACATTTTTTTTCTAAGCAGCTCGAGAGTTTTTTTGCCGCTTCACTTTAACCATTTTTTGAACAGATTATTATTGGGCCTAAAGTTAACTGACTGTGTGCACATAATCATTCTTTTTATTATCAAACATGGTA[-/GTT]TTCACCTGCTTTCTTTTGCACCTGCTTTTCTTATTTATGGTTTAATTATCATCCTTTACAATAACATTGTTTTAATAGGAGATTAACTTCCCAAATACAATGCATGTATACAGCTATATTTTGTTTGTTTTTGTGTATTTTTTATTAGTT
zSNP13887027	zK18E17	130387			8	81.3	5	3440			TTCCGAGGCAGATGGATTTATGTGCCACTGACCTCCTGCACAACAGATTAATGGGCCACTTTTTATTTTTTATGCGTCAGAAAGGATTACAGAAGGCCGGAAGAAGCGGAAGATGTTTTGAACACCCTGCGTTTAATCAGGAAAATATTT[A/G]AACACTAGCTTTTTATCTACATGGTTAAACAGAAAGCTCAAAGGCCTTTTCACACCAGGGACTTTAACAGTATAAATAAATTATCATATATACCAGTGGACAATAATGTTGGTGGTAGAATTTCACTTCATTTGTTGCTTAAAATGCTTG
zSNP13895120	zK18E17	158290			8	81.3	5	3440			TTTTAATAGGAGATTAACTTCCCAAATACAATGCATGTATACAGCTATATTTTGTTTGTTTTTGTGTATTTTTTATTAGTTAAAATTTGTAGATAAGAACTAATTATTTGTTTAGCTATGTTTGGTGTGGCCAGAGAAAAAAAAATGTTA[-/A]TCCTTAATGTTGAACCCTAAAAAGTTGTGTGAAATATGAACTAATTGCAATGCAAACCATGAAACCACAACCCATTTGCTCATGCTCATTGAGCAAGGTCATACACAACACACAAAAAAAGTTTATTGAATGAGGAGGCTTGTAGACATA
zSNP13895114	zK18E17	157937			8	81.3	5	3440			GATGTGTGTGAGTGTTTATAAATTGTGTGCGCTCCTGTTTCCTTGCGCAAAGCAACATTGCCTGCAAATGCAACTTGTGTGATCAGTTCTCTTTGAAATAGACTGGACAAAAAGTGATGCTCTTTTGCACAGTCCTGCTGGTTTCAAGGA[-/TCC]ACATTTTTTTTCTAAGCAGCTCGAGAGTTTTTTTGCCGCTTCACTTTAACCATTTTTTGAACAGATTATTATTGGGCCTAAAGTTAACTGACTGTGTGCACATAATCATTCTTTTTATTATCAAACATGGTATTTCACCTGCTTTCTTTT
zSNP13895101	zK18E17	155827			8	81.3	5	3440			TTTGAATGAATGATTTTATTTAGTTTTTGGTATTTTTTTTTAAATCTAGATATTTCTGGAAAAAAATAGAGAGATTTACTAAATTCATTCAGTATTGTGTTCAGTAAAATGTTAATATAGGATACTATACAGGTCTGATAACATTTATTC[-/A]AAAAAAAAAAGAGAAAAAGTAGTAATATAAGAAATTCAAATATATTCCTCAGAAAATAGGCAACAATTGGCCAAGAAATCAACTAATATTTTCTTTTGTTGGGATTCAAACTGTTTTGATGTCAAAACATTAACTTGTTGTCTAACAATT
zSNP13895082	zK18E17	151202			8	81.3	5	3440			CCCATCTTCAACAGAGAGCAAAATGAATGAGTGCAATAATAATCGTGGTAACTGCGTAATATGACAATAGTTTATTTTTTGCCATCCAAATTACTTTATTGTTGACAAGTTTTTAATTACATGTTTTTTATTTGAAATCTTATATTTTTT[-/T]ATTACCATGTACTTAATCATTTTCCCTAAAATTAAACAATTTTGATTAAATAATGAAGAAACAATTCTCCATAGTATTTCAGCATTATTAATAGTTTACAGCAATGGTCTCAAACTCAATTCCTGGAGAGCCGCAGCTTGAGTTGTTGGA
zSNP13895111	zK18E17	157780			8	81.3	5	3440			AATGTAGTTTATTAAGAAGCAGCACGACTGACAAATTAAATGTTCGTGTGACCAAAAGAAAGCAGGTAAATATTGAATGAGAGGATGATCATGTGCACGGTGAGACGCACGCTTTCTTCATTAACTGACGAGGGCTTTAATATCGTGCAC[-/TGGC]TGATGTGATGTGTGTGAGTGTTTATAAATTGTGTGCGCTCCTGTTTCCTTGCGCAAAGCAACATTGCCTGCAAATGCAACTTGTGTGATCAGTTCTCTTTGAAATAGACTGGACAAAAAGTGATGCTCTTTTGCACAGTCCTGCTGGTTT
zSNP13895113	zK18E17	157936			8	81.3	5	3440			TGATGTGTGTGAGTGTTTATAAATTGTGTGCGCTCCTGTTTCCTTGCGCAAAGCAACATTGCCTGCAAATGCAACTTGTGTGATCAGTTCTCTTTGAAATAGACTGGACAAAAAGTGATGCTCTTTTGCACAGTCCTGCTGGTTTCAAGG[-/CTC]CACATTTTTTTTCTAAGCAGCTCGAGAGTTTTTTTGCCGCTTCACTTTAACCATTTTTTGAACAGATTATTATTGGGCCTAAAGTTAACTGACTGTGTGCACATAATCATTCTTTTTATTATCAAACATGGTATTTCACCTGCTTTCTTT
zSNP13895112	zK18E17	157782			8	81.3	5	3440			TGTAGTTTATTAAGAAGCAGCACGACTGACAAATTAAATGTTCGTGTGACCAAAAGAAAGCAGGTAAATATTGAATGAGAGGATGATCATGTGCACGGTGAGACGCACGCTTTCTTCATTAACTGACGAGGGCTTTAATATCGTGCACAT[-/GCTG]ATGTGATGTGTGTGAGTGTTTATAAATTGTGTGCGCTCCTGTTTCCTTGCGCAAAGCAACATTGCCTGCAAATGCAACTTGTGTGATCAGTTCTCTTTGAAATAGACTGGACAAAAAGTGATGCTCTTTTGCACAGTCCTGCTGGTTTCA
zSNP13885974	zK18E17	116506			8	81.3	5	3440			TTCCCCAGTCTGGGTTTCTCTGGTATGTTTGTGAAGAAGTCTATATAGACTTTCAGTAAAATTGATTGTGCCTATCTCAGCATGTTTTGTAAATGTTAAGTAAAGCTCTGGAATTAAGTGGCTGACTTCACGGAGAAGGTAAGAGGTTTT[T/G]TATTAATCTTTCTAAAAAGAAAAAGATCACTAAGAAGTTCAACACCCAAAGTAGGACAAATATTAATTATGATCTATGTAACTTATAGATAGTTTACTCAAAAATGATAATTCTGTCATCATTTACTCTCCCTTTACTTGCTTAAAACCT
zSNP13885978	zK18E17	116540			8	81.3	5	3440			AGAAGTCTATATAGACTTTCAGTAAAATTGATTGTGCCTATCTCAGCATGTTTTGTAAATGTTAAGTAAAGCTCTGGAATTAAGTGGCTGACTTCACGGAGAAGGTAAGAGGTTTTTTATTAATCTTTCTAAAAAGAAAAAGATCACTAA[A/G]AAGTTCAACACCCAAAGTAGGACAAATATTAATTATGATCTATGTAACTTATAGATAGTTTACTCAAAAATGATAATTCTGTCATCATTTACTCTCCCTTTACTTGCTTAAAACCTGTTGAGTTTCTTTCTTCTGTTGAACACAAAACAA
zSNP13885972	zK18E17	116496			8	81.3	5	3440			AGTTTTTTTTTTCCCCAGTCTGGGTTTCTCTGGTATGTTTGTGAAGAAGTCTATATAGACTTTCAGTAAAATTGATTGTGCCTATCTCAGCATGTTTTGTAAATGTTAAGTAAAGCTCTGGAATTAAGTGGCTGACTTCACGGAGAAGGT[A/G]AGAGGTTTTTTATTAATCTTTCTAAAAAGAAAAAGATCACTAAGAAGTTCAACACCCAAAGTAGGACAAATATTAATTATGATCTATGTAACTTATAGATAGTTTACTCAAAAATGATAATTCTGTCATCATTTACTCTCCCTTTACTTG
zSNP13885952	zK18E17	116335			8	81.3	5	3440			GGAAATGTATATATACATTCTTGGCTAACATAGTTCCATATGGTTTTAATCATTATGTTGTATTTGACTATACCTGACTTGTGATTTTAAGGGTCCACTTGTGTGGTCTGCATTAGTTTGCAGAGCTAATGTAAAACCCATAGAGGGAAA[T/C]TGACTGGGAAAGTTTTTTTTTTCCCCAGTCTGGGTTTCTCTGGTATGTTTGTGAAGAAGTCTATATAGACTTTCAGTAAAATTGATTGTGCCTATCTCAGCATGTTTTGTAAATGTTAAGTAAAGCTCTGGAATTAAGTGGCTGACTTCA
zSNP13885954	zK18E17	116366			8	81.3	5	3440			AGTTCCATATGGTTTTAATCATTATGTTGTATTTGACTATACCTGACTTGTGATTTTAAGGGTCCACTTGTGTGGTCTGCATTAGTTTGCAGAGCTAATGTAAAACCCATAGAGGGAAATTGACTGGGAAAGTTTTTTTTTTCCCCAGTC[T/G]GGGTTTCTCTGGTATGTTTGTGAAGAAGTCTATATAGACTTTCAGTAAAATTGATTGTGCCTATCTCAGCATGTTTTGTAAATGTTAAGTAAAGCTCTGGAATTAAGTGGCTGACTTCACGGAGAAGGTAAGAGGTTTTTTATTAATCTT
zSNP13885991	zK18E17	116798			8	81.3	5	3440			TTAAAACCTGTTGAGTTTCTTTCTTCTGTTGAACACAAAACAAATACTTTAAAGAAAGATGGAAATCTGTAGCCATTGACTTCCATAGTTCTGTTTTTCCCATGGATGTCATTATTACAGCATACATGGTTACAGGTTTTCAGCTCTCTT[A/C]AAGATATATTTTGTGTTCAACAGAATAAAGAAATTCATTAAGGTTTGGAACCATTCGATAGTGAGTAAATAGTGAGTAAACTTTCATTTTTGTGTGAACTATCACTTTAGATGACAATTTTAGCTTACGCCCTATGCTTAACCATTTAGT
zSNP13886015	zK18E17	117262			8	81.3	5	3440			TTGTTTTTAGTGTGCACTCTCTTAATTATTTTTTTATGTTATCAGAGTTATGTTTGAGAATCAGAAGTTAGGAATCAAATTTAGTATCAAGTTTATAAGAAAGGGGATGAGAATTATTCGTTCATGAACCATTCAGAGTCACATTTGTTT[T/C]AACAAATAGTTTTTTGATAGCACACTAAATGTCCTAAAGCACCACACATGTGCCTTGTTCCTCATTCGGAAGCTAATTCTGAACCTTGAGTCACATTGGTTTCCATGCTTTGACTTTTCCACGCATGTGATCTTCTGACGTAACATGTGA
zSNP13886021	zK18E17	117297			8	81.3	5	3440			ATGTTATCAGAGTTATGTTTGAGAATCAGAAGTTAGGAATCAAATTTAGTATCAAGTTTATAAGAAAGGGGATGAGAATTATTCGTTCATGAACCATTCAGAGTCACATTTGTTTTAACAAATAGTTTTTTGATAGCACACTAAATGTCC[T/G]AAAGCACCACACATGTGCCTTGTTCCTCATTCGGAAGCTAATTCTGAACCTTGAGTCACATTGGTTTCCATGCTTTGACTTTTCCACGCATGTGATCTTCTGACGTAACATGTGAGTGGCTAATGAGAGTATATGAAGAATGATTGAGTA
zSNP13886009	zK18E17	117170			8	81.3	5	3440			AAATAAAAAAATATATCTTTTTTTTAGAATGACAAGATAGATTTCATGGATCTTAAATTTTCTTCAAGGAACCATCAATGCAAGCAAATCATTTGTTTTTAGTGTGCACTCTCTTAATTATTTTTTTATGTTATCAGAGTTATGTTTGAG[A/G]ATCAGAAGTTAGGAATCAAATTTAGTATCAAGTTTATAAGAAAGGGGATGAGAATTATTCGTTCATGAACCATTCAGAGTCACATTTGTTTTAACAAATAGTTTTTTGATAGCACACTAAATGTCCTAAAGCACCACACATGTGCCTTGT
zSNP13886004	zK18E17	117133			8	81.3	5	3440			AGAACCACTTTCACATGTTCATATTGTAAATTCATCTAAATAAAAAAATATATCTTTTTTTTAGAATGACAAGATAGATTTCATGGATCTTAAATTTTCTTCAAGGAACCATCAATGCAAGCAAATCATTTGTTTTTAGTGTGCACTCTC[T/G]TAATTATTTTTTTATGTTATCAGAGTTATGTTTGAGAATCAGAAGTTAGGAATCAAATTTAGTATCAAGTTTATAAGAAAGGGGATGAGAATTATTCGTTCATGAACCATTCAGAGTCACATTTGTTTTAACAAATAGTTTTTTGATAGC
zSNP13886008	zK18E17	117152			8	81.3	5	3440			CATATTGTAAATTCATCTAAATAAAAAAATATATCTTTTTTTTAGAATGACAAGATAGATTTCATGGATCTTAAATTTTCTTCAAGGAACCATCAATGCAAGCAAATCATTTGTTTTTAGTGTGCACTCTCTTAATTATTTTTTTATGTT[A/T]TCAGAGTTATGTTTGAGAATCAGAAGTTAGGAATCAAATTTAGTATCAAGTTTATAAGAAAGGGGATGAGAATTATTCGTTCATGAACCATTCAGAGTCACATTTGTTTTAACAAATAGTTTTTTGATAGCACACTAAATGTCCTAAAGC
zSNP13885920	zK18E17	116000			8	81.3	5	3440			GAGAGGCCAGATCTGTGACCTTCAGGACTGAGTTCAATGGGTTATTATCTGCCACAGTGATCCTAATAAAAAGTCTTCAGCGCTGAGGTCACCTCAAAAGAAACACAAATCTCTGAGGCTGAATTTCAGTTGTTTTTTGAGTGTGTTCAG[A/G]GAAGGATTGACTGAACTTCACATCAAGGTTTCTCAAAAGTCACATCCCGCAGTCAGAGATGCCCTATTTTTTGGTTTCTGGGATGTGAGTGATTTTGTCAGGCAGGAATATAAAGGCGTTCTCCTGCAGGCTCACGCAAATAGCGAACTA
zSNP13895254	zK18E17	174865			8	81.3	5	3440			TTTACACTTTACATTCTTAACCATTTTAAATGTCCTTATTTGCATATTTGCAATGTCACCAATTGGGTGATTGTGGCATTTGACCTGTTTACATAAAGGCTCTAACATTTTATGTGCTTATGTCATGTTACATATTTCCGTTTGCGCAAG[-/TG]TTTTTTTTTCTGAATGACTATAAATGTAAGAATGTCTCTTCTTCATTCAGGTTGAGAATTTAACACATTAATCCTGCTTCTGAATTACAAGTGTGAATTTTTCCTTTATTTGTGGTTTAAAGCTGAGTTTTGAGCTAGATGTGTCAAAGT
zSNP13885876	zK18E17	115441			8	81.3	5	3440			GTGGCTGGTAAACGTATATGACTTATTTGTGTGTTAGAGCATGTAGACCATTTTTTATAGTGTTTAGTAATCTAATTATGTTTTACTTCTGAGAGGTTATCATTCAATATTTAATTCTACAATAATTGTTTTGATGACAGATGTCAAACA[A/G]CACATAAGATAAGATGTTGGCGTAATTGGGATTCAGTCACATCATTGGTTAAGGCACATTCGTGTTTATTTATTTTTTTGCTAAGTAATTGATTTGGGAAATATGTGTCAATAATAGTTTATAAGCGTGTCTTACTAGATTCTGAAAATA
zSNP13885878	zK18E17	115476			8	81.3	5	3440			AGAGCATGTAGACCATTTTTTATAGTGTTTAGTAATCTAATTATGTTTTACTTCTGAGAGGTTATCATTCAATATTTAATTCTACAATAATTGTTTTGATGACAGATGTCAAACAACACATAAGATAAGATGTTGGCGTAATTGGGATTC[A/G]GTCACATCATTGGTTAAGGCACATTCGTGTTTATTTATTTTTTTGCTAAGTAATTGATTTGGGAAATATGTGTCAATAATAGTTTATAAGCGTGTCTTACTAGATTCTGAAAATAACCAAAAAATATTATGACAATATTACATAGTTCAT
zSNP13885877	zK18E17	115465			8	81.3	5	3440			ATTTGTGTGTTAGAGCATGTAGACCATTTTTTATAGTGTTTAGTAATCTAATTATGTTTTACTTCTGAGAGGTTATCATTCAATATTTAATTCTACAATAATTGTTTTGATGACAGATGTCAAACAACACATAAGATAAGATGTTGGCGT[A/G]ATTGGGATTCAGTCACATCATTGGTTAAGGCACATTCGTGTTTATTTATTTTTTTGCTAAGTAATTGATTTGGGAAATATGTGTCAATAATAGTTTATAAGCGTGTCTTACTAGATTCTGAAAATAACCAAAAAATATTATGACAATATT
zSNP13895229	zK18E17	173234			8	81.3	5	3440			TTTTCACTTGGTTGTTTTTTTTTATTGCTAAATCCCATCTAAAGGGATCAAATATTTTCAATCTACAACGTGATCTTAAACCTTTTGAATCCACTGTATTTTTGACAATTTCAGAATTTTTTTAACCTGCTAAAAACACAGATTTGTCAC[-/CT]GTGAAATTATATTATAGCTCAGTGGCTGTTTTAAAATGAATGGCCAAAATATTGATCATCTCCTTTCTCTAAAACGTCTTGCGTGTTCTTTCAGGAGGTCAGGAAGCTGCACTCCACCCAACACACCAGTGTCACATGACATGATCGAGC
zSNP13885935	zK18E17	116182			8	81.3	5	3440			CTCAAAAGTCACATCCCGCAGTCAGAGATGCCCTATTTTTTGGTTTCTGGGATGTGAGTGATTTTGTCAGGCAGGAATATAAAGGCGTTCTCCTGCAGGCTCACGCAAATAGCGAACTAGGCCAACTGTGAAAACTGCTTCAGACATTAC[A/T]CTGGAAATGTATATATACATTCTTGGCTAACATAGTTCCATATGGTTTTAATCATTATGTTGTATTTGACTATACCTGACTTGTGATTTTAAGGGTCCACTTGTGTGGTCTGCATTAGTTTGCAGAGCTAATGTAAAACCCATAGAGGGA
zSNP13885945	zK18E17	116243			8	81.3	5	3440			TTTTGTCAGGCAGGAATATAAAGGCGTTCTCCTGCAGGCTCACGCAAATAGCGAACTAGGCCAACTGTGAAAACTGCTTCAGACATTACACTGGAAATGTATATATACATTCTTGGCTAACATAGTTCCATATGGTTTTAATCATTATGT[T/C]GTATTTGACTATACCTGACTTGTGATTTTAAGGGTCCACTTGTGTGGTCTGCATTAGTTTGCAGAGCTAATGTAAAACCCATAGAGGGAAATTGACTGGGAAAGTTTTTTTTTTCCCCAGTCTGGGTTTCTCTGGTATGTTTGTGAAGAA
zSNP13895204	zK18E17	170533			8	81.3	5	3440			CTTTTAAGATGCATATATATAGTCACTTCCAATCTGCTGTTCTGCACATCCAACATTCAGGTTTATTTAGAAAACACCATCTTTCAAAATTGAAATGATAGAAAGTCATTTTTCTACCTTATTTTTGTTGATTGTAAAACTTAAAAATAG[-/C/T]TAAAAATAGTGTAAATGCAATAATGAACAAACCCATTCGATGCTAGAGATAACCATCAAAAAACAAAAACAAAAGCGATTTGACCCACATGCAGCACCATTTTTCCAGTCCACTAATCCTCATGGACTTCACTGCAGATGCTGATGTGGG
zSNP13895228	zK18E17	173232			8	81.3	5	3440			CCTTTTCACTTGGTTGTTTTTTTTTATTGCTAAATCCCATCTAAAGGGATCAAATATTTTCAATCTACAACGTGATCTTAAACCTTTTGAATCCACTGTATTTTTGACAATTTCAGAATTTTTTTAACCTGCTAAAAACACAGATTTGTC[-/CT]CTGTGAAATTATATTATAGCTCAGTGGCTGTTTTAAAATGAATGGCCAAAATATTGATCATCTCCTTTCTCTAAAACGTCTTGCGTGTTCTTTCAGGAGGTCAGGAAGCTGCACTCCACCCAACACACCAGTGTCACATGACATGATCGA
zSNP13895205	zK18E17	170534			8	81.3	5	3440			TTTTAAGATGCATATATATAGTCACTTCCAATCTGCTGTTCTGCACATCCAACATTCAGGTTTATTTAGAAAACACCATCTTTCAAAATTGAAATGATAGAAAGTCATTTTTCTACCTTATTTTTGTTGATTGTAAAACTTAAAAATAGC[-/T]AAAAATAGTGTAAATGCAATAATGAACAAACCCATTCGATGCTAGAGATAACCATCAAAAAACAAAAACAAAAGCGATTTGACCCACATGCAGCACCATTTTTCCAGTCCACTAATCCTCATGGACTTCACTGCAGATGCTGATGTGGGG
zSNP13886045	zK18E17	117738			8	81.3	5	3440			TGTTCAGTGCAGAGGTAAGCAGGACCTGAAGACTGATTTGCTGGAATGAAATTTGGTGTGGGTTTTCTACGGGCTTACATAAAATATTTGGGTCAGAATCAATACGTGATGTAAGCCAGCCTTGAGTTAAATATCAGTATGTCTGGAAGA[A/G]GTCGGATTGGTTTACTGTGATACAGAAGGTCTTCGTCTGACATTTTTTACTTGTTAGAGTAAACTGAAACTCTATCTTATATAATGGTAGCTTTTAAAATTGATATATGGAGTGTTGTAAATTATTTTAATGAATGGACTTGCAAAATGA
zSNP13886332	zK18E17	121666			8	81.3	5	3440			AAACATAATGAGTTTTTGGAGAGTTCATATGCGAAAGCTTCTACGTGCTGTCTAAATGTTTCTTCTAAAATTAGCGTTTTTCTCAGGCTCGTGTGTATTTTCAATCACTAATTTCAAGTATATGGAGATGGACAAGTCCTTTTTAGTGCC[T/C]CTAGAGTGAAATAACAAATAAAGGAGGCTGATACTGAAAATTTTTCATTTTGTAAAAAGATTTTAGACCATAGGCTTTTTTTTTTATATATAAATATATATAAACATCTGTGACAGCTATTGATATTGATGATACGATCTGGTTTTAGTG
zSNP13886333	zK18E17	121667			8	81.3	5	3440			AACATAATGAGTTTTTGGAGAGTTCATATGCGAAAGCTTCTACGTGCTGTCTAAATGTTTCTTCTAAAATTAGCGTTTTTCTCAGGCTCGTGTGTATTTTCAATCACTAATTTCAAGTATATGGAGATGGACAAGTCCTTTTTAGTGCCC[T/C]TAGAGTGAAATAACAAATAAAGGAGGCTGATACTGAAAATTTTTCATTTTGTAAAAAGATTTTAGACCATAGGCTTTTTTTTTTATATATAAATATATATAAACATCTGTGACAGCTATTGATATTGATGATACGATCTGGTTTTAGTGT
zSNP13886331	zK18E17	121659			8	81.3	5	3440			ACGTAATAAACATAATGAGTTTTTGGAGAGTTCATATGCGAAAGCTTCTACGTGCTGTCTAAATGTTTCTTCTAAAATTAGCGTTTTTCTCAGGCTCGTGTGTATTTTCAATCACTAATTTCAAGTATATGGAGATGGACAAGTCCTTTT[T/C]AGTGCCCCTAGAGTGAAATAACAAATAAAGGAGGCTGATACTGAAAATTTTTCATTTTGTAAAAAGATTTTAGACCATAGGCTTTTTTTTTTATATATAAATATATATAAACATCTGTGACAGCTATTGATATTGATGATACGATCTGGT
zSNP13886326	zK18E17	121641			8	81.3	5	3440			GCAAAACTTGCTTATTAAACGTAATAAACATAATGAGTTTTTGGAGAGTTCATATGCGAAAGCTTCTACGTGCTGTCTAAATGTTTCTTCTAAAATTAGCGTTTTTCTCAGGCTCGTGTGTATTTTCAATCACTAATTTCAAGTATATGG[A/T]GATGGACAAGTCCTTTTTAGTGCCCCTAGAGTGAAATAACAAATAAAGGAGGCTGATACTGAAAATTTTTCATTTTGTAAAAAGATTTTAGACCATAGGCTTTTTTTTTTATATATAAATATATATAAACATCTGTGACAGCTATTGATA
zSNP13886328	zK18E17	121650			8	81.3	5	3440			GCTTATTAAACGTAATAAACATAATGAGTTTTTGGAGAGTTCATATGCGAAAGCTTCTACGTGCTGTCTAAATGTTTCTTCTAAAATTAGCGTTTTTCTCAGGCTCGTGTGTATTTTCAATCACTAATTTCAAGTATATGGAGATGGACA[A/G]GTCCTTTTTAGTGCCCCTAGAGTGAAATAACAAATAAAGGAGGCTGATACTGAAAATTTTTCATTTTGTAAAAAGATTTTAGACCATAGGCTTTTTTTTTTATATATAAATATATATAAACATCTGTGACAGCTATTGATATTGATGATA
zSNP13886339	zK18E17	121707			8	81.3	5	3440			TACGTGCTGTCTAAATGTTTCTTCTAAAATTAGCGTTTTTCTCAGGCTCGTGTGTATTTTCAATCACTAATTTCAAGTATATGGAGATGGACAAGTCCTTTTTAGTGCCCCTAGAGTGAAATAACAAATAAAGGAGGCTGATACTGAAAA[T/C]TTTTCATTTTGTAAAAAGATTTTAGACCATAGGCTTTTTTTTTTATATATAAATATATATAAACATCTGTGACAGCTATTGATATTGATGATACGATCTGGTTTTAGTGTTCTGGTGGTCTTGATTGAGTTTTAAACATGCTGATATGTG
zSNP13886628	zK18E17	124359			8	81.3	5	3440			AGATGCGCAGGGGGATCCAGTTTTTTGCCCATATGATGGGACAAATTGGACTCGAGTCAACACTGGATAGTCAGAAATTACTTACCTAAAGTTTTAACAAGTGTCTATATAGAATGTGAGATGGATTTAAACTGAATGTGGTTCCCAAAG[A/G]CATCATTCATAAAGGACTTGACAAATTGTCAATTTCTGGTGATGAGCACAAAGTCATTTTGGCCTTCCTTGCTTTTCATTTCATTGACTTGTTCAGATGGTATAACACATGGTAAAGCAGATGCGCAGGGGGAGTTTGCTGCTTTGACCC
zSNP13886652	zK18E17	124557			8	81.3	5	3440			ACAAAGTCATTTTGGCCTTCCTTGCTTTTCATTTCATTGACTTGTTCAGATGGTATAACACATGGTAAAGCAGATGCGCAGGGGGAGTTTGCTGCTTTGACCCTTTTGGGGCTCCATTTTGATGCTAATGTCTATGGTTTTATGAAGGGG[C/G]TTTTCTTGGGGGGGGCTGTGGAGTGAGCATATCCTTCTTCGTACAGCACCTCCTCCCTCTGCACAGGACTTCAGTCCAATTTTGGCACTCAAATGCCTGCAGGCTTGAATAGGCAGGCGGCCATTGGGGCTTCACATTGTTCGGGGTGTC
zSNP13886478	zK18E17	123008			8	81.3	5	3440			TGCTGATCTGTGATCTTTGTGATTTGGCTGGACTTTGCCCCCGTGTTAGGAGTCACACAGGTAGCTCAAAGTGCTTTGTGCCCCACCAGTCTGTACAGCCAGCCAAGCCCTTTATTTACTCAAACACACTTGAGTAGTTTTAGTGAAGCT[A/G]TAGCTCCCTTCCCCCTTCATCTCGAACACACACCTGCTCCTTTCCCAAGGCTAACATGTAACCCATTTTGGCAGAATCCTTAATTTGAGCCTGATGCTGAATTTATCAATTGATTTATCAAACAATGTTGTCACACTGCGGGATCACAGC
zSNP13886342	zK18E17	121730			8	81.3	5	3440			CTAAAATTAGCGTTTTTCTCAGGCTCGTGTGTATTTTCAATCACTAATTTCAAGTATATGGAGATGGACAAGTCCTTTTTAGTGCCCCTAGAGTGAAATAACAAATAAAGGAGGCTGATACTGAAAATTTTTCATTTTGTAAAAAGATTT[T/C]AGACCATAGGCTTTTTTTTTTATATATAAATATATATAAACATCTGTGACAGCTATTGATATTGATGATACGATCTGGTTTTAGTGTTCTGGTGGTCTTGATTGAGTTTTAAACATGCTGATATGTGTTTATATATATATATATATATAT
zSNP13886444	zK18E17	122586			8	81.3	5	3440			AACCGCTCGACTAAATAGAGAGTAAATTTTCATTTTTGGCTGAACTATACATTTATTATGATTCCTAACCTTGAAGACCCAGTAGTGATTGTTTGGAAAATCAAGGATGACATAAAATTGATTAATAATATAGCGTTCATGACCTGTACT[A/G]AACAAATTGTATGTGCTGCAGAATGAAGACAGCAGCTTTATGTTTATTTGGGTGTTTGTAGTCGTGGTCTAGTGGCTGGTTTGGGAACTTCCGGATTGCTACTGAATATTCCCTTGTTGGTTCAAGATGATCATTACCAATTTGTTTCTT
zSNP13886245	zK18E17	121125			8	81.3	5	3440			TGGGCACGCGCTCACATGCACGCGGGCGTTCTGTGCTGTCCGCTGATTGGCTGACACTCATCCTACAGCCCAGCCCCACTATCTTTTACTATTCGCGCGCTCAGTGGATCCGCACACTTGCTGAAGATCGAGAGTGAAATGCGCGTCGCG[T/C]CTACAGCCTGGATTTATTTATAAGGATCATGTGCTTCATTGTCACAGTCCGTATCCGTGTGATCTTGGAATACGCAGCGTGGTTTAACACTTGTTTGTAGTCATTTTTTTCTTAAGTGTGTGATTATACGTCCGGAGGTTCATCTTACGC
zSNP13886246	zK18E17	121126			8	81.3	5	3440			GGGCACGCGCTCACATGCACGCGGGCGTTCTGTGCTGTCCGCTGATTGGCTGACACTCATCCTACAGCCCAGCCCCACTATCTTTTACTATTCGCGCGCTCAGTGGATCCGCACACTTGCTGAAGATCGAGAGTGAAATGCGCGTCGCGT[C/G]TACAGCCTGGATTTATTTATAAGGATCATGTGCTTCATTGTCACAGTCCGTATCCGTGTGATCTTGGAATACGCAGCGTGGTTTAACACTTGTTTGTAGTCATTTTTTTCTTAAGTGTGTGATTATACGTCCGGAGGTTCATCTTACGCA
zSNP13886244	zK18E17	121098			8	81.3	5	3440			ATGTTTTCTTTTTCATGTTTAGCCTGGTGGGCACGCGCTCACATGCACGCGGGCGTTCTGTGCTGTCCGCTGATTGGCTGACACTCATCCTACAGCCCAGCCCCACTATCTTTTACTATTCGCGCGCTCAGTGGATCCGCACACTTGCTG[A/G]AGATCGAGAGTGAAATGCGCGTCGCGTCTACAGCCTGGATTTATTTATAAGGATCATGTGCTTCATTGTCACAGTCCGTATCCGTGTGATCTTGGAATACGCAGCGTGGTTTAACACTTGTTTGTAGTCATTTTTTTCTTAAGTGTGTGA
zSNP13886058	zK18E17	117817			8	81.3	5	3440			TAAAATATTTGGGTCAGAATCAATACGTGATGTAAGCCAGCCTTGAGTTAAATATCAGTATGTCTGGAAGAGGTCGGATTGGTTTACTGTGATACAGAAGGTCTTCGTCTGACATTTTTTACTTGTTAGAGTAAACTGAAACTCTATCTT[A/G]TATAATGGTAGCTTTTAAAATTGATATATGGAGTGTTGTAAATTATTTTAATGAATGGACTTGCAAAATGAAGTCGCTATTAAACAAAGTGATAACAAAGCAACACAGCAGAGATCAAAAGATAAAGCTGATTGTGACCTCCTTGCCCTC
zSNP13886237	zK18E17	120956			8	81.3	5	3440			TAGTAAACTAGACTCATTTCTTATGAATTCAAATAAAAATGAGTCTTTAACCATAAAAGTTTTTCCAGATGATTTGGCTGAGAAAAGGCTTTTAATTTCCTTTTTCGGTTCTTTTTTTATTTTTAAATGAATTTCTCCTCATATGTTTTC[T/G]TTTTCATGTTTAGCCTGGTGGGCACGCGCTCACATGCACGCGGGCGTTCTGTGCTGTCCGCTGATTGGCTGACACTCATCCTACAGCCCAGCCCCACTATCTTTTACTATTCGCGCGCTCAGTGGATCCGCACACTTGCTGAAGATCGAG
zSNP13886247	zK18E17	121130			8	81.3	5	3440			ACGCGCTCACATGCACGCGGGCGTTCTGTGCTGTCCGCTGATTGGCTGACACTCATCCTACAGCCCAGCCCCACTATCTTTTACTATTCGCGCGCTCAGTGGATCCGCACACTTGCTGAAGATCGAGAGTGAAATGCGCGTCGCGTCTAC[A/T]GCCTGGATTTATTTATAAGGATCATGTGCTTCATTGTCACAGTCCGTATCCGTGTGATCTTGGAATACGCAGCGTGGTTTAACACTTGTTTGTAGTCATTTTTTTCTTAAGTGTGTGATTATACGTCCGGAGGTTCATCTTACGCAGCCA
zSNP13886321	zK18E17	121618			8	81.3	5	3440			GTCAATAAATACGCGCAGACGAGGCAAAACTTGCTTATTAAACGTAATAAACATAATGAGTTTTTGGAGAGTTCATATGCGAAAGCTTCTACGTGCTGTCTAAATGTTTCTTCTAAAATTAGCGTTTTTCTCAGGCTCGTGTGTATTTTC[A/T]ATCACTAATTTCAAGTATATGGAGATGGACAAGTCCTTTTTAGTGCCCCTAGAGTGAAATAACAAATAAAGGAGGCTGATACTGAAAATTTTTCATTTTGTAAAAAGATTTTAGACCATAGGCTTTTTTTTTTATATATAAATATATATA
zSNP13886325	zK18E17	121640			8	81.3	5	3440			GGCAAAACTTGCTTATTAAACGTAATAAACATAATGAGTTTTTGGAGAGTTCATATGCGAAAGCTTCTACGTGCTGTCTAAATGTTTCTTCTAAAATTAGCGTTTTTCTCAGGCTCGTGTGTATTTTCAATCACTAATTTCAAGTATATG[A/G]AGATGGACAAGTCCTTTTTAGTGCCCCTAGAGTGAAATAACAAATAAAGGAGGCTGATACTGAAAATTTTTCATTTTGTAAAAAGATTTTAGACCATAGGCTTTTTTTTTTATATATAAATATATATAAACATCTGTGACAGCTATTGAT
zSNP13886313	zK18E17	121587			8	81.3	5	3440			ACGTTATTTACGACCCGCTATGCGTCCGTCGGTCAATAAATACGCGCAGACGAGGCAAAACTTGCTTATTAAACGTAATAAACATAATGAGTTTTTGGAGAGTTCATATGCGAAAGCTTCTACGTGCTGTCTAAATGTTTCTTCTAAAAT[A/T]AGCGTTTTTCTCAGGCTCGTGTGTATTTTCAATCACTAATTTCAAGTATATGGAGATGGACAAGTCCTTTTTAGTGCCCCTAGAGTGAAATAACAAATAAAGGAGGCTGATACTGAAAATTTTTCATTTTGTAAAAAGATTTTAGACCAT
zSNP13886253	zK18E17	121207			8	81.3	5	3440			CTTTTACTATTCGCGCGCTCAGTGGATCCGCACACTTGCTGAAGATCGAGAGTGAAATGCGCGTCGCGTCTACAGCCTGGATTTATTTATAAGGATCATGTGCTTCATTGTCACAGTCCGTATCCGTGTGATCTTGGAATACGCAGCGTG[A/G]TTTAACACTTGTTTGTAGTCATTTTTTTCTTAAGTGTGTGATTATACGTCCGGAGGTTCATCTTACGCAGCCATTCAACGCCAAACTTCTGCAGGGCTGCTGATCTACAGTGGAGTCTTGCTCCGTTTTGAGGTGAGAAACTCAAGAGAT
zSNP13886296	zK18E17	121485			8	81.3	5	3440			TTGAGGTGAGAAACTCAAGAGATGCTGAATGATCTTTCACATCAGAAATGCTCGATTGACGCTTTCGAGTTGCGTCTGTATTTGCATGTTTCAATTTACTTGACGTTATTTACGACCCGCTATGCGTCCGTCGGTCAATAAATACGCGCA[T/G]ACGAGGCAAAACTTGCTTATTAAACGTAATAAACATAATGAGTTTTTGGAGAGTTCATATGCGAAAGCTTCTACGTGCTGTCTAAATGTTTCTTCTAAAATTAGCGTTTTTCTCAGGCTCGTGTGTATTTTCAATCACTAATTTCAAGTA
zSNP13888151	zK18E17	144513			8	81.3	5	3440			CTACTTATTTTGCAAGAAGTATTTGGATTTTGTATACATTTCAGTGCTTTCAGTTTAAGCACATAATTAAAAACTATTTATTCTTATTAATAATAATAATAATTGTTATTATTATTACCTCTTTAATGTCATAATTTCATCAACATTATC[A/G]TTTTATTGCCCAGCCCTATTTCCACCCCAAGAAATTCAGACCTATTATAATACTAAAGGCTTGTACCATTACTTTGATTCAAAATATTTTTTACATTACTGGTTTACAATCAACCTAGACATCCTGTGTGAGCTCAGTCTCTTCTGTTCA
zSNP13890726	zK18E17	181604			8	81.3	5	3440			GGCTAAATTAAAAATAATTTTAACCCCGACTCCTGGTCATAACTTGACACCTTATGAAAGAACTGCAGAGATTAGAAAGAACAGAAAGAACGTTATTTACATTATTACCTTCAACCAACAGCCCTTAAAGGGTTCAAAGGTTATAATAAA[C/G]CTGTAAATAATCTTGTAAATAATCAAGTTTCTTGCACAAACCAATAATTTAGTTTCAGATCACAGTGTCTCAGCTAAGGTAATCTTGGATGGCTTGAGGTTGAGTAAATTCAGTTTAGTTTTCATTTTTGGGTGAAGTGTAGGCTATACG
zSNP13890727	zK18E17	181605			8	81.3	5	3440			GCTAAATTAAAAATAATTTTAACCCCGACTCCTGGTCATAACTTGACACCTTATGAAAGAACTGCAGAGATTAGAAAGAACAGAAAGAACGTTATTTACATTATTACCTTCAACCAACAGCCCTTAAAGGGTTCAAAGGTTATAATAAAC[T/C]TGTAAATAATCTTGTAAATAATCAAGTTTCTTGCACAAACCAATAATTTAGTTTCAGATCACAGTGTCTCAGCTAAGGTAATCTTGGATGGCTTGAGGTTGAGTAAATTCAGTTTAGTTTTCATTTTTGGGTGAAGTGTAGGCTATACGA
zSNP13890724	zK18E17	181516			8	81.3	5	3440			TTCTCACTGAAACCGTGCTCACTGATGATGACTCGTACAATAGAAGGAAACAGCTGATGACACTTTTACAGTAACAATGAAGCATGCGGGCTAAATTAAAAATAATTTTAACCCCGACTCCTGGTCATAACTTGACACCTTATGAAAGAA[T/C]TGCAGAGATTAGAAAGAACAGAAAGAACGTTATTTACATTATTACCTTCAACCAACAGCCCTTAAAGGGTTCAAAGGTTATAATAAACCTGTAAATAATCTTGTAAATAATCAAGTTTCTTGCACAAACCAATAATTTAGTTTCAGATCA
zSNP13890725	zK18E17	181589			8	81.3	5	3440			ACAATGAAGCATGCGGGCTAAATTAAAAATAATTTTAACCCCGACTCCTGGTCATAACTTGACACCTTATGAAAGAACTGCAGAGATTAGAAAGAACAGAAAGAACGTTATTTACATTATTACCTTCAACCAACAGCCCTTAAAGGGTTC[A/G]AAGGTTATAATAAACCTGTAAATAATCTTGTAAATAATCAAGTTTCTTGCACAAACCAATAATTTAGTTTCAGATCACAGTGTCTCAGCTAAGGTAATCTTGGATGGCTTGAGGTTGAGTAAATTCAGTTTAGTTTTCATTTTTGGGTGA
zSNP13890728	zK18E17	181621			8	81.3	5	3440			TTTTAACCCCGACTCCTGGTCATAACTTGACACCTTATGAAAGAACTGCAGAGATTAGAAAGAACAGAAAGAACGTTATTTACATTATTACCTTCAACCAACAGCCCTTAAAGGGTTCAAAGGTTATAATAAACCTGTAAATAATCTTGT[A/T]AATAATCAAGTTTCTTGCACAAACCAATAATTTAGTTTCAGATCACAGTGTCTCAGCTAAGGTAATCTTGGATGGCTTGAGGTTGAGTAAATTCAGTTTAGTTTTCATTTTTGGGTGAAGTGTAGGCTATACGATGACTCTAATCTGAGC
zSNP13890731	zK18E17	181666			8	81.3	5	3440			CTGCAGAGATTAGAAAGAACAGAAAGAACGTTATTTACATTATTACCTTCAACCAACAGCCCTTAAAGGGTTCAAAGGTTATAATAAACCTGTAAATAATCTTGTAAATAATCAAGTTTCTTGCACAAACCAATAATTTAGTTTCAGATC[A/T]CAGTGTCTCAGCTAAGGTAATCTTGGATGGCTTGAGGTTGAGTAAATTCAGTTTAGTTTTCATTTTTGGGTGAAGTGTAGGCTATACGATGACTCTAATCTGAGCCAAATATGTTTGTGTTCATGTTATACTTGATGTTTAGTTATTTTA
zSNP13890732	zK18E17	181717			8	81.3	5	3440			ACCAACAGCCCTTAAAGGGTTCAAAGGTTATAATAAACCTGTAAATAATCTTGTAAATAATCAAGTTTCTTGCACAAACCAATAATTTAGTTTCAGATCACAGTGTCTCAGCTAAGGTAATCTTGGATGGCTTGAGGTTGAGTAAATTCA[A/G]TTTAGTTTTCATTTTTGGGTGAAGTGTAGGCTATACGATGACTCTAATCTGAGCCAAATATGTTTGTGTTCATGTTATACTTGATGTTTAGTTATTTTATTGAACTGTGTAATTTATAGGTGTAAGAATTTAGATTTATTTGAGTCTTCC
zSNP13890729	zK18E17	181649			8	81.3	5	3440			GACACCTTATGAAAGAACTGCAGAGATTAGAAAGAACAGAAAGAACGTTATTTACATTATTACCTTCAACCAACAGCCCTTAAAGGGTTCAAAGGTTATAATAAACCTGTAAATAATCTTGTAAATAATCAAGTTTCTTGCACAAACCAA[T/C]AATTTAGTTTCAGATCACAGTGTCTCAGCTAAGGTAATCTTGGATGGCTTGAGGTTGAGTAAATTCAGTTTAGTTTTCATTTTTGGGTGAAGTGTAGGCTATACGATGACTCTAATCTGAGCCAAATATGTTTGTGTTCATGTTATACTT
zSNP13890730	zK18E17	181655			8	81.3	5	3440			TTATGAAAGAACTGCAGAGATTAGAAAGAACAGAAAGAACGTTATTTACATTATTACCTTCAACCAACAGCCCTTAAAGGGTTCAAAGGTTATAATAAACCTGTAAATAATCTTGTAAATAATCAAGTTTCTTGCACAAACCAATAATTT[A/T]GTTTCAGATCACAGTGTCTCAGCTAAGGTAATCTTGGATGGCTTGAGGTTGAGTAAATTCAGTTTAGTTTTCATTTTTGGGTGAAGTGTAGGCTATACGATGACTCTAATCTGAGCCAAATATGTTTGTGTTCATGTTATACTTGATGTT
zSNP13890723	zK18E17	181501			8	81.3	5	3440			ACAAAACAAAGAACATTCTCACTGAAACCGTGCTCACTGATGATGACTCGTACAATAGAAGGAAACAGCTGATGACACTTTTACAGTAACAATGAAGCATGCGGGCTAAATTAAAAATAATTTTAACCCCGACTCCTGGTCATAACTTGA[C/G]ACCTTATGAAAGAACTGCAGAGATTAGAAAGAACAGAAAGAACGTTATTTACATTATTACCTTCAACCAACAGCCCTTAAAGGGTTCAAAGGTTATAATAAACCTGTAAATAATCTTGTAAATAATCAAGTTTCTTGCACAAACCAATAA
zSNP13890708	zK18E17	181136			8	81.3	5	3440			TTGAATATGTGCGTCGCCGTCAGTTTGAAAAGAAAAAAAAGGGCCGCAGTCAAAAAAGTTCGAAAACCACTGATTTAATATGATGCAAAGCAGGATTGAGGTAACGTTGGTTTTATATATTTATAATTCGTTCAGTGACAACTTGTGACA[T/C]ACAATATTATGCAAGTATGACTTGAAAGCAACATTAGCACTATTTAATTGACTGTGGAGAAGGCTGTACTTTGTGTCATTGGTTGCTTATATGATTTTACTATTTAGAATTGTCAATGAATATTTTTATGAAATTATATTATTATGGAGA
zSNP13890710	zK18E17	181365			8	81.3	5	3440			TTGGTTGCTTATATGATTTTACTATTTAGAATTGTCAATGAATATTTTTATGAAATTATATTATTATGGAGAAAGTCTAAATGTTTGAATATAAAACCAATTTTACCTCAATCAAAGCAGGTGACTTTTTTTGTCAACAAAACAAAGAAC[A/C]TTCTCACTGAAACCGTGCTCACTGATGATGACTCGTACAATAGAAGGAAACAGCTGATGACACTTTTACAGTAACAATGAAGCATGCGGGCTAAATTAAAAATAATTTTAACCCCGACTCCTGGTCATAACTTGACACCTTATGAAAGAA
zSNP13890661	zK18E17	179987			8	81.3	5	3440			GTGTTGTAAAGTAGTGCACTCAGTGCAGGGTTTTGGCAGGAAGGGCATTCACCAGTAAAGCATGTGCCAGGGTAACTGGTCAATCATTGCAGTGGCAACGTCTGATAAAGTAGGGGATAAGCCAAAGGAAAAAGAGTGAGTGTATATACT[T/G]TATATTGCATTGGTGTTGATGCTATAAATATTTTTATATGTATTGTTGTTGGTGTGAACGAGCCTTTGGGTCTATTCACCTGAAAATGAAATATTCATTTATTCACCCCCAGGCCATCTAATAAAGGTTTTCAAATCCAGGGGCACAGGA
zSNP13890664	zK18E17	180035			8	81.3	5	3440			TCACCAGTAAAGCATGTGCCAGGGTAACTGGTCAATCATTGCAGTGGCAACGTCTGATAAAGTAGGGGATAAGCCAAAGGAAAAAGAGTGAGTGTATATACTGTATATTGCATTGGTGTTGATGCTATAAATATTTTTATATGTATTGTT[C/G]TTGGTGTGAACGAGCCTTTGGGTCTATTCACCTGAAAATGAAATATTCATTTATTCACCCCCAGGCCATCTAATAAAGGTTTTCAAATCCAGGGGCACAGGATGATTTAAGGAAGTGCAATAACATTTATTAATGGTCTTTTAATTACAA
zSNP13890711	zK18E17	181366			8	81.3	5	3440			TGGTTGCTTATATGATTTTACTATTTAGAATTGTCAATGAATATTTTTATGAAATTATATTATTATGGAGAAAGTCTAAATGTTTGAATATAAAACCAATTTTACCTCAATCAAAGCAGGTGACTTTTTTTGTCAACAAAACAAAGAACA[A/T]TCTCACTGAAACCGTGCTCACTGATGATGACTCGTACAATAGAAGGAAACAGCTGATGACACTTTTACAGTAACAATGAAGCATGCGGGCTAAATTAAAAATAATTTTAACCCCGACTCCTGGTCATAACTTGACACCTTATGAAAGAAC
zSNP13890718	zK18E17	181472			8	81.3	5	3440			TCAATCAAAGCAGGTGACTTTTTTTGTCAACAAAACAAAGAACATTCTCACTGAAACCGTGCTCACTGATGATGACTCGTACAATAGAAGGAAACAGCTGATGACACTTTTACAGTAACAATGAAGCATGCGGGCTAAATTAAAAATAAT[A/T]TTAACCCCGACTCCTGGTCATAACTTGACACCTTATGAAAGAACTGCAGAGATTAGAAAGAACAGAAAGAACGTTATTTACATTATTACCTTCAACCAACAGCCCTTAAAGGGTTCAAAGGTTATAATAAACCTGTAAATAATCTTGTAA
zSNP13890721	zK18E17	181496			8	81.3	5	3440			TGTCAACAAAACAAAGAACATTCTCACTGAAACCGTGCTCACTGATGATGACTCGTACAATAGAAGGAAACAGCTGATGACACTTTTACAGTAACAATGAAGCATGCGGGCTAAATTAAAAATAATTTTAACCCCGACTCCTGGTCATAA[C/G]TTGACACCTTATGAAAGAACTGCAGAGATTAGAAAGAACAGAAAGAACGTTATTTACATTATTACCTTCAACCAACAGCCCTTAAAGGGTTCAAAGGTTATAATAAACCTGTAAATAATCTTGTAAATAATCAAGTTTCTTGCACAAACC
zSNP13890713	zK18E17	181379			8	81.3	5	3440			GATTTTACTATTTAGAATTGTCAATGAATATTTTTATGAAATTATATTATTATGGAGAAAGTCTAAATGTTTGAATATAAAACCAATTTTACCTCAATCAAAGCAGGTGACTTTTTTTGTCAACAAAACAAAGAACATTCTCACTGAAAC[A/C]GTGCTCACTGATGATGACTCGTACAATAGAAGGAAACAGCTGATGACACTTTTACAGTAACAATGAAGCATGCGGGCTAAATTAAAAATAATTTTAACCCCGACTCCTGGTCATAACTTGACACCTTATGAAAGAACTGCAGAGATTAGA
zSNP13890715	zK18E17	181453			8	81.3	5	3440			ATATAAAACCAATTTTACCTCAATCAAAGCAGGTGACTTTTTTTGTCAACAAAACAAAGAACATTCTCACTGAAACCGTGCTCACTGATGATGACTCGTACAATAGAAGGAAACAGCTGATGACACTTTTACAGTAACAATGAAGCATGC[A/G]GGCTAAATTAAAAATAATTTTAACCCCGACTCCTGGTCATAACTTGACACCTTATGAAAGAACTGCAGAGATTAGAAAGAACAGAAAGAACGTTATTTACATTATTACCTTCAACCAACAGCCCTTAAAGGGTTCAAAGGTTATAATAAA
zSNP13890733	zK18E17	181720			8	81.3	5	3440			AACAGCCCTTAAAGGGTTCAAAGGTTATAATAAACCTGTAAATAATCTTGTAAATAATCAAGTTTCTTGCACAAACCAATAATTTAGTTTCAGATCACAGTGTCTCAGCTAAGGTAATCTTGGATGGCTTGAGGTTGAGTAAATTCAGTT[T/C]AGTTTTCATTTTTGGGTGAAGTGTAGGCTATACGATGACTCTAATCTGAGCCAAATATGTTTGTGTTCATGTTATACTTGATGTTTAGTTATTTTATTGAACTGTGTAATTTATAGGTGTAAGAATTTAGATTTATTTGAGTCTTCCCAG
zSNP13890769	zK18E17	182263			8	81.3	5	3440			AATTTCTGATTGCATAACAGTGCAGTCGATATTCAGTAAAGCTCTGCTTTAAAGCCAGAGGGCTTTAACCTCATGATAAATAAACACAAGGCTACATAATTCTTAAAACTTTATTGAGTTTTCCTTGCTAAAAAGGGATCCTTTCAACTC[A/G]GGAGACGTGTTACAAAAATAAGCATTTTCACTCATTCGACATGCGACTGCTTCCTTTTGCACCCCTGTCTAACCTTTCCGCAGCAAAGCTCAATGAATATTTAATGAAGCCCCTCTGCGCTTCACAAAAATAAGACACAGAAGGCATCAT
zSNP13890813	zK18E17	182693			8	81.3	5	3440			GCCTTCCCAAAAATATATTACACAAATGCTAAAGGAGTGCTTTACATAGTGTTTCGACGTATGTGTTATATATTAAGATAATAGCCCACTTTTACATATACGTTCTCTGTAGTCCATAGGTTGAACGTCACAAAAAAAAAAATAAAAATC[A/G]ATCCCACTAGCCCCCATTCATGAACATGCAGCTTGAGATGTGTAATCTATGCTAATTTCAACAGTACAAAATGTGGACAGAAAGCATTACTGGAACAAACGTCACATTTTTATCCAAATAATCTGAAAAAATCCTTTCAAAATAAGACAT
zSNP13890748	zK18E17	181890			8	81.3	5	3440			AGTGTAGGCTATACGATGACTCTAATCTGAGCCAAATATGTTTGTGTTCATGTTATACTTGATGTTTAGTTATTTTATTGAACTGTGTAATTTATAGGTGTAAGAATTTAGATTTATTTGAGTCTTCCCAGCAGATTCTGAAAGAAATTT[A/T]AAATTTATTTGGATTTCATTAAGTCATGTAATAAAAAAAATGTAATAAATATGTTCATTTCTTAATGTTTGTATGCAGAGCATTTCAAATCCAGCGGTTAGTGCACACACTAGTGATTTGTAGCTATTAAATAATCGACTGATGTTAGTG
zSNP13890750	zK18E17	181898			8	81.3	5	3440			CTATACGATGACTCTAATCTGAGCCAAATATGTTTGTGTTCATGTTATACTTGATGTTTAGTTATTTTATTGAACTGTGTAATTTATAGGTGTAAGAATTTAGATTTATTTGAGTCTTCCCAGCAGATTCTGAAAGAAATTTAAAATTTA[A/T]TTGGATTTCATTAAGTCATGTAATAAAAAAAATGTAATAAATATGTTCATTTCTTAATGTTTGTATGCAGAGCATTTCAAATCCAGCGGTTAGTGCACACACTAGTGATTTGTAGCTATTAAATAATCGACTGATGTTAGTGTGGTAACC
zSNP13890814	zK18E17	182702			8	81.3	5	3440			AAAATATATTACACAAATGCTAAAGGAGTGCTTTACATAGTGTTTCGACGTATGTGTTATATATTAAGATAATAGCCCACTTTTACATATACGTTCTCTGTAGTCCATAGGTTGAACGTCACAAAAAAAAAAATAAAAATCAATCCCACT[A/C]GCCCCCATTCATGAACATGCAGCTTGAGATGTGTAATCTATGCTAATTTCAACAGTACAAAATGTGGACAGAAAGCATTACTGGAACAAACGTCACATTTTTATCCAAATAATCTGAAAAAATCCTTTCAAAATAAGACATTTACATAAG
zSNP13890827	zK18E17	182829			8	81.3	5	3440			AAAAAATAAAAATCAATCCCACTAGCCCCCATTCATGAACATGCAGCTTGAGATGTGTAATCTATGCTAATTTCAACAGTACAAAATGTGGACAGAAAGCATTACTGGAACAAACGTCACATTTTTATCCAAATAATCTGAAAAAATCCT[T/G]TCAAAATAAGACATTTACATAAGTCATCTTTATGAAATATAAATATTGTAGTAGAATATTCACTAGATTTAATGTACGTTTTCATGTGGTAAGGCACTTTATATAGGCATCGTTGTGTTAAGGCAAAAGCTAACATACAATTTTCATAAC
zSNP13890847	zK18E17	182974			8	81.3	5	3440			ATCCTTTCAAAATAAGACATTTACATAAGTCATCTTTATGAAATATAAATATTGTAGTAGAATATTCACTAGATTTAATGTACGTTTTCATGTGGTAAGGCACTTTATATAGGCATCGTTGTGTTAAGGCAAAAGCTAACATACAATTTT[T/C]ATAACTACCTTCCTGAACATATCACTGCTAATACGATAGCATCTGGATTGGCATTCATCATACAGTATACATATTTTAGATGTGAATAATAGTTCATATTTCTGAACTATTTTTAAGAAAGATCCATGCTTTTGGATCTACTGAATCTGC
zSNP13890815	zK18E17	182703			8	81.3	5	3440			AAATATATTACACAAATGCTAAAGGAGTGCTTTACATAGTGTTTCGACGTATGTGTTATATATTAAGATAATAGCCCACTTTTACATATACGTTCTCTGTAGTCCATAGGTTGAACGTCACAAAAAAAAAAATAAAAATCAATCCCACTA[A/G]CCCCCATTCATGAACATGCAGCTTGAGATGTGTAATCTATGCTAATTTCAACAGTACAAAATGTGGACAGAAAGCATTACTGGAACAAACGTCACATTTTTATCCAAATAATCTGAAAAAATCCTTTCAAAATAAGACATTTACATAAGT
zSNP13890817	zK18E17	182737			8	81.3	5	3440			CATAGTGTTTCGACGTATGTGTTATATATTAAGATAATAGCCCACTTTTACATATACGTTCTCTGTAGTCCATAGGTTGAACGTCACAAAAAAAAAAATAAAAATCAATCCCACTAGCCCCCATTCATGAACATGCAGCTTGAGATGTGT[A/C]ATCTATGCTAATTTCAACAGTACAAAATGTGGACAGAAAGCATTACTGGAACAAACGTCACATTTTTATCCAAATAATCTGAAAAAATCCTTTCAAAATAAGACATTTACATAAGTCATCTTTATGAAATATAAATATTGTAGTAGAATA
zSNP13890747	zK18E17	181885			8	81.3	5	3440			GGTGAAGTGTAGGCTATACGATGACTCTAATCTGAGCCAAATATGTTTGTGTTCATGTTATACTTGATGTTTAGTTATTTTATTGAACTGTGTAATTTATAGGTGTAAGAATTTAGATTTATTTGAGTCTTCCCAGCAGATTCTGAAAGA[A/T]ATTTAAAATTTATTTGGATTTCATTAAGTCATGTAATAAAAAAAATGTAATAAATATGTTCATTTCTTAATGTTTGTATGCAGAGCATTTCAAATCCAGCGGTTAGTGCACACACTAGTGATTTGTAGCTATTAAATAATCGACTGATGT
zSNP13890736	zK18E17	181732			8	81.3	5	3440			AGGGTTCAAAGGTTATAATAAACCTGTAAATAATCTTGTAAATAATCAAGTTTCTTGCACAAACCAATAATTTAGTTTCAGATCACAGTGTCTCAGCTAAGGTAATCTTGGATGGCTTGAGGTTGAGTAAATTCAGTTTAGTTTTCATTT[T/C]TGGGTGAAGTGTAGGCTATACGATGACTCTAATCTGAGCCAAATATGTTTGTGTTCATGTTATACTTGATGTTTAGTTATTTTATTGAACTGTGTAATTTATAGGTGTAAGAATTTAGATTTATTTGAGTCTTCCCAGCAGATTCTGAAA
zSNP13890741	zK18E17	181833			8	81.3	5	3440			GTAATCTTGGATGGCTTGAGGTTGAGTAAATTCAGTTTAGTTTTCATTTTTGGGTGAAGTGTAGGCTATACGATGACTCTAATCTGAGCCAAATATGTTTGTGTTCATGTTATACTTGATGTTTAGTTATTTTATTGAACTGTGTAATTT[A/G]TAGGTGTAAGAATTTAGATTTATTTGAGTCTTCCCAGCAGATTCTGAAAGAAATTTAAAATTTATTTGGATTTCATTAAGTCATGTAATAAAAAAAATGTAATAAATATGTTCATTTCTTAATGTTTGTATGCAGAGCATTTCAAATCCA
zSNP13890734	zK18E17	181722			8	81.3	5	3440			CAGCCCTTAAAGGGTTCAAAGGTTATAATAAACCTGTAAATAATCTTGTAAATAATCAAGTTTCTTGCACAAACCAATAATTTAGTTTCAGATCACAGTGTCTCAGCTAAGGTAATCTTGGATGGCTTGAGGTTGAGTAAATTCAGTTTA[A/G]TTTTCATTTTTGGGTGAAGTGTAGGCTATACGATGACTCTAATCTGAGCCAAATATGTTTGTGTTCATGTTATACTTGATGTTTAGTTATTTTATTGAACTGTGTAATTTATAGGTGTAAGAATTTAGATTTATTTGAGTCTTCCCAGCA
zSNP13890735	zK18E17	181724			8	81.3	5	3440			GCCCTTAAAGGGTTCAAAGGTTATAATAAACCTGTAAATAATCTTGTAAATAATCAAGTTTCTTGCACAAACCAATAATTTAGTTTCAGATCACAGTGTCTCAGCTAAGGTAATCTTGGATGGCTTGAGGTTGAGTAAATTCAGTTTAGT[T/C]TTCATTTTTGGGTGAAGTGTAGGCTATACGATGACTCTAATCTGAGCCAAATATGTTTGTGTTCATGTTATACTTGATGTTTAGTTATTTTATTGAACTGTGTAATTTATAGGTGTAAGAATTTAGATTTATTTGAGTCTTCCCAGCAGA
zSNP13890742	zK18E17	181843			8	81.3	5	3440			ATGGCTTGAGGTTGAGTAAATTCAGTTTAGTTTTCATTTTTGGGTGAAGTGTAGGCTATACGATGACTCTAATCTGAGCCAAATATGTTTGTGTTCATGTTATACTTGATGTTTAGTTATTTTATTGAACTGTGTAATTTATAGGTGTAA[A/G]AATTTAGATTTATTTGAGTCTTCCCAGCAGATTCTGAAAGAAATTTAAAATTTATTTGGATTTCATTAAGTCATGTAATAAAAAAAATGTAATAAATATGTTCATTTCTTAATGTTTGTATGCAGAGCATTTCAAATCCAGCGGTTAGTG
zSNP13890745	zK18E17	181855			8	81.3	5	3440			TGAGTAAATTCAGTTTAGTTTTCATTTTTGGGTGAAGTGTAGGCTATACGATGACTCTAATCTGAGCCAAATATGTTTGTGTTCATGTTATACTTGATGTTTAGTTATTTTATTGAACTGTGTAATTTATAGGTGTAAGAATTTAGATTT[A/C]TTTGAGTCTTCCCAGCAGATTCTGAAAGAAATTTAAAATTTATTTGGATTTCATTAAGTCATGTAATAAAAAAAATGTAATAAATATGTTCATTTCTTAATGTTTGTATGCAGAGCATTTCAAATCCAGCGGTTAGTGCACACACTAGTG
zSNP13890746	zK18E17	181879			8	81.3	5	3440			TTTTTGGGTGAAGTGTAGGCTATACGATGACTCTAATCTGAGCCAAATATGTTTGTGTTCATGTTATACTTGATGTTTAGTTATTTTATTGAACTGTGTAATTTATAGGTGTAAGAATTTAGATTTATTTGAGTCTTCCCAGCAGATTCT[T/G]AAAGAAATTTAAAATTTATTTGGATTTCATTAAGTCATGTAATAAAAAAAATGTAATAAATATGTTCATTTCTTAATGTTTGTATGCAGAGCATTTCAAATCCAGCGGTTAGTGCACACACTAGTGATTTGTAGCTATTAAATAATCGAC
zSNP13890743	zK18E17	181847			8	81.3	5	3440			CTTGAGGTTGAGTAAATTCAGTTTAGTTTTCATTTTTGGGTGAAGTGTAGGCTATACGATGACTCTAATCTGAGCCAAATATGTTTGTGTTCATGTTATACTTGATGTTTAGTTATTTTATTGAACTGTGTAATTTATAGGTGTAAGAAT[T/G]TAGATTTATTTGAGTCTTCCCAGCAGATTCTGAAAGAAATTTAAAATTTATTTGGATTTCATTAAGTCATGTAATAAAAAAAATGTAATAAATATGTTCATTTCTTAATGTTTGTATGCAGAGCATTTCAAATCCAGCGGTTAGTGCACA
zSNP13890744	zK18E17	181850			8	81.3	5	3440			GAGGTTGAGTAAATTCAGTTTAGTTTTCATTTTTGGGTGAAGTGTAGGCTATACGATGACTCTAATCTGAGCCAAATATGTTTGTGTTCATGTTATACTTGATGTTTAGTTATTTTATTGAACTGTGTAATTTATAGGTGTAAGAATTTA[A/G]ATTTATTTGAGTCTTCCCAGCAGATTCTGAAAGAAATTTAAAATTTATTTGGATTTCATTAAGTCATGTAATAAAAAAAATGTAATAAATATGTTCATTTCTTAATGTTTGTATGCAGAGCATTTCAAATCCAGCGGTTAGTGCACACAC
zSNP13890333	zK18E17	174996			8	81.3	5	3440			ATATTTCCGTTTGCGCAAGTTTTTTTTTTCTGAATGACTATAAATGTAAGAATGTCTCTTCTTCATTCAGGTTGAGAATTTAACACATTAATCCTGCTTCTGAATTACAAGTGTGAATTTTTCCTTTATTTGTGGTTTAAAGCTGAGTTT[A/T]GAGCTAGATGTGTCAAAGTTTTGAGTTTTGAAAAGTCCTTTATTATCTTCTGTCAGGTGGATTTTGGCTTTGCCAAGAAGCTGAAGTGTGGCCAGAGGACATGGACATTCTGTGGGACTCCAGAGTATGTGGCGCCTGAGATCATCCTCA
zSNP13890339	zK18E17	175236			8	81.3	5	3440			GGCCAGAGGACATGGACATTCTGTGGGACTCCAGAGTATGTGGCGCCTGAGATCATCCTCAATAAAGGCCACGGGCTTAGTGTCGACTTCTGGTCTTTAGGAATCCTGATATTTGAACTTCTTACTGGAAGGTTTGTTTCAGCTTAACTT[T/C]TTACTTTTTTGTCATAAATACAGTGTGGAGGAAGATGTGCTCTAACTAACAGAGACATATCTGATCTGATTGTTCCTTAAGCCCGCCTTTTACTGGCTCAGATCAGATGATTATATATACATTCATTCTGAAAGGAATTGAGAAGATGGA
zSNP13890268	zK18E17	174641			8	81.3	5	3440			TTAAAAATTATTGCATTATCCGACATTAGTAGCAAAGACATTAATATATAAAGGATGCATAATGAAAAAATGTGATGATTTACTTGTTTAAATTACTATTTAATTAAAGTAGATTTGCATACTATACAGTTTTAGTGCATCATTTAGAGG[T/G]ATACTGAATTTGTTTTGTGGAAGTGATATAATTAAATGCATGTAAATTTTTATATGTATTCATATGATAACGTTTTACACTTTACATTCTTAACCATTTTAAATGTCCTTATTTGCATATTTGCAATGTCACCAATTGGGTGATTGTGGC
zSNP13890294	zK18E17	174841			8	81.3	5	3440			TTATATGTATTCATATGATAACGTTTTACACTTTACATTCTTAACCATTTTAAATGTCCTTATTTGCATATTTGCAATGTCACCAATTGGGTGATTGTGGCATTTGACCTGTTTACATAAAGGCTCTAACATTTTATGTGCTTATGTCAT[A/G]TTACATATTTCCGTTTGCGCAAGTTTTTTTTTTCTGAATGACTATAAATGTAAGAATGTCTCTTCTTCATTCAGGTTGAGAATTTAACACATTAATCCTGCTTCTGAATTACAAGTGTGAATTTTTCCTTTATTTGTGGTTTAAAGCTGA
zSNP13890415	zK18E17	176317			8	81.3	5	3440			GACACACCTAACCTAATGCAAGTTGGAGCAAAACTATGCAAGACACTGATCTTCCAGGACTGAGTGTGGGCATCTGTGATTTACCAACTAACACATCTTTTACTTGGTTTACACTACAAAAATAAGCAGAATAATGTACATTACAGTGCA[A/T]TCCATGCTGTTGCTTACATTAGATTATCTCTAAAATGACCACGCACATAAGAAAAACAGTCAAAATTGTGACATAAATGACAACACAGCATTGTGTTTAATAAATGCTTCCTTACTTTAATTTCTTGGATGTTTACTCTTTTGCATTTGC
zSNP13890422	zK18E17	176348			8	81.3	5	3440			AACTATGCAAGACACTGATCTTCCAGGACTGAGTGTGGGCATCTGTGATTTACCAACTAACACATCTTTTACTTGGTTTACACTACAAAAATAAGCAGAATAATGTACATTACAGTGCATTCCATGCTGTTGCTTACATTAGATTATCTC[T/C]AAAATGACCACGCACATAAGAAAAACAGTCAAAATTGTGACATAAATGACAACACAGCATTGTGTTTAATAAATGCTTCCTTACTTTAATTTCTTGGATGTTTACTCTTTTGCATTTGCTAACGATTTCTATGATGTTAGGAAACATTAT
zSNP13890447	zK18E17	176501			8	81.3	5	3440			AATGACCACGCACATAAGAAAAACAGTCAAAATTGTGACATAAATGACAACACAGCATTGTGTTTAATAAATGCTTCCTTACTTTAATTTCTTGGATGTTTACTCTTTTGCATTTGCTAACGATTTCTATGATGTTAGGAAACATTATAT[A/G]TGCATTTGGCACTTCTAAAGTGGGCATGATCCACAAACACTAACTTTGAGATCTGTGTCAGTGTCACTTAAAGGCATTTCATTTATAATAAGGCAGTATGTTGTTTTTGGTGTTTAGATGGTTTACAGGTTTTAGCTGGAGTGGTCTGAA
zSNP13890383	zK18E17	176135			8	81.3	5	3440			TTATTGTTTTCTTAAAGCCTGCCAAAGGTTATGACAAGTCAAACAGAAAAGAGCCTATTAAATTCAGTCAGAGTAGTGCACCTTTTTCTGCATAGTTCTTTTCTAGATGATTTAGCACAGGGCTGCCCAAACTCAGTCCTGGAGGGTCAG[A/T]GTTCTGCATAGTTTAGCGCCAACCTCAATTGGACACACCTAACCTAATGCAAGTTGGAGCAAAACTATGCAAGACACTGATCTTCCAGGACTGAGTGTGGGCATCTGTGATTTACCAACTAACACATCTTTTACTTGGTTTACACTACAA
zSNP13890373	zK18E17	176047			8	81.3	5	3440			GAAAGTGTTGTGATCTATATACCAAAAATGTACATCATTTTATTTAAAGAGTAAGAATTTCTAACACACATTATTGATCTGAACCAAATTATTGTTTTCTTAAAGCCTGCCAAAGGTTATGACAAGTCAAACAGAAAAGAGCCTATTAAA[A/T]TCAGTCAGAGTAGTGCACCTTTTTCTGCATAGTTCTTTTCTAGATGATTTAGCACAGGGCTGCCCAAACTCAGTCCTGGAGGGTCAGAGTTCTGCATAGTTTAGCGCCAACCTCAATTGGACACACCTAACCTAATGCAAGTTGGAGCAA
zSNP13890248	zK18E17	174463			8	81.3	5	3440			AGCACTGGGGAAAGTTACCTAAATTAATGCATTACAATATCGCCTTACTCGTTTACTGCATTTATAAAAAGTAATGCATTATTTGAATGATATGTCTGAGATGACAAGTCTTAGGCTTAAGGAAATGTAAATTTACATCTGTCTAGTGGA[A/G]GCGCATGTCAAACAAACCTTTTAGACCTTAAAAATTATTGCATTATCCGACATTAGTAGCAAAGACATTAATATATAAAGGATGCATAATGAAAAAATGTGATGATTTACTTGTTTAAATTACTATTTAATTAAAGTAGATTTGCATACT
zSNP13890159	zK18E17	173211			8	81.3	5	3440			GCTAACCACTAAGCCACCTCCCCTTTTCACTTGGTTGTTTTTTTTTATTGCTAAATCCCATCTAAAGGGATCAAATATTTTCAATCTACAACGTGATCTTAAACCTTTTGAATCCACTGTATTTTTGACAATTTCAGAATTTTTTTAACC[A/T]GCTAAAAACACAGATTTGTCACTGTGAAATTATATTATAGCTCAGTGGCTGTTTTAAAATGAATGGCCAAAATATTGATCATCTCCTTTCTCTAAAACGTCTTGCGTGTTCTTTCAGGAGGTCAGGAAGCTGCACTCCACCCAACACACC
zSNP13890160	zK18E17	173246			8	81.3	5	3440			TGTTTTTTTTTATTGCTAAATCCCATCTAAAGGGATCAAATATTTTCAATCTACAACGTGATCTTAAACCTTTTGAATCCACTGTATTTTTGACAATTTCAGAATTTTTTTAACCTGCTAAAAACACAGATTTGTCACTGTGAAATTATA[T/C]TATAGCTCAGTGGCTGTTTTAAAATGAATGGCCAAAATATTGATCATCTCCTTTCTCTAAAACGTCTTGCGTGTTCTTTCAGGAGGTCAGGAAGCTGCACTCCACCCAACACACCAGTGTCACATGACATGATCGAGCTAAAGGAGAGAG
zSNP13890155	zK18E17	173200			8	81.3	5	3440			GAGGCAACAGTGCTAACCACTAAGCCACCTCCCCTTTTCACTTGGTTGTTTTTTTTTATTGCTAAATCCCATCTAAAGGGATCAAATATTTTCAATCTACAACGTGATCTTAAACCTTTTGAATCCACTGTATTTTTGACAATTTCAGAA[-/T]TTTTTTAACCTGCTAAAAACACAGATTTGTCACTGTGAAATTATATTATAGCTCAGTGGCTGTTTTAAAATGAATGGCCAAAATATTGATCATCTCCTTTCTCTAAAACGTCTTGCGTGTTCTTTCAGGAGGTCAGGAAGCTGCACTCCA
zSNP13890157	zK18E17	173206			8	81.3	5	3440			ACAGTGCTAACCACTAAGCCACCTCCCCTTTTCACTTGGTTGTTTTTTTTTATTGCTAAATCCCATCTAAAGGGATCAAATATTTTCAATCTACAACGTGATCTTAAACCTTTTGAATCCACTGTATTTTTGACAATTTCAGAATTTTTT[-/T]AACCTGCTAAAAACACAGATTTGTCACTGTGAAATTATATTATAGCTCAGTGGCTGTTTTAAAATGAATGGCCAAAATATTGATCATCTCCTTTCTCTAAAACGTCTTGCGTGTTCTTTCAGGAGGTCAGGAAGCTGCACTCCACCCAAC
zSNP13890166	zK18E17	173434			8	81.3	5	3440			TATTGATCATCTCCTTTCTCTAAAACGTCTTGCGTGTTCTTTCAGGAGGTCAGGAAGCTGCACTCCACCCAACACACCAGTGTCACATGACATGATCGAGCTAAAGGAGAGAGAGAGCAGCTTTGCATCCACTATACCCTTCACCTGCCT[T/C]GAGGCTATTGCCACTCTGGGAGTCGGAGGCTTTGGCAGAGTTGAACTGGTTAGAAGTTTATTCACAATATTCACACTTCCTCCTCAGGACATAAATCATCATTTACACTGAATAAAAAAGTGATATGAGCAATAATGATGCCAGTTGTGT
zSNP13890223	zK18E17	174155			8	81.3	5	3440			TTGGAGTCTTCTGAGGGACAGGTCAGCTCTACTGCATGGATGTTTTCCGGGATTGAGGAGTATGCTAAAAGTGTCTCCGTGTTAATACAGGGGGAGTTTTGAAGAGTACACTGCAAAGTTCTGCGTGGGCTGTGTAACAGAGGCTTTTGA[A/C]TATCTGCATAATAATGGCATCATATACAGAGACCTAAAGCCTGAGAATCTGATGCTGGACACAGATGGATACGTCAAGTTGGTGAGCTTTAGAGCAGCAAACATCAGTTCGAAATCACTTCAGGGTTTTCCACGCTACAATTAGTTATCC
zSNP13890239	zK18E17	174317			8	81.3	5	3440			TAATGGCATCATATACAGAGACCTAAAGCCTGAGAATCTGATGCTGGACACAGATGGATACGTCAAGTTGGTGAGCTTTAGAGCAGCAAACATCAGTTCGAAATCACTTCAGGGTTTTCCACGCTACAATTAGTTATCCTTGGGGAAGCA[T/C]TGGGGAAAGTTACCTAAATTAATGCATTACAATATCGCCTTACTCGTTTACTGCATTTATAAAAAGTAATGCATTATTTGAATGATATGTCTGAGATGACAAGTCTTAGGCTTAAGGAAATGTAAATTTACATCTGTCTAGTGGAGGCGC
zSNP13890178	zK18E17	173535			8	81.3	5	3440			TAAAGGAGAGAGAGAGCAGCTTTGCATCCACTATACCCTTCACCTGCCTTGAGGCTATTGCCACTCTGGGAGTCGGAGGCTTTGGCAGAGTTGAACTGGTTAGAAGTTTATTCACAATATTCACACTTCCTCCTCAGGACATAAATCATC[A/G]TTTACACTGAATAAAAAAGTGATATGAGCAATAATGATGCCAGTTGTGTTCCAGGTGAAACTGAAGAATGAAAATGTGACATTTGCTCTAAAATGCATCAAGAAACGGCACATTGTGGATAACAGACAAGAAGAGCACATTTACTCTGAG
zSNP13890209	zK18E17	173810			8	81.3	5	3440			GACAAGAAGAGCACATTTACTCTGAGAGGAGGATCTTGCTGGAGACAAACTGTCCTTTCATTGTGAAGTATGTTAGTCTAGCATGATCATACTGTCGTAGAAATGTCTGTTTAGTGACATTTTTAGGAAATATCTTGGTAATTTCATTGT[T/G]AATTGCTTTGAAGAAAAGATATCAACTGACTCCCATGGGTTAATTGTTGAAGAGTGTAACCAAAAATGACATTAAACATGTACTTATTAATGTTTTGATCTAATATATTTTATTTTTGCTCCTAGAATGTATCGCACATACAAAGACAAC
zSNP13892293	zK18E17	200872			8	81.3	5	3440			TAAACAGAAAGTAATGGTCTGGATTAAACATCCTCATGGGGTCTCCTCTTGCCATTTTGCACCACAGGAAAGACGGTTGCCATCGGAGTGACTGCTGTAATGGTAAACATGGCAGACCCTCACAAGAGCCAGAGTCTGTGGAGAAATACC[A/T]TGATGCATGAAATGACAAGTTCAGCTCATGTTCTGTTTGCCTTTTGGATCAAACATTCTAGTCCCGCCTGCCTTTTTCTTGACACAAAAATGTATAGTCTGCACTTTTCTTCTATCCGTATGGTTTGTAGCATATACAAAATGTAAAACT
zSNP13890636	zK18E17	179304			8	81.3	5	3440			GGCATCTTGTGCCACTTAAATGGAGCCTCATCACTAAAGTCAACATTTTCTTTTTTTATATATATAACCAACCCAAACAAACACACTAACACACTGAAAGAGTGGCACAAAGTGAAAATAAAGTGGCATTTTGAAATGACAGAAAATCAC[A/T]TGGTAATCCAACAGCCAGCAGAGTATCAGTAAGATACGTTTTAGAAGTTTCATGCCAGTAATATGGTTTGCTCTGTAATACAGTGATGTATTGTGTGTTATGTGTGTGCGCGCATTGAGCACAGTATAACAGATGACTGGTCAGGAACAC
zSNP13890638	zK18E17	179314			8	81.3	5	3440			GCCACTTAAATGGAGCCTCATCACTAAAGTCAACATTTTCTTTTTTTATATATATAACCAACCCAAACAAACACACTAACACACTGAAAGAGTGGCACAAAGTGAAAATAAAGTGGCATTTTGAAATGACAGAAAATCACTTGGTAATCC[A/T]ACAGCCAGCAGAGTATCAGTAAGATACGTTTTAGAAGTTTCATGCCAGTAATATGGTTTGCTCTGTAATACAGTGATGTATTGTGTGTTATGTGTGTGCGCGCATTGAGCACAGTATAACAGATGACTGGTCAGGAACACTTACTCTGTA
zSNP13890633	zK18E17	179281			8	81.3	5	3440			TGTAAAACAAGTCATCGTCAGATGGCATCTTGTGCCACTTAAATGGAGCCTCATCACTAAAGTCAACATTTTCTTTTTTTATATATATAACCAACCCAAACAAACACACTAACACACTGAAAGAGTGGCACAAAGTGAAAATAAAGTGGC[A/G]TTTTGAAATGACAGAAAATCACTTGGTAATCCAACAGCCAGCAGAGTATCAGTAAGATACGTTTTAGAAGTTTCATGCCAGTAATATGGTTTGCTCTGTAATACAGTGATGTATTGTGTGTTATGTGTGTGCGCGCATTGAGCACAGTAT
zSNP13890635	zK18E17	179301			8	81.3	5	3440			GATGGCATCTTGTGCCACTTAAATGGAGCCTCATCACTAAAGTCAACATTTTCTTTTTTTATATATATAACCAACCCAAACAAACACACTAACACACTGAAAGAGTGGCACAAAGTGAAAATAAAGTGGCATTTTGAAATGACAGAAAAT[T/C]ACTTGGTAATCCAACAGCCAGCAGAGTATCAGTAAGATACGTTTTAGAAGTTTCATGCCAGTAATATGGTTTGCTCTGTAATACAGTGATGTATTGTGTGTTATGTGTGTGCGCGCATTGAGCACAGTATAACAGATGACTGGTCAGGAA
zSNP13890641	zK18E17	179800			8	81.3	5	3440			GTTCTAAGCATCCTACAGGAAGACAGTGGTCGCTATGAGTCTCCATGCAGCAATAAAGAAAAAGGTCTATACTGTAGGTGCGCCAGTGTTCAATGATATGCAGTATAGGTCAATTGGATAAAGTAAATTGGACATAGTGCGTCTGTGTGT[A/G]TGTGTTTGAGAGTGTATGGGTGTTTCCCACCATTGGGTGTTGTAAAGTAGTGCACTCAGTGCAGGGTTTTGGCAGGAAGGGCATTCACCAGTAAAGCATGTGCCAGGGTAACTGGTCAATCATTGCAGTGGCAACGTCTGATAAAGTAGG
zSNP13890650	zK18E17	179887			8	81.3	5	3440			GTTCAATGATATGCAGTATAGGTCAATTGGATAAAGTAAATTGGACATAGTGCGTCTGTGTGTGTGTGTTTGAGAGTGTATGGGTGTTTCCCACCATTGGGTGTTGTAAAGTAGTGCACTCAGTGCAGGGTTTTGGCAGGAAGGGCATTC[A/G]CCAGTAAAGCATGTGCCAGGGTAACTGGTCAATCATTGCAGTGGCAACGTCTGATAAAGTAGGGGATAAGCCAAAGGAAAAAGAGTGAGTGTATATACTGTATATTGCATTGGTGTTGATGCTATAAATATTTTTATATGTATTGTTGTT
zSNP13890656	zK18E17	179950			8	81.3	5	3440			GTGTGTTTGAGAGTGTATGGGTGTTTCCCACCATTGGGTGTTGTAAAGTAGTGCACTCAGTGCAGGGTTTTGGCAGGAAGGGCATTCACCAGTAAAGCATGTGCCAGGGTAACTGGTCAATCATTGCAGTGGCAACGTCTGATAAAGTAG[A/G]GGATAAGCCAAAGGAAAAAGAGTGAGTGTATATACTGTATATTGCATTGGTGTTGATGCTATAAATATTTTTATATGTATTGTTGTTGGTGTGAACGAGCCTTTGGGTCTATTCACCTGAAAATGAAATATTCATTTATTCACCCCCAGG
zSNP13890642	zK18E17	179804			8	81.3	5	3440			TAAGCATCCTACAGGAAGACAGTGGTCGCTATGAGTCTCCATGCAGCAATAAAGAAAAAGGTCTATACTGTAGGTGCGCCAGTGTTCAATGATATGCAGTATAGGTCAATTGGATAAAGTAAATTGGACATAGTGCGTCTGTGTGTGTGT[A/G]TTTGAGAGTGTATGGGTGTTTCCCACCATTGGGTGTTGTAAAGTAGTGCACTCAGTGCAGGGTTTTGGCAGGAAGGGCATTCACCAGTAAAGCATGTGCCAGGGTAACTGGTCAATCATTGCAGTGGCAACGTCTGATAAAGTAGGGGAT
zSNP13890648	zK18E17	179869			8	81.3	5	3440			TACTGTAGGTGCGCCAGTGTTCAATGATATGCAGTATAGGTCAATTGGATAAAGTAAATTGGACATAGTGCGTCTGTGTGTGTGTGTTTGAGAGTGTATGGGTGTTTCCCACCATTGGGTGTTGTAAAGTAGTGCACTCAGTGCAGGGTT[T/G]TGGCAGGAAGGGCATTCACCAGTAAAGCATGTGCCAGGGTAACTGGTCAATCATTGCAGTGGCAACGTCTGATAAAGTAGGGGATAAGCCAAAGGAAAAAGAGTGAGTGTATATACTGTATATTGCATTGGTGTTGATGCTATAAATATT
zSNP13890632	zK18E17	179278			8	81.3	5	3440			GAATGTAAAACAAGTCATCGTCAGATGGCATCTTGTGCCACTTAAATGGAGCCTCATCACTAAAGTCAACATTTTCTTTTTTTATATATATAACCAACCCAAACAAACACACTAACACACTGAAAGAGTGGCACAAAGTGAAAATAAAGT[T/G]GCATTTTGAAATGACAGAAAATCACTTGGTAATCCAACAGCCAGCAGAGTATCAGTAAGATACGTTTTAGAAGTTTCATGCCAGTAATATGGTTTGCTCTGTAATACAGTGATGTATTGTGTGTTATGTGTGTGCGCGCATTGAGCACAG
zSNP13891637	zK18E17	193764			8	81.3	5	3440			CAAGGCTCAGGTTCCCAAGTGAGTGCATCACCAGACAATCTGGGAGAGCTCTGTCATTTAGCGGCTCAAATGTGTGATCGTTGATGATTAAAATGGGAAAGCATTTAGAAAAAAAAAACACACACAAAATGAAATTTGTATTCATAAATG[A/T]ATTTAAATCTTGTTAAACAACTCAAAATAGTTTTACAGTGAAGTCTGAATTAGTATAGAAAATGAAAACCATAGATCAAAACGCACATATGTGCTACTCTACGCATCCAGATGTTGTGCACAAAAGGAAGTCAATAATGTAAGATTAACA
zSNP13891619	zK18E17	193107			8	81.3	5	3440			CATCATATTGTTAGCAATGTATACCGAAGTTTACACTCAGTAAAACTGTTCAAAGACTTTATAAATAAAACGGAAAGTTTTTTTTTTTTTCATTTTAGAGTATTTAAAAATAGAAAATCATTTCACTATATTTTAAATAAGTGTAGCTTC[A/G]GTTAGGATAAGAAAAACTTAATTATTAAATTTGTACAGATTTAGTGATTGTTTCAAATAATATTGTATTGCATAATTATTGATTAAGGACAAAAAGTCCTTATTTTTTTCTTGCAAGTTAGCAATGTGCTGTTCCTACCAGTAATCGCCC
zSNP13891670	zK18E17	194084			8	81.3	5	3440			ATTAGAGACTCTGTGTGTTTTAATACATTTAATTGGAGAGTGGCGTACAGGATCTGGTGGTGGGTTTTCTGATGACGTGATCATAAATGACAACATGCACATATAGGTCAGATTGGACAGGAGTTCGAGTGGAGCTATCGCCAGGTAATT[T/C]CTGTTGGATTACAGAAAATAAATAAATGGTGTTAAAACTGATTAGCCTTTCAAAATGTGAACTCAAATTTTCTACAGAAGAAAATTATGTATTTTCAAGCACCGTAGCAAGATTTAATGGATGCCAAAAAGCTTTTTAGTGGACTGAATC
zSNP13891638	zK18E17	193769			8	81.3	5	3440			CTCAGGTTCCCAAGTGAGTGCATCACCAGACAATCTGGGAGAGCTCTGTCATTTAGCGGCTCAAATGTGTGATCGTTGATGATTAAAATGGGAAAGCATTTAGAAAAAAAAAACACACACAAAATGAAATTTGTATTCATAAATGTATTT[A/T]AATCTTGTTAAACAACTCAAAATAGTTTTACAGTGAAGTCTGAATTAGTATAGAAAATGAAAACCATAGATCAAAACGCACATATGTGCTACTCTACGCATCCAGATGTTGTGCACAAAAGGAAGTCAATAATGTAAGATTAACACTGTT
zSNP13890460	zK18E17	176634			8	81.3	5	3440			GTTAGGAAACATTATATATGCATTTGGCACTTCTAAAGTGGGCATGATCCACAAACACTAACTTTGAGATCTGTGTCAGTGTCACTTAAAGGCATTTCATTTATAATAAGGCAGTATGTTGTTTTTGGTGTTTAGATGGTTTACAGGTTT[T/C]AGCTGGAGTGGTCTGAAAGCCCGAAATCTGATATCACCACTTAAAAGAGAGGTAAGAGACACAAACTCATTGTCTAGAGGTCATTTTAATGTAGTATCATACTGTGCTGTATACTCCACTGTTTACAAGTTTGAAGTTGGCAATGCATTT
zSNP13890627	zK18E17	179214			8	81.3	5	3440			ACTGATACCGCTGTTGATTAGCACCACCTTCTGGACTGATAATCTAAAAAATACAATCTAATAGGAATGTAAAACAAGTCATCGTCAGATGGCATCTTGTGCCACTTAAATGGAGCCTCATCACTAAAGTCAACATTTTCTTTTTTTATA[A/T]ATATAACCAACCCAAACAAACACACTAACACACTGAAAGAGTGGCACAAAGTGAAAATAAAGTGGCATTTTGAAATGACAGAAAATCACTTGGTAATCCAACAGCCAGCAGAGTATCAGTAAGATACGTTTTAGAAGTTTCATGCCAGTA
zSNP13890631	zK18E17	179274			8	81.3	5	3440			ATAGGAATGTAAAACAAGTCATCGTCAGATGGCATCTTGTGCCACTTAAATGGAGCCTCATCACTAAAGTCAACATTTTCTTTTTTTATATATATAACCAACCCAAACAAACACACTAACACACTGAAAGAGTGGCACAAAGTGAAAATA[A/G]AGTGGCATTTTGAAATGACAGAAAATCACTTGGTAATCCAACAGCCAGCAGAGTATCAGTAAGATACGTTTTAGAAGTTTCATGCCAGTAATATGGTTTGCTCTGTAATACAGTGATGTATTGTGTGTTATGTGTGTGCGCGCATTGAGC
zSNP13890481	zK18E17	177323			8	81.3	5	3440			ACACATCCCATAATTTGTAAAATATCAAAAATACCAAATTGTTGATATGTCGATTTTATGGTTTAAGTACCGGACTTACTACATATACTATGAAAAATCAGAAAATAAGAAGTGTAAGACCAATGTATTTAAAAATATTCAGAATAAAAA[A/T]TTTTGAATACTAAACTATCTTTATTTAGAAAAAAAATATTTCAGATTGTCATTTAACATGTTTTCTAGTTTGTTTATTTTTACAATAAAACCAAAATCAAGTGTAGTTTTTTTTGTGTAAATCAACAATAATGTATGTGTAACAATTATA
zSNP13890490	zK18E17	177430			8	81.3	5	3440			AGAAGTGTAAGACCAATGTATTTAAAAATATTCAGAATAAAAATTTTTGAATACTAAACTATCTTTATTTAGAAAAAAAATATTTCAGATTGTCATTTAACATGTTTTCTAGTTTGTTTATTTTTACAATAAAACCAAAATCAAGTGTAG[-/T]TTTTTTTGTGTAAATCAACAATAATGTATGTGTAACAATTATATAAAACAGTCTTTATTTAAAACAGTAAAAACATGGTCAACCATTTGTTTGAGCATGCAGTAAAATGGTTAAAATGGAAAACCCTTATTGACCTCAAACTTTTGAACA
zSNP13891084	zK18E17	186601			8	81.3	5	3440			ATATTTATGTGCCTGCTGCTGCCATGGTACATCAGACAAATGTCTTGATTATTACACCGGAGTGAGAGAATAGTTCCTTGCCATATTAGCCTAGAAAATAGCAACTTTTTATTTTTCAAAGATCTTAGTACATGATGTAACTACAGAAGA[A/C]TTGAGCTTTACAAAAAAAAAATTATCAAATGCTTGTTTTTGTTTTTGAGTGAGATGCTAATGGTCTAATGCGGTCTAATTATATATGTTAAGTTAAGCTAAAGGTGCTCCTGCTAGACCAGGGAATCGACTGAATGGATTCAAAAATGGA
zSNP13891079	zK18E17	186482			8	81.3	5	3440			TAAGGAAATTTCTGTAATTTAATGTCCATTATTTTACGGTAAATTTCTGTACCCCAGCTGCCGTAAATAAACTGTAAAATTACGGATTGTTTTATAGTGTAGGTAACCATTCTTGCATAATATTTATGTGCCTGCTGCTGCCATGGTACA[T/G]CAGACAAATGTCTTGATTATTACACCGGAGTGAGAGAATAGTTCCTTGCCATATTAGCCTAGAAAATAGCAACTTTTTATTTTTCAAAGATCTTAGTACATGATGTAACTACAGAAGAATTGAGCTTTACAAAAAAAAAATTATCAAATG
zSNP13891087	zK18E17	186616			8	81.3	5	3440			CTGCTGCCATGGTACATCAGACAAATGTCTTGATTATTACACCGGAGTGAGAGAATAGTTCCTTGCCATATTAGCCTAGAAAATAGCAACTTTTTATTTTTCAAAGATCTTAGTACATGATGTAACTACAGAAGAATTGAGCTTTACAAA[A/G]AAAAAATTATCAAATGCTTGTTTTTGTTTTTGAGTGAGATGCTAATGGTCTAATGCGGTCTAATTATATATGTTAAGTTAAGCTAAAGGTGCTCCTGCTAGACCAGGGAATCGACTGAATGGATTCAAAAATGGAAAAAACTCAACTGTT
zSNP13891086	zK18E17	186613			8	81.3	5	3440			CTGCTGCTGCCATGGTACATCAGACAAATGTCTTGATTATTACACCGGAGTGAGAGAATAGTTCCTTGCCATATTAGCCTAGAAAATAGCAACTTTTTATTTTTCAAAGATCTTAGTACATGATGTAACTACAGAAGAATTGAGCTTTAC[-/A]AAAAAAAAATTATCAAATGCTTGTTTTTGTTTTTGAGTGAGATGCTAATGGTCTAATGCGGTCTAATTATATATGTTAAGTTAAGCTAAAGGTGCTCCTGCTAGACCAGGGAATCGACTGAATGGATTCAAAAATGGAAAAAACTCAACT
zSNP13891078	zK18E17	186441			8	81.3	5	3440			AGCACAGGTTGAATTACTAAAATTTACCAGAAATTTCAATTTAAGGAAATTTCTGTAATTTAATGTCCATTATTTTACGGTAAATTTCTGTACCCCAGCTGCCGTAAATAAACTGTAAAATTACGGATTGTTTTATAGTGTAGGTAACCA[T/G]TCTTGCATAATATTTATGTGCCTGCTGCTGCCATGGTACATCAGACAAATGTCTTGATTATTACACCGGAGTGAGAGAATAGTTCCTTGCCATATTAGCCTAGAAAATAGCAACTTTTTATTTTTCAAAGATCTTAGTACATGATGTAAC
zSNP13891075	zK18E17	186420			8	81.3	5	3440			TACAGAAATTTACTGTAAAATAGCACAGGTTGAATTACTAAAATTTACCAGAAATTTCAATTTAAGGAAATTTCTGTAATTTAATGTCCATTATTTTACGGTAAATTTCTGTACCCCAGCTGCCGTAAATAAACTGTAAAATTACGGATT[T/G]TTTTATAGTGTAGGTAACCATTCTTGCATAATATTTATGTGCCTGCTGCTGCCATGGTACATCAGACAAATGTCTTGATTATTACACCGGAGTGAGAGAATAGTTCCTTGCCATATTAGCCTAGAAAATAGCAACTTTTTATTTTTCAAA
zSNP13891074	zK18E17	186403			8	81.3	5	3440			AATAGCAGCTGTTAAATTACAGAAATTTACTGTAAAATAGCACAGGTTGAATTACTAAAATTTACCAGAAATTTCAATTTAAGGAAATTTCTGTAATTTAATGTCCATTATTTTACGGTAAATTTCTGTACCCCAGCTGCCGTAAATAAA[T/C]TGTAAAATTACGGATTGTTTTATAGTGTAGGTAACCATTCTTGCATAATATTTATGTGCCTGCTGCTGCCATGGTACATCAGACAAATGTCTTGATTATTACACCGGAGTGAGAGAATAGTTCCTTGCCATATTAGCCTAGAAAATAGCA
zSNP13891077	zK18E17	186430			8	81.3	5	3440			TACTGTAAAATAGCACAGGTTGAATTACTAAAATTTACCAGAAATTTCAATTTAAGGAAATTTCTGTAATTTAATGTCCATTATTTTACGGTAAATTTCTGTACCCCAGCTGCCGTAAATAAACTGTAAAATTACGGATTGTTTTATAGT[T/G]TAGGTAACCATTCTTGCATAATATTTATGTGCCTGCTGCTGCCATGGTACATCAGACAAATGTCTTGATTATTACACCGGAGTGAGAGAATAGTTCCTTGCCATATTAGCCTAGAAAATAGCAACTTTTTATTTTTCAAAGATCTTAGTA
zSNP13891076	zK18E17	186425			8	81.3	5	3440			AAATTTACTGTAAAATAGCACAGGTTGAATTACTAAAATTTACCAGAAATTTCAATTTAAGGAAATTTCTGTAATTTAATGTCCATTATTTTACGGTAAATTTCTGTACCCCAGCTGCCGTAAATAAACTGTAAAATTACGGATTGTTTT[A/T]TAGTGTAGGTAACCATTCTTGCATAATATTTATGTGCCTGCTGCTGCCATGGTACATCAGACAAATGTCTTGATTATTACACCGGAGTGAGAGAATAGTTCCTTGCCATATTAGCCTAGAAAATAGCAACTTTTTATTTTTCAAAGATCT
zSNP13891088	zK18E17	186617			8	81.3	5	3440			TGCTGCCATGGTACATCAGACAAATGTCTTGATTATTACACCGGAGTGAGAGAATAGTTCCTTGCCATATTAGCCTAGAAAATAGCAACTTTTTATTTTTCAAAGATCTTAGTACATGATGTAACTACAGAAGAATTGAGCTTTACAAAA[A/G]AAAAATTATCAAATGCTTGTTTTTGTTTTTGAGTGAGATGCTAATGGTCTAATGCGGTCTAATTATATATGTTAAGTTAAGCTAAAGGTGCTCCTGCTAGACCAGGGAATCGACTGAATGGATTCAAAAATGGAAAAAACTCAACTGTTT
zSNP13891110	zK18E17	186801			8	81.3	5	3440			TGAGATGCTAATGGTCTAATGCGGTCTAATTATATATGTTAAGTTAAGCTAAAGGTGCTCCTGCTAGACCAGGGAATCGACTGAATGGATTCAAAAATGGAAAAAACTCAACTGTTTACCTCTAGAAGACTGTAAAATAAGCCAATTTCC[A/T]AAAAAGTGGAGTAATCCTTTAAATGGTACCACATATTAGCTTCTTGCTAACTTTAAGGTAAATCCTAAATAACTGACTAAAAAACACGTGGATTTCTGTAAAGTAGACAACTTACCTTTGGCATGGGGAACTGACATGATCCAGAACAGT
zSNP13891108	zK18E17	186777			8	81.3	5	3440			CAAATGCTTGTTTTTGTTTTTGAGTGAGATGCTAATGGTCTAATGCGGTCTAATTATATATGTTAAGTTAAGCTAAAGGTGCTCCTGCTAGACCAGGGAATCGACTGAATGGATTCAAAAATGGAAAAAACTCAACTGTTTACCTCTAGA[A/G]GACTGTAAAATAAGCCAATTTCCTAAAAAGTGGAGTAATCCTTTAAATGGTACCACATATTAGCTTCTTGCTAACTTTAAGGTAAATCCTAAATAACTGACTAAAAAACACGTGGATTTCTGTAAAGTAGACAACTTACCTTTGGCATGG
zSNP13891211	zK18E17	188722			8	81.3	5	3440			ATGCAACAAAAAAGACTATTGTACATTCTGTGCTGAATAGTATTTTCTCTACTTAAGCAACAGATAAAGAAATCAGCGCAAATACAAGCACACGAGACCACGAACTAAACACCAGAGGGCGCTATAGGTGCATGGGCTGCCATGTCTAAT[C/G]AATAAGCCACTTTAGCCGTTTTTTTCAGTCGCTTATAGGCTAAATGTGTGAAGTCGGGGCAGCGCTATTTAGTGGATTTTCTGTCTAGCGGTGCGCAAACAACTCATTAAAGCAAAGTTGAACTCTGCCCAATGCCATTATAAGTCTTTT
zSNP13891172	zK18E17	188117			8	81.3	5	3440			AAACCTCACAGAAAACCTGTAGCAAATTTTGAATGTGAAAAGACCCTGTTAAGTATGATTCTTAAATGTTATGAATTACGAGGACACAATGCATGTTCTTATAACTCAACTTAATAGAGTGTAAGGTCATGTCATTATACACATTTCTGT[T/G]CTTGTAAGCAACCAAAACCAGTACAAACACACAAAACATGACTTTAAAAATTGAAGTAGTCCTGAAACACTTGTGTAGTTGATGAAACCATGTTTATTTACCTATATTGTTTGGTACTGTGCCCAAGCAGAATCCTAATGTAGCTAAATC
zSNP13891107	zK18E17	186776			8	81.3	5	3440			TCAAATGCTTGTTTTTGTTTTTGAGTGAGATGCTAATGGTCTAATGCGGTCTAATTATATATGTTAAGTTAAGCTAAAGGTGCTCCTGCTAGACCAGGGAATCGACTGAATGGATTCAAAAATGGAAAAAACTCAACTGTTTACCTCTAG[A/G]AGACTGTAAAATAAGCCAATTTCCTAAAAAGTGGAGTAATCCTTTAAATGGTACCACATATTAGCTTCTTGCTAACTTTAAGGTAAATCCTAAATAACTGACTAAAAAACACGTGGATTTCTGTAAAGTAGACAACTTACCTTTGGCATG
zSNP13891101	zK18E17	186724			8	81.3	5	3440			CTTAGTACATGATGTAACTACAGAAGAATTGAGCTTTACAAAAAAAAAATTATCAAATGCTTGTTTTTGTTTTTGAGTGAGATGCTAATGGTCTAATGCGGTCTAATTATATATGTTAAGTTAAGCTAAAGGTGCTCCTGCTAGACCAGG[A/G]AATCGACTGAATGGATTCAAAAATGGAAAAAACTCAACTGTTTACCTCTAGAAGACTGTAAAATAAGCCAATTTCCTAAAAAGTGGAGTAATCCTTTAAATGGTACCACATATTAGCTTCTTGCTAACTTTAAGGTAAATCCTAAATAAC
zSNP13891089	zK18E17	186622			8	81.3	5	3440			CCATGGTACATCAGACAAATGTCTTGATTATTACACCGGAGTGAGAGAATAGTTCCTTGCCATATTAGCCTAGAAAATAGCAACTTTTTATTTTTCAAAGATCTTAGTACATGATGTAACTACAGAAGAATTGAGCTTTACAAAAAAAAA[-/A]TTATCAAATGCTTGTTTTTGTTTTTGAGTGAGATGCTAATGGTCTAATGCGGTCTAATTATATATGTTAAGTTAAGCTAAAGGTGCTCCTGCTAGACCAGGGAATCGACTGAATGGATTCAAAAATGGAAAAAACTCAACTGTTTACCTC
zSNP13891105	zK18E17	186759			8	81.3	5	3440			TTACAAAAAAAAAATTATCAAATGCTTGTTTTTGTTTTTGAGTGAGATGCTAATGGTCTAATGCGGTCTAATTATATATGTTAAGTTAAGCTAAAGGTGCTCCTGCTAGACCAGGGAATCGACTGAATGGATTCAAAAATGGAAAAAACT[T/C]AACTGTTTACCTCTAGAAGACTGTAAAATAAGCCAATTTCCTAAAAAGTGGAGTAATCCTTTAAATGGTACCACATATTAGCTTCTTGCTAACTTTAAGGTAAATCCTAAATAACTGACTAAAAAACACGTGGATTTCTGTAAAGTAGAC
zSNP13891102	zK18E17	186728			8	81.3	5	3440			GTACATGATGTAACTACAGAAGAATTGAGCTTTACAAAAAAAAAATTATCAAATGCTTGTTTTTGTTTTTGAGTGAGATGCTAATGGTCTAATGCGGTCTAATTATATATGTTAAGTTAAGCTAAAGGTGCTCCTGCTAGACCAGGGAAT[A/C]GACTGAATGGATTCAAAAATGGAAAAAACTCAACTGTTTACCTCTAGAAGACTGTAAAATAAGCCAATTTCCTAAAAAGTGGAGTAATCCTTTAAATGGTACCACATATTAGCTTCTTGCTAACTTTAAGGTAAATCCTAAATAACTGAC
zSNP13891073	zK18E17	186393			8	81.3	5	3440			AAAAAAGTATAATAGCAGCTGTTAAATTACAGAAATTTACTGTAAAATAGCACAGGTTGAATTACTAAAATTTACCAGAAATTTCAATTTAAGGAAATTTCTGTAATTTAATGTCCATTATTTTACGGTAAATTTCTGTACCCCAGCTGC[T/C]GTAAATAAACTGTAAAATTACGGATTGTTTTATAGTGTAGGTAACCATTCTTGCATAATATTTATGTGCCTGCTGCTGCCATGGTACATCAGACAAATGTCTTGATTATTACACCGGAGTGAGAGAATAGTTCCTTGCCATATTAGCCTA
zSNP13890971	zK18E17	185270			8	81.3	5	3440			CATAAGAAATTGAGCTAAAATTAAAAATAAAATGCAAAAATAAAAATGACTTCAAAATATTAATACAAATAATAAAATAATACTACTTATACATTTCTGTCCAATAAACAATAAATTGTACAAATATGTTTAAATTCTTGTACGAATTTT[A/T]ATATTTCTATAGGTCCGGTCCTTTTTCTATATCATTCCATCAAAATAAACTAAAAATAAAACATGGAAATCAATTATTTTGAACTTATATGCAGTAATACAATGTACAGTATGAGAAATAGAAATTGATTTGACATCATTATTTCATTTG
zSNP13890970	zK18E17	185256			8	81.3	5	3440			ATTTCATATAAGCGCATAAGAAATTGAGCTAAAATTAAAAATAAAATGCAAAAATAAAAATGACTTCAAAATATTAATACAAATAATAAAATAATACTACTTATACATTTCTGTCCAATAAACAATAAATTGTACAAATATGTTTAAATT[A/C]TTGTACGAATTTTAATATTTCTATAGGTCCGGTCCTTTTTCTATATCATTCCATCAAAATAAACTAAAAATAAAACATGGAAATCAATTATTTTGAACTTATATGCAGTAATACAATGTACAGTATGAGAAATAGAAATTGATTTGACAT
zSNP13890976	zK18E17	185364			8	81.3	5	3440			TTCTGTCCAATAAACAATAAATTGTACAAATATGTTTAAATTCTTGTACGAATTTTAATATTTCTATAGGTCCGGTCCTTTTTCTATATCATTCCATCAAAATAAACTAAAAATAAAACATGGAAATCAATTATTTTGAACTTATATGCA[A/G]TAATACAATGTACAGTATGAGAAATAGAAATTGATTTGACATCATTATTTCATTTGTCCTATTAAATATTGTTCTCTGTGTTTTTAAACATTATCTTTCAATAACTGTTTTTGGCGTAGGAAATGCACTATTAAATATGCACCACTGGTG
zSNP13890972	zK18E17	185271			8	81.3	5	3440			ATAAGAAATTGAGCTAAAATTAAAAATAAAATGCAAAAATAAAAATGACTTCAAAATATTAATACAAATAATAAAATAATACTACTTATACATTTCTGTCCAATAAACAATAAATTGTACAAATATGTTTAAATTCTTGTACGAATTTTA[A/T]TATTTCTATAGGTCCGGTCCTTTTTCTATATCATTCCATCAAAATAAACTAAAAATAAAACATGGAAATCAATTATTTTGAACTTATATGCAGTAATACAATGTACAGTATGAGAAATAGAAATTGATTTGACATCATTATTTCATTTGT
zSNP13890961	zK18E17	185142			8	81.3	5	3440			TGAAAAAAGCTGAAATAAAATGTAAATTCTAGTTGCAACTAACTGAAATAAGTGCTAAAATGACTTGATAAAACTAGAATAAAATAAAATATTTATATAATATAAACTAATTAAATTTCATATAAGCGCATAAGAAATTGAGCTAAAATT[A/T]AAAATAAAATGCAAAAATAAAAATGACTTCAAAATATTAATACAAATAATAAAATAATACTACTTATACATTTCTGTCCAATAAACAATAAATTGTACAAATATGTTTAAATTCTTGTACGAATTTTAATATTTCTATAGGTCCGGTCCT
zSNP13890965	zK18E17	185207			8	81.3	5	3440			TGATAAAACTAGAATAAAATAAAATATTTATATAATATAAACTAATTAAATTTCATATAAGCGCATAAGAAATTGAGCTAAAATTAAAAATAAAATGCAAAAATAAAAATGACTTCAAAATATTAATACAAATAATAAAATAATACTACT[A/T]ATACATTTCTGTCCAATAAACAATAAATTGTACAAATATGTTTAAATTCTTGTACGAATTTTAATATTTCTATAGGTCCGGTCCTTTTTCTATATCATTCCATCAAAATAAACTAAAAATAAAACATGGAAATCAATTATTTTGAACTTA
zSNP13890963	zK18E17	185168			8	81.3	5	3440			TTCTAGTTGCAACTAACTGAAATAAGTGCTAAAATGACTTGATAAAACTAGAATAAAATAAAATATTTATATAATATAAACTAATTAAATTTCATATAAGCGCATAAGAAATTGAGCTAAAATTAAAAATAAAATGCAAAAATAAAAATG[A/T]CTTCAAAATATTAATACAAATAATAAAATAATACTACTTATACATTTCTGTCCAATAAACAATAAATTGTACAAATATGTTTAAATTCTTGTACGAATTTTAATATTTCTATAGGTCCGGTCCTTTTTCTATATCATTCCATCAAAATAA
zSNP13890962	zK18E17	185167			8	81.3	5	3440			ATTCTAGTTGCAACTAACTGAAATAAGTGCTAAAATGACTTGATAAAACTAGAATAAAATAAAATATTTATATAATATAAACTAATTAAATTTCATATAAGCGCATAAGAAATTGAGCTAAAATTAAAAATAAAATGCAAAAATAAAAAT[A/G]ACTTCAAAATATTAATACAAATAATAAAATAATACTACTTATACATTTCTGTCCAATAAACAATAAATTGTACAAATATGTTTAAATTCTTGTACGAATTTTAATATTTCTATAGGTCCGGTCCTTTTTCTATATCATTCCATCAAAATA
zSNP13890967	zK18E17	185224			8	81.3	5	3440			AATAAAATATTTATATAATATAAACTAATTAAATTTCATATAAGCGCATAAGAAATTGAGCTAAAATTAAAAATAAAATGCAAAAATAAAAATGACTTCAAAATATTAATACAAATAATAAAATAATACTACTTATACATTTCTGTCCAA[A/T]AAACAATAAATTGTACAAATATGTTTAAATTCTTGTACGAATTTTAATATTTCTATAGGTCCGGTCCTTTTTCTATATCATTCCATCAAAATAAACTAAAAATAAAACATGGAAATCAATTATTTTGAACTTATATGCAGTAATACAATG
zSNP13890979	zK18E17	185394			8	81.3	5	3440			TATGTTTAAATTCTTGTACGAATTTTAATATTTCTATAGGTCCGGTCCTTTTTCTATATCATTCCATCAAAATAAACTAAAAATAAAACATGGAAATCAATTATTTTGAACTTATATGCAGTAATACAATGTACAGTATGAGAAATAGAA[A/G]TTGATTTGACATCATTATTTCATTTGTCCTATTAAATATTGTTCTCTGTGTTTTTAAACATTATCTTTCAATAACTGTTTTTGGCGTAGGAAATGCACTATTAAATATGCACCACTGGTGCTGATAAATGATTAATAATTGATTCAACTG
zSNP13891061	zK18E17	186158			8	81.3	5	3440			TAGCGGAGCACTTTTAGCTTAGCTTAGCATAGATCATTGAATCTGATTAGACCATTAGCATCTTAAACAATGACATTTTGTTGTTGCATCATGTACTTAGACCTATGGAAAATGAAAAGGTGCAATTTTTAGGTCGATATGGCTAGGAAC[T/C]ATACTATCTTTTTAGTGCCTAGCTACACTGTAAAAAAAATGTGTAATTTTACGTTTTTTTTCTAGAAGCTGGGGTGCCGGAAAAAAAAAAGTATAATAGCAGCTGTTAAATTACAGAAATTTACTGTAAAATAGCACAGGTTGAATTACT
zSNP13891059	zK18E17	186142			8	81.3	5	3440			TTTCATTCAGCTGATCTAGCGGAGCACTTTTAGCTTAGCTTAGCATAGATCATTGAATCTGATTAGACCATTAGCATCTTAAACAATGACATTTTGTTGTTGCATCATGTACTTAGACCTATGGAAAATGAAAAGGTGCAATTTTTAGGT[A/C]GATATGGCTAGGAACTATACTATCTTTTTAGTGCCTAGCTACACTGTAAAAAAAATGTGTAATTTTACGTTTTTTTTCTAGAAGCTGGGGTGCCGGAAAAAAAAAAGTATAATAGCAGCTGTTAAATTACAGAAATTTACTGTAAAATAG
zSNP13891072	zK18E17	186239			8	81.3	5	3440			TGTTGCATCATGTACTTAGACCTATGGAAAATGAAAAGGTGCAATTTTTAGGTCGATATGGCTAGGAACTATACTATCTTTTTAGTGCCTAGCTACACTGTAAAAAAAATGTGTAATTTTACGTTTTTTTTCTAGAAGCTGGGGTGCCGG[A/G]AAAAAAAAAGTATAATAGCAGCTGTTAAATTACAGAAATTTACTGTAAAATAGCACAGGTTGAATTACTAAAATTTACCAGAAATTTCAATTTAAGGAAATTTCTGTAATTTAATGTCCATTATTTTACGGTAAATTTCTGTACCCCAGC
zSNP13891066	zK18E17	186179			8	81.3	5	3440			GCTTAGCATAGATCATTGAATCTGATTAGACCATTAGCATCTTAAACAATGACATTTTGTTGTTGCATCATGTACTTAGACCTATGGAAAATGAAAAGGTGCAATTTTTAGGTCGATATGGCTAGGAACTATACTATCTTTTTAGTGCCT[A/T]GCTACACTGTAAAAAAAATGTGTAATTTTACGTTTTTTTTCTAGAAGCTGGGGTGCCGGAAAAAAAAAAGTATAATAGCAGCTGTTAAATTACAGAAATTTACTGTAAAATAGCACAGGTTGAATTACTAAAATTTACCAGAAATTTCAA
zSNP13891056	zK18E17	186132			8	81.3	5	3440			CTTTTGCCATTTTCATTCAGCTGATCTAGCGGAGCACTTTTAGCTTAGCTTAGCATAGATCATTGAATCTGATTAGACCATTAGCATCTTAAACAATGACATTTTGTTGTTGCATCATGTACTTAGACCTATGGAAAATGAAAAGGTGCA[A/T]TTTTTAGGTCGATATGGCTAGGAACTATACTATCTTTTTAGTGCCTAGCTACACTGTAAAAAAAATGTGTAATTTTACGTTTTTTTTCTAGAAGCTGGGGTGCCGGAAAAAAAAAAGTATAATAGCAGCTGTTAAATTACAGAAATTTAC
zSNP13890991	zK18E17	185480			8	81.3	5	3440			AACATGGAAATCAATTATTTTGAACTTATATGCAGTAATACAATGTACAGTATGAGAAATAGAAATTGATTTGACATCATTATTTCATTTGTCCTATTAAATATTGTTCTCTGTGTTTTTAAACATTATCTTTCAATAACTGTTTTTGGC[A/G]TAGGAAATGCACTATTAAATATGCACCACTGGTGCTGATAAATGATTAATAATTGATTCAACTGTGCTACCCTAATGTGCTGAAATGAGTAAACTTCTACTTTTTTTGTTTTGAATATTTATCATCAAACAAATACATTATAAAGTAAAA
zSNP13890980	zK18E17	185420			8	81.3	5	3440			AATATTTCTATAGGTCCGGTCCTTTTTCTATATCATTCCATCAAAATAAACTAAAAATAAAACATGGAAATCAATTATTTTGAACTTATATGCAGTAATACAATGTACAGTATGAGAAATAGAAATTGATTTGACATCATTATTTCATTT[C/G]TCCTATTAAATATTGTTCTCTGTGTTTTTAAACATTATCTTTCAATAACTGTTTTTGGCGTAGGAAATGCACTATTAAATATGCACCACTGGTGCTGATAAATGATTAATAATTGATTCAACTGTGCTACCCTAATGTGCTGAAATGAGT
zSNP13891037	zK18E17	186015			8	81.3	5	3440			ATCTTTGCTTTTCTCTACTGCTGTGGTCAAGTATATGACAGACAAGCATATTAAAGAAACACTCAACTTTTTTAGAAATAGGTGCATTTTTCAAGTCACCTAGAGTTGAACAAATGACTTTTGCCATTTTCATTCAGCTGATCTAGCGGA[T/G]CACTTTTAGCTTAGCTTAGCATAGATCATTGAATCTGATTAGACCATTAGCATCTTAAACAATGACATTTTGTTGTTGCATCATGTACTTAGACCTATGGAAAATGAAAAGGTGCAATTTTTAGGTCGATATGGCTAGGAACTATACTAT
zSNP13891003	zK18E17	185648			8	81.3	5	3440			AATATGCACCACTGGTGCTGATAAATGATTAATAATTGATTCAACTGTGCTACCCTAATGTGCTGAAATGAGTAAACTTCTACTTTTTTTGTTTTGAATATTTATCATCAAACAAATACATTATAAAGTAAAACCTCTATTTATTTAGGT[A/C]AGATTGTAGCACAGAAAACACCCCAGATGAAAGGCCTTTGGTAGAAATCTCTTACAGTGGCAGTTTTATGATGACAAACGACATGTACGGTGTGATAATGGATACTGAATGAACTGCTGTTCTGCCCGCAGTGTCAACTGGAAAGATTTA
zSNP13890927	zK18E17	184352			8	81.3	5	3440			TGAAGGGAGAGGGAAAGAGGTTAAGCACATTTGATTTCAGGAGGTGTGTTTAAAAAACATGTTTGTATTGTTCTAGGTTTGTAATATCAATGATCCGGTGTCTGTATTGTTTTACTCAGAATTATTCAAAGTTAGTCCTGCTATGTGATG[C/G]CTGTTGTTGAACATTTTTGAGTTTAATCAAAATGAACTGAAAGGTCATTTTTAAGTAATATTACAGTGTTGGAATTAGGCATGACACGATAACCATTTTCAAGGTATACTTTGGTTTGGAAAAGTCAAAATAAATATACCGTTCCTAAGG
zSNP13890933	zK18E17	184883			8	81.3	5	3440			AGTTTTAGTTTTTACCCACACATTTAAAAACAACATATTTTAGAGCAGTAATCACGATATGGTGAAAGCGTGATATTTATATCCAAGGTTATCATACTAACAGAATCTTATACCGGCCCACGCCTAGTTGGAACATCAAGTTGAATTTTA[T/C]AAAACCACAAAAATGTAGTTTACATGTGGTAATACGTTTATTTTACTAAAACTATTTAAAAGTGTTTACGATTTTTTTCCTCAACATTTTAGAAATGTATTTATTTGTTGAAAAAAGCTGAAATAAAATGTAAATTCTAGTTGCAACTAA
zSNP13890925	zK18E17	184333			8	81.3	5	3440			ATTGGAAGGTTTCAGAGACTGAAGGGAGAGGGAAAGAGGTTAAGCACATTTGATTTCAGGAGGTGTGTTTAAAAAACATGTTTGTATTGTTCTAGGTTTGTAATATCAATGATCCGGTGTCTGTATTGTTTTACTCAGAATTATTCAAAG[A/T]TAGTCCTGCTATGTGATGCCTGTTGTTGAACATTTTTGAGTTTAATCAAAATGAACTGAAAGGTCATTTTTAAGTAATATTACAGTGTTGGAATTAGGCATGACACGATAACCATTTTCAAGGTATACTTTGGTTTGGAAAAGTCAAAAT
zSNP13890926	zK18E17	184334			8	81.3	5	3440			TTGGAAGGTTTCAGAGACTGAAGGGAGAGGGAAAGAGGTTAAGCACATTTGATTTCAGGAGGTGTGTTTAAAAAACATGTTTGTATTGTTCTAGGTTTGTAATATCAATGATCCGGTGTCTGTATTGTTTTACTCAGAATTATTCAAAGT[T/C]AGTCCTGCTATGTGATGCCTGTTGTTGAACATTTTTGAGTTTAATCAAAATGAACTGAAAGGTCATTTTTAAGTAATATTACAGTGTTGGAATTAGGCATGACACGATAACCATTTTCAAGGTATACTTTGGTTTGGAAAAGTCAAAATA
zSNP13890934	zK18E17	184887			8	81.3	5	3440			TTAGTTTTTACCCACACATTTAAAAACAACATATTTTAGAGCAGTAATCACGATATGGTGAAAGCGTGATATTTATATCCAAGGTTATCATACTAACAGAATCTTATACCGGCCCACGCCTAGTTGGAACATCAAGTTGAATTTTACAAA[A/C]CCACAAAAATGTAGTTTACATGTGGTAATACGTTTATTTTACTAAAACTATTTAAAAGTGTTTACGATTTTTTTCCTCAACATTTTAGAAATGTATTTATTTGTTGAAAAAAGCTGAAATAAAATGTAAATTCTAGTTGCAACTAACTGA
zSNP13890942	zK18E17	184952			8	81.3	5	3440			GTGATATTTATATCCAAGGTTATCATACTAACAGAATCTTATACCGGCCCACGCCTAGTTGGAACATCAAGTTGAATTTTACAAAACCACAAAAATGTAGTTTACATGTGGTAATACGTTTATTTTACTAAAACTATTTAAAAGTGTTTA[A/C]GATTTTTTTCCTCAACATTTTAGAAATGTATTTATTTGTTGAAAAAAGCTGAAATAAAATGTAAATTCTAGTTGCAACTAACTGAAATAAGTGCTAAAATGACTTGATAAAACTAGAATAAAATAAAATATTTATATAATATAAACTAAT
zSNP13891618	zK18E17	193074			8	81.3	5	3440			TGCAAAATCGGGTTACTGAAAATTAATAATGCACATCATATTGTTAGCAATGTATACCGAAGTTTACACTCAGTAAAACTGTTCAAAGACTTTATAAATAAAACGGAAAGTTTTTTTTTTTTTCATTTTAGAGTATTTAAAAATAGAAAA[T/C]CATTTCACTATATTTTAAATAAGTGTAGCTTCAGTTAGGATAAGAAAAACTTAATTATTAAATTTGTACAGATTTAGTGATTGTTTCAAATAATATTGTATTGCATAATTATTGATTAAGGACAAAAAGTCCTTATTTTTTTCTTGCAAG
zSNP13890939	zK18E17	184927			8	81.3	5	3440			GCAGTAATCACGATATGGTGAAAGCGTGATATTTATATCCAAGGTTATCATACTAACAGAATCTTATACCGGCCCACGCCTAGTTGGAACATCAAGTTGAATTTTACAAAACCACAAAAATGTAGTTTACATGTGGTAATACGTTTATTT[T/C]ACTAAAACTATTTAAAAGTGTTTACGATTTTTTTCCTCAACATTTTAGAAATGTATTTATTTGTTGAAAAAAGCTGAAATAAAATGTAAATTCTAGTTGCAACTAACTGAAATAAGTGCTAAAATGACTTGATAAAACTAGAATAAAATA
zSNP13890941	zK18E17	184937			8	81.3	5	3440			CGATATGGTGAAAGCGTGATATTTATATCCAAGGTTATCATACTAACAGAATCTTATACCGGCCCACGCCTAGTTGGAACATCAAGTTGAATTTTACAAAACCACAAAAATGTAGTTTACATGTGGTAATACGTTTATTTTACTAAAACT[A/C]TTTAAAAGTGTTTACGATTTTTTTCCTCAACATTTTAGAAATGTATTTATTTGTTGAAAAAAGCTGAAATAAAATGTAAATTCTAGTTGCAACTAACTGAAATAAGTGCTAAAATGACTTGATAAAACTAGAATAAAATAAAATATTTAT
zSNP13890924	zK18E17	184318			8	81.3	5	3440			CTGAATGGTGGCGTGATTGGAAGGTTTCAGAGACTGAAGGGAGAGGGAAAGAGGTTAAGCACATTTGATTTCAGGAGGTGTGTTTAAAAAACATGTTTGTATTGTTCTAGGTTTGTAATATCAATGATCCGGTGTCTGTATTGTTTTACT[T/C]AGAATTATTCAAAGTTAGTCCTGCTATGTGATGCCTGTTGTTGAACATTTTTGAGTTTAATCAAAATGAACTGAAAGGTCATTTTTAAGTAATATTACAGTGTTGGAATTAGGCATGACACGATAACCATTTTCAAGGTATACTTTGGTT
zSNP13890883	zK18E17	183486			8	81.3	5	3440			TAACAATGGACATTTTTGGAAAAAATAAATATGTTTTATGACGATTGAAGACATTCAAAACAGAGTCACACAGAAATTAAACACTGTTTTAAGCTTAATGTGGAAAACTGAATATGTACTGTAAGTAACTTGTATAAGTAATCACTTTGA[T/C]ATTTATATATATATAGGCTATTTTTTGTAACAAATAGAGATTCCTTTTCTTTTTTTTTCGACCCCAAAGGTCCACTTTTCAGCACATTTGGCCTCTGGAGTAAATCCTACCTATGTATAGCAGCCATAGAATATGAACATAGAGAGTCAA
zSNP13890884	zK18E17	183489			8	81.3	5	3440			CAATGGACATTTTTGGAAAAAATAAATATGTTTTATGACGATTGAAGACATTCAAAACAGAGTCACACAGAAATTAAACACTGTTTTAAGCTTAATGTGGAAAACTGAATATGTACTGTAAGTAACTTGTATAAGTAATCACTTTGATAT[A/T]TATATATATATAGGCTATTTTTTGTAACAAATAGAGATTCCTTTTCTTTTTTTTTCGACCCCAAAGGTCCACTTTTCAGCACATTTGGCCTCTGGAGTAAATCCTACCTATGTATAGCAGCCATAGAATATGAACATAGAGAGTCAATCA
zSNP13890863	zK18E17	183094			8	81.3	5	3440			GTGTTAAGGCAAAAGCTAACATACAATTTTCATAACTACCTTCCTGAACATATCACTGCTAATACGATAGCATCTGGATTGGCATTCATCATACAGTATACATATTTTAGATGTGAATAATAGTTCATATTTCTGAACTATTTTTAAGAA[A/G]GATCCATGCTTTTGGATCTACTGAATCTGCAAAGCATAAAACCAGTGGTGGCTTCTTAAAATCAAACGCTTTCTTCGAATAACGGCAGAATAATAGTTGTCCAACATTAAAATAAAACATATTCATATATATGTAAGGATGTAACCTTGT
zSNP13890865	zK18E17	183125			8	81.3	5	3440			ATAACTACCTTCCTGAACATATCACTGCTAATACGATAGCATCTGGATTGGCATTCATCATACAGTATACATATTTTAGATGTGAATAATAGTTCATATTTCTGAACTATTTTTAAGAAAGATCCATGCTTTTGGATCTACTGAATCTGC[A/C]AAGCATAAAACCAGTGGTGGCTTCTTAAAATCAAACGCTTTCTTCGAATAACGGCAGAATAATAGTTGTCCAACATTAAAATAAAACATATTCATATATATGTAAGGATGTAACCTTGTATTAGTAGGTCTGACGGAAACATAATATTTA
zSNP13890887	zK18E17	183688			8	81.3	5	3440			TTTTTTTCGACCCCAAAGGTCCACTTTTCAGCACATTTGGCCTCTGGAGTAAATCCTACCTATGTATAGCAGCCATAGAATATGAACATAGAGAGTCAATCAATGCCTCTGTAGCAAAAATAAAGCTATAATAATAATGACAGATTAAAC[A/G]AACTGTACAGAAACGTGATGGTGACAGCAAATGTTTATCCCTAAATGCTAAACTGCTGAGGTTATAGAAACATGAGAACGTCCTGGTCAAACAAACAAACACAGACAGACAGACAAACAGTCTCTTCATTTGCTCAAATCTCAAGCCTCC
zSNP13890922	zK18E17	184283			8	81.3	5	3440			ATGCCCGGCACCACACCGACTGCCCGCACGATGCTCTGAATGGTGGCGTGATTGGAAGGTTTCAGAGACTGAAGGGAGAGGGAAAGAGGTTAAGCACATTTGATTTCAGGAGGTGTGTTTAAAAAACATGTTTGTATTGTTCTAGGTTTG[A/T]AATATCAATGATCCGGTGTCTGTATTGTTTTACTCAGAATTATTCAAAGTTAGTCCTGCTATGTGATGCCTGTTGTTGAACATTTTTGAGTTTAATCAAAATGAACTGAAAGGTCATTTTTAAGTAATATTACAGTGTTGGAATTAGGCA
zSNP13890923	zK18E17	184315			8	81.3	5	3440			GCTCTGAATGGTGGCGTGATTGGAAGGTTTCAGAGACTGAAGGGAGAGGGAAAGAGGTTAAGCACATTTGATTTCAGGAGGTGTGTTTAAAAAACATGTTTGTATTGTTCTAGGTTTGTAATATCAATGATCCGGTGTCTGTATTGTTTT[A/T]CTCAGAATTATTCAAAGTTAGTCCTGCTATGTGATGCCTGTTGTTGAACATTTTTGAGTTTAATCAAAATGAACTGAAAGGTCATTTTTAAGTAATATTACAGTGTTGGAATTAGGCATGACACGATAACCATTTTCAAGGTATACTTTG
zSNP13890888	zK18E17	183705			8	81.3	5	3440			GGTCCACTTTTCAGCACATTTGGCCTCTGGAGTAAATCCTACCTATGTATAGCAGCCATAGAATATGAACATAGAGAGTCAATCAATGCCTCTGTAGCAAAAATAAAGCTATAATAATAATGACAGATTAAACGAACTGTACAGAAACGT[T/G]ATGGTGACAGCAAATGTTTATCCCTAAATGCTAAACTGCTGAGGTTATAGAAACATGAGAACGTCCTGGTCAAACAAACAAACACAGACAGACAGACAAACAGTCTCTTCATTTGCTCAAATCTCAAGCCTCCTGCGAAACAGTAAGGAA
zSNP13890903	zK18E17	183956			8	81.3	5	3440			CAGTCTCTTCATTTGCTCAAATCTCAAGCCTCCTGCGAAACAGTAAGGAATTCCTTCTGGAAAAGCGTATGTTCTTCACGATCCTCACATCTGTACAGTTCTTCAAGAATGGTGAAAGAAACATCTTCAGTCTTTCTTCCAGTGCAAACA[A/T]TGGGAGTGAGTTTTAAAGGAGGGAGGCTGGAGGAAGAGAGTGGGGTGGGGGTTTACCGACAGGCGCAGGAGTCCACTGTCATGTTAGGGTAGACCTTGAGGACCACGTTCTTGTCTTCGTCGAAGAAGAGAATGCTTAGGGATGACATCT
zSNP13891613	zK18E17	192968			8	81.3	5	3440			AAAAACAAAACATAGAAACGTTTGGAACCATTTGAAAGTGTAAGTAAATTAATTTTTTTGTGTCAATTTAGTCTTTAATTGATTGTTAATAAAGACACCATTTTTTTGCAAAATCGGGTTACTGAAAATTAATAATGCACATCATATTGT[T/C]AGCAATGTATACCGAAGTTTACACTCAGTAAAACTGTTCAAAGACTTTATAAATAAAACGGAAAGTTTTTTTTTTTTTCATTTTAGAGTATTTAAAAATAGAAAATCATTTCACTATATTTTAAATAAGTGTAGCTTCAGTTAGGATAAG
zSNP13891537	zK18E17	191269			8	81.3	5	3440			TAACTTTGGTAGGAGACTTCAGCACTTGCTAAATCGCTCGTTTTCATTCCGCCCGATTCAAAACCGAAACACTTGTTTTGTGAACTTCATCAAGTGATTTATTGAAAAGATTTGATTCGCTCTCTATTACTACCAGCATGCTCTTCTTCT[A/C]AAACAGAAGTATGTGTGACTGAGACAAAAAAAAAAAACTCAGCCGTAACGTAGGCCTAGTTACTGCACAAATGGCATTATTTATCGCGCAGGTTAGTGCATCAAAACATTTACGTCTTCATCGCACACTGCGCGCTGTGTACCCAGTCAT
zSNP13891521	zK18E17	191149			8	81.3	5	3440			TTAAATAATTGCTCATTAATTTTCATTCCGTCCAATTCAAGAACCATTGTAAACTATTTAAAAACAGAAAACGGTTGTTTTGGATTGCAATATTATTTCACAATAGTTTTAATAGGTGTATAACTTTGGTAGGAGACTTCAGCACTTGCT[A/G]AATCGCTCGTTTTCATTCCGCCCGATTCAAAACCGAAACACTTGTTTTGTGAACTTCATCAAGTGATTTATTGAAAAGATTTGATTCGCTCTCTATTACTACCAGCATGCTCTTCTTCTAAAACAGAAGTATGTGTGACTGAGACAAAAA
zSNP13890959	zK18E17	185119			8	81.3	5	3440			ATTTTAGAAATGTATTTATTTGTTGAAAAAAGCTGAAATAAAATGTAAATTCTAGTTGCAACTAACTGAAATAAGTGCTAAAATGACTTGATAAAACTAGAATAAAATAAAATATTTATATAATATAAACTAATTAAATTTCATATAAGC[A/G]CATAAGAAATTGAGCTAAAATTAAAAATAAAATGCAAAAATAAAAATGACTTCAAAATATTAATACAAATAATAAAATAATACTACTTATACATTTCTGTCCAATAAACAATAAATTGTACAAATATGTTTAAATTCTTGTACGAATTTT
zSNP13890960	zK18E17	185135			8	81.3	5	3440			TATTTGTTGAAAAAAGCTGAAATAAAATGTAAATTCTAGTTGCAACTAACTGAAATAAGTGCTAAAATGACTTGATAAAACTAGAATAAAATAAAATATTTATATAATATAAACTAATTAAATTTCATATAAGCGCATAAGAAATTGAGC[A/T]AAAATTAAAAATAAAATGCAAAAATAAAAATGACTTCAAAATATTAATACAAATAATAAAATAATACTACTTATACATTTCTGTCCAATAAACAATAAATTGTACAAATATGTTTAAATTCTTGTACGAATTTTAATATTTCTATAGGTC
zSNP13891520	zK18E17	191138			8	81.3	5	3440			AAAAGACTCGGTTAAATAATTGCTCATTAATTTTCATTCCGTCCAATTCAAGAACCATTGTAAACTATTTAAAAACAGAAAACGGTTGTTTTGGATTGCAATATTATTTCACAATAGTTTTAATAGGTGTATAACTTTGGTAGGAGACTT[T/C]AGCACTTGCTAAATCGCTCGTTTTCATTCCGCCCGATTCAAAACCGAAACACTTGTTTTGTGAACTTCATCAAGTGATTTATTGAAAAGATTTGATTCGCTCTCTATTACTACCAGCATGCTCTTCTTCTAAAACAGAAGTATGTGTGAC
zSNP13891515	zK18E17	191070			8	81.3	5	3440			GTGGTTTTTCATGGTCTCACAGTTGAATGATCAGTTAAGCAGCCAGACTTGTCCAAAAGATTCACTTCAAAAGACTCGGTTAAATAATTGCTCATTAATTTTCATTCCGTCCAATTCAAGAACCATTGTAAACTATTTAAAAACAGAAAA[A/C]GGTTGTTTTGGATTGCAATATTATTTCACAATAGTTTTAATAGGTGTATAACTTTGGTAGGAGACTTCAGCACTTGCTAAATCGCTCGTTTTCATTCCGCCCGATTCAAAACCGAAACACTTGTTTTGTGAACTTCATCAAGTGATTTAT
zSNP13891460	zK18E17	190258			8	81.3	5	3440			GAAAAAAAGAAAGTTAAACGAGATGTCACTTTGGTGTAGGCTACTCAACATAATAGTCCATATGCAAGTTTCCAAAGATCGACGTTCATGCAGCAGAATTCAGTCCTTGTGTAAAATGATGTCCGTGTGGGTTTGATCTGCTGTAGTCTT[A/G]ATGGTCAGGCTTGATCCTCGGTTTTGTATCTGAGCGATGCTGTCCTCAGCCAATCGCGCCTCTTGTCTGCGTTCATTGAAGGTAAAGCGTGTCGCGCTAGTAATATATAAGGCTTATGGGCGCATTCGGACACTATTGGGAAGTCCGACT
zSNP13891519	zK18E17	191125			8	81.3	5	3440			AAAGATTCACTTCAAAAGACTCGGTTAAATAATTGCTCATTAATTTTCATTCCGTCCAATTCAAGAACCATTGTAAACTATTTAAAAACAGAAAACGGTTGTTTTGGATTGCAATATTATTTCACAATAGTTTTAATAGGTGTATAACTT[T/C]GGTAGGAGACTTCAGCACTTGCTAAATCGCTCGTTTTCATTCCGCCCGATTCAAAACCGAAACACTTGTTTTGTGAACTTCATCAAGTGATTTATTGAAAAGATTTGATTCGCTCTCTATTACTACCAGCATGCTCTTCTTCTAAAACAG
zSNP13891518	zK18E17	191113			8	81.3	5	3440			CAGACTTGTCCAAAAGATTCACTTCAAAAGACTCGGTTAAATAATTGCTCATTAATTTTCATTCCGTCCAATTCAAGAACCATTGTAAACTATTTAAAAACAGAAAACGGTTGTTTTGGATTGCAATATTATTTCACAATAGTTTTAATA[T/G]GTGTATAACTTTGGTAGGAGACTTCAGCACTTGCTAAATCGCTCGTTTTCATTCCGCCCGATTCAAAACCGAAACACTTGTTTTGTGAACTTCATCAAGTGATTTATTGAAAAGATTTGATTCGCTCTCTATTACTACCAGCATGCTCTT
zSNP13890956	zK18E17	185068			8	81.3	5	3440			CGTTTATTTTACTAAAACTATTTAAAAGTGTTTACGATTTTTTTCCTCAACATTTTAGAAATGTATTTATTTGTTGAAAAAAGCTGAAATAAAATGTAAATTCTAGTTGCAACTAACTGAAATAAGTGCTAAAATGACTTGATAAAACTA[A/G]AATAAAATAAAATATTTATATAATATAAACTAATTAAATTTCATATAAGCGCATAAGAAATTGAGCTAAAATTAAAAATAAAATGCAAAAATAAAAATGACTTCAAAATATTAATACAAATAATAAAATAATACTACTTATACATTTCTG
zSNP13891604	zK18E17	192822			8	81.3	5	3440			ATATCAGATTTTTCCAATAGCATGCGAACATGCAAATCAATCACAAATCAATCAAGTTAACTTAATAAATTGAATTGGAATGGAAATAAAACAATTAGGTTGTCCCCCAAAAATGTCAAGAATTGTGCTGTTCCAACTTAAAACAAAAAA[-/A]CAAAACATAGAAACGTTTGGAACCATTTGAAAGTGTAAGTAAATTAATTTTTTTGTGTCAATTTAGTCTTTAATTGATTGTTAATAAAGACACCATTTTTTTGCAAAATCGGGTTACTGAAAATTAATAATGCACATCATATTGTTAGCA
zSNP13891600	zK18E17	192804			8	81.3	5	3440			GAAAAATAAAATATAGCAATATCAGATTTTTCCAATAGCATGCGAACATGCAAATCAATCACAAATCAATCAAGTTAACTTAATAAATTGAATTGGAATGGAAATAAAACAATTAGGTTGTCCCCCAAAAATGTCAAGAATTGTGCTGTT[T/C]CAACTTAAAACAAAAAAACAAAACATAGAAACGTTTGGAACCATTTGAAAGTGTAAGTAAATTAATTTTTTTGTGTCAATTTAGTCTTTAATTGATTGTTAATAAAGACACCATTTTTTTGCAAAATCGGGTTACTGAAAATTAATAATG
zSNP13891610	zK18E17	192939			8	81.3	5	3440			AAGAATTGTGCTGTTCCAACTTAAAACAAAAAAACAAAACATAGAAACGTTTGGAACCATTTGAAAGTGTAAGTAAATTAATTTTTTTGTGTCAATTTAGTCTTTAATTGATTGTTAATAAAGACACCATTTTTTTGCAAAATCGGGTTA[A/C]TGAAAATTAATAATGCACATCATATTGTTAGCAATGTATACCGAAGTTTACACTCAGTAAAACTGTTCAAAGACTTTATAAATAAAACGGAAAGTTTTTTTTTTTTTCATTTTAGAGTATTTAAAAATAGAAAATCATTTCACTATATTT
zSNP13891607	zK18E17	192906			8	81.3	5	3440			AATAAAACAATTAGGTTGTCCCCCAAAAATGTCAAGAATTGTGCTGTTCCAACTTAAAACAAAAAAACAAAACATAGAAACGTTTGGAACCATTTGAAAGTGTAAGTAAATTAATTTTTTTGTGTCAATTTAGTCTTTAATTGATTGTTA[A/G]TAAAGACACCATTTTTTTGCAAAATCGGGTTACTGAAAATTAATAATGCACATCATATTGTTAGCAATGTATACCGAAGTTTACACTCAGTAAAACTGTTCAAAGACTTTATAAATAAAACGGAAAGTTTTTTTTTTTTTCATTTTAGAG
zSNP13891542	zK18E17	191339			8	81.3	5	3440			ACTTGTTTTGTGAACTTCATCAAGTGATTTATTGAAAAGATTTGATTCGCTCTCTATTACTACCAGCATGCTCTTCTTCTAAAACAGAAGTATGTGTGACTGAGACAAAAAAAAAAAACTCAGCCGTAACGTAGGCCTAGTTACTGCACA[A/G]ATGGCATTATTTATCGCGCAGGTTAGTGCATCAAAACATTTACGTCTTCATCGCACACTGCGCGCTGTGTACCCAGTCATGTGGATGCGTGTTGTAATGCTCGACAGTGAGATCCGCGAAACGTCTCTCAGCAAAGCTGTGTGTCTGGAC
zSNP13890948	zK18E17	184980			8	81.3	5	3440			TAACAGAATCTTATACCGGCCCACGCCTAGTTGGAACATCAAGTTGAATTTTACAAAACCACAAAAATGTAGTTTACATGTGGTAATACGTTTATTTTACTAAAACTATTTAAAAGTGTTTACGATTTTTTTCCTCAACATTTTAGAAAT[A/G]TATTTATTTGTTGAAAAAAGCTGAAATAAAATGTAAATTCTAGTTGCAACTAACTGAAATAAGTGCTAAAATGACTTGATAAAACTAGAATAAAATAAAATATTTATATAATATAAACTAATTAAATTTCATATAAGCGCATAAGAAATT
zSNP13890949	zK18E17	185010			8	81.3	5	3440			TTGGAACATCAAGTTGAATTTTACAAAACCACAAAAATGTAGTTTACATGTGGTAATACGTTTATTTTACTAAAACTATTTAAAAGTGTTTACGATTTTTTTCCTCAACATTTTAGAAATGTATTTATTTGTTGAAAAAAGCTGAAATAA[A/G]ATGTAAATTCTAGTTGCAACTAACTGAAATAAGTGCTAAAATGACTTGATAAAACTAGAATAAAATAAAATATTTATATAATATAAACTAATTAAATTTCATATAAGCGCATAAGAAATTGAGCTAAAATTAAAAATAAAATGCAAAAAT
zSNP13890946	zK18E17	184974			8	81.3	5	3440			TCATACTAACAGAATCTTATACCGGCCCACGCCTAGTTGGAACATCAAGTTGAATTTTACAAAACCACAAAAATGTAGTTTACATGTGGTAATACGTTTATTTTACTAAAACTATTTAAAAGTGTTTACGATTTTTTTCCTCAACATTTT[A/T]GAAATGTATTTATTTGTTGAAAAAAGCTGAAATAAAATGTAAATTCTAGTTGCAACTAACTGAAATAAGTGCTAAAATGACTTGATAAAACTAGAATAAAATAAAATATTTATATAATATAAACTAATTAAATTTCATATAAGCGCATAA
zSNP13890947	zK18E17	184975			8	81.3	5	3440			CATACTAACAGAATCTTATACCGGCCCACGCCTAGTTGGAACATCAAGTTGAATTTTACAAAACCACAAAAATGTAGTTTACATGTGGTAATACGTTTATTTTACTAAAACTATTTAAAAGTGTTTACGATTTTTTTCCTCAACATTTTA[A/G]AAATGTATTTATTTGTTGAAAAAAGCTGAAATAAAATGTAAATTCTAGTTGCAACTAACTGAAATAAGTGCTAAAATGACTTGATAAAACTAGAATAAAATAAAATATTTATATAATATAAACTAATTAAATTTCATATAAGCGCATAAG
zSNP13890153	zK18E17	173165			8	81.3	5	3440			GCCAACTGGACTCGAACCAGCAATCTTCTTGCTGTGAGGCAACAGTGCTAACCACTAAGCCACCTCCCCTTTTCACTTGGTTGTTTTTTTTTATTGCTAAATCCCATCTAAAGGGATCAAATATTTTCAATCTACAACGTGATCTTAAAC[T/C]TTTTGAATCCACTGTATTTTTGACAATTTCAGAATTTTTTTAACCTGCTAAAAACACAGATTTGTCACTGTGAAATTATATTATAGCTCAGTGGCTGTTTTAAAATGAATGGCCAAAATATTGATCATCTCCTTTCTCTAAAACGTCTTG
zSNP13888829	zK18E17	151288			8	81.3	5	3440			CAAATTACTTTATTGTTGACAAGTTTTTAATTACATGTTTTTTATTTGAAATCTTATATTTTTTTATTACCATGTACTTAATCATTTTCCCTAAAATTAAACAATTTTGATTAAATAATGAAGAAACAATTCTCCATAGTATTTCAGCAT[T/C]ATTAATAGTTTACAGCAATGGTCTCAAACTCAATTCCTGGAGAGCCGCAGCTTGAGTTGTTGGATCAGCAGTGTTTGGTTAGGGTTGAAGCAAAACTGTGCAGAGCTGCAGCCCTCCAGGAATCAAGTTTGATGATGACAGTGGCTTTAA
zSNP13888830	zK18E17	151334			8	81.3	5	3440			TGAAATCTTATATTTTTTTATTACCATGTACTTAATCATTTTCCCTAAAATTAAACAATTTTGATTAAATAATGAAGAAACAATTCTCCATAGTATTTCAGCATTATTAATAGTTTACAGCAATGGTCTCAAACTCAATTCCTGGAGAGC[T/C]GCAGCTTGAGTTGTTGGATCAGCAGTGTTTGGTTAGGGTTGAAGCAAAACTGTGCAGAGCTGCAGCCCTCCAGGAATCAAGTTTGATGATGACAGTGGCTTTAAGGATGATTCAACTTCAGATGCTAATATTGGAAAAGTGAAACGTGCC
zSNP13888828	zK18E17	151240			8	81.3	5	3440			ATAATCGTGGTAACTGCGTAATATGACAATAGTTTATTTTTTGCCATCCAAATTACTTTATTGTTGACAAGTTTTTAATTACATGTTTTTTATTTGAAATCTTATATTTTTTTATTACCATGTACTTAATCATTTTCCCTAAAATTAAAC[A/T]ATTTTGATTAAATAATGAAGAAACAATTCTCCATAGTATTTCAGCATTATTAATAGTTTACAGCAATGGTCTCAAACTCAATTCCTGGAGAGCCGCAGCTTGAGTTGTTGGATCAGCAGTGTTTGGTTAGGGTTGAAGCAAAACTGTGCA
zSNP13888823	zK18E17	151095			8	81.3	5	3440			GCACTCAAATGGAGCTAGTGACGTCACTGTGACGGGTGGGGTTAGGTGAGCCCATTAAAAAGCATTAGATGCAGCCCAGATTGCACTGCACCAGGTCTGCAGCCAGACCCATCTTCAACAGAGAGCAAAATGAATGAGTGCAATAATAAT[T/C]GTGGTAACTGCGTAATATGACAATAGTTTATTTTTTGCCATCCAAATTACTTTATTGTTGACAAGTTTTTAATTACATGTTTTTTATTTGAAATCTTATATTTTTTTATTACCATGTACTTAATCATTTTCCCTAAAATTAAACAATTTT
zSNP13888827	zK18E17	151180			8	81.3	5	3440			CTGCACCAGGTCTGCAGCCAGACCCATCTTCAACAGAGAGCAAAATGAATGAGTGCAATAATAATCGTGGTAACTGCGTAATATGACAATAGTTTATTTTTTGCCATCCAAATTACTTTATTGTTGACAAGTTTTTAATTACATGTTTTT[-/T]ATTTGAAATCTTATATTTTTTTATTACCATGTACTTAATCATTTTCCCTAAAATTAAACAATTTTGATTAAATAATGAAGAAACAATTCTCCATAGTATTTCAGCATTATTAATAGTTTACAGCAATGGTCTCAAACTCAATTCCTGGAG
zSNP13888846	zK18E17	151698			8	81.3	5	3440			TTATTTTGAGATATTGGCTATTTAATCAAAATTCTTCCTGTCTGTGCACTGCTGCTGTGTGTGTTTCTGTGTGTGTGTTGTCAGTGTAATACTTGCTGAAGGTTGTGATGATCAGATCATGTGGCAGACAGCTCTGAATGATGTATATGA[A/T]CTATTTCCATTGCCAGAGGCTTGATGATCTGATGCAAGCCACTGTCTCTGATTCACGTAAATGCAATTAGATCAATACTGATGATTCTCGGATTGTCGTAATAGCAGTGAAAGCAAAATCTCTCTGTCTCTCTCAGTGTATCTACATACA
zSNP13888848	zK18E17	151801			8	81.3	5	3440			TGTGATGATCAGATCATGTGGCAGACAGCTCTGAATGATGTATATGAACTATTTCCATTGCCAGAGGCTTGATGATCTGATGCAAGCCACTGTCTCTGATTCACGTAAATGCAATTAGATCAATACTGATGATTCTCGGATTGTCGTAAT[A/G]GCAGTGAAAGCAAAATCTCTCTGTCTCTCTCAGTGTATCTACATACATAAATGTGAATAGATTTGTTCTCAGCCTCAGTAAAGTCGATGGTATGACCCATGCAATAATGGGATGTGGTCTAGTTTGTGAGAGTTGTTTTTTATATAAACT
zSNP13888835	zK18E17	151583			8	81.3	5	3440			CTTTAAGGATGATTCAACTTCAGATGCTAATATTGGAAAAGTGAAACGTGCCCTTGTCTCCATCTACTGGTCAACTATCTAACTCTCAAATACTAAAATTAAATCTATTTAGTTTTTATTTTGAGATATTGGCTATTTAATCAAAATTCT[T/C]CCTGTCTGTGCACTGCTGCTGTGTGTGTTTCTGTGTGTGTGTTGTCAGTGTAATACTTGCTGAAGGTTGTGATGATCAGATCATGTGGCAGACAGCTCTGAATGATGTATATGAACTATTTCCATTGCCAGAGGCTTGATGATCTGATGC
zSNP13888831	zK18E17	151346			8	81.3	5	3440			TTTTTTTATTACCATGTACTTAATCATTTTCCCTAAAATTAAACAATTTTGATTAAATAATGAAGAAACAATTCTCCATAGTATTTCAGCATTATTAATAGTTTACAGCAATGGTCTCAAACTCAATTCCTGGAGAGCCGCAGCTTGAGT[A/T]GTTGGATCAGCAGTGTTTGGTTAGGGTTGAAGCAAAACTGTGCAGAGCTGCAGCCCTCCAGGAATCAAGTTTGATGATGACAGTGGCTTTAAGGATGATTCAACTTCAGATGCTAATATTGGAAAAGTGAAACGTGCCCTTGTCTCCATC
zSNP13888834	zK18E17	151555			8	81.3	5	3440			CAGGAATCAAGTTTGATGATGACAGTGGCTTTAAGGATGATTCAACTTCAGATGCTAATATTGGAAAAGTGAAACGTGCCCTTGTCTCCATCTACTGGTCAACTATCTAACTCTCAAATACTAAAATTAAATCTATTTAGTTTTTATTTT[A/G]AGATATTGGCTATTTAATCAAAATTCTTCCTGTCTGTGCACTGCTGCTGTGTGTGTTTCTGTGTGTGTGTTGTCAGTGTAATACTTGCTGAAGGTTGTGATGATCAGATCATGTGGCAGACAGCTCTGAATGATGTATATGAACTATTTC
zSNP13888791	zK18E17	150614			8	81.3	5	3440			AAAAAATGTTGGAATTTGGGAAACTTGGCAAATATTTTTTAAAGAAATAAAACTTCACCTGAAATACAACTTTTCAATTGTATATATTTAATGATTTTTTATTAATGGTTCCACAAACAACCTTTAACATGTAGAATATTTCCATTCCAC[A/G]AGAGGTACTTCAATTTATTAATGCACTTAACATGATTTCTTTTCAAGTTTTTCTCACAAAGGTTATTCTTTAAAGGTTTCTTTGGCTAACTGAAAATATTTTTGTCATTACTGCAAACAAACATACATCTAGAATGTTTACATTAAAGAG
zSNP13888793	zK18E17	150619			8	81.3	5	3440			ATGTTGGAATTTGGGAAACTTGGCAAATATTTTTTAAAGAAATAAAACTTCACCTGAAATACAACTTTTCAATTGTATATATTTAATGATTTTTTATTAATGGTTCCACAAACAACCTTTAACATGTAGAATATTTCCATTCCACAAGAG[T/G]TACTTCAATTTATTAATGCACTTAACATGATTTCTTTTCAAGTTTTTCTCACAAAGGTTATTCTTTAAAGGTTTCTTTGGCTAACTGAAAATATTTTTGTCATTACTGCAAACAAACATACATCTAGAATGTTTACATTAAAGAGAGTAT
zSNP13888774	zK18E17	150536			8	81.3	5	3440			CAAAATAACAAGTGATTTATGATCTGTCATTACAAAGACAATGGAAATTATTTATTAGAATTTTGTTTTTAAACTTGAAAAAAATGTTGGAATTTGGGAAACTTGGCAAATATTTTTTAAAGAAATAAAACTTCACCTGAAATACAACTT[T/C]TCAATTGTATATATTTAATGATTTTTTATTAATGGTTCCACAAACAACCTTTAACATGTAGAATATTTCCATTCCACAAGAGGTACTTCAATTTATTAATGCACTTAACATGATTTCTTTTCAAGTTTTTCTCACAAAGGTTATTCTTTA
zSNP13888744	zK18E17	150417			8	81.3	5	3440			AAAAATAATCAAGGTTAGTATTGTTAGCCCCATTAAGTATTATGTATAATTTCTGACTGGCTGCAGACTTATAAACCTAAACCTTTAAATTGCACTTTAAGCTGAACACTAGTATTTTGCAAAATAACAAGTGATTTATGATCTGTCATT[A/T]CAAAGACAATGGAAATTATTTATTAGAATTTTGTTTTTAAACTTGAAAAAAATGTTGGAATTTGGGAAACTTGGCAAATATTTTTTAAAGAAATAAAACTTCACCTGAAATACAACTTTTCAATTGTATATATTTAATGATTTTTTATTA
zSNP13888747	zK18E17	150428			8	81.3	5	3440			AGGTTAGTATTGTTAGCCCCATTAAGTATTATGTATAATTTCTGACTGGCTGCAGACTTATAAACCTAAACCTTTAAATTGCACTTTAAGCTGAACACTAGTATTTTGCAAAATAACAAGTGATTTATGATCTGTCATTACAAAGACAAT[A/G]GAAATTATTTATTAGAATTTTGTTTTTAAACTTGAAAAAAATGTTGGAATTTGGGAAACTTGGCAAATATTTTTTAAAGAAATAAAACTTCACCTGAAATACAACTTTTCAATTGTATATATTTAATGATTTTTTATTAATGGTTCCACA
zSNP13888820	zK18E17	150806			8	81.3	5	3440			TTCAAGTTTTTCTCACAAAGGTTATTCTTTAAAGGTTTCTTTGGCTAACTGAAAATATTTTTGTCATTACTGCAAACAAACATACATCTAGAATGTTTACATTAAAGAGAGTATTATGAAATATTACACTTTAAAAAAAAAAAAGAAATG[A/G]GTCCAAAACTCTTAAATTCGCAAGCAAAGATTCTAGATGTGCAATAAATGACAGCAGAACAGAGCAACAGTATCTGGATGCAGCCTTTATGATGCAAGCTGAGACTGCATCACTCAGCGATGCAATGTCAGACACAATGCACTCAAATGG
zSNP13888821	zK18E17	150817			8	81.3	5	3440			CTCACAAAGGTTATTCTTTAAAGGTTTCTTTGGCTAACTGAAAATATTTTTGTCATTACTGCAAACAAACATACATCTAGAATGTTTACATTAAAGAGAGTATTATGAAATATTACACTTTAAAAAAAAAAAAGAAATGAGTCCAAAACT[T/C]TTAAATTCGCAAGCAAAGATTCTAGATGTGCAATAAATGACAGCAGAACAGAGCAACAGTATCTGGATGCAGCCTTTATGATGCAAGCTGAGACTGCATCACTCAGCGATGCAATGTCAGACACAATGCACTCAAATGGAGCTAGTGACG
zSNP13888812	zK18E17	150770			8	81.3	5	3440			TACTTCAATTTATTAATGCACTTAACATGATTTCTTTTCAAGTTTTTCTCACAAAGGTTATTCTTTAAAGGTTTCTTTGGCTAACTGAAAATATTTTTGTCATTACTGCAAACAAACATACATCTAGAATGTTTACATTAAAGAGAGTAT[T/C]ATGAAATATTACACTTTAAAAAAAAAAAAGAAATGAGTCCAAAACTCTTAAATTCGCAAGCAAAGATTCTAGATGTGCAATAAATGACAGCAGAACAGAGCAACAGTATCTGGATGCAGCCTTTATGATGCAAGCTGAGACTGCATCACT
zSNP13888803	zK18E17	150673			8	81.3	5	3440			TGAAATACAACTTTTCAATTGTATATATTTAATGATTTTTTATTAATGGTTCCACAAACAACCTTTAACATGTAGAATATTTCCATTCCACAAGAGGTACTTCAATTTATTAATGCACTTAACATGATTTCTTTTCAAGTTTTTCTCACA[A/C]AGGTTATTCTTTAAAGGTTTCTTTGGCTAACTGAAAATATTTTTGTCATTACTGCAAACAAACATACATCTAGAATGTTTACATTAAAGAGAGTATTATGAAATATTACACTTTAAAAAAAAAAAAGAAATGAGTCCAAAACTCTTAAAT
zSNP13888807	zK18E17	150719			8	81.3	5	3440			TGGTTCCACAAACAACCTTTAACATGTAGAATATTTCCATTCCACAAGAGGTACTTCAATTTATTAATGCACTTAACATGATTTCTTTTCAAGTTTTTCTCACAAAGGTTATTCTTTAAAGGTTTCTTTGGCTAACTGAAAATATTTTTG[T/C]CATTACTGCAAACAAACATACATCTAGAATGTTTACATTAAAGAGAGTATTATGAAATATTACACTTTAAAAAAAAAAAAGAAATGAGTCCAAAACTCTTAAATTCGCAAGCAAAGATTCTAGATGTGCAATAAATGACAGCAGAACAGA
zSNP13889034	zK18E17	155185			8	81.3	5	3440			TCAGAAAACAAACCAACAAATGAATGAATAATTGAATAATGACGCAGAGAGAGAGAGAGAGAGAGAGAGAGAGAGAGAGAGAGATCAATAAAATGTCCTGCTATCACGGCGGCATCGCGACTGCTCAGGGTCTGAGTGTGTAGTTACAGT[A/T]CTATCGTGGAGACATAACAAACGCTGCCCAATGCGACTCTGTGTTTGTGTGTGGTGAGTGAACCGCGCTGCTGACCGAATACACAGCTCTATTTCTGCCGTCTTTTGGTTCTTTCACAGATACGTCGAAGAAAAGTTCCTTTACAACAAA
zSNP13889052	zK18E17	155447			8	81.3	5	3440			TTTCACAGATACGTCGAAGAAAAGTTCCTTTACAACAAAACGGTAGGGCTTTCGTTCATTTAAAACCATTTACAAACTTTGTCTCTCAGTAGCTCTTAGCCTGCTCACAGATGGGAAGAACAGGTGTAACGGCTGCATATGGCTTCTGCA[A/G]CCAAGCTTAACATACTGTAAAGTAACATGTTGAGTGTTTTAGAATATCTAATATCCATAATGTTCGTTAATATTTTGTTCGTTTAGATGTGCATTTTACTTGTTAAGTTGGTTAGGATAGTCCTTACATTATTTTTGTAGCCTAGTTAAG
zSNP13889033	zK18E17	155158			8	81.3	5	3440			TGTTAATCCATTCTGCAGGATCTTTATTCAGAAAACAAACCAACAAATGAATGAATAATTGAATAATGACGCAGAGAGAGAGAGAGAGAGAGAGAGAGAGAGAGAGAGAGATCAATAAAATGTCCTGCTATCACGGCGGCATCGCGACTG[T/C]TCAGGGTCTGAGTGTGTAGTTACAGTACTATCGTGGAGACATAACAAACGCTGCCCAATGCGACTCTGTGTTTGTGTGTGGTGAGTGAACCGCGCTGCTGACCGAATACACAGCTCTATTTCTGCCGTCTTTTGGTTCTTTCACAGATAC
zSNP13889014	zK18E17	153376			8	81.3	5	3440			ATTGTTGAGACATCGATATCTTCTCTGACTGTGTGGGGCTGTGCTGAGTTCGTCCTCTGTCGCAACAACCATCAAGGCTGGATATGGGATGGATCCAAAGAAACAGACAGACTAACATGAGCATAGATGCCATTATTTTTGGTATTTTGG[T/G]GTATAGCTTTATAGTTTTTGGTTGCCTTCATTTAAAAAATCAGATTTGAATTTTAAAGTTAAGTTTGTGTTTCACCTGTATGCTCGTGCTAAGAGATGGGTGTTTAATCTAGATTTAATCTGCCAGAGTTGGTAGATGCACTAGGAAGGA
zSNP13889017	zK18E17	153413			8	81.3	5	3440			GCTGTGCTGAGTTCGTCCTCTGTCGCAACAACCATCAAGGCTGGATATGGGATGGATCCAAAGAAACAGACAGACTAACATGAGCATAGATGCCATTATTTTTGGTATTTTGGGGTATAGCTTTATAGTTTTTGGTTGCCTTCATTTAAA[A/C]AATCAGATTTGAATTTTAAAGTTAAGTTTGTGTTTCACCTGTATGCTCGTGCTAAGAGATGGGTGTTTAATCTAGATTTAATCTGCCAGAGTTGGTAGATGCACTAGGAAGGATCTTCTACCTGTTAGTATTGATATTATGGGATATTCT
zSNP13889163	zK18E17	156955			8	81.3	5	3440			CCAGAAAGACCAGCAGCATTATCTATATTATTTATAAAAATCTGTGTTGGTAAAAGGACAAAATGACAATCTGCGATTCATTAGAATAATTAATAATACACCATGTGCAATCACACACTCGTGTTGACCCTGAGTCCCTGAGAGATGTTG[C/G]TATAAAAAGCAAACAAACAAACAAACAAATAAATAAATGAAAATATTGTAAAATCAACATTTCAGCATTCTCAATAAATAAAAAACTGCCGGTCTTTAAAAATGTAAAATTTCATTCATTCATTTTCTTTTCAGCTTAGTCCCTTTAATA
zSNP13889197	zK18E17	158046			8	81.3	5	3440			AAAAGTGATGCTCTTTTGCACAGTCCTGCTGGTTTCAAGGACACATTTTTTTTCTAAGCAGCTCGAGAGTTTTTTTGCCGCTTCACTTTAACCATTTTTTGAACAGATTATTATTGGGCCTAAAGTTAACTGACTGTGTGCACATAATCA[-/T]TCTTTTTATTATCAAACATGGTATTTCACCTGCTTTCTTTTGCACCTGCTTTTCTTATTTATGGTTTAATTATCATCCTTTACAATAACATTGTTTTAATAGGAGATTAACTTCCCAAATACAATGCATGTATACAGCTATATTTTGTTT
zSNP13889158	zK18E17	156888			8	81.3	5	3440			ATCAAAGTTGTGTTCTGTAGGAGACAAATGGCAGCATCAAATCTGACAACAAATGATCAGCACACACCCAGAAAGACCAGCAGCATTATCTATATTATTTATAAAAATCTGTGTTGGTAAAAGGACAAAATGACAATCTGCGATTCATTA[T/G]AATAATTAATAATACACCATGTGCAATCACACACTCGTGTTGACCCTGAGTCCCTGAGAGATGTTGGTATAAAAAGCAAACAAACAAACAAACAAATAAATAAATGAAAATATTGTAAAATCAACATTTCAGCATTCTCAATAAATAAAA
zSNP13889155	zK18E17	156856			8	81.3	5	3440			AAAGGCTTGGGGAGGGTCCTCTAACCTTTACCATCAAAGTTGTGTTCTGTAGGAGACAAATGGCAGCATCAAATCTGACAACAAATGATCAGCACACACCCAGAAAGACCAGCAGCATTATCTATATTATTTATAAAAATCTGTGTTGGT[-/A]AAAGGACAAAATGACAATCTGCGATTCATTAGAATAATTAATAATACACCATGTGCAATCACACACTCGTGTTGACCCTGAGTCCCTGAGAGATGTTGGTATAAAAAGCAAACAAACAAACAAACAAATAAATAAATGAAAATATTGTAA
zSNP13889157	zK18E17	156882			8	81.3	5	3440			TTTACCATCAAAGTTGTGTTCTGTAGGAGACAAATGGCAGCATCAAATCTGACAACAAATGATCAGCACACACCCAGAAAGACCAGCAGCATTATCTATATTATTTATAAAAATCTGTGTTGGTAAAAGGACAAAATGACAATCTGCGAT[T/G]CATTAGAATAATTAATAATACACCATGTGCAATCACACACTCGTGTTGACCCTGAGTCCCTGAGAGATGTTGGTATAAAAAGCAAACAAACAAACAAACAAATAAATAAATGAAAATATTGTAAAATCAACATTTCAGCATTCTCAATAA
zSNP13888869	zK18E17	152012			8	81.3	5	3440			ATTTGTTCTCAGCCTCAGTAAAGTCGATGGTATGACCCATGCAATAATGGGATGTGGTCTAGTTTGTGAGAGTTGTTTTTTATATAAACTGTTTTAACATTTTTAGTCAAATCAACAGTATTTCTACAGCGATTTACACACTGTTGATTG[A/G]TTTAAAGCCACTTAATATGGATGAACTGGAATAGGATAAGATATTTCCGTTTTTTGGGACATATTTAGCATATCAGTAGTGGTTGAATGCTAGTGTAGTTCAGTTCAATAATATCCCTGTTGAAGGATGATCCAAGGAAGGCCGCATCAA
zSNP13888872	zK18E17	152015			8	81.3	5	3440			TGTTCTCAGCCTCAGTAAAGTCGATGGTATGACCCATGCAATAATGGGATGTGGTCTAGTTTGTGAGAGTTGTTTTTTATATAAACTGTTTTAACATTTTTAGTCAAATCAACAGTATTTCTACAGCGATTTACACACTGTTGATTGGTT[T/C]AAAGCCACTTAATATGGATGAACTGGAATAGGATAAGATATTTCCGTTTTTTGGGACATATTTAGCATATCAGTAGTGGTTGAATGCTAGTGTAGTTCAGTTCAATAATATCCCTGTTGAAGGATGATCCAAGGAAGGCCGCATCAACCC
zSNP13888856	zK18E17	151965			8	81.3	5	3440			AATCTCTCTGTCTCTCTCAGTGTATCTACATACATAAATGTGAATAGATTTGTTCTCAGCCTCAGTAAAGTCGATGGTATGACCCATGCAATAATGGGATGTGGTCTAGTTTGTGAGAGTTGTTTTTTATATAAACTGTTTTAACATTTT[T/C]AGTCAAATCAACAGTATTTCTACAGCGATTTACACACTGTTGATTGGTTTAAAGCCACTTAATATGGATGAACTGGAATAGGATAAGATATTTCCGTTTTTTGGGACATATTTAGCATATCAGTAGTGGTTGAATGCTAGTGTAGTTCAG
zSNP13888849	zK18E17	151808			8	81.3	5	3440			ATCAGATCATGTGGCAGACAGCTCTGAATGATGTATATGAACTATTTCCATTGCCAGAGGCTTGATGATCTGATGCAAGCCACTGTCTCTGATTCACGTAAATGCAATTAGATCAATACTGATGATTCTCGGATTGTCGTAATAGCAGTG[A/C]AAGCAAAATCTCTCTGTCTCTCTCAGTGTATCTACATACATAAATGTGAATAGATTTGTTCTCAGCCTCAGTAAAGTCGATGGTATGACCCATGCAATAATGGGATGTGGTCTAGTTTGTGAGAGTTGTTTTTTATATAAACTGTTTTAA
zSNP13888850	zK18E17	151824			8	81.3	5	3440			GACAGCTCTGAATGATGTATATGAACTATTTCCATTGCCAGAGGCTTGATGATCTGATGCAAGCCACTGTCTCTGATTCACGTAAATGCAATTAGATCAATACTGATGATTCTCGGATTGTCGTAATAGCAGTGAAAGCAAAATCTCTCT[A/G]TCTCTCTCAGTGTATCTACATACATAAATGTGAATAGATTTGTTCTCAGCCTCAGTAAAGTCGATGGTATGACCCATGCAATAATGGGATGTGGTCTAGTTTGTGAGAGTTGTTTTTTATATAAACTGTTTTAACATTTTTAGTCAAATC
zSNP13888919	zK18E17	152229			8	81.3	5	3440			AGCATATCAGTAGTGGTTGAATGCTAGTGTAGTTCAGTTCAATAATATCCCTGTTGAAGGATGATCCAAGGAAGGCCGCATCAACCCCAACAAAGCAGACCAAAGGCAACAATTGCAAGGAATCCAAACTCCACCAGTTGTCATGAATAA[A/C]GAACAAACGAGAGGAGTCTGCATGCAGACTCGATGCAGTTGCAAGCTGAGCTAAATGTAATGCTTTTCATGCTCACACTTAACCCCACCCCTAACTCTCATATTGGTTTGACTAGCTCCATTGAGGGCATTATTTCTTACATTGCATCTC
zSNP13888934	zK18E17	152325			8	81.3	5	3440			AGACCAAAGGCAACAATTGCAAGGAATCCAAACTCCACCAGTTGTCATGAATAACGAACAAACGAGAGGAGTCTGCATGCAGACTCGATGCAGTTGCAAGCTGAGCTAAATGTAATGCTTTTCATGCTCACACTTAACCCCACCCCTAAC[T/C]CTCATATTGGTTTGACTAGCTCCATTGAGGGCATTATTTCTTACATTGCATCTCTGAGATATGCAGTCTTAGCTTGCAAATCAAAATCTACATCCAGATACTATTGAGAACAGACCTTGGGAGAAGCCAGGCACAGTCATGCAACCAGTT
zSNP13888916	zK18E17	152219			8	81.3	5	3440			GGACATATTTAGCATATCAGTAGTGGTTGAATGCTAGTGTAGTTCAGTTCAATAATATCCCTGTTGAAGGATGATCCAAGGAAGGCCGCATCAACCCCAACAAAGCAGACCAAAGGCAACAATTGCAAGGAATCCAAACTCCACCAGTTG[A/T]CATGAATAACGAACAAACGAGAGGAGTCTGCATGCAGACTCGATGCAGTTGCAAGCTGAGCTAAATGTAATGCTTTTCATGCTCACACTTAACCCCACCCCTAACTCTCATATTGGTTTGACTAGCTCCATTGAGGGCATTATTTCTTAC
zSNP13888882	zK18E17	152045			8	81.3	5	3440			GACCCATGCAATAATGGGATGTGGTCTAGTTTGTGAGAGTTGTTTTTTATATAAACTGTTTTAACATTTTTAGTCAAATCAACAGTATTTCTACAGCGATTTACACACTGTTGATTGGTTTAAAGCCACTTAATATGGATGAACTGGAAT[A/T]GGATAAGATATTTCCGTTTTTTGGGACATATTTAGCATATCAGTAGTGGTTGAATGCTAGTGTAGTTCAGTTCAATAATATCCCTGTTGAAGGATGATCCAAGGAAGGCCGCATCAACCCCAACAAAGCAGACCAAAGGCAACAATTGCA
zSNP13888907	zK18E17	152170			8	81.3	5	3440			CCACTTAATATGGATGAACTGGAATAGGATAAGATATTTCCGTTTTTTGGGACATATTTAGCATATCAGTAGTGGTTGAATGCTAGTGTAGTTCAGTTCAATAATATCCCTGTTGAAGGATGATCCAAGGAAGGCCGCATCAACCCCAAC[A/C]AAGCAGACCAAAGGCAACAATTGCAAGGAATCCAAACTCCACCAGTTGTCATGAATAACGAACAAACGAGAGGAGTCTGCATGCAGACTCGATGCAGTTGCAAGCTGAGCTAAATGTAATGCTTTTCATGCTCACACTTAACCCCACCCC
zSNP13888334	zK18E17	145819			8	81.3	5	3440			TGCATTAAAATTAGAAATGAGAATGATTTTAGGGAATGCCTTTAAAGAAGATAAAAGGCAATCCAACTCTTCCCAATCATTTTCTCTCTGGTGTGCCAAATCAGAGGATACAAAGGGCCAAGTTTGGGCATCTCTGTTCTAGAAAAAAAA[A/T]TTTAGTTTATTTATTTTATTTTTGTTTTTTGTTTTTCTAGAGAAACTTTACTAATAAATTGGAATGGTCCAATGTTAAGTCGACTAAAAATTTTATAAAAATAGTAACATGACTAAATAATAATTGATCATGAAAACTGCATGAACATTA
zSNP13888350	zK18E17	145910			8	81.3	5	3440			TGTGCCAAATCAGAGGATACAAAGGGCCAAGTTTGGGCATCTCTGTTCTAGAAAAAAAATTTTAGTTTATTTATTTTATTTTTGTTTTTTGTTTTTCTAGAGAAACTTTACTAATAAATTGGAATGGTCCAATGTTAAGTCGACTAAAAA[A/T]TTTATAAAAATAGTAACATGACTAAATAATAATTGATCATGAAAACTGCATGAACATTAAATTAAAACTATTATAATATTTACTTTACACTATACGGTTAAAATCAAAATTATTGTCTCTCATTATTTCCTAAATATTTTGAAAGTGCTG
zSNP13888312	zK18E17	145582			8	81.3	5	3440			TGAACTATTACAGTAAAACTATAAAAAAATCTATTTATTAAACAATAAAGATCAATGCCAAATACACTAGTCATGCTGAACTTGCCTTTGCCTTGATTTGCACGCCGTCTTCTGCTTTGTCCCCTATATGTGCTGGTATATACATTTTTA[A/T]AAAAAAATTTAATCATTTACAATATTTAATTAAAACATTAAAAAATATTTTTTGTAGCTCAACAAAAAAACAAACAAACAAAAGGTTGCATTAAAATTAGAAATGAGAATGATTTTAGGGAATGCCTTTAAAGAAGATAAAAGGCAATCC
zSNP13888204	zK18E17	145060			8	81.3	5	3440			ACGAGAGCGAAGGGCCCGAAAACAACATGGAGAAAGACCGATGGAAATCTCTCAGGTGTGTATGACGTGATTCATCAGCTGACTGACAGATAGACAGTTTCTATCAGCAGAAGTCATTTGCTGTTTGTTGCGAAAGAAAGCACTAACACT[A/G]CTCACACTGTCAAGTTAGTGTTGTCTAGACCTTAAAGAGTCACAATAAAACAGTTTAGTAATAAAATTGTATCAAAACTGGATATTTCTGTTAGAAATTTACTTTTGAGTTCAATTTATTTACTTCAGTTTGTCTCTTCTAATCATAGTA
zSNP13888212	zK18E17	145143			8	81.3	5	3440			TGACAGATAGACAGTTTCTATCAGCAGAAGTCATTTGCTGTTTGTTGCGAAAGAAAGCACTAACACTGCTCACACTGTCAAGTTAGTGTTGTCTAGACCTTAAAGAGTCACAATAAAACAGTTTAGTAATAAAATTGTATCAAAACTGGA[T/C]ATTTCTGTTAGAAATTTACTTTTGAGTTCAATTTATTTACTTCAGTTTGTCTCTTCTAATCATAGTAATACTGAAAGTTTATTTCTAGACTAGGGATGCCCAAACCTTTTTGCTTATGAAGGGCCAAAATCCAAGCTTGATTGAGAGCTG
zSNP13888382	zK18E17	146158			8	81.3	5	3440			TTAAAATCAAAATTATTGTCTCTCATTATTTCCTAAATATTTTGAAAGTGCTGTTTAACGGAGGATTTAAAAATAATTAATAATAATTTCTTGCAAGATAATAGTATTCATATTTTGTTTGTATACATTGTAGCGTTTTGAGATTAAGCA[A/C]ATTATAAATAAAATTGTTATTATAACTATTATTGTCATTATTATTATTATTACTGAAATCTTGATTAGGTTAACTAAGCAAATTACGCTAATTAGGCAAGTTACTTTACTACAGAGGTTTATTCTGTAATCAATCAAAAATATATAAATT
zSNP13888391	zK18E17	146349			8	81.3	5	3440			TTATTATTATTACTGAAATCTTGATTAGGTTAACTAAGCAAATTACGCTAATTAGGCAAGTTACTTTACTACAGAGGTTTATTCTGTAATCAATCAAAAATATATAAATTCTAGAACGATATATATTTTATTTTTATTATGTTTTTTTTT[T/C]CTCTCCTTTCAATGCCGTGGTTGTGGTAGGGTAGGGGTAATATACTGCTTTAGATTGTAAATGCAAAACTCAATAAATAAATATAAATAAATATATATATATATATATATATATATATATATATATATATATATATATATATATATATAT
zSNP13888381	zK18E17	146155			8	81.3	5	3440			CGGTTAAAATCAAAATTATTGTCTCTCATTATTTCCTAAATATTTTGAAAGTGCTGTTTAACGGAGGATTTAAAAATAATTAATAATAATTTCTTGCAAGATAATAGTATTCATATTTTGTTTGTATACATTGTAGCGTTTTGAGATTAA[A/G]CAAATTATAAATAAAATTGTTATTATAACTATTATTGTCATTATTATTATTATTACTGAAATCTTGATTAGGTTAACTAAGCAAATTACGCTAATTAGGCAAGTTACTTTACTACAGAGGTTTATTCTGTAATCAATCAAAAATATATAA
zSNP13888362	zK18E17	146006			8	81.3	5	3440			CTAGAGAAACTTTACTAATAAATTGGAATGGTCCAATGTTAAGTCGACTAAAAATTTTATAAAAATAGTAACATGACTAAATAATAATTGATCATGAAAACTGCATGAACATTAAATTAAAACTATTATAATATTTACTTTACACTATAC[A/G]GTTAAAATCAAAATTATTGTCTCTCATTATTTCCTAAATATTTTGAAAGTGCTGTTTAACGGAGGATTTAAAAATAATTAATAATAATTTCTTGCAAGATAATAGTATTCATATTTTGTTTGTATACATTGTAGCGTTTTGAGATTAAGC
zSNP13888367	zK18E17	146025			8	81.3	5	3440			AAATTGGAATGGTCCAATGTTAAGTCGACTAAAAATTTTATAAAAATAGTAACATGACTAAATAATAATTGATCATGAAAACTGCATGAACATTAAATTAAAACTATTATAATATTTACTTTACACTATACGGTTAAAATCAAAATTATT[A/G]TCTCTCATTATTTCCTAAATATTTTGAAAGTGCTGTTTAACGGAGGATTTAAAAATAATTAATAATAATTTCTTGCAAGATAATAGTATTCATATTTTGTTTGTATACATTGTAGCGTTTTGAGATTAAGCAAATTATAAATAAAATTGT
zSNP13888166	zK18E17	144679			8	81.3	5	3440			CTATTTCCACCCCAAGAAATTCAGACCTATTATAATACTAAAGGCTTGTACCATTACTTTGATTCAAAATATTTTTTACATTACTGGTTTACAATCAACCTAGACATCCTGTGTGAGCTCAGTCTCTTCTGTTCACTTATTTTCTCGCCA[T/C]TCGCATCATAAACCTGTTTAAATGATGTTTGCGCAATACGCACACAAAGAAACCAGACACTAAGAGAGCGGCGCTTGTCATTGTTGCCTCGGGTGTAAAATGCTGTCATGCTAAATAACCTAGAAACACAAGTTCAAGAGCATTCCTGGA
zSNP13888167	zK18E17	144684			8	81.3	5	3440			TCCACCCCAAGAAATTCAGACCTATTATAATACTAAAGGCTTGTACCATTACTTTGATTCAAAATATTTTTTACATTACTGGTTTACAATCAACCTAGACATCCTGTGTGAGCTCAGTCTCTTCTGTTCACTTATTTTCTCGCCACTCGC[A/G]TCATAAACCTGTTTAAATGATGTTTGCGCAATACGCACACAAAGAAACCAGACACTAAGAGAGCGGCGCTTGTCATTGTTGCCTCGGGTGTAAAATGCTGTCATGCTAAATAACCTAGAAACACAAGTTCAAGAGCATTCCTGGAGATTG
zSNP13888165	zK18E17	144675			8	81.3	5	3440			AGCCCTATTTCCACCCCAAGAAATTCAGACCTATTATAATACTAAAGGCTTGTACCATTACTTTGATTCAAAATATTTTTTACATTACTGGTTTACAATCAACCTAGACATCCTGTGTGAGCTCAGTCTCTTCTGTTCACTTATTTTCTC[A/G]CCACTCGCATCATAAACCTGTTTAAATGATGTTTGCGCAATACGCACACAAAGAAACCAGACACTAAGAGAGCGGCGCTTGTCATTGTTGCCTCGGGTGTAAAATGCTGTCATGCTAAATAACCTAGAAACACAAGTTCAAGAGCATTCC
zSNP13888152	zK18E17	144527			8	81.3	5	3440			AGAAGTATTTGGATTTTGTATACATTTCAGTGCTTTCAGTTTAAGCACATAATTAAAAACTATTTATTCTTATTAATAATAATAATAATTGTTATTATTATTACCTCTTTAATGTCATAATTTCATCAACATTATCATTTTATTGCCCAG[T/C]CCTATTTCCACCCCAAGAAATTCAGACCTATTATAATACTAAAGGCTTGTACCATTACTTTGATTCAAAATATTTTTTACATTACTGGTTTACAATCAACCTAGACATCCTGTGTGAGCTCAGTCTCTTCTGTTCACTTATTTTCTCGCC
zSNP13888157	zK18E17	144571			8	81.3	5	3440			GCACATAATTAAAAACTATTTATTCTTATTAATAATAATAATAATTGTTATTATTATTACCTCTTTAATGTCATAATTTCATCAACATTATCATTTTATTGCCCAGCCCTATTTCCACCCCAAGAAATTCAGACCTATTATAATACTAAA[T/G]GCTTGTACCATTACTTTGATTCAAAATATTTTTTACATTACTGGTTTACAATCAACCTAGACATCCTGTGTGAGCTCAGTCTCTTCTGTTCACTTATTTTCTCGCCACTCGCATCATAAACCTGTTTAAATGATGTTTGCGCAATACGCA
zSNP13888193	zK18E17	144982			8	81.3	5	3440			TTGAGAACAGGTGGCTTTGTTTTTGTGATTCTGACGCTGATCTTGCTGATCTCTCAACAGCTTTGTATCTGGCGTCATACGAGAGCGAAGGGCCCGAAAACAACATGGAGAAAGACCGATGGAAATCTCTCAGGTGTGTATGACGTGATT[T/C]ATCAGCTGACTGACAGATAGACAGTTTCTATCAGCAGAAGTCATTTGCTGTTTGTTGCGAAAGAAAGCACTAACACTGCTCACACTGTCAAGTTAGTGTTGTCTAGACCTTAAAGAGTCACAATAAAACAGTTTAGTAATAAAATTGTAT
zSNP13888203	zK18E17	145059			8	81.3	5	3440			TACGAGAGCGAAGGGCCCGAAAACAACATGGAGAAAGACCGATGGAAATCTCTCAGGTGTGTATGACGTGATTCATCAGCTGACTGACAGATAGACAGTTTCTATCAGCAGAAGTCATTTGCTGTTTGTTGCGAAAGAAAGCACTAACAC[T/C]GCTCACACTGTCAAGTTAGTGTTGTCTAGACCTTAAAGAGTCACAATAAAACAGTTTAGTAATAAAATTGTATCAAAACTGGATATTTCTGTTAGAAATTTACTTTTGAGTTCAATTTATTTACTTCAGTTTGTCTCTTCTAATCATAGT
zSNP13888189	zK18E17	144929			8	81.3	5	3440			ATGCTGTCATGCTAAATAACCTAGAAACACAAGTTCAAGAGCATTCCTGGAGATTGAGAACAGGTGGCTTTGTTTTTGTGATTCTGACGCTGATCTTGCTGATCTCTCAACAGCTTTGTATCTGGCGTCATACGAGAGCGAAGGGCCCGA[A/G]AACAACATGGAGAAAGACCGATGGAAATCTCTCAGGTGTGTATGACGTGATTCATCAGCTGACTGACAGATAGACAGTTTCTATCAGCAGAAGTCATTTGCTGTTTGTTGCGAAAGAAAGCACTAACACTGCTCACACTGTCAAGTTAGT
zSNP13888168	zK18E17	144689			8	81.3	5	3440			CCCAAGAAATTCAGACCTATTATAATACTAAAGGCTTGTACCATTACTTTGATTCAAAATATTTTTTACATTACTGGTTTACAATCAACCTAGACATCCTGTGTGAGCTCAGTCTCTTCTGTTCACTTATTTTCTCGCCACTCGCATCAT[A/C]AACCTGTTTAAATGATGTTTGCGCAATACGCACACAAAGAAACCAGACACTAAGAGAGCGGCGCTTGTCATTGTTGCCTCGGGTGTAAAATGCTGTCATGCTAAATAACCTAGAAACACAAGTTCAAGAGCATTCCTGGAGATTGAGAAC
zSNP13888172	zK18E17	144704			8	81.3	5	3440			CCTATTATAATACTAAAGGCTTGTACCATTACTTTGATTCAAAATATTTTTTACATTACTGGTTTACAATCAACCTAGACATCCTGTGTGAGCTCAGTCTCTTCTGTTCACTTATTTTCTCGCCACTCGCATCATAAACCTGTTTAAATG[A/T]TGTTTGCGCAATACGCACACAAAGAAACCAGACACTAAGAGAGCGGCGCTTGTCATTGTTGCCTCGGGTGTAAAATGCTGTCATGCTAAATAACCTAGAAACACAAGTTCAAGAGCATTCCTGGAGATTGAGAACAGGTGGCTTTGTTTT
zSNP13888709	zK18E17	150265			8	81.3	5	3440			AAAAGTGATATGGAGTGAATGAAAAAAAATAAAAGGAATTAAAGAATGCCTATGAAGTTCATCTGAGTCTCTTGTTTTTGTGTCATAATTGTGTTAGGATAAATTAAGTCTTCTCATTGGAATCAATGCTTCCATGAAGGCTTTTCACAC[-/G]TAAAAATAATCAAGGTTAGTATTGTTAGCCCCATTAAGTATTATGTATAATTTCTGACTGGCTGCAGACTTATAAACCTAAACCTTTAAATTGCACTTTAAGCTGAACACTAGTATTTTGCAAAATAACAAGTGATTTATGATCTGTCAT
zSNP13888710	zK18E17	150266			8	81.3	5	3440			AAAGTGATATGGAGTGAATGAAAAAAAATAAAAGGAATTAAAGAATGCCTATGAAGTTCATCTGAGTCTCTTGTTTTTGTGTCATAATTGTGTTAGGATAAATTAAGTCTTCTCATTGGAATCAATGCTTCCATGAAGGCTTTTCACACG[A/T]AAAAATAATCAAGGTTAGTATTGTTAGCCCCATTAAGTATTATGTATAATTTCTGACTGGCTGCAGACTTATAAACCTAAACCTTTAAATTGCACTTTAAGCTGAACACTAGTATTTTGCAAAATAACAAGTGATTTATGATCTGTCATT
zSNP13888708	zK18E17	150260			8	81.3	5	3440			ACCTCAAAAGTGATATGGAGTGAATGAAAAAAAATAAAAGGAATTAAAGAATGCCTATGAAGTTCATCTGAGTCTCTTGTTTTTGTGTCATAATTGTGTTAGGATAAATTAAGTCTTCTCATTGGAATCAATGCTTCCATGAAGGCTTTT[T/C]ACACGTAAAAATAATCAAGGTTAGTATTGTTAGCCCCATTAAGTATTATGTATAATTTCTGACTGGCTGCAGACTTATAAACCTAAACCTTTAAATTGCACTTTAAGCTGAACACTAGTATTTTGCAAAATAACAAGTGATTTATGATCT
zSNP13888564	zK18E17	148474			8	81.3	5	3440			TTTTTAATATTTTAATGTTTTTTTAATGGTTAACTACCTCATAATTACATACAAAATGAGGCTTATAACTGCAAAAAAGTTAACTTTTTGAGAAATAAATGAACCACCCCTTTAACTACGCTGGCTAGTGGCTTGGGCGGCCTCCACAAA[T/C]TTCTAATATTCCTTACAATACTCTGTTAAAACATATTAAAATGAAGTAAATCTCCTGAAAAAATGTTGAACACTGGCAATTGTTTTTCTTGATACAATTACAGTCTATTTACATTTACTTATTGACTTTTTGGTTTCATTAGTATTACAC
zSNP13888631	zK18E17	149440			8	81.3	5	3440			TGTTTTTTATGCATATGAGATGTGAGTAATGCATTGCTTTAACCTCTGTGAGTGACCATTGACTTACGTGTGCTTGATTAAACCCAATGAGGGTCGCCGAATGCACTGGATGCTTCTGTGAATAAAGATGTCAATTCTTTTCCTGTGGAA[T/C]AATTTATTTGTGATAATTCTGCAGTTTAAAGCTTCATCCCTCGTCCCACTTTTTGTCGTCATGACTTTACTGTAGACGTTTGTCGGCCTTTGAAGGAAAGACGGTGTTTGTTTGTCAGTGTTACCGTTGTAATGCTGTTTTTACGCGATG
zSNP13888717	zK18E17	150317			8	81.3	5	3440			TGAAGTTCATCTGAGTCTCTTGTTTTTGTGTCATAATTGTGTTAGGATAAATTAAGTCTTCTCATTGGAATCAATGCTTCCATGAAGGCTTTTCACACGTAAAAATAATCAAGGTTAGTATTGTTAGCCCCATTAAGTATTATGTATAAT[T/C]TCTGACTGGCTGCAGACTTATAAACCTAAACCTTTAAATTGCACTTTAAGCTGAACACTAGTATTTTGCAAAATAACAAGTGATTTATGATCTGTCATTACAAAGACAATGGAAATTATTTATTAGAATTTTGTTTTTAAACTTGAAAAA
zSNP13888722	zK18E17	150329			8	81.3	5	3440			GAGTCTCTTGTTTTTGTGTCATAATTGTGTTAGGATAAATTAAGTCTTCTCATTGGAATCAATGCTTCCATGAAGGCTTTTCACACGTAAAAATAATCAAGGTTAGTATTGTTAGCCCCATTAAGTATTATGTATAATTTCTGACTGGCT[A/G]CAGACTTATAAACCTAAACCTTTAAATTGCACTTTAAGCTGAACACTAGTATTTTGCAAAATAACAAGTGATTTATGATCTGTCATTACAAAGACAATGGAAATTATTTATTAGAATTTTGTTTTTAAACTTGAAAAAAATGTTGGAATT
zSNP13888715	zK18E17	150298			8	81.3	5	3440			AGGAATTAAAGAATGCCTATGAAGTTCATCTGAGTCTCTTGTTTTTGTGTCATAATTGTGTTAGGATAAATTAAGTCTTCTCATTGGAATCAATGCTTCCATGAAGGCTTTTCACACGTAAAAATAATCAAGGTTAGTATTGTTAGCCCC[A/C]TTAAGTATTATGTATAATTTCTGACTGGCTGCAGACTTATAAACCTAAACCTTTAAATTGCACTTTAAGCTGAACACTAGTATTTTGCAAAATAACAAGTGATTTATGATCTGTCATTACAAAGACAATGGAAATTATTTATTAGAATTT
zSNP13888711	zK18E17	150276			8	81.3	5	3440			GGAGTGAATGAAAAAAAATAAAAGGAATTAAAGAATGCCTATGAAGTTCATCTGAGTCTCTTGTTTTTGTGTCATAATTGTGTTAGGATAAATTAAGTCTTCTCATTGGAATCAATGCTTCCATGAAGGCTTTTCACACGTAAAAATAAT[T/C]AAGGTTAGTATTGTTAGCCCCATTAAGTATTATGTATAATTTCTGACTGGCTGCAGACTTATAAACCTAAACCTTTAAATTGCACTTTAAGCTGAACACTAGTATTTTGCAAAATAACAAGTGATTTATGATCTGTCATTACAAAGACAA
zSNP13888712	zK18E17	150289			8	81.3	5	3440			AAAAATAAAAGGAATTAAAGAATGCCTATGAAGTTCATCTGAGTCTCTTGTTTTTGTGTCATAATTGTGTTAGGATAAATTAAGTCTTCTCATTGGAATCAATGCTTCCATGAAGGCTTTTCACACGTAAAAATAATCAAGGTTAGTATT[A/G]TTAGCCCCATTAAGTATTATGTATAATTTCTGACTGGCTGCAGACTTATAAACCTAAACCTTTAAATTGCACTTTAAGCTGAACACTAGTATTTTGCAAAATAACAAGTGATTTATGATCTGTCATTACAAAGACAATGGAAATTATTTA
zSNP13888543	zK18E17	148198			8	81.3	5	3440			TTAAAAAAATATTTTTTGTTTTTTTTAATCCACATGGCCAAATTCTGACTGACGAAAGCTGAATGTGCTGGCCAGTTTGTTATTCGGCTAATAAATGACAATAGGCTACATTTGTTTTTCTGAATGATATATGATGTAATAAGTTTGTAG[T/G]TTTTTTTTTTTTTTAATGTTTCTTGGTTCTAAATCTTTAGAAACTATTTTTAGGTTTGTGGTTTTGATGACCATCCAACAAGCTAATCCAGTCTAAAATAGTGCTTAAAAGTTACTAATGGTAACTTTTTAATATTTTAATGTTTTTTTA
zSNP13888544	zK18E17	148213			8	81.3	5	3440			TTGTTTTTTTTAATCCACATGGCCAAATTCTGACTGACGAAAGCTGAATGTGCTGGCCAGTTTGTTATTCGGCTAATAAATGACAATAGGCTACATTTGTTTTTCTGAATGATATATGATGTAATAAGTTTGTAGGTTTTTTTTTTTTTT[A/T]ATGTTTCTTGGTTCTAAATCTTTAGAAACTATTTTTAGGTTTGTGGTTTTGATGACCATCCAACAAGCTAATCCAGTCTAAAATAGTGCTTAAAAGTTACTAATGGTAACTTTTTAATATTTTAATGTTTTTTTAATGGTTAACTACCTC
zSNP13888487	zK18E17	147219			8	81.3	5	3440			GTACAGAGCGTCTATCCTCATCCACCCTTGCCTGTGTGAGGGCTTTGGAATATAAGCTCTTGTTTTTTTTTAATTTACTATTATTATTATCATTACTTCTATTTTAGAATAATTTGGAATATTCTCAACAGTTTCCTCATGATGACTACA[A/C]TAATTAACAAAATAAGCAATGCACTGTTGCCTAATGGTTATTCAGAATGTCATAACTACATTAGGCAAAATGTTAAGTTAAAGAGCAATTCTTTATTATGATCAGACCTCTTAATAATATGACACTTAATCTGTGCCATGAATGAATATG
zSNP13888398	zK18E17	146391			8	81.3	5	3440			TTACGCTAATTAGGCAAGTTACTTTACTACAGAGGTTTATTCTGTAATCAATCAAAAATATATAAATTCTAGAACGATATATATTTTATTTTTATTATGTTTTTTTTTCCTCTCCTTTCAATGCCGTGGTTGTGGTAGGGTAGGGGTAAT[A/G]TACTGCTTTAGATTGTAAATGCAAAACTCAATAAATAAATATAAATAAATATATATATATATATATATATATATATATATATATATATATATATATATATATATATATATTAGTCACAGTTTGTCTTTGCTTTATTGCATACAGACTACA
zSNP13888467	zK18E17	147139			8	81.3	5	3440			TTATTGCTCATCTGAAAGCAGTTTATGCTTGATTTATCACGTGTAGGGCGCTGGACTTGGATCAGCACACAGCATATTGTGTACAGAGCGTCTATCCTCATCCACCCTTGCCTGTGTGAGGGCTTTGGAATATAAGCTCTTGTTTTTTTT[A/T]AATTTACTATTATTATTATCATTACTTCTATTTTAGAATAATTTGGAATATTCTCAACAGTTTCCTCATGATGACTACAATAATTAACAAAATAAGCAATGCACTGTTGCCTAATGGTTATTCAGAATGTCATAACTACATTAGGCAAAA
zSNP13888548	zK18E17	148299			8	81.3	5	3440			TAGGCTACATTTGTTTTTCTGAATGATATATGATGTAATAAGTTTGTAGGTTTTTTTTTTTTTTAATGTTTCTTGGTTCTAAATCTTTAGAAACTATTTTTAGGTTTGTGGTTTTGATGACCATCCAACAAGCTAATCCAGTCTAAAATA[A/G]TGCTTAAAAGTTACTAATGGTAACTTTTTAATATTTTAATGTTTTTTTAATGGTTAACTACCTCATAATTACATACAAAATGAGGCTTATAACTGCAAAAAAGTTAACTTTTTGAGAAATAAATGAACCACCCCTTTAACTACGCTGGCT
zSNP13888553	zK18E17	148404			8	81.3	5	3440			TTGTGGTTTTGATGACCATCCAACAAGCTAATCCAGTCTAAAATAGTGCTTAAAAGTTACTAATGGTAACTTTTTAATATTTTAATGTTTTTTTAATGGTTAACTACCTCATAATTACATACAAAATGAGGCTTATAACTGCAAAAAAGT[A/T]AACTTTTTGAGAAATAAATGAACCACCCCTTTAACTACGCTGGCTAGTGGCTTGGGCGGCCTCCACAAATTTCTAATATTCCTTACAATACTCTGTTAAAACATATTAAAATGAAGTAAATCTCCTGAAAAAATGTTGAACACTGGCAAT
zSNP13888547	zK18E17	148250			8	81.3	5	3440			CGAAAGCTGAATGTGCTGGCCAGTTTGTTATTCGGCTAATAAATGACAATAGGCTACATTTGTTTTTCTGAATGATATATGATGTAATAAGTTTGTAGGTTTTTTTTTTTTTTAATGTTTCTTGGTTCTAAATCTTTAGAAACTATTTTT[A/T]GGTTTGTGGTTTTGATGACCATCCAACAAGCTAATCCAGTCTAAAATAGTGCTTAAAAGTTACTAATGGTAACTTTTTAATATTTTAATGTTTTTTTAATGGTTAACTACCTCATAATTACATACAAAATGAGGCTTATAACTGCAAAAA
zSNP13888545	zK18E17	148233			8	81.3	5	3440			GGCCAAATTCTGACTGACGAAAGCTGAATGTGCTGGCCAGTTTGTTATTCGGCTAATAAATGACAATAGGCTACATTTGTTTTTCTGAATGATATATGATGTAATAAGTTTGTAGGTTTTTTTTTTTTTTAATGTTTCTTGGTTCTAAAT[A/C]TTTAGAAACTATTTTTAGGTTTGTGGTTTTGATGACCATCCAACAAGCTAATCCAGTCTAAAATAGTGCTTAAAAGTTACTAATGGTAACTTTTTAATATTTTAATGTTTTTTTAATGGTTAACTACCTCATAATTACATACAAAATGAG
zSNP13888546	zK18E17	148242			8	81.3	5	3440			CTGACTGACGAAAGCTGAATGTGCTGGCCAGTTTGTTATTCGGCTAATAAATGACAATAGGCTACATTTGTTTTTCTGAATGATATATGATGTAATAAGTTTGTAGGTTTTTTTTTTTTTTAATGTTTCTTGGTTCTAAATCTTTAGAAA[A/C]TATTTTTAGGTTTGTGGTTTTGATGACCATCCAACAAGCTAATCCAGTCTAAAATAGTGCTTAAAAGTTACTAATGGTAACTTTTTAATATTTTAATGTTTTTTTAATGGTTAACTACCTCATAATTACATACAAAATGAGGCTTATAAC
zSNP13889741	zK18E17	168649			8	81.3	5	3440			CAGAACTCTGTCAGAAAGACAGTTGGGGGTGGAGATCGGTTAAGAGCGAGGACCAGAGAAATGAAGACTCTGAGATCTGATGGACCACTAAAATGTTATCAAATGCTTAAATTAATCAGTTTGGCAGAACATTATGTCATACATTGTTGA[T/C]GAGATTTGAGCTTACTTTTAAATTAAATCCACCAAATTCCTATGTAAATCGAACATTATCTTTGTAAATTGCTTGAAAAAGCCTTCTTGTTCACCAATAGTTGAAGGAATAGCAGTTCAAGCACAGAGTCCTCAAGGAAATGGACACATT
zSNP13889818	zK18E17	169774			8	81.3	5	3440			CACACCTGCCTGGACGTTTCTAGTATATACCGAGAAAGAGCTTGATTAGCTAGTTCAGGTGTGTCTAATTAGGGTTGAAACTAAAATATGCAGGACACCGGCCCTCTTGGACTGAGTTTGAACATCCTAGTTCGAGACCTTCTTCTTTTC[T/G]GGAAATTTGAAAATACCTGTATTTAAATAAATAACTAACACTGCGATATTAAACGCTGTATTGTGGCTTTAAAAATGGCCAGATAACCAAATGTGTGGTTTTTTGATTAACATTTCACTAAATACAAAAATCAAGATGAAATGAAGTGGT
zSNP13889834	zK18E17	169910			8	81.3	5	3440			ACCTTCTTCTTTTCTGGAAATTTGAAAATACCTGTATTTAAATAAATAACTAACACTGCGATATTAAACGCTGTATTGTGGCTTTAAAAATGGCCAGATAACCAAATGTGTGGTTTTTTGATTAACATTTCACTAAATACAAAAATCAAG[A/G]TGAAATGAAGTGGTTGCTCTGTGGGCATTTGTTTTTTTCTTATCCTAATATATGATTGGCCAAAATCTAATGTTAAAAAAAGATAAAGATTATTTAATACAGAACTGGCTACGACTACATGAAAATAAGACACTGCTCATACAGTAATTA
zSNP13889722	zK18E17	168476			8	81.3	5	3440			GAAGCAATGTAACCCAATAGTGGCCCAGATGTTTTGGACTGAAACATGCAGATAATGTGGAACTCTATCATTAAACAGTGGGAAATGGAATGCAGACGGGACACGAGAAGCGAACAAATGTTTTGAGACCCTAAGCGGAGTGTGGCATGC[T/C]TAGATAGCTCATAATGAAACAGCAGAACTCTGTCAGAAAGACAGTTGGGGGTGGAGATCGGTTAAGAGCGAGGACCAGAGAAATGAAGACTCTGAGATCTGATGGACCACTAAAATGTTATCAAATGCTTAAATTAATCAGTTTGGCAGA
zSNP13889729	zK18E17	168585			8	81.3	5	3440			GCGAACAAATGTTTTGAGACCCTAAGCGGAGTGTGGCATGCTTAGATAGCTCATAATGAAACAGCAGAACTCTGTCAGAAAGACAGTTGGGGGTGGAGATCGGTTAAGAGCGAGGACCAGAGAAATGAAGACTCTGAGATCTGATGGACC[A/T]CTAAAATGTTATCAAATGCTTAAATTAATCAGTTTGGCAGAACATTATGTCATACATTGTTGACGAGATTTGAGCTTACTTTTAAATTAAATCCACCAAATTCCTATGTAAATCGAACATTATCTTTGTAAATTGCTTGAAAAAGCCTTC
zSNP13889739	zK18E17	168638			8	81.3	5	3440			TAATGAAACAGCAGAACTCTGTCAGAAAGACAGTTGGGGGTGGAGATCGGTTAAGAGCGAGGACCAGAGAAATGAAGACTCTGAGATCTGATGGACCACTAAAATGTTATCAAATGCTTAAATTAATCAGTTTGGCAGAACATTATGTCA[A/T]ACATTGTTGACGAGATTTGAGCTTACTTTTAAATTAAATCCACCAAATTCCTATGTAAATCGAACATTATCTTTGTAAATTGCTTGAAAAAGCCTTCTTGTTCACCAATAGTTGAAGGAATAGCAGTTCAAGCACAGAGTCCTCAAGGAA
zSNP13889872	zK18E17	170107			8	81.3	5	3440			AATATATGATTGGCCAAAATCTAATGTTAAAAAAAGATAAAGATTATTTAATACAGAACTGGCTACGACTACATGAAAATAAGACACTGCTCATACAGTAATTATAAAACATTAGCATTCACAGAAGCAGTGAAAATTTTTATACATATT[T/C]AAATAACCATTTGCTTAACAAGAAGACAAAAATGGCTATGTTTACAGTACATGCAACCAGATAATCTGTCAGATTTAACAGCCTTCATGTAAACATCTGCATCAACCTGACTGAACCTAATCTGAATGACACTGGATCAGATTGAATTTG
zSNP13889929	zK18E17	170547			8	81.3	5	3440			ATATATAGTCACTTCCAATCTGCTGTTCTGCACATCCAACATTCAGGTTTATTTAGAAAACACCATCTTTCAAAATTGAAATGATAGAAAGTCATTTTTCTACCTTATTTTTGTTGATTGTAAAACTTAAAAATAGCTAAAAATAGTGTA[A/G]ATGCAATAATGAACAAACCCATTCGATGCTAGAGATAACCATCAAAAAACAAAAACAAAAGCGATTTGACCCACATGCAGCACCATTTTTCCAGTCCACTAATCCTCATGGACTTCACTGCAGATGCTGATGTGGGGCTGTGGGAGGTCG
zSNP13889934	zK18E17	170566			8	81.3	5	3440			CTGCTGTTCTGCACATCCAACATTCAGGTTTATTTAGAAAACACCATCTTTCAAAATTGAAATGATAGAAAGTCATTTTTCTACCTTATTTTTGTTGATTGTAAAACTTAAAAATAGCTAAAAATAGTGTAAATGCAATAATGAACAAAC[T/C]CATTCGATGCTAGAGATAACCATCAAAAAACAAAAACAAAAGCGATTTGACCCACATGCAGCACCATTTTTCCAGTCCACTAATCCTCATGGACTTCACTGCAGATGCTGATGTGGGGCTGTGGGAGGTCGAGCGCGTTCAGATAAATCA
zSNP13889838	zK18E17	169938			8	81.3	5	3440			TACCTGTATTTAAATAAATAACTAACACTGCGATATTAAACGCTGTATTGTGGCTTTAAAAATGGCCAGATAACCAAATGTGTGGTTTTTTGATTAACATTTCACTAAATACAAAAATCAAGATGAAATGAAGTGGTTGCTCTGTGGGCA[T/C]TTGTTTTTTTCTTATCCTAATATATGATTGGCCAAAATCTAATGTTAAAAAAAGATAAAGATTATTTAATACAGAACTGGCTACGACTACATGAAAATAAGACACTGCTCATACAGTAATTATAAAACATTAGCATTCACAGAAGCAGTG
zSNP13889841	zK18E17	169955			8	81.3	5	3440			ATAACTAACACTGCGATATTAAACGCTGTATTGTGGCTTTAAAAATGGCCAGATAACCAAATGTGTGGTTTTTTGATTAACATTTCACTAAATACAAAAATCAAGATGAAATGAAGTGGTTGCTCTGTGGGCATTTGTTTTTTTCTTATC[A/C]TAATATATGATTGGCCAAAATCTAATGTTAAAAAAAGATAAAGATTATTTAATACAGAACTGGCTACGACTACATGAAAATAAGACACTGCTCATACAGTAATTATAAAACATTAGCATTCACAGAAGCAGTGAAAATTTTTATACATAT
zSNP13889869	zK18E17	170094			8	81.3	5	3440			TTTTTCTTATCCTAATATATGATTGGCCAAAATCTAATGTTAAAAAAAGATAAAGATTATTTAATACAGAACTGGCTACGACTACATGAAAATAAGACACTGCTCATACAGTAATTATAAAACATTAGCATTCACAGAAGCAGTGAAAAT[T/G]TTTATACATATTCAAATAACCATTTGCTTAACAAGAAGACAAAAATGGCTATGTTTACAGTACATGCAACCAGATAATCTGTCAGATTTAACAGCCTTCATGTAAACATCTGCATCAACCTGACTGAACCTAATCTGAATGACACTGGAT
zSNP13889478	zK18E17	162818			8	81.3	5	3440			AAAAATAAAAAATCTGATACAAAACATGAGGAGAAACATGATTTTATATTTTACTAAGTTTAAATGCAAAGAAATAAACAATGTGTAATTTAATGCCCTGTTATTGGATAGGCTATTCGTAATTTCAAATAAACTATTACCACAATTTTT[A/T]ATATTATTTTTAACAGGGCTTGACATTAACTTTTTTTAGTAGCATATTACTGTTACTTGTTTAACATATTTGTAGCAGTTATATTCATTATTTGTTAATATTTAACAGTTGTCAAATATGCATTGTTTTGTTAGATCAGTCTTACACAAC
zSNP13889477	zK18E17	162795			8	81.3	5	3440			TTGGCACACTGACTCAAGACAAAAAAAATAAAAAATCTGATACAAAACATGAGGAGAAACATGATTTTATATTTTACTAAGTTTAAATGCAAAGAAATAAACAATGTGTAATTTAATGCCCTGTTATTGGATAGGCTATTCGTAATTTCA[A/T]ATAAACTATTACCACAATTTTTTATATTATTTTTAACAGGGCTTGACATTAACTTTTTTTAGTAGCATATTACTGTTACTTGTTTAACATATTTGTAGCAGTTATATTCATTATTTGTTAATATTTAACAGTTGTCAAATATGCATTGTT
zSNP13889476	zK18E17	162749			8	81.3	5	3440			TGGCATGGCTGATGGAGCAAGTAAAAAAGTGAAGGGCAAACAACCGTTGGCACACTGACTCAAGACAAAAAAAATAAAAAATCTGATACAAAACATGAGGAGAAACATGATTTTATATTTTACTAAGTTTAAATGCAAAGAAATAAACAA[T/C]GTGTAATTTAATGCCCTGTTATTGGATAGGCTATTCGTAATTTCAAATAAACTATTACCACAATTTTTTATATTATTTTTAACAGGGCTTGACATTAACTTTTTTTAGTAGCATATTACTGTTACTTGTTTAACATATTTGTAGCAGTTA
zSNP13889493	zK18E17	163061			8	81.3	5	3440			TGTTAATATTTAACAGTTGTCAAATATGCATTGTTTTGTTAGATCAGTCTTACACAACCTCATTGTCACAATTTATGCTTTTTTTCTGAAACTAATTTACCCATCTTTAATAGAAATGGCCATCTCAGTCACGTTCACAGTGATGATCAC[-/T]TTTTAAAAAGCTAAAGCTAAAGCCAAATCAAAAGCAAAAATCTCAAATATTGTTAGGGATAGTTTTGCGATTTCTAATTTATGGTAGGAACTTGTCCAGCTTAATTTCTGTTGTGGTTACAGCCCTTATTACTCGCAGTTGTCAATTTTA
zSNP13889487	zK18E17	163003			8	81.3	5	3440			TTTAGTAGCATATTACTGTTACTTGTTTAACATATTTGTAGCAGTTATATTCATTATTTGTTAATATTTAACAGTTGTCAAATATGCATTGTTTTGTTAGATCAGTCTTACACAACCTCATTGTCACAATTTATGCTTTTTTTCTGAAAC[T/G]AATTTACCCATCTTTAATAGAAATGGCCATCTCAGTCACGTTCACAGTGATGATCACTTTTTAAAAAGCTAAAGCTAAAGCCAAATCAAAAGCAAAAATCTCAAATATTGTTAGGGATAGTTTTGCGATTTCTAATTTATGGTAGGAACT
zSNP13889485	zK18E17	162955			8	81.3	5	3440			TACCACAATTTTTTATATTATTTTTAACAGGGCTTGACATTAACTTTTTTTAGTAGCATATTACTGTTACTTGTTTAACATATTTGTAGCAGTTATATTCATTATTTGTTAATATTTAACAGTTGTCAAATATGCATTGTTTTGTTAGAT[T/C]AGTCTTACACAACCTCATTGTCACAATTTATGCTTTTTTTCTGAAACTAATTTACCCATCTTTAATAGAAATGGCCATCTCAGTCACGTTCACAGTGATGATCACTTTTTAAAAAGCTAAAGCTAAAGCCAAATCAAAAGCAAAAATCTC
zSNP13889665	zK18E17	167462			8	81.3	5	3440			GGATGAAAATGCCATAATTCAATTTAGGGCCTCTCAAAGACATTCTAATGAGCAAAGATATAGAGATATTATCTAACAAGATGAAATAAACACAACTGTTCTCCATAACCATTGATTCTATCTGAGTAAAAGGGGCAGTCTTAAATTGGT[A/G]AATCAGTTTAGTCATGTGACTATCATAGATAAAAATTTAAGCCAATATGATTAACATACTATTGAAATAGTATGAAAAAAATGGCTTGTCTTCTACAAATGTCCTAACATTTTATTTTATTTTGTTTTATTGCTTTGTTTTATTTTATAT
zSNP13889675	zK18E17	167493			8	81.3	5	3440			TCTCAAAGACATTCTAATGAGCAAAGATATAGAGATATTATCTAACAAGATGAAATAAACACAACTGTTCTCCATAACCATTGATTCTATCTGAGTAAAAGGGGCAGTCTTAAATTGGTAAATCAGTTTAGTCATGTGACTATCATAGAT[A/C]AAAATTTAAGCCAATATGATTAACATACTATTGAAATAGTATGAAAAAAATGGCTTGTCTTCTACAAATGTCCTAACATTTTATTTTATTTTGTTTTATTGCTTTGTTTTATTTTATATTTTTTATTTGTTATTTTATTTTTTAATTAAT
zSNP13889682	zK18E17	167600			8	81.3	5	3440			TCTTAAATTGGTAAATCAGTTTAGTCATGTGACTATCATAGATAAAAATTTAAGCCAATATGATTAACATACTATTGAAATAGTATGAAAAAAATGGCTTGTCTTCTACAAATGTCCTAACATTTTATTTTATTTTGTTTTATTGCTTTG[T/C]TTTATTTTATATTTTTTATTTGTTATTTTATTTTTTAATTAATTATTTTATTTTATTTTATTTATTTTATTTAAATTTATTAACATTTATTTTATTTTATTTTATTTTATCTTATTTTATTTTATTTTATTTTATTTTATTTTATTTTAT
zSNP13889475	zK18E17	162728			8	81.3	5	3440			ACTGCGAGCAGAGGGAGGAGTTGGCATGGCTGATGGAGCAAGTAAAAAAGTGAAGGGCAAACAACCGTTGGCACACTGACTCAAGACAAAAAAAATAAAAAATCTGATACAAAACATGAGGAGAAACATGATTTTATATTTTACTAAGTT[A/T]AAATGCAAAGAAATAAACAATGTGTAATTTAATGCCCTGTTATTGGATAGGCTATTCGTAATTTCAAATAAACTATTACCACAATTTTTTATATTATTTTTAACAGGGCTTGACATTAACTTTTTTTAGTAGCATATTACTGTTACTTGT
zSNP13889473	zK18E17	162673			8	81.3	5	3440			GGTGATAAGTAGTACCTTATATTTTTTGTTAAATGCTCTGAGATGGGCATGGAGCACTGCGAGCAGAGGGAGGAGTTGGCATGGCTGATGGAGCAAGTAAAAAAGTGAAGGGCAAACAACCGTTGGCACACTGACTCAAGACAAAAAAAA[A/T]AAAAAATCTGATACAAAACATGAGGAGAAACATGATTTTATATTTTACTAAGTTTAAATGCAAAGAAATAAACAATGTGTAATTTAATGCCCTGTTATTGGATAGGCTATTCGTAATTTCAAATAAACTATTACCACAATTTTTTATATT
zSNP13889471	zK18E17	162599			8	81.3	5	3440			TAAAATGTTTTTTTTTGCTCGTAATCCTGGAGGAACCACTTTAATTACTACACATCAACAATATCTTTAAAGATGGTGATAAGTAGTACCTTATATTTTTTGTTAAATGCTCTGAGATGGGCATGGAGCACTGCGAGCAGAGGGAGGAGT[T/G]GGCATGGCTGATGGAGCAAGTAAAAAAGTGAAGGGCAAACAACCGTTGGCACACTGACTCAAGACAAAAAAAATAAAAAATCTGATACAAAACATGAGGAGAAACATGATTTTATATTTTACTAAGTTTAAATGCAAAGAAATAAACAAT
zSNP13889935	zK18E17	170567			8	81.3	5	3440			TGCTGTTCTGCACATCCAACATTCAGGTTTATTTAGAAAACACCATCTTTCAAAATTGAAATGATAGAAAGTCATTTTTCTACCTTATTTTTGTTGATTGTAAAACTTAAAAATAGCTAAAAATAGTGTAAATGCAATAATGAACAAACC[T/C]ATTCGATGCTAGAGATAACCATCAAAAAACAAAAACAAAAGCGATTTGACCCACATGCAGCACCATTTTTCCAGTCCACTAATCCTCATGGACTTCACTGCAGATGCTGATGTGGGGCTGTGGGAGGTCGAGCGCGTTCAGATAAATCAG
zSNP13890070	zK18E17	172549			8	81.3	5	3440			ACAGAAGCTTTTCATCACACTTTGTAAAAGGTTCTACATGTTATAATTTTATTTACACTATTAATTTACTAAAAGGTTTTTTTATGAAAAATGGTTAGTCTATGGAATCAGTGTGAAACAGTGTGACAATTTGTATTCTTAGGATTGTTA[A/C]GCATTGCTAATTGCTTAACATATTATGTGGTGTTAATTTAAAATCTTGACTAGTTTAAAAGCAGCATATTTCACTTAAAAACATTTCAATCCACAGTCCGCTTATTTATCTGTATATCTGTTGTGAGGTCACTAATGAAATGTTTCTCTT
zSNP13890072	zK18E17	172580			8	81.3	5	3440			TTCTACATGTTATAATTTTATTTACACTATTAATTTACTAAAAGGTTTTTTTATGAAAAATGGTTAGTCTATGGAATCAGTGTGAAACAGTGTGACAATTTGTATTCTTAGGATTGTTACGCATTGCTAATTGCTTAACATATTATGTGG[T/C]GTTAATTTAAAATCTTGACTAGTTTAAAAGCAGCATATTTCACTTAAAAACATTTCAATCCACAGTCCGCTTATTTATCTGTATATCTGTTGTGAGGTCACTAATGAAATGTTTCTCTTGAATTTTTGTGAACTTACAATATTACATTTC
zSNP13890074	zK18E17	172609			8	81.3	5	3440			TTAATTTACTAAAAGGTTTTTTTATGAAAAATGGTTAGTCTATGGAATCAGTGTGAAACAGTGTGACAATTTGTATTCTTAGGATTGTTACGCATTGCTAATTGCTTAACATATTATGTGGTGTTAATTTAAAATCTTGACTAGTTTAAA[-/A]GCAGCATATTTCACTTAAAAACATTTCAATCCACAGTCCGCTTATTTATCTGTATATCTGTTGTGAGGTCACTAATGAAATGTTTCTCTTGAATTTTTGTGAACTTACAATATTACATTTCCAAGCATTTTCTGCAAACAGTGGTTAATG
zSNP13890026	zK18E17	171418			8	81.3	5	3440			GAGCCTCAGATCATCAACACCTTGGGGAAGGGGGATTATTTCGGAGAGAAGGCCCTCATCAGGTGCTGCTCTTCTTCAACCCCTGCTCCATTTTCATTCCCCCACTTTAATCCAGATTTAAAAAGCTTTTTGTATATGAGGACTTTTCCC[A/T]CAGCAACAGAGAACATTCATGTCGTCTATTTATTAGTTAACAGAATATTATTACAAACAAATCCATAAACTTTTCATTTTGGAAGACATCTGTTGAGTTGAGTTGACGTGTAACACACTTAATGAGTTCCTGCTTTGTCCCACAACAGTG
zSNP13890045	zK18E17	171627			8	81.3	5	3440			AAATCCATAAACTTTTCATTTTGGAAGACATCTGTTGAGTTGAGTTGACGTGTAACACACTTAATGAGTTCCTGCTTTGTCCCACAACAGTGATGATGTGAGATCTGCAAATATAATCGCAGAAGAGGATGGTGTGGAGTGCCTTGTGAT[T/C]GATCGAGAGTGAGTTCTCACTTCAACATCACCATCATTCAGCTGATTTTGATTTAGCTCTGTACTCAGTAACAACAACATTATCTTCTTACAGAACTTTCAGTCAGACTGTTGGAACTTTTGACGAGCTTAAGAAGTATCTTCAGAGCTA
zSNP13890046	zK18E17	171644			8	81.3	5	3440			ATTTTGGAAGACATCTGTTGAGTTGAGTTGACGTGTAACACACTTAATGAGTTCCTGCTTTGTCCCACAACAGTGATGATGTGAGATCTGCAAATATAATCGCAGAAGAGGATGGTGTGGAGTGCCTTGTGATCGATCGAGAGTGAGTTC[A/T]CACTTCAACATCACCATCATTCAGCTGATTTTGATTTAGCTCTGTACTCAGTAACAACAACATTATCTTCTTACAGAACTTTCAGTCAGACTGTTGGAACTTTTGACGAGCTTAAGAAGTATCTTCAGAGCTATGTCGATAGTTTGGCAC
zSNP13890107	zK18E17	172926			8	81.3	5	3440			TGGTTCTTTCATTTTCCTTCAGCTTGGTCTCTAATTCAGAAGTCAACACAATTAACTGCCAACTACAGTATTGCAGCACTTCCAGCCACAAACCAGTAGTGGGAAACACCCATACACTCTCACATTCACCTACACTCATACACTACGGCC[A/G]ATTTAGTTTGCGCAATTCACCTTGGACTTTGGACTGTGGGGGAAACCCATGCAAACACGAGGACAACATGCAAACTCCACAAAGAAATGCCAACTGGACTCGAACCAGCAATCTTCTTGCTGTGAGGCAACAGTGCTAACCACTAAGCCA
zSNP13890115	zK18E17	172973			8	81.3	5	3440			ACAATTAACTGCCAACTACAGTATTGCAGCACTTCCAGCCACAAACCAGTAGTGGGAAACACCCATACACTCTCACATTCACCTACACTCATACACTACGGCCAATTTAGTTTGCGCAATTCACCTTGGACTTTGGACTGTGGGGGAAAC[A/C]CATGCAAACACGAGGACAACATGCAAACTCCACAAAGAAATGCCAACTGGACTCGAACCAGCAATCTTCTTGCTGTGAGGCAACAGTGCTAACCACTAAGCCACCTCCCCTTTTCACTTGGTTGTTTTTTTTTATTGCTAAATCCCATCT
zSNP13890146	zK18E17	173097			8	81.3	5	3440			CTTGGACTTTGGACTGTGGGGGAAACCCATGCAAACACGAGGACAACATGCAAACTCCACAAAGAAATGCCAACTGGACTCGAACCAGCAATCTTCTTGCTGTGAGGCAACAGTGCTAACCACTAAGCCACCTCCCCTTTTCACTTGGTT[A/G]TTTTTTTTTATTGCTAAATCCCATCTAAAGGGATCAAATATTTTCAATCTACAACGTGATCTTAAACCTTTTGAATCCACTGTATTTTTGACAATTTCAGAATTTTTTTAACCTGCTAAAAACACAGATTTGTCACTGTGAAATTATATT
zSNP13890081	zK18E17	172736			8	81.3	5	3440			TTTAAAATCTTGACTAGTTTAAAAGCAGCATATTTCACTTAAAAACATTTCAATCCACAGTCCGCTTATTTATCTGTATATCTGTTGTGAGGTCACTAATGAAATGTTTCTCTTGAATTTTTGTGAACTTACAATATTACATTTCCAAGC[A/T]TTTTCTGCAAACAGTGGTTAATGTCACATGTTTTTCACCTGGTTCTTTCATTTTCCTTCAGCTTGGTCTCTAATTCAGAAGTCAACACAATTAACTGCCAACTACAGTATTGCAGCACTTCCAGCCACAAACCAGTAGTGGGAAACACCC
zSNP13890083	zK18E17	172743			8	81.3	5	3440			TCTTGACTAGTTTAAAAGCAGCATATTTCACTTAAAAACATTTCAATCCACAGTCCGCTTATTTATCTGTATATCTGTTGTGAGGTCACTAATGAAATGTTTCTCTTGAATTTTTGTGAACTTACAATATTACATTTCCAAGCATTTTCT[T/G]CAAACAGTGGTTAATGTCACATGTTTTTCACCTGGTTCTTTCATTTTCCTTCAGCTTGGTCTCTAATTCAGAAGTCAACACAATTAACTGCCAACTACAGTATTGCAGCACTTCCAGCCACAAACCAGTAGTGGGAAACACCCATACACT
zSNP13890097	zK18E17	172834			8	81.3	5	3440			ATGAAATGTTTCTCTTGAATTTTTGTGAACTTACAATATTACATTTCCAAGCATTTTCTGCAAACAGTGGTTAATGTCACATGTTTTTCACCTGGTTCTTTCATTTTCCTTCAGCTTGGTCTCTAATTCAGAAGTCAACACAATTAACTG[T/C]CAACTACAGTATTGCAGCACTTCCAGCCACAAACCAGTAGTGGGAAACACCCATACACTCTCACATTCACCTACACTCATACACTACGGCCAATTTAGTTTGCGCAATTCACCTTGGACTTTGGACTGTGGGGGAAACCCATGCAAACAC
zSNP13889980	zK18E17	171001			8	81.3	5	3440			CGATGTTTTACTGAGGGAGAGAGAATTTAATTACCGGAAATGATGGTTCTCGTCAGCCTGTCTCCACCATGTCCGAGAGCATGTTGGGAATAAAGCCATTAGTGCTGGCCACCAAAAAATGGCCTATCAGTAAGGTCAAGCAGGTCACTG[T/G]GGTTTTATGGATCATTTTACAGGATTGAGAATTCAATGAACCGACCCCAGTTCTTCCATATCAGTTATAACTGGATACAATTTGTTGAATTGTGTTTCTCTGAAATGTCCTTATATAATAAAGTGACTAAATATATATTTATGCATATAT
zSNP13889981	zK18E17	171011			8	81.3	5	3440			CTGAGGGAGAGAGAATTTAATTACCGGAAATGATGGTTCTCGTCAGCCTGTCTCCACCATGTCCGAGAGCATGTTGGGAATAAAGCCATTAGTGCTGGCCACCAAAAAATGGCCTATCAGTAAGGTCAAGCAGGTCACTGTGGTTTTATG[T/G]ATCATTTTACAGGATTGAGAATTCAATGAACCGACCCCAGTTCTTCCATATCAGTTATAACTGGATACAATTTGTTGAATTGTGTTTCTCTGAAATGTCCTTATATAATAAAGTGACTAAATATATATTTATGCATATATACATATTAAA
zSNP13889987	zK18E17	171047			8	81.3	5	3440			TTCTCGTCAGCCTGTCTCCACCATGTCCGAGAGCATGTTGGGAATAAAGCCATTAGTGCTGGCCACCAAAAAATGGCCTATCAGTAAGGTCAAGCAGGTCACTGTGGTTTTATGGATCATTTTACAGGATTGAGAATTCAATGAACCGAC[T/C]CCAGTTCTTCCATATCAGTTATAACTGGATACAATTTGTTGAATTGTGTTTCTCTGAAATGTCCTTATATAATAAAGTGACTAAATATATATTTATGCATATATACATATTAAATAAGGCAATATAAAAACAACTTTTGTTCTTGGTACT
zSNP13889956	zK18E17	170790			8	81.3	5	3440			AGTCCACTAATCCTCATGGACTTCACTGCAGATGCTGATGTGGGGCTGTGGGAGGTCGAGCGCGTTCAGATAAATCAGTAATTCGACACTGAAGGGGTTAAGAGACAGGACTCTCCGCTGGGAAGCAACAGGAACTGTTTAGCATGAGCT[C/G]GCCAGGCTCGGATCCCCTGTTGATTCCTGCCCCACTGTCGCTCAAGATGGGGGGGAAGCACGATGTTTTACTGAGGGAGAGAGAATTTAATTACCGGAAATGATGGTTCTCGTCAGCCTGTCTCCACCATGTCCGAGAGCATGTTGGGAA
zSNP13889958	zK18E17	170822			8	81.3	5	3440			TGCTGATGTGGGGCTGTGGGAGGTCGAGCGCGTTCAGATAAATCAGTAATTCGACACTGAAGGGGTTAAGAGACAGGACTCTCCGCTGGGAAGCAACAGGAACTGTTTAGCATGAGCTGGCCAGGCTCGGATCCCCTGTTGATTCCTGCC[T/C]CACTGTCGCTCAAGATGGGGGGGAAGCACGATGTTTTACTGAGGGAGAGAGAATTTAATTACCGGAAATGATGGTTCTCGTCAGCCTGTCTCCACCATGTCCGAGAGCATGTTGGGAATAAAGCCATTAGTGCTGGCCACCAAAAAATGG
zSNP13889979	zK18E17	171000			8	81.3	5	3440			ACGATGTTTTACTGAGGGAGAGAGAATTTAATTACCGGAAATGATGGTTCTCGTCAGCCTGTCTCCACCATGTCCGAGAGCATGTTGGGAATAAAGCCATTAGTGCTGGCCACCAAAAAATGGCCTATCAGTAAGGTCAAGCAGGTCACT[T/G]TGGTTTTATGGATCATTTTACAGGATTGAGAATTCAATGAACCGACCCCAGTTCTTCCATATCAGTTATAACTGGATACAATTTGTTGAATTGTGTTTCTCTGAAATGTCCTTATATAATAAAGTGACTAAATATATATTTATGCATATA
zSNP13889998	zK18E17	171144			8	81.3	5	3440			GTCACTGTGGTTTTATGGATCATTTTACAGGATTGAGAATTCAATGAACCGACCCCAGTTCTTCCATATCAGTTATAACTGGATACAATTTGTTGAATTGTGTTTCTCTGAAATGTCCTTATATAATAAAGTGACTAAATATATATTTAT[A/G]CATATATACATATTAAATAAGGCAATATAAAAACAACTTTTGTTCTTGGTACTTTTTGTAACCTGACCTCTGTCTTTCTGTGTTGGGCAGATTAAAGTCACACAGAGCACACAGGATCATGAAGAGCCTCAGATCATCAACACCTTGGGG
zSNP13890001	zK18E17	171201			8	81.3	5	3440			GTTCTTCCATATCAGTTATAACTGGATACAATTTGTTGAATTGTGTTTCTCTGAAATGTCCTTATATAATAAAGTGACTAAATATATATTTATGCATATATACATATTAAATAAGGCAATATAAAAACAACTTTTGTTCTTGGTACTTTT[A/T]GTAACCTGACCTCTGTCTTTCTGTGTTGGGCAGATTAAAGTCACACAGAGCACACAGGATCATGAAGAGCCTCAGATCATCAACACCTTGGGGAAGGGGGATTATTTCGGAGAGAAGGCCCTCATCAGGTGCTGCTCTTCTTCAACCCCT
zSNP13890002	zK18E17	171207			8	81.3	5	3440			CCATATCAGTTATAACTGGATACAATTTGTTGAATTGTGTTTCTCTGAAATGTCCTTATATAATAAAGTGACTAAATATATATTTATGCATATATACATATTAAATAAGGCAATATAAAAACAACTTTTGTTCTTGGTACTTTTTGTAAC[A/C]TGACCTCTGTCTTTCTGTGTTGGGCAGATTAAAGTCACACAGAGCACACAGGATCATGAAGAGCCTCAGATCATCAACACCTTGGGGAAGGGGGATTATTTCGGAGAGAAGGCCCTCATCAGGTGCTGCTCTTCTTCAACCCCTGCTCCA
zSNP13889993	zK18E17	171074			8	81.3	5	3440			CGAGAGCATGTTGGGAATAAAGCCATTAGTGCTGGCCACCAAAAAATGGCCTATCAGTAAGGTCAAGCAGGTCACTGTGGTTTTATGGATCATTTTACAGGATTGAGAATTCAATGAACCGACCCCAGTTCTTCCATATCAGTTATAACT[A/G]GATACAATTTGTTGAATTGTGTTTCTCTGAAATGTCCTTATATAATAAAGTGACTAAATATATATTTATGCATATATACATATTAAATAAGGCAATATAAAAACAACTTTTGTTCTTGGTACTTTTTGTAACCTGACCTCTGTCTTTCTG
zSNP13889995	zK18E17	171101			8	81.3	5	3440			AGTGCTGGCCACCAAAAAATGGCCTATCAGTAAGGTCAAGCAGGTCACTGTGGTTTTATGGATCATTTTACAGGATTGAGAATTCAATGAACCGACCCCAGTTCTTCCATATCAGTTATAACTGGATACAATTTGTTGAATTGTGTTTCT[T/C]TGAAATGTCCTTATATAATAAAGTGACTAAATATATATTTATGCATATATACATATTAAATAAGGCAATATAAAAACAACTTTTGTTCTTGGTACTTTTTGTAACCTGACCTCTGTCTTTCTGTGTTGGGCAGATTAAAGTCACACAGAG
zSNP13889996	zK18E17	171109			8	81.3	5	3440			CCACCAAAAAATGGCCTATCAGTAAGGTCAAGCAGGTCACTGTGGTTTTATGGATCATTTTACAGGATTGAGAATTCAATGAACCGACCCCAGTTCTTCCATATCAGTTATAACTGGATACAATTTGTTGAATTGTGTTTCTCTGAAATG[A/T]CCTTATATAATAAAGTGACTAAATATATATTTATGCATATATACATATTAAATAAGGCAATATAAAAACAACTTTTGTTCTTGGTACTTTTTGTAACCTGACCTCTGTCTTTCTGTGTTGGGCAGATTAAAGTCACACAGAGCACACAGG
zSNP13889527	zK18E17	163536			8	81.3	5	3440			GGACCACGTTTGGTGAACTGGCCATCTTGTACAATTGCACCAGGACTGCATCAGTCAAAGGTGAAGTATTCATTTCTTCTTTTTCATTGTGATGTCCCACAGTAGTGTAGTTCTGTTTTTGACAAATATGTTACGTAATTGATTCACACA[T/C]AATTCAGGCTGTCCTTGTGCAACAGCTTTTTTTGTGTTCAGCTCACGCTGTGATCATAGATTGGCCACATGCAGCCTCAGGCTATCGATAAACACCAGTCTGAACTAAACACCATTGTTCTGTCTTGTAGTGGTAATTTCATTGGTTTGG
zSNP13889506	zK18E17	163116			8	81.3	5	3440			AACCTCATTGTCACAATTTATGCTTTTTTTCTGAAACTAATTTACCCATCTTTAATAGAAATGGCCATCTCAGTCACGTTCACAGTGATGATCACTTTTTAAAAAGCTAAAGCTAAAGCCAAATCAAAAGCAAAAATCTCAAATATTGTT[A/G]GGGATAGTTTTGCGATTTCTAATTTATGGTAGGAACTTGTCCAGCTTAATTTCTGTTGTGGTTACAGCCCTTATTACTCGCAGTTGTCAATTTTATCACTGTAGAGTAAATCAGAACAAACTCACAAACAGGGCAAACAATTTAAAGTGA
zSNP13889459	zK18E17	162456			8	81.3	5	3440			CCTGGAAACCACTTGTTTGTGCTTGCAGGTATAAATCCATTGCATAATTGATTGTTTTATTACACTGATTAGGCAAAACCATGAAGAACACTTTAAGACTGTTATATATCTGCTTATAATCTAAAAATGATGCTAATTAGCACTAAAATG[T/G]TTTTTTTTGCTCGTAATCCTGGAGGAACCACTTTAATTACTACACATCAACAATATCTTTAAAGATGGTGATAAGTAGTACCTTATATTTTTTGTTAAATGCTCTGAGATGGGCATGGAGCACTGCGAGCAGAGGGAGGAGTTGGCATGG
zSNP13889458	zK18E17	162455			8	81.3	5	3440			GCCTGGAAACCACTTGTTTGTGCTTGCAGGTATAAATCCATTGCATAATTGATTGTTTTATTACACTGATTAGGCAAAACCATGAAGAACACTTTAAGACTGTTATATATCTGCTTATAATCTAAAAATGATGCTAATTAGCACTAAAAT[T/G]TTTTTTTTTGCTCGTAATCCTGGAGGAACCACTTTAATTACTACACATCAACAATATCTTTAAAGATGGTGATAAGTAGTACCTTATATTTTTTGTTAAATGCTCTGAGATGGGCATGGAGCACTGCGAGCAGAGGGAGGAGTTGGCATG
zSNP13889511	zK18E17	163160			8	81.3	5	3440			CCCATCTTTAATAGAAATGGCCATCTCAGTCACGTTCACAGTGATGATCACTTTTTAAAAAGCTAAAGCTAAAGCCAAATCAAAAGCAAAAATCTCAAATATTGTTAGGGATAGTTTTGCGATTTCTAATTTATGGTAGGAACTTGTCCA[C/G]CTTAATTTCTGTTGTGGTTACAGCCCTTATTACTCGCAGTTGTCAATTTTATCACTGTAGAGTAAATCAGAACAAACTCACAAACAGGGCAAACAATTTAAAGTGAAATAAGTTGCAATTACATTTGGAAAGCACAAATAATCTGTGTTT
zSNP13889301	zK18E17	159249			8	81.3	5	3440			TCGTAAGCCATTAAATTGCCTCTAAGACCCCTAACAGAAAGCAAAGTTAGGATTAAAATATGTTAACGCTTTATATTTTAAAGTAATTAATCTAATCACATGATGTTATTCTATTGATGAGTCTGAATCTGATTACCTTTTACAGTGAAA[T/C]TAAAGCAGCAAAATGGGAAATGGCTCGATGAAGCTGAACCCTCTAAAGCAGGTCAGTGGATCGGCCAAATCCAAAAACAATGGAGAATCAAGCTTGGTCCCTCAAGTCCTCAGAGTACGTGTGGAAGAATTAGAGACTCATCTGAAGAAG
zSNP13889367	zK18E17	160494			8	81.3	5	3440			ATTGAAAAGTCAATAGAAAAGCAGTTGTTCCTTGCACCACCTGGTGGCTATTGCGTGAAACACAAAAGTTTTTTTTTTAAATGAAAAGGCGGTCTTTGCTGCTGCAGCACTGCACGTGACAAATTGCAGCACTGTGTGTGAAGAAACGAG[T/C]GTTCTCAGTAGCCACATCTGTATATAGAAACATCCATTGATTCATGTTTTTGTTAATGAATACAGTTTTTGTACTCTTTCAAAACCCTCTGCCATCACGTTTTTTCCTGTAAGTAATATTTCTATAGGAGCTGTTGACATGGAGTTGAAC
zSNP13889524	zK18E17	163403			8	81.3	5	3440			ACAATTTAAAGTGAAATAAGTTGCAATTACATTTGGAAAGCACAAATAATCTGTGTTTAAATACTAATTCCTCTTATAGATGGCAAGCTGGACGTCTATCAGCACAACAAACTGCTCACATCAATAGCAGTCTGGACCACGTTTGGTGAA[T/C]TGGCCATCTTGTACAATTGCACCAGGACTGCATCAGTCAAAGGTGAAGTATTCATTTCTTCTTTTTCATTGTGATGTCCCACAGTAGTGTAGTTCTGTTTTTGACAAATATGTTACGTAATTGATTCACACATAATTCAGGCTGTCCTTG
zSNP13889457	zK18E17	162454			8	81.3	5	3440			AGCCTGGAAACCACTTGTTTGTGCTTGCAGGTATAAATCCATTGCATAATTGATTGTTTTATTACACTGATTAGGCAAAACCATGAAGAACACTTTAAGACTGTTATATATCTGCTTATAATCTAAAAATGATGCTAATTAGCACTAAAA[A/T]GTTTTTTTTTGCTCGTAATCCTGGAGGAACCACTTTAATTACTACACATCAACAATATCTTTAAAGATGGTGATAAGTAGTACCTTATATTTTTTGTTAAATGCTCTGAGATGGGCATGGAGCACTGCGAGCAGAGGGAGGAGTTGGCAT
zSNP13889198	zK18E17	158047			8	81.3	5	3440			AAAGTGATGCTCTTTTGCACAGTCCTGCTGGTTTCAAGGACACATTTTTTTTCTAAGCAGCTCGAGAGTTTTTTTGCCGCTTCACTTTAACCATTTTTTGAACAGATTATTATTGGGCCTAAAGTTAACTGACTGTGTGCACATAATCAT[T/C]CTTTTTATTATCAAACATGGTATTTCACCTGCTTTCTTTTGCACCTGCTTTTCTTATTTATGGTTTAATTATCATCCTTTACAATAACATTGTTTTAATAGGAGATTAACTTCCCAAATACAATGCATGTATACAGCTATATTTTGTTTG
zSNP13889453	zK18E17	162394			8	81.3	5	3440			TGGTCGAATGTATGTATGAACGGACCTACCAGCAGGGAGAGTATGTCATCAAACAAGGAGAGCCTGGAAACCACTTGTTTGTGCTTGCAGGTATAAATCCATTGCATAATTGATTGTTTTATTACACTGATTAGGCAAAACCATGAAGAA[A/C]ACTTTAAGACTGTTATATATCTGCTTATAATCTAAAAATGATGCTAATTAGCACTAAAATGTTTTTTTTTGCTCGTAATCCTGGAGGAACCACTTTAATTACTACACATCAACAATATCTTTAAAGATGGTGATAAGTAGTACCTTATAT
zSNP13889450	zK18E17	162284			8	81.3	5	3440			GTCACCGCTTTGTTGTCAATGTCTTTCCAACAGTGTAAAGAAGCTCCTGACAGATGCTCTGAATAAGAACCAGTATCTGAGGAGACTGGAAGTGCAGCAGGTCAAAGACATGGTCGAATGTATGTATGAACGGACCTACCAGCAGGGAGA[A/G]TATGTCATCAAACAAGGAGAGCCTGGAAACCACTTGTTTGTGCTTGCAGGTATAAATCCATTGCATAATTGATTGTTTTATTACACTGATTAGGCAAAACCATGAAGAACACTTTAAGACTGTTATATATCTGCTTATAATCTAAAAATG
zSNP13889449	zK18E17	162248			8	81.3	5	3440			TTGTCTCATGGCAAATATTGACAGCTTGTCTTTGTTGTCACCGCTTTGTTGTCAATGTCTTTCCAACAGTGTAAAGAAGCTCCTGACAGATGCTCTGAATAAGAACCAGTATCTGAGGAGACTGGAAGTGCAGCAGGTCAAAGACATGGT[C/G]GAATGTATGTATGAACGGACCTACCAGCAGGGAGAGTATGTCATCAAACAAGGAGAGCCTGGAAACCACTTGTTTGTGCTTGCAGGTATAAATCCATTGCATAATTGATTGTTTTATTACACTGATTAGGCAAAACCATGAAGAACACTT
zSNP13889456	zK18E17	162449			8	81.3	5	3440			AGGAGAGCCTGGAAACCACTTGTTTGTGCTTGCAGGTATAAATCCATTGCATAATTGATTGTTTTATTACACTGATTAGGCAAAACCATGAAGAACACTTTAAGACTGTTATATATCTGCTTATAATCTAAAAATGATGCTAATTAGCAC[T/C]AAAATGTTTTTTTTTGCTCGTAATCCTGGAGGAACCACTTTAATTACTACACATCAACAATATCTTTAAAGATGGTGATAAGTAGTACCTTATATTTTTTGTTAAATGCTCTGAGATGGGCATGGAGCACTGCGAGCAGAGGGAGGAGTT
zSNP13889381	zK18E17	161501			8	81.3	5	3440			GTATAATGCCTGGCGTTAGCATTTGTACATTACAGTATACATTTACAATGTTGTTCATGAACATACCTCTTTCCCAAAATACCATCACATCACATGTGCAAATACAGTCTCAAATATTCCTGTTTCATTGGTTGTTGAGATTGTTAAGAC[A/C]AAACTGTTTTAAAGAAGAAGAGACAAAAACAAATTGACATGATCAAACTTAATGTTTTTAAATAAAATTAAGTGTGTTTCTGATCTAAATGACGTTTTTCTAAAAGGCAGTTTTTTTTTTATTTATTTATTTTTTTGTTTGATTAACTAT
zSNP13889382	zK18E17	161504			8	81.3	5	3440			TAATGCCTGGCGTTAGCATTTGTACATTACAGTATACATTTACAATGTTGTTCATGAACATACCTCTTTCCCAAAATACCATCACATCACATGTGCAAATACAGTCTCAAATATTCCTGTTTCATTGGTTGTTGAGATTGTTAAGACAAA[-/A]CTGTTTTAAAGAAGAAGAGACAAAAACAAATTGACATGATCAAACTTAATGTTTTTAAATAAAATTAAGTGTGTTTCTGATCTAAATGACGTTTTTCTAAAAGGCAGTTTTTTTTTTATTTATTTATTTTTTTGTTTGATTAACTATTGG
zSNP13889298	zK18E17	159233			8	81.3	5	3440			ATGTTGTTAGTTAATATCGTAAGCCATTAAATTGCCTCTAAGACCCCTAACAGAAAGCAAAGTTAGGATTAAAATATGTTAACGCTTTATATTTTAAAGTAATTAATCTAATCACATGATGTTATTCTATTGATGAGTCTGAATCTGATT[A/G]CCTTTTACAGTGAAACTAAAGCAGCAAAATGGGAAATGGCTCGATGAAGCTGAACCCTCTAAAGCAGGTCAGTGGATCGGCCAAATCCAAAAACAATGGAGAATCAAGCTTGGTCCCTCAAGTCCTCAGAGTACGTGTGGAAGAATTAGA
zSNP13889277	zK18E17	158971			8	81.3	5	3440			CCTGCTGGTTCGTGTCCTGGCTGAGTGTATGGGTGTTACCCAGTACTGGGTTGCAGCTGGAAGGGCATCTGCTGGATAAGTTGGCCATAAGACAGGGCGACAGGGCAACCTCTGATGAATAAAGACTAAGATGAAAGAAAATGAATGGAT[A/G]AATTATTTATTTATTTATCTTTGTTCATTCTGGTTAGTAACAAAATAAAGCTGTCGATTGCTAGTTTGTCTTCGCTTGTGTCTTTTAAGTAATATAAAAGACAGTTGTTTCATGTTGTTAGTTAATATCGTAAGCCATTAAATTGCCTCT
zSNP13889273	zK18E17	158931			8	81.3	5	3440			TTATTTGGGTGACATGGTGGCTCAGTGGTTAGCACTGTCGCCTGCTGGTTCGTGTCCTGGCTGAGTGTATGGGTGTTACCCAGTACTGGGTTGCAGCTGGAAGGGCATCTGCTGGATAAGTTGGCCATAAGACAGGGCGACAGGGCAACC[T/C]CTGATGAATAAAGACTAAGATGAAAGAAAATGAATGGATAAATTATTTATTTATTTATCTTTGTTCATTCTGGTTAGTAACAAAATAAAGCTGTCGATTGCTAGTTTGTCTTCGCTTGTGTCTTTTAAGTAATATAAAAGACAGTTGTTT
zSNP13889285	zK18E17	159082			8	81.3	5	3440			CTGATGAATAAAGACTAAGATGAAAGAAAATGAATGGATAAATTATTTATTTATTTATCTTTGTTCATTCTGGTTAGTAACAAAATAAAGCTGTCGATTGCTAGTTTGTCTTCGCTTGTGTCTTTTAAGTAATATAAAAGACAGTTGTTT[T/C]ATGTTGTTAGTTAATATCGTAAGCCATTAAATTGCCTCTAAGACCCCTAACAGAAAGCAAAGTTAGGATTAAAATATGTTAACGCTTTATATTTTAAAGTAATTAATCTAATCACATGATGTTATTCTATTGATGAGTCTGAATCTGATT
zSNP13889526	zK18E17	163508			8	81.3	5	3440			AACAAACTGCTCACATCAATAGCAGTCTGGACCACGTTTGGTGAACTGGCCATCTTGTACAATTGCACCAGGACTGCATCAGTCAAAGGTGAAGTATTCATTTCTTCTTTTTCATTGTGATGTCCCACAGTAGTGTAGTTCTGTTTTTGA[A/C]AAATATGTTACGTAATTGATTCACACATAATTCAGGCTGTCCTTGTGCAACAGCTTTTTTTGTGTTCAGCTCACGCTGTGATCATAGATTGGCCACATGCAGCCTCAGGCTATCGATAAACACCAGTCTGAACTAAACACCATTGTTCTG
zSNP13889525	zK18E17	163489			8	81.3	5	3440			GCTGGACGTCTATCAGCACAACAAACTGCTCACATCAATAGCAGTCTGGACCACGTTTGGTGAACTGGCCATCTTGTACAATTGCACCAGGACTGCATCAGTCAAAGGTGAAGTATTCATTTCTTCTTTTTCATTGTGATGTCCCACAGT[A/G]GTGTAGTTCTGTTTTTGACAAATATGTTACGTAATTGATTCACACATAATTCAGGCTGTCCTTGTGCAACAGCTTTTTTTGTGTTCAGCTCACGCTGTGATCATAGATTGGCCACATGCAGCCTCAGGCTATCGATAAACACCAGTCTGA
zSNP13889286	zK18E17	159084			8	81.3	5	3440			GATGAATAAAGACTAAGATGAAAGAAAATGAATGGATAAATTATTTATTTATTTATCTTTGTTCATTCTGGTTAGTAACAAAATAAAGCTGTCGATTGCTAGTTTGTCTTCGCTTGTGTCTTTTAAGTAATATAAAAGACAGTTGTTTCA[T/C]GTTGTTAGTTAATATCGTAAGCCATTAAATTGCCTCTAAGACCCCTAACAGAAAGCAAAGTTAGGATTAAAATATGTTAACGCTTTATATTTTAAAGTAATTAATCTAATCACATGATGTTATTCTATTGATGAGTCTGAATCTGATTAC
zSNP13889199	zK18E17	158049			8	81.3	5	3440			AGTGATGCTCTTTTGCACAGTCCTGCTGGTTTCAAGGACACATTTTTTTTCTAAGCAGCTCGAGAGTTTTTTTGCCGCTTCACTTTAACCATTTTTTGAACAGATTATTATTGGGCCTAAAGTTAACTGACTGTGTGCACATAATCATTC[T/C]TTTTATTATCAAACATGGTATTTCACCTGCTTTCTTTTGCACCTGCTTTTCTTATTTATGGTTTAATTATCATCCTTTACAATAACATTGTTTTAATAGGAGATTAACTTCCCAAATACAATGCATGTATACAGCTATATTTTGTTTGTT
zSNP13889200	zK18E17	158052			8	81.3	5	3440			GATGCTCTTTTGCACAGTCCTGCTGGTTTCAAGGACACATTTTTTTTCTAAGCAGCTCGAGAGTTTTTTTGCCGCTTCACTTTAACCATTTTTTGAACAGATTATTATTGGGCCTAAAGTTAACTGACTGTGTGCACATAATCATTCTTT[T/C]TATTATCAAACATGGTATTTCACCTGCTTTCTTTTGCACCTGCTTTTCTTATTTATGGTTTAATTATCATCCTTTACAATAACATTGTTTTAATAGGAGATTAACTTCCCAAATACAATGCATGTATACAGCTATATTTTGTTTGTTTTT
zSNP13889269	zK18E17	158807			8	81.3	5	3440			AATGTTGCTAATTTTAACGACACGTTAATACAATATAATGAGGACCCATTATCTGACATTAGTTAATGCATTGATTATTATTAACTAACCACGAACAATGAACTAATTTTTACATTATTTTTTTTTATTTGGGTGACATGGTGGCTCAGT[A/G]GTTAGCACTGTCGCCTGCTGGTTCGTGTCCTGGCTGAGTGTATGGGTGTTACCCAGTACTGGGTTGCAGCTGGAAGGGCATCTGCTGGATAAGTTGGCCATAAGACAGGGCGACAGGGCAACCTCTGATGAATAAAGACTAAGATGAAAG
zSNP13889268	zK18E17	158791			8	81.3	5	3440			TTTTAAGTAGGTACCTAATGTTGCTAATTTTAACGACACGTTAATACAATATAATGAGGACCCATTATCTGACATTAGTTAATGCATTGATTATTATTAACTAACCACGAACAATGAACTAATTTTTACATTATTTTTTTTTATTTGGGT[A/G]ACATGGTGGCTCAGTGGTTAGCACTGTCGCCTGCTGGTTCGTGTCCTGGCTGAGTGTATGGGTGTTACCCAGTACTGGGTTGCAGCTGGAAGGGCATCTGCTGGATAAGTTGGCCATAAGACAGGGCGACAGGGCAACCTCTGATGAATA
zSNP9762423	zC260G14	8633			5	81.6			20	767.81	GTTGAGTCTATCCTGACTAAATGCATCACCGTGTGGTATGGTACGACAGCTCTACTGTCATGGACTGAAAACACCTGCAAAGAGTAGTGATGACTGCATCTAAGATCACCAGGAATCCTTTGCCCTCTCTGTAAAGGATCTGTCATCGCA[A/G]AGTCCACATGATAGCTGTCTCCATCATCAAGGACTCCAACTCTCTCCTTCCCATAAAAACATCCAACAGTATTCCAGATTGGGAAACAGTTCACCAAATCAGGCAGGCAGCAGACTTGCGGTATAATGCTAAAATGCTAAACTATTCACT
zSNP9762755	zC260G14	17664			5	81.6			20	767.81	AAATGAACCGAATAACCAGGGGACTGGAGAAGACTGTGTGGAGATTTACATCAAGAGGAACAAAGACACTGCCAAGTGGAACGACGAGAGGTGCAGCAAGAAGAAAGCAACTGTGTGTTATTTAGGTGAATTTTAATTGTAAACATATTT[-/A]AAAAGTTGTATATTTATTCATGATTTAATATACCATAAATACTTATATGTGATAATTATATATGATAATCAGTGTGCGAATTACAAGTGGTTTGGGGGGATTGACCCCCTCATTAACGCTTGATCACCCCTAAAAGAGGTGAAAACAAGA
zSNP9766869	zC260G14	123523			5	81.6			20	767.81	TTAGACTGTTTATAGTTGAGAGAGGAGGAGAGAGTGTTATGGTAGAAACGGGAGAGATGGAGACTTCTAGGTGAGAAGAGCATTTGTTTCTATAGAAGGGATAATGTTGGATGAAGAGACTAAGCAGGAACCCTGGTTAAATGCTGTATC[A/C]AATGACGTTTAATGGTTAGTTCCCACAAAAATGAAAATTCTGTTAATAATTAGTCAATCTCATGTCCTTCCAAACCCCTGATATGAACAATCGTCTTTGGAACACAAATTAAGATATTTTAGATGTAATCTAAGAGCTGCTTGATGCTCC
zSNP9766788	zC260G14	122932			5	81.6			20	767.81	TAACAATAAGGTATAATTGTGATAAATATTATCCTTCATAAGACCCTACATGTGCAGATGTGGGTAATTTGAGTGTGGAAGAAACCCAGTAATAGTACTTCTCAGTAATAGTGAGTACTGCATCACCGTCTAATTCTAGAGCATTTGCTC[A/C]AGGACTTATAGCTGCTGTGTGTTATTTCCTGTCAAAAGAAATTTAATTGATTGACTTTCCCAAAAAGTGTGGCTGCGTAGCACTTTCCACATTGCTTTGTTTGTTTGGGTGTCTCAACATGGCAACAACAGTTCAGTCAATGGCAATAGT
zSNP9762868	zC260G14	23002			5	81.6			20	767.81	CTGTTGCTTGTGACCCTCTCGTGACCCCTGTGAATAGCAACCTGACCTGTGCCAATCCATTAGGGAAGTTCTCTTTTCGTACTTCTTGTGAGGTTATTTGTGAGGTGGGATACAAACTCAGAGGAGATACAACACTCAACTGTCTGAGTA[-/A]TGGCAACTGGTCAGCACCAACGCCTGCATGTAAAGGTGGGGTTCAGCGGGTTTTAATCAATCATTTAAATCAAATAATCACAATCACTGAAATGTCATGTTATGGTATGAAACTGAATGAAACATAGTTCTATCATTACTATTGCAAAAA
zSNP19864958	zC260G14	83623			5	81.6			20	767.81	CTCTGACTGCGTCCTCTAGTAACCTTGGTATTACTCAAAACATGCACAATTTGTCACAAGAATTACTCGCCTTTTAAATAACTAATGCTGACAAAGGCTTTACTGTCACACATTGAAAGGTAAAATAAGGACATGGATGGATGGATGGAT[GATA(132)/(136)]GCAAATGGTCAAAGAAAATGCTGACATTTTGGAAACAAAGCTCACAGGAAATGAAGGCACATTAATCATAATGTTTCAAAACATCCTGTCAAGTCATGACCTTTCGGCATATGATCATCTGTGCCAAAAAGCACAAACTCAATTAAAAAC
zSNP9766927	zC260G14	124022			5	81.6			20	767.81	AATGTGTACACTGGATGTTGTGTACACATGACATCCTCTGTTTCAAACAGTCAAGTCCAAGGTGCGGTATATGTCAGAAGGGAGAAACATGAATAAAGACCCTGGTATACTTAAAAATATATATTTTCTTTTTTTTTTTTTTTTTTTTGT[T/G]GAGTTTGAAACGGCTGAATGATGATAAACAAAACGGGGAAAGAAATCGAACTTCATATTCCCCTTTTACACTGTCAGGTCTTGATGCCCAATTCCGATTTATTGCCTATATCTGATTTTCTTGCCTGTCCGTTTACACATTCTTTTAATT
zSNP27313487	zK111E8	62206			5	81.6					TCACAGCCAGAGCTTCTAGATTCCCCGTCACAGCCAGAGCTTTCAGATTCCCCATCACAGCCAGAGCTTCCAGATTCCCCATCACAGCCAGAGCTTCTAGATTCCCCGTCACAGCCAAAGCTTCCAGATTCCCCTTCACAGCCAGAGCTT[T/C]CACATTCCCTGCCACAGCCAGAGCTTCCAGATTCCCCATCACAGCCAGAACTTCTAGATTCCCCGTCACAGCCAAAGCTTCCAGATTCCCCGTCATAGCCAAAGCTTCCAGATTCCCCGTCATAGCCAAAGCTTCCAGATTCCCCTTCAC
zSNP27311157	zK111E8	4295			5	81.6					AGGCAAGTCAAGAGACCTCAAGATGGCAGCCCCATCACGTGACTTGGGCGCAGAGGGCCAATCACCCACTTGCCCTAAATATATCGATTACGAAACCTCAGGAAATAAAAAGGAAAGTTGGACTGACTAATAGGAAACAACCTGGCAAAC[A/G]TTTAAGGATTAATGATTTTAGGATTGAGACTTGGAATGTTCTATCCCTGTACCGACCTGGAGCTCTAAATGCACTACTCGAGCAAATTTAAAAATATAAGAGTGATATAACAGCTATACAGGAAGTGAGATGGCTGGGATCAGGATTACT
zSNP27313479	zK111E8	62173			5	81.6					TCCCCATCACAGCCAGAGCTTCCAGATTCCCCATCACAGCCAGAGCTTCTAGATTCCCCGTCACAGCCAGAGCTTTCAGATTCCCCATCACAGCCAGAGCTTCCAGATTCCCCATCACAGCCAGAGCTTCTAGATTCCCCGTCACAGCCA[A/G]AGCTTCCAGATTCCCCTTCACAGCCAGAGCTTTCACATTCCCTGCCACAGCCAGAGCTTCCAGATTCCCCATCACAGCCAGAACTTCTAGATTCCCCGTCACAGCCAAAGCTTCCAGATTCCCCGTCATAGCCAAAGCTTCCAGATTCCC
zSNP27311551	zK111E8	24082			5	81.6					CGTGAAATATTTTGGAAAAAAAAATCCAAACATTGTGGTCATGGCAATATTTCAAATAAAAGCGAGGACACTTGATGATACCGGTAAAGCAAAGAGCTTAGAATGGGGATTATATGCTCTTTGGGTAAGGTAAGTTTGTAGTTGTTTTTT[-/T]CCTTTAAAAGCAACAACTTCGATAAGCGGACTTTAAAACATAACAGGAAGAGGGCGCCAGAACCCGTAAAACGAATGCGAGACAGGTAATATTGGCTTTCATGTTTCTCTCTAAATGTCTCGCTTAGGACAATGAAGCAGAAAATGAGTT
zSNP27311333	zK111E8	6098			5	81.6					CAAGCCATGGGGCAATACCAGTGCGGCTTTGTGAAAGGCAAGTTTTACAACAGATCAATTGTTCACTATCAGACAGATCATGGAAAAAAATGAATGAATTTAATGTCCACACGTATCTATTGGTTTCAAAGCAGCATACGACACACCTTC[A/G]TGAGAACTTATACTTGTCAATGAAGAGGTTAGGAATCCCATTGAAGTTAATACGCTTAGTCAAAATGACAATGCAGGACACAAGCTGTTGTGTAAGAGTGCAGGGAGATCTCTCCAAGAAATTCCGGTGTGATCGTGGCTTAGGACACGG
zSNP27311022	zK111E8	2462			5	81.6					CAAAGTCATGACACCTAAAAATGTTGAACAAACTGCTCTAGAATTCGAGGAAAATCTAAAAAAGAATATAAAATATGTTAAATTAAAAAATGTGGAGAGGGGAAAAAAAACAAGAGAAAAGCCCAGTGATGTTCACCTGGCTTTCTGTCC[A/G]GTAGTTTCTCGCACTGGAACTGACATTGATGCGACACTCAAGAAAATTAAAGGTAAGAAATTTCTTTGCGAATATATAACATTAGTAGTATAAAAAAACGAAATGTTTTTTTTTTTATATGTACTGCTACATATAGGACCTACTCACAAT
zSNP27312486	zK111E8	44807			5	81.6					AACTTTAATTTTGTTACGATAATAGAGCTCGTGGCAAACTGTTCACTTCTGTTTTTTTACATGTTTAATTGGTAAACATTTTTAAATACGGAAAAAAAATCTTTTGTACATTTTGCTTAATTGTTGTAATTTGTCTATCAATGTCTAAAT[A/C]CTAAATCAGAAAACATAAACTAATGTAGAGTTATTAAAAGATACAAAAAAGAGTGAACACCAAAAGACAGCTGTACCTTATTAAGCTCTGATACAGTGGCCAAGGTGGCATTTCTCTTTGAGCAGAAGCTTTTGGCAGCGTTACAGTCAC
zSNP27311031	zK111E8	2600			5	81.6					GGCTTTCTGTCCGGTAGTTTCTCGCACTGGAACTGACATTGATGCGACACTCAAGAAAATTAAAGGTAAGAAATTTCTTTGCGAATATATAACATTAGTAGTATAAAAAAACGAAATGTTTTTTTTTTTATATGTACTGCTACATATAGG[A/G]CCTACTCACAATCATTTTCTCTATTTTTGTCTTTAGACGATACACCGACCATTTTAGTGGTGCTTCATCACACATTTGACACTGAGGTTGTTGTGTCAAATAGCAGTACATTTGTGGCAAGGGAGAATATGCTTGTTGTTGACTGTCTGT
zSNP27311008	zK111E8	2138			5	81.6					AATGACTGAATTCATTGTTGGATGAACTATCCATAATAGCAGTAGGCTTGTACAATACAATCTGAATTGCAAACCGTTGCTTTTTGATGGAAAGCTGCATCTGGATTATATTATCATATCAGTAAAAAAGTTGCTCACAGATTGACTACC[T/G]GTCATTTAACTATTTATGATGTTTAACAGGGTGTGCACTGAAAATCGTTGTCATTCTTTTAACTATAGCAAACATAATATTTAAAACACAGTTGTTAAAGTGTTTATTTTTTAAAGATTGTTTCTTTGAAGATTGAGACTAACCTCTATT
zSNP27311018	zK111E8	2402			5	81.6					AAGATTGTTTCTTTGAAGATTGAGACTAACCTCTATTGTTTTCTTCTTTACAGTTTATTACAAAGTCATGACACCTAAAAATGTTGAACAAACTGCTCTAGAATTCGAGGAAAATCTAAAAAAGAATATAAAATATGTTAAATTAAAAAA[T/C]GTGGAGAGGGGAAAAAAAACAAGAGAAAAGCCCAGTGATGTTCACCTGGCTTTCTGTCCGGTAGTTTCTCGCACTGGAACTGACATTGATGCGACACTCAAGAAAATTAAAGGTAAGAAATTTCTTTGCGAATATATAACATTAGTAGTA
zSNP27311644	zK111E8	27837			5	81.6					TTGCTCACAGATTGACTACCTGTCATTATCTATTTATGATGTTTAACAGGGTGTGTACTGAAAATTGTTTTCATTCTTTTAAACTTAGCAAACATAATATTTAAAACACAGTTTTGAAGGGTTTATTTTTTAAGACTGTTTCTTAGAAGA[A/T]TGAGACTAACCTGTATATTTTTTTTCTTCTTTACAGTTTTTTATACAATCGTAACACCTAAAAATGTGGAACAAACAGCTCAAGAATTCAAGAAAAATCTAAAGAAGAAGATAAAAAATGTTAGATTAAAAAACCCTGAGGAGGGACATC
zSNP27311628	zK111E8	27708			5	81.6					GAATTTTATTGTTGGATGAATTATCCATAAAAGCAGTAGGCTTGTATAATACAATCCATATTGCAAGGGGTTGCTGTTTGACGAAAAGCTGCATCTGGATTATATTATCATATCAGCATAAAATGCAAGTTGCTCACAGATTGACTACCT[A/G]TCATTATCTATTTATGATGTTTAACAGGGTGTGTACTGAAAATTGTTTTCATTCTTTTAAACTTAGCAAACATAATATTTAAAACACAGTTTTGAAGGGTTTATTTTTTAAGACTGTTTCTTAGAAGATTGAGACTAACCTGTATATTTT
zSNP27311651	zK111E8	27897			5	81.6					AAAATTGTTTTCATTCTTTTAAACTTAGCAAACATAATATTTAAAACACAGTTTTGAAGGGTTTATTTTTTAAGACTGTTTCTTAGAAGATTGAGACTAACCTGTATATTTTTTTTCTTCTTTACAGTTTTTTATACAATCGTAACACCT[A/G]AAAATGTGGAACAAACAGCTCAAGAATTCAAGAAAAATCTAAAGAAGAAGATAAAAAATGTTAGATTAAAAAACCCTGAGGAGGGACATCGCAAAAAGACAAGAGAAACGCCCAGTGATGTTTACCTGGCTTTCTGTCCAGTAGTTTCTG
zSNP27312447	zK111E8	44665			5	81.6					GTACAAATTACGCCACTGTGAACTCAGCTTGCGAGTTCATGAAAATAATAACCAATTAGAGGTTATATAACACCGAATTCAAAATGAATTAATCAAACAAATTGTCAAAATTTTCATAAGCTCACTATATAATAATGTAAATAACTTTAA[A/T]TTTGTTACGATAATAGAGCTCGTGGCAAACTGTTCACTTCTGTTTTTTTACATGTTTAATTGGTAAACATTTTTAAATACGGAAAAAAAATCTTTTGTACATTTTGCTTAATTGTTGTAATTTGTCTATCAATGTCTAAATACTAAATCA
zSNP27311697	zK111E8	28334			5	81.6					ACAATCGTTTTTTATATTTTTGTCTATAGACGATAAGCCGACCATTTTAGTGGTGCTTCATCAAACACTTGAGAAGGAGGCTGTTGTGTCAAAAAGCAGTACATTTGTGGAAAGGGAGAATATGCTTGTTCTTGACTGTCTGTTCTACGA[T/G]GGTAAAGGCTTGCTTGCCTGTAAAAAAAATGAGGAGGCTTATAAAGAAGCTGCAGTGTGGATAAAATCAAATGTATGTTCTCATTTCAGTATTACATGTCAGCTTTTTTATGTCAGCTAGATTTTATTGATTTACTGTTCATAACTTTCC
zSNP27311617	zK111E8	27611			5	81.6					ACACTGAAACTGAATGGCTTTTGTGAGTAGCCTATGTACATAAGTCAGCCAGTCAGTCAGTGGTATAACAACACATACATCAGTATGATGTAGGACTGAATTTTATTGTTGGATGAATTATCCATAAAAGCAGTAGGCTTGTATAATACA[A/G]TCCATATTGCAAGGGGTTGCTGTTTGACGAAAAGCTGCATCTGGATTATATTATCATATCAGCATAAAATGCAAGTTGCTCACAGATTGACTACCTGTCATTATCTATTTATGATGTTTAACAGGGTGTGTACTGAAAATTGTTTTCATT
zSNP27311576	zK111E8	25905			5	81.6					TTCGAAACGCTCCGTTTTCAGCGCTCGAAAACTCCGGCGAATTGTGGACGGATGGGGTAACCGTAGCAAAACTTGTGTTTTCAAACTAAAATGCATTAGTGTAAACGGGGCCTAAAGCTGAAGAGCAAAGCGCCATCTACAGTTACAAGA[T/C]TAGATTTACTCTAGGATCTAGGAGTGTCCTAATTCCGTTTTTTATTATTTGGCGTTGACTGCATCACCTGTAGCTACAATCTTTAGCTAGCTAGTTTTCATGTCATTTGGATATTAGAACTTCTTGTAACACCATGGACTGTTAAAGCAC
zSNP27311618	zK111E8	27625			5	81.6					TGGCTTTTGTGAGTAGCCTATGTACATAAGTCAGCCAGTCAGTCAGTGGTATAACAACACATACATCAGTATGATGTAGGACTGAATTTTATTGTTGGATGAATTATCCATAAAAGCAGTAGGCTTGTATAATACAATCCATATTGCAAG[C/G]GGTTGCTGTTTGACGAAAAGCTGCATCTGGATTATATTATCATATCAGCATAAAATGCAAGTTGCTCACAGATTGACTACCTGTCATTATCTATTTATGATGTTTAACAGGGTGTGTACTGAAAATTGTTTTCATTCTTTTAAACTTAGC
zSNP27311626	zK111E8	27676			5	81.6					TAACAACACATACATCAGTATGATGTAGGACTGAATTTTATTGTTGGATGAATTATCCATAAAAGCAGTAGGCTTGTATAATACAATCCATATTGCAAGGGGTTGCTGTTTGACGAAAAGCTGCATCTGGATTATATTATCATATCAGCA[A/T]AAAATGCAAGTTGCTCACAGATTGACTACCTGTCATTATCTATTTATGATGTTTAACAGGGTGTGTACTGAAAATTGTTTTCATTCTTTTAAACTTAGCAAACATAATATTTAAAACACAGTTTTGAAGGGTTTATTTTTTAAGACTGTT
zSNP27311622	zK111E8	27662			5	81.6					GTCAGTCAGTGGTATAACAACACATACATCAGTATGATGTAGGACTGAATTTTATTGTTGGATGAATTATCCATAAAAGCAGTAGGCTTGTATAATACAATCCATATTGCAAGGGGTTGCTGTTTGACGAAAAGCTGCATCTGGATTATA[T/C]TATCATATCAGCATAAAATGCAAGTTGCTCACAGATTGACTACCTGTCATTATCTATTTATGATGTTTAACAGGGTGTGTACTGAAAATTGTTTTCATTCTTTTAAACTTAGCAAACATAATATTTAAAACACAGTTTTGAAGGGTTTAT
zSNP27313523	zK111E8	62314			5	81.6					TCACAGCCAAAGCTTCCAGATTCCCCTTCACAGCCAGAGCTTTCACATTCCCTGCCACAGCCAGAGCTTCCAGATTCCCCATCACAGCCAGAACTTCTAGATTCCCCGTCACAGCCAAAGCTTCCAGATTCCCCGTCATAGCCAAAGCTT[T/C]CAGATTCCCCGTCATAGCCAAAGCTTCCAGATTCCCCTTCACAGCCAGAGCTTTCACATTCCCCGCCACAGCCAAAGCTTCCAGATTCCCCATCACAGCCAGAGCTTTCAGATTCCCCATCACAGCCAAAGCTTCCAGATTCCTTGTCAC
zSNP27313522	zK111E8	62308			5	81.6					TCCCCGTCACAGCCAAAGCTTCCAGATTCCCCTTCACAGCCAGAGCTTTCACATTCCCTGCCACAGCCAGAGCTTCCAGATTCCCCATCACAGCCAGAACTTCTAGATTCCCCGTCACAGCCAAAGCTTCCAGATTCCCCGTCATAGCCA[A/G]AGCTTCCAGATTCCCCGTCATAGCCAAAGCTTCCAGATTCCCCTTCACAGCCAGAGCTTTCACATTCCCCGCCACAGCCAAAGCTTCCAGATTCCCCATCACAGCCAGAGCTTTCAGATTCCCCATCACAGCCAAAGCTTCCAGATTCCT
zSNP27313528	zK111E8	62326			5	81.6					CTTCCAGATTCCCCTTCACAGCCAGAGCTTTCACATTCCCTGCCACAGCCAGAGCTTCCAGATTCCCCATCACAGCCAGAACTTCTAGATTCCCCGTCACAGCCAAAGCTTCCAGATTCCCCGTCATAGCCAAAGCTTCCAGATTCCCCG[T/C]CATAGCCAAAGCTTCCAGATTCCCCTTCACAGCCAGAGCTTTCACATTCCCCGCCACAGCCAAAGCTTCCAGATTCCCCATCACAGCCAGAGCTTTCAGATTCCCCATCACAGCCAAAGCTTCCAGATTCCTTGTCACAACCAGTGCTGC
zSNP27313525	zK111E8	62317			5	81.6					CAGCCAAAGCTTCCAGATTCCCCTTCACAGCCAGAGCTTTCACATTCCCTGCCACAGCCAGAGCTTCCAGATTCCCCATCACAGCCAGAACTTCTAGATTCCCCGTCACAGCCAAAGCTTCCAGATTCCCCGTCATAGCCAAAGCTTCCA[C/G]ATTCCCCGTCATAGCCAAAGCTTCCAGATTCCCCTTCACAGCCAGAGCTTTCACATTCCCCGCCACAGCCAAAGCTTCCAGATTCCCCATCACAGCCAGAGCTTTCAGATTCCCCATCACAGCCAAAGCTTCCAGATTCCTTGTCACAAC
zSNP27313456	zK111E8	62108			5	81.6					AGCTTCTAGATTCCCCGTCACAGCCAGAGCTTCCAGATTCCCTGTCACAGCCAGAGCTTTCAGATTCCCCATCACAGCCAGAGCTTCCAGATTCCCCATCACAGCCAGAGCTTCTAGATTCCCCGTCACAGCCAGAGCTTTCAGATTCCC[T/C]ATCACAGCCAGAGCTTCCAGATTCCCCATCACAGCCAGAGCTTCTAGATTCCCCGTCACAGCCAAAGCTTCCAGATTCCCCTTCACAGCCAGAGCTTTCACATTCCCTGCCACAGCCAGAGCTTCCAGATTCCCCATCACAGCCAGAACT
zSNP27313471	zK111E8	62153			5	81.6					CACAGCCAGAGCTTTCAGATTCCCCATCACAGCCAGAGCTTCCAGATTCCCCATCACAGCCAGAGCTTCTAGATTCCCCGTCACAGCCAGAGCTTTCAGATTCCCCATCACAGCCAGAGCTTCCAGATTCCCCATCACAGCCAGAGCTTC[T/C]AGATTCCCCGTCACAGCCAAAGCTTCCAGATTCCCCTTCACAGCCAGAGCTTTCACATTCCCTGCCACAGCCAGAGCTTCCAGATTCCCCATCACAGCCAGAACTTCTAGATTCCCCGTCACAGCCAAAGCTTCCAGATTCCCCGTCATA
zSNP27313521	zK111E8	62302			5	81.6					CTAGATTCCCCGTCACAGCCAAAGCTTCCAGATTCCCCTTCACAGCCAGAGCTTTCACATTCCCTGCCACAGCCAGAGCTTCCAGATTCCCCATCACAGCCAGAACTTCTAGATTCCCCGTCACAGCCAAAGCTTCCAGATTCCCCGTCA[T/C]AGCCAAAGCTTCCAGATTCCCCGTCATAGCCAAAGCTTCCAGATTCCCCTTCACAGCCAGAGCTTTCACATTCCCCGCCACAGCCAAAGCTTCCAGATTCCCCATCACAGCCAGAGCTTTCAGATTCCCCATCACAGCCAAAGCTTCCAG
zSNP27313514	zK111E8	62281			5	81.6					TCCCCATCACAGCCAGAGCTTCTAGATTCCCCGTCACAGCCAAAGCTTCCAGATTCCCCTTCACAGCCAGAGCTTTCACATTCCCTGCCACAGCCAGAGCTTCCAGATTCCCCATCACAGCCAGAACTTCTAGATTCCCCGTCACAGCCA[A/G]AGCTTCCAGATTCCCCGTCATAGCCAAAGCTTCCAGATTCCCCGTCATAGCCAAAGCTTCCAGATTCCCCTTCACAGCCAGAGCTTTCACATTCCCCGCCACAGCCAAAGCTTCCAGATTCCCCATCACAGCCAGAGCTTTCAGATTCCC
zSNP27313530	zK111E8	62329			5	81.6					CCAGATTCCCCTTCACAGCCAGAGCTTTCACATTCCCTGCCACAGCCAGAGCTTCCAGATTCCCCATCACAGCCAGAACTTCTAGATTCCCCGTCACAGCCAAAGCTTCCAGATTCCCCGTCATAGCCAAAGCTTCCAGATTCCCCGTCA[T/C]AGCCAAAGCTTCCAGATTCCCCTTCACAGCCAGAGCTTTCACATTCCCCGCCACAGCCAAAGCTTCCAGATTCCCCATCACAGCCAGAGCTTTCAGATTCCCCATCACAGCCAAAGCTTCCAGATTCCTTGTCACAACCAGTGCTGCCAG
zSNP27313440	zK111E8	62055			5	81.6					TGCTCGAGAGTCAAGTTCACAGCCAGAGCTTCCAGATTCCCCATCACAGCCAGAGCTTCTAGATTCCCCGTCACAGCCAGAGCTTCCAGATTCCCTGTCACAGCCAGAGCTTTCAGATTCCCCATCACAGCCAGAGCTTCCAGATTCCCC[A/G]TCACAGCCAGAGCTTCTAGATTCCCCGTCACAGCCAGAGCTTTCAGATTCCCCATCACAGCCAGAGCTTCCAGATTCCCCATCACAGCCAGAGCTTCTAGATTCCCCGTCACAGCCAAAGCTTCCAGATTCCCCTTCACAGCCAGAGCTT
zSNP27313444	zK111E8	62072			5	81.6					CACAGCCAGAGCTTCCAGATTCCCCATCACAGCCAGAGCTTCTAGATTCCCCGTCACAGCCAGAGCTTCCAGATTCCCTGTCACAGCCAGAGCTTTCAGATTCCCCATCACAGCCAGAGCTTCCAGATTCCCCATCACAGCCAGAGCTTC[T/C]AGATTCCCCGTCACAGCCAGAGCTTTCAGATTCCCCATCACAGCCAGAGCTTCCAGATTCCCCATCACAGCCAGAGCTTCTAGATTCCCCGTCACAGCCAAAGCTTCCAGATTCCCCTTCACAGCCAGAGCTTTCACATTCCCTGCCACA
zSNP27313429	zK111E8	62017			5	81.6					GTTACAAGGGTGAGGGCATCACTTGTACCCCATTTTTCTGCTCGAGAGTCAAGTTCACAGCCAGAGCTTCCAGATTCCCCATCACAGCCAGAGCTTCTAGATTCCCCGTCACAGCCAGAGCTTCCAGATTCCCTGTCACAGCCAGAGCTT[T/C]CAGATTCCCCATCACAGCCAGAGCTTCCAGATTCCCCATCACAGCCAGAGCTTCTAGATTCCCCGTCACAGCCAGAGCTTTCAGATTCCCCATCACAGCCAGAGCTTCCAGATTCCCCATCACAGCCAGAGCTTCTAGATTCCCCGTCAC
zSNP27313433	zK111E8	62028			5	81.6					GAGGGCATCACTTGTACCCCATTTTTCTGCTCGAGAGTCAAGTTCACAGCCAGAGCTTCCAGATTCCCCATCACAGCCAGAGCTTCTAGATTCCCCGTCACAGCCAGAGCTTCCAGATTCCCTGTCACAGCCAGAGCTTTCAGATTCCCC[A/G]TCACAGCCAGAGCTTCCAGATTCCCCATCACAGCCAGAGCTTCTAGATTCCCCGTCACAGCCAGAGCTTTCAGATTCCCCATCACAGCCAGAGCTTCCAGATTCCCCATCACAGCCAGAGCTTCTAGATTCCCCGTCACAGCCAAAGCTT
zSNP27313538	zK111E8	62362			5	81.6					TCCCTGCCACAGCCAGAGCTTCCAGATTCCCCATCACAGCCAGAACTTCTAGATTCCCCGTCACAGCCAAAGCTTCCAGATTCCCCGTCATAGCCAAAGCTTCCAGATTCCCCGTCATAGCCAAAGCTTCCAGATTCCCCTTCACAGCCA[A/G]AGCTTTCACATTCCCCGCCACAGCCAAAGCTTCCAGATTCCCCATCACAGCCAGAGCTTTCAGATTCCCCATCACAGCCAAAGCTTCCAGATTCCTTGTCACAACCAGTGCTGCCAGAGCCACCACCTGAGTCCCACAAAAGGCCAGAAC
zSNP27313531	zK111E8	62335			5	81.6					TCCCCTTCACAGCCAGAGCTTTCACATTCCCTGCCACAGCCAGAGCTTCCAGATTCCCCATCACAGCCAGAACTTCTAGATTCCCCGTCACAGCCAAAGCTTCCAGATTCCCCGTCATAGCCAAAGCTTCCAGATTCCCCGTCATAGCCA[A/G]AGCTTCCAGATTCCCCTTCACAGCCAGAGCTTTCACATTCCCCGCCACAGCCAAAGCTTCCAGATTCCCCATCACAGCCAGAGCTTTCAGATTCCCCATCACAGCCAAAGCTTCCAGATTCCTTGTCACAACCAGTGCTGCCAGAGCCAC
zSNP27313450	zK111E8	62098			5	81.6					TCACAGCCAGAGCTTCTAGATTCCCCGTCACAGCCAGAGCTTCCAGATTCCCTGTCACAGCCAGAGCTTTCAGATTCCCCATCACAGCCAGAGCTTCCAGATTCCCCATCACAGCCAGAGCTTCTAGATTCCCCGTCACAGCCAGAGCTT[T/C]CAGATTCCCCATCACAGCCAGAGCTTCCAGATTCCCCATCACAGCCAGAGCTTCTAGATTCCCCGTCACAGCCAAAGCTTCCAGATTCCCCTTCACAGCCAGAGCTTTCACATTCCCTGCCACAGCCAGAGCTTCCAGATTCCCCATCAC
zSNP27313540	zK111E8	62368			5	81.6					CCACAGCCAGAGCTTCCAGATTCCCCATCACAGCCAGAACTTCTAGATTCCCCGTCACAGCCAAAGCTTCCAGATTCCCCGTCATAGCCAAAGCTTCCAGATTCCCCGTCATAGCCAAAGCTTCCAGATTCCCCTTCACAGCCAGAGCTT[T/C]CACATTCCCCGCCACAGCCAAAGCTTCCAGATTCCCCATCACAGCCAGAGCTTTCAGATTCCCCATCACAGCCAAAGCTTCCAGATTCCTTGTCACAACCAGTGCTGCCAGAGCCACCACCTGAGTCCCACAAAAGGCCAGAACCACCAC
zSNP27313508	zK111E8	62261			5	81.6					CACAGCCAGAGCTTCCAGATTCCCCATCACAGCCAGAGCTTCTAGATTCCCCGTCACAGCCAAAGCTTCCAGATTCCCCTTCACAGCCAGAGCTTTCACATTCCCTGCCACAGCCAGAGCTTCCAGATTCCCCATCACAGCCAGAACTTC[T/C]AGATTCCCCGTCACAGCCAAAGCTTCCAGATTCCCCGTCATAGCCAAAGCTTCCAGATTCCCCGTCATAGCCAAAGCTTCCAGATTCCCCTTCACAGCCAGAGCTTTCACATTCCCCGCCACAGCCAAAGCTTCCAGATTCCCCATCACA
zSNP27313101	zK111E8	54211			5	81.6					TATATATATATATATATATATATATATATTTGGATATATGATCAAAGGACATAAAAGTGCCCGTAGTTAAAAAATTACCCAATTATGCCAATCAATGCTATAAGAAAAAATATTCAAAGTCTGAAACTGGCAGCTCTAGAGCACCGATAG[A/T]CATCTTAAGTATTCACACTAAAAAAAGAACTAGACACATCATTTGTATAGTTTAACCTAAAGTAACCAGGTGTGTTGAAGAAAGTTGGAACTAAATTATGCATTAACACCAGCCCCACAGGACCAAATTTGGACACCCCTGGATTATGAC
zSNP27313096	zK111E8	54174			5	81.6					TAAATTTGAAACAAAAAAAGAGGAATTTTAACAAAATTATATATATATATATATATATATATATATTTGGATATATGATCAAAGGACATAAAAGTGCCCGTAGTTAAAAAATTACCCAATTATGCCAATCAATGCTATAAGAAAAAATAT[T/C]CAAAGTCTGAAACTGGCAGCTCTAGAGCACCGATAGTCATCTTAAGTATTCACACTAAAAAAAGAACTAGACACATCATTTGTATAGTTTAACCTAAAGTAACCAGGTGTGTTGAAGAAAGTTGGAACTAAATTATGCATTAACACCAGC
zSNP27313104	zK111E8	54215			5	81.6					TATATATATATATATATATATATATTTGGATATATGATCAAAGGACATAAAAGTGCCCGTAGTTAAAAAATTACCCAATTATGCCAATCAATGCTATAAGAAAAAATATTCAAAGTCTGAAACTGGCAGCTCTAGAGCACCGATAGTCAT[A/C]TTAAGTATTCACACTAAAAAAAGAACTAGACACATCATTTGTATAGTTTAACCTAAAGTAACCAGGTGTGTTGAAGAAAGTTGGAACTAAATTATGCATTAACACCAGCCCCACAGGACCAAATTTGGACACCCCTGGATTATGACATAA
zSNP27313102	zK111E8	54212			5	81.6					ATATATATATATATATATATATATATATTTGGATATATGATCAAAGGACATAAAAGTGCCCGTAGTTAAAAAATTACCCAATTATGCCAATCAATGCTATAAGAAAAAATATTCAAAGTCTGAAACTGGCAGCTCTAGAGCACCGATAGT[C/G]ATCTTAAGTATTCACACTAAAAAAAGAACTAGACACATCATTTGTATAGTTTAACCTAAAGTAACCAGGTGTGTTGAAGAAAGTTGGAACTAAATTATGCATTAACACCAGCCCCACAGGACCAAATTTGGACACCCCTGGATTATGACA
zSNP27312669	zK111E8	46218			5	81.6					AGTTAAAATATCGTCTACTCTGATGCTCATGAACTAAATGCAGTATAGGCTAATGTGGTTTGTGGTTGTGTACACACATGCACGATAACCGGAAATGTATTCTCTGTGACTTGGTTTTCTGTTCTCTTCAGGACTTCTGTTTAGTCTACT[T/G]TTTTTGTTAAATTTTATGATGACAGTGTGCTTGAATATACATGAAACAGAATACTGAAGATTCAGAAACAGGAAATAGTGGGAAGAATCATAACTATGATTTGCTGATCAGGAAATAAAAAGAAAATTACACAATTTGAGCAAACTGCCA
zSNP27312527	zK111E8	45057			5	81.6					CCAAGGTGGCATTTCTCTTTGAGCAGAAGCTTTTGGCAGCGTTACAGTCACTGTCGTCACTCCAGAACAAATAAAACACATTGTTGTACAGAAGCCACACTTCTGAAAGATAAACAATCAGTGTTAAATTTCTGTTAGTTCAAAAATAAT[T/C]AATAAACATAATCATGTAGAAATCATGACAGTTTGTTTTGGGATTTGATTTAGATCAATAGATAGATGGAGAGATATTATATATAATATAAAAATCTTGATAGATAGATAGATGGATGGATGGATGGATGGATGGATGGATGGATGGATG
zSNP27313090	zK111E8	54132			5	81.6					GGAGGTGGAATAATATGAAAAAAATATATAATAGAAATGTAGTAAATTTGAAACAAAAAAAGAGGAATTTTAACAAAATTATATATATATATATATATATATATATATTTGGATATATGATCAAAGGACATAAAAGTGCCCGTAGTTAAA[A/G]AATTACCCAATTATGCCAATCAATGCTATAAGAAAAAATATTCAAAGTCTGAAACTGGCAGCTCTAGAGCACCGATAGTCATCTTAAGTATTCACACTAAAAAAAGAACTAGACACATCATTTGTATAGTTTAACCTAAAGTAACCAGGT
zSNP27312853	zK111E8	48356			5	81.6					AATAATGTGTGAAGTTCAATTGATCATCAAACACAACTCAACACAAGGTCTTGGAATACAGTATGTTATGCAAAATACGCTACGGCTATCGTTTTAAACTCAGATTGTTAATGTTAACAAAAGTGTGTAGGTAGAAAGCTCATATTTCTC[A/C]GTACCACTTAAAAACGAAATATAAATAGAAAAATAAAATAAATAAAATTAACACTGTGAATCGGGCGAAGTATAAGGAGATTTAAACTCTGCCTGTACTTATAGCTTTTATCTGAAAGAGGTTATGGACAGCCTGCAGCTATAATGTTTA
zSNP27313105	zK111E8	54216			5	81.6					ATATATATATATATATATATATATTTGGATATATGATCAAAGGACATAAAAGTGCCCGTAGTTAAAAAATTACCCAATTATGCCAATCAATGCTATAAGAAAAAATATTCAAAGTCTGAAACTGGCAGCTCTAGAGCACCGATAGTCATC[T/G]TAAGTATTCACACTAAAAAAAGAACTAGACACATCATTTGTATAGTTTAACCTAAAGTAACCAGGTGTGTTGAAGAAAGTTGGAACTAAATTATGCATTAACACCAGCCCCACAGGACCAAATTTGGACACCCCTGGATTATGACATAAT
zSNP27313489	zK111E8	62209			5	81.6					CAGCCAGAGCTTCTAGATTCCCCGTCACAGCCAGAGCTTTCAGATTCCCCATCACAGCCAGAGCTTCCAGATTCCCCATCACAGCCAGAGCTTCTAGATTCCCCGTCACAGCCAAAGCTTCCAGATTCCCCTTCACAGCCAGAGCTTTCA[C/G]ATTCCCTGCCACAGCCAGAGCTTCCAGATTCCCCATCACAGCCAGAACTTCTAGATTCCCCGTCACAGCCAAAGCTTCCAGATTCCCCGTCATAGCCAAAGCTTCCAGATTCCCCGTCATAGCCAAAGCTTCCAGATTCCCCTTCACAGC
zSNP27313235	zK111E8	59241			5	81.6					TCCAGATCCAGATCCCTCTGAAGGGGCTTGTAAGATCCAAAAAGTTTTTCCATTGGTTCTGGAGATCAGCCAGCCCTGCCAGTGTACAGTTTTTTCAGTTTTTTACAATATTTTCATAAGCTCAGTAATAAAGTAACGATCTCTTTCATT[T/C]TGTTACAATAATAGAGCTCGTGGCAAACTGTTCACTTCCATTTTTAATGTTTTATCGTTAAACATTTTTAAATACTAAAAAACATTTTATACATTTTGCTTTTGTTAGTTGTTGCAATTTGTCCATTAATGTCTAAATCCTAAATCAGAA
zSNP27313506	zK111E8	62256			5	81.6					CCCATCACAGCCAGAGCTTCCAGATTCCCCATCACAGCCAGAGCTTCTAGATTCCCCGTCACAGCCAAAGCTTCCAGATTCCCCTTCACAGCCAGAGCTTTCACATTCCCTGCCACAGCCAGAGCTTCCAGATTCCCCATCACAGCCAGA[A/G]CTTCTAGATTCCCCGTCACAGCCAAAGCTTCCAGATTCCCCGTCATAGCCAAAGCTTCCAGATTCCCCGTCATAGCCAAAGCTTCCAGATTCCCCTTCACAGCCAGAGCTTTCACATTCCCCGCCACAGCCAAAGCTTCCAGATTCCCCA
zSNP27313491	zK111E8	62216			5	81.6					AGCTTCTAGATTCCCCGTCACAGCCAGAGCTTTCAGATTCCCCATCACAGCCAGAGCTTCCAGATTCCCCATCACAGCCAGAGCTTCTAGATTCCCCGTCACAGCCAAAGCTTCCAGATTCCCCTTCACAGCCAGAGCTTTCACATTCCC[T/C]GCCACAGCCAGAGCTTCCAGATTCCCCATCACAGCCAGAACTTCTAGATTCCCCGTCACAGCCAAAGCTTCCAGATTCCCCGTCATAGCCAAAGCTTCCAGATTCCCCGTCATAGCCAAAGCTTCCAGATTCCCCTTCACAGCCAGAGCT
zSNP27313110	zK111E8	54265			5	81.6					AAGTGCCCGTAGTTAAAAAATTACCCAATTATGCCAATCAATGCTATAAGAAAAAATATTCAAAGTCTGAAACTGGCAGCTCTAGAGCACCGATAGTCATCTTAAGTATTCACACTAAAAAAAGAACTAGACACATCATTTGTATAGTTT[A/G]ACCTAAAGTAACCAGGTGTGTTGAAGAAAGTTGGAACTAAATTATGCATTAACACCAGCCCCACAGGACCAAATTTGGACACCCCTGGATTATGACATAATCAGCTCTTCCGAAAGGAACCCAGTGTTAAAGGAATGTGTGGGACCACTG
zSNP27313109	zK111E8	54241			5	81.6					TGGATATATGATCAAAGGACATAAAAGTGCCCGTAGTTAAAAAATTACCCAATTATGCCAATCAATGCTATAAGAAAAAATATTCAAAGTCTGAAACTGGCAGCTCTAGAGCACCGATAGTCATCTTAAGTATTCACACTAAAAAAAGAA[T/C]TAGACACATCATTTGTATAGTTTAACCTAAAGTAACCAGGTGTGTTGAAGAAAGTTGGAACTAAATTATGCATTAACACCAGCCCCACAGGACCAAATTTGGACACCCCTGGATTATGACATAATCAGCTCTTCCGAAAGGAACCCAGTG
zSNP27313112	zK111E8	54367			5	81.6					TAAGTATTCACACTAAAAAAAGAACTAGACACATCATTTGTATAGTTTAACCTAAAGTAACCAGGTGTGTTGAAGAAAGTTGGAACTAAATTATGCATTAACACCAGCCCCACAGGACCAAATTTGGACACCCCTGGATTATGACATAAT[C/G]AGCTCTTCCGAAAGGAACCCAGTGTTAAAGGAATGTGTGGGACCACTGTTCCACTGTTCCAAAATTAAAATTCTGAAAATTCTGTCATCACTTATTTGCTATTCACTTGACCATATGAGGGTGAGTAAACATTTTTTTTTTGGATGAACT
zSNP27313111	zK111E8	54343			5	81.6					GCTCTAGAGCACCGATAGTCATCTTAAGTATTCACACTAAAAAAAGAACTAGACACATCATTTGTATAGTTTAACCTAAAGTAACCAGGTGTGTTGAAGAAAGTTGGAACTAAATTATGCATTAACACCAGCCCCACAGGACCAAATTTG[A/G]ACACCCCTGGATTATGACATAATCAGCTCTTCCGAAAGGAACCCAGTGTTAAAGGAATGTGTGGGACCACTGTTCCACTGTTCCAAAATTAAAATTCTGAAAATTCTGTCATCACTTATTTGCTATTCACTTGACCATATGAGGGTGAGT
zSNP27313872	zK111E8	67806			5	81.6					TTTGTCTCTTTGAATATATCAGTAGTTTTCAATCAAATGTGCGTTATGAGACCGTTCAGTTTCAAACCACTAGAGAAAATATTTTTGTGTTGTGTTTTCTGATTTTACAAAAATCTTTTCATTACAAAATGACAACGTAACAACAGATAT[A/G]TTTGAATGAATTGATGGTGTGTCAAAGAGCTGTCTCCTTTTAAACCTGTACCTAAAATATAGTTAGTCATATTACATTTAGACATTTAGCCAATGTTTTAATCTAAAACAATGTACAAAATGAGGATAATCGAAGCACTTCAGGTCTCCA
zSNP27313749	zK111E8	66270			5	81.6					ACTTTAATGGTATACATTCATGATTCAACACATGACTGGTTCAAAATGATGTTCCTTGCCAGCCTTGTGATGTTGTTGTAATACGAACTGTGAGATAATTTACTAATTTACATATGATAAACTTTGTTTATTTAGGTTAATAAAGTATTC[A/T]TTTAAATTATTTACATTTTTATTTTACTATTATAGATTTTATTAAACATTTTAATACACTTTTATGCTTCTACTAACATTTTCTGGGACCCCCTAGTGGCCACCGGCGTGGTTGATAAAAAAATCCTGGCTTTATGTTGATTTTGGGAAA
zSNP27313876	zK111E8	67898			5	81.6					TGTTTTCTGATTTTACAAAAATCTTTTCATTACAAAATGACAACGTAACAACAGATATGTTTGAATGAATTGATGGTGTGTCAAAGAGCTGTCTCCTTTTAAACCTGTACCTAAAATATAGTTAGTCATATTACATTTAGACATTTAGCC[A/G]ATGTTTTAATCTAAAACAATGTACAAAATGAGGATAATCGAAGCACTTCAGGTCTCCAACGATAATCAAGTTAATAAGTGGTCGTAATAAATGTTATAATATTATATGATCAAAAAATGACCAAAGTTTGATCCTAAATAGAGTCCTATA
zSNP27313873	zK111E8	67815			5	81.6					TTGAATATATCAGTAGTTTTCAATCAAATGTGCGTTATGAGACCGTTCAGTTTCAAACCACTAGAGAAAATATTTTTGTGTTGTGTTTTCTGATTTTACAAAAATCTTTTCATTACAAAATGACAACGTAACAACAGATATGTTTGAATG[A/T]ATTGATGGTGTGTCAAAGAGCTGTCTCCTTTTAAACCTGTACCTAAAATATAGTTAGTCATATTACATTTAGACATTTAGCCAATGTTTTAATCTAAAACAATGTACAAAATGAGGATAATCGAAGCACTTCAGGTCTCCAACGATAATC
zSNP27313748	zK111E8	66211			5	81.6					GTACAAATGCCTTTTAAATTTCACTTTATTAAAAATTGGGACTCCAAATCGACAGTCAGACTTTAATGGTATACATTCATGATTCAACACATGACTGGTTCAAAATGATGTTCCTTGCCAGCCTTGTGATGTTGTTGTAATACGAACTGT[C/G]AGATAATTTACTAATTTACATATGATAAACTTTGTTTATTTAGGTTAATAAAGTATTCATTTAAATTATTTACATTTTTATTTTACTATTATAGATTTTATTAAACATTTTAATACACTTTTATGCTTCTACTAACATTTTCTGGGACCC
zSNP27313737	zK111E8	66095			5	81.6					TGCATCTGAAAGGTTTCTTGAATAACAGCATGATAAATACTCCTTACGGACACAAAGACAAACAAAAAAAGTGATTCATTTTACACAGGCCTTATTCAGCTCCAAGACAGTCTAATGTACAAATGCCTTTTAAATTTCACTTTATTAAAA[A/C]TTGGGACTCCAAATCGACAGTCAGACTTTAATGGTATACATTCATGATTCAACACATGACTGGTTCAAAATGATGTTCCTTGCCAGCCTTGTGATGTTGTTGTAATACGAACTGTGAGATAATTTACTAATTTACATATGATAAACTTTG
zSNP27313732	zK111E8	66063			5	81.6					TACAATACAACACAACAGTTTATTGCCAGACTTGCATCTGAAAGGTTTCTTGAATAACAGCATGATAAATACTCCTTACGGACACAAAGACAAACAAAAAAAGTGATTCATTTTACACAGGCCTTATTCAGCTCCAAGACAGTCTAATGT[A/T]CAAATGCCTTTTAAATTTCACTTTATTAAAAATTGGGACTCCAAATCGACAGTCAGACTTTAATGGTATACATTCATGATTCAACACATGACTGGTTCAAAATGATGTTCCTTGCCAGCCTTGTGATGTTGTTGTAATACGAACTGTGAG
zSNP27313739	zK111E8	66105			5	81.6					AGGTTTCTTGAATAACAGCATGATAAATACTCCTTACGGACACAAAGACAAACAAAAAAAGTGATTCATTTTACACAGGCCTTATTCAGCTCCAAGACAGTCTAATGTACAAATGCCTTTTAAATTTCACTTTATTAAAAATTGGGACTC[T/C]AAATCGACAGTCAGACTTTAATGGTATACATTCATGATTCAACACATGACTGGTTCAAAATGATGTTCCTTGCCAGCCTTGTGATGTTGTTGTAATACGAACTGTGAGATAATTTACTAATTTACATATGATAAACTTTGTTTATTTAGG
zSNP27313738	zK111E8	66098			5	81.6					ATCTGAAAGGTTTCTTGAATAACAGCATGATAAATACTCCTTACGGACACAAAGACAAACAAAAAAAGTGATTCATTTTACACAGGCCTTATTCAGCTCCAAGACAGTCTAATGTACAAATGCCTTTTAAATTTCACTTTATTAAAAATT[T/G]GGACTCCAAATCGACAGTCAGACTTTAATGGTATACATTCATGATTCAACACATGACTGGTTCAAAATGATGTTCCTTGCCAGCCTTGTGATGTTGTTGTAATACGAACTGTGAGATAATTTACTAATTTACATATGATAAACTTTGTTT
zSNP27313877	zK111E8	67937			5	81.6					ACAACGTAACAACAGATATGTTTGAATGAATTGATGGTGTGTCAAAGAGCTGTCTCCTTTTAAACCTGTACCTAAAATATAGTTAGTCATATTACATTTAGACATTTAGCCAATGTTTTAATCTAAAACAATGTACAAAATGAGGATAAT[A/C]GAAGCACTTCAGGTCTCCAACGATAATCAAGTTAATAAGTGGTCGTAATAAATGTTATAATATTATATGATCAAAAAATGACCAAAGTTTGATCCTAAATAGAGTCCTATAAAGGGATAGTTCATCTGAAAATTTACTCTGTTTACCCAA
zSNP33033001	zK111E8	71043			5	81.6					AAATTGAAGCTAAATAGCAGCAAGACTACACGGAAAAACTTCATGGTAAAACGACAAGAGCTGACTGCAGAGAAAGAGCGAATGGAAGAGGAGAAAACTAGGTAAATGCACAGCAAAATGTTTGTGAGATCTACCCACTTCACCATGTGC[-/AT]ACAGTCAAAATAAATTGCTGTACTGTTTACATAATAGTAATAGACTTACACAATAGTTGGTCTGTTAATACAGTTACGCTGATTATATTATACAATTTATTTATATAATTGATTGTATTACATAAATTCTGACATTGTGTTCAAGACAAA
zSNP27314205	zK111E8	54177			5	81.6					ATTTGAAACAAAAAAAGAGGAATTTTAACAAAATTATATATATATATATATATATATATATATTTGGATATATGATCAAAGGACATAAAAGTGCCCGTAGTTAAAAAATTACCCAATTATGCCAATCAATGCTATAAGAAAAAATATTCA[-/C]AGTCTGAAACTGGCAGCTCTAGAGCACCGATAGTCATCTTAAGTATTCACACTAAAAAAAGAACTAGACACATCATTTGTATAGTTTAACCTAAAGTAACCAGGTGTGTTGAAGAAAGTTGGAACTAAATTATGCATTAACACCAGCCCC
zSNP33167304	zK111E8	54061			5	81.6					TTATTTTCATTGTTGAAGTTTAAAACTCTGGGTGTCGAACAAGGCAAAAACAGAGAATTTGACACCAAAAAGGAGGTGGAATAATATGAAAAAAATATATAATAGAAATGTAGTAAATTTGAAACAAAAAAAGAGGAATTTTAACAAAAT[TA(28)/(74)]TTTGGATATATGATCAAAGGACATAAAAGTGCCCGTAGTTAAAAAATTACCCAATTATGCCAATCAATGCTATAAGAAAAAATATTCAAAGTCTGAAACTGGCAGCTCTAGAGCACCGATAGTCATCTTAAGTATTCACACTAAAAAAAG
zSNP33167292	zK111E8	12707			5	81.6					GAAATTTTATTTTCATTGTTGAACTTTAAAACTCTAGGTGTGCGACAAGGCAAAACAGTAATTTTGACACCTAAAAGGAGGATGAATAATATGACAAAATATAATAGAAAGGTAATAAATTTTGACAAAAAAGCGGAATTTGAACAAAAT[TA(24)/(96)]ATTGATTGGCATAATTGGGTAATTCTTTAACTACAAGTATATATATATTTAAAGGACATATATATATATTAAAGGACATAAAAGTGCCTGTAGTTAAAGAATTACCCAATTATGCCAATCAATGCTGTAAGAAAAATAATTAATTAATTC
zSNP27314014	zK111E8	71046			5	81.6					TTGAAGCTAAATAGCAGCAAGACTACACGGAAAAACTTCATGGTAAAACGACAAGAGCTGACTGCAGAGAAAGAGCGAATGGAAGAGGAGAAAACTAGGTAAATGCACAGCAAAATGTTTGTGAGATCTACCCACTTCACCATGTGCATA[A/C]AGTCAAAATAAATTGCTGTACTGTTTACATAATAGTAATAGACTTACACAATAGTTGGTCTGTTAATACAGTTACGCTGATTATATTATACAATTTATTTATATAATTGATTGTATTACATAAATTCTGACATTGTGTTCAAGACAAATG
zSNP27313882	zK111E8	68079			5	81.6					AGGATAATCGAAGCACTTCAGGTCTCCAACGATAATCAAGTTAATAAGTGGTCGTAATAAATGTTATAATATTATATGATCAAAAAATGACCAAAGTTTGATCCTAAATAGAGTCCTATAAAGGGATAGTTCATCTGAAAATTTACTCTG[T/C]TTACCCAATGATTCATTTGAAATATTTAGCCTGACATCTTTACTGCTCCAAAATATTATAAATGTTTCCTAATTTAAAATTTATTTTGTTTAATGGGGGAAAATGCTTCTTCTGTTTTTTTACCCAAACATATAAAAAGAACTTATTATA
zSNP27313878	zK111E8	67953			5	81.6					TATGTTTGAATGAATTGATGGTGTGTCAAAGAGCTGTCTCCTTTTAAACCTGTACCTAAAATATAGTTAGTCATATTACATTTAGACATTTAGCCAATGTTTTAATCTAAAACAATGTACAAAATGAGGATAATCGAAGCACTTCAGGTC[A/T]CCAACGATAATCAAGTTAATAAGTGGTCGTAATAAATGTTATAATATTATATGATCAAAAAATGACCAAAGTTTGATCCTAAATAGAGTCCTATAAAGGGATAGTTCATCTGAAAATTTACTCTGTTTACCCAATGATTCATTTGAAATA
zSNP27314011	zK111E8	71039			5	81.6					AGTTAAATTGAAGCTAAATAGCAGCAAGACTACACGGAAAAACTTCATGGTAAAACGACAAGAGCTGACTGCAGAGAAAGAGCGAATGGAAGAGGAGAAAACTAGGTAAATGCACAGCAAAATGTTTGTGAGATCTACCCACTTCACCAT[T/G]TGCATACAGTCAAAATAAATTGCTGTACTGTTTACATAATAGTAATAGACTTACACAATAGTTGGTCTGTTAATACAGTTACGCTGATTATATTATACAATTTATTTATATAATTGATTGTATTACATAAATTCTGACATTGTGTTCAAG
zSNP27314010	zK111E8	71038			5	81.6					AAGTTAAATTGAAGCTAAATAGCAGCAAGACTACACGGAAAAACTTCATGGTAAAACGACAAGAGCTGACTGCAGAGAAAGAGCGAATGGAAGAGGAGAAAACTAGGTAAATGCACAGCAAAATGTTTGTGAGATCTACCCACTTCACCA[T/C]GTGCATACAGTCAAAATAAATTGCTGTACTGTTTACATAATAGTAATAGACTTACACAATAGTTGGTCTGTTAATACAGTTACGCTGATTATATTATACAATTTATTTATATAATTGATTGTATTACATAAATTCTGACATTGTGTTCAA
zSNP27313730	zK111E8	66047			5	81.6					TATATTCATATTTACATACAATACAACACAACAGTTTATTGCCAGACTTGCATCTGAAAGGTTTCTTGAATAACAGCATGATAAATACTCCTTACGGACACAAAGACAAACAAAAAAAGTGATTCATTTTACACAGGCCTTATTCAGCTC[T/C]AAGACAGTCTAATGTACAAATGCCTTTTAAATTTCACTTTATTAAAAATTGGGACTCCAAATCGACAGTCAGACTTTAATGGTATACATTCATGATTCAACACATGACTGGTTCAAAATGATGTTCCTTGCCAGCCTTGTGATGTTGTTG
zSNP27313607	zK111E8	63865			5	81.6					CCCCAGTTTTGGCCCATACAATACACAGAAGCTCTTCATCTTCTTGGACTGCCTTCATTTTGATTTGATCCATAAAAATGAGAGAGGTCTCCTAGGGCTTCACCTACCACAATATGTCATTGTATGGGACAATGTGAATTTCCACTGTGG[T/C]TTGCTCATCAGGGCCTGGTTTACTACCCCTCCTAGGATGGTCATGGTGTTCCCAGATAGATAGATAGATAGATAGATAGATAGATAGATAGATAGATAGATAGATAGATAGATAGATAGATAGATAGATAGATAGATAGATAGATAGATA
zSNP27313585	zK111E8	63661			5	81.6					CCCCTTTCTGACACATACCCCTTGTACTACTTCTGCACAGGAGTACATGTATCCCAGGTTTGGAACCACCGGAGTAGTGGCCTGTAGTATACTGAACTTTTGGTTTTGAGAACATAGAACATATTATTAATGGATGACCCAGGCCAGAGA[-/T]TGTGCAATATAACTATGTGCTGCCATATCTGAGAATGGTGTGGCCACTCACATCCCCAGTTTTGGCCCATACAATACACAGAAGCTCTTCATCTTCTTGGACTGCCTTCATTTTGATTTGATCCATAAAAATGAGAGAGGTCTCCTAGGG
zSNP27313703	zK111E8	65697			5	81.6					AACTGAATGAATGAATCTATAATGTCCTTTGACATGCCGGCACTACTCCAGAAATGTGAGAGTGGTTTATGTCAGGAAGTTCCAGTCTGGAATGATTATCCTCATCATCAGTATACCTGACATCAGTATTATTCCTTATTTAAAGACCCA[A/T]TGTTAAATGGCACACAATTAATAAACATTTTTTTACTCATAGCATTACATTTAATCATGTGTTCAACAGATTTATGTACTTTATGTTATTAATTTATTTTACTTATGGCATCTTGCATACTTTTGTTTTTGGCTTATATATAATATCAAT
zSNP27313702	zK111E8	65572			5	81.6					ATGAGTGTTTCCCAGTGATGGGTTGAGCTGTGAGGCATCTGCTGCGTAAAACATATGCTGGATAAATTGATGGTTCATTCCGCTGTGGCGACCCCAGATTAATAAAGAGACTAAGCCGAAAAAGAAACTGAATGAATGAATCTATAATGT[T/C]CTTTGACATGCCGGCACTACTCCAGAAATGTGAGAGTGGTTTATGTCAGGAAGTTCCAGTCTGGAATGATTATCCTCATCATCAGTATACCTGACATCAGTATTATTCCTTATTTAAAGACCCATTGTTAAATGGCACACAATTAATAAA
zSNP27313563	zK111E8	63501			5	81.6					CTTGCTTTGATCTCAACAAGTGACATATAATCCTTATTTTGAGGAATATAAGAAAAAGGGTTAAAGAACTGCAATTAGGGCCTCCCATGTAAATCTAACACTGTGGGTTTTACTGTAACATTTCAGTAAGTCTATCATTGATGATCCCCT[-/C]CCCCCCCCTCCCCTTTCTGACACATACCCCTTGTACTACTTCTGCACAGGAGTACATGTATCCCAGGTTTGGAACCACCGGAGTAGTGGCCTGTAGTATACTGAACTTTTGGTTTTGAGAACATAGAACATATTATTAATGGATGACCCA
zSNP27313543	zK111E8	62379			5	81.6					GCTTCCAGATTCCCCATCACAGCCAGAACTTCTAGATTCCCCGTCACAGCCAAAGCTTCCAGATTCCCCGTCATAGCCAAAGCTTCCAGATTCCCCGTCATAGCCAAAGCTTCCAGATTCCCCTTCACAGCCAGAGCTTTCACATTCCCC[A/G]CCACAGCCAAAGCTTCCAGATTCCCCATCACAGCCAGAGCTTTCAGATTCCCCATCACAGCCAAAGCTTCCAGATTCCTTGTCACAACCAGTGCTGCCAGAGCCACCACCTGAGTCCCACAAAAGGCCAGAACCACCACCTGAGTCCCAC
zSNP27313542	zK111E8	62371			5	81.6					CAGCCAGAGCTTCCAGATTCCCCATCACAGCCAGAACTTCTAGATTCCCCGTCACAGCCAAAGCTTCCAGATTCCCCGTCATAGCCAAAGCTTCCAGATTCCCCGTCATAGCCAAAGCTTCCAGATTCCCCTTCACAGCCAGAGCTTTCA[C/G]ATTCCCCGCCACAGCCAAAGCTTCCAGATTCCCCATCACAGCCAGAGCTTTCAGATTCCCCATCACAGCCAAAGCTTCCAGATTCCTTGTCACAACCAGTGCTGCCAGAGCCACCACCTGAGTCCCACAAAAGGCCAGAACCACCACCTG
zSNP27313551	zK111E8	62416			5	81.6					TCCCCGTCACAGCCAAAGCTTCCAGATTCCCCGTCATAGCCAAAGCTTCCAGATTCCCCGTCATAGCCAAAGCTTCCAGATTCCCCTTCACAGCCAGAGCTTTCACATTCCCCGCCACAGCCAAAGCTTCCAGATTCCCCATCACAGCCA[A/G]AGCTTTCAGATTCCCCATCACAGCCAAAGCTTCCAGATTCCTTGTCACAACCAGTGCTGCCAGAGCCACCACCTGAGTCCCACAAAAGGCCAGAACCACCACCTGAGTCCCACGAAAAGCCAGAGCCAACACCTGAGTCCTACGTAAGGC
zSNP27313544	zK111E8	62380			5	81.6					CTTCCAGATTCCCCATCACAGCCAGAACTTCTAGATTCCCCGTCACAGCCAAAGCTTCCAGATTCCCCGTCATAGCCAAAGCTTCCAGATTCCCCGTCATAGCCAAAGCTTCCAGATTCCCCTTCACAGCCAGAGCTTTCACATTCCCCG[T/C]CACAGCCAAAGCTTCCAGATTCCCCATCACAGCCAGAGCTTTCAGATTCCCCATCACAGCCAAAGCTTCCAGATTCCTTGTCACAACCAGTGCTGCCAGAGCCACCACCTGAGTCCCACAAAAGGCCAGAACCACCACCTGAGTCCCACG
zSNP27313704	zK111E8	65730			5	81.6					ATGCCGGCACTACTCCAGAAATGTGAGAGTGGTTTATGTCAGGAAGTTCCAGTCTGGAATGATTATCCTCATCATCAGTATACCTGACATCAGTATTATTCCTTATTTAAAGACCCATTGTTAAATGGCACACAATTAATAAACATTTTT[T/C]TACTCATAGCATTACATTTAATCATGTGTTCAACAGATTTATGTACTTTATGTTATTAATTTATTTTACTTATGGCATCTTGCATACTTTTGTTTTTGGCTTATATATAATATCAATAATTATAAAATATAATCATCAACTAATTTTTAC
zSNP27313711	zK111E8	65880			5	81.6					TTACTCATAGCATTACATTTAATCATGTGTTCAACAGATTTATGTACTTTATGTTATTAATTTATTTTACTTATGGCATCTTGCATACTTTTGTTTTTGGCTTATATATAATATCAATAATTATAAAATATAATCATCAACTAATTTTTA[T/C]TTATTCATTTATTTTTTATATTCATATTTACATACAATACAACACAACAGTTTATTGCCAGACTTGCATCTGAAAGGTTTCTTGAATAACAGCATGATAAATACTCCTTACGGACACAAAGACAAACAAAAAAAGTGATTCATTTTACAC
zSNP27313710	zK111E8	65867			5	81.6					AATAAACATTTTTTTACTCATAGCATTACATTTAATCATGTGTTCAACAGATTTATGTACTTTATGTTATTAATTTATTTTACTTATGGCATCTTGCATACTTTTGTTTTTGGCTTATATATAATATCAATAATTATAAAATATAATCAT[T/C]AACTAATTTTTACTTATTCATTTATTTTTTATATTCATATTTACATACAATACAACACAACAGTTTATTGCCAGACTTGCATCTGAAAGGTTTCTTGAATAACAGCATGATAAATACTCCTTACGGACACAAAGACAAACAAAAAAAGTG
zSNP27313722	zK111E8	65965			5	81.6					TACTTTTGTTTTTGGCTTATATATAATATCAATAATTATAAAATATAATCATCAACTAATTTTTACTTATTCATTTATTTTTTATATTCATATTTACATACAATACAACACAACAGTTTATTGCCAGACTTGCATCTGAAAGGTTTCTTG[A/C]ATAACAGCATGATAAATACTCCTTACGGACACAAAGACAAACAAAAAAAGTGATTCATTTTACACAGGCCTTATTCAGCTCCAAGACAGTCTAATGTACAAATGCCTTTTAAATTTCACTTTATTAAAAATTGGGACTCCAAATCGACAG
zSNP27313719	zK111E8	65923			5	81.6					GTACTTTATGTTATTAATTTATTTTACTTATGGCATCTTGCATACTTTTGTTTTTGGCTTATATATAATATCAATAATTATAAAATATAATCATCAACTAATTTTTACTTATTCATTTATTTTTTATATTCATATTTACATACAATACAA[T/C]ACAACAGTTTATTGCCAGACTTGCATCTGAAAGGTTTCTTGAATAACAGCATGATAAATACTCCTTACGGACACAAAGACAAACAAAAAAAGTGATTCATTTTACACAGGCCTTATTCAGCTCCAAGACAGTCTAATGTACAAATGCCTT
zSNP27313709	zK111E8	65828			5	81.6					TTCCTTATTTAAAGACCCATTGTTAAATGGCACACAATTAATAAACATTTTTTTACTCATAGCATTACATTTAATCATGTGTTCAACAGATTTATGTACTTTATGTTATTAATTTATTTTACTTATGGCATCTTGCATACTTTTGTTTTT[T/G]GCTTATATATAATATCAATAATTATAAAATATAATCATCAACTAATTTTTACTTATTCATTTATTTTTTATATTCATATTTACATACAATACAACACAACAGTTTATTGCCAGACTTGCATCTGAAAGGTTTCTTGAATAACAGCATGAT
zSNP27313706	zK111E8	65739			5	81.6					CTACTCCAGAAATGTGAGAGTGGTTTATGTCAGGAAGTTCCAGTCTGGAATGATTATCCTCATCATCAGTATACCTGACATCAGTATTATTCCTTATTTAAAGACCCATTGTTAAATGGCACACAATTAATAAACATTTTTTTACTCATA[A/G]CATTACATTTAATCATGTGTTCAACAGATTTATGTACTTTATGTTATTAATTTATTTTACTTATGGCATCTTGCATACTTTTGTTTTTGGCTTATATATAATATCAATAATTATAAAATATAATCATCAACTAATTTTTACTTATTCATT
zSNP27313705	zK111E8	65732			5	81.6					GCCGGCACTACTCCAGAAATGTGAGAGTGGTTTATGTCAGGAAGTTCCAGTCTGGAATGATTATCCTCATCATCAGTATACCTGACATCAGTATTATTCCTTATTTAAAGACCCATTGTTAAATGGCACACAATTAATAAACATTTTTTT[A/G]CTCATAGCATTACATTTAATCATGTGTTCAACAGATTTATGTACTTTATGTTATTAATTTATTTTACTTATGGCATCTTGCATACTTTTGTTTTTGGCTTATATATAATATCAATAATTATAAAATATAATCATCAACTAATTTTTACTT
zSNP27313708	zK111E8	65761			5	81.6					GTTTATGTCAGGAAGTTCCAGTCTGGAATGATTATCCTCATCATCAGTATACCTGACATCAGTATTATTCCTTATTTAAAGACCCATTGTTAAATGGCACACAATTAATAAACATTTTTTTACTCATAGCATTACATTTAATCATGTGTT[T/C]AACAGATTTATGTACTTTATGTTATTAATTTATTTTACTTATGGCATCTTGCATACTTTTGTTTTTGGCTTATATATAATATCAATAATTATAAAATATAATCATCAACTAATTTTTACTTATTCATTTATTTTTTATATTCATATTTAC
zSNP27313707	zK111E8	65740			5	81.6					TACTCCAGAAATGTGAGAGTGGTTTATGTCAGGAAGTTCCAGTCTGGAATGATTATCCTCATCATCAGTATACCTGACATCAGTATTATTCCTTATTTAAAGACCCATTGTTAAATGGCACACAATTAATAAACATTTTTTTACTCATAG[C/G]ATTACATTTAATCATGTGTTCAACAGATTTATGTACTTTATGTTATTAATTTATTTTACTTATGGCATCTTGCATACTTTTGTTTTTGGCTTATATATAATATCAATAATTATAAAATATAATCATCAACTAATTTTTACTTATTCATTT
zSNP2924127	zC139A5	5777			5	81.99			5	182.91	TTGTTACAGACAGACTGAATCTGTGTTTACAGTGTAAATCTGAAACATATTTCAAAAGGAAAACAATTCGATTTTTAACAAAGACCTATAACATGTCTCTTAAACAGACATAAAATAAAAATGAACTAGTAAAGCTGTAACAAATTGTCT[T/C]TAGAACAGACCTATGGCAAATCAAATGTGTGTCTGTTTGAGCTCGCAAACTCTAATAAGGCTCTGATGTTTTGCTTGATTAAATATCAAAAGTAGTTGCAAGTGTGTTCACAGATTTCTTTTGTCATGCATAGATCTGCTGTGAAATAGG
zSNP2924113	zC139A5	5377			5	81.99			5	182.91	CAAGGTACTAAGCTCATGTTTACATTAAGCCACTTTATGCAGGAATATATATATATATATACGATCATTAAAATGGTGTACATTTTAAAACAGACTGCACAAAATGCTTCAGGGGACTTCCAGACCTTCAGTGGCTCAAATGAAACTAAA[A/G]GTTCTATGTTGCTTTCTTGGTGCTTAACGGTCGTTTTTCAATTAAATAAGTGACTCCAAATCTTCCAAATAATCAGGTGTCAATAAAATGCATCTGATCAGAAAAAAATGCATGAAATGAGAACTGTAAATAAGCCCAAACTGTTGTCTA
zSNP2924130	zC139A5	5832			5	81.99			5	182.91	AAGGAAAACAATTCGATTTTTAACAAAGACCTATAACATGTCTCTTAAACAGACATAAAATAAAAATGAACTAGTAAAGCTGTAACAAATTGTCTTTAGAACAGACCTATGGCAAATCAAATGTGTGTCTGTTTGAGCTCGCAAACTCTA[A/G]TAAGGCTCTGATGTTTTGCTTGATTAAATATCAAAAGTAGTTGCAAGTGTGTTCACAGATTTCTTTTGTCATGCATAGATCTGCTGTGAAATAGGCAGTTTACATATCGTGTCTTTTGTGCGCACAAGTCCATTTTTTTCCAATGGAGGC
zSNP2924129	zC139A5	5830			5	81.99			5	182.91	AAAAGGAAAACAATTCGATTTTTAACAAAGACCTATAACATGTCTCTTAAACAGACATAAAATAAAAATGAACTAGTAAAGCTGTAACAAATTGTCTTTAGAACAGACCTATGGCAAATCAAATGTGTGTCTGTTTGAGCTCGCAAACTC[T/G]AATAAGGCTCTGATGTTTTGCTTGATTAAATATCAAAAGTAGTTGCAAGTGTGTTCACAGATTTCTTTTGTCATGCATAGATCTGCTGTGAAATAGGCAGTTTACATATCGTGTCTTTTGTGCGCACAAGTCCATTTTTTTCCAATGGAG
zSNP2924081	zC139A5	5004			5	81.99			5	182.91	CAATCTTCACATGTCCCAAAGATGTATGGCCCTATGACAGCTCATTTACCTTCCCCTCAAATACCCATGCAAACTATCGGCCCACCTCCACCCTCATCCCACGCTCCTGTCACAGCAGCACCACATGTCTTACATCAAACACATGGAGGC[C/G]CCTCCTATGCGCCCTCAGTTACACCAGCAAGCAACTTCGCTGGATTAAAAAATAGTCATGGTGCCAATTTTCAACCCCAAGCTGCAGTGCGTCTTCCCCAAACCTTCATGCAAACCACATCTATACGAAACCCCTCCCCTCAGCCCCTAC
zSNP2923881	zC139A5	802			5	81.99			5	182.91	AGTTAAATTGAAGCTAAATAGCAGCAAGACTACACGGAAAAACTTCATGGTAAAACGACAAGAGCTGACTGCAGAGAAAGAGCGAATGGAAGAGGAGAAAACTAGGTAAATGCACAGCAAAATGTTTGTGAGATCTACCCACTTCACCAT[T/G]TGCATACAGTCAAAATAAATTGCTGTACTGTTTACATAATAGTAATAGACTTACACAATAGTTGGTCTGTTAATACAGTTACGCTGATTATATTATACAATTTATTTATATAATTGATTGTATTACATAAATTCTGACATTGTGTTCAAG
[truncated: 62,885 more rows]
