# Supplementary material for: A major zebrafish polymorphism resource for genetic mapping
Source: Genome Biol. 2007 Apr 11;8(4):R55. doi: 10.1186/gb-2007-8-4-r55 (PMC1896001; doi:10.1186/gb-2007-8-4-r55)
Supplement: Additional data file 3 — A five-part table (a-e) in text file format amenable to database import [file gb-2007-8-4-r55-S3.zip › Bradley Additional Data File 3/Bradley Additional Data File 3c.txt]

zSNP ID	Clone	Clone Pos.	MGH Chr.	MGH Pos.	HS Chr.	HS Pos.	T51 Chr.	T51 Pos.	LN54 Chr.	LN54 Pos.	Sequence
zSNP18497752	zK96I8	75013			10	37.05			10	150.74	ATTCTGGATGTTCACACCCTAAACACACAAACAAGTTTAAGAGGGTGAATCAAAGCTGGATAAAAACATGTTTTCGAGACTCACACAGAGAGTCACACATTTAACAAAACAGATTTGAGTGTTTGATTGAATGTGATTTTGTCTCTTCAG[A/G]CTCACCTCATATGGCTCAGTCTTCACACGGCACCAGTCCAGCAGCATCTGTTTGACATCTTTGGTGTTTGGGCCTCCGACTGCAGAACCGCCAGACATTTTAACCCTGGCCACATGGGACTGAGCCGGGCTTCAGAAGGAAAAATAAAAA
zSNP18497403	zK96I8	27994			10	37.05			10	150.74	GGAATTCTTGGTCTAGACTTGGTCTATAATTGAGTTCATTCTGGTCTTGCTCTAGAGTCAGAATGCTTTTCTTGCCTCTGTTTTAACCTGGAATCAACCTTTGTATGGTCTCAGTTTTGATTTGAACTAAACCATATTTTTCTTTTGCTC[T/C]TGGCTTGAGATTGACGATCTTATAGTCTTATTCCACAATAGGGATGTCCAAGTTCAGTCCTTGAGAGCCACAGTTCAGCAGTGTTTTGCTCTAACCTTTATCAAACACACCTAAACAAGCTTATCAAGGCTTAATTGTTACTACAAAGTT
zSNP18497427	zK96I8	32170			10	37.05			10	150.74	CACTCGCTTTAGGTGCGATAGTAGAAACGTGGCTATTGTGTGCTAGCAATATAAATATTGTACATTTTTTGTTTGCATGGACTTTAAAGTAGTGTTCATAAGAGCAGAAGTCCTTAAAACAGCAAAAGTGGATTCGGACACGCCCTTAAT[A/T]CTTTTATGCCCTGCGCTTTAGACTTTGCGCCTAGATCGTTAAACAGAGCCCAATATCACTGCTGGTAATAATAAACACCTGCTGGCAAAGAGTGAATCTGAATCTCATTGAGCTCATTTGTGGTTTGCTACAAATATAGGAAATTAATTT
zSNP18497395	zK96I8	27934			10	37.05			10	150.74	GGTCTCGATCTAGACCTGGGATGGGCAACTTTGGTCAGAGGGCCTCTAGGACCAAGGTTGGGAATTCTTGGTCTAGACTTGGTCTATAATTGAGTTCATTCTGGTCTTGCTCTAGAGTCAGAATGCTTTTCTTGCCTCTGTTTTAACCTG[C/G]AATCAACCTTTGTATGGTCTCAGTTTTGATTTGAACTAAACCATATTTTTCTTTTGCTCCTGGCTTGAGATTGACGATCTTATAGTCTTATTCCACAATAGGGATGTCCAAGTTCAGTCCTTGAGAGCCACAGTTCAGCAGTGTTTTGCT
zSNP18497401	zK96I8	27972			10	37.05			10	150.74	AGGGCCTCTAGGACCAAGGTTGGGAATTCTTGGTCTAGACTTGGTCTATAATTGAGTTCATTCTGGTCTTGCTCTAGAGTCAGAATGCTTTTCTTGCCTCTGTTTTAACCTGGAATCAACCTTTGTATGGTCTCAGTTTTGATTTGAACT[A/C]AACCATATTTTTCTTTTGCTCCTGGCTTGAGATTGACGATCTTATAGTCTTATTCCACAATAGGGATGTCCAAGTTCAGTCCTTGAGAGCCACAGTTCAGCAGTGTTTTGCTCTAACCTTTATCAAACACACCTAAACAAGCTTATCAAG
zSNP18497431	zK96I8	32234			10	37.05			10	150.74	TTTTTTGTTTGCATGGACTTTAAAGTAGTGTTCATAAGAGCAGAAGTCCTTAAAACAGCAAAAGTGGATTCGGACACGCCCTTAATACTTTTATGCCCTGCGCTTTAGACTTTGCGCCTAGATCGTTAAACAGAGCCCAATATCACTGCT[A/G]GTAATAATAAACACCTGCTGGCAAAGAGTGAATCTGAATCTCATTGAGCTCATTTGTGGTTTGCTACAAATATAGGAAATTAATTTCAAAAAACTAAAGTCAGACCATTCTATTTTTGATTCAAATATCAAAATTATACAGTCTAATTTA
zSNP18497432	zK96I8	32243			10	37.05			10	150.74	TGCATGGACTTTAAAGTAGTGTTCATAAGAGCAGAAGTCCTTAAAACAGCAAAAGTGGATTCGGACACGCCCTTAATACTTTTATGCCCTGCGCTTTAGACTTTGCGCCTAGATCGTTAAACAGAGCCCAATATCACTGCTGGTAATAAT[A/T]AACACCTGCTGGCAAAGAGTGAATCTGAATCTCATTGAGCTCATTTGTGGTTTGCTACAAATATAGGAAATTAATTTCAAAAAACTAAAGTCAGACCATTCTATTTTTGATTCAAATATCAAAATTATACAGTCTAATTTAGAGTAAACT
zSNP18497429	zK96I8	32198			10	37.05			10	150.74	GTGGCTATTGTGTGCTAGCAATATAAATATTGTACATTTTTTGTTTGCATGGACTTTAAAGTAGTGTTCATAAGAGCAGAAGTCCTTAAAACAGCAAAAGTGGATTCGGACACGCCCTTAATACTTTTATGCCCTGCGCTTTAGACTTTG[T/C]GCCTAGATCGTTAAACAGAGCCCAATATCACTGCTGGTAATAATAAACACCTGCTGGCAAAGAGTGAATCTGAATCTCATTGAGCTCATTTGTGGTTTGCTACAAATATAGGAAATTAATTTCAAAAAACTAAAGTCAGACCATTCTATT
zSNP18497430	zK96I8	32214			10	37.05			10	150.74	AGCAATATAAATATTGTACATTTTTTGTTTGCATGGACTTTAAAGTAGTGTTCATAAGAGCAGAAGTCCTTAAAACAGCAAAAGTGGATTCGGACACGCCCTTAATACTTTTATGCCCTGCGCTTTAGACTTTGCGCCTAGATCGTTAAA[T/C]AGAGCCCAATATCACTGCTGGTAATAATAAACACCTGCTGGCAAAGAGTGAATCTGAATCTCATTGAGCTCATTTGTGGTTTGCTACAAATATAGGAAATTAATTTCAAAAAACTAAAGTCAGACCATTCTATTTTTGATTCAAATATCA
zSNP18497388	zK96I8	27644			10	37.05			10	150.74	TCCGAACTATCAGAGCGTGAACGACATGTTGGTGCTGGTGGAGTGGACATGGGCAACTGCACCTGTGGGAAAAAATATATAGAGACAAAAATATATGACAAAGAATATATACAAGTTAAACAGGAACAGTACAGTGAAAGAAAAAAAAAC[T/C]TAAAATTATGTTAATAAACCTATTTGACTTTACCCTAACCGAGATTTTTTAACAGATTGGTTTCATGCTTTGGTCTCTGTTGTGACTTGTAATTGTCTCCTTTCTGGTCTTGGTCTAGATTTGGACTTAAACCTTATTTGGTCTCGATCT
zSNP18497282	zK96I8	26370			10	37.05			10	150.74	AATAAAGCAAGAGTCACTGGACCAGCAGAAGCCCTGCCCATATTGTAAATCTGCGTCTATTGTCAAATGAATTTGACTCGTAAATAAAGCAAATTTGACGCGCAAATAAAGCGAGTAAATTTAAAATGTAGTTTGTGTAATTTATTGTTC[T/C]GTGTCTGGTGTGAACAAAGCATTACAGTGCTATTTTCTATCGTATTAATGTTTTTTTGCTGGTTTTCTAGCTTAAATAAGATTTTGTGTCTCAGACTTTCAGTGCGGTTTCAGACTTTTGAACCACATTGATGTGAACAATATACTGTCC
zSNP18497283	zK96I8	26395			10	37.05			10	150.74	CAGAAGCCCTGCCCATATTGTAAATCTGCGTCTATTGTCAAATGAATTTGACTCGTAAATAAAGCAAATTTGACGCGCAAATAAAGCGAGTAAATTTAAAATGTAGTTTGTGTAATTTATTGTTCTGTGTCTGGTGTGAACAAAGCATTA[A/C]AGTGCTATTTTCTATCGTATTAATGTTTTTTTGCTGGTTTTCTAGCTTAAATAAGATTTTGTGTCTCAGACTTTCAGTGCGGTTTCAGACTTTTGAACCACATTGATGTGAACAATATACTGTCCCTAGTTTATTTGATGGCTTGCTAAA
zSNP18497280	zK96I8	26319			10	37.05			10	150.74	AGCACATAGACACAGCTATTCTCTCAATAAAATCCATGTTAGCCATTTAGCAATAAAGCAAGAGTCACTGGACCAGCAGAAGCCCTGCCCATATTGTAAATCTGCGTCTATTGTCAAATGAATTTGACTCGTAAATAAAGCAAATTTGAC[A/G]CGCAAATAAAGCGAGTAAATTTAAAATGTAGTTTGTGTAATTTATTGTTCTGTGTCTGGTGTGAACAAAGCATTACAGTGCTATTTTCTATCGTATTAATGTTTTTTTGCTGGTTTTCTAGCTTAAATAAGATTTTGTGTCTCAGACTTT
zSNP18497281	zK96I8	26320			10	37.05			10	150.74	GCACATAGACACAGCTATTCTCTCAATAAAATCCATGTTAGCCATTTAGCAATAAAGCAAGAGTCACTGGACCAGCAGAAGCCCTGCCCATATTGTAAATCTGCGTCTATTGTCAAATGAATTTGACTCGTAAATAAAGCAAATTTGACG[T/C]GCAAATAAAGCGAGTAAATTTAAAATGTAGTTTGTGTAATTTATTGTTCTGTGTCTGGTGTGAACAAAGCATTACAGTGCTATTTTCTATCGTATTAATGTTTTTTTGCTGGTTTTCTAGCTTAAATAAGATTTTGTGTCTCAGACTTTC
zSNP18497379	zK96I8	27522			10	37.05			10	150.74	CGGGACTGCGGCTCCGCTGGCGCTTCTGGTGGTGGTGGCGTTTGCCGCTGTGGTTTCCAGGGCTGGGGCTGCGTGAGCTCGGGGCCAACAGGACGAGCGTACTGTCATCTTCAGAGCTCACATCCGAACTATCAGAGCGTGAACGACATG[T/C]TGGTGCTGGTGGAGTGGACATGGGCAACTGCACCTGTGGGAAAAAATATATAGAGACAAAAATATATGACAAAGAATATATACAAGTTAAACAGGAACAGTACAGTGAAAGAAAAAAAAACTTAAAATTATGTTAATAAACCTATTTGAC
zSNP18497382	zK96I8	27572			10	37.05			10	150.74	TGGTTTCCAGGGCTGGGGCTGCGTGAGCTCGGGGCCAACAGGACGAGCGTACTGTCATCTTCAGAGCTCACATCCGAACTATCAGAGCGTGAACGACATGTTGGTGCTGGTGGAGTGGACATGGGCAACTGCACCTGTGGGAAAAAATAT[A/G]TAGAGACAAAAATATATGACAAAGAATATATACAAGTTAAACAGGAACAGTACAGTGAAAGAAAAAAAAACTTAAAATTATGTTAATAAACCTATTTGACTTTACCCTAACCGAGATTTTTTAACAGATTGGTTTCATGCTTTGGTCTCT
zSNP18497296	zK96I8	26738			10	37.05			10	150.74	ATAACCAGGATTATTCACTTTAAAACACAAGGTGAAAAGACACCCCATAGTATTCCTTTTGATCATCAGCTTTCAGATAAGCACTGTTTTCTTTAATTCTACTTTTCTAGACAGCGGTTATTAAACACTGGTCAACCACTAGTTACGGTA[A/T]AGGCTGAAATGACTGCTGACATCACTGTTTGTTTGAAGTCTACGATTACAGGACAGTTTCACCTTGGGTTAGGTTGTCCTGCACTATAAGGCTGATGTGCACTGTAGAACTGTCACCATTTACAATCTATTATAAATAATGCAAAAAATA
zSNP18497353	zK96I8	26988			10	37.05			10	150.74	CACTGTAGAACTGTCACCATTTACAATCTATTATAAATAATGCAAAAAATAAATAAATAAAATAAACCACTTTGGCAAAGCCATTGAAGAAGAGGAAGGGTTTGGGAAGCAATTAAGCACAACAAGGTATGAGACCCTGAACAACTGCAG[A/G]TCTGAAAAGCGACAGAAGAAACAGGCCATTTTGCTCAAGTAGTTGCATTGCGATATCTCCTAAAGTCTAGAAATGAATCGCAAGCGAGGAAGGTCATAGAATTACATCACCTGGTTTTCCTATTTGAGCAGGTCTGGGCTCTCCTAAAAT
zSNP18497433	zK96I8	32245			10	37.05			10	150.74	CATGGACTTTAAAGTAGTGTTCATAAGAGCAGAAGTCCTTAAAACAGCAAAAGTGGATTCGGACACGCCCTTAATACTTTTATGCCCTGCGCTTTAGACTTTGCGCCTAGATCGTTAAACAGAGCCCAATATCACTGCTGGTAATAATAA[A/C]CACCTGCTGGCAAAGAGTGAATCTGAATCTCATTGAGCTCATTTGTGGTTTGCTACAAATATAGGAAATTAATTTCAAAAAACTAAAGTCAGACCATTCTATTTTTGATTCAAATATCAAAATTATACAGTCTAATTTAGAGTAAACTGC
zSNP18497704	zK96I8	74646			10	37.05			10	150.74	TCTTGAAAAATATCAAGTAAAATATTATGTGCTGTCATCATGGCAAAGATAAAATAAATTAGTTATTAAAACTATTATGTTTTGAATTGTGTTGAAAAAAAAATCACACAATATTTTACAGTAAATTTCTGTTTAATCTTTCGTTAAACA[A/G]AAATTTACTGAGGAGCTAATTATTCTGACTTCAACTGTGTTTGTTTATATATGAAAAACAAAGCTTAGTCTCAAAGTCTTACTCTGCAGTCTTGAATGCCTTCTCAAAGTTGGATTTGCGGTCATAAGGGTTAAGAGTACAATATTCAAA
zSNP18497705	zK96I8	74651			10	37.05			10	150.74	AAAAATATCAAGTAAAATATTATGTGCTGTCATCATGGCAAAGATAAAATAAATTAGTTATTAAAACTATTATGTTTTGAATTGTGTTGAAAAAAAAATCACACAATATTTTACAGTAAATTTCTGTTTAATCTTTCGTTAAACAAAAAT[T/G]TACTGAGGAGCTAATTATTCTGACTTCAACTGTGTTTGTTTATATATGAAAAACAAAGCTTAGTCTCAAAGTCTTACTCTGCAGTCTTGAATGCCTTCTCAAAGTTGGATTTGCGGTCATAAGGGTTAAGAGTACAATATTCAAAGCCCT
zSNP18497668	zK96I8	70867			10	37.05			10	150.74	TATTTCTTCTGTTGAACTCAAAAGAAGATATTTTGAAGAACATTAATATAGGTTTCCAATATTTTTAAAAATATCTTCCTTTGTGTTCACCAGAATAAAGAACACCAAACCAGTTTTGACTGAGTGGAGGATAAGTCAATCATGACAAAA[-/T]TTTTTTTATTTTTATTTGAACTTTTAAGCAGGGTGCGAATTATACATTGACGGTCGGGGGGAGTCAAGTTTTTTCGGTTTTGTTCAATAATATGCCTCAGTGAATTTATTTAATTTACTTGCATCTTATTTAATAATCAAACTTTTGTTT
zSNP18497701	zK96I8	74324			10	37.05			10	150.74	GCGCCACCATCAGTATGATTTGGGTGAGTCTTGATGATGTGTAGACTGCCATGCTGTTTGGTCTCTACATTAAGTTTTAGGGCAGAACAGTGATCTTTTGACTTTTCTAAAAAATTATAGTAGCATTTAAGCATAATGCTTGAATCAATA[A/T]TAATAATAATAATAATAATAATAGAATAAAACTTGCAATATATAATATGATATTTCTTTTAATACTACATTTTTAAATCATCAAATTTATGATTTATGAAATATATGATAACCCTAACTTGTCTACTTATGGTTAAGACTTTAAATGTCC
zSNP18497748	zK96I8	74977			10	37.05			10	150.74	ACAAAAGGCCAGACCGTCAGCCCAGCTAGAGGAGAAATTCTGGATGTTCACACCCTAAACACACAAACAAGTTTAAGAGGGTGAATCAAAGCTGGATAAAAACATGTTTTCGAGACTCACACAGAGAGTCACACATTTAACAAAACAGAT[T/C]TGAGTGTTTGATTGAATGTGATTTTGTCTCTTCAGACTCACCTCATATGGCTCAGTCTTCACACGGCACCAGTCCAGCAGCATCTGTTTGACATCTTTGGTGTTTGGGCCTCCGACTGCAGAACCGCCAGACATTTTAACCCTGGCCACA
zSNP18497751	zK96I8	75010			10	37.05			10	150.74	GAAATTCTGGATGTTCACACCCTAAACACACAAACAAGTTTAAGAGGGTGAATCAAAGCTGGATAAAAACATGTTTTCGAGACTCACACAGAGAGTCACACATTTAACAAAACAGATTTGAGTGTTTGATTGAATGTGATTTTGTCTCTT[T/C]AGACTCACCTCATATGGCTCAGTCTTCACACGGCACCAGTCCAGCAGCATCTGTTTGACATCTTTGGTGTTTGGGCCTCCGACTGCAGAACCGCCAGACATTTTAACCCTGGCCACATGGGACTGAGCCGGGCTTCAGAAGGAAAAATAA
zSNP18497706	zK96I8	74660			10	37.05			10	150.74	AAGTAAAATATTATGTGCTGTCATCATGGCAAAGATAAAATAAATTAGTTATTAAAACTATTATGTTTTGAATTGTGTTGAAAAAAAAATCACACAATATTTTACAGTAAATTTCTGTTTAATCTTTCGTTAAACAAAAATTTACTGAGG[A/G]GCTAATTATTCTGACTTCAACTGTGTTTGTTTATATATGAAAAACAAAGCTTAGTCTCAAAGTCTTACTCTGCAGTCTTGAATGCCTTCTCAAAGTTGGATTTGCGGTCATAAGGGTTAAGAGTACAATATTCAAAGCCCTCTGGAAAGA
zSNP18497707	zK96I8	74667			10	37.05			10	150.74	ATATTATGTGCTGTCATCATGGCAAAGATAAAATAAATTAGTTATTAAAACTATTATGTTTTGAATTGTGTTGAAAAAAAAATCACACAATATTTTACAGTAAATTTCTGTTTAATCTTTCGTTAAACAAAAATTTACTGAGGAGCTAAT[A/T]ATTCTGACTTCAACTGTGTTTGTTTATATATGAAAAACAAAGCTTAGTCTCAAAGTCTTACTCTGCAGTCTTGAATGCCTTCTCAAAGTTGGATTTGCGGTCATAAGGGTTAAGAGTACAATATTCAAAGCCCTCTGGAAAGAACCTGTG
zSNP18497667	zK96I8	70783			10	37.05			10	150.74	TGTTTTAATAGGGTTTGTTCTTCCAAATTTTTAAGTTTACTCACTATTTGCTCTCCCATCAGGTTTAGAACATTTATTTGGTTTTATTTCTTCTGTTGAACTCAAAAGAAGATATTTTGAAGAACATTAATATAGGTTTCCAATATTTTT[-/A]AAAATATCTTCCTTTGTGTTCACCAGAATAAAGAACACCAAACCAGTTTTGACTGAGTGGAGGATAAGTCAATCATGACAAAATTTTTTTTATTTTTATTTGAACTTTTAAGCAGGGTGCGAATTATACATTGACGGTCGGGGGGAGTCA
zSNP18497447	zK96I8	32363			10	37.05			10	150.74	ACAGAGCCCAATATCACTGCTGGTAATAATAAACACCTGCTGGCAAAGAGTGAATCTGAATCTCATTGAGCTCATTTGTGGTTTGCTACAAATATAGGAAATTAATTTCAAAAAACTAAAGTCAGACCATTCTATTTTTGATTCAAATAT[T/C]AAAATTATACAGTCTAATTTAGAGTAAACTGCTAAAACTGCTCATGCCACATCTTTGTTTGGATCAGGATCAGTGTTGGGCACATTCCTTTAAAAGAGTATTGTTATAGTTAGTTACTTCTCACAAATTGTAACTAAAACTAACTAATGC
zSNP18497452	zK96I8	32414			10	37.05			10	150.74	GAATCTGAATCTCATTGAGCTCATTTGTGGTTTGCTACAAATATAGGAAATTAATTTCAAAAAACTAAAGTCAGACCATTCTATTTTTGATTCAAATATCAAAATTATACAGTCTAATTTAGAGTAAACTGCTAAAACTGCTCATGCCAC[A/T]TCTTTGTTTGGATCAGGATCAGTGTTGGGCACATTCCTTTAAAAGAGTATTGTTATAGTTAGTTACTTCTCACAAATTGTAACTAAAACTAACTAATGCCGGGAAAGTAACTATTTGTTAAATGACTATAAAATAAATATAAAACGTAGT
zSNP18497434	zK96I8	32258			10	37.05			10	150.74	GTAGTGTTCATAAGAGCAGAAGTCCTTAAAACAGCAAAAGTGGATTCGGACACGCCCTTAATACTTTTATGCCCTGCGCTTTAGACTTTGCGCCTAGATCGTTAAACAGAGCCCAATATCACTGCTGGTAATAATAAACACCTGCTGGCA[A/G]AGAGTGAATCTGAATCTCATTGAGCTCATTTGTGGTTTGCTACAAATATAGGAAATTAATTTCAAAAAACTAAAGTCAGACCATTCTATTTTTGATTCAAATATCAAAATTATACAGTCTAATTTAGAGTAAACTGCTAAAACTGCTCAT
zSNP18497435	zK96I8	32297			10	37.05			10	150.74	GTGGATTCGGACACGCCCTTAATACTTTTATGCCCTGCGCTTTAGACTTTGCGCCTAGATCGTTAAACAGAGCCCAATATCACTGCTGGTAATAATAAACACCTGCTGGCAAAGAGTGAATCTGAATCTCATTGAGCTCATTTGTGGTTT[C/G]CTACAAATATAGGAAATTAATTTCAAAAAACTAAAGTCAGACCATTCTATTTTTGATTCAAATATCAAAATTATACAGTCTAATTTAGAGTAAACTGCTAAAACTGCTCATGCCACATCTTTGTTTGGATCAGGATCAGTGTTGGGCACA
zSNP18497605	zK96I8	65272			10	37.05			10	150.74	GTCACTAAAGAATGGGGTATATGAACATGGACTTTGAATTTCAGCCAGCCAGCCCCTGAGCTTCCCGATAACTGTCGTCCCATACAAAATTGCCACGTTTAAGATTTGATTTCTTTAAAAAACTTCTTCACTGCCTGGCTGATATACAAT[A/G]TAAAGTGGTATCAGACTAAACAAGAAGCACATCATTAAATAATATTTTTCCAGACCATTAAAATATGGAAATTAATTTTACAGCAGGGCGAGGCAGTGCGTCGCTGGTTCGAACTTCGGCTCAGCTGGCGTTTCTGCGTGGAGTTTGCAT
zSNP18497666	zK96I8	70708			10	37.05			10	150.74	AATAAGGCGTTTAAGACATTAAATGGGCTACATATAATATAAAATATAATACATATAATTATAATACACATAATTTGTTTTAATAGGGTTTGTTCTTCCAAATTTTTAAGTTTACTCACTATTTGCTCTCCCATCAGGTTTAGAACATTT[-/A]TTTGGTTTTATTTCTTCTGTTGAACTCAAAAGAAGATATTTTGAAGAACATTAATATAGGTTTCCAATATTTTTAAAAATATCTTCCTTTGTGTTCACCAGAATAAAGAACACCAAACCAGTTTTGACTGAGTGGAGGATAAGTCAATCA
zSNP18497474	zK96I8	35076			10	37.05			10	150.74	AATGCTCGGATTTGGCCCATACATAAGCAGCATAATCCTTGTGATGTTTGAATCCCACCTAAAATTGAACAAAGTGCAAAAATAATTGAATTAGGTTCAAATACTGGTGCTGATCTGATTGGGGTCTTAAGTGTATCTCTGATATTTTTT[-/T]ATTACCTGTGAACTGCCCATAAAAGCATTAACAGTATAAAAAAAGACAATATTTGAAAACTACGGTGCTCACATGTTGTTCCACAGAGTGTAAATAAACACTGCATTGAATATTTCCACATGGATAAGTACATAAGTACATCACGTTGCA
zSNP18497554	zK96I8	43099			10	37.05			10	150.74	CAGAACACCACACTATGAGGAATACAATATTCTGAAGTGAATTGAACAGGTCAATTTTTAGCTGTACATAGCCACACAGAATCATAACTAAATCTATCAAATAAACATATAAACAAAAATACGTTAAAAACGTCATGCGTCATGCACAGT[A/T]TATATGCATGCTGTCAATCGATTAAAAAACAAAAACAAATTAATCACACTTTTTTGAAAATGAATCCCAATTAATCACATTTAAAAGACTGAAACTAGTAATTTTGGCTATTCAAATGTAAAATTAATGTAAACGTAAGACAAAAACTAT
zSNP18499486	zK96I8	102887			10	37.05			10	150.74	GATTCCAGAAAATGACTGTTGGCCAATCATGTTTTTAGTTTTTGCGTCAGGGTAAACTATTACTAATCAAAAACTTGATTTTGTTACTCTTCTTTAGTTATAACATACACAAAATTCAGACAAGTTTAAATAAATTCCTAGATGACATTT[A/T]TTTTTTTTGGTATTACATTGTTATAACACTATACATGGTACTTCTTTGGAACGTATTGTTAAAATGTTATTTTGTAATAATTGTGTATATTTTAATAATTTCATTTTTCTGTGTATTTATTATATAGACTAGAATAATTGCCTTTTTTAT
zSNP18500681	zK96I8	138891			10	37.05			10	150.74	CTACGCTTCTGGATTACCCTTATGATTCTGTTTGTATCTGTTTGACTGACCATCCTCTCTTTAATAAACTGTGTATGGATCTTTATCTCCACACACATCAAGTATAGTAATTAATAATACTTAAATAATTGCATGATAAATAATGTGATT[A/T]TGTATTATTAATATTTTAATAAATAAAAATAAAGTCAAGAAAAAATATTTGCTAACTATTTACATAGTTTGACATACATTTGCAATTTTACTAAATAAATAAAGCTGCTAATTACAGCTGATTAAGTCAGAATTTATGACACATCCTCAA
zSNP18500685	zK96I8	138969			10	37.05			10	150.74	ATCTTTATCTCCACACACATCAAGTATAGTAATTAATAATACTTAAATAATTGCATGATAAATAATGTGATTTTGTATTATTAATATTTTAATAAATAAAAATAAAGTCAAGAAAAAATATTTGCTAACTATTTACATAGTTTGACATAC[A/G]TTTGCAATTTTACTAAATAAATAAAGCTGCTAATTACAGCTGATTAAGTCAGAATTTATGACACATCCTCAATGTTGACACATGAAAAAAATGTTATGGTTAAACTATTATATCAATAATAGTCATCAGTCATGCTTATTTATACACACT
zSNP18500667	zK96I8	138756			10	37.05			10	150.74	TGGGCTGAGTCTTGTTATTGTAACACCACAAAGAGTTTTTGTGTCTTGCTGCGTCCTGGTGCATCTTTAACCCCTTGATTTGCTTTCTCGTTAATGTTGTTTTGCCGCCTGTAGTGACCATTCACCTGTTTCTAACTACGCTTCTGGATT[A/G]CCCTTATGATTCTGTTTGTATCTGTTTGACTGACCATCCTCTCTTTAATAAACTGTGTATGGATCTTTATCTCCACACACATCAAGTATAGTAATTAATAATACTTAAATAATTGCATGATAAATAATGTGATTTTGTATTATTAATATT
zSNP18500675	zK96I8	138832			10	37.05			10	150.74	GATTTGCTTTCTCGTTAATGTTGTTTTGCCGCCTGTAGTGACCATTCACCTGTTTCTAACTACGCTTCTGGATTACCCTTATGATTCTGTTTGTATCTGTTTGACTGACCATCCTCTCTTTAATAAACTGTGTATGGATCTTTATCTCCA[T/C]ACACATCAAGTATAGTAATTAATAATACTTAAATAATTGCATGATAAATAATGTGATTTTGTATTATTAATATTTTAATAAATAAAAATAAAGTCAAGAAAAAATATTTGCTAACTATTTACATAGTTTGACATACATTTGCAATTTTAC
zSNP18500689	zK96I8	139019			10	37.05			10	150.74	TTGCATGATAAATAATGTGATTTTGTATTATTAATATTTTAATAAATAAAAATAAAGTCAAGAAAAAATATTTGCTAACTATTTACATAGTTTGACATACATTTGCAATTTTACTAAATAAATAAAGCTGCTAATTACAGCTGATTAAGT[A/C]AGAATTTATGACACATCCTCAATGTTGACACATGAAAAAAATGTTATGGTTAAACTATTATATCAATAATAGTCATCAGTCATGCTTATTTATACACACTTTGTTCCACATGTAGAAATTTGACCTGAATAAAACAAAATGTGTACAACT
zSNP18500690	zK96I8	139025			10	37.05			10	150.74	GATAAATAATGTGATTTTGTATTATTAATATTTTAATAAATAAAAATAAAGTCAAGAAAAAATATTTGCTAACTATTTACATAGTTTGACATACATTTGCAATTTTACTAAATAAATAAAGCTGCTAATTACAGCTGATTAAGTCAGAAT[T/C]TATGACACATCCTCAATGTTGACACATGAAAAAAATGTTATGGTTAAACTATTATATCAATAATAGTCATCAGTCATGCTTATTTATACACACTTTGTTCCACATGTAGAAATTTGACCTGAATAAAACAAAATGTGTACAACTAGCCTT
zSNP18500687	zK96I8	138991			10	37.05			10	150.74	AGTATAGTAATTAATAATACTTAAATAATTGCATGATAAATAATGTGATTTTGTATTATTAATATTTTAATAAATAAAAATAAAGTCAAGAAAAAATATTTGCTAACTATTTACATAGTTTGACATACATTTGCAATTTTACTAAATAAA[T/C]AAAGCTGCTAATTACAGCTGATTAAGTCAGAATTTATGACACATCCTCAATGTTGACACATGAAAAAAATGTTATGGTTAAACTATTATATCAATAATAGTCATCAGTCATGCTTATTTATACACACTTTGTTCCACATGTAGAAATTTG
zSNP18500688	zK96I8	138999			10	37.05			10	150.74	AATTAATAATACTTAAATAATTGCATGATAAATAATGTGATTTTGTATTATTAATATTTTAATAAATAAAAATAAAGTCAAGAAAAAATATTTGCTAACTATTTACATAGTTTGACATACATTTGCAATTTTACTAAATAAATAAAGCTG[A/C]TAATTACAGCTGATTAAGTCAGAATTTATGACACATCCTCAATGTTGACACATGAAAAAAATGTTATGGTTAAACTATTATATCAATAATAGTCATCAGTCATGCTTATTTATACACACTTTGTTCCACATGTAGAAATTTGACCTGAAT
zSNP18500653	zK96I8	138664			10	37.05			10	150.74	TGCTGACAACAATCTGAACACTCACACAAACACAGCTGAAAAAAATGTTTAATGATTACCTGGACTATAAACACAGCACACACACACACTTCTGGGCTGAGTCTTGTTATTGTAACACCACAAAGAGTTTTTGTGTCTTGCTGCGTCCTG[C/G]TGCATCTTTAACCCCTTGATTTGCTTTCTCGTTAATGTTGTTTTGCCGCCTGTAGTGACCATTCACCTGTTTCTAACTACGCTTCTGGATTACCCTTATGATTCTGTTTGTATCTGTTTGACTGACCATCCTCTCTTTAATAAACTGTGT
zSNP18500573	zK96I8	138038			10	37.05			10	150.74	AGAAGCTATAAGGAGACTGGGAAAAAAACAAAACTGGTTAATGCGTCTCGCTGTGCTGCTCGCTTACACAACATGGCCATCATTCACGGGCAAACAGACGCTGGAAAACTGCCTCTTTTGTTATGAAAGACATTTTTGGGAAGCCCCTGC[T/C]TGTCTGAGCCCGAGGGAGCACAGAGACAGCAGTCCACATGCTGGAAGACTGTTAGCTGAAACTCACTCACTGGACAGAAAAACAGCACCTGTGTGACCTTTACATCACCTTGAATAAATCTTTGATTTACATATCTGTTTTAGGCATTTG
zSNP18500587	zK96I8	138249			10	37.05			10	150.74	ACTCACTCACTGGACAGAAAAACAGCACCTGTGTGACCTTTACATCACCTTGAATAAATCTTTGATTTACATATCTGTTTTAGGCATTTGGTATTATTAATAATAAATGATTCTTGAGTAGCAAATGTGCATATGAGAATGATTTATAAA[A/T]TATCACTAAAGACTAAAGTAATGATGCTGGCAAAACTTTAAATTACAGGAATATATATCATTTCAATTCATTTTAATTTCAATTAAATTATATTACATTTGAATGTCTTATAAATGTATATTTTCAAATTAAATAAAATTGTAGTATTTG
zSNP18500563	zK96I8	137991			10	37.05			10	150.74	GTTGCCATGGAAACACAGGCCCACGCAATCAGAGGACGGCTATTTTTAGAAGCTATAAGGAGACTGGGAAAAAAACAAAACTGGTTAATGCGTCTCGCTGTGCTGCTCGCTTACACAACATGGCCATCATTCACGGGCAAACAGACGCTG[A/G]AAAACTGCCTCTTTTGTTATGAAAGACATTTTTGGGAAGCCCCTGCTTGTCTGAGCCCGAGGGAGCACAGAGACAGCAGTCCACATGCTGGAAGACTGTTAGCTGAAACTCACTCACTGGACAGAAAAACAGCACCTGTGTGACCTTTAC
zSNP18500569	zK96I8	138020			10	37.05			10	150.74	CAGAGGACGGCTATTTTTAGAAGCTATAAGGAGACTGGGAAAAAAACAAAACTGGTTAATGCGTCTCGCTGTGCTGCTCGCTTACACAACATGGCCATCATTCACGGGCAAACAGACGCTGGAAAACTGCCTCTTTTGTTATGAAAGACA[A/T]TTTTGGGAAGCCCCTGCTTGTCTGAGCCCGAGGGAGCACAGAGACAGCAGTCCACATGCTGGAAGACTGTTAGCTGAAACTCACTCACTGGACAGAAAAACAGCACCTGTGTGACCTTTACATCACCTTGAATAAATCTTTGATTTACAT
zSNP18500630	zK96I8	138545			10	37.05			10	150.74	ATTTGATGATTGTCACAATCACCAGCGATTGAGCGTTTGCAGATTGTTGGAGAAGTACACACATGCCACCACATGAACCACAACTACCAGTATGCTTTGCACAAATTAACTCCCTCTCCTGCTGACAACAATCTGAACACTCACACAAAC[A/G]CAGCTGAAAAAAATGTTTAATGATTACCTGGACTATAAACACAGCACACACACACACTTCTGGGCTGAGTCTTGTTATTGTAACACCACAAAGAGTTTTTGTGTCTTGCTGCGTCCTGGTGCATCTTTAACCCCTTGATTTGCTTTCTCG
zSNP18500632	zK96I8	138555			10	37.05			10	150.74	TGTCACAATCACCAGCGATTGAGCGTTTGCAGATTGTTGGAGAAGTACACACATGCCACCACATGAACCACAACTACCAGTATGCTTTGCACAAATTAACTCCCTCTCCTGCTGACAACAATCTGAACACTCACACAAACACAGCTGAAA[A/C]AAATGTTTAATGATTACCTGGACTATAAACACAGCACACACACACACTTCTGGGCTGAGTCTTGTTATTGTAACACCACAAAGAGTTTTTGTGTCTTGCTGCGTCCTGGTGCATCTTTAACCCCTTGATTTGCTTTCTCGTTAATGTTGT
zSNP18500588	zK96I8	138250			10	37.05			10	150.74	CTCACTCACTGGACAGAAAAACAGCACCTGTGTGACCTTTACATCACCTTGAATAAATCTTTGATTTACATATCTGTTTTAGGCATTTGGTATTATTAATAATAAATGATTCTTGAGTAGCAAATGTGCATATGAGAATGATTTATAAAA[T/G]ATCACTAAAGACTAAAGTAATGATGCTGGCAAAACTTTAAATTACAGGAATATATATCATTTCAATTCATTTTAATTTCAATTAAATTATATTACATTTGAATGTCTTATAAATGTATATTTTCAAATTAAATAAAATTGTAGTATTTGA
zSNP18500609	zK96I8	138473			10	37.05			10	150.74	TAATTTCAATTAAATTATATTACATTTGAATGTCTTATAAATGTATATTTTCAAATTAAATAAAATTGTAGTATTTGATGATTGTCACAATCACCAGCGATTGAGCGTTTGCAGATTGTTGGAGAAGTACACACATGCCACCACATGAAC[T/C]ACAACTACCAGTATGCTTTGCACAAATTAACTCCCTCTCCTGCTGACAACAATCTGAACACTCACACAAACACAGCTGAAAAAAATGTTTAATGATTACCTGGACTATAAACACAGCACACACACACACTTCTGGGCTGAGTCTTGTTAT
zSNP18500723	zK96I8	141427			10	37.05			10	150.74	CGTAAACATCGGCGTAGTGTGGACAGATGGCGTAACCGTAGCAAAACTTTTTGCATTTTCAACGCATTAGTGTAAACGAGGCCTAGCTTCAATCTTTCCATCCAACTGGATCAAAACCAAAGCGTCTTCAAACCAATCCAAGTGAAAGAC[A/C]ATTTCAATTTCACACTTGCCAAGAAAACAATCGGAGGAAAGTGGATTATCATGGCTCTAGAGAGCAGAATCAAAGAGTGAGTCTGATGACCCACATACACAGAGAGCCCAGAGCCTCACATGGACCCATCCAACTCCCACAGACACATCT
zSNP18500813	zK96I8	146196			10	37.05			10	150.74	CAACACTGGAGAATCAATCAGAGATCAGCTTCATGTGACCTGCTGGAGAGACACGAATGACTCATCTCTGACTAACCACACCTAGATGAACCGCAGATCCAGGATACTGAACACTAAAAGTCTGGAAGGAGCTATAAAACCAAGCGACAG[T/C]AGAGTTCATTGGCTTTATGAGAATCCTATTAGGCCCATCAGCCTGCTTACTTTATATCCCAGATAATCTGATTTGCACTGAGTCCTGTTGTATGTTTCTCCCACTTTTAAACAACTTTCAGACCAGACTTAAAGAAAGCGTATGACTCTT
zSNP18500819	zK96I8	146273			10	37.05			10	150.74	ACACCTAGATGAACCGCAGATCCAGGATACTGAACACTAAAAGTCTGGAAGGAGCTATAAAACCAAGCGACAGCAGAGTTCATTGGCTTTATGAGAATCCTATTAGGCCCATCAGCCTGCTTACTTTATATCCCAGATAATCTGATTTGC[A/G]CTGAGTCCTGTTGTATGTTTCTCCCACTTTTAAACAACTTTCAGACCAGACTTAAAGAAAGCGTATGACTCTTTTAACAGTAAACTTGTGTCCAAATGTGCCATCTTTAAAGTTCTGCATGTCACTGCATTGCAAAGTTCAAGCTTGGTG
zSNP18500735	zK96I8	141556			10	37.05			10	150.74	AAACCAATCCAAGTGAAAGACAATTTCAATTTCACACTTGCCAAGAAAACAATCGGAGGAAAGTGGATTATCATGGCTCTAGAGAGCAGAATCAAAGAGTGAGTCTGATGACCCACATACACAGAGAGCCCAGAGCCTCACATGGACCCA[T/G]CCAACTCCCACAGACACATCTGTGCCCAAATTACACTGTATAGTGATCTTGAACATACCGCTTGAACATACCTGTTATCATGAGCAGTTCAAAATACTGTGAATAATTATAATATATTCCTATTATGCCTTTTTGGGAAGACTGAGATTA
zSNP18500729	zK96I8	141474			10	37.05			10	150.74	TTTTTGCATTTTCAACGCATTAGTGTAAACGAGGCCTAGCTTCAATCTTTCCATCCAACTGGATCAAAACCAAAGCGTCTTCAAACCAATCCAAGTGAAAGACAATTTCAATTTCACACTTGCCAAGAAAACAATCGGAGGAAAGTGGAT[A/T]ATCATGGCTCTAGAGAGCAGAATCAAAGAGTGAGTCTGATGACCCACATACACAGAGAGCCCAGAGCCTCACATGGACCCATCCAACTCCCACAGACACATCTGTGCCCAAATTACACTGTATAGTGATCTTGAACATACCGCTTGAACA
zSNP18500842	zK96I8	146453			10	37.05			10	150.74	TTAAACAACTTTCAGACCAGACTTAAAGAAAGCGTATGACTCTTTTAACAGTAAACTTGTGTCCAAATGTGCCATCTTTAAAGTTCTGCATGTCACTGCATTGCAAAGTTCAAGCTTGGTGAACTCTGACCTGTGAGTTTTGCATCATCT[T/G]AATGTGTGAGACAGATTGAAGTTTAAAAGTGAACTCGCTGTATTGAAATTGAAAATATGAAACACTTGCTCTTTTTTATTAGGGTCGCATCATTGTCTTGTTTAATCCCGCCCCTTTTGCAGCAATTTCTGACAGAATTTCACATGCTTA
zSNP18500845	zK96I8	146466			10	37.05			10	150.74	AGACCAGACTTAAAGAAAGCGTATGACTCTTTTAACAGTAAACTTGTGTCCAAATGTGCCATCTTTAAAGTTCTGCATGTCACTGCATTGCAAAGTTCAAGCTTGGTGAACTCTGACCTGTGAGTTTTGCATCATCTTAATGTGTGAGAC[A/C]GATTGAAGTTTAAAAGTGAACTCGCTGTATTGAAATTGAAAATATGAAACACTTGCTCTTTTTTATTAGGGTCGCATCATTGTCTTGTTTAATCCCGCCCCTTTTGCAGCAATTTCTGACAGAATTTCACATGCTTACAGATCCATTTCA
zSNP18500820	zK96I8	146277			10	37.05			10	150.74	CTAGATGAACCGCAGATCCAGGATACTGAACACTAAAAGTCTGGAAGGAGCTATAAAACCAAGCGACAGCAGAGTTCATTGGCTTTATGAGAATCCTATTAGGCCCATCAGCCTGCTTACTTTATATCCCAGATAATCTGATTTGCACTG[A/T]GTCCTGTTGTATGTTTCTCCCACTTTTAAACAACTTTCAGACCAGACTTAAAGAAAGCGTATGACTCTTTTAACAGTAAACTTGTGTCCAAATGTGCCATCTTTAAAGTTCTGCATGTCACTGCATTGCAAAGTTCAAGCTTGGTGAACT
zSNP18500823	zK96I8	146288			10	37.05			10	150.74	GCAGATCCAGGATACTGAACACTAAAAGTCTGGAAGGAGCTATAAAACCAAGCGACAGCAGAGTTCATTGGCTTTATGAGAATCCTATTAGGCCCATCAGCCTGCTTACTTTATATCCCAGATAATCTGATTTGCACTGAGTCCTGTTGT[A/T]TGTTTCTCCCACTTTTAAACAACTTTCAGACCAGACTTAAAGAAAGCGTATGACTCTTTTAACAGTAAACTTGTGTCCAAATGTGCCATCTTTAAAGTTCTGCATGTCACTGCATTGCAAAGTTCAAGCTTGGTGAACTCTGACCTGTGA
zSNP18500736	zK96I8	141557			10	37.05			10	150.74	AACCAATCCAAGTGAAAGACAATTTCAATTTCACACTTGCCAAGAAAACAATCGGAGGAAAGTGGATTATCATGGCTCTAGAGAGCAGAATCAAAGAGTGAGTCTGATGACCCACATACACAGAGAGCCCAGAGCCTCACATGGACCCAT[T/C]CAACTCCCACAGACACATCTGTGCCCAAATTACACTGTATAGTGATCTTGAACATACCGCTTGAACATACCTGTTATCATGAGCAGTTCAAAATACTGTGAATAATTATAATATATTCCTATTATGCCTTTTTGGGAAGACTGAGATTAT
zSNP18500800	zK96I8	145970			10	37.05			10	150.74	AGTATATACTGTGCTTATTACAAATAAAACAGACACATTGTTTTGTAATTGTCACCAAATGTGCTTTCATCAATTGTATAATCTGTGAATTGTGCAGCGATGTGATTGCTGTTTTATTGTTGTAGTAGGACAACAATACACCATCATATC[T/C]CTATACAGGTGTGATCTGAGGAAATTTAAACAGAGAGTCTCACTCAGCCTGCGTGGGCATATAAAGGAAAAGCACCAACACTGGAGAATCAATCAGAGATCAGCTTCATGTGACCTGCTGGAGAGACACGAATGACTCATCTCTGACTAA
zSNP18500803	zK96I8	146046			10	37.05			10	150.74	TATAATCTGTGAATTGTGCAGCGATGTGATTGCTGTTTTATTGTTGTAGTAGGACAACAATACACCATCATATCTCTATACAGGTGTGATCTGAGGAAATTTAAACAGAGAGTCTCACTCAGCCTGCGTGGGCATATAAAGGAAAAGCAC[T/C]AACACTGGAGAATCAATCAGAGATCAGCTTCATGTGACCTGCTGGAGAGACACGAATGACTCATCTCTGACTAACCACACCTAGATGAACCGCAGATCCAGGATACTGAACACTAAAAGTCTGGAAGGAGCTATAAAACCAAGCGACAGC
zSNP18500798	zK96I8	145956			10	37.05			10	150.74	CAACCTCATAGTATAGTATATACTGTGCTTATTACAAATAAAACAGACACATTGTTTTGTAATTGTCACCAAATGTGCTTTCATCAATTGTATAATCTGTGAATTGTGCAGCGATGTGATTGCTGTTTTATTGTTGTAGTAGGACAACAA[A/T]ACACCATCATATCTCTATACAGGTGTGATCTGAGGAAATTTAAACAGAGAGTCTCACTCAGCCTGCGTGGGCATATAAAGGAAAAGCACCAACACTGGAGAATCAATCAGAGATCAGCTTCATGTGACCTGCTGGAGAGACACGAATGAC
zSNP18500799	zK96I8	145969			10	37.05			10	150.74	TAGTATATACTGTGCTTATTACAAATAAAACAGACACATTGTTTTGTAATTGTCACCAAATGTGCTTTCATCAATTGTATAATCTGTGAATTGTGCAGCGATGTGATTGCTGTTTTATTGTTGTAGTAGGACAACAATACACCATCATAT[C/G]TCTATACAGGTGTGATCTGAGGAAATTTAAACAGAGAGTCTCACTCAGCCTGCGTGGGCATATAAAGGAAAAGCACCAACACTGGAGAATCAATCAGAGATCAGCTTCATGTGACCTGCTGGAGAGACACGAATGACTCATCTCTGACTA
zSNP18500747	zK96I8	141655			10	37.05			10	150.74	TGAGTCTGATGACCCACATACACAGAGAGCCCAGAGCCTCACATGGACCCATCCAACTCCCACAGACACATCTGTGCCCAAATTACACTGTATAGTGATCTTGAACATACCGCTTGAACATACCTGTTATCATGAGCAGTTCAAAATACT[T/G]TGAATAATTATAATATATTCCTATTATGCCTTTTTGGGAAGACTGAGATTATTGCATGTGCAGTTTTGCTCATCACTGCTATTTATGTGCAAACATGGACATTTTTTACATGTTAATCAGGCTTACCACATGTCTGAGATGATCAGATTC
zSNP18500746	zK96I8	141646			10	37.05			10	150.74	ATCAAAGAGTGAGTCTGATGACCCACATACACAGAGAGCCCAGAGCCTCACATGGACCCATCCAACTCCCACAGACACATCTGTGCCCAAATTACACTGTATAGTGATCTTGAACATACCGCTTGAACATACCTGTTATCATGAGCAGTT[T/C]AAAATACTGTGAATAATTATAATATATTCCTATTATGCCTTTTTGGGAAGACTGAGATTATTGCATGTGCAGTTTTGCTCATCACTGCTATTTATGTGCAAACATGGACATTTTTTACATGTTAATCAGGCTTACCACATGTCTGAGATG
zSNP18500808	zK96I8	146097			10	37.05			10	150.74	GGACAACAATACACCATCATATCTCTATACAGGTGTGATCTGAGGAAATTTAAACAGAGAGTCTCACTCAGCCTGCGTGGGCATATAAAGGAAAAGCACCAACACTGGAGAATCAATCAGAGATCAGCTTCATGTGACCTGCTGGAGAGA[-/C]ACGAATGACTCATCTCTGACTAACCACACCTAGATGAACCGCAGATCCAGGATACTGAACACTAAAAGTCTGGAAGGAGCTATAAAACCAAGCGACAGCAGAGTTCATTGGCTTTATGAGAATCCTATTAGGCCCATCAGCCTGCTTACT
zSNP18500748	zK96I8	141732			10	37.05			10	150.74	CCAAATTACACTGTATAGTGATCTTGAACATACCGCTTGAACATACCTGTTATCATGAGCAGTTCAAAATACTGTGAATAATTATAATATATTCCTATTATGCCTTTTTGGGAAGACTGAGATTATTGCATGTGCAGTTTTGCTCATCAC[T/G]GCTATTTATGTGCAAACATGGACATTTTTTACATGTTAATCAGGCTTACCACATGTCTGAGATGATCAGATTCAAATTAGGTAAATATTCTTTATATCTCAAAGGATCAGGACTGGTGTCAACTGATCATGTTGGTGTTTGCTCCCGTGA
zSNP18500559	zK96I8	137930			10	37.05			10	150.74	AGTGTGAAAAAAAGGCGTTGCAAAGCCCCATTCAAACAGCCAATTTCTGTGAATGAACATGGTTGCCATGGAAACACAGGCCCACGCAATCAGAGGACGGCTATTTTTAGAAGCTATAAGGAGACTGGGAAAAAAACAAAACTGGTTAAT[A/G]CGTCTCGCTGTGCTGCTCGCTTACACAACATGGCCATCATTCACGGGCAAACAGACGCTGGAAAACTGCCTCTTTTGTTATGAAAGACATTTTTGGGAAGCCCCTGCTTGTCTGAGCCCGAGGGAGCACAGAGACAGCAGTCCACATGCT
zSNP18500444	zK96I8	132408			10	37.05			10	150.74	TAAGAGCACGGTCTGGCTGGGCTAGAGGACCCTCGTCTCCTGAGTCATCTGCAGAAACCAGAAAATGAACAAGGTGCTGTAATAAGTAGGTAAGGCTTAGTTTAATTAATCAATTTCACATAAACAATGAGATGTCTGTGTATCTAGGTA[A/T]GCAAATACTGAAAATACACCTTTCTAGGTAAAATTTTTTTGTATTTTAGAAAAACTGTTACATTTTAGAAAGGAAATCATATTTAATTCGAGATTATACAAATAAGTGAATCTCTTTTTTGTTTGTATGTTCTGAAATACTTCCTGTTAT
zSNP18500446	zK96I8	132509			10	37.05			10	150.74	TTAATTAATCAATTTCACATAAACAATGAGATGTCTGTGTATCTAGGTAAGCAAATACTGAAAATACACCTTTCTAGGTAAAATTTTTTTGTATTTTAGAAAAACTGTTACATTTTAGAAAGGAAATCATATTTAATTCGAGATTATACA[A/T]ATAAGTGAATCTCTTTTTTGTTTGTATGTTCTGAAATACTTCCTGTTATAATTTGAAAGTATACAGGAAGTTATTGTGTGTTATGATGCTCTGCAGCTGAACAGAGATGGTCGAATTCACTGCAGTGCCGCAAGCTGAGCTCAAATACGT
zSNP18500435	zK96I8	132337			10	37.05			10	150.74	CTTCCCTATCAGCTCGTTGCAGGTGCTGAGATCTTCAAGCTTGCTGACCAGAGTCTTGAGCGCCCCCTGGATAAGAGCACGGTCTGGCTGGGCTAGAGGACCCTCGTCTCCTGAGTCATCTGCAGAAACCAGAAAATGAACAAGGTGCTG[T/G]AATAAGTAGGTAAGGCTTAGTTTAATTAATCAATTTCACATAAACAATGAGATGTCTGTGTATCTAGGTAAGCAAATACTGAAAATACACCTTTCTAGGTAAAATTTTTTTGTATTTTAGAAAAACTGTTACATTTTAGAAAGGAAATCA
zSNP18500443	zK96I8	132407			10	37.05			10	150.74	ATAAGAGCACGGTCTGGCTGGGCTAGAGGACCCTCGTCTCCTGAGTCATCTGCAGAAACCAGAAAATGAACAAGGTGCTGTAATAAGTAGGTAAGGCTTAGTTTAATTAATCAATTTCACATAAACAATGAGATGTCTGTGTATCTAGGT[A/T]AGCAAATACTGAAAATACACCTTTCTAGGTAAAATTTTTTTGTATTTTAGAAAAACTGTTACATTTTAGAAAGGAAATCATATTTAATTCGAGATTATACAAATAAGTGAATCTCTTTTTTGTTTGTATGTTCTGAAATACTTCCTGTTA
zSNP18500474	zK96I8	133096			10	37.05			10	150.74	TACTATTAAAAACTTTAATAGCCACCAAATTTAACCATCAGAAACAGTACATTTATATGTTTTAATGTGTCCTGAGACATATTCTGTTAGGATTTATTAGTTTTAGCATGCTACCAATAGAAGGCGATGTATTAAATGAGACTCAAAGCA[A/T]CCTTACAGTTTCCATTCAAACCAATTAAATTTCCATTATAAGCATTAAAATCATTACAATTTCTTTGTTGGTGTTTTTTTTTCAGCTAGGGATATCCCAGGAAAACATCACTCAACAATGAGAATTCATTTTGCCACAATAATACTGATA
zSNP18500480	zK96I8	133216			10	37.05			10	150.74	AAGGCGATGTATTAAATGAGACTCAAAGCATCCTTACAGTTTCCATTCAAACCAATTAAATTTCCATTATAAGCATTAAAATCATTACAATTTCTTTGTTGGTGTTTTTTTTTCAGCTAGGGATATCCCAGGAAAACATCACTCAACAAT[A/G]AGAATTCATTTTGCCACAATAATACTGATAAAAAACATGGAAATGATTTGATCGGTGCGACAGAAAATGAGTTTATATATTGAAACTGTCTTCTGGGAATGATTCTACAACAGGAGTTCATATTGCAGTGTGAAAATCAGTGGATCTGTT
zSNP18500456	zK96I8	132868			10	37.05			10	150.74	AGAACTAAAACTGTCCTTTTGTGGAGGTCCTTTCAATTACGAGCAGATTTTCCAGCTGAGCTTATAATGGATGCTGAAAAATGACAAGAGAGATGGACAGAGGCCCTAATGTCACGAGACAAAGACAGTGAAGAGAACACGTTCAGAGTG[A/G]GGATGGCCGATATTATTTGTCAATGCTGGGAAAAAAACAATGGAAACCATCACTGAAGTTCTCATGTTTTCTACAATTACTATTAAAAACTTTAATAGCCACCAAATTTAACCATCAGAAACAGTACATTTATATGTTTTAATGTGTCCT
zSNP18500472	zK96I8	133091			10	37.05			10	150.74	ACAATTACTATTAAAAACTTTAATAGCCACCAAATTTAACCATCAGAAACAGTACATTTATATGTTTTAATGTGTCCTGAGACATATTCTGTTAGGATTTATTAGTTTTAGCATGCTACCAATAGAAGGCGATGTATTAAATGAGACTCA[A/G]AGCATCCTTACAGTTTCCATTCAAACCAATTAAATTTCCATTATAAGCATTAAAATCATTACAATTTCTTTGTTGGTGTTTTTTTTTCAGCTAGGGATATCCCAGGAAAACATCACTCAACAATGAGAATTCATTTTGCCACAATAATAC
zSNP18500430	zK96I8	132148			10	37.05			10	150.74	CTTGTACGTTAAGAATAAGGTCAATAACAGGCTTCTTTTACTAGACGTGTAACTCACATTGATCATAGCATTGGAAGTGATGCGGAAGAGTGTGGCTCTCTCGTTGACTGTTTTCAGTTTATCGGTGCCGTCGGTGGGAGCGCGCAGGTC[T/C]TCAAGTTCACTGAGGGAGCGCTGGAGAGCTGCACCGTGCTTCCCTATCAGCTCGTTGCAGGTGCTGAGATCTTCAAGCTTGCTGACCAGAGTCTTGAGCGCCCCCTGGATAAGAGCACGGTCTGGCTGGGCTAGAGGACCCTCGTCTCCT
zSNP18500371	zK96I8	130446			10	37.05			10	150.74	TTAAAAATATATTACATATATATTTGCTTATAAATAAACAATTATTTATGTTCCCTTCAAATATTGCTCATGAGAAATTTTATATGTGCTCTCCCCCGTACTGTTAAATGAAATGTAATGGCCATATGGCCATATGAAATCTAGAATTGA[A/G]GTCTTTGAGGGAGAATAACTGCCTTTTGATTGACTTTGTACTAAATAACACTGTAAATCTTTTTCCAGGACATCTAGTTTAACAACGTTAAAGACATATACATTAAAGACTTTTACTTTTTTTTAAATTTAATTTAAAATGAAACTTAAG
zSNP18500374	zK96I8	130490			10	37.05			10	150.74	TTTATGTTCCCTTCAAATATTGCTCATGAGAAATTTTATATGTGCTCTCCCCCGTACTGTTAAATGAAATGTAATGGCCATATGGCCATATGAAATCTAGAATTGAGGTCTTTGAGGGAGAATAACTGCCTTTTGATTGACTTTGTACTA[A/T]ATAACACTGTAAATCTTTTTCCAGGACATCTAGTTTAACAACGTTAAAGACATATACATTAAAGACTTTTACTTTTTTTTAAATTTAATTTAAAATGAAACTTAAGACCACCAAACTTGTAAATACATGTATATCAGGCCTCAACTTATT
zSNP18500369	zK96I8	130317			10	37.05			10	150.74	CCCAATATGCCCCTTTTTCGAGTCCCAGGTGTCCCTCAGTGTCTGTGATGTTTCAGCTCACAGTACCTCAAAATCATTATTTACGCAATACTGTAACCTCAGATTAATAAAGAGACGGTGATTGAATGTTTAAAAATATATTACATATAT[A/T]TTTGCTTATAAATAAACAATTATTTATGTTCCCTTCAAATATTGCTCATGAGAAATTTTATATGTGCTCTCCCCCGTACTGTTAAATGAAATGTAATGGCCATATGGCCATATGAAATCTAGAATTGAGGTCTTTGAGGGAGAATAACTG
zSNP18500370	zK96I8	130357			10	37.05			10	150.74	GTCTGTGATGTTTCAGCTCACAGTACCTCAAAATCATTATTTACGCAATACTGTAACCTCAGATTAATAAAGAGACGGTGATTGAATGTTTAAAAATATATTACATATATATTTGCTTATAAATAAACAATTATTTATGTTCCCTTCAAA[T/G]ATTGCTCATGAGAAATTTTATATGTGCTCTCCCCCGTACTGTTAAATGAAATGTAATGGCCATATGGCCATATGAAATCTAGAATTGAGGTCTTTGAGGGAGAATAACTGCCTTTTGATTGACTTTGTACTAAATAACACTGTAAATCTT
zSNP18500428	zK96I8	132094			10	37.05			10	150.74	AGCCAGCCTAATAATAAACAACAGAAAATCATCAAACTACTTTCTCTACAAACACTTGTACGTTAAGAATAAGGTCAATAACAGGCTTCTTTTACTAGACGTGTAACTCACATTGATCATAGCATTGGAAGTGATGCGGAAGAGTGTGGC[T/C]CTCTCGTTGACTGTTTTCAGTTTATCGGTGCCGTCGGTGGGAGCGCGCAGGTCCTCAAGTTCACTGAGGGAGCGCTGGAGAGCTGCACCGTGCTTCCCTATCAGCTCGTTGCAGGTGCTGAGATCTTCAAGCTTGCTGACCAGAGTCTTG
zSNP18500429	zK96I8	132124			10	37.05			10	150.74	ATCAAACTACTTTCTCTACAAACACTTGTACGTTAAGAATAAGGTCAATAACAGGCTTCTTTTACTAGACGTGTAACTCACATTGATCATAGCATTGGAAGTGATGCGGAAGAGTGTGGCTCTCTCGTTGACTGTTTTCAGTTTATCGGT[A/G]CCGTCGGTGGGAGCGCGCAGGTCCTCAAGTTCACTGAGGGAGCGCTGGAGAGCTGCACCGTGCTTCCCTATCAGCTCGTTGCAGGTGCTGAGATCTTCAAGCTTGCTGACCAGAGTCTTGAGCGCCCCCTGGATAAGAGCACGGTCTGGC
zSNP18500414	zK96I8	130754			10	37.05			10	150.74	AACTTGTAAATACATGTATATCAGGCCTCAACTTATTTTTTTTAACTGGCCTAGTAAGTAGAGATTTTTAATTGCCCTACCAAAATTTGCTCGCTATTAAAGACTTTTTAAGAACCTGCCATGCTCAAATATCAACTACACGCACTAAAG[A/T]TAAGTGTAGAAAGTCTGGATCTCATAGTGTGCTTGCTTTTGCGATTGTTTCAGAACTTCCGATTCAGTTGGCAAAGAGAGAAATTACTAGTAACTAGACTCTTAAAGTTTGAGAACAAACTTTGAGGCTGGCTTGTGAAAGCCTGATGGT
zSNP18500415	zK96I8	130755			10	37.05			10	150.74	ACTTGTAAATACATGTATATCAGGCCTCAACTTATTTTTTTTAACTGGCCTAGTAAGTAGAGATTTTTAATTGCCCTACCAAAATTTGCTCGCTATTAAAGACTTTTTAAGAACCTGCCATGCTCAAATATCAACTACACGCACTAAAGT[A/T]AAGTGTAGAAAGTCTGGATCTCATAGTGTGCTTGCTTTTGCGATTGTTTCAGAACTTCCGATTCAGTTGGCAAAGAGAGAAATTACTAGTAACTAGACTCTTAAAGTTTGAGAACAAACTTTGAGGCTGGCTTGTGAAAGCCTGATGGTA
zSNP18500484	zK96I8	133284			10	37.05			10	150.74	ATAAGCATTAAAATCATTACAATTTCTTTGTTGGTGTTTTTTTTTCAGCTAGGGATATCCCAGGAAAACATCACTCAACAATGAGAATTCATTTTGCCACAATAATACTGATAAAAAACATGGAAATGATTTGATCGGTGCGACAGAAAA[T/C]GAGTTTATATATTGAAACTGTCTTCTGGGAATGATTCTACAACAGGAGTTCATATTGCAGTGTGAAAATCAGTGGATCTGTTCATCCCAAAATTCTGAATCCACTGTTCTCCACTGAAATTGTGCACTATAATAATCCCAGACAAAAAAA
zSNP18500525	zK96I8	133858			10	37.05			10	150.74	CACCAACTACAGCCTGTTTGAGTATGTCATGAACATGGCACATCTCTATTTTGGCAGTCTCTCCCATTCTATGCAGTTCCTCTCAAGCTCCATAAGGATGAATGGAGAGCATCAGTGCACAGCCATTTTCAGATGTTCAGTCGAGTTCAG[A/G]TCTGGGCTCTGGGAGGGCCACTCAAAGAGATTCACAGAGTTTCCTCGAGCCACTTCTTTGTTCTCTTGGTTGTGTGCATCAGGTCAGTGTCCTGTTGAAAGAGGAACCGTTTTCCAAGTCTGAGCTGCAGAGTGCTCTGAATCAGGTTAA
zSNP18500527	zK96I8	133873			10	37.05			10	150.74	GTTTGAGTATGTCATGAACATGGCACATCTCTATTTTGGCAGTCTCTCCCATTCTATGCAGTTCCTCTCAAGCTCCATAAGGATGAATGGAGAGCATCAGTGCACAGCCATTTTCAGATGTTCAGTCGAGTTCAGATCTGGGCTCTGGGA[A/G]GGCCACTCAAAGAGATTCACAGAGTTTCCTCGAGCCACTTCTTTGTTCTCTTGGTTGTGTGCATCAGGTCAGTGTCCTGTTGAAAGAGGAACCGTTTTCCAAGTCTGAGCTGCAGAGTGCTCTGAATCAGGTTAATTCATTTTTCAATCA
zSNP18500520	zK96I8	133786			10	37.05			10	150.74	TGTATTTAAAAAAACAGACATGAACATAAGAATTCAGAGCCTTTGATCAATACTTTGTTGAAGCAACTTTGGCACCAACTACAGCCTGTTTGAGTATGTCATGAACATGGCACATCTCTATTTTGGCAGTCTCTCCCATTCTATGCAGTT[T/C]CTCTCAAGCTCCATAAGGATGAATGGAGAGCATCAGTGCACAGCCATTTTCAGATGTTCAGTCGAGTTCAGATCTGGGCTCTGGGAGGGCCACTCAAAGAGATTCACAGAGTTTCCTCGAGCCACTTCTTTGTTCTCTTGGTTGTGTGCA
zSNP18500524	zK96I8	133847			10	37.05			10	150.74	AGCAACTTTGGCACCAACTACAGCCTGTTTGAGTATGTCATGAACATGGCACATCTCTATTTTGGCAGTCTCTCCCATTCTATGCAGTTCCTCTCAAGCTCCATAAGGATGAATGGAGAGCATCAGTGCACAGCCATTTTCAGATGTTCA[T/G]TCGAGTTCAGATCTGGGCTCTGGGAGGGCCACTCAAAGAGATTCACAGAGTTTCCTCGAGCCACTTCTTTGTTCTCTTGGTTGTGTGCATCAGGTCAGTGTCCTGTTGAAAGAGGAACCGTTTTCCAAGTCTGAGCTGCAGAGTGCTCTG
zSNP18500544	zK96I8	134050			10	37.05			10	150.74	TCCTCGAGCCACTTCTTTGTTCTCTTGGTTGTGTGCATCAGGTCAGTGTCCTGTTGAAAGAGGAACCGTTTTCCAAGTCTGAGCTGCAGAGTGCTCTGAATCAGGTTAATTCATTTTTCAATCAGTCCTGACTAGTTTTCCAGTACCTGC[T/C]CCTGAAAAACATTCCACTACATGACTATGCTTTCCAGTAAGGATGGTATTGGCCAAGTAATAAGTGATGCCTGGTTTCTTTTAGACAAAGAATTGTGCTGTCGCCTTGGCTGGGTCAGTTGGCGTTTATGTGTGGTGTTTGCATGTTCTC
zSNP18500556	zK96I8	137857			10	37.05			10	150.74	ATAGTCTCATCATTGCTCATCCCTAGTTGAGAGGAAAGCTGAATGTAGGCAGTGGTTGACGATCGAGACAGAGAGTGTGAAAAAAAGGCGTTGCAAAGCCCCATTCAAACAGCCAATTTCTGTGAATGAACATGGTTGCCATGGAAACAC[A/C]GGCCCACGCAATCAGAGGACGGCTATTTTTAGAAGCTATAAGGAGACTGGGAAAAAAACAAAACTGGTTAATGCGTCTCGCTGTGCTGCTCGCTTACACAACATGGCCATCATTCACGGGCAAACAGACGCTGGAAAACTGCCTCTTTTG
zSNP18500528	zK96I8	133874			10	37.05			10	150.74	TTTGAGTATGTCATGAACATGGCACATCTCTATTTTGGCAGTCTCTCCCATTCTATGCAGTTCCTCTCAAGCTCCATAAGGATGAATGGAGAGCATCAGTGCACAGCCATTTTCAGATGTTCAGTCGAGTTCAGATCTGGGCTCTGGGAG[A/G]GCCACTCAAAGAGATTCACAGAGTTTCCTCGAGCCACTTCTTTGTTCTCTTGGTTGTGTGCATCAGGTCAGTGTCCTGTTGAAAGAGGAACCGTTTTCCAAGTCTGAGCTGCAGAGTGCTCTGAATCAGGTTAATTCATTTTTCAATCAG
zSNP18500542	zK96I8	134020			10	37.05			10	150.74	GGAGGGCCACTCAAAGAGATTCACAGAGTTTCCTCGAGCCACTTCTTTGTTCTCTTGGTTGTGTGCATCAGGTCAGTGTCCTGTTGAAAGAGGAACCGTTTTCCAAGTCTGAGCTGCAGAGTGCTCTGAATCAGGTTAATTCATTTTTCA[A/C]TCAGTCCTGACTAGTTTTCCAGTACCTGCTCCTGAAAAACATTCCACTACATGACTATGCTTTCCAGTAAGGATGGTATTGGCCAAGTAATAAGTGATGCCTGGTTTCTTTTAGACAAAGAATTGTGCTGTCGCCTTGGCTGGGTCAGTT
zSNP18500519	zK96I8	133784			10	37.05			10	150.74	AATGTATTTAAAAAAACAGACATGAACATAAGAATTCAGAGCCTTTGATCAATACTTTGTTGAAGCAACTTTGGCACCAACTACAGCCTGTTTGAGTATGTCATGAACATGGCACATCTCTATTTTGGCAGTCTCTCCCATTCTATGCAG[T/G]TCCTCTCAAGCTCCATAAGGATGAATGGAGAGCATCAGTGCACAGCCATTTTCAGATGTTCAGTCGAGTTCAGATCTGGGCTCTGGGAGGGCCACTCAAAGAGATTCACAGAGTTTCCTCGAGCCACTTCTTTGTTCTCTTGGTTGTGTG
zSNP18500491	zK96I8	133333			10	37.05			10	150.74	TAGGGATATCCCAGGAAAACATCACTCAACAATGAGAATTCATTTTGCCACAATAATACTGATAAAAAACATGGAAATGATTTGATCGGTGCGACAGAAAATGAGTTTATATATTGAAACTGTCTTCTGGGAATGATTCTACAACAGGAG[T/G]TCATATTGCAGTGTGAAAATCAGTGGATCTGTTCATCCCAAAATTCTGAATCCACTGTTCTCCACTGAAATTGTGCACTATAATAATCCCAGACAAAAAAAAGACACATTTGTGGTCACTCGCAAACACAGGGGCCTTGCCTACCCATTG
zSNP18500494	zK96I8	133436			10	37.05			10	150.74	AGTTTATATATTGAAACTGTCTTCTGGGAATGATTCTACAACAGGAGTTCATATTGCAGTGTGAAAATCAGTGGATCTGTTCATCCCAAAATTCTGAATCCACTGTTCTCCACTGAAATTGTGCACTATAATAATCCCAGACAAAAAAAA[-/G]ACACATTTGTGGTCACTCGCAAACACAGGGGCCTTGCCTACCCATTGATTCTTGTCTAGACTATTCTATTAAAACTAATGGTCACCTTTTGTTTTTTCAGCTTTATTCCAAAATTAATTAAATAGAAAAAAATTCCTCAAAAGTGTACAA
zSNP18500485	zK96I8	133286			10	37.05			10	150.74	AAGCATTAAAATCATTACAATTTCTTTGTTGGTGTTTTTTTTTCAGCTAGGGATATCCCAGGAAAACATCACTCAACAATGAGAATTCATTTTGCCACAATAATACTGATAAAAAACATGGAAATGATTTGATCGGTGCGACAGAAAATG[A/G]GTTTATATATTGAAACTGTCTTCTGGGAATGATTCTACAACAGGAGTTCATATTGCAGTGTGAAAATCAGTGGATCTGTTCATCCCAAAATTCTGAATCCACTGTTCTCCACTGAAATTGTGCACTATAATAATCCCAGACAAAAAAAAG
zSNP18500490	zK96I8	133330			10	37.05			10	150.74	AGCTAGGGATATCCCAGGAAAACATCACTCAACAATGAGAATTCATTTTGCCACAATAATACTGATAAAAAACATGGAAATGATTTGATCGGTGCGACAGAAAATGAGTTTATATATTGAAACTGTCTTCTGGGAATGATTCTACAACAG[A/G]AGTTCATATTGCAGTGTGAAAATCAGTGGATCTGTTCATCCCAAAATTCTGAATCCACTGTTCTCCACTGAAATTGTGCACTATAATAATCCCAGACAAAAAAAAGACACATTTGTGGTCACTCGCAAACACAGGGGCCTTGCCTACCCA
zSNP18500505	zK96I8	133614			10	37.05			10	150.74	GGGGCCTTGCCTACCCATTGATTCTTGTCTAGACTATTCTATTAAAACTAATGGTCACCTTTTGTTTTTTCAGCTTTATTCCAAAATTAATTAAATAGAAAAAAATTCCTCAAAAGTGTACAAATATTATGCCATAATGACAATGTGAAT[A/G]AATAATTGAAATCATTGAAAATGTATTTAAAAAAACAGACATGAACATAAGAATTCAGAGCCTTTGATCAATACTTTGTTGAAGCAACTTTGGCACCAACTACAGCCTGTTTGAGTATGTCATGAACATGGCACATCTCTATTTTGGCAG
zSNP18500508	zK96I8	133652			10	37.05			10	150.74	CTATTAAAACTAATGGTCACCTTTTGTTTTTTCAGCTTTATTCCAAAATTAATTAAATAGAAAAAAATTCCTCAAAAGTGTACAAATATTATGCCATAATGACAATGTGAATGAATAATTGAAATCATTGAAAATGTATTTAAAAAAACA[C/G]ACATGAACATAAGAATTCAGAGCCTTTGATCAATACTTTGTTGAAGCAACTTTGGCACCAACTACAGCCTGTTTGAGTATGTCATGAACATGGCACATCTCTATTTTGGCAGTCTCTCCCATTCTATGCAGTTCCTCTCAAGCTCCATAA
zSNP18500496	zK96I8	133476			10	37.05			10	150.74	ACAGGAGTTCATATTGCAGTGTGAAAATCAGTGGATCTGTTCATCCCAAAATTCTGAATCCACTGTTCTCCACTGAAATTGTGCACTATAATAATCCCAGACAAAAAAAAGACACATTTGTGGTCACTCGCAAACACAGGGGCCTTGCCT[A/T]CCCATTGATTCTTGTCTAGACTATTCTATTAAAACTAATGGTCACCTTTTGTTTTTTCAGCTTTATTCCAAAATTAATTAAATAGAAAAAAATTCCTCAAAAGTGTACAAATATTATGCCATAATGACAATGTGAATGAATAATTGAAAT
zSNP18500497	zK96I8	133477			10	37.05			10	150.74	CAGGAGTTCATATTGCAGTGTGAAAATCAGTGGATCTGTTCATCCCAAAATTCTGAATCCACTGTTCTCCACTGAAATTGTGCACTATAATAATCCCAGACAAAAAAAAGACACATTTGTGGTCACTCGCAAACACAGGGGCCTTGCCTA[C/G]CCATTGATTCTTGTCTAGACTATTCTATTAAAACTAATGGTCACCTTTTGTTTTTTCAGCTTTATTCCAAAATTAATTAAATAGAAAAAAATTCCTCAAAAGTGTACAAATATTATGCCATAATGACAATGTGAATGAATAATTGAAATC
zSNP18500846	zK96I8	146470			10	37.05			10	150.74	CAGACTTAAAGAAAGCGTATGACTCTTTTAACAGTAAACTTGTGTCCAAATGTGCCATCTTTAAAGTTCTGCATGTCACTGCATTGCAAAGTTCAAGCTTGGTGAACTCTGACCTGTGAGTTTTGCATCATCTTAATGTGTGAGACAGAT[T/G]GAAGTTTAAAAGTGAACTCGCTGTATTGAAATTGAAAATATGAAACACTTGCTCTTTTTTATTAGGGTCGCATCATTGTCTTGTTTAATCCCGCCCCTTTTGCAGCAATTTCTGACAGAATTTCACATGCTTACAGATCCATTTCACTAC
zSNP19670060	zK96I8	3691			10	37.05			10	150.74	ACCCTTTGTCAAGGAAATCATGCTAAAATAGTGTGATCGGACCACTATTTCTATGTTAGTCCTAAGTTTTGGAACTAGCCAATTGACCGAGCCCACTTTGTTTTGCCCAATCAGAATTGTGCAACTAAACCACGCACATAATAATAATAA[-/TAA]AAGAAAACAGGAAAGCACTGACAAGTGGGATAATGGAGTCTTCCACTTCAGAAGCATTAATAGTTAAATTAATTTTAAAAATAGCGTTCTTAACGTTGAAATAATTTGGTTTTTAGAGCCACAAAAAAAAAAAAAAAAAAAAAAAACAGC
zSNP19670062	zK96I8	4614			10	37.05			10	150.74	ATTCAGTTCACTTATATAAGGGACAGAACCATCATGGAGCATTGAAAGGAAGGGAATTCAGGAATTAGCTGTGGATTCACACGTAGATTCACGAGAGGAAACTCAGGAAGAAAGAAGAGCAGGTGAACAAAGTGGGGAGGGAGGAGGAAG[-/AAG]TGAGACAAAGGAAAAGAAACAATAGAAAAAGGCACTTCTACTCTTTCAGTAACCAGTCTGATGCACCAATCTCTGGAATTAAAACAAAAATATATCGTTGGAAATAAAAACAGAAGATGAGCTATATATATTTATAAAAGACTGCAACCC
zSNP18501360	zK96I8	146276			10	37.05			10	150.74	CCTAGATGAACCGCAGATCCAGGATACTGAACACTAAAAGTCTGGAAGGAGCTATAAAACCAAGCGACAGCAGAGTTCATTGGCTTTATGAGAATCCTATTAGGCCCATCAGCCTGCTTACTTTATATCCCAGATAATCTGATTTGCACT[-/T]AGTCCTGTTGTATGTTTCTCCCACTTTTAAACAACTTTCAGACCAGACTTAAAGAAAGCGTATGACTCTTTTAACAGTAAACTTGTGTCCAAATGTGCCATCTTTAAAGTTCTGCATGTCACTGCATTGCAAAGTTCAAGCTTGGTGAAC
zSNP18501363	zK96I8	146566			10	37.05			10	150.74	GCTTGGTGAACTCTGACCTGTGAGTTTTGCATCATCTTAATGTGTGAGACAGATTGAAGTTTAAAAGTGAACTCGCTGTATTGAAATTGAAAATATGAAACACTTGCTCTTTTTTATTAGGGTCGCATCATTGTCTTGTTTAATCCCGCC[-/T]CTTTTGCAGCAATTTCTGACAGAATTTCACATGCTTACAGATCCATTTCACTACATGATTTCAGTTATATCACAGCCTACAATTCGTCACCTTAGAATTATAAGGTTTTATCTGACATTTTTGTCAAAATTGAGTTATTGACATATTCTT
zSNP19670080	zK96I8	27959			10	37.05			10	150.74	CAACTTTGGTCAGAGGGCCTCTAGGACCAAGGTTGGGAATTCTTGGTCTAGACTTGGTCTATAATTGAGTTCATTCTGGTCTTGCTCTAGAGTCAGAATGCTTTTCTTGCCTCTGTTTTAACCTGGAATCAACCTTTGTATGGTCTCAGT[-/TTTGA]TTTGAACTAAACCATATTTTTCTTTTGCTCCTGGCTTGAGATTGACGATCTTATAGTCTTATTCCACAATAGGGATGTCCAAGTTCAGTCCTTGAGAGCCACAGTTCAGCAGTGTTTTGCTCTAACCTTTATCAAACACACCTAAACAAG
zSNP19670082	zK96I8	32316			10	37.05			10	150.74	TAATACTTTTATGCCCTGCGCTTTAGACTTTGCGCCTAGATCGTTAAACAGAGCCCAATATCACTGCTGGTAATAATAAACACCTGCTGGCAAAGAGTGAATCTGAATCTCATTGAGCTCATTTGTGGTTTGCTACAAATATAGGAAATT[-/AATT]TCAAAAAACTAAAGTCAGACCATTCTATTTTTGATTCAAATATCAAAATTATACAGTCTAATTTAGAGTAAACTGCTAAAACTGCTCATGCCACATCTTTGTTTGGATCAGGATCAGTGTTGGGCACATTCCTTTAAAAGAGTATTGTTA
zSNP19670070	zK96I8	19318			10	37.05			10	150.74	AAAAAAAAACACTCCAAATTTCTGGTGTGTGTGTTTAGCCTTCTTAAAATGAACCAATGTAAAGGTGATGTGGAGAAATTGGACACAGGGACATTTGATCATGGTATTTGACACCAGGAAGCTGTGCTTACCACACCATATTCTTGTTGC[-/TG]TATTGTGTTGTAAATTGCTCTGTTATGATGCAAAGCATGAATAGTGTTCTTTGGGTAACACTTTACAATAACAGTACATGAATAATGATGTATTAATATGTAAATTAAACATTACTTTATTATGAATTAATGATGAGTTAAGGTATGCAC
zSNP19670077	zK96I8	26426			10	37.05			10	150.74	CTATTGTCAAATGAATTTGACTCGTAAATAAAGCAAATTTGACGCGCAAATAAAGCGAGTAAATTTAAAATGTAGTTTGTGTAATTTATTGTTCTGTGTCTGGTGTGAACAAAGCATTACAGTGCTATTTTCTATCGTATTAATGTTTTT[-/TT]GCTGGTTTTCTAGCTTAAATAAGATTTTGTGTCTCAGACTTTCAGTGCGGTTTCAGACTTTTGAACCACATTGATGTGAACAATATACTGTCCCTAGTTTATTTGATGGCTTGCTAAATTCAAATAGTTAAATACAACAAATCATGTTTA
zSNP18501359	zK96I8	146001			10	37.05			10	150.74	GACACATTGTTTTGTAATTGTCACCAAATGTGCTTTCATCAATTGTATAATCTGTGAATTGTGCAGCGATGTGATTGCTGTTTTATTGTTGTAGTAGGACAACAATACACCATCATATCTCTATACAGGTGTGATCTGAGGAAATTTAAA[-/AG]AGAGAGTCTCACTCAGCCTGCGTGGGCATATAAAGGAAAAGCACCAACACTGGAGAATCAATCAGAGATCAGCTTCATGTGACCTGCTGGAGAGACACGAATGACTCATCTCTGACTAACCACACCTAGATGAACCGCAGATCCAGGATA
zSNP18501257	zK96I8	107347			10	37.05			10	150.74	ACACAGTTCATGGTAGGGCTGAACAATATATCAGTTAAGCATTGATATCATAATGTGTGAGTCTACAACAGTCACATCAAAGGATTAGATTAATTAATAAAGATTAAAGGATAAAGATAATATTGAATACTATTTTATATTATTGCATAA[-/A]TGATATAATAACGACAACGTTATTTTACGTTTGATTGTTTGATTTCTATATTTGAATACTGTTAGACTCCTCATTAATTGTAAAGCACTGTTCATTTAACCTTTATTTTTGTACTGTTGTATTTAAAAATGCTTGTAATTGATTATATTT
zSNP18501263	zK96I8	107892			10	37.05			10	150.74	TTAGATTGCAATATCCAGCATATTCAACATCATAATCAAGTGATCTAATCCTAATACTCATCTTTTAGTGTCTGATTAATACAGAGTACATTGGAAAGTGTCATTTTTGCATTGCTTGTGGTTCCAAACACACAACACGTTACCTTTGGT[-/AA]AAAAAACCTCAAACACAGTCATTAATAAACATCATGTTCAATAAGTCCTTAACATACTGTACTACAATATTCCATGATATACACTTTACCTAACTGCTTTTAATGCCCAAATACGAGTTAACCTTCACCCTCATTTTGGTTACAGTTTTC
zSNP18501240	zK96I8	103501			10	37.05			10	150.74	ACTTCAAATGTTGACTATTCACCCAGAATACTGGTGATTTAAAATTGCATAGATAGAAAAAATATATACGTCCATATAAATCTACCATTTTAATCCAAGTTTATATGAATTAAGGCATAAATGAAATCTGTTATATAAGGTGATGGTGTT[-/CTT]AAGAAAATAAAATGCATAAAATGCTCAATTCATACAAGTTTGTCATCTCTGGAAGTTTTGGTTTCATATGATAACTGAAGGGAGAATAAATCTCAGATTTCACTAAAAATATAAAAATTTGTGTTCAAAATAAAAACTAAAGTTATAGGA
zSNP18501251	zK96I8	105521			10	37.05			10	150.74	GGAATAATTACTTTCTAATTCAACTTTTTAATCCCTCGCAGTACAAAACATGATAGAAAACAATGTTATATATGATTTATAGGTATAATTTTTACATCTATGTATTTATTTAGGGGCCCTCAGATTTCCCGGGGCCATAAGCAGGTCACT[-/T]ACCTTGTTTATTGGTTAAACCCACCCCTGGATGTGGCCCTTTAGTTTGGTATATGGCACATTGGATAATTATAATTCATTTTTAAATATAAGCTTTACACTGGCATTTCTTAAAAAAATATCTCTGAGTCTGAAATTAGGCAAATTTTTC
zSNP18501323	zK96I8	133499			10	37.05			10	150.74	AAAATCAGTGGATCTGTTCATCCCAAAATTCTGAATCCACTGTTCTCCACTGAAATTGTGCACTATAATAATCCCAGACAAAAAAAAGACACATTTGTGGTCACTCGCAAACACAGGGGCCTTGCCTACCCATTGATTCTTGTCTAGACT[-/GAC]TTCTATTAAAACTAATGGTCACCTTTTGTTTTTTCAGCTTTATTCCAAAATTAATTAAATAGAAAAAAATTCCTCAAAAGTGTACAAATATTATGCCATAATGACAATGTGAATGAATAATTGAAATCATTGAAAATGTATTTAAAAAAA
zSNP18501347	zK96I8	141554			10	37.05			10	150.74	TCAAACCAATCCAAGTGAAAGACAATTTCAATTTCACACTTGCCAAGAAAACAATCGGAGGAAAGTGGATTATCATGGCTCTAGAGAGCAGAATCAAAGAGTGAGTCTGATGACCCACATACACAGAGAGCCCAGAGCCTCACATGGACC[-/CAT]ATCCAACTCCCACAGACACATCTGTGCCCAAATTACACTGTATAGTGATCTTGAACATACCGCTTGAACATACCTGTTATCATGAGCAGTTCAAAATACTGTGAATAATTATAATATATTCCTATTATGCCTTTTTGGGAAGACTGAGAT
zSNP18501264	zK96I8	107898			10	37.05			10	150.74	TGCAATATCCAGCATATTCAACATCATAATCAAGTGATCTAATCCTAATACTCATCTTTTAGTGTCTGATTAATACAGAGTACATTGGAAAGTGTCATTTTTGCATTGCTTGTGGTTCCAAACACACAACACGTTACCTTTGGTTAAAAA[-/AA]CCTCAAACACAGTCATTAATAAACATCATGTTCAATAAGTCCTTAACATACTGTACTACAATATTCCATGATATACACTTTACCTAACTGCTTTTAATGCCCAAATACGAGTTAACCTTCACCCTCATTTTGGTTACAGTTTTCGGTCAA
zSNP18501322	zK96I8	133497			10	37.05			10	150.74	TGAAAATCAGTGGATCTGTTCATCCCAAAATTCTGAATCCACTGTTCTCCACTGAAATTGTGCACTATAATAATCCCAGACAAAAAAAAGACACATTTGTGGTCACTCGCAAACACAGGGGCCTTGCCTACCCATTGATTCTTGTCTAGA[-/ACG]TATTCTATTAAAACTAATGGTCACCTTTTGTTTTTTCAGCTTTATTCCAAAATTAATTAAATAGAAAAAAATTCCTCAAAAGTGTACAAATATTATGCCATAATGACAATGTGAATGAATAATTGAAATCATTGAAAATGTATTTAAAAA
zSNP19670083	zK96I8	35097			10	37.05			10	150.74	CATAAGCAGCATAATCCTTGTGATGTTTGAATCCCACCTAAAATTGAACAAAGTGCAAAAATAATTGAATTAGGTTCAAATACTGGTGCTGATCTGATTGGGGTCTTAAGTGTATCTCTGATATTTTTTTATTACCTGTGAACTGCCCAT[-/AAAAGCA]TTAACAGTATAAAAAAAGACAATATTTGAAAACTACGGTGCTCACATGTTGTTCCACAGAGTGTAAATAAACACTGCATTGAATATTTCCACATGGATAAGTACATAAGTACATCACGTTGCAAGATTACCAACAAAACAATCATAAATA
zSNP19963335	zK96I8	60157			10	37.05			10	150.74	CTGTTCGTATCTAGATGTTTTTTATCCATAAATGCAAAATTGCATATTGCAGATTCAAGCAGTTGAGTCAGCTAATGGGACGCTGACAAAACTGACAGATTCTCTCACTTCCGGCCAATGGACACAAGCAAAGCCAGCAGAAAATCCAAT[GA(22)/(28)]GTGATGCAGTCAAATCCAACACAATCTCACGGCAATTCGTAACTTTTTCATTTAGTGGCTAATTCGTACAAATTCGTACAATCTAATTCATACATTTTAGTATGATTTGCGTATCCCCCAATGACGGTTGGGTTTAGGGGTGGGGTTAGG
zSNP19963337	zK96I8	69941			10	37.05			10	150.74	TGTCATGCTTAGTAATTACAAAAGCCAGTTACATCATCCTACAGGAAGTGACATAATTTTTTGGGAAAATAACAGCACCACCATCAGTTAAGTAGGAGCAATTGATTTGATGCATTTCCGATACCATATTATAAGTGAGTGTGTGTGTTA[GT(14)/(24)]GAGAGAGAGAGGAATAAGAGAAAAAATGCACAGAGAAAAATATCACATTTAATATACTTGGCAAACACTCGGTGAGGCATTGTGGGAGGAAAATGACACCCATAAATTAATCAAACCAGTGACACAGATTGACAGCTACTGTGATTAAAG
zSNP19670130	zK96I8	138024			10	37.05			10	150.74	GGACGGCTATTTTTAGAAGCTATAAGGAGACTGGGAAAAAAACAAAACTGGTTAATGCGTCTCGCTGTGCTGCTCGCTTACACAACATGGCCATCATTCACGGGCAAACAGACGCTGGAAAACTGCCTCTTTTGTTATGAAAGACATTTT[-/TGG]GAAGCCCCTGCTTGTCTGAGCCCGAGGGAGCACAGAGACAGCAGTCCACATGCTGGAAGACTGTTAGCTGAAACTCACTCACTGGACAGAAAAACAGCACCTGTGTGACCTTTACATCACCTTGAATAAATCTTTGATTTACATATCTGT
zSNP19963333	zK96I8	55864			10	37.05			10	150.74	TTCCATTTTCAATGCCAGGACCAAACAAGGACGTGATGTCATCAGGTGGCATACCAGAGCCTACATTCCATGTGACAATGTGCACTCTAAAAGTAAACGCACATTAGAATAAATACTTTTGTTTTTCTTTTATATATTTCAGCTACAAAT[AC(28)/(56)]CATACAAACAGTGGCTTTACATTAGTTCGCAGAACTGTCATTAAAATATTGTTAAAACCATACAGCATAACAATTTAAAACAATTTTATTCATATAAAGCACAGTTTAAATACACAGTTAATTATCACCAAGCATATAGATGCAAAGAGA
zSNP19963368	zK96I8	59374			10	37.05			10	150.74	AACGAGTAGAATTAACTTTCAGTACATTTTGAGTTAAATAAACTGATTTTATTTGATAAAATTGACTTTTGGGTTTTACAGTGTAGATGTGACTATTGCATAATCAGACATTGCGATGCGATGTTATTACTTTATTATTATTTATTATTT[TTA(15)/(18)]ATCAAAATGCAAAAGCAAAATGCTCTCCATGTGTATGTCCCCTTTGAAATGGCCAAAATAATTTATCTTCATAATGTTCCTGCCTACCTTCACATCCAGTGCATACTGATGATATCTGGGTAGGCAGCTAACTAGCTTTTGGATAAGGGC
zSNP19963396	zK96I8	113594			10	37.05			10	150.74	CAGACAGACAGATAGATAGATAGATAGATAGATAGATAGATAGATAGATAGATAGATAGATAGATAGATAGATAGATAGATAGATAGATAGATAGATAGACGGACGGACGGACGGACGGACGGACGGACGGACGGACGGACGGACAGACA[GATT(24)/(28)]CTCACGGGAGAGGGTATTTCTTCCACAGTAGTTTTGGTGGTAGAGTCTGATAGACAGTTTTCTGTTTGCCTTCAGATCCTCCACAGGCGTGGCTGCTCTCTATGATCTTTGCACTCTCCATTTTATCATCCCACGTTCCGGAGAGAATGT
zSNP19963345	zK96I8	94415			10	37.05			10	150.74	AATTTAAAAGTGTAAATACACGGAAGTATAATGTAACGATGTACATATTCTCACTGAACTGTTTGGTATGGGACGCCTTACAAACACAACGATCTACCAATTATATGAAAAAAAATCTATTTGTATATAAATTTGTATACAATCTGTGTA[TG(16)/(22)]CTCAGTGCTCAGCATAAATGACTACACCCCTCCCAAATCTCTCTTTTAAATGAATATTTTCTATAGGAAGCTATACAATATTATATTTGTGCACATACATTAGATGAGTCAGTATTGAAGCCAAATCTGGAGCTTATCTAACAAAATAAC
zSNP19963364	zK96I8	6898			10	37.05			10	150.74	TCTTTTCCAGAGAATGCACCACCTCCATGAGCACCCCAGCCTCCATAAGTGTCCACGATGATCTTACGGCCAGTCAAACCAGCATCTCCCTATAAGAGCATGTATCTTTAAGTATCATGCTGCTTTTACAAAAAGGCTTTAACAAAAATC[AAT(33)/(36)]AAAAGTCAGTTGGTTGCCATTTTAAAAGCACTAAAACTACATAAATTATAAAACTAACTGTAATAAACATTGATAAAACGTATTTAAAAATAGATGTAAAAAACACTTATACAAAAAAATATATAATTCTGCACTGTATTGAAATGTACA
zSNP19670125	zK96I8	132370			10	37.05			10	150.74	TTCAAGCTTGCTGACCAGAGTCTTGAGCGCCCCCTGGATAAGAGCACGGTCTGGCTGGGCTAGAGGACCCTCGTCTCCTGAGTCATCTGCAGAAACCAGAAAATGAACAAGGTGCTGTAATAAGTAGGTAAGGCTTAGTTTAATTAATCA[-/AT]TTCACATAAACAATGAGATGTCTGTGTATCTAGGTAAGCAAATACTGAAAATACACCTTTCTAGGTAAAATTTTTTTGTATTTTAGAAAAACTGTTACATTTTAGAAAGGAAATCATATTTAATTCGAGATTATACAAATAAGTGAATCT
zSNP19670097	zK96I8	80263			10	37.05			10	150.74	TATCAGTGTTGTTAGTTTCATATAGTTTTTCATTTATTCAGAATATTTTTTTTCATTTCAGTTAATGAAAATGTTTTAGTCGTAGTCTTATTTTTCCTTTACTTAAAATAACCTTGCTAGCTTGTAGTGATGAAATGCTAGAACACACTT[-/AA]AAAAAAAAAAAACTTTTTGGGGTTCCTTTAAAATTATTTTTTAGAGAAGAAATATTTAGAATCAAAAATTTCTTAGTGTGAAGAAAATTTTAAATATCTAAAGAAGCATTTATGGAAAGTAAATGTTTTATGGATGTTTTTTGAAGAAAA
zSNP19670107	zK96I8	90098			10	37.05			10	150.74	CTAAAAAAAATCTACCCTCCGTTAAACAGAAATTGTTGAGAAAATAAACAGGGAACTAATAATTCAGGGGGGCTAATTATTCTCACTTCAACTGTGTGTGTGTATATATATATATACATATACACAAGTAGTGTGTATATATATATATAT[-/ATAATT]TTTTTTTTTTTGCAAATGATTGAGGCTGAATATAACTTTTTGTGAAAATTTCCTTGTGGGATCAGTACATTTTTTTATGTTTAAAGACATAAATCTAAATTTCTAATAGTGCACCACACTAAATAAAACTAAACTCAAGTTAGAATCCAG
zSNP19670089	zK96I8	59389			10	37.05			10	150.74	CTTTCAGTACATTTTGAGTTAAATAAACTGATTTTATTTGATAAAATTGACTTTTGGGTTTTACAGTGTAGATGTGACTATTGCATAATCAGACATTGCGATGCGATGTTATTACTTTATTATTATTTATTATTTTTATTATTATTATTA[-/TTA]ATCAAAATGCAAAAGCAAAATGCTCTCCATGTGTATGTCCCCTTTGAAATGGCCAAAATAATTTATCTTCATAATGTTCCTGCCTACCTTCACATCCAGTGCATACTGATGATATCTGGGTAGGCAGCTAACTAGCTTTTGGATAAGGGC
zSNP19670093	zK96I8	76860			10	37.05			10	150.74	TGCTACATTGCAACATATACTGTAGTCTATAATGTGATCCAGATTGCTGACATGTTTTGTTTGGTTCACCAAAAACAGGCCACATTAGACTTTACACAGACAATGTTTGAGCTTTGTACAGTTGAATCTAACTTGTTAGCCTCCCTGTGA[-/TTTT]TTTTTTATTTTTTATTTTTCAAAAATTTCCCAAATGATGTTTAACAGAGCAAGGATTTTTTTTTCACAGTATTTTTTCATATAATAATTTTTCTTCTGGAGAAAGTCTTAGGGCTCTATTTTGACGATCCATGTGCAGAGCGCAAAACGC
zSNP19670119	zK96I8	117504			10	37.05			10	150.74	AATGGAAGTCTATTGAGTTAAAGGTGCTGTGTGACTGCTGCCTCACTTGTTAGTCTAAAAACAGCTTATAAAGATCGTTTTTACATGACTTCATTGATGACGCGCGAGACTCATATGTAAAGCAGAAAGTGATTCTTCTACATTGGAAAC[-/GCTATCA]GGAGATACAAATGTTTATGTTTTGTGTTGTTTATAACTGTTTAAAATGGCCAAAGAAAATGTCAAGAAATTGGCTTAAAAACAGAAGAAAAGGCGGCATGTAATAAACATTCATTTAATATATATTTCTGTGCACAAACTTTTTCGAACA
zSNP19670123	zK96I8	128203			10	37.05			10	150.74	ATTTACCTGCTTTAGTGAGTATTGCAATTAAAGTCTGACCTAAATTAAGATCCACATGCCCCTCGTATTTAGTATGTACACAATTTATATTGATTCGCATTTGAAAACTTTTAAAATTAAAATAATTTATTCCTAGATTTTATCATTGCC[-/CAG]TACATTGTAAATACAGAATGACAGAAACACTTCCACTTCCATTCAAAGATTTGAAGCCAATTTGGTTTTTAATCTTTTAGAAAAGTCTTATGCGCACTAAGACTGCATTGATTAAATATAAAACCAGGAATACAACAACAAAAAACTTAT
zSNP19670110	zK96I8	98771			10	37.05			10	150.74	AAAACTAGCTCTGCTGTCAGGAAATTCTGGTTGAGGATATTTTCATGTGTCAATAAATGGCCAGTGGCTTTTTTAATGATTATTGAATTTAGATACAGCTATGAATATCTTTCTGAATTTTTTAACACAGGCTTTATTGTCAAACAAGTC[-/ATAAA]AATGTTCAACCGTAAGCTCTAAAAGCTCACTAATAATCACCAAGCGCATATGGTTCTTATGAGCTGAATCCTATTCATGATTCTGTTGAAATGATTCATAGGGAGTGATTCAGTTTGTCTTGGAATAATGCAGACTTTACTGGATTACAT
zSNP19670111	zK96I8	102884			10	37.05			10	150.74	TTAGATTCCAGAAAATGACTGTTGGCCAATCATGTTTTTAGTTTTTGCGTCAGGGTAAACTATTACTAATCAAAAACTTGATTTTGTTACTCTTCTTTAGTTATAACATACACAAAATTCAGACAAGTTTAAATAAATTCCTAGATGACA[-/TTT]TTTTTTTTTGGTATTACATTGTTATAACACTATACATGGTACTTCTTTGGAACGTATTGTTAAAATGTTATTTTGTAATAATTGTGTATATTTTAATAATTTCATTTTTCTGTGTATTTATTATATAGACTAGAATAATTGCCTTTTTTA
zSNP18501227	zK96I8	99764			10	37.05			10	150.74	AAATATGTTTATCAAGACTAAAACCAATGAATGTTTTGCATCTATCAATTATCATGACATTTCCCAATCAATAATACATTTATTTAAAGTTGCATTATATTTTTTTATTTCAGTAAACATTTTTGCATGTAGTGTTTTTGTTACCTTCAT[-/T]TTTTTTTATTTTAGTTTTAGTTCAATTTGTTATTATTATATTATTAAAATGTTATATTTTTCATGAATCTAAAAACTCTAAATCTGAAATCTAACTTTTTGAGGCATTTTGCTTTTATTATATATATATATATATATTACACTAAATATA
zSNP18500880	zK96I8	147210			10	37.05			10	150.74	AGTACACACCAGGAGTGTTCACACCTAAAATTCTCAATATAAAATGTCCACTATAAATACCTGGATGTTCCGCTTATTCAAATAAAAGGAAGTGTGGAATGTTGGACACAGCAGCCAATGTTGATCGCAGCTTTACTCATAGAAAAAGGG[A/G]AGGATCTAATGGCCATTAAGGTTGGATTACTTTATTTATTTTGGATAGTGCAAGCTAAATTCTCCAACACAATTATGCCACCTCAAGGGGGTGAATGTAGTGCAATTACAATGTATTTTTGCAACTGTTTAACATCGTCTTGGAAACCAT
zSNP18500882	zK96I8	147229			10	37.05			10	150.74	CACACCTAAAATTCTCAATATAAAATGTCCACTATAAATACCTGGATGTTCCGCTTATTCAAATAAAAGGAAGTGTGGAATGTTGGACACAGCAGCCAATGTTGATCGCAGCTTTACTCATAGAAAAAGGGGAGGATCTAATGGCCATTA[A/G]GGTTGGATTACTTTATTTATTTTGGATAGTGCAAGCTAAATTCTCCAACACAATTATGCCACCTCAAGGGGGTGAATGTAGTGCAATTACAATGTATTTTTGCAACTGTTTAACATCGTCTTGGAAACCATTTGAACTTCTGGTTAGTTA
zSNP18500875	zK96I8	147121			10	37.05			10	150.74	ACCTAACAAATGTGTTAACATCTGAAGGATAAGCGCATCCCAAATTACATATTTATGCACTATTCTACTAGAAAACAGTAAACAATGTAAGTACACACCAGGAGTGTTCACACCTAAAATTCTCAATATAAAATGTCCACTATAAATACC[A/T]GGATGTTCCGCTTATTCAAATAAAAGGAAGTGTGGAATGTTGGACACAGCAGCCAATGTTGATCGCAGCTTTACTCATAGAAAAAGGGGAGGATCTAATGGCCATTAAGGTTGGATTACTTTATTTATTTTGGATAGTGCAAGCTAAATT
zSNP18500876	zK96I8	147125			10	37.05			10	150.74	AACAAATGTGTTAACATCTGAAGGATAAGCGCATCCCAAATTACATATTTATGCACTATTCTACTAGAAAACAGTAAACAATGTAAGTACACACCAGGAGTGTTCACACCTAAAATTCTCAATATAAAATGTCCACTATAAATACCTGGA[T/C]GTTCCGCTTATTCAAATAAAAGGAAGTGTGGAATGTTGGACACAGCAGCCAATGTTGATCGCAGCTTTACTCATAGAAAAAGGGGAGGATCTAATGGCCATTAAGGTTGGATTACTTTATTTATTTTGGATAGTGCAAGCTAAATTCTCC
zSNP18500889	zK96I8	147402			10	37.05			10	150.74	TGGATAGTGCAAGCTAAATTCTCCAACACAATTATGCCACCTCAAGGGGGTGAATGTAGTGCAATTACAATGTATTTTTGCAACTGTTTAACATCGTCTTGGAAACCATTTGAACTTCTGGTTAGTTAAAAAATATTTGCCTTTGAGAGT[T/G]GAATTTGGGACGACACTTAACTCAAACACTATATGGTTGAATGAATAAGTTCCTAGCTACATAATGTAAAATGCATTGTGCAAAGTGTGTCATTTGGGACCCAACTATAGTCTAAAGCCAGTCGCACACCGGACAAGCTT
zSNP18500890	zK96I8	147403			10	37.05			10	150.74	GGATAGTGCAAGCTAAATTCTCCAACACAATTATGCCACCTCAAGGGGGTGAATGTAGTGCAATTACAATGTATTTTTGCAACTGTTTAACATCGTCTTGGAAACCATTTGAACTTCTGGTTAGTTAAAAAATATTTGCCTTTGAGAGTG[C/G]AATTTGGGACGACACTTAACTCAAACACTATATGGTTGAATGAATAAGTTCCTAGCTACATAATGTAAAATGCATTGTGCAAAGTGTGTCATTTGGGACCCAACTATAGTCTAAAGCCAGTCGCACACCGGACAAGCTT
zSNP18500884	zK96I8	147266			10	37.05			10	150.74	ATACCTGGATGTTCCGCTTATTCAAATAAAAGGAAGTGTGGAATGTTGGACACAGCAGCCAATGTTGATCGCAGCTTTACTCATAGAAAAAGGGGAGGATCTAATGGCCATTAAGGTTGGATTACTTTATTTATTTTGGATAGTGCAAGC[A/T]AAATTCTCCAACACAATTATGCCACCTCAAGGGGGTGAATGTAGTGCAATTACAATGTATTTTTGCAACTGTTTAACATCGTCTTGGAAACCATTTGAACTTCTGGTTAGTTAAAAAATATTTGCCTTTGAGAGTGGAATTTGGGACGAC
zSNP18500887	zK96I8	147313			10	37.05			10	150.74	GGACACAGCAGCCAATGTTGATCGCAGCTTTACTCATAGAAAAAGGGGAGGATCTAATGGCCATTAAGGTTGGATTACTTTATTTATTTTGGATAGTGCAAGCTAAATTCTCCAACACAATTATGCCACCTCAAGGGGGTGAATGTAGTG[T/C]AATTACAATGTATTTTTGCAACTGTTTAACATCGTCTTGGAAACCATTTGAACTTCTGGTTAGTTAAAAAATATTTGCCTTTGAGAGTGGAATTTGGGACGACACTTAACTCAAACACTATATGGTTGAATGAATAAGTTCCTAGCTACA
zSNP18500868	zK96I8	147094			10	37.05			10	150.74	ATTCATAAGAAACTAGTGCGAGCAAAAACCTAACAAATGTGTTAACATCTGAAGGATAAGCGCATCCCAAATTACATATTTATGCACTATTCTACTAGAAAACAGTAAACAATGTAAGTACACACCAGGAGTGTTCACACCTAAAATTCT[A/C]AATATAAAATGTCCACTATAAATACCTGGATGTTCCGCTTATTCAAATAAAAGGAAGTGTGGAATGTTGGACACAGCAGCCAATGTTGATCGCAGCTTTACTCATAGAAAAAGGGGAGGATCTAATGGCCATTAAGGTTGGATTACTTTA
zSNP18500850	zK96I8	146552			10	37.05			10	150.74	ATTGCAAAGTTCAAGCTTGGTGAACTCTGACCTGTGAGTTTTGCATCATCTTAATGTGTGAGACAGATTGAAGTTTAAAAGTGAACTCGCTGTATTGAAATTGAAAATATGAAACACTTGCTCTTTTTTATTAGGGTCGCATCATTGTCT[T/G]GTTTAATCCCGCCCCTTTTGCAGCAATTTCTGACAGAATTTCACATGCTTACAGATCCATTTCACTACATGATTTCAGTTATATCACAGCCTACAATTCGTCACCTTAGAATTATAAGGTTTTATCTGACATTTTTGTCAAAATTGAGTT
zSNP18500851	zK96I8	146556			10	37.05			10	150.74	CAAAGTTCAAGCTTGGTGAACTCTGACCTGTGAGTTTTGCATCATCTTAATGTGTGAGACAGATTGAAGTTTAAAAGTGAACTCGCTGTATTGAAATTGAAAATATGAAACACTTGCTCTTTTTTATTAGGGTCGCATCATTGTCTTGTT[T/C]AATCCCGCCCCTTTTGCAGCAATTTCTGACAGAATTTCACATGCTTACAGATCCATTTCACTACATGATTTCAGTTATATCACAGCCTACAATTCGTCACCTTAGAATTATAAGGTTTTATCTGACATTTTTGTCAAAATTGAGTTATTG
zSNP18500847	zK96I8	146490			10	37.05			10	150.74	GACTCTTTTAACAGTAAACTTGTGTCCAAATGTGCCATCTTTAAAGTTCTGCATGTCACTGCATTGCAAAGTTCAAGCTTGGTGAACTCTGACCTGTGAGTTTTGCATCATCTTAATGTGTGAGACAGATTGAAGTTTAAAAGTGAACTC[T/G]CTGTATTGAAATTGAAAATATGAAACACTTGCTCTTTTTTATTAGGGTCGCATCATTGTCTTGTTTAATCCCGCCCCTTTTGCAGCAATTTCTGACAGAATTTCACATGCTTACAGATCCATTTCACTACATGATTTCAGTTATATCACA
zSNP18500849	zK96I8	146547			10	37.05			10	150.74	ACTGCATTGCAAAGTTCAAGCTTGGTGAACTCTGACCTGTGAGTTTTGCATCATCTTAATGTGTGAGACAGATTGAAGTTTAAAAGTGAACTCGCTGTATTGAAATTGAAAATATGAAACACTTGCTCTTTTTTATTAGGGTCGCATCAT[T/C]GTCTTGTTTAATCCCGCCCCTTTTGCAGCAATTTCTGACAGAATTTCACATGCTTACAGATCCATTTCACTACATGATTTCAGTTATATCACAGCCTACAATTCGTCACCTTAGAATTATAAGGTTTTATCTGACATTTTTGTCAAAATT
zSNP18500854	zK96I8	146604			10	37.05			10	150.74	AATGTGTGAGACAGATTGAAGTTTAAAAGTGAACTCGCTGTATTGAAATTGAAAATATGAAACACTTGCTCTTTTTTATTAGGGTCGCATCATTGTCTTGTTTAATCCCGCCCCTTTTGCAGCAATTTCTGACAGAATTTCACATGCTTA[T/C]AGATCCATTTCACTACATGATTTCAGTTATATCACAGCCTACAATTCGTCACCTTAGAATTATAAGGTTTTATCTGACATTTTTGTCAAAATTGAGTTATTGACATATTCTTATTAGATGACAACTTATTTACATTATGAGATGTCTTTT
zSNP18500862	zK96I8	147071			10	37.05			10	150.74	GAAAATAAAATGTTCTGAATGAGATTCATAAGAAACTAGTGCGAGCAAAAACCTAACAAATGTGTTAACATCTGAAGGATAAGCGCATCCCAAATTACATATTTATGCACTATTCTACTAGAAAACAGTAAACAATGTAAGTACACACCA[T/G]GAGTGTTCACACCTAAAATTCTCAATATAAAATGTCCACTATAAATACCTGGATGTTCCGCTTATTCAAATAAAAGGAAGTGTGGAATGTTGGACACAGCAGCCAATGTTGATCGCAGCTTTACTCATAGAAAAAGGGGAGGATCTAATG
zSNP18500852	zK96I8	146567			10	37.05			10	150.74	CTTGGTGAACTCTGACCTGTGAGTTTTGCATCATCTTAATGTGTGAGACAGATTGAAGTTTAAAAGTGAACTCGCTGTATTGAAATTGAAAATATGAAACACTTGCTCTTTTTTATTAGGGTCGCATCATTGTCTTGTTTAATCCCGCCC[T/C]TTTTGCAGCAATTTCTGACAGAATTTCACATGCTTACAGATCCATTTCACTACATGATTTCAGTTATATCACAGCCTACAATTCGTCACCTTAGAATTATAAGGTTTTATCTGACATTTTTGTCAAAATTGAGTTATTGACATATTCTTA
zSNP18500853	zK96I8	146587			10	37.05			10	150.74	GAGTTTTGCATCATCTTAATGTGTGAGACAGATTGAAGTTTAAAAGTGAACTCGCTGTATTGAAATTGAAAATATGAAACACTTGCTCTTTTTTATTAGGGTCGCATCATTGTCTTGTTTAATCCCGCCCCTTTTGCAGCAATTTCTGAC[A/C]GAATTTCACATGCTTACAGATCCATTTCACTACATGATTTCAGTTATATCACAGCCTACAATTCGTCACCTTAGAATTATAAGGTTTTATCTGACATTTTTGTCAAAATTGAGTTATTGACATATTCTTATTAGATGACAACTTATTTAC
zSNP18500891	zK96I8	147404			10	37.05			10	150.74	GATAGTGCAAGCTAAATTCTCCAACACAATTATGCCACCTCAAGGGGGTGAATGTAGTGCAATTACAATGTATTTTTGCAACTGTTTAACATCGTCTTGGAAACCATTTGAACTTCTGGTTAGTTAAAAAATATTTGCCTTTGAGAGTGG[A/C]ATTTGGGACGACACTTAACTCAAACACTATATGGTTGAATGAATAAGTTCCTAGCTACATAATGTAAAATGCATTGTGCAAAGTGTGTCATTTGGGACCCAACTATAGTCTAAAGCCAGTCGCACACCGGACAAGCTT
zSNP18501161	zK96I8	84709			10	37.05			10	150.74	GATCCTGAGGCATTAGCAACAGAGAGGTGTTGATGAAATCATAAAGCGCTGATACTAACAATAAAGACTGGCCTTTTTAGAGATTGAAATGGCCTTAAAATGAACTCTCAAAACTTGCTGCCAGATTCTGGAAACAATTTTAACAGTGAC[-/TG]AGAGAAAATGACTCTCATTTTTTTATTCTTTATACATTTGTTGATATTCAAGCTGATGAAATTATTTGCTTCTCCAGGAATCTGACACCTTGTAATTTTAGAAACTCTAAGTAAGCTGCAGGAATGCATATTGTTATTGAGAGCAAACTG
zSNP18501162	zK96I8	85051			10	37.05			10	150.74	GCTTAATGCTTAAAGGTTTTATTGTCAGATAGACACTTAGACAGGGAAACACATTCCTAACATATTTTAACAGAATAAAAAAAATGTTTTAGCACAACTTTTAACATGTTTTTAGCATATTTTTGTTATGCGTTTATACATCAATAACAT[-/TA]TGTTTTTGGCTTATGCTAACACGTTAGCACGCAAACTACTTGTTTAAAATGAGCTTAAAACAATTCTCGAGGGTTTTCTTTGGACAACTTAATTATGTTATGTTCAATCAACCTAAAATTGTAAAAACCGTTTAGTTAACTTAATCATAA
zSNP18501130	zK96I8	76918			10	37.05			10	150.74	GTTTGGTTCACCAAAAACAGGCCACATTAGACTTTACACAGACAATGTTTGAGCTTTGTACAGTTGAATCTAACTTGTTAGCCTCCCTGTGATTTTTTTTTTATTTTTTATTTTTCAAAAATTTCCCAAATGATGTTTAACAGAGCAAGG[-/TT]TTTTTTTTTCACAGTATTTTTTCATATAATAATTTTTCTTCTGGAGAAAGTCTTAGGGCTCTATTTTGACGATCCATGTGCAGAGCGCAAAACGCAGGGCGCAAACGCTTTCAGGTCGTGTCAGAACACATTTATGCTAATTTAAGGACG
zSNP18501138	zK96I8	80163			10	37.05			10	150.74	AACCTCTTTGTAATTAAAATAGAAGTATAGACACTGACTGAACTGAAAATAATGAAAGAATATTATTAATATTAATACTAATATTATTTTATGTTGTTAATATCAGTGTTGTTAGTTTCATATAGTTTTTCATTTATTCAGAATATTTTT[-/G]TTCATTTCAGTTAATGAAAATGTTTTAGTCGTAGTCTTATTTTTCCTTTACTTAAAATAACCTTGCTAGCTTGTAGTGATGAAATGCTAGAACACACTTAAAAAAAAAAAAAACTTTTTGGGGTTCCTTTAAAATTATTTTTTAGAGAAG
zSNP18501214	zK96I8	97866			10	37.05			10	150.74	GGACATGTTCCCCCCTGGGATTTACGCCCGTGGTCAAACTATTACACCCCTAAAAATTGCGGGTTATTTGCGAGTTCTCTCAGATGTGGTTTTCTCTTATATACCCATTATAGCGTCACACTACAAACAATGTTCACTTTGTTAAAAACA[-/G]CCACAGCCCATTTAACGTGCATGCAAACTGTAGGTGATGTTACGTAACATTACAACAACTAAAGAATTTGGTCGAAATACACAGCACTGGAAAACAAATGCGGCTGCTGCCGTTTGTGACCCAATAGGAATGAATTCATGACAATAGGAC
zSNP18501217	zK96I8	98620			10	37.05			10	150.74	TGAGCTATCCCTTTAAAGTAGCAGTGGTGTTTGTGCTCATGGCTGGATGTCCCAGAACAGGATGTGTCAAAGGGTTGGTTCTTTCTGACTCACACTGAAGTAAAGCAGTTGGGGAAAAGATTATGGCCATAACTAGCTGTATGGAAAGAC[-/AA]AAAACTAGCTCTGCTGTCAGGAAATTCTGGTTGAGGATATTTTCATGTGTCAATAAATGGCCAGTGGCTTTTTTAATGATTATTGAATTTAGATACAGCTATGAATATCTTTCTGAATTTTTTAACACAGGCTTTATTGTCAAACAAGTC
zSNP18501175	zK96I8	88524			10	37.05			10	150.74	GTGATTTTATAGGGAAGTGCATTTCCATAGATGTTGCACATTTTTATTTGATGTGTGATGTAATCTTAACTGAAACATGGAGAGAGGGCTGTGCATACAGTAGCTCAGCCTCTTTTAAAAACTGTCAATATTTAGTTTTTATCTCTAAAT[-/ATTAAC]ATTTACTTTTAGTGGATTTTTAGAGAAGATGTGTTGCGAGTCTTAATAGCAGTTGGACACAAATATTTAAAAATATAACGTACACTTGCTAGTCTTCACTTTAAAAATGTATGTTTGTTAAAGCTACAAATGTTATTGTTTTTTTGTGCC
zSNP18501180	zK96I8	90655			10	37.05			10	150.74	GAGACCACAGCAGTTCAAGCGGTCCTTTTTTTCACAGTGCATTTGATAGACAGTCACCGAATGAATATGACAGGATATAGGAGCTCTTTCCGATGCTCATGCAGGAGATTTGTACGCACTTATAAGTGCATGTTGGCAAAACAGAGGTAA[-/A]AAAAAAAACTGTTGCGCTCAGCAACATGTGCTAAAAAGGCATGTGCTAGTTAATGTCAGTCGGTCTCAGAGCTCTGAGAGACGGTGGAAAATGACTGAAATTAAATACATTGGCACAGTGAGGAGGTACGGGGGATAAACTACACCTCAA
zSNP18501104	zK96I8	74698			10	37.05			10	150.74	AATAAATTAGTTATTAAAACTATTATGTTTTGAATTGTGTTGAAAAAAAAATCACACAATATTTTACAGTAAATTTCTGTTTAATCTTTCGTTAAACAAAAATTTACTGAGGAGCTAATTATTCTGACTTCAACTGTGTTTGTTTATATA[-/ATATATAT]GAAAAACAAAGCTTAGTCTCAAAGTCTTACTCTGCAGTCTTGAATGCCTTCTCAAAGTTGGATTTGCGGTCATAAGGGTTAAGAGTACAATATTCAAAGCCCTCTGGAAAGAACCTGTGCACCAGTGCACAAAAGGCCAGACCGTCAGCC
zSNP18500915	zK96I8	1491			10	37.05			10	150.74	GATCGTCTTTTCAGAGAACATTGCAACTTCAGCCATTAAAGACTACAAGGCTTAAATAACAGTTCCCTTTTATGATTATTTTAATAACATTTCAGTGGTCTCACACATTTTGTATTAGGGCTGTGTGATTAATCGAATCATAATATGAAA[-/GTT]GTAATTAGTTAAACTGAAAAAGGCTGCAATGTAAAATATATTTAAAGAGTTGACACTTAGCTGATGATTGATAAAGCGTATTTGGCATGCTGTCTCGGGACAGAGCCCTGAGCTCAGAAGATCCTTGAGCTTAAGGTTTCCTCCCATTTT
zSNP18500920	zK96I8	4784			10	37.05			10	150.74	AACAATAGAAAAAGGCACTTCTACTCTTTCAGTAACCAGTCTGATGCACCAATCTCTGGAATTAAAACAAAAATATATCGTTGGAAATAAAAACAGAAGATGAGCTATATATATTTATAAAAGACTGCAACCCGAGCGCACCCAGCAGAC[-/A]GAGCATGTAAACGAAGCCAGTTTCTCTGTACAACACCAGCTAGACTCGCTTCCGTCTGCGGGAGCGCCGGGAGTCCTGAACGTAAAACGTGTGCGCGAGTGCATATGGACAGTCTCATCTACCTGCCTTCGCTCTCGTAAAAAAAGTAAC
zSNP18500900	zK96I8	147503			10	37.05			10	150.74	GAAACCATTTGAACTTCTGGTTAGTTAAAAAATATTTGCCTTTGAGAGTGGAATTTGGGACGACACTTAACTCAAACACTATATGGTTGAATGAATAAGTTCCTAGCTACATAATGTAAAATGCATTGTGCAAAGTGTGTCATTTGGGAC[A/C]CAACTATAGTCTAAAGCCAGTCGCACACCGGACAAGCTT
zSNP18500913	zK96I8	1426			10	37.05			10	150.74	ATAATCCCCAGCTAGAAGTGATTCATACTTAGTATTGTTTGAGCCTTGCGATTAAGCTTAAATTCGATCGTCTTTTCAGAGAACATTGCAACTTCAGCCATTAAAGACTACAAGGCTTAAATAACAGTTCCCTTTTATGATTATTTTAAT[-/AC]ACATTTCAGTGGTCTCACACATTTTGTATTAGGGCTGTGTGATTAATCGAATCATAATATGAAACGTAATTAGTTAAACTGAAAAAGGCTGCAATGTAAAATATATTTAAAGAGTTGACACTTAGCTGATGATTGATAAAGCGTATTTGG
zSNP18501054	zK96I8	27638			10	37.05			10	150.74	CTCACATCCGAACTATCAGAGCGTGAACGACATGTTGGTGCTGGTGGAGTGGACATGGGCAACTGCACCTGTGGGAAAAAATATATAGAGACAAAAATATATGACAAAGAATATATACAAGTTAAACAGGAACAGTACAGTGAAAGAAAA[-/T]AAAACTTAAAATTATGTTAATAAACCTATTTGACTTTACCCTAACCGAGATTTTTTAACAGATTGGTTTCATGCTTTGGTCTCTGTTGTGACTTGTAATTGTCTCCTTTCTGGTCTTGGTCTAGATTTGGACTTAAACCTTATTTGGTCT
zSNP18501082	zK96I8	42808			10	37.05			10	150.74	TATATATATATATATATATATATTAACGAATAATATTGTGTATACTTAAAAAATATTTAAATTCATTTAATTTAACACAAAAACACACTAACATTTAAATGATAATCAAATGACACAACAGCTACATATTTGATAAAATTAAGTGTATGC[-/T]TTTAGGGCTGTGAGGGTCTGTAATGTTCTTGCTGTCTTACCTGATCTTTCTCCCACAATAGAGGCAGTTTGTCATTCTCAATAGCACTTTTCACTACATGAATATCATAACCTTCAATCCGGAAGTTCAGATCTCCAAACCAGAACACCA
zSNP18500922	zK96I8	5388			10	37.05			10	150.74	CCTCTCTGCCCCGGTGAGGGAGCAAGGCTTCTCTGTATCTACGCCCGCTATCACCGAACACAAAGAGGGAGTGCTTTGCCTCTGCCGTGGTCTAGTAGAACATCACATAACAGCTACCAGAAGGTTTCATCCGGAATCACCATTGAGACA[-/G]GGGGGAGGGGGTTTCGGGGAATGAGGTTTGCATCACCGGTCCTGCAGAACCACAGAAGTTGGTAGCAGCTTCTGACTTCTCTGTAACACGTCAGAAATAAAAACAACATGGCCTGCGGACACCGGGAGTAAACCATCATGACAATACACG
zSNP18500929	zK96I8	6286			10	37.05			10	150.74	ACAGATTTAGTATTTAAGCTTTTTGGGTACTTCCCAGGGGAAGGACTCGCGGCCAAAGTGGCCATAGGCGGCGGTGCGCTGGTAGATGGGCTTCTTCAGGTCCAGCTCTCTGGAATTGTACAGGAGACAGAGTGAGACAATTGCCAAAGA[-/A]AAGGAGGACGTTCAGTCAAACTCAACGAGCCTCACTAACATTAACTGCAGAGACTAACTCTGGAAACAACTCGGGAGCAAATCCCACAAATCATGGGAAAAACCGTCAAACCAAGAGGCAGAGGTTGGGCCACCCGAGGAGCACATTTTA
zSNP18499596	zK96I8	105948			10	37.05			10	150.74	CTAAACAGCTTCCAAATGTATTTTGCATGATAGGGGCCTATTAATGTTGATTTAAAGTTATTTGAATGTAACTAAATACAGGATTTACATTTGTGTTCATGAAAGGTGGAAGTTCACTTTCATCCAGTAGATTTTAGGATATTTTGTTGT[T/C]AAGCTGCATAAATCGCTTCTTAGTTTGAACAATTGTGTCTTGTATTTGTTATTTTATTGAGTATCAAAACTACTACCATACTTCTATCATTGTATTAATATTTTGAAATAGTTTTATTCGATCAGAATAAACAGCTAAAATCAGTCCAAG
zSNP18499595	zK96I8	105927			10	37.05			10	150.74	AAGCATATGGTACATTTCGGTCTAAACAGCTTCCAAATGTATTTTGCATGATAGGGGCCTATTAATGTTGATTTAAAGTTATTTGAATGTAACTAAATACAGGATTTACATTTGTGTTCATGAAAGGTGGAAGTTCACTTTCATCCAGTA[C/G]ATTTTAGGATATTTTGTTGTCAAGCTGCATAAATCGCTTCTTAGTTTGAACAATTGTGTCTTGTATTTGTTATTTTATTGAGTATCAAAACTACTACCATACTTCTATCATTGTATTAATATTTTGAAATAGTTTTATTCGATCAGAATA
zSNP18499648	zK96I8	107143			10	37.05			10	150.74	GAAAAATGCTAGTGGTTTAGTTAAACTTTCCTCTTAGCTAACTATAATAACTCAAGTGGTGTTTTATTCAAAAGTAAAGATTCGGAAGGAGTTTTAGCTAAATTGCTGGTAATCACTGACTTGCAATTTTTCAATTACCACAGTTTTTTT[A/T]ATCTTCAAAATCTGTCATTTTCTTTCTGAAGAGAACACCTACAAATGCGATTAACACAGTTCATGGTAGGGCTGAACAATATATCAGTTAAGCATTGATATCATAATGTGTGAGTCTACAACAGTCACATCAAAGGATTAGATTAATTAA
zSNP18499651	zK96I8	107149			10	37.05			10	150.74	TGCTAGTGGTTTAGTTAAACTTTCCTCTTAGCTAACTATAATAACTCAAGTGGTGTTTTATTCAAAAGTAAAGATTCGGAAGGAGTTTTAGCTAAATTGCTGGTAATCACTGACTTGCAATTTTTCAATTACCACAGTTTTTTTAATCTT[A/C]AAAATCTGTCATTTTCTTTCTGAAGAGAACACCTACAAATGCGATTAACACAGTTCATGGTAGGGCTGAACAATATATCAGTTAAGCATTGATATCATAATGTGTGAGTCTACAACAGTCACATCAAAGGATTAGATTAATTAATAAAGA
zSNP18499654	zK96I8	107176			10	37.05			10	150.74	TTAGCTAACTATAATAACTCAAGTGGTGTTTTATTCAAAAGTAAAGATTCGGAAGGAGTTTTAGCTAAATTGCTGGTAATCACTGACTTGCAATTTTTCAATTACCACAGTTTTTTTAATCTTCAAAATCTGTCATTTTCTTTCTGAAGA[A/G]AACACCTACAAATGCGATTAACACAGTTCATGGTAGGGCTGAACAATATATCAGTTAAGCATTGATATCATAATGTGTGAGTCTACAACAGTCACATCAAAGGATTAGATTAATTAATAAAGATTAAAGGATAAAGATAATATTGAATAC
zSNP18499663	zK96I8	107287			10	37.05			10	150.74	TTTTTTAATCTTCAAAATCTGTCATTTTCTTTCTGAAGAGAACACCTACAAATGCGATTAACACAGTTCATGGTAGGGCTGAACAATATATCAGTTAAGCATTGATATCATAATGTGTGAGTCTACAACAGTCACATCAAAGGATTAGAT[A/T]AATTAATAAAGATTAAAGGATAAAGATAATATTGAATACTATTTTATATTATTGCATAAATGATATAATAACGACAACGTTATTTTACGTTTGATTGTTTGATTTCTATATTTGAATACTGTTAGACTCCTCATTAATTGTAAAGCACTG
zSNP18499594	zK96I8	105906			10	37.05			10	150.74	AGTTACACAATCAGATACACAAAGCATATGGTACATTTCGGTCTAAACAGCTTCCAAATGTATTTTGCATGATAGGGGCCTATTAATGTTGATTTAAAGTTATTTGAATGTAACTAAATACAGGATTTACATTTGTGTTCATGAAAGGTG[A/G]AAGTTCACTTTCATCCAGTAGATTTTAGGATATTTTGTTGTCAAGCTGCATAAATCGCTTCTTAGTTTGAACAATTGTGTCTTGTATTTGTTATTTTATTGAGTATCAAAACTACTACCATACTTCTATCATTGTATTAATATTTTGAAA
zSNP18499593	zK96I8	105837			10	37.05			10	150.74	ATAAAAATATCAAGGTAATATTTCACAGAATATTCTTTACATTGTGTTGACTGATCTTATGCTGAAAATAGTTACACAATCAGATACACAAAGCATATGGTACATTTCGGTCTAAACAGCTTCCAAATGTATTTTGCATGATAGGGGCCT[A/T]TTAATGTTGATTTAAAGTTATTTGAATGTAACTAAATACAGGATTTACATTTGTGTTCATGAAAGGTGGAAGTTCACTTTCATCCAGTAGATTTTAGGATATTTTGTTGTCAAGCTGCATAAATCGCTTCTTAGTTTGAACAATTGTGTC
zSNP18499647	zK96I8	107142			10	37.05			10	150.74	GGAAAAATGCTAGTGGTTTAGTTAAACTTTCCTCTTAGCTAACTATAATAACTCAAGTGGTGTTTTATTCAAAAGTAAAGATTCGGAAGGAGTTTTAGCTAAATTGCTGGTAATCACTGACTTGCAATTTTTCAATTACCACAGTTTTTT[T/C]AATCTTCAAAATCTGTCATTTTCTTTCTGAAGAGAACACCTACAAATGCGATTAACACAGTTCATGGTAGGGCTGAACAATATATCAGTTAAGCATTGATATCATAATGTGTGAGTCTACAACAGTCACATCAAAGGATTAGATTAATTA
zSNP18499623	zK96I8	106906			10	37.05			10	150.74	TTCTTGCTGTGAGGCGACAGCACTTTCTACTGCTGTTTGATTTTGGTTTTATTTTATTTTTGCATTTTAATTTTAGAAAAAGTTTTTTAATTATGACTTCATATAATTTTATTTCAGCTTTACTTTTGAATCATTTTAGTACATAAAGTG[A/C]GTGCATAATATGAGAACTGTTTCATTGGCAACTTGTTAAAATAATTTCTATTTACCTTTTCCATTTAATGTTTTAGGAGGTAAAAGGAAAAATGCTAGTGGTTTAGTTAAACTTTCCTCTTAGCTAACTATAATAACTCAAGTGGTGTTT
zSNP18499627	zK96I8	106952			10	37.05			10	150.74	TTTTATTTTATTTTTGCATTTTAATTTTAGAAAAAGTTTTTTAATTATGACTTCATATAATTTTATTTCAGCTTTACTTTTGAATCATTTTAGTACATAAAGTGAGTGCATAATATGAGAACTGTTTCATTGGCAACTTGTTAAAATAAT[T/G]TCTATTTACCTTTTCCATTTAATGTTTTAGGAGGTAAAAGGAAAAATGCTAGTGGTTTAGTTAAACTTTCCTCTTAGCTAACTATAATAACTCAAGTGGTGTTTTATTCAAAAGTAAAGATTCGGAAGGAGTTTTAGCTAAATTGCTGGT
zSNP18499588	zK96I8	105818			10	37.05			10	150.74	TTTCACAACCTCAGTTAATATAAAAATATCAAGGTAATATTTCACAGAATATTCTTTACATTGTGTTGACTGATCTTATGCTGAAAATAGTTACACAATCAGATACACAAAGCATATGGTACATTTCGGTCTAAACAGCTTCCAAATGTA[T/G]TTTGCATGATAGGGGCCTATTAATGTTGATTTAAAGTTATTTGAATGTAACTAAATACAGGATTTACATTTGTGTTCATGAAAGGTGGAAGTTCACTTTCATCCAGTAGATTTTAGGATATTTTGTTGTCAAGCTGCATAAATCGCTTCT
zSNP18499591	zK96I8	105832			10	37.05			10	150.74	TTAATATAAAAATATCAAGGTAATATTTCACAGAATATTCTTTACATTGTGTTGACTGATCTTATGCTGAAAATAGTTACACAATCAGATACACAAAGCATATGGTACATTTCGGTCTAAACAGCTTCCAAATGTATTTTGCATGATAGG[T/G]GCCTATTAATGTTGATTTAAAGTTATTTGAATGTAACTAAATACAGGATTTACATTTGTGTTCATGAAAGGTGGAAGTTCACTTTCATCCAGTAGATTTTAGGATATTTTGTTGTCAAGCTGCATAAATCGCTTCTTAGTTTGAACAATT
zSNP18499630	zK96I8	107075			10	37.05			10	150.74	GTTTCATTGGCAACTTGTTAAAATAATTTCTATTTACCTTTTCCATTTAATGTTTTAGGAGGTAAAAGGAAAAATGCTAGTGGTTTAGTTAAACTTTCCTCTTAGCTAACTATAATAACTCAAGTGGTGTTTTATTCAAAAGTAAAGATT[T/C]GGAAGGAGTTTTAGCTAAATTGCTGGTAATCACTGACTTGCAATTTTTCAATTACCACAGTTTTTTTAATCTTCAAAATCTGTCATTTTCTTTCTGAAGAGAACACCTACAAATGCGATTAACACAGTTCATGGTAGGGCTGAACAATAT
zSNP18499631	zK96I8	107077			10	37.05			10	150.74	TTCATTGGCAACTTGTTAAAATAATTTCTATTTACCTTTTCCATTTAATGTTTTAGGAGGTAAAAGGAAAAATGCTAGTGGTTTAGTTAAACTTTCCTCTTAGCTAACTATAATAACTCAAGTGGTGTTTTATTCAAAAGTAAAGATTCG[A/G]AAGGAGTTTTAGCTAAATTGCTGGTAATCACTGACTTGCAATTTTTCAATTACCACAGTTTTTTTAATCTTCAAAATCTGTCATTTTCTTTCTGAAGAGAACACCTACAAATGCGATTAACACAGTTCATGGTAGGGCTGAACAATATAT
zSNP18499628	zK96I8	107002			10	37.05			10	150.74	CTTCATATAATTTTATTTCAGCTTTACTTTTGAATCATTTTAGTACATAAAGTGAGTGCATAATATGAGAACTGTTTCATTGGCAACTTGTTAAAATAATTTCTATTTACCTTTTCCATTTAATGTTTTAGGAGGTAAAAGGAAAAATGC[T/C]AGTGGTTTAGTTAAACTTTCCTCTTAGCTAACTATAATAACTCAAGTGGTGTTTTATTCAAAAGTAAAGATTCGGAAGGAGTTTTAGCTAAATTGCTGGTAATCACTGACTTGCAATTTTTCAATTACCACAGTTTTTTTAATCTTCAAA
zSNP18499629	zK96I8	107046			10	37.05			10	150.74	ACATAAAGTGAGTGCATAATATGAGAACTGTTTCATTGGCAACTTGTTAAAATAATTTCTATTTACCTTTTCCATTTAATGTTTTAGGAGGTAAAAGGAAAAATGCTAGTGGTTTAGTTAAACTTTCCTCTTAGCTAACTATAATAACTC[A/G]AGTGGTGTTTTATTCAAAAGTAAAGATTCGGAAGGAGTTTTAGCTAAATTGCTGGTAATCACTGACTTGCAATTTTTCAATTACCACAGTTTTTTTAATCTTCAAAATCTGTCATTTTCTTTCTGAAGAGAACACCTACAAATGCGATTA
zSNP18499665	zK96I8	107349			10	37.05			10	150.74	ACAGTTCATGGTAGGGCTGAACAATATATCAGTTAAGCATTGATATCATAATGTGTGAGTCTACAACAGTCACATCAAAGGATTAGATTAATTAATAAAGATTAAAGGATAAAGATAATATTGAATACTATTTTATATTATTGCATAAAT[T/G]ATATAATAACGACAACGTTATTTTACGTTTGATTGTTTGATTTCTATATTTGAATACTGTTAGACTCCTCATTAATTGTAAAGCACTGTTCATTTAACCTTTATTTTTGTACTGTTGTATTTAAAAATGCTTGTAATTGATTATATTTTA
zSNP18499730	zK96I8	108041			10	37.05			10	150.74	TTAAAAAACCTCAAACACAGTCATTAATAAACATCATGTTCAATAAGTCCTTAACATACTGTACTACAATATTCCATGATATACACTTTACCTAACTGCTTTTAATGCCCAAATACGAGTTAACCTTCACCCTCATTTTGGTTACAGTTT[A/T]CGGTCAATATTCCACTGTTCCTTGCATCGTGAATGACATATGTAGCATATATGTACTTTAGCAGCTAATATTGGAAACAACAAAGTATTGCCACCACAAATATTAAAAACACAGCAACAGCCAAAGGTTCGCAAACAACCCAAAAGGTGA
zSNP18499732	zK96I8	108119			10	37.05			10	150.74	ATATACACTTTACCTAACTGCTTTTAATGCCCAAATACGAGTTAACCTTCACCCTCATTTTGGTTACAGTTTTCGGTCAATATTCCACTGTTCCTTGCATCGTGAATGACATATGTAGCATATATGTACTTTAGCAGCTAATATTGGAAA[T/C]AACAAAGTATTGCCACCACAAATATTAAAAACACAGCAACAGCCAAAGGTTCGCAAACAACCCAAAAGGTGACCTGATGCAGTGTTAGACGAATACTCCATTAGCATATCTGTCCAAGTGCATGCTTAATTTGCATAATTCAACAAATCT
zSNP18499694	zK96I8	107665			10	37.05			10	150.74	TTCAACATCATGCAGCCCTACATTCCTTTATCTTGTTATTTTTTGGGGGGAGCATAACATAAAACAACCAACAAAACCTCTTTGATAACCCTTGAATTATTACACCCACAATTATTGTTGTTAGCCTTCTTTTGAATACGACATATATAG[A/T]TTCCTATGACAACCAAACAAATCATTTACTGTGAAAAACAGAGGGGACTTTCAAGAATGATGAATTTTAAAAGTCTTTAGATTGCAATATCCAGCATATTCAACATCATAATCAAGTGATCTAATCCTAATACTCATCTTTTAGTGTCTG
zSNP18499701	zK96I8	107843			10	37.05			10	150.74	ACTGTGAAAAACAGAGGGGACTTTCAAGAATGATGAATTTTAAAAGTCTTTAGATTGCAATATCCAGCATATTCAACATCATAATCAAGTGATCTAATCCTAATACTCATCTTTTAGTGTCTGATTAATACAGAGTACATTGGAAAGTGT[A/C]ATTTTTGCATTGCTTGTGGTTCCAAACACACAACACGTTACCTTTGGTTAAAAAACCTCAAACACAGTCATTAATAAACATCATGTTCAATAAGTCCTTAACATACTGTACTACAATATTCCATGATATACACTTTACCTAACTGCTTTT
zSNP18499790	zK96I8	109003			10	37.05			10	150.74	GCTTCAATACAGGCTAACAGCAAATTAAGATATATATTTATATACACGAGGGTGCCTTAGAAGACAAAATGTGTATATTCTGTGCATGTTTGAGATCCTTGGAAAAGGGAAAACATTGGAAAGCAGTTTTCAAGGATTATTGGAATGGCA[C/G]GCTGGTCCAGGTGGAGGAGAGAGGCTTTAGAAGATGGCTGGACACTGACTCCAGTCCTGTCTGTCTTTGGCTTCCCAGTAGCCTCCTTTGTACATGAAGCTGCTCTCACCTGTCTCTAGGTCAGTCCTTTTCATAAACCAGATGGGCTGG
zSNP18499826	zK96I8	109227			10	37.05			10	150.74	CCCAGTAGCCTCCTTTGTACATGAAGCTGCTCTCACCTGTCTCTAGGTCAGTCCTTTTCATAAACCAGATGGGCTGGTAGGTCTCCACCTCCTTACCTGTTAAATTCCGGACACAATGTGTTAGGTGACGTAATGGGATAACAGCCTGCT[T/G]TTTAGAGTACACTCAGTGGCCATTTTATTAGGTACAACTGCCATTTACGGTGTTGTATCAAAGTTGTTGACTCTTTCAAAGCATAAAAACGTGTAATGTGTTTGCAGATATTTAATAAACATGCTTAATGAGCATACCTGTTAATTTGAA
zSNP18499739	zK96I8	108416			10	37.05			10	150.74	ATCTGCACTGCATGCAGATGAGTCATTTTGAATGACCTGCAATAGCTCATCTGTCCAAAAATAAATAAATAATTGTGCAAGTGTATCATGTTTGCAAACATTTAGTCATGACTGTATATGGAGAATCTCAATTAAGCCTTAATTCATCAC[A/C]GACACAATGACATTTACATAACGCTTGTGCTAAATAACTAAACGGGCAGCTAGAGTAGAACTCTCACATTAATATTGAATAAATCAGCTTTGATAGTATTTTTTTTTTTTTGTAAAAGCAACATCGATTCACTGATCTGGAGTCTATCTA
zSNP18499751	zK96I8	108488			10	37.05			10	150.74	TTGTGCAAGTGTATCATGTTTGCAAACATTTAGTCATGACTGTATATGGAGAATCTCAATTAAGCCTTAATTCATCACAGACACAATGACATTTACATAACGCTTGTGCTAAATAACTAAACGGGCAGCTAGAGTAGAACTCTCACATTA[A/C]TATTGAATAAATCAGCTTTGATAGTATTTTTTTTTTTTTGTAAAAGCAACATCGATTCACTGATCTGGAGTCTATCTAGGTTGTTTATGGAGCGTTACTACTATCTACTCTACAGCTCAATGGAGGAACACGGTCTTGAGGGCCCTCGAT
zSNP18499678	zK96I8	107486			10	37.05			10	150.74	TTATTGCATAAATGATATAATAACGACAACGTTATTTTACGTTTGATTGTTTGATTTCTATATTTGAATACTGTTAGACTCCTCATTAATTGTAAAGCACTGTTCATTTAACCTTTATTTTTGTACTGTTGTATTTAAAAATGCTTGTAA[A/T]TGATTATATTTTATTTTATGTCAGATTTTTCAACATCATGCAGCCCTACATTCCTTTATCTTGTTATTTTTTGGGGGGAGCATAACATAAAACAACCAACAAAACCTCTTTGATAACCCTTGAATTATTACACCCACAATTATTGTTGTT
zSNP18499668	zK96I8	107387			10	37.05			10	150.74	ATTGATATCATAATGTGTGAGTCTACAACAGTCACATCAAAGGATTAGATTAATTAATAAAGATTAAAGGATAAAGATAATATTGAATACTATTTTATATTATTGCATAAATGATATAATAACGACAACGTTATTTTACGTTTGATTGTT[T/C]GATTTCTATATTTGAATACTGTTAGACTCCTCATTAATTGTAAAGCACTGTTCATTTAACCTTTATTTTTGTACTGTTGTATTTAAAAATGCTTGTAATTGATTATATTTTATTTTATGTCAGATTTTTCAACATCATGCAGCCCTACAT
zSNP18499671	zK96I8	107427			10	37.05			10	150.74	AGGATTAGATTAATTAATAAAGATTAAAGGATAAAGATAATATTGAATACTATTTTATATTATTGCATAAATGATATAATAACGACAACGTTATTTTACGTTTGATTGTTTGATTTCTATATTTGAATACTGTTAGACTCCTCATTAATT[C/G]TAAAGCACTGTTCATTTAACCTTTATTTTTGTACTGTTGTATTTAAAAATGCTTGTAATTGATTATATTTTATTTTATGTCAGATTTTTCAACATCATGCAGCCCTACATTCCTTTATCTTGTTATTTTTTGGGGGGAGCATAACATAAA
zSNP18499666	zK96I8	107359			10	37.05			10	150.74	GTAGGGCTGAACAATATATCAGTTAAGCATTGATATCATAATGTGTGAGTCTACAACAGTCACATCAAAGGATTAGATTAATTAATAAAGATTAAAGGATAAAGATAATATTGAATACTATTTTATATTATTGCATAAATGATATAATAA[T/C]GACAACGTTATTTTACGTTTGATTGTTTGATTTCTATATTTGAATACTGTTAGACTCCTCATTAATTGTAAAGCACTGTTCATTTAACCTTTATTTTTGTACTGTTGTATTTAAAAATGCTTGTAATTGATTATATTTTATTTTATGTCA
zSNP18499667	zK96I8	107362			10	37.05			10	150.74	GGGCTGAACAATATATCAGTTAAGCATTGATATCATAATGTGTGAGTCTACAACAGTCACATCAAAGGATTAGATTAATTAATAAAGATTAAAGGATAAAGATAATATTGAATACTATTTTATATTATTGCATAAATGATATAATAACGA[A/C]AACGTTATTTTACGTTTGATTGTTTGATTTCTATATTTGAATACTGTTAGACTCCTCATTAATTGTAAAGCACTGTTCATTTAACCTTTATTTTTGTACTGTTGTATTTAAAAATGCTTGTAATTGATTATATTTTATTTTATGTCAGAT
zSNP18499676	zK96I8	107473			10	37.05			10	150.74	ATACTATTTTATATTATTGCATAAATGATATAATAACGACAACGTTATTTTACGTTTGATTGTTTGATTTCTATATTTGAATACTGTTAGACTCCTCATTAATTGTAAAGCACTGTTCATTTAACCTTTATTTTTGTACTGTTGTATTTA[A/G]AAATGCTTGTAATTGATTATATTTTATTTTATGTCAGATTTTTCAACATCATGCAGCCCTACATTCCTTTATCTTGTTATTTTTTGGGGGGAGCATAACATAAAACAACCAACAAAACCTCTTTGATAACCCTTGAATTATTACACCCAC
zSNP18499677	zK96I8	107477			10	37.05			10	150.74	TATTTTATATTATTGCATAAATGATATAATAACGACAACGTTATTTTACGTTTGATTGTTTGATTTCTATATTTGAATACTGTTAGACTCCTCATTAATTGTAAAGCACTGTTCATTTAACCTTTATTTTTGTACTGTTGTATTTAAAAA[T/C]GCTTGTAATTGATTATATTTTATTTTATGTCAGATTTTTCAACATCATGCAGCCCTACATTCCTTTATCTTGTTATTTTTTGGGGGGAGCATAACATAAAACAACCAACAAAACCTCTTTGATAACCCTTGAATTATTACACCCACAATT
zSNP18499674	zK96I8	107461			10	37.05			10	150.74	AGATAATATTGAATACTATTTTATATTATTGCATAAATGATATAATAACGACAACGTTATTTTACGTTTGATTGTTTGATTTCTATATTTGAATACTGTTAGACTCCTCATTAATTGTAAAGCACTGTTCATTTAACCTTTATTTTTGTA[T/C]TGTTGTATTTAAAAATGCTTGTAATTGATTATATTTTATTTTATGTCAGATTTTTCAACATCATGCAGCCCTACATTCCTTTATCTTGTTATTTTTTGGGGGGAGCATAACATAAAACAACCAACAAAACCTCTTTGATAACCCTTGAAT
zSNP18499675	zK96I8	107466			10	37.05			10	150.74	ATATTGAATACTATTTTATATTATTGCATAAATGATATAATAACGACAACGTTATTTTACGTTTGATTGTTTGATTTCTATATTTGAATACTGTTAGACTCCTCATTAATTGTAAAGCACTGTTCATTTAACCTTTATTTTTGTACTGTT[C/G]TATTTAAAAATGCTTGTAATTGATTATATTTTATTTTATGTCAGATTTTTCAACATCATGCAGCCCTACATTCCTTTATCTTGTTATTTTTTGGGGGGAGCATAACATAAAACAACCAACAAAACCTCTTTGATAACCCTTGAATTATTA
zSNP18499585	zK96I8	105772			10	37.05			10	150.74	TGGCATTTCTTAAAAAAATATCTCTGAGTCTGAAATTAGGCAAATTTTTCACAACCTCAGTTAATATAAAAATATCAAGGTAATATTTCACAGAATATTCTTTACATTGTGTTGACTGATCTTATGCTGAAAATAGTTACACAATCAGAT[A/T]CACAAAGCATATGGTACATTTCGGTCTAAACAGCTTCCAAATGTATTTTGCATGATAGGGGCCTATTAATGTTGATTTAAAGTTATTTGAATGTAACTAAATACAGGATTTACATTTGTGTTCATGAAAGGTGGAAGTTCACTTTCATCC
zSNP18499528	zK96I8	104033			10	37.05			10	150.74	ATCCTAAACAAATTGATTGTCAAACCGTCTGAACAGTGAGTCGCTGAATGTTTTTGCTGCTGACTTCACTGATCTCTCTGGCTTTTAGATTGACAGTGCAGCAAATGGTCGCTCTGTGGTCCACAGAAGCTCATTTCATCCGGGATCCCG[T/G]GATGGGGTGCCTGAAACTGCGATGACCCTCCAGCACAGCCAAATCTATCAAATGATGACCCAATGTTGACTACAGTAACCGAATTACAGTAACGATGGTCAGAGGCCGTATGTTTGTGTGTGTAAAAGAATGACGCTGTTCGATGACGTT
zSNP18499542	zK96I8	104222			10	37.05			10	150.74	CCAAATCTATCAAATGATGACCCAATGTTGACTACAGTAACCGAATTACAGTAACGATGGTCAGAGGCCGTATGTTTGTGTGTGTAAAAGAATGACGCTGTTCGATGACGTTGAGTCACCGCAGCGTCGCTATTTTGCTCAATTTCCATG[A/T]GTAATACAGTCCCTAATACAGTTTCATACTTTCGTTTTTCCTGAACCATATAAAGGACGTGCTTGTTTTGATAACCACATTACACGCTAATAAGAGTCACGTCAAGTGAATTACACAAGCAAAACGTTACAATAAGATGATAAAAACAAC
zSNP18499514	zK96I8	103812			10	37.05			10	150.74	ATTGTGGTAAGTAGCTAAATAATAAAGTCATTTTCAATAGCAAATGATTCACATTTTGAACCGATTCAAAAGAATCGAATTGTGCTAGTGAATCATGACAGCAGGAACGTTTAAGAAGCCCATCGACCAATTAGAAACTGGCTCGTGTTG[T/C]GCTACCTGTTTTGTATTGGCCGCCTCCGGTTTATTCAAATACAGTATTAAAATGGTTCGCCTGTAAGCAAATCCTAAACAAATTGATTGTCAAACCGTCTGAACAGTGAGTCGCTGAATGTTTTTGCTGCTGACTTCACTGATCTCTCTG
zSNP18499515	zK96I8	103840			10	37.05			10	150.74	CATTTTCAATAGCAAATGATTCACATTTTGAACCGATTCAAAAGAATCGAATTGTGCTAGTGAATCATGACAGCAGGAACGTTTAAGAAGCCCATCGACCAATTAGAAACTGGCTCGTGTTGTGCTACCTGTTTTGTATTGGCCGCCTCC[A/G]GTTTATTCAAATACAGTATTAAAATGGTTCGCCTGTAAGCAAATCCTAAACAAATTGATTGTCAAACCGTCTGAACAGTGAGTCGCTGAATGTTTTTGCTGCTGACTTCACTGATCTCTCTGGCTTTTAGATTGACAGTGCAGCAAATGG
zSNP18499563	zK96I8	105385			10	37.05			10	150.74	GTAAAGCATTTGCTTTCTTATATGAATTCACAACTAAACATAATAAATGAACTGTTTTGTTTTTAAAACTAAATCTTTTCTCATTTGACTGCTGGACTCATCCATGATTGAAGATGGGGGACACATTTGCGCGAATGGAATAATTACTTT[A/C]TAATTCAACTTTTTAATCCCTCGCAGTACAAAACATGATAGAAAACAATGTTATATATGATTTATAGGTATAATTTTTACATCTATGTATTTATTTAGGGGCCCTCAGATTTCCCGGGGCCATAAGCAGGTCACTTACCTTGTTTATTGG
zSNP18499564	zK96I8	105391			10	37.05			10	150.74	CATTTGCTTTCTTATATGAATTCACAACTAAACATAATAAATGAACTGTTTTGTTTTTAAAACTAAATCTTTTCTCATTTGACTGCTGGACTCATCCATGATTGAAGATGGGGGACACATTTGCGCGAATGGAATAATTACTTTCTAATT[A/C]AACTTTTTAATCCCTCGCAGTACAAAACATGATAGAAAACAATGTTATATATGATTTATAGGTATAATTTTTACATCTATGTATTTATTTAGGGGCCCTCAGATTTCCCGGGGCCATAAGCAGGTCACTTACCTTGTTTATTGGTTAAAC
zSNP18499549	zK96I8	104282			10	37.05			10	150.74	TCAGAGGCCGTATGTTTGTGTGTGTAAAAGAATGACGCTGTTCGATGACGTTGAGTCACCGCAGCGTCGCTATTTTGCTCAATTTCCATGAGTAATACAGTCCCTAATACAGTTTCATACTTTCGTTTTTCCTGAACCATATAAAGGACG[T/C]GCTTGTTTTGATAACCACATTACACGCTAATAAGAGTCACGTCAAGTGAATTACACAAGCAAAACGTTACAATAAGATGATAAAAACAACCTCGCGCAGCCGTTTAGCGGAAAAAAAGAAACAACCACAGTGTCTAACTCATTAACAGCT
zSNP18499562	zK96I8	104721			10	37.05			10	150.74	CGTCTGTTCTGTTCATTCTGTGCGCAGCTCAAAGGTGACCATCCGGCACGTGGACTGTCCGTTTACAAAGAAACCTGGAGCTGAGGCTTATTTCATGCATTAGCAATGAATTTTATACATAGAAGCCAACTCTTTCTTAATAAATGATAC[A/G]GCATATGTGACTGTGTAATATAGCCTACTGTCACATTTATATCTCGTAACCCAGAAAGACGTAGGGATTTGATATTTTTTAATATAGATATTTATCAATTATATATGTATTCCCTTTTTCTACACTGAAAAAAGTGTTGCATGCAGAACT
zSNP18499502	zK96I8	103685			10	37.05			10	150.74	ACAAGTTTGTCATCTCTGGAAGTTTTGGTTTCATATGATAACTGAAGGGAGAATAAATCTCAGATTTCACTAAAAATATAAAAATTTGTGTTCAAAATAAAAACTAAAGTTATAGGAGTTTAACAACATTGTGGTAAGTAGCTAAATAAT[A/G]AAGTCATTTTCAATAGCAAATGATTCACATTTTGAACCGATTCAAAAGAATCGAATTGTGCTAGTGAATCATGACAGCAGGAACGTTTAAGAAGCCCATCGACCAATTAGAAACTGGCTCGTGTTGTGCTACCTGTTTTGTATTGGCCGC
zSNP18499494	zK96I8	103494			10	37.05			10	150.74	GTGATCCACTTCAAATGTTGACTATTCACCCAGAATACTGGTGATTTAAAATTGCATAGATAGAAAAAATATATACGTCCATATAAATCTACCATTTTAATCCAAGTTTATATGAATTAAGGCATAAATGAAATCTGTTATATAAGGTGA[T/G]GGTGTTTAAGAAAATAAAATGCATAAAATGCTCAATTCATACAAGTTTGTCATCTCTGGAAGTTTTGGTTTCATATGATAACTGAAGGGAGAATAAATCTCAGATTTCACTAAAAATATAAAAATTTGTGTTCAAAATAAAAACTAAAGT
zSNP18499495	zK96I8	103543			10	37.05			10	150.74	AATTGCATAGATAGAAAAAATATATACGTCCATATAAATCTACCATTTTAATCCAAGTTTATATGAATTAAGGCATAAATGAAATCTGTTATATAAGGTGATGGTGTTTAAGAAAATAAAATGCATAAAATGCTCAATTCATACAAGTTT[A/G]TCATCTCTGGAAGTTTTGGTTTCATATGATAACTGAAGGGAGAATAAATCTCAGATTTCACTAAAAATATAAAAATTTGTGTTCAAAATAAAAACTAAAGTTATAGGAGTTTAACAACATTGTGGTAAGTAGCTAAATAATAAAGTCATT
zSNP18499487	zK96I8	102888			10	37.05			10	150.74	ATTCCAGAAAATGACTGTTGGCCAATCATGTTTTTAGTTTTTGCGTCAGGGTAAACTATTACTAATCAAAAACTTGATTTTGTTACTCTTCTTTAGTTATAACATACACAAAATTCAGACAAGTTTAAATAAATTCCTAGATGACATTTT[T/C]TTTTTTTGGTATTACATTGTTATAACACTATACATGGTACTTCTTTGGAACGTATTGTTAAAATGTTATTTTGTAATAATTGTGTATATTTTAATAATTTCATTTTTCTGTGTATTTATTATATAGACTAGAATAATTGCCTTTTTTATT
zSNP18499489	zK96I8	102945			10	37.05			10	150.74	ATTACTAATCAAAAACTTGATTTTGTTACTCTTCTTTAGTTATAACATACACAAAATTCAGACAAGTTTAAATAAATTCCTAGATGACATTTTTTTTTTTTGGTATTACATTGTTATAACACTATACATGGTACTTCTTTGGAACGTATT[A/G]TTAAAATGTTATTTTGTAATAATTGTGTATATTTTAATAATTTCATTTTTCTGTGTATTTATTATATAGACTAGAATAATTGCCTTTTTTATTTTATACCATGTTTTCAAAAAATGGCTCTTTATCAGTATTAGAGAAGTTAGCCTACTT
zSNP18499499	zK96I8	103636			10	37.05			10	150.74	TAAGGTGATGGTGTTTAAGAAAATAAAATGCATAAAATGCTCAATTCATACAAGTTTGTCATCTCTGGAAGTTTTGGTTTCATATGATAACTGAAGGGAGAATAAATCTCAGATTTCACTAAAAATATAAAAATTTGTGTTCAAAATAAA[A/C]ACTAAAGTTATAGGAGTTTAACAACATTGTGGTAAGTAGCTAAATAATAAAGTCATTTTCAATAGCAAATGATTCACATTTTGAACCGATTCAAAAGAATCGAATTGTGCTAGTGAATCATGACAGCAGGAACGTTTAAGAAGCCCATCG
zSNP18499501	zK96I8	103664			10	37.05			10	150.74	TGCATAAAATGCTCAATTCATACAAGTTTGTCATCTCTGGAAGTTTTGGTTTCATATGATAACTGAAGGGAGAATAAATCTCAGATTTCACTAAAAATATAAAAATTTGTGTTCAAAATAAAAACTAAAGTTATAGGAGTTTAACAACAT[T/G]GTGGTAAGTAGCTAAATAATAAAGTCATTTTCAATAGCAAATGATTCACATTTTGAACCGATTCAAAAGAATCGAATTGTGCTAGTGAATCATGACAGCAGGAACGTTTAAGAAGCCCATCGACCAATTAGAAACTGGCTCGTGTTGTGC
zSNP18499497	zK96I8	103614			10	37.05			10	150.74	GGCATAAATGAAATCTGTTATATAAGGTGATGGTGTTTAAGAAAATAAAATGCATAAAATGCTCAATTCATACAAGTTTGTCATCTCTGGAAGTTTTGGTTTCATATGATAACTGAAGGGAGAATAAATCTCAGATTTCACTAAAAATAT[A/T]AAAATTTGTGTTCAAAATAAAAACTAAAGTTATAGGAGTTTAACAACATTGTGGTAAGTAGCTAAATAATAAAGTCATTTTCAATAGCAAATGATTCACATTTTGAACCGATTCAAAAGAATCGAATTGTGCTAGTGAATCATGACAGCA
zSNP18499498	zK96I8	103635			10	37.05			10	150.74	ATAAGGTGATGGTGTTTAAGAAAATAAAATGCATAAAATGCTCAATTCATACAAGTTTGTCATCTCTGGAAGTTTTGGTTTCATATGATAACTGAAGGGAGAATAAATCTCAGATTTCACTAAAAATATAAAAATTTGTGTTCAAAATAA[A/G]AACTAAAGTTATAGGAGTTTAACAACATTGTGGTAAGTAGCTAAATAATAAAGTCATTTTCAATAGCAAATGATTCACATTTTGAACCGATTCAAAAGAATCGAATTGTGCTAGTGAATCATGACAGCAGGAACGTTTAAGAAGCCCATC
zSNP18499565	zK96I8	105410			10	37.05			10	150.74	ATTCACAACTAAACATAATAAATGAACTGTTTTGTTTTTAAAACTAAATCTTTTCTCATTTGACTGCTGGACTCATCCATGATTGAAGATGGGGGACACATTTGCGCGAATGGAATAATTACTTTCTAATTCAACTTTTTAATCCCTCGC[A/T]GTACAAAACATGATAGAAAACAATGTTATATATGATTTATAGGTATAATTTTTACATCTATGTATTTATTTAGGGGCCCTCAGATTTCCCGGGGCCATAAGCAGGTCACTTACCTTGTTTATTGGTTAAACCCACCCCTGGATGTGGCCC
zSNP18499578	zK96I8	105624			10	37.05			10	150.74	ATTTATTTAGGGGCCCTCAGATTTCCCGGGGCCATAAGCAGGTCACTTACCTTGTTTATTGGTTAAACCCACCCCTGGATGTGGCCCTTTAGTTTGGTATATGGCACATTGGATAATTATAATTCATTTTTAAATATAAGCTTTACACTG[A/G]CATTTCTTAAAAAAATATCTCTGAGTCTGAAATTAGGCAAATTTTTCACAACCTCAGTTAATATAAAAATATCAAGGTAATATTTCACAGAATATTCTTTACATTGTGTTGACTGATCTTATGCTGAAAATAGTTACACAATCAGATACA
zSNP18499579	zK96I8	105633			10	37.05			10	150.74	GGGGCCCTCAGATTTCCCGGGGCCATAAGCAGGTCACTTACCTTGTTTATTGGTTAAACCCACCCCTGGATGTGGCCCTTTAGTTTGGTATATGGCACATTGGATAATTATAATTCATTTTTAAATATAAGCTTTACACTGGCATTTCTT[A/T]AAAAAATATCTCTGAGTCTGAAATTAGGCAAATTTTTCACAACCTCAGTTAATATAAAAATATCAAGGTAATATTTCACAGAATATTCTTTACATTGTGTTGACTGATCTTATGCTGAAAATAGTTACACAATCAGATACACAAAGCATA
zSNP18499576	zK96I8	105557			10	37.05			10	150.74	CGCAGTACAAAACATGATAGAAAACAATGTTATATATGATTTATAGGTATAATTTTTACATCTATGTATTTATTTAGGGGCCCTCAGATTTCCCGGGGCCATAAGCAGGTCACTTACCTTGTTTATTGGTTAAACCCACCCCTGGATGTG[C/G]CCCTTTAGTTTGGTATATGGCACATTGGATAATTATAATTCATTTTTAAATATAAGCTTTACACTGGCATTTCTTAAAAAAATATCTCTGAGTCTGAAATTAGGCAAATTTTTCACAACCTCAGTTAATATAAAAATATCAAGGTAATAT
zSNP18499577	zK96I8	105618			10	37.05			10	150.74	CTATGTATTTATTTAGGGGCCCTCAGATTTCCCGGGGCCATAAGCAGGTCACTTACCTTGTTTATTGGTTAAACCCACCCCTGGATGTGGCCCTTTAGTTTGGTATATGGCACATTGGATAATTATAATTCATTTTTAAATATAAGCTTT[A/G]CACTGGCATTTCTTAAAAAAATATCTCTGAGTCTGAAATTAGGCAAATTTTTCACAACCTCAGTTAATATAAAAATATCAAGGTAATATTTCACAGAATATTCTTTACATTGTGTTGACTGATCTTATGCTGAAAATAGTTACACAATCA
zSNP18499583	zK96I8	105742			10	37.05			10	150.74	ATAATTCATTTTTAAATATAAGCTTTACACTGGCATTTCTTAAAAAAATATCTCTGAGTCTGAAATTAGGCAAATTTTTCACAACCTCAGTTAATATAAAAATATCAAGGTAATATTTCACAGAATATTCTTTACATTGTGTTGACTGAT[T/C]TTATGCTGAAAATAGTTACACAATCAGATACACAAAGCATATGGTACATTTCGGTCTAAACAGCTTCCAAATGTATTTTGCATGATAGGGGCCTATTAATGTTGATTTAAAGTTATTTGAATGTAACTAAATACAGGATTTACATTTGTG
zSNP18499584	zK96I8	105769			10	37.05			10	150.74	CACTGGCATTTCTTAAAAAAATATCTCTGAGTCTGAAATTAGGCAAATTTTTCACAACCTCAGTTAATATAAAAATATCAAGGTAATATTTCACAGAATATTCTTTACATTGTGTTGACTGATCTTATGCTGAAAATAGTTACACAATCA[C/G]ATACACAAAGCATATGGTACATTTCGGTCTAAACAGCTTCCAAATGTATTTTGCATGATAGGGGCCTATTAATGTTGATTTAAAGTTATTTGAATGTAACTAAATACAGGATTTACATTTGTGTTCATGAAAGGTGGAAGTTCACTTTCA
zSNP18499580	zK96I8	105643			10	37.05			10	150.74	GATTTCCCGGGGCCATAAGCAGGTCACTTACCTTGTTTATTGGTTAAACCCACCCCTGGATGTGGCCCTTTAGTTTGGTATATGGCACATTGGATAATTATAATTCATTTTTAAATATAAGCTTTACACTGGCATTTCTTAAAAAAATAT[A/C]TCTGAGTCTGAAATTAGGCAAATTTTTCACAACCTCAGTTAATATAAAAATATCAAGGTAATATTTCACAGAATATTCTTTACATTGTGTTGACTGATCTTATGCTGAAAATAGTTACACAATCAGATACACAAAGCATATGGTACATTT
zSNP18499581	zK96I8	105653			10	37.05			10	150.74	GGCCATAAGCAGGTCACTTACCTTGTTTATTGGTTAAACCCACCCCTGGATGTGGCCCTTTAGTTTGGTATATGGCACATTGGATAATTATAATTCATTTTTAAATATAAGCTTTACACTGGCATTTCTTAAAAAAATATCTCTGAGTCT[A/G]AAATTAGGCAAATTTTTCACAACCTCAGTTAATATAAAAATATCAAGGTAATATTTCACAGAATATTCTTTACATTGTGTTGACTGATCTTATGCTGAAAATAGTTACACAATCAGATACACAAAGCATATGGTACATTTCGGTCTAAAC
zSNP18499574	zK96I8	105513			10	37.05			10	150.74	GCGCGAATGGAATAATTACTTTCTAATTCAACTTTTTAATCCCTCGCAGTACAAAACATGATAGAAAACAATGTTATATATGATTTATAGGTATAATTTTTACATCTATGTATTTATTTAGGGGCCCTCAGATTTCCCGGGGCCATAAGC[-/A]GGTCACTTACCTTGTTTATTGGTTAAACCCACCCCTGGATGTGGCCCTTTAGTTTGGTATATGGCACATTGGATAATTATAATTCATTTTTAAATATAAGCTTTACACTGGCATTTCTTAAAAAAATATCTCTGAGTCTGAAATTAGGCA
zSNP18499568	zK96I8	105462			10	37.05			10	150.74	TTCTCATTTGACTGCTGGACTCATCCATGATTGAAGATGGGGGACACATTTGCGCGAATGGAATAATTACTTTCTAATTCAACTTTTTAATCCCTCGCAGTACAAAACATGATAGAAAACAATGTTATATATGATTTATAGGTATAATTT[A/T]TACATCTATGTATTTATTTAGGGGCCCTCAGATTTCCCGGGGCCATAAGCAGGTCACTTACCTTGTTTATTGGTTAAACCCACCCCTGGATGTGGCCCTTTAGTTTGGTATATGGCACATTGGATAATTATAATTCATTTTTAAATATAA
zSNP18499569	zK96I8	105469			10	37.05			10	150.74	TTGACTGCTGGACTCATCCATGATTGAAGATGGGGGACACATTTGCGCGAATGGAATAATTACTTTCTAATTCAACTTTTTAATCCCTCGCAGTACAAAACATGATAGAAAACAATGTTATATATGATTTATAGGTATAATTTTTACATC[T/C]ATGTATTTATTTAGGGGCCCTCAGATTTCCCGGGGCCATAAGCAGGTCACTTACCTTGTTTATTGGTTAAACCCACCCCTGGATGTGGCCCTTTAGTTTGGTATATGGCACATTGGATAATTATAATTCATTTTTAAATATAAGCTTTAC
zSNP18499566	zK96I8	105445			10	37.05			10	150.74	TTTTAAAACTAAATCTTTTCTCATTTGACTGCTGGACTCATCCATGATTGAAGATGGGGGACACATTTGCGCGAATGGAATAATTACTTTCTAATTCAACTTTTTAATCCCTCGCAGTACAAAACATGATAGAAAACAATGTTATATATG[A/C]TTTATAGGTATAATTTTTACATCTATGTATTTATTTAGGGGCCCTCAGATTTCCCGGGGCCATAAGCAGGTCACTTACCTTGTTTATTGGTTAAACCCACCCCTGGATGTGGCCCTTTAGTTTGGTATATGGCACATTGGATAATTATAA
zSNP18499567	zK96I8	105457			10	37.05			10	150.74	ATCTTTTCTCATTTGACTGCTGGACTCATCCATGATTGAAGATGGGGGACACATTTGCGCGAATGGAATAATTACTTTCTAATTCAACTTTTTAATCCCTCGCAGTACAAAACATGATAGAAAACAATGTTATATATGATTTATAGGTAT[A/C]ATTTTTACATCTATGTATTTATTTAGGGGCCCTCAGATTTCCCGGGGCCATAAGCAGGTCACTTACCTTGTTTATTGGTTAAACCCACCCCTGGATGTGGCCCTTTAGTTTGGTATATGGCACATTGGATAATTATAATTCATTTTTAAA
zSNP18499572	zK96I8	105500			10	37.05			10	150.74	GGGGGACACATTTGCGCGAATGGAATAATTACTTTCTAATTCAACTTTTTAATCCCTCGCAGTACAAAACATGATAGAAAACAATGTTATATATGATTTATAGGTATAATTTTTACATCTATGTATTTATTTAGGGGCCCTCAGATTTCC[T/C]GGGGCCATAAGCAGGTCACTTACCTTGTTTATTGGTTAAACCCACCCCTGGATGTGGCCCTTTAGTTTGGTATATGGCACATTGGATAATTATAATTCATTTTTAAATATAAGCTTTACACTGGCATTTCTTAAAAAAATATCTCTGAGT
zSNP18499573	zK96I8	105505			10	37.05			10	150.74	ACACATTTGCGCGAATGGAATAATTACTTTCTAATTCAACTTTTTAATCCCTCGCAGTACAAAACATGATAGAAAACAATGTTATATATGATTTATAGGTATAATTTTTACATCTATGTATTTATTTAGGGGCCCTCAGATTTCCCGGGG[T/C]CATAAGCAGGTCACTTACCTTGTTTATTGGTTAAACCCACCCCTGGATGTGGCCCTTTAGTTTGGTATATGGCACATTGGATAATTATAATTCATTTTTAAATATAAGCTTTACACTGGCATTTCTTAAAAAAATATCTCTGAGTCTGAA
zSNP18499570	zK96I8	105471			10	37.05			10	150.74	GACTGCTGGACTCATCCATGATTGAAGATGGGGGACACATTTGCGCGAATGGAATAATTACTTTCTAATTCAACTTTTTAATCCCTCGCAGTACAAAACATGATAGAAAACAATGTTATATATGATTTATAGGTATAATTTTTACATCTA[T/G]GTATTTATTTAGGGGCCCTCAGATTTCCCGGGGCCATAAGCAGGTCACTTACCTTGTTTATTGGTTAAACCCACCCCTGGATGTGGCCCTTTAGTTTGGTATATGGCACATTGGATAATTATAATTCATTTTTAAATATAAGCTTTACAC
zSNP18499571	zK96I8	105482			10	37.05			10	150.74	TCATCCATGATTGAAGATGGGGGACACATTTGCGCGAATGGAATAATTACTTTCTAATTCAACTTTTTAATCCCTCGCAGTACAAAACATGATAGAAAACAATGTTATATATGATTTATAGGTATAATTTTTACATCTATGTATTTATTT[A/G]GGGGCCCTCAGATTTCCCGGGGCCATAAGCAGGTCACTTACCTTGTTTATTGGTTAAACCCACCCCTGGATGTGGCCCTTTAGTTTGGTATATGGCACATTGGATAATTATAATTCATTTTTAAATATAAGCTTTACACTGGCATTTCTT
zSNP18499833	zK96I8	109293			10	37.05			10	150.74	AGATGGGCTGGTAGGTCTCCACCTCCTTACCTGTTAAATTCCGGACACAATGTGTTAGGTGACGTAATGGGATAACAGCCTGCTGTTTAGAGTACACTCAGTGGCCATTTTATTAGGTACAACTGCCATTTACGGTGTTGTATCAAAGTT[T/G]TTGACTCTTTCAAAGCATAAAAACGTGTAATGTGTTTGCAGATATTTAATAAACATGCTTAATGAGCATACCTGTTAATTTGAAAAACAATGCTAAATTCAGTTATTCTCCTTTGAAAATATGTCTACACTGCCAGATTACTCAATTATA
zSNP18500323	zK96I8	127778			10	37.05			10	150.74	GCAGCCTTTTGTTATTTTATGGAGAAAACAAGCTCTTAACGCAACCAATTTTATTTTAAATTTGGAGGAAATGTTATCAGTGGTTTACAGATTAATTTACAGAACAATTATCTTGTAATCAAACCTAAATTTAAATCTTATAAATCGTCA[A/G]TCCAGAGAAAATAATTTAGAATTTTTGTCTATGACTCTAAATTATTTGTCATTTTTTATGTGTCAGATGGTCAGTGATTGCCATTGACTATCGTATGATTAGTGTATAAACCTGTGCTGTGAGTGATTGTCCGCAGGCACTGTGATGAAG
zSNP18500324	zK96I8	127791			10	37.05			10	150.74	ATTTTATGGAGAAAACAAGCTCTTAACGCAACCAATTTTATTTTAAATTTGGAGGAAATGTTATCAGTGGTTTACAGATTAATTTACAGAACAATTATCTTGTAATCAAACCTAAATTTAAATCTTATAAATCGTCAATCCAGAGAAAAT[A/C]ATTTAGAATTTTTGTCTATGACTCTAAATTATTTGTCATTTTTTATGTGTCAGATGGTCAGTGATTGCCATTGACTATCGTATGATTAGTGTATAAACCTGTGCTGTGAGTGATTGTCCGCAGGCACTGTGATGAAGGCTGGAGAATCTT
zSNP18500320	zK96I8	127702			10	37.05			10	150.74	TTAACTCATTTGATGCTAAAACATTGATACTGTCCCGTCAAAAAATACATTCAAAATAAATATGTCTGAAAATATGGCAGCCTTTTGTTATTTTATGGAGAAAACAAGCTCTTAACGCAACCAATTTTATTTTAAATTTGGAGGAAATGT[T/C]ATCAGTGGTTTACAGATTAATTTACAGAACAATTATCTTGTAATCAAACCTAAATTTAAATCTTATAAATCGTCAATCCAGAGAAAATAATTTAGAATTTTTGTCTATGACTCTAAATTATTTGTCATTTTTTATGTGTCAGATGGTCAG
zSNP18500321	zK96I8	127708			10	37.05			10	150.74	CATTTGATGCTAAAACATTGATACTGTCCCGTCAAAAAATACATTCAAAATAAATATGTCTGAAAATATGGCAGCCTTTTGTTATTTTATGGAGAAAACAAGCTCTTAACGCAACCAATTTTATTTTAAATTTGGAGGAAATGTTATCAG[A/T]GGTTTACAGATTAATTTACAGAACAATTATCTTGTAATCAAACCTAAATTTAAATCTTATAAATCGTCAATCCAGAGAAAATAATTTAGAATTTTTGTCTATGACTCTAAATTATTTGTCATTTTTTATGTGTCAGATGGTCAGTGATTG
zSNP18500327	zK96I8	127820			10	37.05			10	150.74	AACCAATTTTATTTTAAATTTGGAGGAAATGTTATCAGTGGTTTACAGATTAATTTACAGAACAATTATCTTGTAATCAAACCTAAATTTAAATCTTATAAATCGTCAATCCAGAGAAAATAATTTAGAATTTTTGTCTATGACTCTAAA[T/C]TATTTGTCATTTTTTATGTGTCAGATGGTCAGTGATTGCCATTGACTATCGTATGATTAGTGTATAAACCTGTGCTGTGAGTGATTGTCCGCAGGCACTGTGATGAAGGCTGGAGAATCTTCCATGGCATCAAAGAACTCTATGTCTTCA
zSNP18500329	zK96I8	128074			10	37.05			10	150.74	TGAAGGCTGGAGAATCTTCCATGGCATCAAAGAACTCTATGTCTTCATTCTCTTCACTGGATTCTCCCTCCAGTGTTCCCTCTGCTGCTTCTGAAGGAAGAAAAAAGACGCATTTATTGATGGGTCAGCATTTACCTGCTTTAGTGAGTA[T/C]TGCAATTAAAGTCTGACCTAAATTAAGATCCACATGCCCCTCGTATTTAGTATGTACACAATTTATATTGATTCGCATTTGAAAACTTTTAAAATTAAAATAATTTATTCCTAGATTTTATCATTGCCCAGTACATTGTAAATACAGAAT
zSNP18500325	zK96I8	127797			10	37.05			10	150.74	TGGAGAAAACAAGCTCTTAACGCAACCAATTTTATTTTAAATTTGGAGGAAATGTTATCAGTGGTTTACAGATTAATTTACAGAACAATTATCTTGTAATCAAACCTAAATTTAAATCTTATAAATCGTCAATCCAGAGAAAATAATTTA[A/G]AATTTTTGTCTATGACTCTAAATTATTTGTCATTTTTTATGTGTCAGATGGTCAGTGATTGCCATTGACTATCGTATGATTAGTGTATAAACCTGTGCTGTGAGTGATTGTCCGCAGGCACTGTGATGAAGGCTGGAGAATCTTCCATGG
zSNP18500326	zK96I8	127798			10	37.05			10	150.74	GGAGAAAACAAGCTCTTAACGCAACCAATTTTATTTTAAATTTGGAGGAAATGTTATCAGTGGTTTACAGATTAATTTACAGAACAATTATCTTGTAATCAAACCTAAATTTAAATCTTATAAATCGTCAATCCAGAGAAAATAATTTAG[A/C]ATTTTTGTCTATGACTCTAAATTATTTGTCATTTTTTATGTGTCAGATGGTCAGTGATTGCCATTGACTATCGTATGATTAGTGTATAAACCTGTGCTGTGAGTGATTGTCCGCAGGCACTGTGATGAAGGCTGGAGAATCTTCCATGGC
zSNP18500313	zK96I8	127599			10	37.05			10	150.74	TTATTTATATTTGTTTTCTTCTGTAAAGGTCTGAGAACATTTTATCCAAATTTCAATCAAAATGTTGCCACTTAAAGTTTGTATTTGTACAATATTGAAATATTTAACTCATTTGATGCTAAAACATTGATACTGTCCCGTCAAAAAATA[A/C]ATTCAAAATAAATATGTCTGAAAATATGGCAGCCTTTTGTTATTTTATGGAGAAAACAAGCTCTTAACGCAACCAATTTTATTTTAAATTTGGAGGAAATGTTATCAGTGGTTTACAGATTAATTTACAGAACAATTATCTTGTAATCAA
zSNP18500303	zK96I8	127422			10	37.05			10	150.74	AAATATCATCTGCCTGTTACTGTACACATGCAATGTGCAAACAACACTAGAAAGAAGATCATGCATTATTCAGACATAAGGTAGGTAAATACCCACACACGCACATAAATGAGAAAACAACTTGGCAATTCACTCTGGAGTTGCTGGATT[T/C]ATTACAATCAGTATGTATTTAAGAATTTATTTATATTTGTTTTCTTCTGTAAAGGTCTGAGAACATTTTATCCAAATTTCAATCAAAATGTTGCCACTTAAAGTTTGTATTTGTACAATATTGAAATATTTAACTCATTTGATGCTAAAA
zSNP18500304	zK96I8	127443			10	37.05			10	150.74	GTACACATGCAATGTGCAAACAACACTAGAAAGAAGATCATGCATTATTCAGACATAAGGTAGGTAAATACCCACACACGCACATAAATGAGAAAACAACTTGGCAATTCACTCTGGAGTTGCTGGATTCATTACAATCAGTATGTATTT[A/G]AGAATTTATTTATATTTGTTTTCTTCTGTAAAGGTCTGAGAACATTTTATCCAAATTTCAATCAAAATGTTGCCACTTAAAGTTTGTATTTGTACAATATTGAAATATTTAACTCATTTGATGCTAAAACATTGATACTGTCCCGTCAAA
zSNP18500153	zK96I8	120174			10	37.05			10	150.74	TATTAAAACAAGCATGGCTTTCCTTTAGTTTCCAGTGTTACTCAGTCTTCTGAAATCCTTCTAACATTTTTATTAATTTAATTTAAAAAATAATAATATTTACATGCATTATGTATTATATTAAATGTATTTATGAAATGCTATGTTAAT[A/G]ATATGTATGTTTGTAACTGTAAATGCAATGTAATTATGATGTCAGAGTCAATAAAACATAAAAAAATGTAATATTAATAGTCCAATTTGGAATATATATATATATATATATATATATATATATATTAGGTAAACAACTGGTTATTCTAGT
zSNP18500302	zK96I8	127411			10	37.05			10	150.74	ACACAAGGGTGAAATATCATCTGCCTGTTACTGTACACATGCAATGTGCAAACAACACTAGAAAGAAGATCATGCATTATTCAGACATAAGGTAGGTAAATACCCACACACGCACATAAATGAGAAAACAACTTGGCAATTCACTCTGGA[T/G]TTGCTGGATTCATTACAATCAGTATGTATTTAAGAATTTATTTATATTTGTTTTCTTCTGTAAAGGTCTGAGAACATTTTATCCAAATTTCAATCAAAATGTTGCCACTTAAAGTTTGTATTTGTACAATATTGAAATATTTAACTCATT
zSNP18500307	zK96I8	127487			10	37.05			10	150.74	TTATTCAGACATAAGGTAGGTAAATACCCACACACGCACATAAATGAGAAAACAACTTGGCAATTCACTCTGGAGTTGCTGGATTCATTACAATCAGTATGTATTTAAGAATTTATTTATATTTGTTTTCTTCTGTAAAGGTCTGAGAAC[A/T]TTTTATCCAAATTTCAATCAAAATGTTGCCACTTAAAGTTTGTATTTGTACAATATTGAAATATTTAACTCATTTGATGCTAAAACATTGATACTGTCCCGTCAAAAAATACATTCAAAATAAATATGTCTGAAAATATGGCAGCCTTTT
zSNP18500311	zK96I8	127587			10	37.05			10	150.74	GTATTTAAGAATTTATTTATATTTGTTTTCTTCTGTAAAGGTCTGAGAACATTTTATCCAAATTTCAATCAAAATGTTGCCACTTAAAGTTTGTATTTGTACAATATTGAAATATTTAACTCATTTGATGCTAAAACATTGATACTGTCC[T/C]GTCAAAAAATACATTCAAAATAAATATGTCTGAAAATATGGCAGCCTTTTGTTATTTTATGGAGAAAACAAGCTCTTAACGCAACCAATTTTATTTTAAATTTGGAGGAAATGTTATCAGTGGTTTACAGATTAATTTACAGAACAATTA
zSNP18500305	zK96I8	127451			10	37.05			10	150.74	GCAATGTGCAAACAACACTAGAAAGAAGATCATGCATTATTCAGACATAAGGTAGGTAAATACCCACACACGCACATAAATGAGAAAACAACTTGGCAATTCACTCTGGAGTTGCTGGATTCATTACAATCAGTATGTATTTAAGAATTT[A/C]TTTATATTTGTTTTCTTCTGTAAAGGTCTGAGAACATTTTATCCAAATTTCAATCAAAATGTTGCCACTTAAAGTTTGTATTTGTACAATATTGAAATATTTAACTCATTTGATGCTAAAACATTGATACTGTCCCGTCAAAAAATACAT
zSNP18500306	zK96I8	127466			10	37.05			10	150.74	CACTAGAAAGAAGATCATGCATTATTCAGACATAAGGTAGGTAAATACCCACACACGCACATAAATGAGAAAACAACTTGGCAATTCACTCTGGAGTTGCTGGATTCATTACAATCAGTATGTATTTAAGAATTTATTTATATTTGTTTT[T/C]TTCTGTAAAGGTCTGAGAACATTTTATCCAAATTTCAATCAAAATGTTGCCACTTAAAGTTTGTATTTGTACAATATTGAAATATTTAACTCATTTGATGCTAAAACATTGATACTGTCCCGTCAAAAAATACATTCAAAATAAATATGT
zSNP18500330	zK96I8	128082			10	37.05			10	150.74	GGAGAATCTTCCATGGCATCAAAGAACTCTATGTCTTCATTCTCTTCACTGGATTCTCCCTCCAGTGTTCCCTCTGCTGCTTCTGAAGGAAGAAAAAAGACGCATTTATTGATGGGTCAGCATTTACCTGCTTTAGTGAGTATTGCAATT[A/T]AAGTCTGACCTAAATTAAGATCCACATGCCCCTCGTATTTAGTATGTACACAATTTATATTGATTCGCATTTGAAAACTTTTAAAATTAAAATAATTTATTCCTAGATTTTATCATTGCCCAGTACATTGTAAATACAGAATGACAGAAA
zSNP18500356	zK96I8	129886			10	37.05			10	150.74	AACCAAAATGCTTGTGCACATAAACACTATTGTAAAACTTCAAAATACTAGAATATATGTCACAAGATCAACTTTTAGGGTTTTTCTTTGGTAGAAATAAAACAGCTTGAACAATCTGTAAACCATCTCAGCAGAAAACAAAGTCTCACG[A/G]TTGTGTGTGCTGGGGGACTCTCTCCAGGCTCTCTCCAGACTGTTGTGCTGTTTGGCTAGCTGCTCAATGGTCTCCTCCAGGTGGTGGCGCTGTTCCCTTTCATACTGCAATGCACGCTGCCACCGCCGGCTGTGTCCCTCTGCTAGATCC
zSNP18500357	zK96I8	129890			10	37.05			10	150.74	AAAATGCTTGTGCACATAAACACTATTGTAAAACTTCAAAATACTAGAATATATGTCACAAGATCAACTTTTAGGGTTTTTCTTTGGTAGAAATAAAACAGCTTGAACAATCTGTAAACCATCTCAGCAGAAAACAAAGTCTCACGATTG[A/T]GTGTGCTGGGGGACTCTCTCCAGGCTCTCTCCAGACTGTTGTGCTGTTTGGCTAGCTGCTCAATGGTCTCCTCCAGGTGGTGGCGCTGTTCCCTTTCATACTGCAATGCACGCTGCCACCGCCGGCTGTGTCCCTCTGCTAGATCCACAA
zSNP18500354	zK96I8	129845			10	37.05			10	150.74	TGATAGGGCCCCTAATTTCTTGCAAAAAAATAACTGAATAAAACCAAAATGCTTGTGCACATAAACACTATTGTAAAACTTCAAAATACTAGAATATATGTCACAAGATCAACTTTTAGGGTTTTTCTTTGGTAGAAATAAAACAGCTTG[A/G]ACAATCTGTAAACCATCTCAGCAGAAAACAAAGTCTCACGATTGTGTGTGCTGGGGGACTCTCTCCAGGCTCTCTCCAGACTGTTGTGCTGTTTGGCTAGCTGCTCAATGGTCTCCTCCAGGTGGTGGCGCTGTTCCCTTTCATACTGCA
zSNP18500355	zK96I8	129849			10	37.05			10	150.74	AGGGCCCCTAATTTCTTGCAAAAAAATAACTGAATAAAACCAAAATGCTTGTGCACATAAACACTATTGTAAAACTTCAAAATACTAGAATATATGTCACAAGATCAACTTTTAGGGTTTTTCTTTGGTAGAAATAAAACAGCTTGAACA[A/T]TCTGTAAACCATCTCAGCAGAAAACAAAGTCTCACGATTGTGTGTGCTGGGGGACTCTCTCCAGGCTCTCTCCAGACTGTTGTGCTGTTTGGCTAGCTGCTCAATGGTCTCCTCCAGGTGGTGGCGCTGTTCCCTTTCATACTGCAATGC
zSNP18500363	zK96I8	130135			10	37.05			10	150.74	TTCATACTGCAATGCACGCTGCCACCGCCGGCTGTGTCCCTCTGCTAGATCCACAAAGTCCTGACAGGCCTGTTACCAAATTTTTTCAAAAATCATTTTATAACCATTATGAAGTCACAACCCCTCCTTTTTATCACTCTCATTTTTTAA[A/G]ATTACAGAGCCTAATTTTGAGTTAAAAGGGTCCCAATATGCCCCTTTTTCGAGTCCCAGGTGTCCCTCAGTGTCTGTGATGTTTCAGCTCACAGTACCTCAAAATCATTATTTACGCAATACTGTAACCTCAGATTAATAAAGAGACGGT
zSNP18500368	zK96I8	130312			10	37.05			10	150.74	AGGGTCCCAATATGCCCCTTTTTCGAGTCCCAGGTGTCCCTCAGTGTCTGTGATGTTTCAGCTCACAGTACCTCAAAATCATTATTTACGCAATACTGTAACCTCAGATTAATAAAGAGACGGTGATTGAATGTTTAAAAATATATTACA[A/T]ATATATTTGCTTATAAATAAACAATTATTTATGTTCCCTTCAAATATTGCTCATGAGAAATTTTATATGTGCTCTCCCCCGTACTGTTAAATGAAATGTAATGGCCATATGGCCATATGAAATCTAGAATTGAGGTCTTTGAGGGAGAAT
zSNP18500358	zK96I8	129955			10	37.05			10	150.74	AACTTTTAGGGTTTTTCTTTGGTAGAAATAAAACAGCTTGAACAATCTGTAAACCATCTCAGCAGAAAACAAAGTCTCACGATTGTGTGTGCTGGGGGACTCTCTCCAGGCTCTCTCCAGACTGTTGTGCTGTTTGGCTAGCTGCTCAAT[T/G]GTCTCCTCCAGGTGGTGGCGCTGTTCCCTTTCATACTGCAATGCACGCTGCCACCGCCGGCTGTGTCCCTCTGCTAGATCCACAAAGTCCTGACAGGCCTGTTACCAAATTTTTTCAAAAATCATTTTATAACCATTATGAAGTCACAAC
zSNP18500362	zK96I8	130078			10	37.05			10	150.74	GTTGTGCTGTTTGGCTAGCTGCTCAATGGTCTCCTCCAGGTGGTGGCGCTGTTCCCTTTCATACTGCAATGCACGCTGCCACCGCCGGCTGTGTCCCTCTGCTAGATCCACAAAGTCCTGACAGGCCTGTTACCAAATTTTTTCAAAAAT[T/C]ATTTTATAACCATTATGAAGTCACAACCCCTCCTTTTTATCACTCTCATTTTTTAAGATTACAGAGCCTAATTTTGAGTTAAAAGGGTCCCAATATGCCCCTTTTTCGAGTCCCAGGTGTCCCTCAGTGTCTGTGATGTTTCAGCTCACA
zSNP18500348	zK96I8	128547			10	37.05			10	150.74	TTGTTTCAACCACAGAATTTAAAAAAATCCAACAACTTAAAAATGTCTAAGCCACAGGCTTTCAGTTTTACATTTTCATACATTTAAGAAAAAAGTTTTATTTTGAGTATTCACGCTGAATAAAGACTTAGGGCTCTATTTTGACGGTCC[A/G]TGCGCAAAACGCAGGGCGCAAACGTGTTTTTGCTAATTTAAGGATGGGAAATCTGCCTTGCGCCGCGGCGCATGGTCTAAAAGGGTTGAGTTTATTTTCTTAATGAGTTATAGGTGTGTTTTGAGAATAAACCAATTATAGTCTCATCTC
zSNP18500336	zK96I8	128259			10	37.05			10	150.74	TGCCCCTCGTATTTAGTATGTACACAATTTATATTGATTCGCATTTGAAAACTTTTAAAATTAAAATAATTTATTCCTAGATTTTATCATTGCCCAGTACATTGTAAATACAGAATGACAGAAACACTTCCACTTCCATTCAAAGATTTG[A/T]AGCCAATTTGGTTTTTAATCTTTTAGAAAAGTCTTATGCGCACTAAGACTGCATTGATTAAATATAAAACCAGGAATACAACAACAAAAAACTTATATTCTAACATATTAATGCATTTTAAAATAACTGGAGGAAGCTTGTTTCAACCAC
zSNP18500343	zK96I8	128436			10	37.05			10	150.74	AAAAGTCTTATGCGCACTAAGACTGCATTGATTAAATATAAAACCAGGAATACAACAACAAAAAACTTATATTCTAACATATTAATGCATTTTAAAATAACTGGAGGAAGCTTGTTTCAACCACAGAATTTAAAAAAATCCAACAACTTA[A/G]AAATGTCTAAGCCACAGGCTTTCAGTTTTACATTTTCATACATTTAAGAAAAAAGTTTTATTTTGAGTATTCACGCTGAATAAAGACTTAGGGCTCTATTTTGACGGTCCGTGCGCAAAACGCAGGGCGCAAACGTGTTTTTGCTAATTT
zSNP18500331	zK96I8	128128			10	37.05			10	150.74	CACTGGATTCTCCCTCCAGTGTTCCCTCTGCTGCTTCTGAAGGAAGAAAAAAGACGCATTTATTGATGGGTCAGCATTTACCTGCTTTAGTGAGTATTGCAATTAAAGTCTGACCTAAATTAAGATCCACATGCCCCTCGTATTTAGTAT[C/G]TACACAATTTATATTGATTCGCATTTGAAAACTTTTAAAATTAAAATAATTTATTCCTAGATTTTATCATTGCCCAGTACATTGTAAATACAGAATGACAGAAACACTTCCACTTCCATTCAAAGATTTGAAGCCAATTTGGTTTTTAAT
zSNP18500335	zK96I8	128212			10	37.05			10	150.74	CTTTAGTGAGTATTGCAATTAAAGTCTGACCTAAATTAAGATCCACATGCCCCTCGTATTTAGTATGTACACAATTTATATTGATTCGCATTTGAAAACTTTTAAAATTAAAATAATTTATTCCTAGATTTTATCATTGCCCAGTACATT[T/G]TAAATACAGAATGACAGAAACACTTCCACTTCCATTCAAAGATTTGAAGCCAATTTGGTTTTTAATCTTTTAGAAAAGTCTTATGCGCACTAAGACTGCATTGATTAAATATAAAACCAGGAATACAACAACAAAAAACTTATATTCTAA
zSNP18500346	zK96I8	128523			10	37.05			10	150.74	CATTTTAAAATAACTGGAGGAAGCTTGTTTCAACCACAGAATTTAAAAAAATCCAACAACTTAAAAATGTCTAAGCCACAGGCTTTCAGTTTTACATTTTCATACATTTAAGAAAAAAGTTTTATTTTGAGTATTCACGCTGAATAAAGA[A/C]TTAGGGCTCTATTTTGACGGTCCGTGCGCAAAACGCAGGGCGCAAACGTGTTTTTGCTAATTTAAGGATGGGAAATCTGCCTTGCGCCGCGGCGCATGGTCTAAAAGGGTTGAGTTTATTTTCTTAATGAGTTATAGGTGTGTTTTGAGA
zSNP18500347	zK96I8	128542			10	37.05			10	150.74	GAAGCTTGTTTCAACCACAGAATTTAAAAAAATCCAACAACTTAAAAATGTCTAAGCCACAGGCTTTCAGTTTTACATTTTCATACATTTAAGAAAAAAGTTTTATTTTGAGTATTCACGCTGAATAAAGACTTAGGGCTCTATTTTGAC[A/G]GTCCGTGCGCAAAACGCAGGGCGCAAACGTGTTTTTGCTAATTTAAGGATGGGAAATCTGCCTTGCGCCGCGGCGCATGGTCTAAAAGGGTTGAGTTTATTTTCTTAATGAGTTATAGGTGTGTTTTGAGAATAAACCAATTATAGTCTC
zSNP18500344	zK96I8	128467			10	37.05			10	150.74	TTAAATATAAAACCAGGAATACAACAACAAAAAACTTATATTCTAACATATTAATGCATTTTAAAATAACTGGAGGAAGCTTGTTTCAACCACAGAATTTAAAAAAATCCAACAACTTAAAAATGTCTAAGCCACAGGCTTTCAGTTTTA[T/C]ATTTTCATACATTTAAGAAAAAAGTTTTATTTTGAGTATTCACGCTGAATAAAGACTTAGGGCTCTATTTTGACGGTCCGTGCGCAAAACGCAGGGCGCAAACGTGTTTTTGCTAATTTAAGGATGGGAAATCTGCCTTGCGCCGCGGCG
zSNP18500345	zK96I8	128504			10	37.05			10	150.74	ATATTCTAACATATTAATGCATTTTAAAATAACTGGAGGAAGCTTGTTTCAACCACAGAATTTAAAAAAATCCAACAACTTAAAAATGTCTAAGCCACAGGCTTTCAGTTTTACATTTTCATACATTTAAGAAAAAAGTTTTATTTTGAG[T/C]ATTCACGCTGAATAAAGACTTAGGGCTCTATTTTGACGGTCCGTGCGCAAAACGCAGGGCGCAAACGTGTTTTTGCTAATTTAAGGATGGGAAATCTGCCTTGCGCCGCGGCGCATGGTCTAAAAGGGTTGAGTTTATTTTCTTAATGAG
zSNP18500152	zK96I8	120123			10	37.05			10	150.74	AGAAGGCATTTATTTGATTAACAATACTATTTATAGAGGAATATTATGAAATATTAAAACAAGCATGGCTTTCCTTTAGTTTCCAGTGTTACTCAGTCTTCTGAAATCCTTCTAACATTTTTATTAATTTAATTTAAAAAATAATAATAT[A/T]TACATGCATTATGTATTATATTAAATGTATTTATGAAATGCTATGTTAATGATATGTATGTTTGTAACTGTAAATGCAATGTAATTATGATGTCAGAGTCAATAAAACATAAAAAAATGTAATATTAATAGTCCAATTTGGAATATATAT
zSNP18499859	zK96I8	111265			10	37.05			10	150.74	GCCTATAGCGATCAATGATTGGCTACTGTACTAGTAGGCAGAGCTTCATTTGCCATATTGACCATTTCACTTTTCCCCATTCAAAACTATGTAGAGTAATGTGTTTTGTGTATTCGCTTTGTTACAGTGTATGGCTCAATGATCAGGCGT[C/G]CTCACTCCTGCTTATGTCACCAATCTGGCAAACTGTGTGTGCTTCCAATCGTTGGAGAAGGAGATGGGTAAAAAAAAAACTAAAGTTTCAAAGGTTTTTGAATTTGGACTGCAATAACTAGGTCATACACCAGGTGTCTTAATGTAAGAA
zSNP18499858	zK96I8	111263			10	37.05			10	150.74	AGGCCTATAGCGATCAATGATTGGCTACTGTACTAGTAGGCAGAGCTTCATTTGCCATATTGACCATTTCACTTTTCCCCATTCAAAACTATGTAGAGTAATGTGTTTTGTGTATTCGCTTTGTTACAGTGTATGGCTCAATGATCAGGC[A/G]TCCTCACTCCTGCTTATGTCACCAATCTGGCAAACTGTGTGTGCTTCCAATCGTTGGAGAAGGAGATGGGTAAAAAAAAAACTAAAGTTTCAAAGGTTTTTGAATTTGGACTGCAATAACTAGGTCATACACCAGGTGTCTTAATGTAAG
zSNP18499861	zK96I8	111331			10	37.05			10	150.74	TCACTTTTCCCCATTCAAAACTATGTAGAGTAATGTGTTTTGTGTATTCGCTTTGTTACAGTGTATGGCTCAATGATCAGGCGTCCTCACTCCTGCTTATGTCACCAATCTGGCAAACTGTGTGTGCTTCCAATCGTTGGAGAAGGAGAT[T/G]GGTAAAAAAAAAACTAAAGTTTCAAAGGTTTTTGAATTTGGACTGCAATAACTAGGTCATACACCAGGTGTCTTAATGTAAGAAACATGCATAGACATGTATAGAACAATGTAATCAGAGAGTCAAATGTCAGTAACTATGTGCATCTAG
zSNP18499860	zK96I8	111279			10	37.05			10	150.74	ATGATTGGCTACTGTACTAGTAGGCAGAGCTTCATTTGCCATATTGACCATTTCACTTTTCCCCATTCAAAACTATGTAGAGTAATGTGTTTTGTGTATTCGCTTTGTTACAGTGTATGGCTCAATGATCAGGCGTCCTCACTCCTGCTT[A/G]TGTCACCAATCTGGCAAACTGTGTGTGCTTCCAATCGTTGGAGAAGGAGATGGGTAAAAAAAAAACTAAAGTTTCAAAGGTTTTTGAATTTGGACTGCAATAACTAGGTCATACACCAGGTGTCTTAATGTAAGAAACATGCATAGACAT
zSNP18499907	zK96I8	113658			10	37.05			10	150.74	TAGATAGATAGATAGATAGATAGATAGATAGATAGACGGACGGACGGACGGACGGACGGACGGACGGACGGACGGACGGACAGACAGATTGATTGATTGATTGATTGATTCTCACGGGAGAGGGTATTTCTTCCACAGTAGTTTTGGTGG[T/G]AGAGTCTGATAGACAGTTTTCTGTTTGCCTTCAGATCCTCCACAGGCGTGGCTGCTCTCTATGATCTTTGCACTCTCCATTTTATCATCCCACGTTCCGGAGAGAATGTAGTGTGCGCTGCCTTCACCATCCGTCACAACGCCTGTGACC
zSNP18499924	zK96I8	113851			10	37.05			10	150.74	CAGGCGTGGCTGCTCTCTATGATCTTTGCACTCTCCATTTTATCATCCCACGTTCCGGAGAGAATGTAGTGTGCGCTGCCTTCACCATCCGTCACAACGCCTGTGACCTGCAGGACACACAAACACACACTTCCATGTATCGGCCAACAG[A/G]GGGCAGCAGCTCACAGTCCTGCACTTCACATGCTGGAATATTCAGACTGAATGAAGGCGATTTATGCACAGACTGACCTTGCGGGGAACATCTCTGGAAAAATAGCTGTAAGGGGAGAATTTGAGGTGGCACGTGTCCTTGCTCCGGTGG
zSNP18499857	zK96I8	111258			10	37.05			10	150.74	GAAAAAGGCCTATAGCGATCAATGATTGGCTACTGTACTAGTAGGCAGAGCTTCATTTGCCATATTGACCATTTCACTTTTCCCCATTCAAAACTATGTAGAGTAATGTGTTTTGTGTATTCGCTTTGTTACAGTGTATGGCTCAATGAT[T/C]AGGCGTCCTCACTCCTGCTTATGTCACCAATCTGGCAAACTGTGTGTGCTTCCAATCGTTGGAGAAGGAGATGGGTAAAAAAAAAACTAAAGTTTCAAAGGTTTTTGAATTTGGACTGCAATAACTAGGTCATACACCAGGTGTCTTAAT
zSNP18499856	zK96I8	111251			10	37.05			10	150.74	GTTCCAAGAAAAAGGCCTATAGCGATCAATGATTGGCTACTGTACTAGTAGGCAGAGCTTCATTTGCCATATTGACCATTTCACTTTTCCCCATTCAAAACTATGTAGAGTAATGTGTTTTGTGTATTCGCTTTGTTACAGTGTATGGCT[T/C]AATGATCAGGCGTCCTCACTCCTGCTTATGTCACCAATCTGGCAAACTGTGTGTGCTTCCAATCGTTGGAGAAGGAGATGGGTAAAAAAAAAACTAAAGTTTCAAAGGTTTTTGAATTTGGACTGCAATAACTAGGTCATACACCAGGTG
zSNP18499866	zK96I8	111415			10	37.05			10	150.74	CCTCACTCCTGCTTATGTCACCAATCTGGCAAACTGTGTGTGCTTCCAATCGTTGGAGAAGGAGATGGGTAAAAAAAAAACTAAAGTTTCAAAGGTTTTTGAATTTGGACTGCAATAACTAGGTCATACACCAGGTGTCTTAATGTAAGA[A/G]ACATGCATAGACATGTATAGAACAATGTAATCAGAGAGTCAAATGTCAGTAACTATGTGCATCTAGGCATGTTGATGTGGTCATGACGATCTGCTGAAGTGCAAACTGAATATCAGCATGTAAAGAAGAAGAACTTGATAGAAAAAAAAA
zSNP18499873	zK96I8	111609			10	37.05			10	150.74	TGTCAGTAACTATGTGCATCTAGGCATGTTGATGTGGTCATGACGATCTGCTGAAGTGCAAACTGAATATCAGCATGTAAAGAAGAAGAACTTGATAGAAAAAAAAAAAAAAAGATTTAACAGTCCCTCCAGTAAATATTGATCAAAGTC[A/C]TTTTTTCATCAAGAACCACTGGACTCAAGTGACTTTAAGTGATTTTGAATGTGGCATCTCAAAGTTGTATTTTCAATGTGATTGGCTAAATTTAGCAAGATTCCATAACCATCAGCTCTCGATGCAATAGAGCATCTTTGCGATGTAGTG
zSNP18499875	zK96I8	111700			10	37.05			10	150.74	TTGATAGAAAAAAAAAAAAAAAGATTTAACAGTCCCTCCAGTAAATATTGATCAAAGTCATTTTTTCATCAAGAACCACTGGACTCAAGTGACTTTAAGTGATTTTGAATGTGGCATCTCAAAGTTGTATTTTCAATGTGATTGGCTAAA[A/T]TTAGCAAGATTCCATAACCATCAGCTCTCGATGCAATAGAGCATCTTTGCGATGTAGTGAAACCATGCATGTGAAAACAGCTTCTAGCAAAGCGCACCTAATAAAGTGGCCAAAGAGTGTAAATGAGTGTGAATGTCTCACCCTCTTCGA
zSNP18499870	zK96I8	111571			10	37.05			10	150.74	CATAGACATGTATAGAACAATGTAATCAGAGAGTCAAATGTCAGTAACTATGTGCATCTAGGCATGTTGATGTGGTCATGACGATCTGCTGAAGTGCAAACTGAATATCAGCATGTAAAGAAGAAGAACTTGATAGAAAAAAAAAAAAAA[-/A]GATTTAACAGTCCCTCCAGTAAATATTGATCAAAGTCATTTTTTCATCAAGAACCACTGGACTCAAGTGACTTTAAGTGATTTTGAATGTGGCATCTCAAAGTTGTATTTTCAATGTGATTGGCTAAATTTAGCAAGATTCCATAACCAT
zSNP18499872	zK96I8	111596			10	37.05			10	150.74	TCAGAGAGTCAAATGTCAGTAACTATGTGCATCTAGGCATGTTGATGTGGTCATGACGATCTGCTGAAGTGCAAACTGAATATCAGCATGTAAAGAAGAAGAACTTGATAGAAAAAAAAAAAAAAAGATTTAACAGTCCCTCCAGTAAAT[A/C]TTGATCAAAGTCATTTTTTCATCAAGAACCACTGGACTCAAGTGACTTTAAGTGATTTTGAATGTGGCATCTCAAAGTTGTATTTTCAATGTGATTGGCTAAATTTAGCAAGATTCCATAACCATCAGCTCTCGATGCAATAGAGCATCT
zSNP18499878	zK96I8	111750			10	37.05			10	150.74	ATCAAAGTCATTTTTTCATCAAGAACCACTGGACTCAAGTGACTTTAAGTGATTTTGAATGTGGCATCTCAAAGTTGTATTTTCAATGTGATTGGCTAAATTTAGCAAGATTCCATAACCATCAGCTCTCGATGCAATAGAGCATCTTTG[C/G]GATGTAGTGAAACCATGCATGTGAAAACAGCTTCTAGCAAAGCGCACCTAATAAAGTGGCCAAAGAGTGTAAATGAGTGTGAATGTCTCACCCTCTTCGAGTGCGAGGTTGGCCTGTGCATCTCTCTTCCTTCTTTCTAGTCTCTGACGC
zSNP18499867	zK96I8	111425			10	37.05			10	150.74	GCTTATGTCACCAATCTGGCAAACTGTGTGTGCTTCCAATCGTTGGAGAAGGAGATGGGTAAAAAAAAAACTAAAGTTTCAAAGGTTTTTGAATTTGGACTGCAATAACTAGGTCATACACCAGGTGTCTTAATGTAAGAAACATGCATA[A/G]ACATGTATAGAACAATGTAATCAGAGAGTCAAATGTCAGTAACTATGTGCATCTAGGCATGTTGATGTGGTCATGACGATCTGCTGAAGTGCAAACTGAATATCAGCATGTAAAGAAGAAGAACTTGATAGAAAAAAAAAAAAAAAGATT
zSNP18499876	zK96I8	111715			10	37.05			10	150.74	AAAAAAAGATTTAACAGTCCCTCCAGTAAATATTGATCAAAGTCATTTTTTCATCAAGAACCACTGGACTCAAGTGACTTTAAGTGATTTTGAATGTGGCATCTCAAAGTTGTATTTTCAATGTGATTGGCTAAATTTAGCAAGATTCCA[T/C]AACCATCAGCTCTCGATGCAATAGAGCATCTTTGCGATGTAGTGAAACCATGCATGTGAAAACAGCTTCTAGCAAAGCGCACCTAATAAAGTGGCCAAAGAGTGTAAATGAGTGTGAATGTCTCACCCTCTTCGAGTGCGAGGTTGGCCT
zSNP18499877	zK96I8	111738			10	37.05			10	150.74	CAGTAAATATTGATCAAAGTCATTTTTTCATCAAGAACCACTGGACTCAAGTGACTTTAAGTGATTTTGAATGTGGCATCTCAAAGTTGTATTTTCAATGTGATTGGCTAAATTTAGCAAGATTCCATAACCATCAGCTCTCGATGCAAT[A/T]GAGCATCTTTGCGATGTAGTGAAACCATGCATGTGAAAACAGCTTCTAGCAAAGCGCACCTAATAAAGTGGCCAAAGAGTGTAAATGAGTGTGAATGTCTCACCCTCTTCGAGTGCGAGGTTGGCCTGTGCATCTCTCTTCCTTCTTTCT
zSNP18499960	zK96I8	114323			10	37.05			10	150.74	CTGCATTTCCCCTCTGAATTAATTTTAAAGCCTTAATAAGTGCTTCCTGTTTCCTCTGCAGTGGGAAGACAGATGGAGGAGAACAGACTCTATGGTGAATTTCTCCAACAGATGGAGTGCTGAAGATGAGTCATGCTACACCACACAGAT[T/G]AATCAAACTGTAAATTTTAATCAAAATTGAAATTTCTGTAATCATTTATTCACCCTCGTGTTGCCTCAAACACTCTTGACTTTGTCAAACCCGATGTGACACATCAGATGGTGCCATAAAAGCTACAGTAAAGATTAGCATTTAGTATTT
zSNP18500055	zK96I8	117556			10	37.05			10	150.74	GTCTAAAAACAGCTTATAAAGATCGTTTTTACATGACTTCATTGATGACGCGCGAGACTCATATGTAAAGCAGAAAGTGATTCTTCTACATTGGAAACGCTATCAGGAGATACAAATGTTTATGTTTTGTGTTGTTTATAACTGTTTAAA[A/T]TGGCCAAAGAAAATGTCAAGAAATTGGCTTAAAAACAGAAGAAAAGGCGGCATGTAATAAACATTCATTTAATATATATTTCTGTGCACAAACTTTTTCGAACACAATAGTTCATTTGACAGCACTAATAATTATTATATACAGGTCAGC
zSNP18500138	zK96I8	119885			10	37.05			10	150.74	ACAGAGTCCAGCCTCGCTGTGAAATGACGTGATGTGCCGCCGCTGGAGGATGATGACTGATCTGAGAGAAACACAATCTGTCAACATGTGTGCACATTCACAGACAGCATTTTAATTAAAAGCCAAGCAAAATATGTGCTGTATGTTTTT[-/T]ATTATTATTTGGACACAAACAGCTGCTTTAGACTTTGTGTCAGCTTGATTTATGTAATGTTTGTAAAGAAGGCGTGTATGCTCGCCAAGAAGGCATTTATTTGATTAACAATACTATTTATAGAGGAATATTATGAAATATTAAAACAAG
zSNP18500045	zK96I8	117502			10	37.05			10	150.74	TGAATGGAAGTCTATTGAGTTAAAGGTGCTGTGTGACTGCTGCCTCACTTGTTAGTCTAAAAACAGCTTATAAAGATCGTTTTTACATGACTTCATTGATGACGCGCGAGACTCATATGTAAAGCAGAAAGTGATTCTTCTACATTGGAA[A/T]CGCTATCAGGAGATACAAATGTTTATGTTTTGTGTTGTTTATAACTGTTTAAAATGGCCAAAGAAAATGTCAAGAAATTGGCTTAAAAACAGAAGAAAAGGCGGCATGTAATAAACATTCATTTAATATATATTTCTGTGCACAAACTTT
zSNP18500054	zK96I8	117547			10	37.05			10	150.74	CACTTGTTAGTCTAAAAACAGCTTATAAAGATCGTTTTTACATGACTTCATTGATGACGCGCGAGACTCATATGTAAAGCAGAAAGTGATTCTTCTACATTGGAAACGCTATCAGGAGATACAAATGTTTATGTTTTGTGTTGTTTATAA[T/C]TGTTTAAAATGGCCAAAGAAAATGTCAAGAAATTGGCTTAAAAACAGAAGAAAAGGCGGCATGTAATAAACATTCATTTAATATATATTTCTGTGCACAAACTTTTTCGAACACAATAGTTCATTTGACAGCACTAATAATTATTATATA
zSNP18500143	zK96I8	119941			10	37.05			10	150.74	CTGATCTGAGAGAAACACAATCTGTCAACATGTGTGCACATTCACAGACAGCATTTTAATTAAAAGCCAAGCAAAATATGTGCTGTATGTTTTTTATTATTATTTGGACACAAACAGCTGCTTTAGACTTTGTGTCAGCTTGATTTATGT[A/T]ATGTTTGTAAAGAAGGCGTGTATGCTCGCCAAGAAGGCATTTATTTGATTAACAATACTATTTATAGAGGAATATTATGAAATATTAAAACAAGCATGGCTTTCCTTTAGTTTCCAGTGTTACTCAGTCTTCTGAAATCCTTCTAACATT
zSNP18500147	zK96I8	120045			10	37.05			10	150.74	TGGACACAAACAGCTGCTTTAGACTTTGTGTCAGCTTGATTTATGTAATGTTTGTAAAGAAGGCGTGTATGCTCGCCAAGAAGGCATTTATTTGATTAACAATACTATTTATAGAGGAATATTATGAAATATTAAAACAAGCATGGCTTT[A/C]CTTTAGTTTCCAGTGTTACTCAGTCTTCTGAAATCCTTCTAACATTTTTATTAATTTAATTTAAAAAATAATAATATTTACATGCATTATGTATTATATTAAATGTATTTATGAAATGCTATGTTAATGATATGTATGTTTGTAACTGTA
zSNP18500139	zK96I8	119896			10	37.05			10	150.74	CCTCGCTGTGAAATGACGTGATGTGCCGCCGCTGGAGGATGATGACTGATCTGAGAGAAACACAATCTGTCAACATGTGTGCACATTCACAGACAGCATTTTAATTAAAAGCCAAGCAAAATATGTGCTGTATGTTTTTTATTATTATTT[A/G]GACACAAACAGCTGCTTTAGACTTTGTGTCAGCTTGATTTATGTAATGTTTGTAAAGAAGGCGTGTATGCTCGCCAAGAAGGCATTTATTTGATTAACAATACTATTTATAGAGGAATATTATGAAATATTAAAACAAGCATGGCTTTCC
zSNP18500142	zK96I8	119931			10	37.05			10	150.74	AGGATGATGACTGATCTGAGAGAAACACAATCTGTCAACATGTGTGCACATTCACAGACAGCATTTTAATTAAAAGCCAAGCAAAATATGTGCTGTATGTTTTTTATTATTATTTGGACACAAACAGCTGCTTTAGACTTTGTGTCAGCT[A/T]GATTTATGTAATGTTTGTAAAGAAGGCGTGTATGCTCGCCAAGAAGGCATTTATTTGATTAACAATACTATTTATAGAGGAATATTATGAAATATTAAAACAAGCATGGCTTTCCTTTAGTTTCCAGTGTTACTCAGTCTTCTGAAATCC
zSNP18500040	zK96I8	117429			10	37.05			10	150.74	TCACCAAGCTTTTCACCAAGCTTTCGATGGTAGCAAAAGCTTGCGTTTCCTGTCTGCCGGGTTCACTTGCATATGAATGGAAGTCTATTGAGTTAAAGGTGCTGTGTGACTGCTGCCTCACTTGTTAGTCTAAAAACAGCTTATAAAGAT[T/C]GTTTTTACATGACTTCATTGATGACGCGCGAGACTCATATGTAAAGCAGAAAGTGATTCTTCTACATTGGAAACGCTATCAGGAGATACAAATGTTTATGTTTTGTGTTGTTTATAACTGTTTAAAATGGCCAAAGAAAATGTCAAGAAA
zSNP18499987	zK96I8	115613			10	37.05			10	150.74	GGTGGGGCTATCAGTGTGTCTAGTTTCTGCCCTGCCTTCACTAAAGGCAGTGGTTTGAACTAATATACTATCACTCCATATGTAAAATTTAGCTCCTCGCATAATAATCCTCCACAACTAGTGTGTAAGCAATGTTCCTCAATTTTGTTA[A/G]CAATCTTCAAATGCAAAGGTTCCTAAAATTTTCAACCCGCGACCCCAAAATGACAACGCCAGTGACTCGCGACCCCCAATATCCTCTGAGGTGGTTATAAATACAGAAAAATTGCATGCAATGGTGCACACTAGAGATGCGCGGATGGGC
zSNP18500035	zK96I8	117306			10	37.05			10	150.74	AATATGATAAGATGTTAATAAAAGCCAGCGATAGCTTCATATTTTAAACTTCTATACAGAGGTCACGTTTTGATCTTCTATTGGTCTCACCCAATCAAGTGATGTGATTTCGCAGGTCAGAGTTCACCAAGCTTTTCACCAAGCTTTCGA[A/T]GGTAGCAAAAGCTTGCGTTTCCTGTCTGCCGGGTTCACTTGCATATGAATGGAAGTCTATTGAGTTAAAGGTGCTGTGTGACTGCTGCCTCACTTGTTAGTCTAAAAACAGCTTATAAAGATCGTTTTTACATGACTTCATTGATGACGC
zSNP18499982	zK96I8	115518			10	37.05			10	150.74	AAATACCATAACTTTCCCTCCTCCCTCAAAACAAATTTCCTGCACTTCTGGTCACATGGAATGCCTTTAAGGTGGGGCTATCAATCCTTTAGGGAGGTGGGGCTATCAGTGTGTCTAGTTTCTGCCCTGCCTTCACTAAAGGCAGTGGTT[A/T]GAACTAATATACTATCACTCCATATGTAAAATTTAGCTCCTCGCATAATAATCCTCCACAACTAGTGTGTAAGCAATGTTCCTCAATTTTGTTAGCAATCTTCAAATGCAAAGGTTCCTAAAATTTTCAACCCGCGACCCCAAAATGACA
zSNP18499984	zK96I8	115557			10	37.05			10	150.74	CTGCACTTCTGGTCACATGGAATGCCTTTAAGGTGGGGCTATCAATCCTTTAGGGAGGTGGGGCTATCAGTGTGTCTAGTTTCTGCCCTGCCTTCACTAAAGGCAGTGGTTTGAACTAATATACTATCACTCCATATGTAAAATTTAGCT[C/G]CTCGCATAATAATCCTCCACAACTAGTGTGTAAGCAATGTTCCTCAATTTTGTTAGCAATCTTCAAATGCAAAGGTTCCTAAAATTTTCAACCCGCGACCCCAAAATGACAACGCCAGTGACTCGCGACCCCCAATATCCTCTGAGGTGG
zSNP18500038	zK96I8	117338			10	37.05			10	150.74	AGCTTCATATTTTAAACTTCTATACAGAGGTCACGTTTTGATCTTCTATTGGTCTCACCCAATCAAGTGATGTGATTTCGCAGGTCAGAGTTCACCAAGCTTTTCACCAAGCTTTCGATGGTAGCAAAAGCTTGCGTTTCCTGTCTGCCG[C/G]GTTCACTTGCATATGAATGGAAGTCTATTGAGTTAAAGGTGCTGTGTGACTGCTGCCTCACTTGTTAGTCTAAAAACAGCTTATAAAGATCGTTTTTACATGACTTCATTGATGACGCGCGAGACTCATATGTAAAGCAGAAAGTGATTC
zSNP18500039	zK96I8	117367			10	37.05			10	150.74	GTCACGTTTTGATCTTCTATTGGTCTCACCCAATCAAGTGATGTGATTTCGCAGGTCAGAGTTCACCAAGCTTTTCACCAAGCTTTCGATGGTAGCAAAAGCTTGCGTTTCCTGTCTGCCGGGTTCACTTGCATATGAATGGAAGTCTAT[T/G]GAGTTAAAGGTGCTGTGTGACTGCTGCCTCACTTGTTAGTCTAAAAACAGCTTATAAAGATCGTTTTTACATGACTTCATTGATGACGCGCGAGACTCATATGTAAAGCAGAAAGTGATTCTTCTACATTGGAAACGCTATCAGGAGATA
zSNP18500036	zK96I8	117307			10	37.05			10	150.74	ATATGATAAGATGTTAATAAAAGCCAGCGATAGCTTCATATTTTAAACTTCTATACAGAGGTCACGTTTTGATCTTCTATTGGTCTCACCCAATCAAGTGATGTGATTTCGCAGGTCAGAGTTCACCAAGCTTTTCACCAAGCTTTCGAT[T/G]GTAGCAAAAGCTTGCGTTTCCTGTCTGCCGGGTTCACTTGCATATGAATGGAAGTCTATTGAGTTAAAGGTGCTGTGTGACTGCTGCCTCACTTGTTAGTCTAAAAACAGCTTATAAAGATCGTTTTTACATGACTTCATTGATGACGCG
zSNP18500037	zK96I8	117323			10	37.05			10	150.74	ATAAAAGCCAGCGATAGCTTCATATTTTAAACTTCTATACAGAGGTCACGTTTTGATCTTCTATTGGTCTCACCCAATCAAGTGATGTGATTTCGCAGGTCAGAGTTCACCAAGCTTTTCACCAAGCTTTCGATGGTAGCAAAAGCTTGC[A/G]TTTCCTGTCTGCCGGGTTCACTTGCATATGAATGGAAGTCTATTGAGTTAAAGGTGCTGTGTGACTGCTGCCTCACTTGTTAGTCTAAAAACAGCTTATAAAGATCGTTTTTACATGACTTCATTGATGACGCGCGAGACTCATATGTAA
zSNP18495858	zK96I8	965			10	37.05			10	150.74	AAATTAAAGGTTCAGCCCCAAAATAGGGTGACTTTATTCTCTGACATGTGTTAATGACATTTGACAAGGTCTAAATCTACAACTAAACTCGATATGATTGTGTATTTAATGTTTTACCAGCTGACCTTAGGGAACACCAGAATAACTGAT[T/C]AATTTAACATTGGGTAAATAAAGGATATACAATTGACAGGTTTTGCTTTTTGTAAGGCGGCTTGTCATCCTGAATGTCTCATTTATCATTGTCAGCACATGTCTCTTTTTTCATAACACGCATTCACTTTGTTTGAATCAATAAACCGCT
zSNP30346984	zK27B3	30979			10	37.3	10	1018			ACATAATAAACCATATATACTGTTGCATACAATCTTTACTATATATATAACGTTTAAACAACCTTTAAACATATACTGCAATTAAAATCTGTAGACTGATTTAAAGAGATAGTTCAACCCACAACTAAGATTCTGTGATCATTTAATCAC[T/C]CTTCACTTACCACAAACATGTTTAAGTCTCTTATGTTGAACATACACACAAAAAAAGTTATTTTGGAAAATGTAAAACTGTAACCACTGGCTTAATATTTGTCATTGGTTACTGGTTTCTAACATTCTTTGAATTATCTTCTTTTGTGTT
zSNP30346985	zK27B3	31011			10	37.3	10	1018			TCTTTACTATATATATAACGTTTAAACAACCTTTAAACATATACTGCAATTAAAATCTGTAGACTGATTTAAAGAGATAGTTCAACCCACAACTAAGATTCTGTGATCATTTAATCACCCTTCACTTACCACAAACATGTTTAAGTCTCT[A/T]ATGTTGAACATACACACAAAAAAAGTTATTTTGGAAAATGTAAAACTGTAACCACTGGCTTAATATTTGTCATTGGTTACTGGTTTCTAACATTCTTTGAATTATCTTCTTTTGTGTTAGAATTAGCATTAGTCTAGAAACTTTTTAAAT
zSNP30346986	zK27B3	31075			10	37.3	10	1018			TGATTTAAAGAGATAGTTCAACCCACAACTAAGATTCTGTGATCATTTAATCACCCTTCACTTACCACAAACATGTTTAAGTCTCTTATGTTGAACATACACACAAAAAAAGTTATTTTGGAAAATGTAAAACTGTAACCACTGGCTTAA[A/T]ATTTGTCATTGGTTACTGGTTTCTAACATTCTTTGAATTATCTTCTTTTGTGTTAGAATTAGCATTAGTCTAGAAACTTTTTAAATGTGTATTTTGGTAGTTTTCTCTTTACATTAGATCAGGGGTGTCAAACTTAATTCCTGGAGGGCC
zSNP30346981	zK27B3	30812			10	37.3	10	1018			AAAATCTGAACTTTGAATAAAGTCAGGTTATTTAATTGTATATTTGTTAATATTAGAGAAAACTTGTTTTATAGAGTGGATTTTAGGAATTTATTTTAACCCACACAATTCAGAAAATACTGCAAACAGTGAGAAATTCAAAGAAACACG[-/T]TTGTGTAAAATGTTGCACATAATAAACCATATATACTGTTGCATACAATCTTTACTATATATATAACGTTTAAACAACCTTTAAACATATACTGCAATTAAAATCTGTAGACTGATTTAAAGAGATAGTTCAACCCACAACTAAGATTCT
zSNP30346964	zK27B3	30605			10	37.3	10	1018			ACTTACAAGGTAGATGATTACATGATTAAAAGGCAAGGCATAGCAGGAGACCATGCAGGGTAAAATAATTACTAATATTAATCATGATGCTTCCCCATTGATTGACTACAGTAAGAAGTGCAAACATTTTGTTTGTATCACAAGTTTTCT[-/A]AAAATGCTACATTTTATTGATTAAATATGCACACATTTGCATACATTTCTAGAGCAAAAATCTGAACTTTGAATAAAGTCAGGTTATTTAATTGTATATTTGTTAATATTAGAGAAAACTTGTTTTATAGAGTGGATTTTAGGAATTTAT
zSNP30346979	zK27B3	30800			10	37.3	10	1018			ATTTCTAGAGCAAAAATCTGAACTTTGAATAAAGTCAGGTTATTTAATTGTATATTTGTTAATATTAGAGAAAACTTGTTTTATAGAGTGGATTTTAGGAATTTATTTTAACCCACACAATTCAGAAAATACTGCAAACAGTGAGAAATT[A/C]AAAGAAACACGTTTGTGTAAAATGTTGCACATAATAAACCATATATACTGTTGCATACAATCTTTACTATATATATAACGTTTAAACAACCTTTAAACATATACTGCAATTAAAATCTGTAGACTGATTTAAAGAGATAGTTCAACCCAC
zSNP30346980	zK27B3	30802			10	37.3	10	1018			TTCTAGAGCAAAAATCTGAACTTTGAATAAAGTCAGGTTATTTAATTGTATATTTGTTAATATTAGAGAAAACTTGTTTTATAGAGTGGATTTTAGGAATTTATTTTAACCCACACAATTCAGAAAATACTGCAAACAGTGAGAAATTCA[A/C]AGAAACACGTTTGTGTAAAATGTTGCACATAATAAACCATATATACTGTTGCATACAATCTTTACTATATATATAACGTTTAAACAACCTTTAAACATATACTGCAATTAAAATCTGTAGACTGATTTAAAGAGATAGTTCAACCCACAA
zSNP30346990	zK27B3	31682			10	37.3	10	1018			TGTGGTGCTCCATATCACGTTTGACCCAGATAAAATAATATCTGACAGTGAAAAAATTATCAAGCAAGAGAACACATATGCTGTAGACTGTCTGCTTTGTGAAACTGATGGATTACTGGAATGTCAGAAGAATGCAGAAGCAATTAAAAA[A/G]ACTGCAAATCACTTCAAAAGCAAGGTAGGTTCATCACCATTGGCCATTTGCACAAACTGTGAGGACAAGTTTTGACTTATGAATAAATATCTAAGAACTTTCATTTATTTTCAACACAACACACATTACCTTGGCACAAAATCTAAAAAA
zSNP30347045	zK27B3	34539			10	37.3	10	1018			AAAACTACAGTTCTTAAAAGTTAGATTATTTCCAAAAAACTAAACTTCTGTCAATAATTATTCACCTTCATGTTGTTCCAAAGCCCCACTTCAGAGCACTTTAGAGTAAAAACAGTTATGGCCGCCATATTGTAGTGTTGTTTCAAACTG[A/T]AGAGCTCAAAACTGGCCACTTTTTTTTTCTCTCCGAAATTAAGGATTTTAAATGGTACACCTGGTGCACACTTCAGGCCTCCATGATCTTTTGCACAGTTGTTTGCTGTCAAACTGAATGTTCCATTGAAAGGACTCATCCAGAGGATAA
zSNP30347040	zK27B3	34455			10	37.3	10	1018			ACTCATAATTCAACAGGACCTCACTTCTTACCTCACCCCACACATAGCATATACATAACACTGCTAATGATGAAAAAACAACCCAAAACTACAGTTCTTAAAAGTTAGATTATTTCCAAAAAACTAAACTTCTGTCAATAATTATTCACC[T/C]TCATGTTGTTCCAAAGCCCCACTTCAGAGCACTTTAGAGTAAAAACAGTTATGGCCGCCATATTGTAGTGTTGTTTCAAACTGTAGAGCTCAAAACTGGCCACTTTTTTTTTCTCTCCGAAATTAAGGATTTTAAATGGTACACCTGGTG
zSNP30347054	zK27B3	34605			10	37.3	10	1018			TTCATGTTGTTCCAAAGCCCCACTTCAGAGCACTTTAGAGTAAAAACAGTTATGGCCGCCATATTGTAGTGTTGTTTCAAACTGTAGAGCTCAAAACTGGCCACTTTTTTTTTCTCTCCGAAATTAAGGATTTTAAATGGTACACCTGGT[A/G]CACACTTCAGGCCTCCATGATCTTTTGCACAGTTGTTTGCTGTCAAACTGAATGTTCCATTGAAAGGACTCATCCAGAGGATAAACGTTTCAAAGAGATTAGGGTATATTGGGATAAGCTCTTCCAAATTGAAAACAGTGTTGGGTTATA
zSNP30347046	zK27B3	34542			10	37.3	10	1018			ACTACAGTTCTTAAAAGTTAGATTATTTCCAAAAAACTAAACTTCTGTCAATAATTATTCACCTTCATGTTGTTCCAAAGCCCCACTTCAGAGCACTTTAGAGTAAAAACAGTTATGGCCGCCATATTGTAGTGTTGTTTCAAACTGTAG[A/T]GCTCAAAACTGGCCACTTTTTTTTTCTCTCCGAAATTAAGGATTTTAAATGGTACACCTGGTGCACACTTCAGGCCTCCATGATCTTTTGCACAGTTGTTTGCTGTCAAACTGAATGTTCCATTGAAAGGACTCATCCAGAGGATAAACG
zSNP30347032	zK27B3	34352			10	37.3	10	1018			AACATATATAGCTTAACCATATAAAGCTTGAGCATGTTAAACCTTTGTGAATATGTAAATTTTGCCAAAGAATGTTCATATTTGAAAGCACCAAAACAAACACACTCATAATTCAACAGGACCTCACTTCTTACCTCACCCCACACATAG[T/C]ATATACATAACACTGCTAATGATGAAAAAACAACCCAAAACTACAGTTCTTAAAAGTTAGATTATTTCCAAAAAACTAAACTTCTGTCAATAATTATTCACCTTCATGTTGTTCCAAAGCCCCACTTCAGAGCACTTTAGAGTAAAAACA
zSNP30346993	zK27B3	31905			10	37.3	10	1018			TGACTTATGAATAAATATCTAAGAACTTTCATTTATTTTCAACACAACACACATTACCTTGGCACAAAATCTAAAAAAAAAAAAAAAGATCAAATGTTAAATCAGCTTTCAAACATTATATTTGCTGTAGTTTCTAGGTTCAAAATTCAT[T/G]ACAACCTTAATTTCATGGAAACTTCAGAGTCTAAATATGTGATTTGATGTAGTATGTTCAAATATGTCTTTCCCTTACAGAAGCTGACTTCATTTTATTGCTTGACAAGTAAGTATTTCAAGCTAACATTTCTCATTTGTGACCCTGGAC
zSNP30347035	zK27B3	34396			10	37.3	10	1018			TTGTGAATATGTAAATTTTGCCAAAGAATGTTCATATTTGAAAGCACCAAAACAAACACACTCATAATTCAACAGGACCTCACTTCTTACCTCACCCCACACATAGCATATACATAACACTGCTAATGATGAAAAAACAACCCAAAACTA[A/C]AGTTCTTAAAAGTTAGATTATTTCCAAAAAACTAAACTTCTGTCAATAATTATTCACCTTCATGTTGTTCCAAAGCCCCACTTCAGAGCACTTTAGAGTAAAAACAGTTATGGCCGCCATATTGTAGTGTTGTTTCAAACTGTAGAGCTC
zSNP30347034	zK27B3	34355			10	37.3	10	1018			ATATATAGCTTAACCATATAAAGCTTGAGCATGTTAAACCTTTGTGAATATGTAAATTTTGCCAAAGAATGTTCATATTTGAAAGCACCAAAACAAACACACTCATAATTCAACAGGACCTCACTTCTTACCTCACCCCACACATAGCAT[A/G]TACATAACACTGCTAATGATGAAAAAACAACCCAAAACTACAGTTCTTAAAAGTTAGATTATTTCCAAAAAACTAAACTTCTGTCAATAATTATTCACCTTCATGTTGTTCCAAAGCCCCACTTCAGAGCACTTTAGAGTAAAAACAGTT
zSNP30346952	zK27B3	30453			10	37.3	10	1018			TTTCAAGAGAATGCTTCATAATAAAGCATCTGGCCTGAAAGAGTCCTCTTCAGTTAAGAAGTGTGATGTCATATTGTACTTCTGCCCCATTACTTCACGAGCAGGAACTGATATTGATGCTGCAATGAAGCACCTTAATCAAATCACAAG[T/C]GACTTACAAGGTAGATGATTACATGATTAAAAGGCAAGGCATAGCAGGAGACCATGCAGGGTAAAATAATTACTAATATTAATCATGATGCTTCCCCATTGATTGACTACAGTAAGAAGTGCAAACATTTTGTTTGTATCACAAGTTTTC
zSNP30346922	zK27B3	30041			10	37.3	10	1018			AATGCACATTATTAACTAAAAAATCGGTTAGTAAATGAAAATGTACTAAAATTTCCTTTGGTAAATTTACTAATATTTTCCTTCATGAAACTTGATACTTCCTAAATATTTTAACGATTATGGGCATTAAAGATAAATCAGTAATTTTGA[T/C]CCATACAGTTTTTAGCGCTTGCCAAAAGACCCTTGCAAACTGGTCCCATTTGTGAGTACCATGGTTTAAATACAATAAACATATTTGTTTGGTTTGAATTGTAGCAAAATTTTCATAATGGCAATGAAAGTTTGAGTTTTTAATAGGATA
zSNP30346907	zK27B3	29767			10	37.3	10	1018			ATTTATTCAATTGGAAATATACTAATTTATTTAATAAAGTAGCATTTTATCTTCATTAAAATGAACCATGTTCTTTGGTATATTGATTAGCATTTTCAATAGGTTTAGTTTCTTTTAGTTAAACTATGGTTATTGTAGCGAAGCCATGAT[T/C]AGTTTGTGACTCTGGACCTCACAAGTGTCAATAAAAAAATGAGATTTATACATAATGGAATCTGAGGATTAAAATAATCAAAATACTGAAAAAATCACATTTAAAATGGTCTAAATTAGCTTCAATGCACATTATTAACTAAAAAATCGG
zSNP30346924	zK27B3	30058			10	37.3	10	1018			AAAAAATCGGTTAGTAAATGAAAATGTACTAAAATTTCCTTTGGTAAATTTACTAATATTTTCCTTCATGAAACTTGATACTTCCTAAATATTTTAACGATTATGGGCATTAAAGATAAATCAGTAATTTTGATCCATACAGTTTTTAGC[A/G]CTTGCCAAAAGACCCTTGCAAACTGGTCCCATTTGTGAGTACCATGGTTTAAATACAATAAACATATTTGTTTGGTTTGAATTGTAGCAAAATTTTCATAATGGCAATGAAAGTTTGAGTTTTTAATAGGATAATAATTAATTTTCGCTA
zSNP30346923	zK27B3	30052			10	37.3	10	1018			TTAACTAAAAAATCGGTTAGTAAATGAAAATGTACTAAAATTTCCTTTGGTAAATTTACTAATATTTTCCTTCATGAAACTTGATACTTCCTAAATATTTTAACGATTATGGGCATTAAAGATAAATCAGTAATTTTGATCCATACAGTT[A/T]TTAGCGCTTGCCAAAAGACCCTTGCAAACTGGTCCCATTTGTGAGTACCATGGTTTAAATACAATAAACATATTTGTTTGGTTTGAATTGTAGCAAAATTTTCATAATGGCAATGAAAGTTTGAGTTTTTAATAGGATAATAATTAATTT
zSNP30346904	zK27B3	29666			10	37.3	10	1018			AGAATGTTCACACATTGGTTTGCAAATTTGACTTGAAATAAATGAAATACACCTTTTGTTTCATTGCTAGCAATCAGATTAACTTGTCCTTTTTGGGCACTATTTATTCAATTGGAAATATACTAATTTATTTAATAAAGTAGCATTTTA[T/C]CTTCATTAAAATGAACCATGTTCTTTGGTATATTGATTAGCATTTTCAATAGGTTTAGTTTCTTTTAGTTAAACTATGGTTATTGTAGCGAAGCCATGATTAGTTTGTGACTCTGGACCTCACAAGTGTCAATAAAAAAATGAGATTTAT
zSNP30346903	zK27B3	29606			10	37.3	10	1018			TAAAATTGTGTTAAATGTAAGACATTACTGTAAATGTAGCCTATAGGGCATGATTTCCTAAGAATGTTCACACATTGGTTTGCAAATTTGACTTGAAATAAATGAAATACACCTTTTGTTTCATTGCTAGCAATCAGATTAACTTGTCCT[A/T]TTTGGGCACTATTTATTCAATTGGAAATATACTAATTTATTTAATAAAGTAGCATTTTATCTTCATTAAAATGAACCATGTTCTTTGGTATATTGATTAGCATTTTCAATAGGTTTAGTTTCTTTTAGTTAAACTATGGTTATTGTAGCG
zSNP30346906	zK27B3	29718			10	37.3	10	1018			CTTTTGTTTCATTGCTAGCAATCAGATTAACTTGTCCTTTTTGGGCACTATTTATTCAATTGGAAATATACTAATTTATTTAATAAAGTAGCATTTTATCTTCATTAAAATGAACCATGTTCTTTGGTATATTGATTAGCATTTTCAATA[T/G]GTTTAGTTTCTTTTAGTTAAACTATGGTTATTGTAGCGAAGCCATGATTAGTTTGTGACTCTGGACCTCACAAGTGTCAATAAAAAAATGAGATTTATACATAATGGAATCTGAGGATTAAAATAATCAAAATACTGAAAAAATCACATT
zSNP30346905	zK27B3	29679			10	37.3	10	1018			ATTGGTTTGCAAATTTGACTTGAAATAAATGAAATACACCTTTTGTTTCATTGCTAGCAATCAGATTAACTTGTCCTTTTTGGGCACTATTTATTCAATTGGAAATATACTAATTTATTTAATAAAGTAGCATTTTATCTTCATTAAAAT[A/G]AACCATGTTCTTTGGTATATTGATTAGCATTTTCAATAGGTTTAGTTTCTTTTAGTTAAACTATGGTTATTGTAGCGAAGCCATGATTAGTTTGTGACTCTGGACCTCACAAGTGTCAATAAAAAAATGAGATTTATACATAATGGAATC
zSNP30346932	zK27B3	30120			10	37.3	10	1018			CCTTCATGAAACTTGATACTTCCTAAATATTTTAACGATTATGGGCATTAAAGATAAATCAGTAATTTTGATCCATACAGTTTTTAGCGCTTGCCAAAAGACCCTTGCAAACTGGTCCCATTTGTGAGTACCATGGTTTAAATACAATAA[A/C]CATATTTGTTTGGTTTGAATTGTAGCAAAATTTTCATAATGGCAATGAAAGTTTGAGTTTTTAATAGGATAATAATTAATTTTCGCTATTAATTATATTTGTTGTTTTACTTCATTGTAGCAAAATTGAATTTTCTGAATTTTTTTGAAT
zSNP30346939	zK27B3	30183			10	37.3	10	1018			AATTTTGATCCATACAGTTTTTAGCGCTTGCCAAAAGACCCTTGCAAACTGGTCCCATTTGTGAGTACCATGGTTTAAATACAATAAACATATTTGTTTGGTTTGAATTGTAGCAAAATTTTCATAATGGCAATGAAAGTTTGAGTTTTT[A/C]ATAGGATAATAATTAATTTTCGCTATTAATTATATTTGTTGTTTTACTTCATTGTAGCAAAATTGAATTTTCTGAATTTTTTTGAATGCAGGACAAACAATGGATTGTGCTGTTGACGATTTCAAGAGAATGCTTCATAATAAAGCATCT
zSNP30346938	zK27B3	30180			10	37.3	10	1018			AGTAATTTTGATCCATACAGTTTTTAGCGCTTGCCAAAAGACCCTTGCAAACTGGTCCCATTTGTGAGTACCATGGTTTAAATACAATAAACATATTTGTTTGGTTTGAATTGTAGCAAAATTTTCATAATGGCAATGAAAGTTTGAGTT[T/C]TTAATAGGATAATAATTAATTTTCGCTATTAATTATATTTGTTGTTTTACTTCATTGTAGCAAAATTGAATTTTCTGAATTTTTTTGAATGCAGGACAAACAATGGATTGTGCTGTTGACGATTTCAAGAGAATGCTTCATAATAAAGCA
zSNP30346942	zK27B3	30324			10	37.3	10	1018			TGAGTTTTTAATAGGATAATAATTAATTTTCGCTATTAATTATATTTGTTGTTTTACTTCATTGTAGCAAAATTGAATTTTCTGAATTTTTTTGAATGCAGGACAAACAATGGATTGTGCTGTTGACGATTTCAAGAGAATGCTTCATAA[T/G]AAAGCATCTGGCCTGAAAGAGTCCTCTTCAGTTAAGAAGTGTGATGTCATATTGTACTTCTGCCCCATTACTTCACGAGCAGGAACTGATATTGATGCTGCAATGAAGCACCTTAATCAAATCACAAGTGACTTACAAGGTAGATGATTA
zSNP30346940	zK27B3	30198			10	37.3	10	1018			AGTTTTTAGCGCTTGCCAAAAGACCCTTGCAAACTGGTCCCATTTGTGAGTACCATGGTTTAAATACAATAAACATATTTGTTTGGTTTGAATTGTAGCAAAATTTTCATAATGGCAATGAAAGTTTGAGTTTTTAATAGGATAATAATT[A/C]ATTTTCGCTATTAATTATATTTGTTGTTTTACTTCATTGTAGCAAAATTGAATTTTCTGAATTTTTTTGAATGCAGGACAAACAATGGATTGTGCTGTTGACGATTTCAAGAGAATGCTTCATAATAAAGCATCTGGCCTGAAAGAGTCC
zSNP30346934	zK27B3	30146			10	37.3	10	1018			ATATTTTAACGATTATGGGCATTAAAGATAAATCAGTAATTTTGATCCATACAGTTTTTAGCGCTTGCCAAAAGACCCTTGCAAACTGGTCCCATTTGTGAGTACCATGGTTTAAATACAATAAACATATTTGTTTGGTTTGAATTGTAG[T/C]AAAATTTTCATAATGGCAATGAAAGTTTGAGTTTTTAATAGGATAATAATTAATTTTCGCTATTAATTATATTTGTTGTTTTACTTCATTGTAGCAAAATTGAATTTTCTGAATTTTTTTGAATGCAGGACAAACAATGGATTGTGCTGT
zSNP30346933	zK27B3	30141			10	37.3	10	1018			CCTAAATATTTTAACGATTATGGGCATTAAAGATAAATCAGTAATTTTGATCCATACAGTTTTTAGCGCTTGCCAAAAGACCCTTGCAAACTGGTCCCATTTGTGAGTACCATGGTTTAAATACAATAAACATATTTGTTTGGTTTGAAT[T/C]GTAGCAAAATTTTCATAATGGCAATGAAAGTTTGAGTTTTTAATAGGATAATAATTAATTTTCGCTATTAATTATATTTGTTGTTTTACTTCATTGTAGCAAAATTGAATTTTCTGAATTTTTTTGAATGCAGGACAAACAATGGATTGT
zSNP30346937	zK27B3	30179			10	37.3	10	1018			CAGTAATTTTGATCCATACAGTTTTTAGCGCTTGCCAAAAGACCCTTGCAAACTGGTCCCATTTGTGAGTACCATGGTTTAAATACAATAAACATATTTGTTTGGTTTGAATTGTAGCAAAATTTTCATAATGGCAATGAAAGTTTGAGT[T/C]TTTAATAGGATAATAATTAATTTTCGCTATTAATTATATTTGTTGTTTTACTTCATTGTAGCAAAATTGAATTTTCTGAATTTTTTTGAATGCAGGACAAACAATGGATTGTGCTGTTGACGATTTCAAGAGAATGCTTCATAATAAAGC
zSNP30346935	zK27B3	30150			10	37.3	10	1018			TTTAACGATTATGGGCATTAAAGATAAATCAGTAATTTTGATCCATACAGTTTTTAGCGCTTGCCAAAAGACCCTTGCAAACTGGTCCCATTTGTGAGTACCATGGTTTAAATACAATAAACATATTTGTTTGGTTTGAATTGTAGCAAA[A/C]TTTTCATAATGGCAATGAAAGTTTGAGTTTTTAATAGGATAATAATTAATTTTCGCTATTAATTATATTTGTTGTTTTACTTCATTGTAGCAAAATTGAATTTTCTGAATTTTTTTGAATGCAGGACAAACAATGGATTGTGCTGTTGAC
zSNP30347055	zK27B3	34609			10	37.3	10	1018			TGTTGTTCCAAAGCCCCACTTCAGAGCACTTTAGAGTAAAAACAGTTATGGCCGCCATATTGTAGTGTTGTTTCAAACTGTAGAGCTCAAAACTGGCCACTTTTTTTTTCTCTCCGAAATTAAGGATTTTAAATGGTACACCTGGTGCAC[A/G]CTTCAGGCCTCCATGATCTTTTGCACAGTTGTTTGCTGTCAAACTGAATGTTCCATTGAAAGGACTCATCCAGAGGATAAACGTTTCAAAGAGATTAGGGTATATTGGGATAAGCTCTTCCAAATTGAAAACAGTGTTGGGTTATATCCA
zSNP30347293	zK27B3	42803			10	37.3	10	1018			GCCATTCTGGTCTGTCAACAATAATGACGATTTAAATGACTATGATTATTTTAAAACTATTTTAGTCAATCTTACAAATTATTACACAGATTTTAGGGATAGTTACCCACATCACTTCATCATTTATTCTCCTCATGTGGTTTTAAACCT[T/C]AAACTGAGAGTTTTTTCTTCTGTTGAATACAAAATAAATTATTTTGAATAATTTTAAATGTTGATCACTAGAACCCATGGACTTCCATAAAAAAATACTATGGGAATTGATGCGTCCCAGCTACCAGAATTTTACAAAATATCTTTTGTG
zSNP30347291	zK27B3	42634			10	37.3	10	1018			ATCAACATAATTAGCATGTCTAATTGATACAAGCTGCAAGCAATCTGTTAATTAATGCTAGCAAAATGCTATATTCTAACAACATGTAAATTCATGCTAGCCAAATATTAAACAGTCTAGAAATGCTAACAACATGCTGATTGTATTAGT[A/G]ATACTTTTTTAGGAATTTGCCATTCTGGTCTGTCAACAATAATGACGATTTAAATGACTATGATTATTTTAAAACTATTTTAGTCAATCTTACAAATTATTACACAGATTTTAGGGATAGTTACCCACATCACTTCATCATTTATTCTCC
zSNP30347295	zK27B3	42875			10	37.3	10	1018			TACAAATTATTACACAGATTTTAGGGATAGTTACCCACATCACTTCATCATTTATTCTCCTCATGTGGTTTTAAACCTTAAACTGAGAGTTTTTTCTTCTGTTGAATACAAAATAAATTATTTTGAATAATTTTAAATGTTGATCACTAG[A/G]ACCCATGGACTTCCATAAAAAAATACTATGGGAATTGATGCGTCCCAGCTACCAGAATTTTACAAAATATCTTTTGTGGTCAACTGAAAAGGAAACTCAAATAGGTTTTGAACAAGTGAAGGCTCATCAGTGACAGAATCTCTTTAAGTC
zSNP30347294	zK27B3	42809			10	37.3	10	1018			CTGGTCTGTCAACAATAATGACGATTTAAATGACTATGATTATTTTAAAACTATTTTAGTCAATCTTACAAATTATTACACAGATTTTAGGGATAGTTACCCACATCACTTCATCATTTATTCTCCTCATGTGGTTTTAAACCTTAAACT[A/G]AGAGTTTTTTCTTCTGTTGAATACAAAATAAATTATTTTGAATAATTTTAAATGTTGATCACTAGAACCCATGGACTTCCATAAAAAAATACTATGGGAATTGATGCGTCCCAGCTACCAGAATTTTACAAAATATCTTTTGTGGTCAAC
zSNP30347288	zK27B3	42568			10	37.3	10	1018			AATGACAAAACATAGTAGCTACACGTTTATTCTTGCTAACAATGTAAGCCATGCTCGAAACATGCTATCAACATAATTAGCATGTCTAATTGATACAAGCTGCAAGCAATCTGTTAATTAATGCTAGCAAAATGCTATATTCTAACAACA[T/C]GTAAATTCATGCTAGCCAAATATTAAACAGTCTAGAAATGCTAACAACATGCTGATTGTATTAGTAATACTTTTTTAGGAATTTGCCATTCTGGTCTGTCAACAATAATGACGATTTAAATGACTATGATTATTTTAAAACTATTTTAGT
zSNP30347249	zK27B3	41549			10	37.3	10	1018			TTTGAACCGTATAATCAAATCAATGCATTCACTAATTCCCCCATTTCTCAGTGGTTGAGCATGTGAGTGAATTGAAAAGATCTTGTTTGGAGATGGTGCTTTACACCATTGCTTCAGGCTCTCAACCTTTTGTGCTGTAGATCAAATAAT[A/G]AAAGAGGTGCTGCACTTCAACGGGCCAATTCATCCTCACAGAAAGAGATGAATTAATGGATCAAATCTCTGCTTTTTGCTCTCAGAGCTTTCATCTTTGCCCCTACCTATTTATTGTCACGTTACAAAACAGAGTGAGAAATATCAAGCC
zSNP30347290	zK27B3	42613			10	37.3	10	1018			AAGCCATGCTCGAAACATGCTATCAACATAATTAGCATGTCTAATTGATACAAGCTGCAAGCAATCTGTTAATTAATGCTAGCAAAATGCTATATTCTAACAACATGTAAATTCATGCTAGCCAAATATTAAACAGTCTAGAAATGCTAA[A/C]AACATGCTGATTGTATTAGTAATACTTTTTTAGGAATTTGCCATTCTGGTCTGTCAACAATAATGACGATTTAAATGACTATGATTATTTTAAAACTATTTTAGTCAATCTTACAAATTATTACACAGATTTTAGGGATAGTTACCCACA
zSNP30347289	zK27B3	42575			10	37.3	10	1018			AAACATAGTAGCTACACGTTTATTCTTGCTAACAATGTAAGCCATGCTCGAAACATGCTATCAACATAATTAGCATGTCTAATTGATACAAGCTGCAAGCAATCTGTTAATTAATGCTAGCAAAATGCTATATTCTAACAACATGTAAAT[T/C]CATGCTAGCCAAATATTAAACAGTCTAGAAATGCTAACAACATGCTGATTGTATTAGTAATACTTTTTTAGGAATTTGCCATTCTGGTCTGTCAACAATAATGACGATTTAAATGACTATGATTATTTTAAAACTATTTTAGTCAATCTT
zSNP30347296	zK27B3	42878			10	37.3	10	1018			AAATTATTACACAGATTTTAGGGATAGTTACCCACATCACTTCATCATTTATTCTCCTCATGTGGTTTTAAACCTTAAACTGAGAGTTTTTTCTTCTGTTGAATACAAAATAAATTATTTTGAATAATTTTAAATGTTGATCACTAGAAC[A/C]CATGGACTTCCATAAAAAAATACTATGGGAATTGATGCGTCCCAGCTACCAGAATTTTACAAAATATCTTTTGTGGTCAACTGAAAAGGAAACTCAAATAGGTTTTGAACAAGTGAAGGCTCATCAGTGACAGAATCTCTTTAAGTCTGA
zSNP30347311	zK27B3	42960			10	37.3	10	1018			AGAGTTTTTTCTTCTGTTGAATACAAAATAAATTATTTTGAATAATTTTAAATGTTGATCACTAGAACCCATGGACTTCCATAAAAAAATACTATGGGAATTGATGCGTCCCAGCTACCAGAATTTTACAAAATATCTTTTGTGGTCAAC[A/T]GAAAAGGAAACTCAAATAGGTTTTGAACAAGTGAAGGCTCATCAGTGACAGAATCTCTTTAAGTCTGAAGTTTGAAGTAGATATTTTGAAAATATTGCTTTCAAGTATAATGTTGACTACTACAATACATTTAAAAATGACAGTAAAGCC
zSNP30347307	zK27B3	42938			10	37.3	10	1018			TGTGGTTTTAAACCTTAAACTGAGAGTTTTTTCTTCTGTTGAATACAAAATAAATTATTTTGAATAATTTTAAATGTTGATCACTAGAACCCATGGACTTCCATAAAAAAATACTATGGGAATTGATGCGTCCCAGCTACCAGAATTTTA[A/C]AAAATATCTTTTGTGGTCAACTGAAAAGGAAACTCAAATAGGTTTTGAACAAGTGAAGGCTCATCAGTGACAGAATCTCTTTAAGTCTGAAGTTTGAAGTAGATATTTTGAAAATATTGCTTTCAAGTATAATGTTGACTACTACAATAC
zSNP30347315	zK27B3	43005			10	37.3	10	1018			TTTTAAATGTTGATCACTAGAACCCATGGACTTCCATAAAAAAATACTATGGGAATTGATGCGTCCCAGCTACCAGAATTTTACAAAATATCTTTTGTGGTCAACTGAAAAGGAAACTCAAATAGGTTTTGAACAAGTGAAGGCTCATCA[A/G]TGACAGAATCTCTTTAAGTCTGAAGTTTGAAGTAGATATTTTGAAAATATTGCTTTCAAGTATAATGTTGACTACTACAATACATTTAAAAATGACAGTAAAGCCCATTTCACCTGCCAAACAGAAAAAAAAGTATAACAAACATTACAA
zSNP30347314	zK27B3	43003			10	37.3	10	1018			AATTTTAAATGTTGATCACTAGAACCCATGGACTTCCATAAAAAAATACTATGGGAATTGATGCGTCCCAGCTACCAGAATTTTACAAAATATCTTTTGTGGTCAACTGAAAAGGAAACTCAAATAGGTTTTGAACAAGTGAAGGCTCAT[T/C]AGTGACAGAATCTCTTTAAGTCTGAAGTTTGAAGTAGATATTTTGAAAATATTGCTTTCAAGTATAATGTTGACTACTACAATACATTTAAAAATGACAGTAAAGCCCATTTCACCTGCCAAACAGAAAAAAAAGTATAACAAACATTAC
zSNP30347299	zK27B3	42907			10	37.3	10	1018			ACCCACATCACTTCATCATTTATTCTCCTCATGTGGTTTTAAACCTTAAACTGAGAGTTTTTTCTTCTGTTGAATACAAAATAAATTATTTTGAATAATTTTAAATGTTGATCACTAGAACCCATGGACTTCCATAAAAAAATACTATGG[A/G]AATTGATGCGTCCCAGCTACCAGAATTTTACAAAATATCTTTTGTGGTCAACTGAAAAGGAAACTCAAATAGGTTTTGAACAAGTGAAGGCTCATCAGTGACAGAATCTCTTTAAGTCTGAAGTTTGAAGTAGATATTTTGAAAATATTG
zSNP30347297	zK27B3	42892			10	37.3	10	1018			ATTTTAGGGATAGTTACCCACATCACTTCATCATTTATTCTCCTCATGTGGTTTTAAACCTTAAACTGAGAGTTTTTTCTTCTGTTGAATACAAAATAAATTATTTTGAATAATTTTAAATGTTGATCACTAGAACCCATGGACTTCCAT[-/A]AAAAAATACTATGGGAATTGATGCGTCCCAGCTACCAGAATTTTACAAAATATCTTTTGTGGTCAACTGAAAAGGAAACTCAAATAGGTTTTGAACAAGTGAAGGCTCATCAGTGACAGAATCTCTTTAAGTCTGAAGTTTGAAGTAGAT
zSNP30347306	zK27B3	42937			10	37.3	10	1018			ATGTGGTTTTAAACCTTAAACTGAGAGTTTTTTCTTCTGTTGAATACAAAATAAATTATTTTGAATAATTTTAAATGTTGATCACTAGAACCCATGGACTTCCATAAAAAAATACTATGGGAATTGATGCGTCCCAGCTACCAGAATTTT[A/C]CAAAATATCTTTTGTGGTCAACTGAAAAGGAAACTCAAATAGGTTTTGAACAAGTGAAGGCTCATCAGTGACAGAATCTCTTTAAGTCTGAAGTTTGAAGTAGATATTTTGAAAATATTGCTTTCAAGTATAATGTTGACTACTACAATA
zSNP30347302	zK27B3	42920			10	37.3	10	1018			CATCATTTATTCTCCTCATGTGGTTTTAAACCTTAAACTGAGAGTTTTTTCTTCTGTTGAATACAAAATAAATTATTTTGAATAATTTTAAATGTTGATCACTAGAACCCATGGACTTCCATAAAAAAATACTATGGGAATTGATGCGTC[A/C]CAGCTACCAGAATTTTACAAAATATCTTTTGTGGTCAACTGAAAAGGAAACTCAAATAGGTTTTGAACAAGTGAAGGCTCATCAGTGACAGAATCTCTTTAAGTCTGAAGTTTGAAGTAGATATTTTGAAAATATTGCTTTCAAGTATAA
zSNP30347240	zK27B3	41467			10	37.3	10	1018			AGGAAATCAGTTGTGCTGTCCTGTAGTGGATGTCCTGCACAGCAGACTCATATGAAGGACCTCTCTTATGTAGGACCTGTGTTTTGAACCGTATAATCAAATCAATGCATTCACTAATTCCCCCATTTCTCAGTGGTTGAGCATGTGAGT[A/G]AATTGAAAAGATCTTGTTTGGAGATGGTGCTTTACACCATTGCTTCAGGCTCTCAACCTTTTGTGCTGTAGATCAAATAATGAAAGAGGTGCTGCACTTCAACGGGCCAATTCATCCTCACAGAAAGAGATGAATTAATGGATCAAATCT
zSNP30347139	zK27B3	38879			10	37.3	10	1018			ACTGGTTTGTCCAGGGTCACATTTAGCAACATTTTCACTTTTGGAATGCTTCTTTACTCTAGCCGTAGTTTTGCTAGATTACTAAATACTAGACCATTTATCTGATTAATGTTCAAATCAAACTAGATCATCTTCAGTCAAAAAACAAAT[A/G]AAAACAAAAAACATTAGCTGTGAAGTTGATCAGCCGAACTGTTCTCCAACAACAATGTCCTAGAATTTGACACAGCTAATTAAAGAGGACATGAGGCTATATTTTTATAAACCTTTAGTATGTTAAATGTTATGAAATGTTATTAACATA
zSNP30347138	zK27B3	38835			10	37.3	10	1018			CTACTAAAACAGACAAAATTTAAAACAGAAAAAAGACACCTTTGACTGGTTTGTCCAGGGTCACATTTAGCAACATTTTCACTTTTGGAATGCTTCTTTACTCTAGCCGTAGTTTTGCTAGATTACTAAATACTAGACCATTTATCTGAT[A/T]AATGTTCAAATCAAACTAGATCATCTTCAGTCAAAAAACAAATAAAAACAAAAAACATTAGCTGTGAAGTTGATCAGCCGAACTGTTCTCCAACAACAATGTCCTAGAATTTGACACAGCTAATTAAAGAGGACATGAGGCTATATTTTT
zSNP30347146	zK27B3	39035			10	37.3	10	1018			AAAAAACATTAGCTGTGAAGTTGATCAGCCGAACTGTTCTCCAACAACAATGTCCTAGAATTTGACACAGCTAATTAAAGAGGACATGAGGCTATATTTTTATAAACCTTTAGTATGTTAAATGTTATGAAATGTTATTAACATATAAAT[T/C]TTTTCAAAGAATGTTCATATTTGAAAAAAAACAAACATACCCATAATTTAACAGGACCTCACTTATTTAGATATCGCCACCCCACACATATAGTTTATACACTACCGGTTAAAAGTTTGGGGTCAGTTTTTTTTTTTTTACTATTAATTT
zSNP30347145	zK27B3	39029			10	37.3	10	1018			AAAAACAAAAAACATTAGCTGTGAAGTTGATCAGCCGAACTGTTCTCCAACAACAATGTCCTAGAATTTGACACAGCTAATTAAAGAGGACATGAGGCTATATTTTTATAAACCTTTAGTATGTTAAATGTTATGAAATGTTATTAACAT[A/G]TAAATCTTTTCAAAGAATGTTCATATTTGAAAAAAAACAAACATACCCATAATTTAACAGGACCTCACTTATTTAGATATCGCCACCCCACACATATAGTTTATACACTACCGGTTAAAAGTTTGGGGTCAGTTTTTTTTTTTTTACTAT
zSNP30347126	zK27B3	38573			10	37.3	10	1018			TGTGGCCATTTTTTAATTTAACTGGTTTTCTTGTGTCTTGGTTATAAATAAAGTTTTTTACTTTGTCCTCAGTCAAATCTATTTGCTCAGAAACAAATAATTGAATTGTTTAAGAAAAAATATTGTCAATACCCAAAACAAGTTACATCA[A/T]ACACTATACATACTGTAAATAATAGTATTTAATAAAACTATTCTGTATTGCCAACAGTGTGTTTGCGGTGATTAACAGAGTGACTGGAAGTAAAATCAGAATGAACAAAATCTACTAAAACAGACAAAATTTAAAACAGAAAAAAGACAC
zSNP30347118	zK27B3	38245			10	37.3	10	1018			TTAGGCAAAAATGTAGTTGTTTAGACTTTATATAAAAGGTTTGTTAGTAAGGATAACACCTATTTGAATTTTTGTTTCAATGATTTTGGAGATATCAGGATGACAGTGGTTGTTTAGCTAAAGAACCTGTCAACCTTACCTCAGACACTT[A/C]ATCTGGAATCTGCCATTGCTCTTTGACATACATCTCTATAGTGGTTAAACATGATGTAATTTGTTTTGGGTATTGACAATATTTTTTCTTAAAAATTCAATTATTTGTTTCTGAGCAAATAGATCTGACTGAGGACAAAGTAAAAATTGT
zSNP30347137	zK27B3	38763			10	37.3	10	1018			ATTCTGTATTGCCAACAGTGTGTTTGCGGTGATTAACAGAGTGACTGGAAGTAAAATCAGAATGAACAAAATCTACTAAAACAGACAAAATTTAAAACAGAAAAAAGACACCTTTGACTGGTTTGTCCAGGGTCACATTTAGCAACATTT[T/C]CACTTTTGGAATGCTTCTTTACTCTAGCCGTAGTTTTGCTAGATTACTAAATACTAGACCATTTATCTGATTAATGTTCAAATCAAACTAGATCATCTTCAGTCAAAAAACAAATAAAAACAAAAAACATTAGCTGTGAAGTTGATCAGC
zSNP30347128	zK27B3	38598			10	37.3	10	1018			TTTTCTTGTGTCTTGGTTATAAATAAAGTTTTTTACTTTGTCCTCAGTCAAATCTATTTGCTCAGAAACAAATAATTGAATTGTTTAAGAAAAAATATTGTCAATACCCAAAACAAGTTACATCATACACTATACATACTGTAAATAATA[T/G]TATTTAATAAAACTATTCTGTATTGCCAACAGTGTGTTTGCGGTGATTAACAGAGTGACTGGAAGTAAAATCAGAATGAACAAAATCTACTAAAACAGACAAAATTTAAAACAGAAAAAAGACACCTTTGACTGGTTTGTCCAGGGTCAC
zSNP30347147	zK27B3	39059			10	37.3	10	1018			TCAGCCGAACTGTTCTCCAACAACAATGTCCTAGAATTTGACACAGCTAATTAAAGAGGACATGAGGCTATATTTTTATAAACCTTTAGTATGTTAAATGTTATGAAATGTTATTAACATATAAATCTTTTCAAAGAATGTTCATATTTG[-/A]AAAAAAACAAACATACCCATAATTTAACAGGACCTCACTTATTTAGATATCGCCACCCCACACATATAGTTTATACACTACCGGTTAAAAGTTTGGGGTCAGTTTTTTTTTTTTTACTATTAATTTTTTTTAATAATTTTAATAAATAAT
zSNP30347156	zK27B3	39677			10	37.3	10	1018			AAACATGCTGGATATGTTGGCGGTTCTTTCTGCTGTGGTGACCCCAGATTAATAAAGGGACTTAGCCGAAAAGAAAATGAATGAATGAATGAATTAATTAATTAATGAACAGTTCACAATTTTACAATTTCTTCTGTAATTTTAATCAAA[T/C]AAATGCAGTTTTGGTGAGAAGAATAAGCTTATTTTAAATCATTAAAGATCCTACTGACCCCAAACCTTTGACCGGTATTGTACATAACCCTGTCAATGATGAAAAAACAACCTAAAACTACAAACGCAGCTCTCAAAGGGTTAGTTCAAC
zSNP30347155	zK27B3	39670			10	37.3	10	1018			CTGCGTAAAACATGCTGGATATGTTGGCGGTTCTTTCTGCTGTGGTGACCCCAGATTAATAAAGGGACTTAGCCGAAAAGAAAATGAATGAATGAATGAATTAATTAATTAATGAACAGTTCACAATTTTACAATTTCTTCTGTAATTTT[A/G]ATCAAATAAATGCAGTTTTGGTGAGAAGAATAAGCTTATTTTAAATCATTAAAGATCCTACTGACCCCAAACCTTTGACCGGTATTGTACATAACCCTGTCAATGATGAAAAAACAACCTAAAACTACAAACGCAGCTCTCAAAGGGTTA
zSNP30347222	zK27B3	41320			10	37.3	10	1018			TCTTCGATAAATGTTCAGAATTTTTAAACAAGATTGTTTGTTTTACTGCATCTGATGTGCATTTTAGCTATAGTTTTCCTGAAATTTAGCTATATTTTCCCAACAATCCAGTGTTGCTGTGAAAGATGGTTTTAACACTTAAAAACAAGG[A/G]AATCAGTTGTGCTGTCCTGTAGTGGATGTCCTGCACAGCAGACTCATATGAAGGACCTCTCTTATGTAGGACCTGTGTTTTGAACCGTATAATCAAATCAATGCATTCACTAATTCCCCCATTTCTCAGTGGTTGAGCATGTGAGTGAAT
zSNP30347220	zK27B3	41290			10	37.3	10	1018			GTGATAACAGAATTATCACACAGAAATTAGTCTTCGATAAATGTTCAGAATTTTTAAACAAGATTGTTTGTTTTACTGCATCTGATGTGCATTTTAGCTATAGTTTTCCTGAAATTTAGCTATATTTTCCCAACAATCCAGTGTTGCTGT[A/G]AAAGATGGTTTTAACACTTAAAAACAAGGAAATCAGTTGTGCTGTCCTGTAGTGGATGTCCTGCACAGCAGACTCATATGAAGGACCTCTCTTATGTAGGACCTGTGTTTTGAACCGTATAATCAAATCAATGCATTCACTAATTCCCCC
zSNP30347150	zK27B3	39162			10	37.3	10	1018			TGAAATGTTATTAACATATAAATCTTTTCAAAGAATGTTCATATTTGAAAAAAAACAAACATACCCATAATTTAACAGGACCTCACTTATTTAGATATCGCCACCCCACACATATAGTTTATACACTACCGGTTAAAAGTTTGGGGTCAG[-/T]TTTTTTTTTTTTACTATTAATTTTTTTTAATAATTTTAATAAATAATTCTGTTCATCTGTTTATTTATTAAATATTTATTTATTACTAATTGTATGTGGTTTTAAGTGAAATTATTAGTCCAGTCATTATTGCTTTTATTACTATTATCA
zSNP30347148	zK27B3	39062			10	37.3	10	1018			GCCGAACTGTTCTCCAACAACAATGTCCTAGAATTTGACACAGCTAATTAAAGAGGACATGAGGCTATATTTTTATAAACCTTTAGTATGTTAAATGTTATGAAATGTTATTAACATATAAATCTTTTCAAAGAATGTTCATATTTGAAA[A/C]AAAACAAACATACCCATAATTTAACAGGACCTCACTTATTTAGATATCGCCACCCCACACATATAGTTTATACACTACCGGTTAAAAGTTTGGGGTCAGTTTTTTTTTTTTTACTATTAATTTTTTTTAATAATTTTAATAAATAATTCT
zSNP30347153	zK27B3	39187			10	37.3	10	1018			TTTCAAAGAATGTTCATATTTGAAAAAAAACAAACATACCCATAATTTAACAGGACCTCACTTATTTAGATATCGCCACCCCACACATATAGTTTATACACTACCGGTTAAAAGTTTGGGGTCAGTTTTTTTTTTTTTACTATTAATTTT[A/T]TTTAATAATTTTAATAAATAATTCTGTTCATCTGTTTATTTATTAAATATTTATTTATTACTAATTGTATGTGGTTTTAAGTGAAATTATTAGTCCAGTCATTATTGCTTTTATTACTATTATCATTAATAAGCCTCGGCTGGGTCAGTT
zSNP30347151	zK27B3	39174			10	37.3	10	1018			AACATATAAATCTTTTCAAAGAATGTTCATATTTGAAAAAAAACAAACATACCCATAATTTAACAGGACCTCACTTATTTAGATATCGCCACCCCACACATATAGTTTATACACTACCGGTTAAAAGTTTGGGGTCAGTTTTTTTTTTTT[A/T]ACTATTAATTTTTTTTAATAATTTTAATAAATAATTCTGTTCATCTGTTTATTTATTAAATATTTATTTATTACTAATTGTATGTGGTTTTAAGTGAAATTATTAGTCCAGTCATTATTGCTTTTATTACTATTATCATTAATAAGCCTC
zSNP30346901	zK27B3	29534			10	37.3	10	1018			CCAGCAAGTTTTTACGCAGCGCATGCACTTCCAGCTGCGACCCATCTCTGGGAAAAAGTATGCAACATTGTTTAAAATTGTGTTAAATGTAAGACATTACTGTAAATGTAGCCTATAGGGCATGATTTCCTAAGAATGTTCACACATTGG[A/T]TTGCAAATTTGACTTGAAATAAATGAAATACACCTTTTGTTTCATTGCTAGCAATCAGATTAACTTGTCCTTTTTGGGCACTATTTATTCAATTGGAAATATACTAATTTATTTAATAAAGTAGCATTTTATCTTCATTAAAATGAACCA
zSNP30349052	zK27B3	79879			10	37.3	10	1018			ATCATCCATGTGGATGCTACACATTGGTGGTGGATTGAGTGCCCAGAAAAGTAAATACTACTTTAGTTGAACATGATTTAATCGTGGACAGTGGTAAACCAGCTCTGTTCATTTAAGATGATTTATACTTGTTGTTCAACAAAAAACATT[A/C]ATTTTCTAAATCATGTTTAATGAACACTATCTTTTAATGAATGAACACAAATGATTTAAGCTGGTTTAACTTCTTCCAGTGTTGTAAAAACTGTCCAAGATTGAACCATGTTCAATCAATGTGCTTATTTTTTGAGAGTGGAAAAAATAA
zSNP30349053	zK27B3	79907			10	37.3	10	1018			GGTGGATTGAGTGCCCAGAAAAGTAAATACTACTTTAGTTGAACATGATTTAATCGTGGACAGTGGTAAACCAGCTCTGTTCATTTAAGATGATTTATACTTGTTGTTCAACAAAAAACATTCATTTTCTAAATCATGTTTAATGAACAC[T/C]ATCTTTTAATGAATGAACACAAATGATTTAAGCTGGTTTAACTTCTTCCAGTGTTGTAAAAACTGTCCAAGATTGAACCATGTTCAATCAATGTGCTTATTTTTTGAGAGTGGAAAAAATAAAAACAAAAACTGCAGAAGGCAGAGTGGA
zSNP30349044	zK27B3	79845			10	37.3	10	1018			GGTTTGCTGTCTGGCGCAATATGACTGCTGTTGCATCATCCATGTGGATGCTACACATTGGTGGTGGATTGAGTGCCCAGAAAAGTAAATACTACTTTAGTTGAACATGATTTAATCGTGGACAGTGGTAAACCAGCTCTGTTCATTTAA[C/G]ATGATTTATACTTGTTGTTCAACAAAAAACATTCATTTTCTAAATCATGTTTAATGAACACTATCTTTTAATGAATGAACACAAATGATTTAAGCTGGTTTAACTTCTTCCAGTGTTGTAAAAACTGTCCAAGATTGAACCATGTTCAAT
zSNP30349051	zK27B3	79868			10	37.3	10	1018			ACTGCTGTTGCATCATCCATGTGGATGCTACACATTGGTGGTGGATTGAGTGCCCAGAAAAGTAAATACTACTTTAGTTGAACATGATTTAATCGTGGACAGTGGTAAACCAGCTCTGTTCATTTAAGATGATTTATACTTGTTGTTCAA[T/C]AAAAAACATTCATTTTCTAAATCATGTTTAATGAACACTATCTTTTAATGAATGAACACAAATGATTTAAGCTGGTTTAACTTCTTCCAGTGTTGTAAAAACTGTCCAAGATTGAACCATGTTCAATCAATGTGCTTATTTTTTGAGAGT
zSNP30349058	zK27B3	79999			10	37.3	10	1018			ATTTATACTTGTTGTTCAACAAAAAACATTCATTTTCTAAATCATGTTTAATGAACACTATCTTTTAATGAATGAACACAAATGATTTAAGCTGGTTTAACTTCTTCCAGTGTTGTAAAAACTGTCCAAGATTGAACCATGTTCAATCAA[A/T]GTGCTTATTTTTTGAGAGTGGAAAAAATAAAAACAAAAACTGCAGAAGGCAGAGTGGAAAGGTCATAATAGTTCAGAAGAACACGACATCCTAACTTAATGATCAAAACAGTGCACATAAACTTTCAGCATGAATGGTGCAGCTGACTTT
zSNP30349059	zK27B3	80000			10	37.3	10	1018			TTTATACTTGTTGTTCAACAAAAAACATTCATTTTCTAAATCATGTTTAATGAACACTATCTTTTAATGAATGAACACAAATGATTTAAGCTGGTTTAACTTCTTCCAGTGTTGTAAAAACTGTCCAAGATTGAACCATGTTCAATCAAT[C/G]TGCTTATTTTTTGAGAGTGGAAAAAATAAAAACAAAAACTGCAGAAGGCAGAGTGGAAAGGTCATAATAGTTCAGAAGAACACGACATCCTAACTTAATGATCAAAACAGTGCACATAAACTTTCAGCATGAATGGTGCAGCTGACTTTA
zSNP30349055	zK27B3	79965			10	37.3	10	1018			GACAGTGGTAAACCAGCTCTGTTCATTTAAGATGATTTATACTTGTTGTTCAACAAAAAACATTCATTTTCTAAATCATGTTTAATGAACACTATCTTTTAATGAATGAACACAAATGATTTAAGCTGGTTTAACTTCTTCCAGTGTTGT[A/G]AAAACTGTCCAAGATTGAACCATGTTCAATCAATGTGCTTATTTTTTGAGAGTGGAAAAAATAAAAACAAAAACTGCAGAAGGCAGAGTGGAAAGGTCATAATAGTTCAGAAGAACACGACATCCTAACTTAATGATCAAAACAGTGCAC
zSNP30349057	zK27B3	79995			10	37.3	10	1018			GATGATTTATACTTGTTGTTCAACAAAAAACATTCATTTTCTAAATCATGTTTAATGAACACTATCTTTTAATGAATGAACACAAATGATTTAAGCTGGTTTAACTTCTTCCAGTGTTGTAAAAACTGTCCAAGATTGAACCATGTTCAA[T/C]CAATGTGCTTATTTTTTGAGAGTGGAAAAAATAAAAACAAAAACTGCAGAAGGCAGAGTGGAAAGGTCATAATAGTTCAGAAGAACACGACATCCTAACTTAATGATCAAAACAGTGCACATAAACTTTCAGCATGAATGGTGCAGCTGA
zSNP30349043	zK27B3	79838			10	37.3	10	1018			TGTGTGTGGTTTGCTGTCTGGCGCAATATGACTGCTGTTGCATCATCCATGTGGATGCTACACATTGGTGGTGGATTGAGTGCCCAGAAAAGTAAATACTACTTTAGTTGAACATGATTTAATCGTGGACAGTGGTAAACCAGCTCTGTT[T/C]ATTTAAGATGATTTATACTTGTTGTTCAACAAAAAACATTCATTTTCTAAATCATGTTTAATGAACACTATCTTTTAATGAATGAACACAAATGATTTAAGCTGGTTTAACTTCTTCCAGTGTTGTAAAAACTGTCCAAGATTGAACCAT
zSNP30349032	zK27B3	79747			10	37.3	10	1018			AAATTTGCCCACTGGCCTCTGTCCATCATGGCCACCTAACCATCCCTATGACATAATGGGCTTCCTCAATCTGTCTCCCCTCTCATTAGCTTGTGTGTGGTTTGCTGTCTGGCGCAATATGACTGCTGTTGCATCATCCATGTGGATGCT[A/G]CACATTGGTGGTGGATTGAGTGCCCAGAAAAGTAAATACTACTTTAGTTGAACATGATTTAATCGTGGACAGTGGTAAACCAGCTCTGTTCATTTAAGATGATTTATACTTGTTGTTCAACAAAAAACATTCATTTTCTAAATCATGTTT
zSNP30349036	zK27B3	79770			10	37.3	10	1018			CATCATGGCCACCTAACCATCCCTATGACATAATGGGCTTCCTCAATCTGTCTCCCCTCTCATTAGCTTGTGTGTGGTTTGCTGTCTGGCGCAATATGACTGCTGTTGCATCATCCATGTGGATGCTACACATTGGTGGTGGATTGAGTG[T/C]CCAGAAAAGTAAATACTACTTTAGTTGAACATGATTTAATCGTGGACAGTGGTAAACCAGCTCTGTTCATTTAAGATGATTTATACTTGTTGTTCAACAAAAAACATTCATTTTCTAAATCATGTTTAATGAACACTATCTTTTAATGAA
zSNP30349021	zK27B3	79621			10	37.3	10	1018			AATCATAGTTTCTGATAGGGCGATATTGCAAAAACAAAAATCATGATATCATGTTTCATATCCTTCGATATATATATTGATACCGAATTATTGTCCAGCTCTAGGTTTAACCTCGGCATTCTGGCCAAATTTGCCCACTGGCCTCTGTCC[A/C]TCATGGCCACCTAACCATCCCTATGACATAATGGGCTTCCTCAATCTGTCTCCCCTCTCATTAGCTTGTGTGTGGTTTGCTGTCTGGCGCAATATGACTGCTGTTGCATCATCCATGTGGATGCTACACATTGGTGGTGGATTGAGTGCC
zSNP30349030	zK27B3	79742			10	37.3	10	1018			TGGCCAAATTTGCCCACTGGCCTCTGTCCATCATGGCCACCTAACCATCCCTATGACATAATGGGCTTCCTCAATCTGTCTCCCCTCTCATTAGCTTGTGTGTGGTTTGCTGTCTGGCGCAATATGACTGCTGTTGCATCATCCATGTGG[A/T]TGCTACACATTGGTGGTGGATTGAGTGCCCAGAAAAGTAAATACTACTTTAGTTGAACATGATTTAATCGTGGACAGTGGTAAACCAGCTCTGTTCATTTAAGATGATTTATACTTGTTGTTCAACAAAAAACATTCATTTTCTAAATCA
zSNP30349041	zK27B3	79813			10	37.3	10	1018			CAATCTGTCTCCCCTCTCATTAGCTTGTGTGTGGTTTGCTGTCTGGCGCAATATGACTGCTGTTGCATCATCCATGTGGATGCTACACATTGGTGGTGGATTGAGTGCCCAGAAAAGTAAATACTACTTTAGTTGAACATGATTTAATCG[T/C]GGACAGTGGTAAACCAGCTCTGTTCATTTAAGATGATTTATACTTGTTGTTCAACAAAAAACATTCATTTTCTAAATCATGTTTAATGAACACTATCTTTTAATGAATGAACACAAATGATTTAAGCTGGTTTAACTTCTTCCAGTGTTG
zSNP30349042	zK27B3	79819			10	37.3	10	1018			GTCTCCCCTCTCATTAGCTTGTGTGTGGTTTGCTGTCTGGCGCAATATGACTGCTGTTGCATCATCCATGTGGATGCTACACATTGGTGGTGGATTGAGTGCCCAGAAAAGTAAATACTACTTTAGTTGAACATGATTTAATCGTGGACA[T/G]TGGTAAACCAGCTCTGTTCATTTAAGATGATTTATACTTGTTGTTCAACAAAAAACATTCATTTTCTAAATCATGTTTAATGAACACTATCTTTTAATGAATGAACACAAATGATTTAAGCTGGTTTAACTTCTTCCAGTGTTGTAAAAA
zSNP30349037	zK27B3	79780			10	37.3	10	1018			ACCTAACCATCCCTATGACATAATGGGCTTCCTCAATCTGTCTCCCCTCTCATTAGCTTGTGTGTGGTTTGCTGTCTGGCGCAATATGACTGCTGTTGCATCATCCATGTGGATGCTACACATTGGTGGTGGATTGAGTGCCCAGAAAAG[T/C]AAATACTACTTTAGTTGAACATGATTTAATCGTGGACAGTGGTAAACCAGCTCTGTTCATTTAAGATGATTTATACTTGTTGTTCAACAAAAAACATTCATTTTCTAAATCATGTTTAATGAACACTATCTTTTAATGAATGAACACAAA
zSNP30349038	zK27B3	79786			10	37.3	10	1018			CCATCCCTATGACATAATGGGCTTCCTCAATCTGTCTCCCCTCTCATTAGCTTGTGTGTGGTTTGCTGTCTGGCGCAATATGACTGCTGTTGCATCATCCATGTGGATGCTACACATTGGTGGTGGATTGAGTGCCCAGAAAAGTAAATA[A/C]TACTTTAGTTGAACATGATTTAATCGTGGACAGTGGTAAACCAGCTCTGTTCATTTAAGATGATTTATACTTGTTGTTCAACAAAAAACATTCATTTTCTAAATCATGTTTAATGAACACTATCTTTTAATGAATGAACACAAATGATTT
zSNP30349064	zK27B3	80018			10	37.3	10	1018			CAAAAAACATTCATTTTCTAAATCATGTTTAATGAACACTATCTTTTAATGAATGAACACAAATGATTTAAGCTGGTTTAACTTCTTCCAGTGTTGTAAAAACTGTCCAAGATTGAACCATGTTCAATCAATGTGCTTATTTTTTGAGAG[T/C]GGAAAAAATAAAAACAAAAACTGCAGAAGGCAGAGTGGAAAGGTCATAATAGTTCAGAAGAACACGACATCCTAACTTAATGATCAAAACAGTGCACATAAACTTTCAGCATGAATGGTGCAGCTGACTTTAGATGTTTGTTTTAAGATG
zSNP30349233	zK27B3	83050			10	37.3	10	1018			ATTCAACATTCATTCATTTGTAGAAAAGGTGAATTTCTACAGGAATAAAAAGGGAAACATCTTCATAAATGAGTCATTGAACCGTGCATTCAACTGATTTGTTCAAAACTGCTGATTCATTTAATTATAATGCAACTTACTATCTTTCTG[A/T]ATCAGTCTAATGCTGCATTCACACCAGATGTAGAAGAAGAAGTGTCAAGCGCGAGTGATTTACATGTTAAGTCAATGCAAAGACGCGAATAGACATACTGTGGTGCGATACGCGCAAATGAATCAGCTCGAGTTGAGCATTTTGCTCGAT
zSNP30349188	zK27B3	81843			10	37.3	10	1018			AAAACTGTATTCCGGAAAACGAGCAATGAAACATTACAGGAAAACCCCCGTTCTCCCATAAAATGTTCAACATAACAAGAAGCAGCTAAAAAACACGACCCCAGGGGCACGACTTGCTGACCTCTCTCCAAACGCCATAAACCACACAAT[A/G]GAAAATGAATGAGTGAGCAGATATCTTACAGGTGCATTTCATATGTGTGCCGCTGCTTATGAGCTGACTGGGACATTGTCAATGCCAAATAACATTTTGGGTGCTTTGTTGTCAGTATGTCTTGCATTTGATCATTTTTATACACATGTA
zSNP30349231	zK27B3	82974			10	37.3	10	1018			TGAGTGCTGGTTTGATCAAATCATTCTGGAACTATACATTACTGTATTGACAAGTTATTTTTTCAGTGAATCATTCATTCAACATTCATTCATTTGTAGAAAAGGTGAATTTCTACAGGAATAAAAAGGGAAACATCTTCATAAATGAGT[A/C]ATTGAACCGTGCATTCAACTGATTTGTTCAAAACTGCTGATTCATTTAATTATAATGCAACTTACTATCTTTCTGAATCAGTCTAATGCTGCATTCACACCAGATGTAGAAGAAGAAGTGTCAAGCGCGAGTGATTTACATGTTAAGTCA
zSNP30349232	zK27B3	83036			10	37.3	10	1018			TCAGTGAATCATTCATTCAACATTCATTCATTTGTAGAAAAGGTGAATTTCTACAGGAATAAAAAGGGAAACATCTTCATAAATGAGTCATTGAACCGTGCATTCAACTGATTTGTTCAAAACTGCTGATTCATTTAATTATAATGCAAC[T/C]TACTATCTTTCTGAATCAGTCTAATGCTGCATTCACACCAGATGTAGAAGAAGAAGTGTCAAGCGCGAGTGATTTACATGTTAAGTCAATGCAAAGACGCGAATAGACATACTGTGGTGCGATACGCGCAAATGAATCAGCTCGAGTTGA
zSNP30349249	zK27B3	83142			10	37.3	10	1018			ACTGATTTGTTCAAAACTGCTGATTCATTTAATTATAATGCAACTTACTATCTTTCTGAATCAGTCTAATGCTGCATTCACACCAGATGTAGAAGAAGAAGTGTCAAGCGCGAGTGATTTACATGTTAAGTCAATGCAAAGACGCGAATA[A/G]ACATACTGTGGTGCGATACGCGCAAATGAATCAGCTCGAGTTGAGCATTTTGCTCGATTGACGTGCTTTAAGCGCAAATCGCTCGAGTTGAAAAAATCTCTTCAGCGGAAATTCATGCCTCATTAACCAATCAGTAGCTTACTCTTGTAG
zSNP30349275	zK27B3	84639			10	37.3	10	1018			CATTTTTGTAGTGTCTATTTCCAGAACAATTTCATTAGGCAGATCAAAATCAAACTAAATAAATCAAACTGTTTAAAATGTAGGTAACTCAATATTAATGCACTGTTTATTGAACTATATAAAGAGACTGAAGCCAGCTACTTTTTTCCC[A/C]GGTTATACTTTTGGCCACATACACCCCTCCTTTAAATATTGTGACAATGTTTTCATATATTTGTAATTGTAAATAAAATACTGCTAAAACAAAACGTAGAGGGCTGTATTTGAGAGCAGGACAGCTGCAAGAGAAAGTGAACAATGTTCG
zSNP30349246	zK27B3	83133			10	37.3	10	1018			GTGCATTCAACTGATTTGTTCAAAACTGCTGATTCATTTAATTATAATGCAACTTACTATCTTTCTGAATCAGTCTAATGCTGCATTCACACCAGATGTAGAAGAAGAAGTGTCAAGCGCGAGTGATTTACATGTTAAGTCAATGCAAAG[A/T]CGCGAATAGACATACTGTGGTGCGATACGCGCAAATGAATCAGCTCGAGTTGAGCATTTTGCTCGATTGACGTGCTTTAAGCGCAAATCGCTCGAGTTGAAAAAATCTCTTCAGCGGAAATTCATGCCTCATTAACCAATCAGTAGCTTA
zSNP30349247	zK27B3	83134			10	37.3	10	1018			TGCATTCAACTGATTTGTTCAAAACTGCTGATTCATTTAATTATAATGCAACTTACTATCTTTCTGAATCAGTCTAATGCTGCATTCACACCAGATGTAGAAGAAGAAGTGTCAAGCGCGAGTGATTTACATGTTAAGTCAATGCAAAGA[T/C]GCGAATAGACATACTGTGGTGCGATACGCGCAAATGAATCAGCTCGAGTTGAGCATTTTGCTCGATTGACGTGCTTTAAGCGCAAATCGCTCGAGTTGAAAAAATCTCTTCAGCGGAAATTCATGCCTCATTAACCAATCAGTAGCTTAC
zSNP30349230	zK27B3	82928			10	37.3	10	1018			TCTTATCCACTGATTAATGTTGTAAACAAGCAACTGTACTTACGAATGAGTGCTGGTTTGATCAAATCATTCTGGAACTATACATTACTGTATTGACAAGTTATTTTTTCAGTGAATCATTCATTCAACATTCATTCATTTGTAGAAAAG[T/G]TGAATTTCTACAGGAATAAAAAGGGAAACATCTTCATAAATGAGTCATTGAACCGTGCATTCAACTGATTTGTTCAAAACTGCTGATTCATTTAATTATAATGCAACTTACTATCTTTCTGAATCAGTCTAATGCTGCATTCACACCAGA
zSNP30349170	zK27B3	81696			10	37.3	10	1018			CAACTACAGTAGCACAGATCACATCAGACACAAATGTTTGGGTGTTACATACCAGGAAGGAGCCAGGCGGTAAGAGGGCTGAAAAGTAAGAGGGATTTGTGATGTCAGTCGAAAAGGAAAGCCGTTTTAGACACGCTTGTTCTTTTCAAA[A/G]CTGTATTCCGGAAAACGAGCAATGAAACATTACAGGAAAACCCCCGTTCTCCCATAAAATGTTCAACATAACAAGAAGCAGCTAAAAAACACGACCCCAGGGGCACGACTTGCTGACCTCTCTCCAAACGCCATAAACCACACAATGGAA
zSNP30349171	zK27B3	81700			10	37.3	10	1018			TACAGTAGCACAGATCACATCAGACACAAATGTTTGGGTGTTACATACCAGGAAGGAGCCAGGCGGTAAGAGGGCTGAAAAGTAAGAGGGATTTGTGATGTCAGTCGAAAAGGAAAGCCGTTTTAGACACGCTTGTTCTTTTCAAAACTG[T/C]ATTCCGGAAAACGAGCAATGAAACATTACAGGAAAACCCCCGTTCTCCCATAAAATGTTCAACATAACAAGAAGCAGCTAAAAAACACGACCCCAGGGGCACGACTTGCTGACCTCTCTCCAAACGCCATAAACCACACAATGGAAAATG
zSNP30349168	zK27B3	81673			10	37.3	10	1018			TCTAGTTTTTTTAAAGTCAAGGTCAACTACAGTAGCACAGATCACATCAGACACAAATGTTTGGGTGTTACATACCAGGAAGGAGCCAGGCGGTAAGAGGGCTGAAAAGTAAGAGGGATTTGTGATGTCAGTCGAAAAGGAAAGCCGTTT[T/C]AGACACGCTTGTTCTTTTCAAAACTGTATTCCGGAAAACGAGCAATGAAACATTACAGGAAAACCCCCGTTCTCCCATAAAATGTTCAACATAACAAGAAGCAGCTAAAAAACACGACCCCAGGGGCACGACTTGCTGACCTCTCTCCAA
zSNP30349169	zK27B3	81677			10	37.3	10	1018			GTTTTTTTAAAGTCAAGGTCAACTACAGTAGCACAGATCACATCAGACACAAATGTTTGGGTGTTACATACCAGGAAGGAGCCAGGCGGTAAGAGGGCTGAAAAGTAAGAGGGATTTGTGATGTCAGTCGAAAAGGAAAGCCGTTTTAGA[A/C]ACGCTTGTTCTTTTCAAAACTGTATTCCGGAAAACGAGCAATGAAACATTACAGGAAAACCCCCGTTCTCCCATAAAATGTTCAACATAACAAGAAGCAGCTAAAAAACACGACCCCAGGGGCACGACTTGCTGACCTCTCTCCAAACGC
zSNP30349214	zK27B3	82019			10	37.3	10	1018			TTACAGGTGCATTTCATATGTGTGCCGCTGCTTATGAGCTGACTGGGACATTGTCAATGCCAAATAACATTTTGGGTGCTTTGTTGTCAGTATGTCTTGCATTTGATCATTTTTATACACATGTATACATTTGGTGTAGTACTATGTTTT[A/G]ATCTTTTTATCTGATTCTGTCACCAGAGTGTCATGATCTGGCTGACATAATGTTTTTACATACGTAGGTGGCAACAAGTCACCTTGAATGAGTCACAGAATTATTTATTCAACTGATTTGTACACAAGGTAAATTCAGGAAGGAAAAGAT
zSNP30349229	zK27B3	82914			10	37.3	10	1018			GATGACCAATTTCTTCTTATCCACTGATTAATGTTGTAAACAAGCAACTGTACTTACGAATGAGTGCTGGTTTGATCAAATCATTCTGGAACTATACATTACTGTATTGACAAGTTATTTTTTCAGTGAATCATTCATTCAACATTCATT[A/C]ATTTGTAGAAAAGGTGAATTTCTACAGGAATAAAAAGGGAAACATCTTCATAAATGAGTCATTGAACCGTGCATTCAACTGATTTGTTCAAAACTGCTGATTCATTTAATTATAATGCAACTTACTATCTTTCTGAATCAGTCTAATGCT
zSNP30349172	zK27B3	81706			10	37.3	10	1018			AGCACAGATCACATCAGACACAAATGTTTGGGTGTTACATACCAGGAAGGAGCCAGGCGGTAAGAGGGCTGAAAAGTAAGAGGGATTTGTGATGTCAGTCGAAAAGGAAAGCCGTTTTAGACACGCTTGTTCTTTTCAAAACTGTATTCC[T/G]GAAAACGAGCAATGAAACATTACAGGAAAACCCCCGTTCTCCCATAAAATGTTCAACATAACAAGAAGCAGCTAAAAAACACGACCCCAGGGGCACGACTTGCTGACCTCTCTCCAAACGCCATAAACCACACAATGGAAAATGAATGAG
zSNP30349175	zK27B3	81743			10	37.3	10	1018			CATACCAGGAAGGAGCCAGGCGGTAAGAGGGCTGAAAAGTAAGAGGGATTTGTGATGTCAGTCGAAAAGGAAAGCCGTTTTAGACACGCTTGTTCTTTTCAAAACTGTATTCCGGAAAACGAGCAATGAAACATTACAGGAAAACCCCCG[T/C]TCTCCCATAAAATGTTCAACATAACAAGAAGCAGCTAAAAAACACGACCCCAGGGGCACGACTTGCTGACCTCTCTCCAAACGCCATAAACCACACAATGGAAAATGAATGAGTGAGCAGATATCTTACAGGTGCATTTCATATGTGTGC
zSNP30349020	zK27B3	79611			10	37.3	10	1018			GGATGCAATCAATCATAGTTTCTGATAGGGCGATATTGCAAAAACAAAAATCATGATATCATGTTTCATATCCTTCGATATATATATTGATACCGAATTATTGTCCAGCTCTAGGTTTAACCTCGGCATTCTGGCCAAATTTGCCCACTG[C/G]CCTCTGTCCATCATGGCCACCTAACCATCCCTATGACATAATGGGCTTCCTCAATCTGTCTCCCCTCTCATTAGCTTGTGTGTGGTTTGCTGTCTGGCGCAATATGACTGCTGTTGCATCATCCATGTGGATGCTACACATTGGTGGTGG
zSNP30346792	zK27B3	26294			10	37.3	10	1018			TGTACTGTTATTAATTTGTTTTGATTTGGGTTCCAGCTGTCTTTACCAACAGAAGGCCCGTGTTCTGCTGGAAGTGAAGTTGCGTCAGTATCAGACACCGCCAACAGCCTGACAGCAAGTCCAACGGACATCAGAGAGTGAACAGAGATA[T/C]ACCAGCAATTCAATGTATACTTGCTCAATTGAAGTATTATTTAAGGTGGCTGTGAGAGCTTAACGTGCTGCAATAAAAAAAAAAATACAATTACAAAAAACAGCAGCAAATTAAGAAAAGATCTTCATCCGTGTGACACATTAAAAAATG
zSNP30346782	zK27B3	26064			10	37.3	10	1018			ACATTCATTTGGTTAATGAGATCTGGCTAATGACACATTCTTTAAACATTGTAGGTTTCAGAGGAGCCGCTACTGCTGGTCAGTACAGAGAGTCAGGACAGTGATGTGATGATCAGCCCACCATGGAAACTACTGACCGACTTCATTCTG[C/G]AAAACGAAGCTGAGCACAGATCATTCCCACAAATGGTAAACATCAAGGATTACTGAGACTGCATAATGGATACATTTTTTGTACTGTTATTAATTTGTTTTGATTTGGGTTCCAGCTGTCTTTACCAACAGAAGGCCCGTGTTCTGCTGG
zSNP30346795	zK27B3	26369			10	37.3	10	1018			GAAGTTGCGTCAGTATCAGACACCGCCAACAGCCTGACAGCAAGTCCAACGGACATCAGAGAGTGAACAGAGATACACCAGCAATTCAATGTATACTTGCTCAATTGAAGTATTATTTAAGGTGGCTGTGAGAGCTTAACGTGCTGCAAT[-/A]AAAAAAAAAATACAATTACAAAAAACAGCAGCAAATTAAGAAAAGATCTTCATCCGTGTGACACATTAAAAAATGTTTAAAAAACACAACAGAAATGTTTTGTGGGACCCAAAAACGTGACGAACGCTGCTGTGCCATGACTATTGCTCA
zSNP30346794	zK27B3	26347			10	37.3	10	1018			AGGCCCGTGTTCTGCTGGAAGTGAAGTTGCGTCAGTATCAGACACCGCCAACAGCCTGACAGCAAGTCCAACGGACATCAGAGAGTGAACAGAGATACACCAGCAATTCAATGTATACTTGCTCAATTGAAGTATTATTTAAGGTGGCTG[A/T]GAGAGCTTAACGTGCTGCAATAAAAAAAAAAATACAATTACAAAAAACAGCAGCAAATTAAGAAAAGATCTTCATCCGTGTGACACATTAAAAAATGTTTAAAAAACACAACAGAAATGTTTTGTGGGACCCAAAAACGTGACGAACGCT
zSNP30346715	zK27B3	25439			10	37.3	10	1018			TATACACAGCATGACTAATTTGTGATACATTTTTATCCTCAGCTAGTCAAAACAAAAAGGTGGACATTATTTATTGGTTCAGATGACATTCTCCGGTAGAATTTGTTATTTCGATCAAAGTATTAAGTACCTCCAACTCCATCGGCGCAG[A/T]GACTGACCACCACATACACTGCAAAACATTAGATTATACACACCACGACACACAAACCAATGGAAACAAAAAGCAAAAAGCTGCAGTTGCACGTTTTAAAATAGAGATGGCGACAAAGAGGCAAAACTTACAGTTTGCAGCTTTAGCATT
zSNP30346714	zK27B3	25438			10	37.3	10	1018			ATATACACAGCATGACTAATTTGTGATACATTTTTATCCTCAGCTAGTCAAAACAAAAAGGTGGACATTATTTATTGGTTCAGATGACATTCTCCGGTAGAATTTGTTATTTCGATCAAAGTATTAAGTACCTCCAACTCCATCGGCGCA[A/G]TGACTGACCACCACATACACTGCAAAACATTAGATTATACACACCACGACACACAAACCAATGGAAACAAAAAGCAAAAAGCTGCAGTTGCACGTTTTAAAATAGAGATGGCGACAAAGAGGCAAAACTTACAGTTTGCAGCTTTAGCAT
zSNP30346763	zK27B3	25926			10	37.3	10	1018			CATTACACTCATGAGACTAATCAGCTGTTTCTGCTATGGTGAGTTGTTTACTGTCTGTTACAAGGTTACCAATACTACAGTCAGCTTCTCTAACAACTTGATGGAAATTATTATTATTTTTTTTGAAAACTTAAAAAAACATTCATTTGG[T/G]TAATGAGATCTGGCTAATGACACATTCTTTAAACATTGTAGGTTTCAGAGGAGCCGCTACTGCTGGTCAGTACAGAGAGTCAGGACAGTGATGTGATGATCAGCCCACCATGGAAACTACTGACCGACTTCATTCTGGAAAACGAAGCTG
zSNP30346721	zK27B3	25513			10	37.3	10	1018			TGGTTCAGATGACATTCTCCGGTAGAATTTGTTATTTCGATCAAAGTATTAAGTACCTCCAACTCCATCGGCGCAGTGACTGACCACCACATACACTGCAAAACATTAGATTATACACACCACGACACACAAACCAATGGAAACAAAAAG[A/C]AAAAAGCTGCAGTTGCACGTTTTAAAATAGAGATGGCGACAAAGAGGCAAAACTTACAGTTTGCAGCTTTAGCATTAGCTGTGTTTCCTTCACCCTGTCTTGATGCAAATTTGAAGTATCAAATCACAAACAAGAAATGGAAGTTTAAAA
zSNP30346868	zK27B3	28353			10	37.3	10	1018			TCCGTGAAAAGAATTAGTGCTATTGCAATTGCTACCTTTAAACTGCACCTTACACATGCATAAAAATCTTCGTCATATACTTGCCGTTTTGAGCAAAAATCTTTTATCTAGCACAAAATTATGTTATAAATGTTAGCATTAACATTTGTC[A/T]TTTATCACGCAATGTTTTTACAAAAAAATCACGTTACTACATTTTGTGCATTTCTAGGCAGGTTAGACCACATCTGCATGTGCTACTTCCTTGTTGCTCGTAAACACTGACAAAATAGTCTGATAGACTGCAGTGTAAAGTTCACAGAGC
zSNP30346874	zK27B3	28455			10	37.3	10	1018			TTTATCTAGCACAAAATTATGTTATAAATGTTAGCATTAACATTTGTCATTTATCACGCAATGTTTTTACAAAAAAATCACGTTACTACATTTTGTGCATTTCTAGGCAGGTTAGACCACATCTGCATGTGCTACTTCCTTGTTGCTCGT[A/T]AACACTGACAAAATAGTCTGATAGACTGCAGTGTAAAGTTCACAGAGCACACACTAAAAATATGTCAGTGAGTTATTTAAAGTGTAACTATAGGAGCAGGTCATAAATGCTGTAGTTATGTTTAGGTGTAATGAATGATATGTGCCTCAT
zSNP30346873	zK27B3	28389			10	37.3	10	1018			TTTAAACTGCACCTTACACATGCATAAAAATCTTCGTCATATACTTGCCGTTTTGAGCAAAAATCTTTTATCTAGCACAAAATTATGTTATAAATGTTAGCATTAACATTTGTCATTTATCACGCAATGTTTTTACAAAAAAATCACGTT[A/G]CTACATTTTGTGCATTTCTAGGCAGGTTAGACCACATCTGCATGTGCTACTTCCTTGTTGCTCGTAAACACTGACAAAATAGTCTGATAGACTGCAGTGTAAAGTTCACAGAGCACACACTAAAAATATGTCAGTGAGTTATTTAAAGTG
zSNP30346877	zK27B3	28521			10	37.3	10	1018			TTACAAAAAAATCACGTTACTACATTTTGTGCATTTCTAGGCAGGTTAGACCACATCTGCATGTGCTACTTCCTTGTTGCTCGTAAACACTGACAAAATAGTCTGATAGACTGCAGTGTAAAGTTCACAGAGCACACACTAAAAATATGT[A/C]AGTGAGTTATTTAAAGTGTAACTATAGGAGCAGGTCATAAATGCTGTAGTTATGTTTAGGTGTAATGAATGATATGTGCCTCATTCAACAAACATTAACTACTTAACTTTCAAATTAGCTATGTTCACATTAGACTGGTGTTATTTACAA
zSNP30346875	zK27B3	28467			10	37.3	10	1018			AAAATTATGTTATAAATGTTAGCATTAACATTTGTCATTTATCACGCAATGTTTTTACAAAAAAATCACGTTACTACATTTTGTGCATTTCTAGGCAGGTTAGACCACATCTGCATGTGCTACTTCCTTGTTGCTCGTAAACACTGACAA[A/G]ATAGTCTGATAGACTGCAGTGTAAAGTTCACAGAGCACACACTAAAAATATGTCAGTGAGTTATTTAAAGTGTAACTATAGGAGCAGGTCATAAATGCTGTAGTTATGTTTAGGTGTAATGAATGATATGTGCCTCATTCAACAAACATT
zSNP30346870	zK27B3	28365			10	37.3	10	1018			ATTAGTGCTATTGCAATTGCTACCTTTAAACTGCACCTTACACATGCATAAAAATCTTCGTCATATACTTGCCGTTTTGAGCAAAAATCTTTTATCTAGCACAAAATTATGTTATAAATGTTAGCATTAACATTTGTCATTTATCACGCA[A/T]TGTTTTTACAAAAAAATCACGTTACTACATTTTGTGCATTTCTAGGCAGGTTAGACCACATCTGCATGTGCTACTTCCTTGTTGCTCGTAAACACTGACAAAATAGTCTGATAGACTGCAGTGTAAAGTTCACAGAGCACACACTAAAAA
zSNP30346869	zK27B3	28357			10	37.3	10	1018			TGAAAAGAATTAGTGCTATTGCAATTGCTACCTTTAAACTGCACCTTACACATGCATAAAAATCTTCGTCATATACTTGCCGTTTTGAGCAAAAATCTTTTATCTAGCACAAAATTATGTTATAAATGTTAGCATTAACATTTGTCATTT[A/C]TCACGCAATGTTTTTACAAAAAAATCACGTTACTACATTTTGTGCATTTCTAGGCAGGTTAGACCACATCTGCATGTGCTACTTCCTTGTTGCTCGTAAACACTGACAAAATAGTCTGATAGACTGCAGTGTAAAGTTCACAGAGCACAC
zSNP30346872	zK27B3	28377			10	37.3	10	1018			GCAATTGCTACCTTTAAACTGCACCTTACACATGCATAAAAATCTTCGTCATATACTTGCCGTTTTGAGCAAAAATCTTTTATCTAGCACAAAATTATGTTATAAATGTTAGCATTAACATTTGTCATTTATCACGCAATGTTTTTACAA[A/C]AAAATCACGTTACTACATTTTGTGCATTTCTAGGCAGGTTAGACCACATCTGCATGTGCTACTTCCTTGTTGCTCGTAAACACTGACAAAATAGTCTGATAGACTGCAGTGTAAAGTTCACAGAGCACACACTAAAAATATGTCAGTGAG
zSNP30346871	zK27B3	28367			10	37.3	10	1018			TAGTGCTATTGCAATTGCTACCTTTAAACTGCACCTTACACATGCATAAAAATCTTCGTCATATACTTGCCGTTTTGAGCAAAAATCTTTTATCTAGCACAAAATTATGTTATAAATGTTAGCATTAACATTTGTCATTTATCACGCAAT[T/G]TTTTTACAAAAAAATCACGTTACTACATTTTGTGCATTTCTAGGCAGGTTAGACCACATCTGCATGTGCTACTTCCTTGTTGCTCGTAAACACTGACAAAATAGTCTGATAGACTGCAGTGTAAAGTTCACAGAGCACACACTAAAAATA
zSNP30346702	zK27B3	25014			10	37.3	10	1018			ATGTTACATCAATTAGAAATTAGACTATACAAATACTAAATGTAACAGTAAAATCATGTTGAAATTGAAATCCGGTTGAATGGGAAGTTGCTGAGACTTATTTCAGTATGTCAATGTACTTCCAACTGAAATGGAATATTGAGTAGGGAC[A/G]GGGCTTATTTGGGGCTTATTTACTGAAAGTAAACTGAAGTAAGTTGTCAAACTGACATAATCAGAGAAGAGCCAGCACTACAAACATGGAAGCAGAAGATCAGACTTTGAATTAAGATCACATTTAATTAAAGAATAACAATGTGAGATA
zSNP30346519	zK27B3	22911			10	37.3	10	1018			CCCATCCACTTTTAGTGGAACTAAATTGCAGTGAAAGTGCGAACCGAGCATAGCATTTCCATCCAAAGATGCTTTTTAGAATTTTGCACAAAATTAGAATATCGCATAAAATATTTGTACATAAAACACATCCAATAAGTAAAAGAAAAG[A/G]AAATGATTAATTTCTGATAAACCGGTGAAACATTTTGAAAGATGAAGATGAAACACAATGAAGACAATGTAAAAAAAGCTGGGTTCCACACAATTCCTTTACGTTCTTCCAGCACAAGTCAATTAGTTAACTTCAGCTCACTTTAAATAA
zSNP30346516	zK27B3	22897			10	37.3	10	1018			ACTATAGCATTAATCCCATCCACTTTTAGTGGAACTAAATTGCAGTGAAAGTGCGAACCGAGCATAGCATTTCCATCCAAAGATGCTTTTTAGAATTTTGCACAAAATTAGAATATCGCATAAAATATTTGTACATAAAACACATCCAAT[A/G]AGTAAAAGAAAAGAAAATGATTAATTTCTGATAAACCGGTGAAACATTTTGAAAGATGAAGATGAAACACAATGAAGACAATGTAAAAAAAGCTGGGTTCCACACAATTCCTTTACGTTCTTCCAGCACAAGTCAATTAGTTAACTTCAG
zSNP30346530	zK27B3	22947			10	37.3	10	1018			GTGCGAACCGAGCATAGCATTTCCATCCAAAGATGCTTTTTAGAATTTTGCACAAAATTAGAATATCGCATAAAATATTTGTACATAAAACACATCCAATAAGTAAAAGAAAAGAAAATGATTAATTTCTGATAAACCGGTGAAACATTT[T/C]GAAAGATGAAGATGAAACACAATGAAGACAATGTAAAAAAAGCTGGGTTCCACACAATTCCTTTACGTTCTTCCAGCACAAGTCAATTAGTTAACTTCAGCTCACTTTAAATAAGCATTTTGAAAAATAACAGCCATAATCCTTTTTTGG
zSNP30346526	zK27B3	22933			10	37.3	10	1018			AAATTGCAGTGAAAGTGCGAACCGAGCATAGCATTTCCATCCAAAGATGCTTTTTAGAATTTTGCACAAAATTAGAATATCGCATAAAATATTTGTACATAAAACACATCCAATAAGTAAAAGAAAAGAAAATGATTAATTTCTGATAAA[T/C]CGGTGAAACATTTTGAAAGATGAAGATGAAACACAATGAAGACAATGTAAAAAAAGCTGGGTTCCACACAATTCCTTTACGTTCTTCCAGCACAAGTCAATTAGTTAACTTCAGCTCACTTTAAATAAGCATTTTGAAAAATAACAGCCA
zSNP30349012	zK27B3	79489			10	37.3	10	1018			AGATATGCCAATGACTGAAGTTTCCATCACATCTGCACATACTTAGATTCGAGACGTTCAAAAACATCTACAAACTTTAGTCGGCTTGTGACAAAAAGTGACTTAAAAAATAAATACATTAAGGATGCAATCAATCATAGTTTCTGATAG[A/G]GCGATATTGCAAAAACAAAAATCATGATATCATGTTTCATATCCTTCGATATATATATTGATACCGAATTATTGTCCAGCTCTAGGTTTAACCTCGGCATTCTGGCCAAATTTGCCCACTGGCCTCTGTCCATCATGGCCACCTAACCAT
zSNP30349013	zK27B3	79514			10	37.3	10	1018			ATCACATCTGCACATACTTAGATTCGAGACGTTCAAAAACATCTACAAACTTTAGTCGGCTTGTGACAAAAAGTGACTTAAAAAATAAATACATTAAGGATGCAATCAATCATAGTTTCTGATAGGGCGATATTGCAAAAACAAAAATCA[T/C]GATATCATGTTTCATATCCTTCGATATATATATTGATACCGAATTATTGTCCAGCTCTAGGTTTAACCTCGGCATTCTGGCCAAATTTGCCCACTGGCCTCTGTCCATCATGGCCACCTAACCATCCCTATGACATAATGGGCTTCCTCA
zSNP30346514	zK27B3	22855			10	37.3	10	1018			GTGAAAATGTTTTCAGGTAGTCATGGTACTAGAAGCTGCGCAACTATAGCATTAATCCCATCCACTTTTAGTGGAACTAAATTGCAGTGAAAGTGCGAACCGAGCATAGCATTTCCATCCAAAGATGCTTTTTAGAATTTTGCACAAAAT[T/C]AGAATATCGCATAAAATATTTGTACATAAAACACATCCAATAAGTAAAAGAAAAGAAAATGATTAATTTCTGATAAACCGGTGAAACATTTTGAAAGATGAAGATGAAACACAATGAAGACAATGTAAAAAAAGCTGGGTTCCACACAAT
zSNP30349011	zK27B3	79474			10	37.3	10	1018			TTCCTCTGATCCAGCAGATATGCCAATGACTGAAGTTTCCATCACATCTGCACATACTTAGATTCGAGACGTTCAAAAACATCTACAAACTTTAGTCGGCTTGTGACAAAAAGTGACTTAAAAAATAAATACATTAAGGATGCAATCAAT[T/C]ATAGTTTCTGATAGGGCGATATTGCAAAAACAAAAATCATGATATCATGTTTCATATCCTTCGATATATATATTGATACCGAATTATTGTCCAGCTCTAGGTTTAACCTCGGCATTCTGGCCAAATTTGCCCACTGGCCTCTGTCCATCA
zSNP30346532	zK27B3	22949			10	37.3	10	1018			GCGAACCGAGCATAGCATTTCCATCCAAAGATGCTTTTTAGAATTTTGCACAAAATTAGAATATCGCATAAAATATTTGTACATAAAACACATCCAATAAGTAAAAGAAAAGAAAATGATTAATTTCTGATAAACCGGTGAAACATTTTG[A/G]AAGATGAAGATGAAACACAATGAAGACAATGTAAAAAAAGCTGGGTTCCACACAATTCCTTTACGTTCTTCCAGCACAAGTCAATTAGTTAACTTCAGCTCACTTTAAATAAGCATTTTGAAAAATAACAGCCATAATCCTTTTTTGGGG
zSNP30346626	zK27B3	24532			10	37.3	10	1018			CACAGAAGCAGCTTGAGGGGCATCTGGTTAGTAGCACTTACTTTAAAACTAAAGCTGCAGTCTGTAATTTTTATTTATTTATTTATTAAGTACATAACCAGTCAGTGTTCAAAACTATTTCCTTACCCTAGCCTGATTCACAACGGTGAG[T/C]TTGTAATAATGCTTTATGTTTTATAATTTCATTGCTACTGGTAGGTTTTCGCATGAAAATATGGGTGGTCTGTTGTTCATTGGATGGGTCAGTCAGTTGACAGCGGCTTCTATTGGAATTATGCAAGAACAGCAGGCGTGAATGGCACTT
zSNP30346621	zK27B3	24508			10	37.3	10	1018			AGAGAAGTCTGACCATGAGACACACACAGAAGCAGCTTGAGGGGCATCTGGTTAGTAGCACTTACTTTAAAACTAAAGCTGCAGTCTGTAATTTTTATTTATTTATTTATTAAGTACATAACCAGTCAGTGTTCAAAACTATTTCCTTAC[T/C]CTAGCCTGATTCACAACGGTGAGCTTGTAATAATGCTTTATGTTTTATAATTTCATTGCTACTGGTAGGTTTTCGCATGAAAATATGGGTGGTCTGTTGTTCATTGGATGGGTCAGTCAGTTGACAGCGGCTTCTATTGGAATTATGCAA
zSNP30346638	zK27B3	24597			10	37.3	10	1018			AATTTTTATTTATTTATTTATTAAGTACATAACCAGTCAGTGTTCAAAACTATTTCCTTACCCTAGCCTGATTCACAACGGTGAGCTTGTAATAATGCTTTATGTTTTATAATTTCATTGCTACTGGTAGGTTTTCGCATGAAAATATGG[T/G]TGGTCTGTTGTTCATTGGATGGGTCAGTCAGTTGACAGCGGCTTCTATTGGAATTATGCAAGAACAGCAGGCGTGAATGGCACTTGAGAAAAAAATTTGAGATCTCAAAAAGTGTACACAGCGGCCTCTGGTGGATTCGCAAAAAAAAGA
zSNP30346636	zK27B3	24583			10	37.3	10	1018			AAGCTGCAGTCTGTAATTTTTATTTATTTATTTATTAAGTACATAACCAGTCAGTGTTCAAAACTATTTCCTTACCCTAGCCTGATTCACAACGGTGAGCTTGTAATAATGCTTTATGTTTTATAATTTCATTGCTACTGGTAGGTTTTC[A/G]CATGAAAATATGGGTGGTCTGTTGTTCATTGGATGGGTCAGTCAGTTGACAGCGGCTTCTATTGGAATTATGCAAGAACAGCAGGCGTGAATGGCACTTGAGAAAAAAATTTGAGATCTCAAAAAGTGTACACAGCGGCCTCTGGTGGAT
zSNP30346542	zK27B3	23008			10	37.3	10	1018			AATATCGCATAAAATATTTGTACATAAAACACATCCAATAAGTAAAAGAAAAGAAAATGATTAATTTCTGATAAACCGGTGAAACATTTTGAAAGATGAAGATGAAACACAATGAAGACAATGTAAAAAAAGCTGGGTTCCACACAATTC[T/C]TTTACGTTCTTCCAGCACAAGTCAATTAGTTAACTTCAGCTCACTTTAAATAAGCATTTTGAAAAATAACAGCCATAATCCTTTTTTGGGGTGCATGCGGTGGCTTTTGGTGGCAGGAGAGCTCTTTTGGTGGCTCTTTGGGAGCGCAGA
zSNP30346533	zK27B3	22959			10	37.3	10	1018			CATAGCATTTCCATCCAAAGATGCTTTTTAGAATTTTGCACAAAATTAGAATATCGCATAAAATATTTGTACATAAAACACATCCAATAAGTAAAAGAAAAGAAAATGATTAATTTCTGATAAACCGGTGAAACATTTTGAAAGATGAAG[A/T]TGAAACACAATGAAGACAATGTAAAAAAAGCTGGGTTCCACACAATTCCTTTACGTTCTTCCAGCACAAGTCAATTAGTTAACTTCAGCTCACTTTAAATAAGCATTTTGAAAAATAACAGCCATAATCCTTTTTTGGGGTGCATGCGGT
zSNP30346619	zK27B3	24503			10	37.3	10	1018			TAAGAAGAGAAGTCTGACCATGAGACACACACAGAAGCAGCTTGAGGGGCATCTGGTTAGTAGCACTTACTTTAAAACTAAAGCTGCAGTCTGTAATTTTTATTTATTTATTTATTAAGTACATAACCAGTCAGTGTTCAAAACTATTTC[T/C]TTACCCTAGCCTGATTCACAACGGTGAGCTTGTAATAATGCTTTATGTTTTATAATTTCATTGCTACTGGTAGGTTTTCGCATGAAAATATGGGTGGTCTGTTGTTCATTGGATGGGTCAGTCAGTTGACAGCGGCTTCTATTGGAATTA
zSNP30346547	zK27B3	23035			10	37.3	10	1018			AACACATCCAATAAGTAAAAGAAAAGAAAATGATTAATTTCTGATAAACCGGTGAAACATTTTGAAAGATGAAGATGAAACACAATGAAGACAATGTAAAAAAAGCTGGGTTCCACACAATTCCTTTACGTTCTTCCAGCACAAGTCAAT[T/C]AGTTAACTTCAGCTCACTTTAAATAAGCATTTTGAAAAATAACAGCCATAATCCTTTTTTGGGGTGCATGCGGTGGCTTTTGGTGGCAGGAGAGCTCTTTTGGTGGCTCTTTGGGAGCGCAGACGCTCAAGACAGTACTGGGAGGTAATA
zSNP30347318	zK27B3	43020			10	37.3	10	1018			ACTAGAACCCATGGACTTCCATAAAAAAATACTATGGGAATTGATGCGTCCCAGCTACCAGAATTTTACAAAATATCTTTTGTGGTCAACTGAAAAGGAAACTCAAATAGGTTTTGAACAAGTGAAGGCTCATCAGTGACAGAATCTCTT[T/G]AAGTCTGAAGTTTGAAGTAGATATTTTGAAAATATTGCTTTCAAGTATAATGTTGACTACTACAATACATTTAAAAATGACAGTAAAGCCCATTTCACCTGCCAAACAGAAAAAAAAGTATAACAAACATTACAATAAAATCAATATGAG
zSNP30348679	zK27B3	70149			10	37.3	10	1018			ATGATAATTATATATATATATATATATATATATATATATATATATATATATATATATATTTTGTGGGATATTATTATTGTTGTTATAATTTTTGTTGTTATTGACATTTTTAATTGTGTGTACGTTTATAAACGTGTCATGAACGTTTTT[-/C]TAATTTGCTAATGTAATAAATGAACATCCTTCTCTCAACTGCTTAGAAACTCCCCTCTAACAGTTCGTCTTACTGCTTTAAATAAAACTCGGTTAAACATGAGTTCAGGCGTAAGGTGTAAGATAGGACTTTGCAGAGGAAATGCCCTCT
zSNP30348671	zK27B3	69871			10	37.3	10	1018			GATCAGTTTATAACTAGTAATAACTGGCTAGTTTAGCCTAGTTTAGATCAGCAAACAATCAACCTAATAACTAGGTAGTCTAATTTAACCTGGTTATCTAACAACCAGTCATAAAATTCACATTTATAAAAATAACAATATTAAATATAA[T/G]AAATTTATGGTAGTTTTTTATTTGGTTCAAGTAACAATTCACATAATTACTGGCTTATCACAAAAACTACTGGCTTATACCCATCTACTACCTTATTAATAAGCAACTAATAATAATAATAATAATGATGATAATTATATATATATATAT
zSNP30348682	zK27B3	70240			10	37.3	10	1018			TTGTTGTTATTGACATTTTTAATTGTGTGTACGTTTATAAACGTGTCATGAACGTTTTTCTAATTTGCTAATGTAATAAATGAACATCCTTCTCTCAACTGCTTAGAAACTCCCCTCTAACAGTTCGTCTTACTGCTTTAAATAAAACTC[T/G]GTTAAACATGAGTTCAGGCGTAAGGTGTAAGATAGGACTTTGCAGAGGAAATGCCCTCTAGCTAACTGAAAAGCTGAGCCGAGTTTCTCTGTCGCTGTTCAGTCGAGCGTCTGCGCCTTCAAGAGCAGGAGCCTCCATTCAGGCTCTGAC
zSNP30348680	zK27B3	70157			10	37.3	10	1018			TATATATATATATATATATATATATATATATATATATATATATATATATATTTTGTGGGATATTATTATTGTTGTTATAATTTTTGTTGTTATTGACATTTTTAATTGTGTGTACGTTTATAAACGTGTCATGAACGTTTTTCTAATTTG[T/C]TAATGTAATAAATGAACATCCTTCTCTCAACTGCTTAGAAACTCCCCTCTAACAGTTCGTCTTACTGCTTTAAATAAAACTCGGTTAAACATGAGTTCAGGCGTAAGGTGTAAGATAGGACTTTGCAGAGGAAATGCCCTCTAGCTAACT
zSNP30348665	zK27B3	69733			10	37.3	10	1018			ATCAGTATAGACCAGCCAACATCAGTTTATACAATGTACTTATCAGGTTAGGCCAGCTAAGGACCAGGTTAAATCAGCTAGTGATCAGTTTAGACCACAGGCCAGTAGACCTGCTGAAGACTCTGGAGACAGTTTATAGATCAGTTTATA[A/T]CTAGTAATAACTGGCTAGTTTAGCCTAGTTTAGATCAGCAAACAATCAACCTAATAACTAGGTAGTCTAATTTAACCTGGTTATCTAACAACCAGTCATAAAATTCACATTTATAAAAATAACAATATTAAATATAATAAATTTATGGTA
zSNP30348659	zK27B3	69602			10	37.3	10	1018			ACAAGTCACAGACTATTTTAGACCAACTAATTACCAGGTTGGATACTGACTAGACTAGACCAGTTAATGACCGTTTAGACACCGTTTAGTGACCAGCCTAAACCAGAATTACCTGGCTGGATTTGCAAATGATCAGTATAGACCAGCCAA[T/C]ATCAGTTTATACAATGTACTTATCAGGTTAGGCCAGCTAAGGACCAGGTTAAATCAGCTAGTGATCAGTTTAGACCACAGGCCAGTAGACCTGCTGAAGACTCTGGAGACAGTTTATAGATCAGTTTATAACTAGTAATAACTGGCTAGT
zSNP30348670	zK27B3	69836			10	37.3	10	1018			AGTAGACCTGCTGAAGACTCTGGAGACAGTTTATAGATCAGTTTATAACTAGTAATAACTGGCTAGTTTAGCCTAGTTTAGATCAGCAAACAATCAACCTAATAACTAGGTAGTCTAATTTAACCTGGTTATCTAACAACCAGTCATAAA[A/T]TTCACATTTATAAAAATAACAATATTAAATATAATAAATTTATGGTAGTTTTTTATTTGGTTCAAGTAACAATTCACATAATTACTGGCTTATCACAAAAACTACTGGCTTATACCCATCTACTACCTTATTAATAAGCAACTAATAATA
zSNP30348669	zK27B3	69832			10	37.3	10	1018			GGCCAGTAGACCTGCTGAAGACTCTGGAGACAGTTTATAGATCAGTTTATAACTAGTAATAACTGGCTAGTTTAGCCTAGTTTAGATCAGCAAACAATCAACCTAATAACTAGGTAGTCTAATTTAACCTGGTTATCTAACAACCAGTCA[A/T]AAAATTCACATTTATAAAAATAACAATATTAAATATAATAAATTTATGGTAGTTTTTTATTTGGTTCAAGTAACAATTCACATAATTACTGGCTTATCACAAAAACTACTGGCTTATACCCATCTACTACCTTATTAATAAGCAACTAAT
zSNP30348686	zK27B3	70330			10	37.3	10	1018			TCTCTCAACTGCTTAGAAACTCCCCTCTAACAGTTCGTCTTACTGCTTTAAATAAAACTCGGTTAAACATGAGTTCAGGCGTAAGGTGTAAGATAGGACTTTGCAGAGGAAATGCCCTCTAGCTAACTGAAAAGCTGAGCCGAGTTTCTC[A/T]GTCGCTGTTCAGTCGAGCGTCTGCGCCTTCAAGAGCAGGAGCCTCCATTCAGGCTCTGACAGGGAACCGCGAAGATGCTTTCTGGAGTCTATCAGTTCACACTAGCAGCACTACTAGGTACGTTTTCTTTTATTATTTACCATTTGATCT
zSNP30349005	zK27B3	79450			10	37.3	10	1018			GGCACATCTCTTGCTGGCACTTCATTCCTCTGATCCAGCAGATATGCCAATGACTGAAGTTTCCATCACATCTGCACATACTTAGATTCGAGACGTTCAAAAACATCTACAAACTTTAGTCGGCTTGTGACAAAAAGTGACTTAAAAAAT[A/T]AATACATTAAGGATGCAATCAATCATAGTTTCTGATAGGGCGATATTGCAAAAACAAAAATCATGATATCATGTTTCATATCCTTCGATATATATATTGATACCGAATTATTGTCCAGCTCTAGGTTTAACCTCGGCATTCTGGCCAAAT
zSNP30349006	zK27B3	79452			10	37.3	10	1018			CACATCTCTTGCTGGCACTTCATTCCTCTGATCCAGCAGATATGCCAATGACTGAAGTTTCCATCACATCTGCACATACTTAGATTCGAGACGTTCAAAAACATCTACAAACTTTAGTCGGCTTGTGACAAAAAGTGACTTAAAAAATAA[A/G]TACATTAAGGATGCAATCAATCATAGTTTCTGATAGGGCGATATTGCAAAAACAAAAATCATGATATCATGTTTCATATCCTTCGATATATATATTGATACCGAATTATTGTCCAGCTCTAGGTTTAACCTCGGCATTCTGGCCAAATTT
zSNP30349003	zK27B3	79432			10	37.3	10	1018			TTGAGTGAACCGGAGGCTGGCACATCTCTTGCTGGCACTTCATTCCTCTGATCCAGCAGATATGCCAATGACTGAAGTTTCCATCACATCTGCACATACTTAGATTCGAGACGTTCAAAAACATCTACAAACTTTAGTCGGCTTGTGACA[A/T]AAAGTGACTTAAAAAATAAATACATTAAGGATGCAATCAATCATAGTTTCTGATAGGGCGATATTGCAAAAACAAAAATCATGATATCATGTTTCATATCCTTCGATATATATATTGATACCGAATTATTGTCCAGCTCTAGGTTTAACC
zSNP30349004	zK27B3	79443			10	37.3	10	1018			GGAGGCTGGCACATCTCTTGCTGGCACTTCATTCCTCTGATCCAGCAGATATGCCAATGACTGAAGTTTCCATCACATCTGCACATACTTAGATTCGAGACGTTCAAAAACATCTACAAACTTTAGTCGGCTTGTGACAAAAAGTGACTT[-/A]AAAAATAAATACATTAAGGATGCAATCAATCATAGTTTCTGATAGGGCGATATTGCAAAAACAAAAATCATGATATCATGTTTCATATCCTTCGATATATATATTGATACCGAATTATTGTCCAGCTCTAGGTTTAACCTCGGCATTCTG
zSNP30349009	zK27B3	79468			10	37.3	10	1018			ACTTCATTCCTCTGATCCAGCAGATATGCCAATGACTGAAGTTTCCATCACATCTGCACATACTTAGATTCGAGACGTTCAAAAACATCTACAAACTTTAGTCGGCTTGTGACAAAAAGTGACTTAAAAAATAAATACATTAAGGATGCA[A/G]TCAATCATAGTTTCTGATAGGGCGATATTGCAAAAACAAAAATCATGATATCATGTTTCATATCCTTCGATATATATATTGATACCGAATTATTGTCCAGCTCTAGGTTTAACCTCGGCATTCTGGCCAAATTTGCCCACTGGCCTCTGT
zSNP30349010	zK27B3	79471			10	37.3	10	1018			TCATTCCTCTGATCCAGCAGATATGCCAATGACTGAAGTTTCCATCACATCTGCACATACTTAGATTCGAGACGTTCAAAAACATCTACAAACTTTAGTCGGCTTGTGACAAAAAGTGACTTAAAAAATAAATACATTAAGGATGCAATC[A/C]ATCATAGTTTCTGATAGGGCGATATTGCAAAAACAAAAATCATGATATCATGTTTCATATCCTTCGATATATATATTGATACCGAATTATTGTCCAGCTCTAGGTTTAACCTCGGCATTCTGGCCAAATTTGCCCACTGGCCTCTGTCCA
zSNP30349007	zK27B3	79457			10	37.3	10	1018			CTCTTGCTGGCACTTCATTCCTCTGATCCAGCAGATATGCCAATGACTGAAGTTTCCATCACATCTGCACATACTTAGATTCGAGACGTTCAAAAACATCTACAAACTTTAGTCGGCTTGTGACAAAAAGTGACTTAAAAAATAAATACA[T/C]TAAGGATGCAATCAATCATAGTTTCTGATAGGGCGATATTGCAAAAACAAAAATCATGATATCATGTTTCATATCCTTCGATATATATATTGATACCGAATTATTGTCCAGCTCTAGGTTTAACCTCGGCATTCTGGCCAAATTTGCCCA
zSNP30349008	zK27B3	79459			10	37.3	10	1018			CTTGCTGGCACTTCATTCCTCTGATCCAGCAGATATGCCAATGACTGAAGTTTCCATCACATCTGCACATACTTAGATTCGAGACGTTCAAAAACATCTACAAACTTTAGTCGGCTTGTGACAAAAAGTGACTTAAAAAATAAATACATT[A/T]AGGATGCAATCAATCATAGTTTCTGATAGGGCGATATTGCAAAAACAAAAATCATGATATCATGTTTCATATCCTTCGATATATATATTGATACCGAATTATTGTCCAGCTCTAGGTTTAACCTCGGCATTCTGGCCAAATTTGCCCACT
zSNP30348657	zK27B3	69591			10	37.3	10	1018			TAGCAAAACCAACAAGTCACAGACTATTTTAGACCAACTAATTACCAGGTTGGATACTGACTAGACTAGACCAGTTAATGACCGTTTAGACACCGTTTAGTGACCAGCCTAAACCAGAATTACCTGGCTGGATTTGCAAATGATCAGTAT[A/T]GACCAGCCAACATCAGTTTATACAATGTACTTATCAGGTTAGGCCAGCTAAGGACCAGGTTAAATCAGCTAGTGATCAGTTTAGACCACAGGCCAGTAGACCTGCTGAAGACTCTGGAGACAGTTTATAGATCAGTTTATAACTAGTAAT
zSNP30348320	zK27B3	65950			10	37.3	10	1018			TACGGCAGTCTGCTGAAAAGCAAATGACATCTTAAAAGCTTTTCTTTGGTAGCAGGGTAACTAATCAAGATCACGCGGTGTCCAGAATAAACAGACCCGCCACAAATGAAAGTCAGAAATTTTTTGAGTGTGAGGGAAGTAATTACAACC[T/C]TTTTTTTTGTTGTTGTAAAGAACAGAACTTTGTGAATAATAATTGTAAAATGGCATACAGGTATATTTTTATGCAACTAGCGATAAATGATTATATTCATTCATTCATTTTCTTTTTTGATTAGTTCCTTTATTAATCTGGGGTCGCCAC
zSNP30348315	zK27B3	65935			10	37.3	10	1018			TAATAATGGCTCTCGTACGGCAGTCTGCTGAAAAGCAAATGACATCTTAAAAGCTTTTCTTTGGTAGCAGGGTAACTAATCAAGATCACGCGGTGTCCAGAATAAACAGACCCGCCACAAATGAAAGTCAGAAATTTTTTGAGTGTGAGG[A/G]AAGTAATTACAACCTTTTTTTTTGTTGTTGTAAAGAACAGAACTTTGTGAATAATAATTGTAAAATGGCATACAGGTATATTTTTATGCAACTAGCGATAAATGATTATATTCATTCATTCATTTTCTTTTTTGATTAGTTCCTTTATTA
zSNP30348326	zK27B3	65991			10	37.3	10	1018			TTCTTTGGTAGCAGGGTAACTAATCAAGATCACGCGGTGTCCAGAATAAACAGACCCGCCACAAATGAAAGTCAGAAATTTTTTGAGTGTGAGGGAAGTAATTACAACCTTTTTTTTTGTTGTTGTAAAGAACAGAACTTTGTGAATAAT[A/G]ATTGTAAAATGGCATACAGGTATATTTTTATGCAACTAGCGATAAATGATTATATTCATTCATTCATTTTCTTTTTTGATTAGTTCCTTTATTAATCTGGGGTCGCCACAGTGGAATGAACCGCCTAAATGATTATGTTCGTTGTGAAAA
zSNP30348324	zK27B3	65980			10	37.3	10	1018			CTTAAAAGCTTTTCTTTGGTAGCAGGGTAACTAATCAAGATCACGCGGTGTCCAGAATAAACAGACCCGCCACAAATGAAAGTCAGAAATTTTTTGAGTGTGAGGGAAGTAATTACAACCTTTTTTTTTGTTGTTGTAAAGAACAGAACT[A/T]TGTGAATAATAATTGTAAAATGGCATACAGGTATATTTTTATGCAACTAGCGATAAATGATTATATTCATTCATTCATTTTCTTTTTTGATTAGTTCCTTTATTAATCTGGGGTCGCCACAGTGGAATGAACCGCCTAAATGATTATGTT
zSNP30348278	zK27B3	65430			10	37.3	10	1018			CCTACTTTAAGTAGTATTTAGAACAGATACTTTTACTATATAATTTTATATAGTAAACTATTTTATATAATAGTATAATTTTGTTGGTTCTTTTTCATTTCCATACCATGTCTATCTTTTACGATGGCTCATGGGGTTCTGACCAAATGT[T/C]AAACTGTGACAAGTTAGAGGCGAGAATCTGTAGTTGTATCATGAGAAAACACCCTGAGGTTTATTTGCTTTCCATCATTCCTCATGTCCCTAATTTTGTAGGCTGTCATGAAATATGAGTGATCTGGAGTTGTTTTTGAGTTCTGTATTC
zSNP30348277	zK27B3	65415			10	37.3	10	1018			CTACTCATTTTTACTCCTACTTTAAGTAGTATTTAGAACAGATACTTTTACTATATAATTTTATATAGTAAACTATTTTATATAATAGTATAATTTTGTTGGTTCTTTTTCATTTCCATACCATGTCTATCTTTTACGATGGCTCATGGG[C/G]TTCTGACCAAATGTCAAACTGTGACAAGTTAGAGGCGAGAATCTGTAGTTGTATCATGAGAAAACACCCTGAGGTTTATTTGCTTTCCATCATTCCTCATGTCCCTAATTTTGTAGGCTGTCATGAAATATGAGTGATCTGGAGTTGTTT
zSNP30348313	zK27B3	65930			10	37.3	10	1018			TTCTGTAATAATGGCTCTCGTACGGCAGTCTGCTGAAAAGCAAATGACATCTTAAAAGCTTTTCTTTGGTAGCAGGGTAACTAATCAAGATCACGCGGTGTCCAGAATAAACAGACCCGCCACAAATGAAAGTCAGAAATTTTTTGAGTG[A/T]GAGGGAAGTAATTACAACCTTTTTTTTTGTTGTTGTAAAGAACAGAACTTTGTGAATAATAATTGTAAAATGGCATACAGGTATATTTTTATGCAACTAGCGATAAATGATTATATTCATTCATTCATTTTCTTTTTTGATTAGTTCCTT
zSNP30348283	zK27B3	65493			10	37.3	10	1018			TATATAATAGTATAATTTTGTTGGTTCTTTTTCATTTCCATACCATGTCTATCTTTTACGATGGCTCATGGGGTTCTGACCAAATGTCAAACTGTGACAAGTTAGAGGCGAGAATCTGTAGTTGTATCATGAGAAAACACCCTGAGGTTT[A/G]TTTGCTTTCCATCATTCCTCATGTCCCTAATTTTGTAGGCTGTCATGAAATATGAGTGATCTGGAGTTGTTTTTGAGTTCTGTATTCTGAAGTTACAACTTTTTATCCAAGAACGAATCTTGAAAAGTGAGAGGAACAGAACACAAGCTT
zSNP30348327	zK27B3	65993			10	37.3	10	1018			CTTTGGTAGCAGGGTAACTAATCAAGATCACGCGGTGTCCAGAATAAACAGACCCGCCACAAATGAAAGTCAGAAATTTTTTGAGTGTGAGGGAAGTAATTACAACCTTTTTTTTTGTTGTTGTAAAGAACAGAACTTTGTGAATAATAA[A/T]TGTAAAATGGCATACAGGTATATTTTTATGCAACTAGCGATAAATGATTATATTCATTCATTCATTTTCTTTTTTGATTAGTTCCTTTATTAATCTGGGGTCGCCACAGTGGAATGAACCGCCTAAATGATTATGTTCGTTGTGAAAACA
zSNP30348597	zK27B3	69034			10	37.3	10	1018			GAAGCAAGCTAAACAGATGCAAGAGGCAGTTTAGTTAATTATACAGACTTGACTAGTAACCAGCTTAGTCCAGCTAATTATCAAATTGGACTGGCTAATTATTAGTGTAGATCAGTTAACCTGCTAGTGACCAGTTTAATCCAGCTAATT[A/T]TCAGGCTGCATCAGCAAATAACCATTAGGTTATAGACTAGTCAAGCCCAGTTTAGACCAGCTAGTTAGGCTACCAAGTTAGACCAGCTAGTGACCAGTTTAAATCAGTTAACAATATGTTTAGGCATGCTAATGATCAGTTCAGAAAGGT
zSNP30348492	zK27B3	68001			10	37.3	10	1018			CGGGATTATTTGTTTGGGATGTACCTACATAACTGTCTGAGGGACATGACTTGTATGTGTAGGATGTGTAAGGTCTCTTCACTCACTGATTCTTCAAAGAAAGCTCCTCCAGACGGGTGTGGTGTAGGAAATTGATTAAAGGAAGACACA[A/G]AAGAAAAAAAAATGAAACACGCTAATCAGTGTTTTCCTGAAACGTGATTCGGGGAGGACCTTGAGAACAGAGGAAGCTGGAATAATGTAAACTTTCCTTCTCTCCAGAGATTCTCAAGATTATATTTTTGATTATAGTTTTGTGTCAGAA
zSNP30348656	zK27B3	69565			10	37.3	10	1018			TGATTTGTTTAGAAATCTATAATGTGTAGCAAAACCAACAAGTCACAGACTATTTTAGACCAACTAATTACCAGGTTGGATACTGACTAGACTAGACCAGTTAATGACCGTTTAGACACCGTTTAGTGACCAGCCTAAACCAGAATTACC[A/T]GGCTGGATTTGCAAATGATCAGTATAGACCAGCCAACATCAGTTTATACAATGTACTTATCAGGTTAGGCCAGCTAAGGACCAGGTTAAATCAGCTAGTGATCAGTTTAGACCACAGGCCAGTAGACCTGCTGAAGACTCTGGAGACAGT
zSNP30348653	zK27B3	69555			10	37.3	10	1018			AAGCTAATTGTGATTTGTTTAGAAATCTATAATGTGTAGCAAAACCAACAAGTCACAGACTATTTTAGACCAACTAATTACCAGGTTGGATACTGACTAGACTAGACCAGTTAATGACCGTTTAGACACCGTTTAGTGACCAGCCTAAAC[T/C]AGAATTACCTGGCTGGATTTGCAAATGATCAGTATAGACCAGCCAACATCAGTTTATACAATGTACTTATCAGGTTAGGCCAGCTAAGGACCAGGTTAAATCAGCTAGTGATCAGTTTAGACCACAGGCCAGTAGACCTGCTGAAGACTC
zSNP30348293	zK27B3	65607			10	37.3	10	1018			TCTGTAGTTGTATCATGAGAAAACACCCTGAGGTTTATTTGCTTTCCATCATTCCTCATGTCCCTAATTTTGTAGGCTGTCATGAAATATGAGTGATCTGGAGTTGTTTTTGAGTTCTGTATTCTGAAGTTACAACTTTTTATCCAAGAA[A/C]GAATCTTGAAAAGTGAGAGGAACAGAACACAAGCTTGAAGAACAGATATCAGCCTGTCCTGGACACGACAAATCAGATTATGGTGCTGTAAGAGGAGTCATTGTGCTTCATCAAACATCTTTCTGCCCACATTAAGACAACTTTATTATT
zSNP30348308	zK27B3	65858			10	37.3	10	1018			TTGTGCTTCATCAAACATCTTTCTGCCCACATTAAGACAACTTTATTATTTTAAACCAATCTGACAGGCATCTTCTGTAATAATGGCTCTCGTACGGCAGTCTGCTGAAAAGCAAATGACATCTTAAAAGCTTTTCTTTGGTAGCAGGGT[A/T]ACTAATCAAGATCACGCGGTGTCCAGAATAAACAGACCCGCCACAAATGAAAGTCAGAAATTTTTTGAGTGTGAGGGAAGTAATTACAACCTTTTTTTTTGTTGTTGTAAAGAACAGAACTTTGTGAATAATAATTGTAAAATGGCATAC
zSNP30348481	zK27B3	67951			10	37.3	10	1018			CTGGACTTCCCTCAAATATTTGTTAGCCAAACCAGGCTCGTTTCCTCAGTCGGGATTATTTGTTTGGGATGTACCTACATAACTGTCTGAGGGACATGACTTGTATGTGTAGGATGTGTAAGGTCTCTTCACTCACTGATTCTTCAAAGA[A/G]AGCTCCTCCAGACGGGTGTGGTGTAGGAAATTGATTAAAGGAAGACACAGAAGAAAAAAAAATGAAACACGCTAATCAGTGTTTTCCTGAAACGTGATTCGGGGAGGACCTTGAGAACAGAGGAAGCTGGAATAATGTAAACTTTCCTTC
zSNP30348452	zK27B3	67825			10	37.3	10	1018			TTATAATTATTTTGGGTCATTATTTGCTAATGATTTATTGTCAACTAAATTATTTTCATGAGTTTAATGATAAATATAGATTAAACATTTTTATAATAATATGACTATGGTTATAATTATAATAAACTGGACTTCCCTCAAATATTTGTT[A/G]GCCAAACCAGGCTCGTTTCCTCAGTCGGGATTATTTGTTTGGGATGTACCTACATAACTGTCTGAGGGACATGACTTGTATGTGTAGGATGTGTAAGGTCTCTTCACTCACTGATTCTTCAAAGAAAGCTCCTCCAGACGGGTGTGGTGT
zSNP30348994	zK27B3	79257			10	37.3	10	1018			TGTTGAGATAAGCCTCAATCTTTTTTTTTTTTTTGGCTATTATGACATTATCACAGGAAGTATTTGAGGTTCCAGGGTATTTGAAACATTCTTGCTAGCTGGGAAAAGTGCTCCTGTCGTATGCTTTCTGCCAGAATGCTGTCAAGTGCT[A/G]GAAATGTACTGTTGGTAGTTTGGGTTGAGTGAACCGGAGGCTGGCACATCTCTTGCTGGCACTTCATTCCTCTGATCCAGCAGATATGCCAATGACTGAAGTTTCCATCACATCTGCACATACTTAGATTCGAGACGTTCAAAAACATCT
zSNP30348772	zK27B3	71401			10	37.3	10	1018			ATTGAACATTTTTGCTGTTAATCCATAAAGCTGGCAACCTTTTAAATGCCTGTCATGTTAACCTTTAATTAATGTTAATGACAGTAGGAAGAGTATGAAGAACAGCAATCAATGTTCCCTCCCCGTTTAACCAAATTTAGAGATCTCAGA[T/C]GTCTCCTAGGGTTCAGATTCCTGAGAATGCATGTGATGCAGACTTGTGACCTGTGTTAAGGAAATGAGTTGTGGATGCAGCTGCAGAAAGAAGTTCACAGTGCTCATCACACCATCACTTTATTCATGCACTTAAAAGGAGAGTTCATGA
zSNP30348789	zK27B3	71593			10	37.3	10	1018			ACTTGTGACCTGTGTTAAGGAAATGAGTTGTGGATGCAGCTGCAGAAAGAAGTTCACAGTGCTCATCACACCATCACTTTATTCATGCACTTAAAAGGAGAGTTCATGAAAGGGGAAAAAATGCTGTTAGTTTACTCATCCTCAGGCCAT[T/C]TAAGATGTAGATGTCTTTTTTCTTCAGCAGAACATTAAACAATGATTTTGAGCCAAAGACTGTGGTTCTTTGTGATTTTTCTTCGAAAAATGATAACCTGCACTCTGAGAATCAAAAACTTACAGACAAGGGTTGTCGCGATACCATTAA
zSNP30348739	zK27B3	71046			10	37.3	10	1018			CTATCTATCTATCTATCTATCTATCTATCTATCTATCTATCTATCTATTTAAAAAGTGCACTAACTCGTTTAATAGATATAAAGACTGAAAATAAAGTTTCATCTGTTTTACTCAGTGACTGACAGCTGCCATGCAGATCATGTGACCTG[T/C]TGTGTCATGTAGGCTACTCAAAGATGATTTTATTTTAATGCAATATTATGTTTACTTTACATGTTACCTCCAAGCCAGAATTAAAACATACCCATTACATCCAAACCAATAGGTGTCAGTGAAGTACAAATAAATACCAGTACTAATAGA
zSNP30348770	zK27B3	71313			10	37.3	10	1018			CAGTGAAGTACAAATAAATACCAGTACTAATAGAATGAATTACAGTCATCCAAATAAAAATGAAGACTTACTGAGAGTAACTTTAAATATTGAACATTTTTGCTGTTAATCCATAAAGCTGGCAACCTTTTAAATGCCTGTCATGTTAAC[C/G]TTTAATTAATGTTAATGACAGTAGGAAGAGTATGAAGAACAGCAATCAATGTTCCCTCCCCGTTTAACCAAATTTAGAGATCTCAGATGTCTCCTAGGGTTCAGATTCCTGAGAATGCATGTGATGCAGACTTGTGACCTGTGTTAAGGA
zSNP30348809	zK27B3	73821			10	37.3	10	1018			TGACCCTAACTCAGATGTACGCAGATGTAAGACGCAGATGTACTTATTGCAGTGGTGACATTTAATCCGTGTGAATTCCTAATGGAGTCGAGCAGGCAGGTGTTTTTGGTTTGAGACCAAAAAAAAAAATCATCTGTTTTCAGTTAGCAT[A/G]CATGTGGATGCTTTGAACGTTGGATGCACATACATGTTTGAAGGCTGTGTGACATGGTATAAATTTATCTGATCTATAGATGTGGATTGTTGTGCCATTATCTTTAGAAGATCTTCTCAGAATGTCTGTAGATGTTGAGTCATTGCAAAG
zSNP30348814	zK27B3	73927			10	37.3	10	1018			TGGTTTGAGACCAAAAAAAAAAATCATCTGTTTTCAGTTAGCATACATGTGGATGCTTTGAACGTTGGATGCACATACATGTTTGAAGGCTGTGTGACATGGTATAAATTTATCTGATCTATAGATGTGGATTGTTGTGCCATTATCTTT[A/G]GAAGATCTTCTCAGAATGTCTGTAGATGTTGAGTCATTGCAAAGGTGGAATTTTGATTCTTCTTTTAATTAGCTTGTTTACTTTTTGGACAAGTATGTAAAATTTTATGTATGTAAAAAGTTTTTTGTTTGATTTTTATTTTATTTCTAC
zSNP30348796	zK27B3	71652			10	37.3	10	1018			TGCTCATCACACCATCACTTTATTCATGCACTTAAAAGGAGAGTTCATGAAAGGGGAAAAAATGCTGTTAGTTTACTCATCCTCAGGCCATCTAAGATGTAGATGTCTTTTTTCTTCAGCAGAACATTAAACAATGATTTTGAGCCAAAG[A/G]CTGTGGTTCTTTGTGATTTTTCTTCGAAAAATGATAACCTGCACTCTGAGAATCAAAAACTTACAGACAAGGGTTGTCGCGATACCATTAATTCATCTTACAATTCTATACCAGCTGAAGTATTACGAAGCCAAGTAGTATTGCAATACT
zSNP30348808	zK27B3	73704			10	37.3	10	1018			CAGCGAGCAGCACTATTGTGGCATTCAGGGAGCCTATACAATCCCTGCTTGTACCAGGACTCAAATCTGCAACTTTTGGTCCAAATATGTAACCATTAAACCATTTATTGTTATGTTTGACCCTAACTCAGATGTACGCAGATGTAAGAC[T/G]CAGATGTACTTATTGCAGTGGTGACATTTAATCCGTGTGAATTCCTAATGGAGTCGAGCAGGCAGGTGTTTTTGGTTTGAGACCAAAAAAAAAAATCATCTGTTTTCAGTTAGCATACATGTGGATGCTTTGAACGTTGGATGCACATAC
zSNP30348736	zK27B3	71026			10	37.3	10	1018			CTATCTATCTATCTATCTATCTATCTATCTATCTATCTATCTATCTATCTATCTATCTATCTATCTATTTAAAAAGTGCACTAACTCGTTTAATAGATATAAAGACTGAAAATAAAGTTTCATCTGTTTTACTCAGTGACTGACAGCTGC[T/C]ATGCAGATCATGTGACCTGCTGTGTCATGTAGGCTACTCAAAGATGATTTTATTTTAATGCAATATTATGTTTACTTTACATGTTACCTCCAAGCCAGAATTAAAACATACCCATTACATCCAAACCAATAGGTGTCAGTGAAGTACAAA
zSNP30348709	zK27B3	70646			10	37.3	10	1018			TGTGTTGTTATGTCTAGAACCAGCACGCATAACTGCGCGCAACATTTCTTGCGTTTCCCTCGGCGCTTTCATACAGGATTATATAATGCATTATTGATCTGGTATATCCACTTAGACATAATGCTGAGTGGTTAGCTATTCTGAACATAA[T/G]TCATTTTTATACGTATCATGTAGTAGACGGAGATCATCATGTTATGTTATTTTGTTCCGTTTACTTGTACAACGTGTGTGTGTGTTTCTCTTAAATCGCGCTTCTAATTTTGAGCAGCTGGATATGTTTAGCAGACGCTACTTCCTCCTT
zSNP30348711	zK27B3	70652			10	37.3	10	1018			GTTATGTCTAGAACCAGCACGCATAACTGCGCGCAACATTTCTTGCGTTTCCCTCGGCGCTTTCATACAGGATTATATAATGCATTATTGATCTGGTATATCCACTTAGACATAATGCTGAGTGGTTAGCTATTCTGAACATAATTCATT[T/C]TTATACGTATCATGTAGTAGACGGAGATCATCATGTTATGTTATTTTGTTCCGTTTACTTGTACAACGTGTGTGTGTGTTTCTCTTAAATCGCGCTTCTAATTTTGAGCAGCTGGATATGTTTAGCAGACGCTACTTCCTCCTTTATTAA
zSNP30348693	zK27B3	70485			10	37.3	10	1018			CTGTTCAGTCGAGCGTCTGCGCCTTCAAGAGCAGGAGCCTCCATTCAGGCTCTGACAGGGAACCGCGAAGATGCTTTCTGGAGTCTATCAGTTCACACTAGCAGCACTACTAGGTACGTTTTCTTTTATTATTTACCATTTGATCTAGTT[A/T]ATTTTGCATGTGTGTTGTTATGTCTAGAACCAGCACGCATAACTGCGCGCAACATTTCTTGCGTTTCCCTCGGCGCTTTCATACAGGATTATATAATGCATTATTGATCTGGTATATCCACTTAGACATAATGCTGAGTGGTTAGCTATT
zSNP30348697	zK27B3	70538			10	37.3	10	1018			GACAGGGAACCGCGAAGATGCTTTCTGGAGTCTATCAGTTCACACTAGCAGCACTACTAGGTACGTTTTCTTTTATTATTTACCATTTGATCTAGTTAATTTTGCATGTGTGTTGTTATGTCTAGAACCAGCACGCATAACTGCGCGCAA[T/C]ATTTCTTGCGTTTCCCTCGGCGCTTTCATACAGGATTATATAATGCATTATTGATCTGGTATATCCACTTAGACATAATGCTGAGTGGTTAGCTATTCTGAACATAATTCATTTTTATACGTATCATGTAGTAGACGGAGATCATCATGT
zSNP30348716	zK27B3	70696			10	37.3	10	1018			GCGTTTCCCTCGGCGCTTTCATACAGGATTATATAATGCATTATTGATCTGGTATATCCACTTAGACATAATGCTGAGTGGTTAGCTATTCTGAACATAATTCATTTTTATACGTATCATGTAGTAGACGGAGATCATCATGTTATGTTA[T/C]TTTGTTCCGTTTACTTGTACAACGTGTGTGTGTGTTTCTCTTAAATCGCGCTTCTAATTTTGAGCAGCTGGATATGTTTAGCAGACGCTACTTCCTCCTTTATTAAAACTATTCAATTAAATATATTGAAATATATCAATCAATTAAAAT
zSNP30348724	zK27B3	70802			10	37.3	10	1018			TTTATACGTATCATGTAGTAGACGGAGATCATCATGTTATGTTATTTTGTTCCGTTTACTTGTACAACGTGTGTGTGTGTTTCTCTTAAATCGCGCTTCTAATTTTGAGCAGCTGGATATGTTTAGCAGACGCTACTTCCTCCTTTATTA[A/C]AACTATTCAATTAAATATATTGAAATATATCAATCAATTAAAATATATTTAGGGAAGAAATCTATCTATCTATCTATCTATCTATCTATCTATCTATCTATCTATCTATCTATCTATCTATCTATCTATCTATCTATCTATTTAAAAAGT
zSNP30348712	zK27B3	70655			10	37.3	10	1018			ATGTCTAGAACCAGCACGCATAACTGCGCGCAACATTTCTTGCGTTTCCCTCGGCGCTTTCATACAGGATTATATAATGCATTATTGATCTGGTATATCCACTTAGACATAATGCTGAGTGGTTAGCTATTCTGAACATAATTCATTTTT[A/T]TACGTATCATGTAGTAGACGGAGATCATCATGTTATGTTATTTTGTTCCGTTTACTTGTACAACGTGTGTGTGTGTTTCTCTTAAATCGCGCTTCTAATTTTGAGCAGCTGGATATGTTTAGCAGACGCTACTTCCTCCTTTATTAAAAC
zSNP30348715	zK27B3	70676			10	37.3	10	1018			AACTGCGCGCAACATTTCTTGCGTTTCCCTCGGCGCTTTCATACAGGATTATATAATGCATTATTGATCTGGTATATCCACTTAGACATAATGCTGAGTGGTTAGCTATTCTGAACATAATTCATTTTTATACGTATCATGTAGTAGACG[A/G]AGATCATCATGTTATGTTATTTTGTTCCGTTTACTTGTACAACGTGTGTGTGTGTTTCTCTTAAATCGCGCTTCTAATTTTGAGCAGCTGGATATGTTTAGCAGACGCTACTTCCTCCTTTATTAAAACTATTCAATTAAATATATTGAA
zSNP30348885	zK27B3	75980			10	37.3	10	1018			TATCTTTTATGTTTGAAAGAGACCGTGAGAAAAAGGTTAGGAATGACATGAAGGGGAGTACAGTGATGATAACAATTAGGGCCTAATTTTAAAATTATTATGAATCTAAAAAAACAACTACAGCCATTGCAATAACACAGAAAAGCAGAT[A/G]AACAATAAACACACTGGTGGTCAGTCAAGTCTCCATCTTGCTTTTTTCAAGCATTTAAAAAAAACTGAACATTTAATGAAGCTGACAATGAATAAACAGACAAGTAAGCAAATAATTCAACAGAACAATGTTATGCATTGATGTAAGCAG
zSNP30348973	zK27B3	78344			10	37.3	10	1018			CCCCCCGGCTTGCCTTCATCAAGTGCTTTGTTTTTATTCTGCTCATCTATTTGTGACATAAACATCGCCACCTTCTGGCCACCTACGCATGTGTTCATGCATGTACGAGTACTCGACAAGTAAATATGCTGGATTACAAAACCTTTTTTG[T/G]TTTACACAATGACACCAATACAGCACCTTCAGTACACTGTTATCAAATAAACATACCCTAAGGCATCTTTAGTCCAGACTCAAACTTGTTTGGCTTCATCAAGTGATTTGTTTTTATCCTGCTCATCTAATATGGCTGACTGTAGTTTCA
zSNP30348982	zK27B3	78593			10	37.3	10	1018			TCAAGTGATTTGTTTTTATCCTGCTCATCTAATATGGCTGACTGTAGTTTCATTTCAGCCCTTTTTGTCTAATTTAATAACCTGCAACCAAAAATAGAGTCATTAGGAGATGAATGGTCAAGCGCAGAGCGAGACAGGCTGAAGTTAACC[A/T]TCTGCCACTCCCCTCTCGCTGGCATGAAGAACATCTCCATCATAAATCTAAAGCACTTACTGGCAACGGCTTCAAATCTCCCAGAAGACCTTGCTTCGAACTGTCTTCTTCCATACTTGGAAAGTTCAAAATGGCATTCTGTTACATGCA
zSNP30348971	zK27B3	78336			10	37.3	10	1018			ACATCCTCCCCCCCGGCTTGCCTTCATCAAGTGCTTTGTTTTTATTCTGCTCATCTATTTGTGACATAAACATCGCCACCTTCTGGCCACCTACGCATGTGTTCATGCATGTACGAGTACTCGACAAGTAAATATGCTGGATTACAAAAC[T/C]TTTTTTGGTTTACACAATGACACCAATACAGCACCTTCAGTACACTGTTATCAAATAAACATACCCTAAGGCATCTTTAGTCCAGACTCAAACTTGTTTGGCTTCATCAAGTGATTTGTTTTTATCCTGCTCATCTAATATGGCTGACTG
zSNP30348972	zK27B3	78343			10	37.3	10	1018			CCCCCCCGGCTTGCCTTCATCAAGTGCTTTGTTTTTATTCTGCTCATCTATTTGTGACATAAACATCGCCACCTTCTGGCCACCTACGCATGTGTTCATGCATGTACGAGTACTCGACAAGTAAATATGCTGGATTACAAAACCTTTTTT[T/G]GTTTACACAATGACACCAATACAGCACCTTCAGTACACTGTTATCAAATAAACATACCCTAAGGCATCTTTAGTCCAGACTCAAACTTGTTTGGCTTCATCAAGTGATTTGTTTTTATCCTGCTCATCTAATATGGCTGACTGTAGTTTC
zSNP30348991	zK27B3	79173			10	37.3	10	1018			CATCTCTTCGACAAGCTACTGTGAAAACATTCACGTTGAATATGATACACGACTACCGTGTGATCTGGAACGTTTCTCATAAACTGTTGAGATAAGCCTCAATCTTTTTTTTTTTTTTGGCTATTATGACATTATCACAGGAAGTATTTG[A/G]GGTTCCAGGGTATTTGAAACATTCTTGCTAGCTGGGAAAAGTGCTCCTGTCGTATGCTTTCTGCCAGAATGCTGTCAAGTGCTGGAAATGTACTGTTGGTAGTTTGGGTTGAGTGAACCGGAGGCTGGCACATCTCTTGCTGGCACTTCA
zSNP30348992	zK27B3	79189			10	37.3	10	1018			TACTGTGAAAACATTCACGTTGAATATGATACACGACTACCGTGTGATCTGGAACGTTTCTCATAAACTGTTGAGATAAGCCTCAATCTTTTTTTTTTTTTTGGCTATTATGACATTATCACAGGAAGTATTTGAGGTTCCAGGGTATTT[T/G]AAACATTCTTGCTAGCTGGGAAAAGTGCTCCTGTCGTATGCTTTCTGCCAGAATGCTGTCAAGTGCTGGAAATGTACTGTTGGTAGTTTGGGTTGAGTGAACCGGAGGCTGGCACATCTCTTGCTGGCACTTCATTCCTCTGATCCAGCA
zSNP30348985	zK27B3	78860			10	37.3	10	1018			TTGGAAAGTTCAAAATGGCATTCTGTTACATGCAGACATCCCCCAGTTGTCTCAAAGGAAACACTCGCTGACTCATAATTCGAGTGAAAGTCTCTTGTTGAAAAGTTCATCGGGTACTGTATGTGCACATATTCAGAACGTGCAAGTTTA[A/G]AGATGATACCCAGTGAGGGGTTCAAAGGCAGGTTGTTCATGGAAAATGTCAAAGTGGCATCGATATAATTTGGCAAAGCACTTTATTTTCTGAGAATTGGCACAGAATGGTAGTTTGGATTAAATGATTGTAATTGCTGCCTTGGTCAGC
zSNP30348986	zK27B3	79008			10	37.3	10	1018			TAAAGATGATACCCAGTGAGGGGTTCAAAGGCAGGTTGTTCATGGAAAATGTCAAAGTGGCATCGATATAATTTGGCAAAGCACTTTATTTTCTGAGAATTGGCACAGAATGGTAGTTTGGATTAAATGATTGTAATTGCTGCCTTGGTC[A/T]GCCTCCAACTTAAACATCTCTTCGACAAGCTACTGTGAAAACATTCACGTTGAATATGATACACGACTACCGTGTGATCTGGAACGTTTCTCATAAACTGTTGAGATAAGCCTCAATCTTTTTTTTTTTTTTGGCTATTATGACATTATC
zSNP30348970	zK27B3	78281			10	37.3	10	1018			AATGTTTTGTCAGCTTGTCATCCTCTCAGAAAACGGTAAATGGTCGCCTACCAACACATCCTCCCCCCCGGCTTGCCTTCATCAAGTGCTTTGTTTTTATTCTGCTCATCTATTTGTGACATAAACATCGCCACCTTCTGGCCACCTACG[T/C]ATGTGTTCATGCATGTACGAGTACTCGACAAGTAAATATGCTGGATTACAAAACCTTTTTTGGTTTACACAATGACACCAATACAGCACCTTCAGTACACTGTTATCAAATAAACATACCCTAAGGCATCTTTAGTCCAGACTCAAACTT
zSNP30348962	zK27B3	78219			10	37.3	10	1018			ACCCAAACACTGCAGTGCTTTGTAATTTTCTCCATAAAAACAACTTGTATCAGAGTGACAGCAATGTTTTGTCAGCTTGTCATCCTCTCAGAAAACGGTAAATGGTCGCCTACCAACACATCCTCCCCCCCGGCTTGCCTTCATCAAGTG[C/G]TTTGTTTTTATTCTGCTCATCTATTTGTGACATAAACATCGCCACCTTCTGGCCACCTACGCATGTGTTCATGCATGTACGAGTACTCGACAAGTAAATATGCTGGATTACAAAACCTTTTTTGGTTTACACAATGACACCAATACAGCA
zSNP30348965	zK27B3	78231			10	37.3	10	1018			CAGTGCTTTGTAATTTTCTCCATAAAAACAACTTGTATCAGAGTGACAGCAATGTTTTGTCAGCTTGTCATCCTCTCAGAAAACGGTAAATGGTCGCCTACCAACACATCCTCCCCCCCGGCTTGCCTTCATCAAGTGCTTTGTTTTTAT[T/C]CTGCTCATCTATTTGTGACATAAACATCGCCACCTTCTGGCCACCTACGCATGTGTTCATGCATGTACGAGTACTCGACAAGTAAATATGCTGGATTACAAAACCTTTTTTGGTTTACACAATGACACCAATACAGCACCTTCAGTACAC
zSNP30348886	zK27B3	75997			10	37.3	10	1018			AGAGACCGTGAGAAAAAGGTTAGGAATGACATGAAGGGGAGTACAGTGATGATAACAATTAGGGCCTAATTTTAAAATTATTATGAATCTAAAAAAACAACTACAGCCATTGCAATAACACAGAAAAGCAGATAAACAATAAACACACTG[A/G]TGGTCAGTCAAGTCTCCATCTTGCTTTTTTCAAGCATTTAAAAAAAACTGAACATTTAATGAAGCTGACAATGAATAAACAGACAAGTAAGCAAATAATTCAACAGAACAATGTTATGCATTGATGTAAGCAGTGAGCCCCATCATATAT
zSNP30348961	zK27B3	78199			10	37.3	10	1018			ATTTAAGACAAACACAGCACACCCAAACACTGCAGTGCTTTGTAATTTTCTCCATAAAAACAACTTGTATCAGAGTGACAGCAATGTTTTGTCAGCTTGTCATCCTCTCAGAAAACGGTAAATGGTCGCCTACCAACACATCCTCCCCCC[C/G]GGCTTGCCTTCATCAAGTGCTTTGTTTTTATTCTGCTCATCTATTTGTGACATAAACATCGCCACCTTCTGGCCACCTACGCATGTGTTCATGCATGTACGAGTACTCGACAAGTAAATATGCTGGATTACAAAACCTTTTTTGGTTTAC
zSNP30348968	zK27B3	78276			10	37.3	10	1018			ACAGCAATGTTTTGTCAGCTTGTCATCCTCTCAGAAAACGGTAAATGGTCGCCTACCAACACATCCTCCCCCCCGGCTTGCCTTCATCAAGTGCTTTGTTTTTATTCTGCTCATCTATTTGTGACATAAACATCGCCACCTTCTGGCCAC[A/C]TACGCATGTGTTCATGCATGTACGAGTACTCGACAAGTAAATATGCTGGATTACAAAACCTTTTTTGGTTTACACAATGACACCAATACAGCACCTTCAGTACACTGTTATCAAATAAACATACCCTAAGGCATCTTTAGTCCAGACTCA
zSNP30348969	zK27B3	78280			10	37.3	10	1018			CAATGTTTTGTCAGCTTGTCATCCTCTCAGAAAACGGTAAATGGTCGCCTACCAACACATCCTCCCCCCCGGCTTGCCTTCATCAAGTGCTTTGTTTTTATTCTGCTCATCTATTTGTGACATAAACATCGCCACCTTCTGGCCACCTAC[A/G]CATGTGTTCATGCATGTACGAGTACTCGACAAGTAAATATGCTGGATTACAAAACCTTTTTTGGTTTACACAATGACACCAATACAGCACCTTCAGTACACTGTTATCAAATAAACATACCCTAAGGCATCTTTAGTCCAGACTCAAACT
zSNP30348966	zK27B3	78250			10	37.3	10	1018			CCATAAAAACAACTTGTATCAGAGTGACAGCAATGTTTTGTCAGCTTGTCATCCTCTCAGAAAACGGTAAATGGTCGCCTACCAACACATCCTCCCCCCCGGCTTGCCTTCATCAAGTGCTTTGTTTTTATTCTGCTCATCTATTTGTGA[T/C]ATAAACATCGCCACCTTCTGGCCACCTACGCATGTGTTCATGCATGTACGAGTACTCGACAAGTAAATATGCTGGATTACAAAACCTTTTTTGGTTTACACAATGACACCAATACAGCACCTTCAGTACACTGTTATCAAATAAACATAC
zSNP30348967	zK27B3	78267			10	37.3	10	1018			ATCAGAGTGACAGCAATGTTTTGTCAGCTTGTCATCCTCTCAGAAAACGGTAAATGGTCGCCTACCAACACATCCTCCCCCCCGGCTTGCCTTCATCAAGTGCTTTGTTTTTATTCTGCTCATCTATTTGTGACATAAACATCGCCACCT[A/T]CTGGCCACCTACGCATGTGTTCATGCATGTACGAGTACTCGACAAGTAAATATGCTGGATTACAAAACCTTTTTTGGTTTACACAATGACACCAATACAGCACCTTCAGTACACTGTTATCAAATAAACATACCCTAAGGCATCTTTAGT
zSNP30347594	zK27B3	45755			10	37.3	10	1018			ATAACTTGGCGTGTTGCACATGGCAGTGCTGTGCTGCTCATAATGAAATAAAATAAATTCCAAATTTTTAATAATAAAATAAGAATAGGAGGAAAGAATAGGAGAATAGGAGGTAGGAGACCTATAAACCAGTATTTGAATAAATAGGTT[T/G]AATAAGAAGACAAGAATAAAAAGAAACCATCTGTAGATTTTACATGTGTGTTTCCTCCCCTCAGTGTTCAGAAACTCAGCCTTTGCCCCTTGTGGCCGCCAGTGTAACTGATAGCTGTGTGAAAACTGCACATATTTACACTATCAAACA
zSNP30347564	zK27B3	45656			10	37.3	10	1018			TAGCTGCGTTGTGTAGAGCTGCACTGCTCATAACAATTCAAATAAAATCGAAAATAAATATTTTTATAAATAAAATAGAATACAAAAAATATATTAATTATAACTTGGCGTGTTGCACATGGCAGTGCTGTGCTGCTCATAATGAAATAA[A/C]ATAAATTCCAAATTTTTAATAATAAAATAAGAATAGGAGGAAAGAATAGGAGAATAGGAGGTAGGAGACCTATAAACCAGTATTTGAATAAATAGGTTGAATAAGAAGACAAGAATAAAAAGAAACCATCTGTAGATTTTACATGTGTGT
zSNP30347610	zK27B3	45830			10	37.3	10	1018			AAAATAAGAATAGGAGGAAAGAATAGGAGAATAGGAGGTAGGAGACCTATAAACCAGTATTTGAATAAATAGGTTGAATAAGAAGACAAGAATAAAAAGAAACCATCTGTAGATTTTACATGTGTGTTTCCTCCCCTCAGTGTTCAGAAA[C/G]TCAGCCTTTGCCCCTTGTGGCCGCCAGTGTAACTGATAGCTGTGTGAAAACTGCACATATTTACACTATCAAACATCCAGCTGTGCTCATTATTGACCATGACAGTGATGATGATGATGATGATGATTACCTTCTGCTCAGAGGAAGACC
zSNP30347595	zK27B3	45756			10	37.3	10	1018			TAACTTGGCGTGTTGCACATGGCAGTGCTGTGCTGCTCATAATGAAATAAAATAAATTCCAAATTTTTAATAATAAAATAAGAATAGGAGGAAAGAATAGGAGAATAGGAGGTAGGAGACCTATAAACCAGTATTTGAATAAATAGGTTG[A/G]ATAAGAAGACAAGAATAAAAAGAAACCATCTGTAGATTTTACATGTGTGTTTCCTCCCCTCAGTGTTCAGAAACTCAGCCTTTGCCCCTTGTGGCCGCCAGTGTAACTGATAGCTGTGTGAAAACTGCACATATTTACACTATCAAACAT
zSNP30347486	zK27B3	45284			10	37.3	10	1018			ATATATATATATATATATATATATATATATATATAAAACCCTTTTCAAAATAAATCGAAATTAACTAAGATAAAAATATAAAAGAATAGCTGAACTTGCTGCATTATGAGTTGTGCTGCATGCTCATAATAAAATAAATTATAATGTAAT[A/T]ATAAATGGAAAAAAAATTACATCAAAAATGTATGACACTTTAAGTAATTTAAAGCATTTTAAGTAAAAAAAAAACTAAAAGATAAGAGATAAATATAATAATTAATTTTTTAAAATAAAATGGCAAATGTGAAAATTACATGCTGTGGAA
zSNP30347485	zK27B3	45281			10	37.3	10	1018			TATATATATATATATATATATATATATATATATATATAAAACCCTTTTCAAAATAAATCGAAATTAACTAAGATAAAAATATAAAAGAATAGCTGAACTTGCTGCATTATGAGTTGTGCTGCATGCTCATAATAAAATAAATTATAATGT[A/G]ATTATAAATGGAAAAAAAATTACATCAAAAATGTATGACACTTTAAGTAATTTAAAGCATTTTAAGTAAAAAAAAAACTAAAAGATAAGAGATAAATATAATAATTAATTTTTTAAAATAAAATGGCAAATGTGAAAATTACATGCTGTG
zSNP30347535	zK27B3	45494			10	37.3	10	1018			TAAGTAAAAAAAAAACTAAAAGATAAGAGATAAATATAATAATTAATTTTTTAAAATAAAATGGCAAATGTGAAAATTACATGCTGTGGAATAAAAATTCTATAAAAATATAATAAATAAATAAATTAATTAATTAAAATATAATAAAAA[-/A]TATAACTGATCTAGCTGCGTTGTGTAGAGCTGCACTGCTCATAACAATTCAAATAAAATCGAAAATAAATATTTTTATAAATAAAATAGAATACAAAAAATATATTAATTATAACTTGGCGTGTTGCACATGGCAGTGCTGTGCTGCTCA
zSNP30347523	zK27B3	45396			10	37.3	10	1018			GTGCTGCATGCTCATAATAAAATAAATTATAATGTAATTATAAATGGAAAAAAAATTACATCAAAAATGTATGACACTTTAAGTAATTTAAAGCATTTTAAGTAAAAAAAAAACTAAAAGATAAGAGATAAATATAATAATTAATTTTTT[A/T]AAATAAAATGGCAAATGTGAAAATTACATGCTGTGGAATAAAAATTCTATAAAAATATAATAAATAAATAAATTAATTAATTAAAATATAATAAAAAATATAACTGATCTAGCTGCGTTGTGTAGAGCTGCACTGCTCATAACAATTCAA
zSNP30347612	zK27B3	45987			10	37.3	10	1018			TTTGCCCCTTGTGGCCGCCAGTGTAACTGATAGCTGTGTGAAAACTGCACATATTTACACTATCAAACATCCAGCTGTGCTCATTATTGACCATGACAGTGATGATGATGATGATGATGATTACCTTCTGCTCAGAGGAAGACCACTCTT[A/C]ATGCGTTTAGCTTGTTCTGCAGTAATGATGCCTTTGCAGTCTAATCTGATGTGAAATCGAGACACAAACACACAGTTTGGATGATCCAACGGTTGCATCTCTACAATCCCCAAAAGGTACTGAAATATGTCTTGTGTATACACGGGCTTG
zSNP30347634	zK27B3	46227			10	37.3	10	1018			CGGTTGCATCTCTACAATCCCCAAAAGGTACTGAAATATGTCTTGTGTATACACGGGCTTGAATAAACAGTCGCATCCACATGCCTTCCTCCCTGACCATTTCAGTAGCATATTTGTGTGTAGTCCAAGAGCTGCATTTGATTTAGTCTC[T/G]GTGAGGATGACAATGCTCTGTAACATGAGCTGCTGAGAGGATTAGAATCACTGTAACATTATTATGACTGTTTAGATTTTTTTAAAATTAATTTAGATTTTGAGGAAGACCACAGCAAGATGGTCGCTGGTTCGAGTCCCGGCTTAGTTG
zSNP30347631	zK27B3	46219			10	37.3	10	1018			TGATCCAACGGTTGCATCTCTACAATCCCCAAAAGGTACTGAAATATGTCTTGTGTATACACGGGCTTGAATAAACAGTCGCATCCACATGCCTTCCTCCCTGACCATTTCAGTAGCATATTTGTGTGTAGTCCAAGAGCTGCATTTGAT[T/G]TAGTCTCGGTGAGGATGACAATGCTCTGTAACATGAGCTGCTGAGAGGATTAGAATCACTGTAACATTATTATGACTGTTTAGATTTTTTTAAAATTAATTTAGATTTTGAGGAAGACCACAGCAAGATGGTCGCTGGTTCGAGTCCCGG
zSNP30347728	zK27B3	48553			10	37.3	10	1018			TCAATGATAATGACTCCAATAACTCTCAATGAAAGTTCACGGCTTTCTTAATGTAGTTTAGTGCCCCTGCTGTTTTCATTAAAGAAAACACCGAGCATTTCAATAACGGAGGAAGAGAAACCAATTAGCAGGCCTTAAAAAGAAAAATAA[T/C]CATTCGTTTTGTGCATTTGCACGCAGTGAACCCGTGACAGAGCCTGACAGGCGCTTTAAATCATCCAGAAAGGTCGACGGTGAAGAAGACCTCCAGTCCTCTCGACCCATAACTGGAGACATTTGTTTAGCCGTCAACCCCCCAGTGTGA
zSNP30347640	zK27B3	46322			10	37.3	10	1018			ACCATTTCAGTAGCATATTTGTGTGTAGTCCAAGAGCTGCATTTGATTTAGTCTCGGTGAGGATGACAATGCTCTGTAACATGAGCTGCTGAGAGGATTAGAATCACTGTAACATTATTATGACTGTTTAGATTTTTTTAAAATTAATTT[A/C]GATTTTGAGGAAGACCACAGCAAGATGGTCGCTGGTTCGAGTCCCGGCTTAGTTGGCATTTCTGTGTGGAGTTTGCATGTTTACCGTGTGTGGGCGTGGGTTTCCTCCGGGTGCTCTGGTTTCCCCCACAGTCCAAAGACATGCGGTATA
zSNP30347614	zK27B3	46019			10	37.3	10	1018			GCTGTGTGAAAACTGCACATATTTACACTATCAAACATCCAGCTGTGCTCATTATTGACCATGACAGTGATGATGATGATGATGATGATTACCTTCTGCTCAGAGGAAGACCACTCTTAATGCGTTTAGCTTGTTCTGCAGTAATGATGC[T/C]TTTGCAGTCTAATCTGATGTGAAATCGAGACACAAACACACAGTTTGGATGATCCAACGGTTGCATCTCTACAATCCCCAAAAGGTACTGAAATATGTCTTGTGTATACACGGGCTTGAATAAACAGTCGCATCCACATGCCTTCCTCCC
zSNP30347613	zK27B3	45999			10	37.3	10	1018			GGCCGCCAGTGTAACTGATAGCTGTGTGAAAACTGCACATATTTACACTATCAAACATCCAGCTGTGCTCATTATTGACCATGACAGTGATGATGATGATGATGATGATTACCTTCTGCTCAGAGGAAGACCACTCTTAATGCGTTTAGC[T/C]TGTTCTGCAGTAATGATGCCTTTGCAGTCTAATCTGATGTGAAATCGAGACACAAACACACAGTTTGGATGATCCAACGGTTGCATCTCTACAATCCCCAAAAGGTACTGAAATATGTCTTGTGTATACACGGGCTTGAATAAACAGTCG
zSNP30347630	zK27B3	46218			10	37.3	10	1018			ATGATCCAACGGTTGCATCTCTACAATCCCCAAAAGGTACTGAAATATGTCTTGTGTATACACGGGCTTGAATAAACAGTCGCATCCACATGCCTTCCTCCCTGACCATTTCAGTAGCATATTTGTGTGTAGTCCAAGAGCTGCATTTGA[-/T]TTAGTCTCGGTGAGGATGACAATGCTCTGTAACATGAGCTGCTGAGAGGATTAGAATCACTGTAACATTATTATGACTGTTTAGATTTTTTTAAAATTAATTTAGATTTTGAGGAAGACCACAGCAAGATGGTCGCTGGTTCGAGTCCCG
zSNP30347623	zK27B3	46126			10	37.3	10	1018			AGACCACTCTTAATGCGTTTAGCTTGTTCTGCAGTAATGATGCCTTTGCAGTCTAATCTGATGTGAAATCGAGACACAAACACACAGTTTGGATGATCCAACGGTTGCATCTCTACAATCCCCAAAAGGTACTGAAATATGTCTTGTGTA[A/T]ACACGGGCTTGAATAAACAGTCGCATCCACATGCCTTCCTCCCTGACCATTTCAGTAGCATATTTGTGTGTAGTCCAAGAGCTGCATTTGATTTAGTCTCGGTGAGGATGACAATGCTCTGTAACATGAGCTGCTGAGAGGATTAGAATC
zSNP30347479	zK27B3	45244			10	37.3	10	1018			AAACAGGTAATTCTGACTTTAACTATATATATATATATATATATATATATATATATATATATATATATATATATAAAACCCTTTTCAAAATAAATCGAAATTAACTAAGATAAAAATATAAAAGAATAGCTGAACTTGCTGCATTATGAG[T/C]TGTGCTGCATGCTCATAATAAAATAAATTATAATGTAATTATAAATGGAAAAAAAATTACATCAAAAATGTATGACACTTTAAGTAATTTAAAGCATTTTAAGTAAAAAAAAAACTAAAAGATAAGAGATAAATATAATAATTAATTTTT
zSNP30347353	zK27B3	43435			10	37.3	10	1018			AGATCAAACAAGATGTCTTGCTTTGAGGGAAGTAATTTGGAAAAATTTTTGTCATAATTTGCTATGTATGCCAGCAAAGTAGCAAGTACATTTACATTTACATTTAGTCATTAAATGGAAAATAAAATATATTTTCTTCTATGATTTCTA[A/C]TATGAGATAATATAATCATTCACTGATACTCTCCATTTCTCAGCTATGAGAGCAGATGACGGTGATTTGAAAAGATCTTGTGCTCTTCTGGTGTTTCTCTCTGTCCTCTCGAACCCTTACAGGCACCTTTGTGCTCCACATCAAATAATG
zSNP30347350	zK27B3	43411			10	37.3	10	1018			ATAATTAAATAGACATTTAATTAAAGATCAAACAAGATGTCTTGCTTTGAGGGAAGTAATTTGGAAAAATTTTTGTCATAATTTGCTATGTATGCCAGCAAAGTAGCAAGTACATTTACATTTACATTTAGTCATTAAATGGAAAATAAA[A/G]TATATTTTCTTCTATGATTTCTACTATGAGATAATATAATCATTCACTGATACTCTCCATTTCTCAGCTATGAGAGCAGATGACGGTGATTTGAAAAGATCTTGTGCTCTTCTGGTGTTTCTCTCTGTCCTCTCGAACCCTTACAGGCAC
zSNP30347357	zK27B3	43490			10	37.3	10	1018			AATTTGCTATGTATGCCAGCAAAGTAGCAAGTACATTTACATTTACATTTAGTCATTAAATGGAAAATAAAATATATTTTCTTCTATGATTTCTACTATGAGATAATATAATCATTCACTGATACTCTCCATTTCTCAGCTATGAGAGCA[A/G]ATGACGGTGATTTGAAAAGATCTTGTGCTCTTCTGGTGTTTCTCTCTGTCCTCTCGAACCCTTACAGGCACCTTTGTGCTCCACATCAAATAATGAATGAAAGCGGTGCTGCACTTCAACAGCCCAGAAAGACATGAATTCATGGATCCA
zSNP30347354	zK27B3	43439			10	37.3	10	1018			CAAACAAGATGTCTTGCTTTGAGGGAAGTAATTTGGAAAAATTTTTGTCATAATTTGCTATGTATGCCAGCAAAGTAGCAAGTACATTTACATTTACATTTAGTCATTAAATGGAAAATAAAATATATTTTCTTCTATGATTTCTACTAT[A/G]AGATAATATAATCATTCACTGATACTCTCCATTTCTCAGCTATGAGAGCAGATGACGGTGATTTGAAAAGATCTTGTGCTCTTCTGGTGTTTCTCTCTGTCCTCTCGAACCCTTACAGGCACCTTTGTGCTCCACATCAAATAATGAATG
zSNP30347346	zK27B3	43393			10	37.3	10	1018			CATTGTCTATTATTTAAAATAATTAAATAGACATTTAATTAAAGATCAAACAAGATGTCTTGCTTTGAGGGAAGTAATTTGGAAAAATTTTTGTCATAATTTGCTATGTATGCCAGCAAAGTAGCAAGTACATTTACATTTACATTTAGT[A/C]ATTAAATGGAAAATAAAATATATTTTCTTCTATGATTTCTACTATGAGATAATATAATCATTCACTGATACTCTCCATTTCTCAGCTATGAGAGCAGATGACGGTGATTTGAAAAGATCTTGTGCTCTTCTGGTGTTTCTCTCTGTCCTC
zSNP30347345	zK27B3	43379			10	37.3	10	1018			AGCACATTAATATGCATTGTCTATTATTTAAAATAATTAAATAGACATTTAATTAAAGATCAAACAAGATGTCTTGCTTTGAGGGAAGTAATTTGGAAAAATTTTTGTCATAATTTGCTATGTATGCCAGCAAAGTAGCAAGTACATTTA[A/C]ATTTACATTTAGTCATTAAATGGAAAATAAAATATATTTTCTTCTATGATTTCTACTATGAGATAATATAATCATTCACTGATACTCTCCATTTCTCAGCTATGAGAGCAGATGACGGTGATTTGAAAAGATCTTGTGCTCTTCTGGTGT
zSNP30347348	zK27B3	43399			10	37.3	10	1018			CTATTATTTAAAATAATTAAATAGACATTTAATTAAAGATCAAACAAGATGTCTTGCTTTGAGGGAAGTAATTTGGAAAAATTTTTGTCATAATTTGCTATGTATGCCAGCAAAGTAGCAAGTACATTTACATTTACATTTAGTCATTAA[A/T]TGGAAAATAAAATATATTTTCTTCTATGATTTCTACTATGAGATAATATAATCATTCACTGATACTCTCCATTTCTCAGCTATGAGAGCAGATGACGGTGATTTGAAAAGATCTTGTGCTCTTCTGGTGTTTCTCTCTGTCCTCTCGAAC
zSNP30347347	zK27B3	43397			10	37.3	10	1018			GTCTATTATTTAAAATAATTAAATAGACATTTAATTAAAGATCAAACAAGATGTCTTGCTTTGAGGGAAGTAATTTGGAAAAATTTTTGTCATAATTTGCTATGTATGCCAGCAAAGTAGCAAGTACATTTACATTTACATTTAGTCATT[A/T]AATGGAAAATAAAATATATTTTCTTCTATGATTTCTACTATGAGATAATATAATCATTCACTGATACTCTCCATTTCTCAGCTATGAGAGCAGATGACGGTGATTTGAAAAGATCTTGTGCTCTTCTGGTGTTTCTCTCTGTCCTCTCGA
zSNP30347360	zK27B3	43499			10	37.3	10	1018			TGTATGCCAGCAAAGTAGCAAGTACATTTACATTTACATTTAGTCATTAAATGGAAAATAAAATATATTTTCTTCTATGATTTCTACTATGAGATAATATAATCATTCACTGATACTCTCCATTTCTCAGCTATGAGAGCAGATGACGGT[C/G]ATTTGAAAAGATCTTGTGCTCTTCTGGTGTTTCTCTCTGTCCTCTCGAACCCTTACAGGCACCTTTGTGCTCCACATCAAATAATGAATGAAAGCGGTGCTGCACTTCAACAGCCCAGAAAGACATGAATTCATGGATCCAGTCTGGTTT
zSNP30347399	zK27B3	43837			10	37.3	10	1018			CTTTTCTTCCGAGTTGGAAACATTAAGAAATATGACAATCATATATTTTGATTATATATAGGAACTCATTAGGAATGAAATAAATATGTTTTGCTCATACATTTCTTCCAAAAAATGTACATTTGTCCATAAATTCACCCTCATGTATCT[-/A]TTTTTTTAGCTTCTATGTACCATGAAAAAGATATGGGTGGATTTTTTATTTATGTCACAGTTATGTAATTACTTTTATGTACTGTATGGAGCACAACACACTCACTATCATTTAGTTTATTCCTTTCAAGGGCCACAGAGGAATGAACCA
zSNP30347403	zK27B3	43878			10	37.3	10	1018			TATATTTTGATTATATATAGGAACTCATTAGGAATGAAATAAATATGTTTTGCTCATACATTTCTTCCAAAAAATGTACATTTGTCCATAAATTCACCCTCATGTATCTATTTTTTTAGCTTCTATGTACCATGAAAAAGATATGGGTGG[A/G]TTTTTTATTTATGTCACAGTTATGTAATTACTTTTATGTACTGTATGGAGCACAACACACTCACTATCATTTAGTTTATTCCTTTCAAGGGCCACAGAGGAATGAACCACCAAAGCAAATAAATTAATAAAATAATAATACTAATTTCAA
zSNP30347384	zK27B3	43690			10	37.3	10	1018			CCTCTCGAACCCTTACAGGCACCTTTGTGCTCCACATCAAATAATGAATGAAAGCGGTGCTGCACTTCAACAGCCCAGAAAGACATGAATTCATGGATCCAGTCTGGTTTTTGCTCTCAGAGCTTTCATCTTTGCCCTGATCTATTTCTT[T/C]TCTTCCGAGTTGGAAACATTAAGAAATATGACAATCATATATTTTGATTATATATAGGAACTCATTAGGAATGAAATAAATATGTTTTGCTCATACATTTCTTCCAAAAAATGTACATTTGTCCATAAATTCACCCTCATGTATCTATTT
zSNP30347391	zK27B3	43745			10	37.3	10	1018			GGTGCTGCACTTCAACAGCCCAGAAAGACATGAATTCATGGATCCAGTCTGGTTTTTGCTCTCAGAGCTTTCATCTTTGCCCTGATCTATTTCTTTTCTTCCGAGTTGGAAACATTAAGAAATATGACAATCATATATTTTGATTATATA[T/C]AGGAACTCATTAGGAATGAAATAAATATGTTTTGCTCATACATTTCTTCCAAAAAATGTACATTTGTCCATAAATTCACCCTCATGTATCTATTTTTTTAGCTTCTATGTACCATGAAAAAGATATGGGTGGATTTTTTATTTATGTCAC
zSNP30347409	zK27B3	43946			10	37.3	10	1018			AAAAAATGTACATTTGTCCATAAATTCACCCTCATGTATCTATTTTTTTAGCTTCTATGTACCATGAAAAAGATATGGGTGGATTTTTTATTTATGTCACAGTTATGTAATTACTTTTATGTACTGTATGGAGCACAACACACTCACTAT[T/C]ATTTAGTTTATTCCTTTCAAGGGCCACAGAGGAATGAACCACCAAAGCAAATAAATTAATAAAATAATAATACTAATTTCAAAATGAATCCATTGTTTTCCCTTAAGTTTTGAAATACGACTATTGAAATATATATATTTGATTATTTTC
zSNP30347368	zK27B3	43558			10	37.3	10	1018			AAAATATATTTTCTTCTATGATTTCTACTATGAGATAATATAATCATTCACTGATACTCTCCATTTCTCAGCTATGAGAGCAGATGACGGTGATTTGAAAAGATCTTGTGCTCTTCTGGTGTTTCTCTCTGTCCTCTCGAACCCTTACAG[A/G]CACCTTTGTGCTCCACATCAAATAATGAATGAAAGCGGTGCTGCACTTCAACAGCCCAGAAAGACATGAATTCATGGATCCAGTCTGGTTTTTGCTCTCAGAGCTTTCATCTTTGCCCTGATCTATTTCTTTTCTTCCGAGTTGGAAACA
zSNP30347438	zK27B3	44050			10	37.3	10	1018			ATGTAATTACTTTTATGTACTGTATGGAGCACAACACACTCACTATCATTTAGTTTATTCCTTTCAAGGGCCACAGAGGAATGAACCACCAAAGCAAATAAATTAATAAAATAATAATACTAATTTCAAAATGAATCCATTGTTTTCCCT[A/T]AAGTTTTGAAATACGACTATTGAAATATATATATTTGATTATTTTCAGCAACACTGCTGTTCAAAATGCAAAAAAAAGCAACAACAACAAAAAATAAATAAATAAATAAATAAATAAATAAATAAACAGAAAAAAACGCAGCTTTAAAAT
zSNP30347420	zK27B3	44003			10	37.3	10	1018			TGTACCATGAAAAAGATATGGGTGGATTTTTTATTTATGTCACAGTTATGTAATTACTTTTATGTACTGTATGGAGCACAACACACTCACTATCATTTAGTTTATTCCTTTCAAGGGCCACAGAGGAATGAACCACCAAAGCAAATAAAT[A/T]AATAAAATAATAATACTAATTTCAAAATGAATCCATTGTTTTCCCTTAAGTTTTGAAATACGACTATTGAAATATATATATTTGATTATTTTCAGCAACACTGCTGTTCAAAATGCAAAAAAAAGCAACAACAACAAAAAATAAATAAAT
zSNP30347729	zK27B3	48713			10	37.3	10	1018			TGTGCATTTGCACGCAGTGAACCCGTGACAGAGCCTGACAGGCGCTTTAAATCATCCAGAAAGGTCGACGGTGAAGAAGACCTCCAGTCCTCTCGACCCATAACTGGAGACATTTGTTTAGCCGTCAACCCCCCAGTGTGAGGCAGCAGT[T/C]AGAGCCCCTCTTTAAAGACATCAGACACCCGATGAAAGATCCTCTTACCCTAAAAACTGTGGCACACATGGGCTCCTCAATCCCCCTCAGTAGATATGCGACGCGAAAGCATATAAAGAGCTTCGGTAAACGCGGAAAAACGAAACACAG
zSNP30348142	zK27B3	61880			10	37.3	10	1018			ACTGCAACAAACTGATGTCATGCCGTACGCTTTGCTGTTTCTGTGTAAGTCAAAAAAGAGGTCTAACTTAGTGCCACCTCATAAGTATAGAGATGTGTTGAAAATAATAAGAATATATTCCTGATAGAGTCCTGATCGGGAGGTAACACT[A/G]AGTCCCGTTTTCTGATCAAGTGATCGGCTTTGGACATCCCTGGTTATATGTGTTTTAACACAAACAAACACATTGACTGCATGTTTTAATGCACAAATAAATGCACAGACATTTGTTATTTATATGATGAAAACACAAATATGAAGCATC
zSNP30348087	zK27B3	57803			10	37.3	10	1018			AGGGTCAAGAAACCAATGGATGTCAACACTGGTGGAAGGTTCTCTGTTTCAAAGTGCTGTCAGAGTGTGTAACAATGTGTTTTGGCACACTGATTATAATTTAAAAACCACAGTTTTATTACAAATAGCATGGTTAAACTTTGGTGTTGC[A/G]AAATCATGGTTGATTTGGGGTTATATTGGTTTAACTACAATTACCATGTGTATTAAAACTTTGGTTAATTTTCATGAAGGGGAGTGTGGAGGAAGAAATAGGAAACTGTCAACACATCAGTTTTTATTAAAGGGATAGTTCACCCAAAAC
zSNP30348144	zK27B3	61922			10	37.3	10	1018			GTGTAAGTCAAAAAAGAGGTCTAACTTAGTGCCACCTCATAAGTATAGAGATGTGTTGAAAATAATAAGAATATATTCCTGATAGAGTCCTGATCGGGAGGTAACACTAAGTCCCGTTTTCTGATCAAGTGATCGGCTTTGGACATCCCT[A/G]GTTATATGTGTTTTAACACAAACAAACACATTGACTGCATGTTTTAATGCACAAATAAATGCACAGACATTTGTTATTTATATGATGAAAACACAAATATGAAGCATCTTTTATAAATTAGGTGCTTGTTTTGTGGTTTTTTATGCAAGT
zSNP30348143	zK27B3	61908			10	37.3	10	1018			GCTTTGCTGTTTCTGTGTAAGTCAAAAAAGAGGTCTAACTTAGTGCCACCTCATAAGTATAGAGATGTGTTGAAAATAATAAGAATATATTCCTGATAGAGTCCTGATCGGGAGGTAACACTAAGTCCCGTTTTCTGATCAAGTGATCGG[A/C]TTTGGACATCCCTGGTTATATGTGTTTTAACACAAACAAACACATTGACTGCATGTTTTAATGCACAAATAAATGCACAGACATTTGTTATTTATATGATGAAAACACAAATATGAAGCATCTTTTATAAATTAGGTGCTTGTTTTGTGG
zSNP30348079	zK27B3	57651			10	37.3	10	1018			GGGTAAACCACAGAGACACACACTGCCAGCTCACTCAATCATTACTGATTCAATTGGGCAAGAGAAGCATGTTGAGTTGAACTCTGTGTGCAGTAAGGCTGCGTTTCCAGCACATTCTAAATCCCACAATCTGACAGTTAGTCACTATAT[A/G]AAGGGTCAAGAAACCAATGGATGTCAACACTGGTGGAAGGTTCTCTGTTTCAAAGTGCTGTCAGAGTGTGTAACAATGTGTTTTGGCACACTGATTATAATTTAAAAACCACAGTTTTATTACAAATAGCATGGTTAAACTTTGGTGTTG
zSNP30348077	zK27B3	57603			10	37.3	10	1018			AGTGAGAAGGCTACATTTGTGTTGCCGATAACTGATTGGGAGTGTATGGGGTAAACCACAGAGACACACACTGCCAGCTCACTCAATCATTACTGATTCAATTGGGCAAGAGAAGCATGTTGAGTTGAACTCTGTGTGCAGTAAGGCTGC[T/G]TTTCCAGCACATTCTAAATCCCACAATCTGACAGTTAGTCACTATATAAAGGGTCAAGAAACCAATGGATGTCAACACTGGTGGAAGGTTCTCTGTTTCAAAGTGCTGTCAGAGTGTGTAACAATGTGTTTTGGCACACTGATTATAATT
zSNP30348081	zK27B3	57671			10	37.3	10	1018			CACTGCCAGCTCACTCAATCATTACTGATTCAATTGGGCAAGAGAAGCATGTTGAGTTGAACTCTGTGTGCAGTAAGGCTGCGTTTCCAGCACATTCTAAATCCCACAATCTGACAGTTAGTCACTATATAAAGGGTCAAGAAACCAATG[C/G]ATGTCAACACTGGTGGAAGGTTCTCTGTTTCAAAGTGCTGTCAGAGTGTGTAACAATGTGTTTTGGCACACTGATTATAATTTAAAAACCACAGTTTTATTACAAATAGCATGGTTAAACTTTGGTGTTGCGAAATCATGGTTGATTTGG
zSNP30348080	zK27B3	57663			10	37.3	10	1018			GAGACACACACTGCCAGCTCACTCAATCATTACTGATTCAATTGGGCAAGAGAAGCATGTTGAGTTGAACTCTGTGTGCAGTAAGGCTGCGTTTCCAGCACATTCTAAATCCCACAATCTGACAGTTAGTCACTATATAAAGGGTCAAGA[A/C]ACCAATGGATGTCAACACTGGTGGAAGGTTCTCTGTTTCAAAGTGCTGTCAGAGTGTGTAACAATGTGTTTTGGCACACTGATTATAATTTAAAAACCACAGTTTTATTACAAATAGCATGGTTAAACTTTGGTGTTGCGAAATCATGGT
zSNP30348145	zK27B3	62020			10	37.3	10	1018			AGGTAACACTAAGTCCCGTTTTCTGATCAAGTGATCGGCTTTGGACATCCCTGGTTATATGTGTTTTAACACAAACAAACACATTGACTGCATGTTTTAATGCACAAATAAATGCACAGACATTTGTTATTTATATGATGAAAACACAAA[T/C]ATGAAGCATCTTTTATAAATTAGGTGCTTGTTTTGTGGTTTTTTATGCAAGTCATTTGTTTAAAATGAGGAACAGTAAAGACTGTTTACACCCACAAAGTGAGTCGGGGTCTACAGAAAGTTTAAAAGGTTAATTCACCCAAAAATAAAA
zSNP30348267	zK27B3	65253			10	37.3	10	1018			TAATAAATAGTAATATGTCATCACAGCTTTTTTTAATCTAAAGAGAATGCCACTGATTTAAGCTTTATTTTTTAATGTGTAATACTTTTATAAAATTAGGAATTTCATTTCTAAAACAGAATAATACTCACTACTTGCTGATCTTGAGTG[T/C]TTTAAGAATGGCTACTCATTTTTACTCCTACTTTAAGTAGTATTTAGAACAGATACTTTTACTATATAATTTTATATAGTAAACTATTTTATATAATAGTATAATTTTGTTGGTTCTTTTTCATTTCCATACCATGTCTATCTTTTACGA
zSNP30348266	zK27B3	65238			10	37.3	10	1018			TGGGTTTAAAGTGCATAATAAATAGTAATATGTCATCACAGCTTTTTTTAATCTAAAGAGAATGCCACTGATTTAAGCTTTATTTTTTAATGTGTAATACTTTTATAAAATTAGGAATTTCATTTCTAAAACAGAATAATACTCACTACT[T/C]GCTGATCTTGAGTGTTTTAAGAATGGCTACTCATTTTTACTCCTACTTTAAGTAGTATTTAGAACAGATACTTTTACTATATAATTTTATATAGTAAACTATTTTATATAATAGTATAATTTTGTTGGTTCTTTTTCATTTCCATACCAT
zSNP30348275	zK27B3	65365			10	37.3	10	1018			AAAACAGAATAATACTCACTACTTGCTGATCTTGAGTGTTTTAAGAATGGCTACTCATTTTTACTCCTACTTTAAGTAGTATTTAGAACAGATACTTTTACTATATAATTTTATATAGTAAACTATTTTATATAATAGTATAATTTTGTT[A/G]GTTCTTTTTCATTTCCATACCATGTCTATCTTTTACGATGGCTCATGGGGTTCTGACCAAATGTCAAACTGTGACAAGTTAGAGGCGAGAATCTGTAGTTGTATCATGAGAAAACACCCTGAGGTTTATTTGCTTTCCATCATTCCTCAT
zSNP30348273	zK27B3	65362			10	37.3	10	1018			TCTAAAACAGAATAATACTCACTACTTGCTGATCTTGAGTGTTTTAAGAATGGCTACTCATTTTTACTCCTACTTTAAGTAGTATTTAGAACAGATACTTTTACTATATAATTTTATATAGTAAACTATTTTATATAATAGTATAATTTT[T/G]TTGGTTCTTTTTCATTTCCATACCATGTCTATCTTTTACGATGGCTCATGGGGTTCTGACCAAATGTCAAACTGTGACAAGTTAGAGGCGAGAATCTGTAGTTGTATCATGAGAAAACACCCTGAGGTTTATTTGCTTTCCATCATTCCT
zSNP30348157	zK27B3	62115			10	37.3	10	1018			TTTAATGCACAAATAAATGCACAGACATTTGTTATTTATATGATGAAAACACAAATATGAAGCATCTTTTATAAATTAGGTGCTTGTTTTGTGGTTTTTTATGCAAGTCATTTGTTTAAAATGAGGAACAGTAAAGACTGTTTACACCCA[A/C]AAAGTGAGTCGGGGTCTACAGAAAGTTTAAAAGGTTAATTCACCCAAAAATAAAACTTCTATTGTTGATTACTCACCATCATCTCATTCCGAACACCACAGACCTTCATTCATCTTCAGAACACAAATGAAGATATTTTAGATGAAATCT
zSNP30348147	zK27B3	62043			10	37.3	10	1018			TGATCAAGTGATCGGCTTTGGACATCCCTGGTTATATGTGTTTTAACACAAACAAACACATTGACTGCATGTTTTAATGCACAAATAAATGCACAGACATTTGTTATTTATATGATGAAAACACAAATATGAAGCATCTTTTATAAATTA[A/G]GTGCTTGTTTTGTGGTTTTTTATGCAAGTCATTTGTTTAAAATGAGGAACAGTAAAGACTGTTTACACCCACAAAGTGAGTCGGGGTCTACAGAAAGTTTAAAAGGTTAATTCACCCAAAAATAAAACTTCTATTGTTGATTACTCACCA
zSNP30348259	zK27B3	65170			10	37.3	10	1018			GCATTCTATGAATGCTGAATGAGCTTGGTTTGCAGTGCCGATTGCTGAACATTCATAACCTGTTTGCCTGGGTTTAAAGTGCATAATAAATAGTAATATGTCATCACAGCTTTTTTTAATCTAAAGAGAATGCCACTGATTTAAGCTTTA[-/T]TTTTTAATGTGTAATACTTTTATAAAATTAGGAATTTCATTTCTAAAACAGAATAATACTCACTACTTGCTGATCTTGAGTGTTTTAAGAATGGCTACTCATTTTTACTCCTACTTTAAGTAGTATTTAGAACAGATACTTTTACTATAT
zSNP30348243	zK27B3	65031			10	37.3	10	1018			AGGAAACGCGAACACTGGAAAACTCCACATAGAACACTGGAAGCATTAAAATTGTCCAATCATTACAAGCAACAACTGTTTCATGACTGAAATAGCCAAATGGCCTTGACTCATTATTAAGTGCACTACAGGATTGCATGCATTCTATGA[A/G]TGCTGAATGAGCTTGGTTTGCAGTGCCGATTGCTGAACATTCATAACCTGTTTGCCTGGGTTTAAAGTGCATAATAAATAGTAATATGTCATCACAGCTTTTTTTAATCTAAAGAGAATGCCACTGATTTAAGCTTTATTTTTTAATGTG
zSNP30348038	zK27B3	57346			10	37.3	10	1018			TGAAACTGGGCTAGAGGGAGCTTTGGATCTTCATTAATGACCCGTATCACAATGTCCAACAAACTTCCTGAATTTCTACAAAATCCTTCCAGTTTCCTTCGTCACAACAACAAGCACTTGATAATTCAGTATAATACAGTAAATCAGTGA[T/C]TTCCTAACGAACTGTCAGAAAATGAAATGAAAAGCTGCTGTTTAGCTTGAACAGCACATCTGACTCTGTTTAAATATTCACTGTTTACCACAATGAGTTATGAGTGAGTGAGAAGGCTACATTTGTGTTGCCGATAACTGATTGGGAGTG
zSNP30348003	zK27B3	56125			10	37.3	10	1018			CTGGGGTGCCGGAATTTTTTTTAAAATAACGGTCGTTAAATTACATAAATTAAACATAAAATAACAGACATTAAATACCAGAAATTTCCTTCAGTTTAATTTTTTGGTAAATTATTGGTTATTTTAAACTTTAAAACTCATATTATCTGA[T/C]GGTTCAGAAAATCTAACTACTGAGAAAATCACTTTTAAAGTTGTTCAAATTAAGTTCTTAGCAATGCATGTTAATTACAAACTCATTTTTGATAAGGGGTATGTACAGTAGGATGTTTTTAAAATGTCTTCATGGAACATTATCTATATG
zSNP30347771	zK27B3	49326			10	37.3	10	1018			GTAATACACTTTACTATAAAATACTATGTACTATGTTTTATGTGGGATACTTAAAATATGACTACTTAATCAAACATCCATGTGATGAAAACGAATATACAAACCATAACACTAATGGTTTCAACAACAACTGATATTAAAACATTACAA[A/C]CCATTAATAAATGTTATCAGAAGAAAGGAGCAAACAGCTGTGATTCTCTCAAACTTGTGCATTATCTTGCTAGTTTGTGAGTGACTTTAGCTTGCCAGCTAATGTTAGCTAAACATTTTCATTTAGTTAATAAAGAAAAATGATGAACAA
zSNP30348007	zK27B3	56195			10	37.3	10	1018			TTAAATACCAGAAATTTCCTTCAGTTTAATTTTTTGGTAAATTATTGGTTATTTTAAACTTTAAAACTCATATTATCTGATGGTTCAGAAAATCTAACTACTGAGAAAATCACTTTTAAAGTTGTTCAAATTAAGTTCTTAGCAATGCAT[A/G]TTAATTACAAACTCATTTTTGATAAGGGGTATGTACAGTAGGATGTTTTTAAAATGTCTTCATGGAACATTATCTATATGTAATATTCAAATAATTTTTGGTATAAAAGAAAATTTATATGCAACATAAGACATAAAGTTATATATGCCA
zSNP30348005	zK27B3	56170			10	37.3	10	1018			TAAATTAAACATAAAATAACAGACATTAAATACCAGAAATTTCCTTCAGTTTAATTTTTTGGTAAATTATTGGTTATTTTAAACTTTAAAACTCATATTATCTGATGGTTCAGAAAATCTAACTACTGAGAAAATCACTTTTAAAGTTGT[T/C]CAAATTAAGTTCTTAGCAATGCATGTTAATTACAAACTCATTTTTGATAAGGGGTATGTACAGTAGGATGTTTTTAAAATGTCTTCATGGAACATTATCTATATGTAATATTCAAATAATTTTTGGTATAAAAGAAAATTTATATGCAAC
zSNP30347757	zK27B3	48990			10	37.3	10	1018			TAAACGCGGAAAAACGAAACACAGGTAAACACAGATGGATGCTATTTTCTTATTTGTATTGTTAATTTATTTATTTTTGATCAACATGATCAGACGCCATCTGTAAATAATTCAAGAGTCTGTATTTCCACATAAAAATTACAAAATACA[A/G]AAATGCTTTTGACATGTTGTGGTAAATCTATAGATGTGGTCCAATGCTGTATTAAGTTTTCTACAAATATAATACAACAACTGTTTGCTGTTGGTATCACTGTATTTATTACTAGTTTATCAGTTCATGATAATGAATCCTACACAATGC
zSNP30347755	zK27B3	48982			10	37.3	10	1018			AGCTTCGGTAAACGCGGAAAAACGAAACACAGGTAAACACAGATGGATGCTATTTTCTTATTTGTATTGTTAATTTATTTATTTTTGATCAACATGATCAGACGCCATCTGTAAATAATTCAAGAGTCTGTATTTCCACATAAAAATTAC[A/T]AAATACAGAAATGCTTTTGACATGTTGTGGTAAATCTATAGATGTGGTCCAATGCTGTATTAAGTTTTCTACAAATATAATACAACAACTGTTTGCTGTTGGTATCACTGTATTTATTACTAGTTTATCAGTTCATGATAATGAATCCTA
zSNP30347765	zK27B3	49255			10	37.3	10	1018			GTTTATCAGTTCATGATAATGAATCCTACACAATGCTGTTTCATTCAAGGAGTATACTATAAATACTAAGCGTAATACACTTTACTATAAAATACTATGTACTATGTTTTATGTGGGATACTTAAAATATGACTACTTAATCAAACATCC[A/C]TGTGATGAAAACGAATATACAAACCATAACACTAATGGTTTCAACAACAACTGATATTAAAACATTACAACCCATTAATAAATGTTATCAGAAGAAAGGAGCAAACAGCTGTGATTCTCTCAAACTTGTGCATTATCTTGCTAGTTTGTG
zSNP30347758	zK27B3	49043			10	37.3	10	1018			TTGTATTGTTAATTTATTTATTTTTGATCAACATGATCAGACGCCATCTGTAAATAATTCAAGAGTCTGTATTTCCACATAAAAATTACAAAATACAGAAATGCTTTTGACATGTTGTGGTAAATCTATAGATGTGGTCCAATGCTGTAT[T/C]AAGTTTTCTACAAATATAATACAACAACTGTTTGCTGTTGGTATCACTGTATTTATTACTAGTTTATCAGTTCATGATAATGAATCCTACACAATGCTGTTTCATTCAAGGAGTATACTATAAATACTAAGCGTAATACACTTTACTATA
zSNP30348009	zK27B3	56201			10	37.3	10	1018			ACCAGAAATTTCCTTCAGTTTAATTTTTTGGTAAATTATTGGTTATTTTAAACTTTAAAACTCATATTATCTGATGGTTCAGAAAATCTAACTACTGAGAAAATCACTTTTAAAGTTGTTCAAATTAAGTTCTTAGCAATGCATGTTAAT[T/C]ACAAACTCATTTTTGATAAGGGGTATGTACAGTAGGATGTTTTTAAAATGTCTTCATGGAACATTATCTATATGTAATATTCAAATAATTTTTGGTATAAAAGAAAATTTATATGCAACATAAGACATAAAGTTATATATGCCATAAGAA
zSNP30348031	zK27B3	57238			10	37.3	10	1018			GCGTGACGGGCAGAGGAAGGAAAAAACACAGGCATACGCTGAATTCCTCCAAGAAAGTTCACACAGATCCATGCCAAGCCAGCACAGTTGCACAAAAACAAACAGGCGTGAAACTGGGCTAGAGGGAGCTTTGGATCTTCATTAATGACC[T/C]GTATCACAATGTCCAACAAACTTCCTGAATTTCTACAAAATCCTTCCAGTTTCCTTCGTCACAACAACAAGCACTTGATAATTCAGTATAATACAGTAAATCAGTGACTTCCTAACGAACTGTCAGAAAATGAAATGAAAAGCTGCTGTT
zSNP30348023	zK27B3	57022			10	37.3	10	1018			TCAAATTAGACCTTCTTGCTGTAGGACAACATTGCTAACCACTGAGCCACCATGTCGCCCATATGTATTTATGTCAGTTTTAATAATTTGTTTGTTTGTTTTTGTCACTATAGCCAGTCAGTGTTGTCTTCTCAGTCTAGGAGCAACCTA[A/G]AGAACCTGCTATGTTCCAATTACTCTAAATGCTGGAAATCTGTAGTATTTGATCTGCGAACAACAGCGTGACGGGCAGAGGAAGGAAAAAACACAGGCATACGCTGAATTCCTCCAAGAAAGTTCACACAGATCCATGCCAAGCCAGCAC
zSNP30348036	zK27B3	57311			10	37.3	10	1018			CCAAGCCAGCACAGTTGCACAAAAACAAACAGGCGTGAAACTGGGCTAGAGGGAGCTTTGGATCTTCATTAATGACCCGTATCACAATGTCCAACAAACTTCCTGAATTTCTACAAAATCCTTCCAGTTTCCTTCGTCACAACAACAAGC[A/G]CTTGATAATTCAGTATAATACAGTAAATCAGTGACTTCCTAACGAACTGTCAGAAAATGAAATGAAAAGCTGCTGTTTAGCTTGAACAGCACATCTGACTCTGTTTAAATATTCACTGTTTACCACAATGAGTTATGAGTGAGTGAGAAG
zSNP30348035	zK27B3	57288			10	37.3	10	1018			AAGAAAGTTCACACAGATCCATGCCAAGCCAGCACAGTTGCACAAAAACAAACAGGCGTGAAACTGGGCTAGAGGGAGCTTTGGATCTTCATTAATGACCCGTATCACAATGTCCAACAAACTTCCTGAATTTCTACAAAATCCTTCCAG[A/T]TTCCTTCGTCACAACAACAAGCACTTGATAATTCAGTATAATACAGTAAATCAGTGACTTCCTAACGAACTGTCAGAAAATGAAATGAAAAGCTGCTGTTTAGCTTGAACAGCACATCTGACTCTGTTTAAATATTCACTGTTTACCACA
zSNP30348014	zK27B3	56240			10	37.3	10	1018			TGGTTATTTTAAACTTTAAAACTCATATTATCTGATGGTTCAGAAAATCTAACTACTGAGAAAATCACTTTTAAAGTTGTTCAAATTAAGTTCTTAGCAATGCATGTTAATTACAAACTCATTTTTGATAAGGGGTATGTACAGTAGGAT[A/G]TTTTTAAAATGTCTTCATGGAACATTATCTATATGTAATATTCAAATAATTTTTGGTATAAAAGAAAATTTATATGCAACATAAGACATAAAGTTATATATGCCATAAGAAGAAAAAAACAATAATAAATTGAAATTAAATGTAAATTAC
zSNP30348013	zK27B3	56239			10	37.3	10	1018			TTGGTTATTTTAAACTTTAAAACTCATATTATCTGATGGTTCAGAAAATCTAACTACTGAGAAAATCACTTTTAAAGTTGTTCAAATTAAGTTCTTAGCAATGCATGTTAATTACAAACTCATTTTTGATAAGGGGTATGTACAGTAGGA[T/C]GTTTTTAAAATGTCTTCATGGAACATTATCTATATGTAATATTCAAATAATTTTTGGTATAAAAGAAAATTTATATGCAACATAAGACATAAAGTTATATATGCCATAAGAAGAAAAAAACAATAATAAATTGAAATTAAATGTAAATTA
zSNP30348016	zK27B3	56260			10	37.3	10	1018			ACTCATATTATCTGATGGTTCAGAAAATCTAACTACTGAGAAAATCACTTTTAAAGTTGTTCAAATTAAGTTCTTAGCAATGCATGTTAATTACAAACTCATTTTTGATAAGGGGTATGTACAGTAGGATGTTTTTAAAATGTCTTCATG[A/G]AACATTATCTATATGTAATATTCAAATAATTTTTGGTATAAAAGAAAATTTATATGCAACATAAGACATAAAGTTATATATGCCATAAGAAGAAAAAAACAATAATAAATTGAAATTAAATGTAAATTACATTAATTTCAGAATATAAAA
zSNP30348015	zK27B3	56256			10	37.3	10	1018			TAAAACTCATATTATCTGATGGTTCAGAAAATCTAACTACTGAGAAAATCACTTTTAAAGTTGTTCAAATTAAGTTCTTAGCAATGCATGTTAATTACAAACTCATTTTTGATAAGGGGTATGTACAGTAGGATGTTTTTAAAATGTCTT[T/C]ATGGAACATTATCTATATGTAATATTCAAATAATTTTTGGTATAAAAGAAAATTTATATGCAACATAAGACATAAAGTTATATATGCCATAAGAAGAAAAAAACAATAATAAATTGAAATTAAATGTAAATTACATTAATTTCAGAATAT
zSNP30346391	zK27B3	21626			10	37.3	10	1018			ACATCCAGTGTTTTCGATGCGAGGGATGCAATCGTCCATTACTTCCTGGAGATGAGTATGTTCTGCAGGACGGTCAACTGCTTTGCACCGATCATCATAACAAACTAATGAGTGCTTTTATAAACCAACAGAAGGAGGCTGGCGATCCAT[T/C]CGGTGAGTGTATGTTTTTCGAAAAGCTTCTCGTCTGGCACTTCAGTGTTCATTCATAGGGTAATCAAGAAATTCAAAACACTATAAAGTCTAATGTGAATATGTTTTAAGTTTTGAAGAGATACAACTTCAGATGCAGTTCAGCACTATG
zSNP30346385	zK27B3	21593			10	37.3	10	1018			AGTTTGTGATGCGTTCTCAAGTGAATATTTATCACATCCAGTGTTTTCGATGCGAGGGATGCAATCGTCCATTACTTCCTGGAGATGAGTATGTTCTGCAGGACGGTCAACTGCTTTGCACCGATCATCATAACAAACTAATGAGTGCTT[T/C]TATAAACCAACAGAAGGAGGCTGGCGATCCATTCGGTGAGTGTATGTTTTTCGAAAAGCTTCTCGTCTGGCACTTCAGTGTTCATTCATAGGGTAATCAAGAAATTCAAAACACTATAAAGTCTAATGTGAATATGTTTTAAGTTTTGAA
zSNP30346494	zK27B3	22635			10	37.3	10	1018			ATCACTAGTGTTGTTGAAGTTGCAACATGAGCCACCAAACCGGCTATATTTCCATAGTCAGCAGCAGCCATTGCTGTATTATTAATCCCCCTTGACTAAACCATTTTTATACCACAGCAGAAAAAAAAGATACTGAAATTGCAGCATCAT[A/G]GTCAGTAGAAGAGATCCAGATGTTCTTTTCATTAGTTGTTTTAGTGAGAGCAGGATGAGATGACCAAAAGTGAAAATGTTTTCAGGTAGTCATGGTACTAGAAGCTGCGCAACTATAGCATTAATCCCATCCACTTTTAGTGGAACTAAA
zSNP30346499	zK27B3	22663			10	37.3	10	1018			GAGCCACCAAACCGGCTATATTTCCATAGTCAGCAGCAGCCATTGCTGTATTATTAATCCCCCTTGACTAAACCATTTTTATACCACAGCAGAAAAAAAAGATACTGAAATTGCAGCATCATAGTCAGTAGAAGAGATCCAGATGTTCTT[T/C]TCATTAGTTGTTTTAGTGAGAGCAGGATGAGATGACCAAAAGTGAAAATGTTTTCAGGTAGTCATGGTACTAGAAGCTGCGCAACTATAGCATTAATCCCATCCACTTTTAGTGGAACTAAATTGCAGTGAAAGTGCGAACCGAGCATAG
zSNP30346498	zK27B3	22661			10	37.3	10	1018			ATGAGCCACCAAACCGGCTATATTTCCATAGTCAGCAGCAGCCATTGCTGTATTATTAATCCCCCTTGACTAAACCATTTTTATACCACAGCAGAAAAAAAAGATACTGAAATTGCAGCATCATAGTCAGTAGAAGAGATCCAGATGTTC[T/C]TTTCATTAGTTGTTTTAGTGAGAGCAGGATGAGATGACCAAAAGTGAAAATGTTTTCAGGTAGTCATGGTACTAGAAGCTGCGCAACTATAGCATTAATCCCATCCACTTTTAGTGGAACTAAATTGCAGTGAAAGTGCGAACCGAGCAT
zSNP30346373	zK27B3	21478			10	37.3	10	1018			ACCCTAATGATAATAATGATGTGGATGTATTATTTTTTACGCAACAAATCCTCTTTGTTCTGCAGATTATCCACCAGCAAGTGTGCAAAATGCGACAAAGCCTTCATAAGCAAAGAGTTTGTGATGCGTTCTCAAGTGAATATTTATCAC[A/G]TCCAGTGTTTTCGATGCGAGGGATGCAATCGTCCATTACTTCCTGGAGATGAGTATGTTCTGCAGGACGGTCAACTGCTTTGCACCGATCATCATAACAAACTAATGAGTGCTTTTATAAACCAACAGAAGGAGGCTGGCGATCCATTCG
zSNP30346371	zK27B3	21455			10	37.3	10	1018			TTTTAGTCATGGTTAGTATTATTACCCTAATGATAATAATGATGTGGATGTATTATTTTTTACGCAACAAATCCTCTTTGTTCTGCAGATTATCCACCAGCAAGTGTGCAAAATGCGACAAAGCCTTCATAAGCAAAGAGTTTGTGATGC[A/G]TTCTCAAGTGAATATTTATCACATCCAGTGTTTTCGATGCGAGGGATGCAATCGTCCATTACTTCCTGGAGATGAGTATGTTCTGCAGGACGGTCAACTGCTTTGCACCGATCATCATAACAAACTAATGAGTGCTTTTATAAACCAACA
zSNP30346374	zK27B3	21499			10	37.3	10	1018			TGGATGTATTATTTTTTACGCAACAAATCCTCTTTGTTCTGCAGATTATCCACCAGCAAGTGTGCAAAATGCGACAAAGCCTTCATAAGCAAAGAGTTTGTGATGCGTTCTCAAGTGAATATTTATCACATCCAGTGTTTTCGATGCGAG[A/G]GATGCAATCGTCCATTACTTCCTGGAGATGAGTATGTTCTGCAGGACGGTCAACTGCTTTGCACCGATCATCATAACAAACTAATGAGTGCTTTTATAAACCAACAGAAGGAGGCTGGCGATCCATTCGGTGAGTGTATGTTTTTCGAAA
zSNP30346377	zK27B3	21507			10	37.3	10	1018			TTATTTTTTACGCAACAAATCCTCTTTGTTCTGCAGATTATCCACCAGCAAGTGTGCAAAATGCGACAAAGCCTTCATAAGCAAAGAGTTTGTGATGCGTTCTCAAGTGAATATTTATCACATCCAGTGTTTTCGATGCGAGGGATGCAA[T/C]CGTCCATTACTTCCTGGAGATGAGTATGTTCTGCAGGACGGTCAACTGCTTTGCACCGATCATCATAACAAACTAATGAGTGCTTTTATAAACCAACAGAAGGAGGCTGGCGATCCATTCGGTGAGTGTATGTTTTTCGAAAAGCTTCTC
zSNP30346375	zK27B3	21501			10	37.3	10	1018			GATGTATTATTTTTTACGCAACAAATCCTCTTTGTTCTGCAGATTATCCACCAGCAAGTGTGCAAAATGCGACAAAGCCTTCATAAGCAAAGAGTTTGTGATGCGTTCTCAAGTGAATATTTATCACATCCAGTGTTTTCGATGCGAGGG[A/C]TGCAATCGTCCATTACTTCCTGGAGATGAGTATGTTCTGCAGGACGGTCAACTGCTTTGCACCGATCATCATAACAAACTAATGAGTGCTTTTATAAACCAACAGAAGGAGGCTGGCGATCCATTCGGTGAGTGTATGTTTTTCGAAAAG
zSNP30352745	zK27B3	165218			10	37.3	10	1018			TGCGTGATTACAAAAACAGTGATTTTTTTGACGTTCAACATTTAAAGATGGTTCTGTTTTGCTTCTTAACAGTAAAATACAAATATTCGAATGTGAAGGAATCTGCACAACTTCATTTTGAGTAGCTTTTTGACAACTTACAAAGTTTAA[A/T]TCTGTAGAAAAATAGATAACATCTTAGCAGAAAATTAGCAGGGCATTTCTAAAAAAAATGAAAACACAACAAAAAGCAAAGCAGGATTAAAAATTCAGGTATAAACAATATGTTTTATGTACACCGCATAAAAATCAGATGTCACGAAAC
zSNP30352746	zK27B3	165238			10	37.3	10	1018			GATTTTTTTGACGTTCAACATTTAAAGATGGTTCTGTTTTGCTTCTTAACAGTAAAATACAAATATTCGAATGTGAAGGAATCTGCACAACTTCATTTTGAGTAGCTTTTTGACAACTTACAAAGTTTAATTCTGTAGAAAAATAGATAA[A/C]ATCTTAGCAGAAAATTAGCAGGGCATTTCTAAAAAAAATGAAAACACAACAAAAAGCAAAGCAGGATTAAAAATTCAGGTATAAACAATATGTTTTATGTACACCGCATAAAAATCAGATGTCACGAAACACTAACATGGTGCAGGTAAT
zSNP30352744	zK27B3	165212			10	37.3	10	1018			TAATTATGCGTGATTACAAAAACAGTGATTTTTTTGACGTTCAACATTTAAAGATGGTTCTGTTTTGCTTCTTAACAGTAAAATACAAATATTCGAATGTGAAGGAATCTGCACAACTTCATTTTGAGTAGCTTTTTGACAACTTACAAA[C/G]TTTAATTCTGTAGAAAAATAGATAACATCTTAGCAGAAAATTAGCAGGGCATTTCTAAAAAAAATGAAAACACAACAAAAAGCAAAGCAGGATTAAAAATTCAGGTATAAACAATATGTTTTATGTACACCGCATAAAAATCAGATGTCA
zSNP30352742	zK27B3	165178			10	37.3	10	1018			TAGTTTCCTTTTTTATTTGATATTTTTGATGAATTAATTATGCGTGATTACAAAAACAGTGATTTTTTTGACGTTCAACATTTAAAGATGGTTCTGTTTTGCTTCTTAACAGTAAAATACAAATATTCGAATGTGAAGGAATCTGCACAA[T/C]TTCATTTTGAGTAGCTTTTTGACAACTTACAAAGTTTAATTCTGTAGAAAAATAGATAACATCTTAGCAGAAAATTAGCAGGGCATTTCTAAAAAAAATGAAAACACAACAAAAAGCAAAGCAGGATTAAAAATTCAGGTATAAACAATA
zSNP30352743	zK27B3	165185			10	37.3	10	1018			CTTTTTTATTTGATATTTTTGATGAATTAATTATGCGTGATTACAAAAACAGTGATTTTTTTGACGTTCAACATTTAAAGATGGTTCTGTTTTGCTTCTTAACAGTAAAATACAAATATTCGAATGTGAAGGAATCTGCACAACTTCATT[T/G]TGAGTAGCTTTTTGACAACTTACAAAGTTTAATTCTGTAGAAAAATAGATAACATCTTAGCAGAAAATTAGCAGGGCATTTCTAAAAAAAATGAAAACACAACAAAAAGCAAAGCAGGATTAAAAATTCAGGTATAAACAATATGTTTTA
zSNP30346510	zK27B3	22779			10	37.3	10	1018			CATCATAGTCAGTAGAAGAGATCCAGATGTTCTTTTCATTAGTTGTTTTAGTGAGAGCAGGATGAGATGACCAAAAGTGAAAATGTTTTCAGGTAGTCATGGTACTAGAAGCTGCGCAACTATAGCATTAATCCCATCCACTTTTAGTGG[A/T]ACTAAATTGCAGTGAAAGTGCGAACCGAGCATAGCATTTCCATCCAAAGATGCTTTTTAGAATTTTGCACAAAATTAGAATATCGCATAAAATATTTGTACATAAAACACATCCAATAAGTAAAAGAAAAGAAAATGATTAATTTCTGAT
zSNP30346509	zK27B3	22756			10	37.3	10	1018			AAAAAAAGATACTGAAATTGCAGCATCATAGTCAGTAGAAGAGATCCAGATGTTCTTTTCATTAGTTGTTTTAGTGAGAGCAGGATGAGATGACCAAAAGTGAAAATGTTTTCAGGTAGTCATGGTACTAGAAGCTGCGCAACTATAGCA[A/T]TAATCCCATCCACTTTTAGTGGAACTAAATTGCAGTGAAAGTGCGAACCGAGCATAGCATTTCCATCCAAAGATGCTTTTTAGAATTTTGCACAAAATTAGAATATCGCATAAAATATTTGTACATAAAACACATCCAATAAGTAAAAGA
zSNP30346511	zK27B3	22794			10	37.3	10	1018			AAGAGATCCAGATGTTCTTTTCATTAGTTGTTTTAGTGAGAGCAGGATGAGATGACCAAAAGTGAAAATGTTTTCAGGTAGTCATGGTACTAGAAGCTGCGCAACTATAGCATTAATCCCATCCACTTTTAGTGGAACTAAATTGCAGTG[A/G]AAGTGCGAACCGAGCATAGCATTTCCATCCAAAGATGCTTTTTAGAATTTTGCACAAAATTAGAATATCGCATAAAATATTTGTACATAAAACACATCCAATAAGTAAAAGAAAAGAAAATGATTAATTTCTGATAAACCGGTGAAACAT
zSNP30352750	zK27B3	165308			10	37.3	10	1018			ATGTGAAGGAATCTGCACAACTTCATTTTGAGTAGCTTTTTGACAACTTACAAAGTTTAATTCTGTAGAAAAATAGATAACATCTTAGCAGAAAATTAGCAGGGCATTTCTAAAAAAAATGAAAACACAACAAAAAGCAAAGCAGGATTA[A/T]AAATTCAGGTATAAACAATATGTTTTATGTACACCGCATAAAAATCAGATGTCACGAAACACTAACATGGTGCAGGTAATCATATCAACTTCGAAATAAATAGCCCTGTGAGTAAGTCAATTTTCTCTTATTTATTTGTGCTCACTGTGA
zSNP30346512	zK27B3	22801			10	37.3	10	1018			CCAGATGTTCTTTTCATTAGTTGTTTTAGTGAGAGCAGGATGAGATGACCAAAAGTGAAAATGTTTTCAGGTAGTCATGGTACTAGAAGCTGCGCAACTATAGCATTAATCCCATCCACTTTTAGTGGAACTAAATTGCAGTGAAAGTGC[A/G]AACCGAGCATAGCATTTCCATCCAAAGATGCTTTTTAGAATTTTGCACAAAATTAGAATATCGCATAAAATATTTGTACATAAAACACATCCAATAAGTAAAAGAAAAGAAAATGATTAATTTCTGATAAACCGGTGAAACATTTTGAAA
zSNP30352755	zK27B3	165364			10	37.3	10	1018			TTAATTCTGTAGAAAAATAGATAACATCTTAGCAGAAAATTAGCAGGGCATTTCTAAAAAAAATGAAAACACAACAAAAAGCAAAGCAGGATTAAAAATTCAGGTATAAACAATATGTTTTATGTACACCGCATAAAAATCAGATGTCAC[A/G]AAACACTAACATGGTGCAGGTAATCATATCAACTTCGAAATAAATAGCCCTGTGAGTAAGTCAATTTTCTCTTATTTATTTGTGCTCACTGTGATATGGGAAAATGTCAGGAGTTATGTGTTTTTATTAAAATATATTTTGAATTTCCAA
zSNP30352756	zK27B3	165371			10	37.3	10	1018			TGTAGAAAAATAGATAACATCTTAGCAGAAAATTAGCAGGGCATTTCTAAAAAAAATGAAAACACAACAAAAAGCAAAGCAGGATTAAAAATTCAGGTATAAACAATATGTTTTATGTACACCGCATAAAAATCAGATGTCACGAAACAC[T/C]AACATGGTGCAGGTAATCATATCAACTTCGAAATAAATAGCCCTGTGAGTAAGTCAATTTTCTCTTATTTATTTGTGCTCACTGTGATATGGGAAAATGTCAGGAGTTATGTGTTTTTATTAAAATATATTTTGAATTTCCAAATGAAAA
zSNP30352754	zK27B3	165361			10	37.3	10	1018			AGTTTAATTCTGTAGAAAAATAGATAACATCTTAGCAGAAAATTAGCAGGGCATTTCTAAAAAAAATGAAAACACAACAAAAAGCAAAGCAGGATTAAAAATTCAGGTATAAACAATATGTTTTATGTACACCGCATAAAAATCAGATGT[T/C]ACGAAACACTAACATGGTGCAGGTAATCATATCAACTTCGAAATAAATAGCCCTGTGAGTAAGTCAATTTTCTCTTATTTATTTGTGCTCACTGTGATATGGGAAAATGTCAGGAGTTATGTGTTTTTATTAAAATATATTTTGAATTTC
zSNP30346352	zK27B3	20888			10	37.3	10	1018			TTTTTTCAAAATTTTTACAACACAACTACAATTTAAATTCACAAATACAATCATATGTGAAGATGTAAATGCACAATATTTCTTTTTCTCTTCTTTTTTTTCTGAAATAAAGCATTAGTTTTTCCGTCGTAGTATTTTCTTTTTAACAAA[A/T]ATTTTAAATAATTTGCTAACATTGTACTGCAAAATTACATAATTCTTAACAAAATGCAAGCTTTTGATAATATATTGTGTTTTGACAATTAAAAAAACATACTGTGCTAAATAATTTTTGATAGTTTTTTTTAATAATGGTCTATGTTTG
zSNP30352751	zK27B3	165316			10	37.3	10	1018			GAATCTGCACAACTTCATTTTGAGTAGCTTTTTGACAACTTACAAAGTTTAATTCTGTAGAAAAATAGATAACATCTTAGCAGAAAATTAGCAGGGCATTTCTAAAAAAAATGAAAACACAACAAAAAGCAAAGCAGGATTAAAAATTCA[A/G]GTATAAACAATATGTTTTATGTACACCGCATAAAAATCAGATGTCACGAAACACTAACATGGTGCAGGTAATCATATCAACTTCGAAATAAATAGCCCTGTGAGTAAGTCAATTTTCTCTTATTTATTTGTGCTCACTGTGATATGGGAA
zSNP30353231	zK27B3	174534			10	37.3	10	1018			CCAGTAAAGCTTACAATAATGTTTCCATATCAAACGTCTGCTAAAAACTTTCTGCTGTACCTGACAGATCTCAGCTACACAGCGGTAGGTGATTCCTCAAAACTATAACCACAATGACTGTATGACTGCTTTAGAAATATCTCAATTGTC[T/C]CATTTGGACACTTATAGGGCATTCGATGTTCCGCCGACTGGATTAACCCTTTGAAGATTCAACCTAGCAAACCACATTCACTGAACACAAAAAAAGAGACCCTGAGCATCTATCTTTTGGTGAGTAACCACTGCTTTTTTGATATGCGCA
zSNP30353232	zK27B3	174559			10	37.3	10	1018			CATATCAAACGTCTGCTAAAAACTTTCTGCTGTACCTGACAGATCTCAGCTACACAGCGGTAGGTGATTCCTCAAAACTATAACCACAATGACTGTATGACTGCTTTAGAAATATCTCAATTGTCCCATTTGGACACTTATAGGGCATTC[A/G]ATGTTCCGCCGACTGGATTAACCCTTTGAAGATTCAACCTAGCAAACCACATTCACTGAACACAAAAAAAGAGACCCTGAGCATCTATCTTTTGGTGAGTAACCACTGCTTTTTTGATATGCGCATAGACATATGTTTACCAGCTGTCCT
zSNP30353229	zK27B3	174497			10	37.3	10	1018			TTAACAGATTGAGAAAGACCCTGACATGCCGAGTCCTCCAGTAAAGCTTACAATAATGTTTCCATATCAAACGTCTGCTAAAAACTTTCTGCTGTACCTGACAGATCTCAGCTACACAGCGGTAGGTGATTCCTCAAAACTATAACCACA[A/C]TGACTGTATGACTGCTTTAGAAATATCTCAATTGTCCCATTTGGACACTTATAGGGCATTCGATGTTCCGCCGACTGGATTAACCCTTTGAAGATTCAACCTAGCAAACCACATTCACTGAACACAAAAAAAGAGACCCTGAGCATCTAT
zSNP30352757	zK27B3	165388			10	37.3	10	1018			CATCTTAGCAGAAAATTAGCAGGGCATTTCTAAAAAAAATGAAAACACAACAAAAAGCAAAGCAGGATTAAAAATTCAGGTATAAACAATATGTTTTATGTACACCGCATAAAAATCAGATGTCACGAAACACTAACATGGTGCAGGTAA[A/T]CATATCAACTTCGAAATAAATAGCCCTGTGAGTAAGTCAATTTTCTCTTATTTATTTGTGCTCACTGTGATATGGGAAAATGTCAGGAGTTATGTGTTTTTATTAAAATATATTTTGAATTTCCAAATGAAAATACATATAAAACTTGCA
zSNP30352760	zK27B3	165435			10	37.3	10	1018			CAACAAAAAGCAAAGCAGGATTAAAAATTCAGGTATAAACAATATGTTTTATGTACACCGCATAAAAATCAGATGTCACGAAACACTAACATGGTGCAGGTAATCATATCAACTTCGAAATAAATAGCCCTGTGAGTAAGTCAATTTTCT[T/C]TTATTTATTTGTGCTCACTGTGATATGGGAAAATGTCAGGAGTTATGTGTTTTTATTAAAATATATTTTGAATTTCCAAATGAAAATACATATAAAACTTGCATTTATAACTTGCATAATACAGAAAGAGACTTATAGATCTTGCATATG
zSNP30346367	zK27B3	21322			10	37.3	10	1018			ACATTAACTAACAATGTTAAATGAATAAATACTGTAATAAATAGATTTTTATGTATTTGGATGTTCATGCTAATAAAAACACAATTTTGTATGAAATTTTAAGACGTAAACTTTATTGAATGTAGCCTAAATATTTTAGTCATGGTTAGT[A/G]TTATTACCCTAATGATAATAATGATGTGGATGTATTATTTTTTACGCAACAAATCCTCTTTGTTCTGCAGATTATCCACCAGCAAGTGTGCAAAATGCGACAAAGCCTTCATAAGCAAAGAGTTTGTGATGCGTTCTCAAGTGAATATTT
zSNP30346366	zK27B3	21267			10	37.3	10	1018			TAATACATCATTAACATTCGTAGTTGTGTTTGTTAAATGAATGCACTTAGAATTAACATTAACTAACAATGTTAAATGAATAAATACTGTAATAAATAGATTTTTATGTATTTGGATGTTCATGCTAATAAAAACACAATTTTGTATGAA[A/T]TTTTAAGACGTAAACTTTATTGAATGTAGCCTAAATATTTTAGTCATGGTTAGTATTATTACCCTAATGATAATAATGATGTGGATGTATTATTTTTTACGCAACAAATCCTCTTTGTTCTGCAGATTATCCACCAGCAAGTGTGCAAAA
zSNP30346368	zK27B3	21335			10	37.3	10	1018			ATGTTAAATGAATAAATACTGTAATAAATAGATTTTTATGTATTTGGATGTTCATGCTAATAAAAACACAATTTTGTATGAAATTTTAAGACGTAAACTTTATTGAATGTAGCCTAAATATTTTAGTCATGGTTAGTATTATTACCCTAA[T/C]GATAATAATGATGTGGATGTATTATTTTTTACGCAACAAATCCTCTTTGTTCTGCAGATTATCCACCAGCAAGTGTGCAAAATGCGACAAAGCCTTCATAAGCAAAGAGTTTGTGATGCGTTCTCAAGTGAATATTTATCACATCCAGTG
zSNP30346370	zK27B3	21400			10	37.3	10	1018			ACACAATTTTGTATGAAATTTTAAGACGTAAACTTTATTGAATGTAGCCTAAATATTTTAGTCATGGTTAGTATTATTACCCTAATGATAATAATGATGTGGATGTATTATTTTTTACGCAACAAATCCTCTTTGTTCTGCAGATTATCC[A/T]CCAGCAAGTGTGCAAAATGCGACAAAGCCTTCATAAGCAAAGAGTTTGTGATGCGTTCTCAAGTGAATATTTATCACATCCAGTGTTTTCGATGCGAGGGATGCAATCGTCCATTACTTCCTGGAGATGAGTATGTTCTGCAGGACGGTC
zSNP30346369	zK27B3	21357			10	37.3	10	1018			AATAAATAGATTTTTATGTATTTGGATGTTCATGCTAATAAAAACACAATTTTGTATGAAATTTTAAGACGTAAACTTTATTGAATGTAGCCTAAATATTTTAGTCATGGTTAGTATTATTACCCTAATGATAATAATGATGTGGATGTA[T/C]TATTTTTTACGCAACAAATCCTCTTTGTTCTGCAGATTATCCACCAGCAAGTGTGCAAAATGCGACAAAGCCTTCATAAGCAAAGAGTTTGTGATGCGTTCTCAAGTGAATATTTATCACATCCAGTGTTTTCGATGCGAGGGATGCAAT
zSNP30346361	zK27B3	20995			10	37.3	10	1018			TAAAGCATTAGTTTTTCCGTCGTAGTATTTTCTTTTTAACAAATATTTTAAATAATTTGCTAACATTGTACTGCAAAATTACATAATTCTTAACAAAATGCAAGCTTTTGATAATATATTGTGTTTTGACAATTAAAAAAACATACTGTG[T/C]TAAATAATTTTTGATAGTTTTTTTTAATAATGGTCTATGTTTGATACTTAATGTATTTGCTAAAATGAACTAATTATGAACAATCTTGTACAGCATTTATTAATCATAATTCAACATTTACTAATACATCATTAACATTCGTAGTTGTGT
zSNP30346353	zK27B3	20905			10	37.3	10	1018			CAACACAACTACAATTTAAATTCACAAATACAATCATATGTGAAGATGTAAATGCACAATATTTCTTTTTCTCTTCTTTTTTTTCTGAAATAAAGCATTAGTTTTTCCGTCGTAGTATTTTCTTTTTAACAAATATTTTAAATAATTTGC[A/T]AACATTGTACTGCAAAATTACATAATTCTTAACAAAATGCAAGCTTTTGATAATATATTGTGTTTTGACAATTAAAAAAACATACTGTGCTAAATAATTTTTGATAGTTTTTTTTAATAATGGTCTATGTTTGATACTTAATGTATTTGC
zSNP30346363	zK27B3	21080			10	37.3	10	1018			ATTCTTAACAAAATGCAAGCTTTTGATAATATATTGTGTTTTGACAATTAAAAAAACATACTGTGCTAAATAATTTTTGATAGTTTTTTTTAATAATGGTCTATGTTTGATACTTAATGTATTTGCTAAAATGAACTAATTATGAACAAT[T/C]TTGTACAGCATTTATTAATCATAATTCAACATTTACTAATACATCATTAACATTCGTAGTTGTGTTTGTTAAATGAATGCACTTAGAATTAACATTAACTAACAATGTTAAATGAATAAATACTGTAATAAATAGATTTTTATGTATTTG
zSNP30346365	zK27B3	21249			10	37.3	10	1018			TCATAATTCAACATTTACTAATACATCATTAACATTCGTAGTTGTGTTTGTTAAATGAATGCACTTAGAATTAACATTAACTAACAATGTTAAATGAATAAATACTGTAATAAATAGATTTTTATGTATTTGGATGTTCATGCTAATAAA[A/T]ACACAATTTTGTATGAAATTTTAAGACGTAAACTTTATTGAATGTAGCCTAAATATTTTAGTCATGGTTAGTATTATTACCCTAATGATAATAATGATGTGGATGTATTATTTTTTACGCAACAAATCCTCTTTGTTCTGCAGATTATCC
zSNP30346364	zK27B3	21098			10	37.3	10	1018			GCTTTTGATAATATATTGTGTTTTGACAATTAAAAAAACATACTGTGCTAAATAATTTTTGATAGTTTTTTTTAATAATGGTCTATGTTTGATACTTAATGTATTTGCTAAAATGAACTAATTATGAACAATCTTGTACAGCATTTATTA[A/T]TCATAATTCAACATTTACTAATACATCATTAACATTCGTAGTTGTGTTTGTTAAATGAATGCACTTAGAATTAACATTAACTAACAATGTTAAATGAATAAATACTGTAATAAATAGATTTTTATGTATTTGGATGTTCATGCTAATAAA
zSNP30352741	zK27B3	165160			10	37.3	10	1018			TGGATTGTTGGCCAAATGTAGTTTCCTTTTTTATTTGATATTTTTGATGAATTAATTATGCGTGATTACAAAAACAGTGATTTTTTTGACGTTCAACATTTAAAGATGGTTCTGTTTTGCTTCTTAACAGTAAAATACAAATATTCGAAT[T/G]TGAAGGAATCTGCACAACTTCATTTTGAGTAGCTTTTTGACAACTTACAAAGTTTAATTCTGTAGAAAAATAGATAACATCTTAGCAGAAAATTAGCAGGGCATTTCTAAAAAAAATGAAAACACAACAAAAAGCAAAGCAGGATTAAAA
zSNP30352425	zK27B3	155284			10	37.3	10	1018			ACATTCATTTCTCTGTCCTGTCGTACATCATTTAAAAATTCCCACTAATGTCTGTGGCTAAAATAAAAACCACGGGTATGAAACTTGAACTCACTACCCTCTTGACGTCCAGCTTCCTCTTCCCATCCGCAACAGCTGTCTCAAATTTGG[A/C]CATGAGCCTAAACATCCCACAATTGCAGAGGCTCGTCCGTCAGGGGTTACGTCTCTCCGCTACGACCCATTTCTGCTGGACTCTGAGTGTGTGAGAGCCTCCAACCACCAAATAAACTCTTGGCTGAGTTTCCTTTCTTAGATCCCCCTG
zSNP30352426	zK27B3	155293			10	37.3	10	1018			TCTCTGTCCTGTCGTACATCATTTAAAAATTCCCACTAATGTCTGTGGCTAAAATAAAAACCACGGGTATGAAACTTGAACTCACTACCCTCTTGACGTCCAGCTTCCTCTTCCCATCCGCAACAGCTGTCTCAAATTTGGCCATGAGCC[A/T]AAACATCCCACAATTGCAGAGGCTCGTCCGTCAGGGGTTACGTCTCTCCGCTACGACCCATTTCTGCTGGACTCTGAGTGTGTGAGAGCCTCCAACCACCAAATAAACTCTTGGCTGAGTTTCCTTTCTTAGATCCCCCTGTAGAGATCA
zSNP30352424	zK27B3	155162			10	37.3	10	1018			TGTCATTTCATATATTGCTAAATTACAGCTGTTTTCATGCTTCTTCATATAAAATCACAGTTACCAAAAAAATGGTAAAATTGCTAAAAAACTAACAGATCCTATAAATGAGTCTCAACATAACATTCATTTCTCTGTCCTGTCGTACAT[T/C]ATTTAAAAATTCCCACTAATGTCTGTGGCTAAAATAAAAACCACGGGTATGAAACTTGAACTCACTACCCTCTTGACGTCCAGCTTCCTCTTCCCATCCGCAACAGCTGTCTCAAATTTGGCCATGAGCCTAAACATCCCACAATTGCAG
zSNP30352421	zK27B3	155114			10	37.3	10	1018			GTATATTTTATATATGTCATATCCAAGTATAAACTTGTATGTCATCTATGTCATTTCATATATTGCTAAATTACAGCTGTTTTCATGCTTCTTCATATAAAATCACAGTTACCAAAAAAATGGTAAAATTGCTAAAAAACTAACAGATCC[T/C]ATAAATGAGTCTCAACATAACATTCATTTCTCTGTCCTGTCGTACATCATTTAAAAATTCCCACTAATGTCTGTGGCTAAAATAAAAACCACGGGTATGAAACTTGAACTCACTACCCTCTTGACGTCCAGCTTCCTCTTCCCATCCGCA
zSNP30352422	zK27B3	155123			10	37.3	10	1018			ATATATGTCATATCCAAGTATAAACTTGTATGTCATCTATGTCATTTCATATATTGCTAAATTACAGCTGTTTTCATGCTTCTTCATATAAAATCACAGTTACCAAAAAAATGGTAAAATTGCTAAAAAACTAACAGATCCTATAAATGA[A/G]TCTCAACATAACATTCATTTCTCTGTCCTGTCGTACATCATTTAAAAATTCCCACTAATGTCTGTGGCTAAAATAAAAACCACGGGTATGAAACTTGAACTCACTACCCTCTTGACGTCCAGCTTCCTCTTCCCATCCGCAACAGCTGTC
zSNP30352486	zK27B3	155761			10	37.3	10	1018			CTGAAATGTTTAGTTGGACCGGAATCAGTTTATGATCTATGGAGCAGCTGTTGTTGTACTGAGTGAAATGAAGTACCGATTAATCCTGCAGATTCTGCTCTGTTCCTATAAACATTTTGTTGAATTTGTTGAATCCAGGTCTCGGGATGT[A/T]GCAGAGCTTCTCGCTGAGATGACTTTTGACCCTATTAAGATCAATCTCCAGCATACGTGTCAAGTCCATGGGAAGACCACCGTATGCGTGAAGACGAGAGTATGCTTCAAATATCGAATCAAGTCTGTTAAAGAGATGAACACTGGAACT
zSNP30352487	zK27B3	155777			10	37.3	10	1018			GACCGGAATCAGTTTATGATCTATGGAGCAGCTGTTGTTGTACTGAGTGAAATGAAGTACCGATTAATCCTGCAGATTCTGCTCTGTTCCTATAAACATTTTGTTGAATTTGTTGAATCCAGGTCTCGGGATGTTGCAGAGCTTCTCGCT[A/G]AGATGACTTTTGACCCTATTAAGATCAATCTCCAGCATACGTGTCAAGTCCATGGGAAGACCACCGTATGCGTGAAGACGAGAGTATGCTTCAAATATCGAATCAAGTCTGTTAAAGAGATGAACACTGGAACTGGTGAGTGTCTGACTA
zSNP30352454	zK27B3	155482			10	37.3	10	1018			TACGTCTCTCCGCTACGACCCATTTCTGCTGGACTCTGAGTGTGTGAGAGCCTCCAACCACCAAATAAACTCTTGGCTGAGTTTCCTTTCTTAGATCCCCCTGTAGAGATCACAGATTCCCCAACGGCCACCACATGACCCCTAACGCTG[A/G]GACTCTGGGACTGTTGAGCAAATCCATAGAGCCTAGTGACCTCTGCCATCTTCACTCCCCATAAATGCACCACCCAGCCTTTTAGGAGTGCTGTAATTGACCACATATTACATGTTTTTGGAGACTATCTGAAATGTTTAGTTGGACCGG
zSNP30352427	zK27B3	155313			10	37.3	10	1018			ATTTAAAAATTCCCACTAATGTCTGTGGCTAAAATAAAAACCACGGGTATGAAACTTGAACTCACTACCCTCTTGACGTCCAGCTTCCTCTTCCCATCCGCAACAGCTGTCTCAAATTTGGCCATGAGCCTAAACATCCCACAATTGCAG[A/G]GGCTCGTCCGTCAGGGGTTACGTCTCTCCGCTACGACCCATTTCTGCTGGACTCTGAGTGTGTGAGAGCCTCCAACCACCAAATAAACTCTTGGCTGAGTTTCCTTTCTTAGATCCCCCTGTAGAGATCACAGATTCCCCAACGGCCACC
zSNP30352430	zK27B3	155350			10	37.3	10	1018			AAACCACGGGTATGAAACTTGAACTCACTACCCTCTTGACGTCCAGCTTCCTCTTCCCATCCGCAACAGCTGTCTCAAATTTGGCCATGAGCCTAAACATCCCACAATTGCAGAGGCTCGTCCGTCAGGGGTTACGTCTCTCCGCTACGA[C/G]CCATTTCTGCTGGACTCTGAGTGTGTGAGAGCCTCCAACCACCAAATAAACTCTTGGCTGAGTTTCCTTTCTTAGATCCCCCTGTAGAGATCACAGATTCCCCAACGGCCACCACATGACCCCTAACGCTGGGACTCTGGGACTGTTGAG
zSNP30350532	zK27B3	109036			10	37.3	10	1018			GGTCGTTAGATGATGTGACAGACTTTGGATAGGTTTTAGGGTTTTTCTGAGGATCTCTGAAGAACTAAACAAGTCTTTTTAATAAGAGTCAGAAGTTAGAGGAGTTGACACTGAGTGCACATTCCACTTGGGGATTTTTTTTACTGTACA[T/G]CGTGATTCAGTTATACCCACTTTTGGGGGCTTTTTTAATTTAATTCGTACCTAGTAGCTGATGCTTTATCACTGTAAGTTTCCAAGCAAGCTGTATCTGCTTTTTAAGTCATGACATATCGGTGACGTATGGAATTCAATTTCTGGGTCC
zSNP30350533	zK27B3	109037			10	37.3	10	1018			GTCGTTAGATGATGTGACAGACTTTGGATAGGTTTTAGGGTTTTTCTGAGGATCTCTGAAGAACTAAACAAGTCTTTTTAATAAGAGTCAGAAGTTAGAGGAGTTGACACTGAGTGCACATTCCACTTGGGGATTTTTTTTACTGTACAT[T/C]GTGATTCAGTTATACCCACTTTTGGGGGCTTTTTTAATTTAATTCGTACCTAGTAGCTGATGCTTTATCACTGTAAGTTTCCAAGCAAGCTGTATCTGCTTTTTAAGTCATGACATATCGGTGACGTATGGAATTCAATTTCTGGGTCCA
zSNP30350531	zK27B3	109018			10	37.3	10	1018			TGCCAATGATCCGCTCAGGGTCGTTAGATGATGTGACAGACTTTGGATAGGTTTTAGGGTTTTTCTGAGGATCTCTGAAGAACTAAACAAGTCTTTTTAATAAGAGTCAGAAGTTAGAGGAGTTGACACTGAGTGCACATTCCACTTGGG[C/G]ATTTTTTTTACTGTACATCGTGATTCAGTTATACCCACTTTTGGGGGCTTTTTTAATTTAATTCGTACCTAGTAGCTGATGCTTTATCACTGTAAGTTTCCAAGCAAGCTGTATCTGCTTTTTAAGTCATGACATATCGGTGACGTATGG
zSNP30350512	zK27B3	108713			10	37.3	10	1018			TCTATGAGCACCCTGCACATAAAGTCTGCTTTTGTAATAGCTCAAATATAGACTTCAATCTAATGTACTCAGGCCTGCTAACTCCATTAGGCATATAAATAAAGGGAAAGGATTCCCTCCTCTATGAAACAGTTCCCCTCAGTGAAACCT[T/C]AGTGAATTCTGACATCTGCAGCCCCTTAAAACCAGTCCAGCGGCACGTTTCAGGTTAACCCTCTACCTCCAGAGAAACACCTCAGCTGCTGTGAAAACCCCAGGACAGCTTTACATAAACCTCTCACAGGTGGCCTGGACTGACTTGTAA
zSNP30350530	zK27B3	109014			10	37.3	10	1018			ACCTTGCCAATGATCCGCTCAGGGTCGTTAGATGATGTGACAGACTTTGGATAGGTTTTAGGGTTTTTCTGAGGATCTCTGAAGAACTAAACAAGTCTTTTTAATAAGAGTCAGAAGTTAGAGGAGTTGACACTGAGTGCACATTCCACT[A/T]GGGGATTTTTTTTACTGTACATCGTGATTCAGTTATACCCACTTTTGGGGGCTTTTTTAATTTAATTCGTACCTAGTAGCTGATGCTTTATCACTGTAAGTTTCCAAGCAAGCTGTATCTGCTTTTTAAGTCATGACATATCGGTGACGT
zSNP30352410	zK27B3	153979			10	37.3	10	1018			AGCTCTTTAGATTAGCCAGTACTGAATCCAAATCTGGAGATAATCCAACAAAATAACTTATGATAATGGTCGAAAATTTGTACACCCAAATTTATGTCATGGAAAAATATTAAATAAAAAATTTTAAAAGAGCTTAATTGAAGAGAAACA[A/T]AAAAAAAGTATAAAATGAAGTCATTTTTTTCTTCAATATTTCGCTTCATTTAATTATATTATTTTTCTATTTCTAAAGATATTTGATGACTAAAATATTATTTTAATAAATATATCCATTTAATAAATTTGTTCAAACACATCAAAATAT
zSNP30352420	zK27B3	155051			10	37.3	10	1018			TAACTGATGCCTAATGTTTGATCCCTGTATAATATTATAGCTAATAAATTTGAAGGAATGTGTGTATATTTTATATATGTCATATCCAAGTATAAACTTGTATGTCATCTATGTCATTTCATATATTGCTAAATTACAGCTGTTTTCATG[T/C]TTCTTCATATAAAATCACAGTTACCAAAAAAATGGTAAAATTGCTAAAAAACTAACAGATCCTATAAATGAGTCTCAACATAACATTCATTTCTCTGTCCTGTCGTACATCATTTAAAAATTCCCACTAATGTCTGTGGCTAAAATAAAA
zSNP30352408	zK27B3	153949			10	37.3	10	1018			ATCTAAGTTGGAAAAAGCTGCTCTTTAGTTAGCTCTTTAGATTAGCCAGTACTGAATCCAAATCTGGAGATAATCCAACAAAATAACTTATGATAATGGTCGAAAATTTGTACACCCAAATTTATGTCATGGAAAAATATTAAATAAAAA[A/T]TTTTAAAAGAGCTTAATTGAAGAGAAACATAAAAAAAGTATAAAATGAAGTCATTTTTTTCTTCAATATTTCGCTTCATTTAATTATATTATTTTTCTATTTCTAAAGATATTTGATGACTAAAATATTATTTTAATAAATATATCCATT
zSNP30350541	zK27B3	109095			10	37.3	10	1018			AAGAACTAAACAAGTCTTTTTAATAAGAGTCAGAAGTTAGAGGAGTTGACACTGAGTGCACATTCCACTTGGGGATTTTTTTTACTGTACATCGTGATTCAGTTATACCCACTTTTGGGGGCTTTTTTAATTTAATTCGTACCTAGTAGC[A/T]GATGCTTTATCACTGTAAGTTTCCAAGCAAGCTGTATCTGCTTTTTAAGTCATGACATATCGGTGACGTATGGAATTCAATTTCTGGGTCCAAGCCGCTACTCAATTGAATTGAGAAAATATTTGCTTATGGATACTTTTTAGTTATATC
zSNP30350545	zK27B3	109118			10	37.3	10	1018			TAAGAGTCAGAAGTTAGAGGAGTTGACACTGAGTGCACATTCCACTTGGGGATTTTTTTTACTGTACATCGTGATTCAGTTATACCCACTTTTGGGGGCTTTTTTAATTTAATTCGTACCTAGTAGCTGATGCTTTATCACTGTAAGTTT[A/C]CAAGCAAGCTGTATCTGCTTTTTAAGTCATGACATATCGGTGACGTATGGAATTCAATTTCTGGGTCCAAGCCGCTACTCAATTGAATTGAGAAAATATTTGCTTATGGATACTTTTTAGTTATATCACATTTTAAAGTGAATTTTATAT
zSNP30352732	zK27B3	165024			10	37.3	10	1018			TCTAATTTTACAAGCACTGAGAGACTTTCTCCATGTTCAGCTGCTCTCTCACATGCAGTTGTATTGAGGTTTTAACTAGCAGAAACAGGGATGGGCTGGCATAGAGAATGGCATGACTTCCCCTAAATGAACCCAGTGGATTGTTGGCCA[A/T]ATGTAGTTTCCTTTTTTATTTGATATTTTTGATGAATTAATTATGCGTGATTACAAAAACAGTGATTTTTTTGACGTTCAACATTTAAAGATGGTTCTGTTTTGCTTCTTAACAGTAAAATACAAATATTCGAATGTGAAGGAATCTGCA
zSNP30352734	zK27B3	165056			10	37.3	10	1018			ATGTTCAGCTGCTCTCTCACATGCAGTTGTATTGAGGTTTTAACTAGCAGAAACAGGGATGGGCTGGCATAGAGAATGGCATGACTTCCCCTAAATGAACCCAGTGGATTGTTGGCCAAATGTAGTTTCCTTTTTTATTTGATATTTTTG[A/G]TGAATTAATTATGCGTGATTACAAAAACAGTGATTTTTTTGACGTTCAACATTTAAAGATGGTTCTGTTTTGCTTCTTAACAGTAAAATACAAATATTCGAATGTGAAGGAATCTGCACAACTTCATTTTGAGTAGCTTTTTGACAACTT
zSNP30352720	zK27B3	164937			10	37.3	10	1018			AGTGTAACGTTGACTGCGCCAGTAACTGTGTCTGCTTATTAACAGAAGAGTGTGTGTGGGTGGCAGCTGCGAGTTTAATGAAGTCGCTCTAATTTTACAAGCACTGAGAGACTTTCTCCATGTTCAGCTGCTCTCTCACATGCAGTTGTA[A/T]TGAGGTTTTAACTAGCAGAAACAGGGATGGGCTGGCATAGAGAATGGCATGACTTCCCCTAAATGAACCCAGTGGATTGTTGGCCAAATGTAGTTTCCTTTTTTATTTGATATTTTTGATGAATTAATTATGCGTGATTACAAAAACAGT
zSNP30352687	zK27B3	164664			10	37.3	10	1018			TGGTAATGCAGTTAACCTTTAACAGAGTCTGCTGGGACAGAATGAACCTGATGCCATTTCTGGGATTTTCCAGTCTGTTTATGAGTTGCTATAAGCTGAAAAAATGTGCAACATCCTTTATTATCCCCCACAGGATAAACTGGATTTCAG[A/G]GACCCCATTATGGTGACGCTGGAATTCGGTCTAGCGGATGAAGACAAGGGTCCAGTTTTGGATGGAGAATTACCCACATCCCTCAACAAGACTGTAAGTTTTCCTCCTGCTAGAGGTTTATTAGTGTAACGTTGACTGCGCCAGTAACTG
zSNP30352694	zK27B3	164700			10	37.3	10	1018			ACAGAATGAACCTGATGCCATTTCTGGGATTTTCCAGTCTGTTTATGAGTTGCTATAAGCTGAAAAAATGTGCAACATCCTTTATTATCCCCCACAGGATAAACTGGATTTCAGAGACCCCATTATGGTGACGCTGGAATTCGGTCTAGC[T/G]GATGAAGACAAGGGTCCAGTTTTGGATGGAGAATTACCCACATCCCTCAACAAGACTGTAAGTTTTCCTCCTGCTAGAGGTTTATTAGTGTAACGTTGACTGCGCCAGTAACTGTGTCTGCTTATTAACAGAAGAGTGTGTGTGGGTGGC
zSNP30352738	zK27B3	165103			10	37.3	10	1018			CAGAAACAGGGATGGGCTGGCATAGAGAATGGCATGACTTCCCCTAAATGAACCCAGTGGATTGTTGGCCAAATGTAGTTTCCTTTTTTATTTGATATTTTTGATGAATTAATTATGCGTGATTACAAAAACAGTGATTTTTTTGACGTT[T/C]AACATTTAAAGATGGTTCTGTTTTGCTTCTTAACAGTAAAATACAAATATTCGAATGTGAAGGAATCTGCACAACTTCATTTTGAGTAGCTTTTTGACAACTTACAAAGTTTAATTCTGTAGAAAAATAGATAACATCTTAGCAGAAAAT
zSNP30352740	zK27B3	165150			10	37.3	10	1018			ATGAACCCAGTGGATTGTTGGCCAAATGTAGTTTCCTTTTTTATTTGATATTTTTGATGAATTAATTATGCGTGATTACAAAAACAGTGATTTTTTTGACGTTCAACATTTAAAGATGGTTCTGTTTTGCTTCTTAACAGTAAAATACAA[A/T]TATTCGAATGTGAAGGAATCTGCACAACTTCATTTTGAGTAGCTTTTTGACAACTTACAAAGTTTAATTCTGTAGAAAAATAGATAACATCTTAGCAGAAAATTAGCAGGGCATTTCTAAAAAAAATGAAAACACAACAAAAAGCAAAGC
zSNP30352737	zK27B3	165101			10	37.3	10	1018			AGCAGAAACAGGGATGGGCTGGCATAGAGAATGGCATGACTTCCCCTAAATGAACCCAGTGGATTGTTGGCCAAATGTAGTTTCCTTTTTTATTTGATATTTTTGATGAATTAATTATGCGTGATTACAAAAACAGTGATTTTTTTGACG[A/T]TCAACATTTAAAGATGGTTCTGTTTTGCTTCTTAACAGTAAAATACAAATATTCGAATGTGAAGGAATCTGCACAACTTCATTTTGAGTAGCTTTTTGACAACTTACAAAGTTTAATTCTGTAGAAAAATAGATAACATCTTAGCAGAAA
zSNP30352735	zK27B3	165060			10	37.3	10	1018			TCAGCTGCTCTCTCACATGCAGTTGTATTGAGGTTTTAACTAGCAGAAACAGGGATGGGCTGGCATAGAGAATGGCATGACTTCCCCTAAATGAACCCAGTGGATTGTTGGCCAAATGTAGTTTCCTTTTTTATTTGATATTTTTGATGA[A/C]TTAATTATGCGTGATTACAAAAACAGTGATTTTTTTGACGTTCAACATTTAAAGATGGTTCTGTTTTGCTTCTTAACAGTAAAATACAAATATTCGAATGTGAAGGAATCTGCACAACTTCATTTTGAGTAGCTTTTTGACAACTTACAA
zSNP30352736	zK27B3	165100			10	37.3	10	1018			TAGCAGAAACAGGGATGGGCTGGCATAGAGAATGGCATGACTTCCCCTAAATGAACCCAGTGGATTGTTGGCCAAATGTAGTTTCCTTTTTTATTTGATATTTTTGATGAATTAATTATGCGTGATTACAAAAACAGTGATTTTTTTGAC[T/G]TTCAACATTTAAAGATGGTTCTGTTTTGCTTCTTAACAGTAAAATACAAATATTCGAATGTGAAGGAATCTGCACAACTTCATTTTGAGTAGCTTTTTGACAACTTACAAAGTTTAATTCTGTAGAAAAATAGATAACATCTTAGCAGAA
zSNP30352561	zK27B3	160769			10	37.3	10	1018			GATGATAGAAATTTATATTTCCACAGTATGTCTAATTTATTTTAAAAATACACTGCACAAAGTATTGTCTTACTTTTGTTAGATTCTTAAATCTAGACACATTTATCTGAAAAATGATATGCCACATTAAATTTTGTTTTTTGTGAAAAA[T/G]TAAAACATCTACCAGCGGTTTGTTACTTGTTTTCTCATTGAATTAAGCAAATTGTTTTGACCCCACTGCCAGATGCTTTCGTTTTAACCACAAATTAATTTTGATCAGTTTTTCAGAAAATCATATCTTATTTGACTTCAATAAATGTAT
zSNP30352568	zK27B3	160865			10	37.3	10	1018			ACACATTTATCTGAAAAATGATATGCCACATTAAATTTTGTTTTTTGTGAAAAAGTAAAACATCTACCAGCGGTTTGTTACTTGTTTTCTCATTGAATTAAGCAAATTGTTTTGACCCCACTGCCAGATGCTTTCGTTTTAACCACAAAT[A/T]AATTTTGATCAGTTTTTCAGAAAATCATATCTTATTTGACTTCAATAAATGTATCTAGATTCATGAACACTTAGATATTTTTAGAACACAATGACTAATATGATGTAAATTTGAAAATCTGTTCTTGAATGCAGTGTATTTCACTGAATA
zSNP30352557	zK27B3	159237			10	37.3	10	1018			GCTGAGCTTGTCTTTGTGTACAGTATTATGGCATTCACAAGTATTTAAAGAGCCCCTATTAAGCATTAAAAAAAGGCCTATTTTGGTTTTGGGGGTCTTCGACAACAGTCTGAAATGCATTCAAGGTCAAAAACACTTTTATTGTCATGT[A/C]ATATGCATTTATTTTTACCTAATTTTCCCAATGACCATATGATATGTTCAGCGATTCATTTGTAATCGGCCGATATTGGCTAAAAATAGCTTGATCGGCTAACCCCAAAAGCGCCAATCAAAAAAGGTAATTACTTGTCGTAAATTACTC
zSNP30352552	zK27B3	158964			10	37.3	10	1018			CAATAAAAAAAAAACTTCAGTGGTTCTGCCTGCTGTGTCTCATCTTAAATGTGTTTTGGCTCCAGTCATCAGGTACAGTTTAACGCTGGACTCTCTGAGAGCGGTAGCCCGAGGACGCTTTAATGAAACAGAGGACAGGAGGCTGCAGAA[A/G]AACGAGTCCATCCGGAATAAGTTTTGCAGAGAGCACACCTTCTACACGTCGGCAAGTAAATCAGTCCTCTTATACACAATGTGCAGGACAGGGCCAAGCCAAACAAACATCTATACTGTGAGGCTGAGCTTGTCTTTGTGTACAGTATTA
zSNP30352556	zK27B3	159035			10	37.3	10	1018			GGTACAGTTTAACGCTGGACTCTCTGAGAGCGGTAGCCCGAGGACGCTTTAATGAAACAGAGGACAGGAGGCTGCAGAAGAACGAGTCCATCCGGAATAAGTTTTGCAGAGAGCACACCTTCTACACGTCGGCAAGTAAATCAGTCCTCT[T/C]ATACACAATGTGCAGGACAGGGCCAAGCCAAACAAACATCTATACTGTGAGGCTGAGCTTGTCTTTGTGTACAGTATTATGGCATTCACAAGTATTTAAAGAGCCCCTATTAAGCATTAAAAAAAGGCCTATTTTGGTTTTGGGGGTCTT
zSNP30352669	zK27B3	164493			10	37.3	10	1018			GAGCTTTTGGTCATGACTGAAAGGACAAGATCTCGGATACAAGCAGCCAAAATGAGTTTCCTTCGCAGGGTGCCAGGGCGCACCTTTATAGGATGAGGAGCTCTGTCACCCGGGAGGAACTCAGCTTATGAGCTTATGTCTTATATTTAT[A/G]ACAGAAGGGCGAGTAAATGTTGGTAATGCAGTTAACCTTTAACAGAGTCTGCTGGGACAGAATGAACCTGATGCCATTTCTGGGATTTTCCAGTCTGTTTATGAGTTGCTATAAGCTGAAAAAATGTGCAACATCCTTTATTATCCCCCA
zSNP30352681	zK27B3	164628			10	37.3	10	1018			ATGTCTTATATTTATAACAGAAGGGCGAGTAAATGTTGGTAATGCAGTTAACCTTTAACAGAGTCTGCTGGGACAGAATGAACCTGATGCCATTTCTGGGATTTTCCAGTCTGTTTATGAGTTGCTATAAGCTGAAAAAATGTGCAACAT[T/C]CTTTATTATCCCCCACAGGATAAACTGGATTTCAGAGACCCCATTATGGTGACGCTGGAATTCGGTCTAGCGGATGAAGACAAGGGTCCAGTTTTGGATGGAGAATTACCCACATCCCTCAACAAGACTGTAAGTTTTCCTCCTGCTAGA
zSNP30352658	zK27B3	162822			10	37.3	10	1018			ATGCTTTTTTTTTGTAAGGGTATAAGAAAATGACATTCAAACCAAACACAGTTGTTATCATTTGCTCAACCTCATGACTTGAATTGTTCAACTTCAGAACACAATTTACAATATCTTTTTTAAGAGTTATCTGTGCTTTTACTGAAAAGT[T/G]GATATTTAACAACATAAAAAAATCCAGAGATCAAAAGCATTAAAATAATAAAAAATAAAAACAAATATACTTTAAGTCAAGTGGTTTAATCAAAGTCTTCTAAAGAGAAAAAAATAAAAATAAAAATCAAGTTGTTTAATCCAGGGCTTC
zSNP30352572	zK27B3	160992			10	37.3	10	1018			ATGCTTTCGTTTTAACCACAAATTAATTTTGATCAGTTTTTCAGAAAATCATATCTTATTTGACTTCAATAAATGTATCTAGATTCATGAACACTTAGATATTTTTAGAACACAATGACTAATATGATGTAAATTTGAAAATCTGTTCTT[A/G]AATGCAGTGTATTTCACTGAATAAAAGTGTCTGGCAAACATATAAACATAAAGTATCCTGTAATGCAGACAATCCACTCCCTCTAGACGGCCTTCCTATAAAATCAGCCCCCGCTTTTCTCTGGAACCATTAACTGTGTGTCTTTTTTGC
zSNP30352573	zK27B3	161040			10	37.3	10	1018			TCATATCTTATTTGACTTCAATAAATGTATCTAGATTCATGAACACTTAGATATTTTTAGAACACAATGACTAATATGATGTAAATTTGAAAATCTGTTCTTGAATGCAGTGTATTTCACTGAATAAAAGTGTCTGGCAAACATATAAAC[A/G]TAAAGTATCCTGTAATGCAGACAATCCACTCCCTCTAGACGGCCTTCCTATAAAATCAGCCCCCGCTTTTCTCTGGAACCATTAACTGTGTGTCTTTTTTGCCTCAGATGTAGATTAGGTTACGTTTAACGTCTCTCAGTAGATAAAGAG
zSNP30353233	zK27B3	174620			10	37.3	10	1018			AGGTGATTCCTCAAAACTATAACCACAATGACTGTATGACTGCTTTAGAAATATCTCAATTGTCCCATTTGGACACTTATAGGGCATTCGATGTTCCGCCGACTGGATTAACCCTTTGAAGATTCAACCTAGCAAACCACATTCACTGAA[T/C]ACAAAAAAAGAGACCCTGAGCATCTATCTTTTGGTGAGTAACCACTGCTTTTTTGATATGCGCATAGACATATGTTTACCAGCTGTCCTGTATTGGCCCACATGTCCTATATATTGTGCCTAATTTATTCATCATCTTGCTTTCCCTGTT
zSNP33197824	zK27B3	182123			10	37.3	10	1018			AGCTTAAACAAAAAGAGCAATGATTTAAAATGAACTCAGAGTTTATACTTTTAAAAAATGAATCTACAAATGATTTAAAGTGACTCTTTATATTAAGATAAAACTGAAGTATTTTTGCAATAAAACATGACACACTTTAGCTTTAAATAA[AT(28)/(52)]AGTTAATTATCCAAATGCAAAACATGAGACAGTACAGTCTGAGTGCCTTATTGTACAATGCACTGGGCCATTGAGCAGGAAGAAGAATGGTTCAGTATTATTTGCATTTTTTAGGCCACTGATTAAGCATGTGAAACCAAAACCAATATT
zSNP33197808	zK27B3	76437			10	37.3	10	1018			GGTGTGAACCTACAATGGTCTCAGGGTTTGGTTTGGTTACATTACGATTATCATGCCTTCGATTTGGTTCAATTCGATATCACGGTACATTGACGATGCTTACCATACAAAATTTTAAATTCTCTGTCATTTACACACACACACACACAA[AC(82)/(94)]ATAGAGAGCACCAAAGAAGTGTCTCACAGCATCACGCTCTCTCTCATTCACACACATAAACACACACACACGCGTGCAATATTTTTAGACCACCTGCTCCTGTTTAAATTATAGTTACCAACCGTTCCCAATCTTTATTTGGACATTTGT
zSNP33197825	zK27B3	183233			10	37.3	10	1018			CTTCAAGACACATATTTGTCTGTGTTTGTATGTGTACAGTACAGCAGGAAATAATTCTATGTATCATTACAATCAGAATTGTTTATTTTTAAATAGCTCCAATATAAGCCAAAGCAGAACAGTTGCACATACTGTTTGGTATCTCCTGTT[TA(22)/(34)]TTTTTTTTTTTTTTTTATTATTACAGAAGCAAATCCTGATATTTTTAATTACTTTTTGTGTTGCCAGGTCCATTTATTATAAGTGGTTACAATCAAGTTCATTGAGTTATTGGTGTGGGCAGATGTGTGTACTGAAACATTTGTATTATT
zSNP33197841	zK27B3	244355			10	37.3	10	1018			ATTTCCCTGACATTATCAAATTTAATCTATTTTTTTGTTTTTGTTTTGTACAGTAAATTATTTTCTTACCTCAACCCCTGTTGTCTTAATTTGTCCACTATTGTTGTACCATCCCTCTCTCCACGGCCAAACCTTTTCTTCTGAAAGAAC[TA(18)/(80)]GCCCCCCTTTGATTTATTTTTCTTCTTTTTTAAATATCTACCAAATTATGTTTAACAGAGAAAGGAAATTTTCACAGTAAGTCTGATAATATTTTTTCTTCTGGAGAAAGTTCTATTTATTTTATTTCAGCTAGAATAAAAACTTAATTT
zSNP33197834	zK27B3	221566			10	37.3	10	1018			CAGCAGAATGAAACATCAACTTATCCAGCATATGTTTTTGCACAGTGGATGCCCTTCCACCTGCAACCCATCTCTGGGAAACATCCATACACACTCATTCACACTGTTTTTATTTATAATCATTTATTTAAAATAGTGTTTTATTTGCAC[TA(54)/(76)]ATTATTATTATTATTTTTTTTAACAAGTTAAATTCACAATGTTTAATGTGGATTACATAATCAGACCCTAAGATTGTGCTACACTTTAAAATGCTTAGAATCAGAATACATTTTTTTTTTATAGATTTAAAATTATTTACAATTTCCAAA
zSNP33049550	zK27B3	93813			10	37.3	10	1018			CCTTTTTAAAAGCTTTTTTTTATTATTAATTTAAATTAAGTTTTAATGAATCAATGTAACTACCGCACCACAACCTCACCTAACTACCACTGATACTGCAGGTTATCAGGCCACCTACATTGAAAAAAAAGAAGAATCTGCTCATCTTTC[-/AAA]AAAAAAATCTAAAAATAAATGTGTTCTGGATTTCACTGAATAACATGTGGTTACCACACCACGATAAGGTGAAAACATCAAATATTTAAGAGCAGTAAACTCACTTTTGTGCAGCACCACATGGTGCACAGGCTGCCTTTTGATGATTTC
zSNP33049540	zK27B3	65947			10	37.3	10	1018			TCGTACGGCAGTCTGCTGAAAAGCAAATGACATCTTAAAAGCTTTTCTTTGGTAGCAGGGTAACTAATCAAGATCACGCGGTGTCCAGAATAAACAGACCCGCCACAAATGAAAGTCAGAAATTTTTTGAGTGTGAGGGAAGTAATTACA[-/AC]CTTTTTTTTTGTTGTTGTAAAGAACAGAACTTTGTGAATAATAATTGTAAAATGGCATACAGGTATATTTTTATGCAACTAGCGATAAATGATTATATTCATTCATTCATTTTCTTTTTTGATTAGTTCCTTTATTAATCTGGGGTCGCC
zSNP33049581	zK27B3	159279			10	37.3	10	1018			ATTTAAAGAGCCCCTATTAAGCATTAAAAAAAGGCCTATTTTGGTTTTGGGGGTCTTCGACAACAGTCTGAAATGCATTCAAGGTCAAAAACACTTTTATTGTCATGTAATATGCATTTATTTTTACCTAATTTTCCCAATGACCATATG[-/AT]ATGTTCAGCGATTCATTTGTAATCGGCCGATATTGGCTAAAAATAGCTTGATCGGCTAACCCCAAAAGCGCCAATCAAAAAAGGTAATTACTTGTCGTAAATTACTCGCACGACTTTTTCACACATGCATGCACGGCACACAAGTAAACA
zSNP33197803	zK27B3	52718			10	37.3	10	1018			TTATTTTTACTGTTTTATCCTAAAATGTTGATTGTTAAATGTACAGTTTATTCTGGTTTATTATTATTTTTTAATATATATTATTTTAAATAATAATTATTGTTATTTTTTTAACTACTACTATTTACTGTGTTTACAATGTTTTTAAAT[TA(40)/(48)]TGTTCTTTTTTAATGTAAACTTTATGAAGGCTTTGGCAATACATTTGTCATGCCAAGAAAGCAGTTATTGAATTGAATTGAACTGAACTGAATTGAGACAGAGAAAACTGTAAATTCACTAATTGCAAGAAATAAAGTTGCAATATAGTC
zSNP33049594	zK27B3	177063			10	37.3	10	1018			GTGTACGTAGCATCTTTGATTGGTCTGTGATCAACCCTGTGATTAGCACTCATTTAAATACTTGAAGGAAAATCTCTGGAGTGTGACTGGGGGTTATTACAGGACTTTTGAGCTTTTATGCCTTATATTATATTGTAATGAACATTAATA[-/AA]GTTACTGGTTCTTTGCCCCAATTAAATGATTAAGTTGTAGTGTTTGCTTCCATTTTAATCACTCCAGATAATTCAGTTTGTAAAAAGCAAATAAACATTGTTGTTAAAAAGATCTGTCATCAGTAAAAAATAAAAAAAAAGTGAATCAGC
zSNP30356469	zK27B3	43813			10	37.3	10	1018			TTTCATCTTTGCCCTGATCTATTTCTTTTCTTCCGAGTTGGAAACATTAAGAAATATGACAATCATATATTTTGATTATATATAGGAACTCATTAGGAATGAAATAAATATGTTTTGCTCATACATTTCTTCCAAAAAATGTACATTTGT[-/CAT]CATAAATTCACCCTCATGTATCTATTTTTTTAGCTTCTATGTACCATGAAAAAGATATGGGTGGATTTTTTATTTATGTCACAGTTATGTAATTACTTTTATGTACTGTATGGAGCACAACACACTCACTATCATTTAGTTTATTCCTTT
zSNP30356472	zK27B3	43974			10	37.3	10	1018			CCCTCATGTATCTATTTTTTTAGCTTCTATGTACCATGAAAAAGATATGGGTGGATTTTTTATTTATGTCACAGTTATGTAATTACTTTTATGTACTGTATGGAGCACAACACACTCACTATCATTTAGTTTATTCCTTTCAAGGGCCAC[-/GGGG]GAGGAATGAACCACCAAAGCAAATAAATTAATAAAATAATAATACTAATTTCAAAATGAATCCATTGTTTTCCCTTAAGTTTTGAAATACGACTATTGAAATATATATATTTGATTATTTTCAGCAACACTGCTGTTCAAAATGCAAAAA
zSNP30356464	zK27B3	42644			10	37.3	10	1018			TTAGCATGTCTAATTGATACAAGCTGCAAGCAATCTGTTAATTAATGCTAGCAAAATGCTATATTCTAACAACATGTAAATTCATGCTAGCCAAATATTAAACAGTCTAGAAATGCTAACAACATGCTGATTGTATTAGTAATACTTTTT[-/T]AGGAATTTGCCATTCTGGTCTGTCAACAATAATGACGATTTAAATGACTATGATTATTTTAAAACTATTTTAGTCAATCTTACAAATTATTACACAGATTTTAGGGATAGTTACCCACATCACTTCATCATTTATTCTCCTCATGTGGTT
zSNP30356439	zK27B3	34347			10	37.3	10	1018			CAGCTAACATATATAGCTTAACCATATAAAGCTTGAGCATGTTAAACCTTTGTGAATATGTAAATTTTGCCAAAGAATGTTCATATTTGAAAGCACCAAAACAAACACACTCATAATTCAACAGGACCTCACTTCTTACCTCACCCCACA[-/AT]ATAGCATATACATAACACTGCTAATGATGAAAAAACAACCCAAAACTACAGTTCTTAAAAGTTAGATTATTTCCAAAAAACTAAACTTCTGTCAATAATTATTCACCTTCATGTTGTTCCAAAGCCCCACTTCAGAGCACTTTAGAGTAA
zSNP30356440	zK27B3	34600			10	37.3	10	1018			TCACCTTCATGTTGTTCCAAAGCCCCACTTCAGAGCACTTTAGAGTAAAAACAGTTATGGCCGCCATATTGTAGTGTTGTTTCAAACTGTAGAGCTCAAAACTGGCCACTTTTTTTTTCTCTCCGAAATTAAGGATTTTAAATGGTACAC[-/TGA]TGGTGCACACTTCAGGCCTCCATGATCTTTTGCACAGTTGTTTGCTGTCAAACTGAATGTTCCATTGAAAGGACTCATCCAGAGGATAAACGTTTCAAAGAGATTAGGGTATATTGGGATAAGCTCTTCCAAATTGAAAACAGTGTTGGG
zSNP33197846	zK27B3	53421			10	37.3	10	1018			GGAAACCAGAGCACCCGGAGGAAACCCACGCAAACGTGGGGAGAACATGCAAACTCCACACAGAAATGCCAACTGATTCAGGCAAGGCTTGAACCAGCGACCTTCTTGCTGTGAGGCAACAGCACTACCTACTGCGCCACCGCGTCATTC[AAT(42)/(45)]AGGCTTAAAAAAGGATTAGCAATTTGGGTAAGTGAAATTCTCCCTGTATGTTGCACTGCATAAAATCAAAAGTTTAATGGCTTATTAAAATTTGTTTTTAATATCATAAAAATATATAATAGATGTAAAACCAAACTAACCAAACTAAAA
zSNP33197845	zK27B3	45936			10	37.3	10	1018			CTGTAGATTTTACATGTGTGTTTCCTCCCCTCAGTGTTCAGAAACTCAGCCTTTGCCCCTTGTGGCCGCCAGTGTAACTGATAGCTGTGTGAAAACTGCACATATTTACACTATCAAACATCCAGCTGTGCTCATTATTGACCATGACAG[TGA(21)/(27)]TTACCTTCTGCTCAGAGGAAGACCACTCTTAATGCGTTTAGCTTGTTCTGCAGTAATGATGCCTTTGCAGTCTAATCTGATGTGAAATCGAGACACAAACACACAGTTTGGATGATCCAACGGTTGCATCTCTACAATCCCCAAAAGGTA
zSNP30356487	zK27B3	46250			10	37.3	10	1018			AAAGGTACTGAAATATGTCTTGTGTATACACGGGCTTGAATAAACAGTCGCATCCACATGCCTTCCTCCCTGACCATTTCAGTAGCATATTTGTGTGTAGTCCAAGAGCTGCATTTGATTTAGTCTCGGTGAGGATGACAATGCTCTGTA[-/CAT]CATGAGCTGCTGAGAGGATTAGAATCACTGTAACATTATTATGACTGTTTAGATTTTTTTAAAATTAATTTAGATTTTGAGGAAGACCACAGCAAGATGGTCGCTGGTTCGAGTCCCGGCTTAGTTGGCATTTCTGTGTGGAGTTTGCAT
zSNP30356482	zK27B3	45935			10	37.3	10	1018			TCTGTAGATTTTACATGTGTGTTTCCTCCCCTCAGTGTTCAGAAACTCAGCCTTTGCCCCTTGTGGCCGCCAGTGTAACTGATAGCTGTGTGAAAACTGCACATATTTACACTATCAAACATCCAGCTGTGCTCATTATTGACCATGACA[-/TGATGA]TGATGATGATGATGATGATGATTACCTTCTGCTCAGAGGAAGACCACTCTTAATGCGTTTAGCTTGTTCTGCAGTAATGATGCCTTTGCAGTCTAATCTGATGTGAAATCGAGACACAAACACACAGTTTGGATGATCCAACGGTTGCAT
zSNP30356483	zK27B3	45984			10	37.3	10	1018			GCCTTTGCCCCTTGTGGCCGCCAGTGTAACTGATAGCTGTGTGAAAACTGCACATATTTACACTATCAAACATCCAGCTGTGCTCATTATTGACCATGACAGTGATGATGATGATGATGATGATTACCTTCTGCTCAGAGGAAGACCACT[-/T]TTAATGCGTTTAGCTTGTTCTGCAGTAATGATGCCTTTGCAGTCTAATCTGATGTGAAATCGAGACACAAACACACAGTTTGGATGATCCAACGGTTGCATCTCTACAATCCCCAAAAGGTACTGAAATATGTCTTGTGTATACACGGGC
zSNP30356624	zK27B3	81624			10	37.3	10	1018			TCCTGATTAAGATACACTACTGTATTTCTCTCATTTTTGATAAAAATCTTCTAGTTTTTTTAAAGTCAAGGTCAACTACAGTAGCACAGATCACATCAGACACAAATGTTTGGGTGTTACATACCAGGAAGGAGCCAGGCGGTAAGAGGG[-/AGGGGGG]TGAAAAGTAAGAGGGATTTGTGATGTCAGTCGAAAAGGAAAGCCGTTTTAGACACGCTTGTTCTTTTCAAAACTGTATTCCGGAAAACGAGCAATGAAACATTACAGGAAAACCCCCGTTCTCCCATAAAATGTTCAACATAACAAGAAG
zSNP30356610	zK27B3	79458			10	37.3	10	1018			TCTTGCTGGCACTTCATTCCTCTGATCCAGCAGATATGCCAATGACTGAAGTTTCCATCACATCTGCACATACTTAGATTCGAGACGTTCAAAAACATCTACAAACTTTAGTCGGCTTGTGACAAAAAGTGACTTAAAAAATAAATACAT[-/CACA]AAGGATGCAATCAATCATAGTTTCTGATAGGGCGATATTGCAAAAACAAAAATCATGATATCATGTTTCATATCCTTCGATATATATATTGATACCGAATTATTGTCCAGCTCTAGGTTTAACCTCGGCATTCTGGCCAAATTTGCCCAC
zSNP30356638	zK27B3	85045			10	37.3	10	1018			ACAAGAGCAAATAACATCTTGCTTCCAGAGACAGAAAAGCACATTTTTAAGCCAATTTCTAAAGCTGATGTGCTGCACAACAACCAGAGCTCTTATTTTATCAAGTCTCAGAGAAACACCAGACACAAACTTTCCCTTGCCATATAGATT[-/GCTAC]CTGCTACCTGTGGAATAAAATCTGAAGTAGTGTTTGGTCATGTACTGTTCTGGTATTTTACGGCCATACTATAATGGCAAAACACTGTTTGTTCATGCACAAGTTAATTTTTTATTTTTATTTTTTCAGTCTAATAGGGTATATGCCGAG
zSNP30356662	zK27B3	93784			10	37.3	10	1018			GTTAAATAACTGGGCAAAAAGATTGTATTCCTTTTTAAAAGCTTTTTTTTATTATTAATTTAAATTAAGTTTTAATGAATCAATGTAACTACCGCACCACAACCTCACCTAACTACCACTGATACTGCAGGTTATCAGGCCACCTACATT[-/A]AAAAAAAAGAAGAATCTGCTCATCTTTCAAAAAAAAAATCTAAAAATAAATGTGTTCTGGATTTCACTGAATAACATGTGGTTACCACACCACGATAAGGTGAAAACATCAAATATTTAAGAGCAGTAAACTCACTTTTGTGCAGCACCA
zSNP30356658	zK27B3	93675			10	37.3	10	1018			CAAGGAAATAAATATATACTAGGAAAAAACACATTCATCGGAATATTGTTTAATGATTGTTACAAGAAAAAAGAGAGAAAAAACTTTGAGTGTTATATAAATAATAATTGTTAAATAACTGGGCAAAAAGATTGTATTCCTTTTTAAAAG[-/T]TTTTTTTTATTATTAATTTAAATTAAGTTTTAATGAATCAATGTAACTACCGCACCACAACCTCACCTAACTACCACTGATACTGCAGGTTATCAGGCCACCTACATTGAAAAAAAAGAAGAATCTGCTCATCTTTCAAAAAAAAAATCT
zSNP30356582	zK27B3	71687			10	37.3	10	1018			AAGGAGAGTTCATGAAAGGGGAAAAAATGCTGTTAGTTTACTCATCCTCAGGCCATCTAAGATGTAGATGTCTTTTTTCTTCAGCAGAACATTAAACAATGATTTTGAGCCAAAGACTGTGGTTCTTTGTGATTTTTCTTCGAAAAATGA[-/AATC]AACCTGCACTCTGAGAATCAAAAACTTACAGACAAGGGTTGTCGCGATACCATTAATTCATCTTACAATTCTATACCAGCTGAAGTATTACGAAGCCAAGTAGTATTGCAATACTGTAATTCATAACTCAAATTATAAAGAAAATTGTCA
zSNP30356539	zK27B3	65597			10	37.3	10	1018			GAGGCGAGAATCTGTAGTTGTATCATGAGAAAACACCCTGAGGTTTATTTGCTTTCCATCATTCCTCATGTCCCTAATTTTGTAGGCTGTCATGAAATATGAGTGATCTGGAGTTGTTTTTGAGTTCTGTATTCTGAAGTTACAACTTTT[-/T]ATCCAAGAACGAATCTTGAAAAGTGAGAGGAACAGAACACAAGCTTGAAGAACAGATATCAGCCTGTCCTGGACACGACAAATCAGATTATGGTGCTGTAAGAGGAGTCATTGTGCTTCATCAAACATCTTTCTGCCCACATTAAGACAA
zSNP30356583	zK27B3	73799			10	37.3	10	1018			TTAAACCATTTATTGTTATGTTTGACCCTAACTCAGATGTACGCAGATGTAAGACGCAGATGTACTTATTGCAGTGGTGACATTTAATCCGTGTGAATTCCTAATGGAGTCGAGCAGGCAGGTGTTTTTGGTTTGAGACCAAAAAAAAAA[-/A]TCATCTGTTTTCAGTTAGCATACATGTGGATGCTTTGAACGTTGGATGCACATACATGTTTGAAGGCTGTGTGACATGGTATAAATTTATCTGATCTATAGATGTGGATTGTTGTGCCATTATCTTTAGAAGATCTTCTCAGAATGTCTG
zSNP30356602	zK27B3	78866			10	37.3	10	1018			AGTTCAAAATGGCATTCTGTTACATGCAGACATCCCCCAGTTGTCTCAAAGGAAACACTCGCTGACTCATAATTCGAGTGAAAGTCTCTTGTTGAAAAGTTCATCGGGTACTGTATGTGCACATATTCAGAACGTGCAAGTTTAAAGATG[-/TGATGG]TACCCAGTGAGGGGTTCAAAGGCAGGTTGTTCATGGAAAATGTCAAAGTGGCATCGATATAATTTGGCAAAGCACTTTATTTTCTGAGAATTGGCACAGAATGGTAGTTTGGATTAAATGATTGTAATTGCTGCCTTGGTCAGCCTCCAA
zSNP30356600	zK27B3	78347			10	37.3	10	1018			CCCGGCTTGCCTTCATCAAGTGCTTTGTTTTTATTCTGCTCATCTATTTGTGACATAAACATCGCCACCTTCTGGCCACCTACGCATGTGTTCATGCATGTACGAGTACTCGACAAGTAAATATGCTGGATTACAAAACCTTTTTTGGTT[-/T]ACACAATGACACCAATACAGCACCTTCAGTACACTGTTATCAAATAAACATACCCTAAGGCATCTTTAGTCCAGACTCAAACTTGTTTGGCTTCATCAAGTGATTTGTTTTTATCCTGCTCATCTAATATGGCTGACTGTAGTTTCATTT
zSNP33049528	zK27B3	45290			10	37.3	10	1018			ATATATATATATATATATATATATATATAAAACCCTTTTCAAAATAAATCGAAATTAACTAAGATAAAAATATAAAAGAATAGCTGAACTTGCTGCATTATGAGTTGTGCTGCATGCTCATAATAAAATAAATTATAATGTAATTATAAA[-/TGG]AAAAAAAATTACATCAAAAATGTATGACACTTTAAGTAATTTAAAGCATTTTAAGTAAAAAAAAAACTAAAAGATAAGAGATAAATATAATAATTAATTTTTTAAAATAAAATGGCAAATGTGAAAATTACATGCTGTGGAATAAAAATT
zSNP33049519	zK27B3	34567			10	37.3	10	1018			TTTCCAAAAAACTAAACTTCTGTCAATAATTATTCACCTTCATGTTGTTCCAAAGCCCCACTTCAGAGCACTTTAGAGTAAAAACAGTTATGGCCGCCATATTGTAGTGTTGTTTCAAACTGTAGAGCTCAAAACTGGCCACTTTTTTTT[-/TC]TCTCCGAAATTAAGGATTTTAAATGGTACACCTGGTGCACACTTCAGGCCTCCATGATCTTTTGCACAGTTGTTTGCTGTCAAACTGAATGTTCCATTGAAAGGACTCATCCAGAGGATAAACGTTTCAAAGAGATTAGGGTATATTGGG
zSNP33049529	zK27B3	45357			10	37.3	10	1018			AAATATAAAAGAATAGCTGAACTTGCTGCATTATGAGTTGTGCTGCATGCTCATAATAAAATAAATTATAATGTAATTATAAATGGAAAAAAAATTACATCAAAAATGTATGACACTTTAAGTAATTTAAAGCATTTTAAGTAAAAAAAA[-/AA]CTAAAAGATAAGAGATAAATATAATAATTAATTTTTTAAAATAAAATGGCAAATGTGAAAATTACATGCTGTGGAATAAAAATTCTATAAAAATATAATAAATAAATAAATTAATTAATTAAAATATAATAAAAAATATAACTGATCTAG
zSNP33049534	zK27B3	51748			10	37.3	10	1018			AAGCTCATGATATTTTTTTTCTTAATAACGGAGGCTTTGTAAAGTTTTTTTTTCTTCTCTCTCTTTCCTAAGTTTTTGTTATAGAATTTTCGCTTCAATGCAGTAATGTTATATTTTGTATTCAATATAAAAAATAATAATAAAAAATAA[-/TA]ATAAAAAAAACAGGGTACAACATCAATCAGAGGTCATGTTGACGTCCTGTGCCTGCTGGGGTATTTGAAATAGAAGTAATTCGTGATTTGAAAATACTAAATCACAAAGTTTACAAGATATAATGTTGAGTGCCATTACAAAAAGTTGTG
zSNP33049532	zK27B3	49361			10	37.3	10	1018			TTTTATGTGGGATACTTAAAATATGACTACTTAATCAAACATCCATGTGATGAAAACGAATATACAAACCATAACACTAATGGTTTCAACAACAACTGATATTAAAACATTACAACCCATTAATAAATGTTATCAGAAGAAAGGAGCAAA[-/CAGCT]GTGATTCTCTCAAACTTGTGCATTATCTTGCTAGTTTGTGAGTGACTTTAGCTTGCCAGCTAATGTTAGCTAAACATTTTCATTTAGTTAATAAAGAAAAATGATGAACAAATGCCAAATATTAATGTGGACTTATTGTTTACGCCTCAA
zSNP30356908	zK27B3	164612			10	37.3	10	1018			CTCAGCTTATGAGCTTATGTCTTATATTTATAACAGAAGGGCGAGTAAATGTTGGTAATGCAGTTAACCTTTAACAGAGTCTGCTGGGACAGAATGAACCTGATGCCATTTCTGGGATTTTCCAGTCTGTTTATGAGTTGCTATAAGCTG[-/T]AAAAATGTGCAACATCCTTTATTATCCCCCACAGGATAAACTGGATTTCAGAGACCCCATTATGGTGACGCTGGAATTCGGTCTAGCGGATGAAGACAAGGGTCCAGTTTTGGATGGAGAATTACCCACATCCCTCAACAAGACTGTAAG
zSNP30356735	zK27B3	109019			10	37.3	10	1018			GCCAATGATCCGCTCAGGGTCGTTAGATGATGTGACAGACTTTGGATAGGTTTTAGGGTTTTTCTGAGGATCTCTGAAGAACTAAACAAGTCTTTTTAATAAGAGTCAGAAGTTAGAGGAGTTGACACTGAGTGCACATTCCACTTGGGG[-/C]TTTTTTTTACTGTACATCGTGATTCAGTTATACCCACTTTTGGGGGCTTTTTTAATTTAATTCGTACCTAGTAGCTGATGCTTTATCACTGTAAGTTTCCAAGCAAGCTGTATCTGCTTTTTAAGTCATGACATATCGGTGACGTATGGA
zSNP30357231	zK27B3	239673			10	37.3	10	1018			AACCTGATTTATATATGTATTTGTTTATGTGACCTGTAAGGAAATATGTGACCTGTCAACCGTTCATTTAAGTTCTGGTGTTTTATTGTATTAATTACCTAATTTTTTTTTTTTTTTTTTTTAGACCTACTTTTTGTGTGTTTTTTTTTT[-/T]CTCTCCTTAAAAGAAATAAAAATAAAGTATAAAAAAAAAAAAAAAAAGGAGGTTAGAATTAAACCCTGAAGGGCTTCAGCTCTCCAGGAACTGAGTTTGATACCCCTGTGTTAGAATGTACAAGTTATCTAACAAAAAAGGCAGCCCATG
zSNP33049509	zK27B3	20734			10	37.3	10	1018			TTATTTATTTACTTACGTTTTTGGTGGTTTACTGCAATAACTAATAAATGTTAGCCTATTCAACGCTATGAACAGTTATGAAATCATTTACTGTTCCTTAAAGAAAAAAATAAGCTTGTTTTTTATACGTTTTCTAAGACGGCTTTCTTT[-/TC]TTTTTTTTCAAAATTTTTACAACACAACTACAATTTAAATTCACAAATACAATCATATGTGAAGATGTAAATGCACAATATTTCTTTTTCTCTTCTTTTTTTTCTGAAATAAAGCATTAGTTTTTCCGTCGTAGTATTTTCTTTTTAACA
zSNP33049498	zK27B3	509			10	37.3	10	1018			GAGCGGGTGGGTGGTCATGTCGAAGAGCAGGAAGTTTTGCTTCTCTGTGGTAAGGACACCCTTCTCCACCAAGTTCTTAGCCAAGCGCTCGCGCACGTTTCGTAACTGGTAGTGCAGCTTCAACGGATTCCAAGTTTCACCTGCAAAATA[-/AC]AGTTATTTTAAAATGAAAATGAAGTCAACATGTAAAAAACCAAACCAAAATATAAAATAAACCAGTCATGTTCTTCTAGATCAGGGGTGCCCAAACTCTGTCCTGGAGGTAGTCCTGTGTAGTTCAGCTTCAATTTGCCTCAACACAGCT
zSNP30356422	zK27B3	29719			10	37.3	10	1018			TTTTGTTTCATTGCTAGCAATCAGATTAACTTGTCCTTTTTGGGCACTATTTATTCAATTGGAAATATACTAATTTATTTAATAAAGTAGCATTTTATCTTCATTAAAATGAACCATGTTCTTTGGTATATTGATTAGCATTTTCAATAG[-/CAAGTTTCT]TTTAGTTTCTTTTAGTTAAACTATGGTTATTGTAGCGAAGCCATGATTAGTTTGTGACTCTGGACCTCACAAGTGTCAATAAAAAAATGAGATTTATACATAATGGAATCTGAGGATTAAAATAATCAAAATACTGAAAAAATCACATTT
zSNP30353282	zK27B3	175063			10	37.3	10	1018			AACAAATTTTATAATCTAAAGCTTAAGCAAACTAGACTATCATTATTTGGTTAAAAGAGAAAAATGCATGAACATGAAACATAAATTGGTGTCTATGACAAACTGAGCAGCTCAATGATGCTATATATACTGGAAGGAAATTCTAAATAT[T/G]GATTTGGAGGGGAATTTTTAAGAACCTATAGTTTGAGGGAAACTAGCTGTCTTCGGTTTATATAGTATTTTATTTTTAGATTATCTCCGCATAGTAAATGCTTTGTTTTTAGCATTATAGGAATAGTATTTACTAGGGGCTGCACAATAT
zSNP30353288	zK27B3	175108			10	37.3	10	1018			TTTGGTTAAAAGAGAAAAATGCATGAACATGAAACATAAATTGGTGTCTATGACAAACTGAGCAGCTCAATGATGCTATATATACTGGAAGGAAATTCTAAATATTGATTTGGAGGGGAATTTTTAAGAACCTATAGTTTGAGGGAAACT[A/T]GCTGTCTTCGGTTTATATAGTATTTTATTTTTAGATTATCTCCGCATAGTAAATGCTTTGTTTTTAGCATTATAGGAATAGTATTTACTAGGGGCTGCACAATATATTGTTGCAGCATCAATATTGCAATGTGTGCATTGACAATAGTCA
zSNP30353272	zK27B3	175038			10	37.3	10	1018			TACAGTATGTTCATTTGATTCTTGAAACAAATTTTATAATCTAAAGCTTAAGCAAACTAGACTATCATTATTTGGTTAAAAGAGAAAAATGCATGAACATGAAACATAAATTGGTGTCTATGACAAACTGAGCAGCTCAATGATGCTATA[T/C]ATACTGGAAGGAAATTCTAAATATTGATTTGGAGGGGAATTTTTAAGAACCTATAGTTTGAGGGAAACTAGCTGTCTTCGGTTTATATAGTATTTTATTTTTAGATTATCTCCGCATAGTAAATGCTTTGTTTTTAGCATTATAGGAATA
zSNP30353201	zK27B3	174030			10	37.3	10	1018			ATTAAGCAAATCAAATAAATTGCTGTTTACATGGTAGACTAATTAGAGAATTGTCTTAATCTATTAAAATCAGATTACTGGTGTCCATGTAAACATATTAGATACAGGAACAGCCACTGAAATCCATAGAAAGAACAAAAATACTATGGA[A/G]GTCAATGCTTGGTTTTTTATCATTGTTCAGTATAAGAAAGAAAATAAAGAAAAGCGGTTTGACATTTATAGTGATAATTATCGACATTTTAAGAATATATAAGAAATATCACGCAGCCACAAACCAGACTGACAAAAATACTTAATAAAA
zSNP30353262	zK27B3	174976			10	37.3	10	1018			TTGTACAGTACAGATTTTATTATGATAACTTGATCTCAGTTCTCTGTGCAATTAGCAGGATATACAGTATGTTCATTTGATTCTTGAAACAAATTTTATAATCTAAAGCTTAAGCAAACTAGACTATCATTATTTGGTTAAAAGAGAAAA[-/A]TGCATGAACATGAAACATAAATTGGTGTCTATGACAAACTGAGCAGCTCAATGATGCTATATATACTGGAAGGAAATTCTAAATATTGATTTGGAGGGGAATTTTTAAGAACCTATAGTTTGAGGGAAACTAGCTGTCTTCGGTTTATAT
zSNP30353308	zK27B3	175423			10	37.3	10	1018			GTTAGGATTATTATACTGGAGTTGATCCGCAATACAGAATGTACAGTGTTATTTTACATATTACATTGCATTTTATTATTCAACAATAGGGGCAGGACAAAATATTGATGCTGATTTATTGTGATAATTCCACCCGGGATGCATTATTGA[T/C]GTAGCCAAGTATCAAAAGATCTGAACTAATTCATCAGCCTTGCACTGCTACCCTTTACCACTACGGTGACTATTTGAGGTGGTGCTTCTCATAATATCGGATCGAACACATATTAGTTTTGCAATTCTAAAAAACATATGTGCTATTAAC
zSNP30353324	zK27B3	175553			10	37.3	10	1018			CACCCGGGATGCATTATTGATGTAGCCAAGTATCAAAAGATCTGAACTAATTCATCAGCCTTGCACTGCTACCCTTTACCACTACGGTGACTATTTGAGGTGGTGCTTCTCATAATATCGGATCGAACACATATTAGTTTTGCAATTCTA[A/C]AAAACATATGTGCTATTAACAAAATACATCTTATACATTTTGATGAAGTTTTATGCCTTTGTTTAAAAATATGATATATTGGGGATGGTTTTCTTGTGATATATCGCTGATTTTGTAATCCAGGGGTGTTCAAACTGGTCCTGGAGGGCC
zSNP30353302	zK27B3	175276			10	37.3	10	1018			TAGTATTTTATTTTTAGATTATCTCCGCATAGTAAATGCTTTGTTTTTAGCATTATAGGAATAGTATTTACTAGGGGCTGCACAATATATTGTTGCAGCATCAATATTGCAATGTGTGCATTGACAATAGTCACATCACAATGTGGAGTT[A/G]GGATTATTATACTGGAGTTGATCCGCAATACAGAATGTACAGTGTTATTTTACATATTACATTGCATTTTATTATTCAACAATAGGGGCAGGACAAAATATTGATGCTGATTTATTGTGATAATTCCACCCGGGATGCATTATTGATGTA
zSNP30353300	zK27B3	175244			10	37.3	10	1018			GTTTGAGGGAAACTAGCTGTCTTCGGTTTATATAGTATTTTATTTTTAGATTATCTCCGCATAGTAAATGCTTTGTTTTTAGCATTATAGGAATAGTATTTACTAGGGGCTGCACAATATATTGTTGCAGCATCAATATTGCAATGTGTG[A/C]ATTGACAATAGTCACATCACAATGTGGAGTTAGGATTATTATACTGGAGTTGATCCGCAATACAGAATGTACAGTGTTATTTTACATATTACATTGCATTTTATTATTCAACAATAGGGGCAGGACAAAATATTGATGCTGATTTATTGT
zSNP30353301	zK27B3	175256			10	37.3	10	1018			CTAGCTGTCTTCGGTTTATATAGTATTTTATTTTTAGATTATCTCCGCATAGTAAATGCTTTGTTTTTAGCATTATAGGAATAGTATTTACTAGGGGCTGCACAATATATTGTTGCAGCATCAATATTGCAATGTGTGCATTGACAATAG[T/C]CACATCACAATGTGGAGTTAGGATTATTATACTGGAGTTGATCCGCAATACAGAATGTACAGTGTTATTTTACATATTACATTGCATTTTATTATTCAACAATAGGGGCAGGACAAAATATTGATGCTGATTTATTGTGATAATTCCACC
zSNP30353237	zK27B3	174681			10	37.3	10	1018			GTCCCATTTGGACACTTATAGGGCATTCGATGTTCCGCCGACTGGATTAACCCTTTGAAGATTCAACCTAGCAAACCACATTCACTGAACACAAAAAAAGAGACCCTGAGCATCTATCTTTTGGTGAGTAACCACTGCTTTTTTGATATG[T/C]GCATAGACATATGTTTACCAGCTGTCCTGTATTGGCCCACATGTCCTATATATTGTGCCTAATTTATTCATCATCTTGCTTTCCCTGTTTACTTGCAGTAGTTCTTAACTGATCTAACCATAAAACATATCATACTTCCACAGATTGTAC
zSNP30353238	zK27B3	174721			10	37.3	10	1018			ACTGGATTAACCCTTTGAAGATTCAACCTAGCAAACCACATTCACTGAACACAAAAAAAGAGACCCTGAGCATCTATCTTTTGGTGAGTAACCACTGCTTTTTTGATATGCGCATAGACATATGTTTACCAGCTGTCCTGTATTGGCCCA[C/G]ATGTCCTATATATTGTGCCTAATTTATTCATCATCTTGCTTTCCCTGTTTACTTGCAGTAGTTCTTAACTGATCTAACCATAAAACATATCATACTTCCACAGATTGTACAGTACAGATTTTATTATGATAACTTGATCTCAGTTCTCTG
zSNP30353236	zK27B3	174677			10	37.3	10	1018			AATTGTCCCATTTGGACACTTATAGGGCATTCGATGTTCCGCCGACTGGATTAACCCTTTGAAGATTCAACCTAGCAAACCACATTCACTGAACACAAAAAAAGAGACCCTGAGCATCTATCTTTTGGTGAGTAACCACTGCTTTTTTGA[A/T]ATGCGCATAGACATATGTTTACCAGCTGTCCTGTATTGGCCCACATGTCCTATATATTGTGCCTAATTTATTCATCATCTTGCTTTCCCTGTTTACTTGCAGTAGTTCTTAACTGATCTAACCATAAAACATATCATACTTCCACAGATT
zSNP30353234	zK27B3	174623			10	37.3	10	1018			TGATTCCTCAAAACTATAACCACAATGACTGTATGACTGCTTTAGAAATATCTCAATTGTCCCATTTGGACACTTATAGGGCATTCGATGTTCCGCCGACTGGATTAACCCTTTGAAGATTCAACCTAGCAAACCACATTCACTGAACAC[A/T]AAAAAAGAGACCCTGAGCATCTATCTTTTGGTGAGTAACCACTGCTTTTTTGATATGCGCATAGACATATGTTTACCAGCTGTCCTGTATTGGCCCACATGTCCTATATATTGTGCCTAATTTATTCATCATCTTGCTTTCCCTGTTTAC
zSNP30353235	zK27B3	174675			10	37.3	10	1018			TCAATTGTCCCATTTGGACACTTATAGGGCATTCGATGTTCCGCCGACTGGATTAACCCTTTGAAGATTCAACCTAGCAAACCACATTCACTGAACACAAAAAAAGAGACCCTGAGCATCTATCTTTTGGTGAGTAACCACTGCTTTTTT[A/G]ATATGCGCATAGACATATGTTTACCAGCTGTCCTGTATTGGCCCACATGTCCTATATATTGTGCCTAATTTATTCATCATCTTGCTTTCCCTGTTTACTTGCAGTAGTTCTTAACTGATCTAACCATAAAACATATCATACTTCCACAGA
zSNP30353210	zK27B3	174083			10	37.3	10	1018			TCTTAATCTATTAAAATCAGATTACTGGTGTCCATGTAAACATATTAGATACAGGAACAGCCACTGAAATCCATAGAAAGAACAAAAATACTATGGAAGTCAATGCTTGGTTTTTTATCATTGTTCAGTATAAGAAAGAAAATAAAGAAA[A/T]GCGGTTTGACATTTATAGTGATAATTATCGACATTTTAAGAATATATAAGAAATATCACGCAGCCACAAACCAGACTGACAAAAATACTTAATAAAACCAGATTTTAATTAGATAGATGGATGGATGGATGGATGGATGGATGGATGGAT
zSNP30353207	zK27B3	174077			10	37.3	10	1018			GAATTGTCTTAATCTATTAAAATCAGATTACTGGTGTCCATGTAAACATATTAGATACAGGAACAGCCACTGAAATCCATAGAAAGAACAAAAATACTATGGAAGTCAATGCTTGGTTTTTTATCATTGTTCAGTATAAGAAAGAAAATA[A/C]AGAAAAGCGGTTTGACATTTATAGTGATAATTATCGACATTTTAAGAATATATAAGAAATATCACGCAGCCACAAACCAGACTGACAAAAATACTTAATAAAACCAGATTTTAATTAGATAGATGGATGGATGGATGGATGGATGGATGG
zSNP30353215	zK27B3	174142			10	37.3	10	1018			GCCACTGAAATCCATAGAAAGAACAAAAATACTATGGAAGTCAATGCTTGGTTTTTTATCATTGTTCAGTATAAGAAAGAAAATAAAGAAAAGCGGTTTGACATTTATAGTGATAATTATCGACATTTTAAGAATATATAAGAAATATCA[T/C]GCAGCCACAAACCAGACTGACAAAAATACTTAATAAAACCAGATTTTAATTAGATAGATGGATGGATGGATGGATGGATGGATGGATGGATGGATGGATGGATGGATGGATGGATGGATGGATGGATGGATGGATGGATGGATGGATGGA
zSNP30353241	zK27B3	174773			10	37.3	10	1018			AAAAAAAGAGACCCTGAGCATCTATCTTTTGGTGAGTAACCACTGCTTTTTTGATATGCGCATAGACATATGTTTACCAGCTGTCCTGTATTGGCCCACATGTCCTATATATTGTGCCTAATTTATTCATCATCTTGCTTTCCCTGTTTA[T/C]TTGCAGTAGTTCTTAACTGATCTAACCATAAAACATATCATACTTCCACAGATTGTACAGTACAGATTTTATTATGATAACTTGATCTCAGTTCTCTGTGCAATTAGCAGGATATACAGTATGTTCATTTGATTCTTGAAACAAATTTTA
zSNP30353217	zK27B3	174150			10	37.3	10	1018			AATCCATAGAAAGAACAAAAATACTATGGAAGTCAATGCTTGGTTTTTTATCATTGTTCAGTATAAGAAAGAAAATAAAGAAAAGCGGTTTGACATTTATAGTGATAATTATCGACATTTTAAGAATATATAAGAAATATCACGCAGCCA[T/C]AAACCAGACTGACAAAAATACTTAATAAAACCAGATTTTAATTAGATAGATGGATGGATGGATGGATGGATGGATGGATGGATGGATGGATGGATGGATGGATGGATGGATGGATGGATGGATGGATGGATGGATGGATGGATGGATGGA
zSNP30353558	zK27B3	182659			10	37.3	10	1018			TCAACTGATAGTTGAGTTGAACACTCATTCATTGGCAAATACAAATATTTTATTAAAAGAAAACAATGGATGCAAAGATGTGAATGGTGAAAAAAGGGGCTTTATTTCATTTTCACACGGTACTGCCTTATGGTGTGTAGAATTTTATTT[T/C]ATAATTGACATTTCAACAAGATAGAATTTTCCCTTTTGTTAATTTGCTATGTGGGTTCAAAAAGGCGTTCACAGATACACTGTTATTTTGTTTTTGTATCATGTAGTCACTTTTTTCTTACAGACTGAATGAGATGTCAACCATAATTCT
zSNP30353837	zK27B3	200767			10	37.3	10	1018			CCCAGATCTCAACCTGGATGGCTTCAGTGATGTGGTGGTTGGAGCACCATTGGAGGCCAATGGCCAAGGTGCCATTTACATCTACTATGGAGACAGAAAAAGCATCAGAACGCAGAGCTCACAGGTAGAATGCAGTCATTTTAATTTCCC[T/G]GATTAAATGACCATTATGAATAGAAAGGATGGTAAACAGATTGATAGTTTGGCATTCTAATGTTATAATTTCCTAATTTCAAATATTTAAATATATTTTAATAGTTTATTCAATATAAATTACATACAGAAATGATGATAATTATAGAAA
zSNP30353557	zK27B3	182649			10	37.3	10	1018			TTTTGCTTTTTCAACTGATAGTTGAGTTGAACACTCATTCATTGGCAAATACAAATATTTTATTAAAAGAAAACAATGGATGCAAAGATGTGAATGGTGAAAAAAGGGGCTTTATTTCATTTTCACACGGTACTGCCTTATGGTGTGTAG[A/T]ATTTTATTTTATAATTGACATTTCAACAAGATAGAATTTTCCCTTTTGTTAATTTGCTATGTGGGTTCAAAAAGGCGTTCACAGATACACTGTTATTTTGTTTTTGTATCATGTAGTCACTTTTTTCTTACAGACTGAATGAGATGTCAA
zSNP30353440	zK27B3	179508			10	37.3	10	1018			CTTAAAAAGTACATATCCTGCTTAATTTTATTCTACATCCCTAATCTTACCCATTACCTAAACCGAACTACTACCTTATTAACTATTATTAAGCAGCAAAATAGGAGTTTACTGTACTAAAGTTTATAGTGAATGGTTTGTTAGTGGCGA[T/G]ATTTGTATCTTAAGATAAAGTTTGAACAAGATCTTAATTTTTCCAAATAAAAGTCAATAATAAAGGATTTATTTTGTCAGGTTGTACAGCAAAATAGTTTGAAATTACAACTTGGACTCCTTAGTAATTTTCACAATTGTGATGAGTGTT
zSNP30353554	zK27B3	182409			10	37.3	10	1018			TTTTAGGCCACTGATTAAGCATGTGAAACCAAAACCAATATTAGCTATGTTGCTATGCAGTTATCGTTTAATTTCAGGGCTTGTTTCTTTTCAAAAATGGTAAAATTATATCGCAAGCATTCTATAAGCATATTAAATCATTGCGGTTTA[T/C]GTTTTTAGGTAATTTGTAGGCCGATTACTGGAATCAGAATTGGCATTTGGTTTTAAATAAAATGTGTTTGTTGTAATGATATTGCCATTTTTTGCTTTTTCAACTGATAGTTGAGTTGAACACTCATTCATTGGCAAATACAAATATTTT
zSNP30356413	zK27B3	28372			10	37.3	10	1018			CTATTGCAATTGCTACCTTTAAACTGCACCTTACACATGCATAAAAATCTTCGTCATATACTTGCCGTTTTGAGCAAAAATCTTTTATCTAGCACAAAATTATGTTATAAATGTTAGCATTAACATTTGTCATTTATCACGCAATGTTTT[-/T]ACAAAAAAATCACGTTACTACATTTTGTGCATTTCTAGGCAGGTTAGACCACATCTGCATGTGCTACTTCCTTGTTGCTCGTAAACACTGACAAAATAGTCTGATAGACTGCAGTGTAAAGTTCACAGAGCACACACTAAAAATATGTCA
zSNP30356414	zK27B3	28427			10	37.3	10	1018			ATATACTTGCCGTTTTGAGCAAAAATCTTTTATCTAGCACAAAATTATGTTATAAATGTTAGCATTAACATTTGTCATTTATCACGCAATGTTTTTACAAAAAAATCACGTTACTACATTTTGTGCATTTCTAGGCAGGTTAGACCACAT[-/CC]TGCATGTGCTACTTCCTTGTTGCTCGTAAACACTGACAAAATAGTCTGATAGACTGCAGTGTAAAGTTCACAGAGCACACACTAAAAATATGTCAGTGAGTTATTTAAAGTGTAACTATAGGAGCAGGTCATAAATGCTGTAGTTATGTT
zSNP30356370	zK27B3	16498			10	37.3	10	1018			TTTTATTTTTATTAATTTAAGTTGTGTTTTTGGGTTCAGTGTCTGTTCAAGCAATATTTTTATTCTTATGAGTAAGATATTTGCAAGGGGTTAATGTTAGTTGTGGAAACACTAAACTTTGCTCAATACTGGACATATTCTGCAAACTCT[-/AT]AAACTATTATGACTAAAACTGAAACTATATATATATAAAATTAGAAATGTGTTCACGAAATAAAAACTAAAACTAACAAAATCTTTAATCAAACAAACAAAACTAAAATTTACACCAAAAGTACAATAATATCAAAACAAAAACTAATTT
zSNP30355359	zK27B3	240620			10	37.3	10	1018			TAGATTATCATATTTGGCCTTCATATAACTTTACCTAGAACGGACTGAGTACCCTCTGCGTTCAGCCGATTCGAATGTCAATCCTTGATTGAATGGGCTTTATCAGTGATTATCACTTGATAAATATGGGCCAGTAGGGGCCTTCTGCAG[T/G]GTTATCATTCATTCACATGGTTAATCAGCTATAGCAGGGGTTGCCAAACTTTTCAGCCTGCGACCCCCAAAATAACAATGCCAGTGACTCGCGACCCCCAATATCCTCTGAGGTGGTTATAAATACAGAAACCTTGCATGCAATGACGCA
zSNP30356372	zK27B3	17582			10	37.3	10	1018			AGCAATAGTTGACATGTTTATACTGATTTGATGGTCAAACACAATCAGATTTGAATCAATTCTGCCAACTGATATCTGAAAAACACTGGTTGTCTCTTCTCAGTGGTGTCTTGAGCTTTCAGTTCATGAAGAAATGTTCACAACAGTCTG[-/TGGATGGA]TGGAATGCAGGCTACTTCCAATATTCCAGTGTTCCAAAGTTCTAATGTTACCACGGCAACGCAACTTTCAAATTCAAATACACTGCAGTGGTTTTGAATACAAAAAAACAGTATTGCCATAACTGGAGGAAAGTTGGTGGAAATTTAAAT
zSNP30353422	zK27B3	177938			10	37.3	10	1018			TCTTGTACCAGACAAGTGCCCGACCTGTAAATGTCATGTGGTTAATCCATCTGAATCACCCTAAAATGATGTCATGACAAGAGTGGCACACCCTTCACTATTGACTATTCTGAGTTGTAGGGCACAGACAGGAAAAAACAGGTTACTGTA[T/G]TTACTGTATACTAAAACCATAATTATGTAGTGTTATGGCTGAGTATATATACTGTATATGTACTCATGGGCCACTTTATTAAGTACTACTAGTATCAGGTTGGACCCTCTTTTGCCTTCAGAATTGCCTTAATCCTTCGTGGCAGAGATT
zSNP30353423	zK27B3	177954			10	37.3	10	1018			TGCCCGACCTGTAAATGTCATGTGGTTAATCCATCTGAATCACCCTAAAATGATGTCATGACAAGAGTGGCACACCCTTCACTATTGACTATTCTGAGTTGTAGGGCACAGACAGGAAAAAACAGGTTACTGTAGTTACTGTATACTAAA[A/C]CCATAATTATGTAGTGTTATGGCTGAGTATATATACTGTATATGTACTCATGGGCCACTTTATTAAGTACTACTAGTATCAGGTTGGACCCTCTTTTGCCTTCAGAATTGCCTTAATCCTTCGTGGCAGAGATTCAACAAGGTAATGGAA
zSNP30353420	zK27B3	177917			10	37.3	10	1018			TTTTTCCACACATAAAATGTCTCTTGTACCAGACAAGTGCCCGACCTGTAAATGTCATGTGGTTAATCCATCTGAATCACCCTAAAATGATGTCATGACAAGAGTGGCACACCCTTCACTATTGACTATTCTGAGTTGTAGGGCACAGAC[A/T]GGAAAAAACAGGTTACTGTAGTTACTGTATACTAAAACCATAATTATGTAGTGTTATGGCTGAGTATATATACTGTATATGTACTCATGGGCCACTTTATTAAGTACTACTAGTATCAGGTTGGACCCTCTTTTGCCTTCAGAATTGCCT
zSNP30353325	zK27B3	175561			10	37.3	10	1018			ATGCATTATTGATGTAGCCAAGTATCAAAAGATCTGAACTAATTCATCAGCCTTGCACTGCTACCCTTTACCACTACGGTGACTATTTGAGGTGGTGCTTCTCATAATATCGGATCGAACACATATTAGTTTTGCAATTCTAAAAAACAT[A/C]TGTGCTATTAACAAAATACATCTTATACATTTTGATGAAGTTTTATGCCTTTGTTTAAAAATATGATATATTGGGGATGGTTTTCTTGTGATATATCGCTGATTTTGTAATCCAGGGGTGTTCAAACTGGTCCTGGAGGGCCGGTGTCCT
zSNP30353418	zK27B3	177755			10	37.3	10	1018			CCAGAACACAGACTTGTTTGTGTTAAATGAAAACATCAAAACCAGAGAGGTAAGAAAGCAATAATTCAAACAATCCTTCATTAAATTCACGACCATTAAAATTAAAACTGCAACTGGTACAGTTAAAACCATCATATATTTAAAAGTGCT[A/G]TAAAGGATTATTTTTTCCACACATAAAATGTCTCTTGTACCAGACAAGTGCCCGACCTGTAAATGTCATGTGGTTAATCCATCTGAATCACCCTAAAATGATGTCATGACAAGAGTGGCACACCCTTCACTATTGACTATTCTGAGTTGT
zSNP30353438	zK27B3	179503			10	37.3	10	1018			TAGTACTTAAAAAGTACATATCCTGCTTAATTTTATTCTACATCCCTAATCTTACCCATTACCTAAACCGAACTACTACCTTATTAACTATTATTAAGCAGCAAAATAGGAGTTTACTGTACTAAAGTTTATAGTGAATGGTTTGTTAGT[A/G]GCGATATTTGTATCTTAAGATAAAGTTTGAACAAGATCTTAATTTTTCCAAATAAAAGTCAATAATAAAGGATTTATTTTGTCAGGTTGTACAGCAAAATAGTTTGAAATTACAACTTGGACTCCTTAGTAATTTTCACAATTGTGATGA
zSNP30353439	zK27B3	179506			10	37.3	10	1018			TACTTAAAAAGTACATATCCTGCTTAATTTTATTCTACATCCCTAATCTTACCCATTACCTAAACCGAACTACTACCTTATTAACTATTATTAAGCAGCAAAATAGGAGTTTACTGTACTAAAGTTTATAGTGAATGGTTTGTTAGTGGC[A/G]ATATTTGTATCTTAAGATAAAGTTTGAACAAGATCTTAATTTTTCCAAATAAAAGTCAATAATAAAGGATTTATTTTGTCAGGTTGTACAGCAAAATAGTTTGAAATTACAACTTGGACTCCTTAGTAATTTTCACAATTGTGATGAGTG
zSNP30353426	zK27B3	179090			10	37.3	10	1018			GATTGGATTATTACTAATTACAGATGAGAAGCCAGTCTTGCTCAATCCTATCACATGCTCCTCTTTAAATTAGTTTGTAAACTGCACTAGATGACACAAAAAGTTATCTAAATGAAAAGCAAAATTAGCATGCTTCTTTAAAAATCTAAT[C/G]TAATGTATGTAATGTAACTGTTAAAATATTTAAGAGTAAAGTTGATTTAAGAAAGGTGATTAGTTTTATTTTGCTCACTACTGTAGACATCAGTGTTAATATCTGAACTATAATCTGTAATTAGCCATTTTTCTCATCCTACATTTGTGA
zSNP30353424	zK27B3	177956			10	37.3	10	1018			CCCGACCTGTAAATGTCATGTGGTTAATCCATCTGAATCACCCTAAAATGATGTCATGACAAGAGTGGCACACCCTTCACTATTGACTATTCTGAGTTGTAGGGCACAGACAGGAAAAAACAGGTTACTGTAGTTACTGTATACTAAAAC[T/C]ATAATTATGTAGTGTTATGGCTGAGTATATATACTGTATATGTACTCATGGGCCACTTTATTAAGTACTACTAGTATCAGGTTGGACCCTCTTTTGCCTTCAGAATTGCCTTAATCCTTCGTGGCAGAGATTCAACAAGGTAATGGAAAA
zSNP30353425	zK27B3	177969			10	37.3	10	1018			TGTCATGTGGTTAATCCATCTGAATCACCCTAAAATGATGTCATGACAAGAGTGGCACACCCTTCACTATTGACTATTCTGAGTTGTAGGGCACAGACAGGAAAAAACAGGTTACTGTAGTTACTGTATACTAAAACCATAATTATGTAG[T/C]GTTATGGCTGAGTATATATACTGTATATGTACTCATGGGCCACTTTATTAAGTACTACTAGTATCAGGTTGGACCCTCTTTTGCCTTCAGAATTGCCTTAATCCTTCGTGGCAGAGATTCAACAAGGTAATGGAAAATTCCTCCGAGATT
zSNP30346161	zK27B3	16353			10	37.3	10	1018			AGGATTTTAGAGCTAAAAAACAACAGTGAAGTGCATTAATATATAGGAAAACATATTTTCTATAAAAAGATTCATTTTTTTCTTCATTTGCCAAAAAAAGGTAAAACATACATGTTTAACTACATTATTTTTGATATAAAGAAGTTTTTA[T/C]TTTTATTAATTTAAGTTGTGTTTTTGGGTTCAGTGTCTGTTCAAGCAATATTTTTATTCTTATGAGTAAGATATTTGCAAGGGGTTAATGTTAGTTGTGGAAACACTAAACTTTGCTCAATACTGGACATATTCTGCAAACTCTGAAACT
zSNP30346168	zK27B3	16426			10	37.3	10	1018			ATTTTTTTCTTCATTTGCCAAAAAAAGGTAAAACATACATGTTTAACTACATTATTTTTGATATAAAGAAGTTTTTATTTTTATTAATTTAAGTTGTGTTTTTGGGTTCAGTGTCTGTTCAAGCAATATTTTTATTCTTATGAGTAAGAT[A/T]TTTGCAAGGGGTTAATGTTAGTTGTGGAAACACTAAACTTTGCTCAATACTGGACATATTCTGCAAACTCTGAAACTATTATGACTAAAACTGAAACTATATATATATAAAATTAGAAATGTGTTCACGAAATAAAAACTAAAACTAACA
zSNP30346155	zK27B3	16295			10	37.3	10	1018			ATAATAATCATTTTCAGAATTAAGAATCACTAATTTTATGCAAAAACACCTGTAGATTAGGATTTTAGAGCTAAAAAACAACAGTGAAGTGCATTAATATATAGGAAAACATATTTTCTATAAAAAGATTCATTTTTTTCTTCATTTGCC[-/A]AAAAAAGGTAAAACATACATGTTTAACTACATTATTTTTGATATAAAGAAGTTTTTATTTTTATTAATTTAAGTTGTGTTTTTGGGTTCAGTGTCTGTTCAAGCAATATTTTTATTCTTATGAGTAAGATATTTGCAAGGGGTTAATGTT
zSNP30346157	zK27B3	16311			10	37.3	10	1018			GAATTAAGAATCACTAATTTTATGCAAAAACACCTGTAGATTAGGATTTTAGAGCTAAAAAACAACAGTGAAGTGCATTAATATATAGGAAAACATATTTTCTATAAAAAGATTCATTTTTTTCTTCATTTGCCAAAAAAAGGTAAAACA[T/G]ACATGTTTAACTACATTATTTTTGATATAAAGAAGTTTTTATTTTTATTAATTTAAGTTGTGTTTTTGGGTTCAGTGTCTGTTCAAGCAATATTTTTATTCTTATGAGTAAGATATTTGCAAGGGGTTAATGTTAGTTGTGGAAACACTA
zSNP30346171	zK27B3	16526			10	37.3	10	1018			TTTGGGTTCAGTGTCTGTTCAAGCAATATTTTTATTCTTATGAGTAAGATATTTGCAAGGGGTTAATGTTAGTTGTGGAAACACTAAACTTTGCTCAATACTGGACATATTCTGCAAACTCTGAAACTATTATGACTAAAACTGAAACTA[A/T]ATATATATAAAATTAGAAATGTGTTCACGAAATAAAAACTAAAACTAACAAAATCTTTAATCAAACAAACAAAACTAAAATTTACACCAAAAGTACAATAATATCAAAACAAAAACTAATTTCAAATAGCAAACCTATCACAACCTTGAT
zSNP30346228	zK27B3	17620			10	37.3	10	1018			ACACAATCAGATTTGAATCAATTCTGCCAACTGATATCTGAAAAACACTGGTTGTCTCTTCTCAGTGGTGTCTTGAGCTTTCAGTTCATGAAGAAATGTTCACAACAGTCTGCTGGAATGCAGGCTACTTCCAATATTCCAGTGTTCCAA[A/G]GTTCTAATGTTACCACGGCAACGCAACTTTCAAATTCAAATACACTGCAGTGGTTTTGAATACAAAAAAACAGTATTGCCATAACTGGAGGAAAGTTGGTGGAAATTTAAATATATTTAATATTAATGTCTAGAGATGTTAAAACACGTC
zSNP30346238	zK27B3	17762			10	37.3	10	1018			TGTTCCAAAGTTCTAATGTTACCACGGCAACGCAACTTTCAAATTCAAATACACTGCAGTGGTTTTGAATACAAAAAAACAGTATTGCCATAACTGGAGGAAAGTTGGTGGAAATTTAAATATATTTAATATTAATGTCTAGAGATGTTA[A/G]AACACGTCTTAGACCAGGGGTCTCAAGCTGCCGGGGGCCATTTACGGCCCGTCCTCCTCCTCGCAACTGACTATCACTATCAGAGCAGTCGCGTCTAGCAACTTGTGGTGTTGATCCGCCACCTAGTCGACATTTAAAATACTGCATTCA
zSNP30346172	zK27B3	16546			10	37.3	10	1018			AAGCAATATTTTTATTCTTATGAGTAAGATATTTGCAAGGGGTTAATGTTAGTTGTGGAAACACTAAACTTTGCTCAATACTGGACATATTCTGCAAACTCTGAAACTATTATGACTAAAACTGAAACTATATATATATAAAATTAGAAA[T/C]GTGTTCACGAAATAAAAACTAAAACTAACAAAATCTTTAATCAAACAAACAAAACTAAAATTTACACCAAAAGTACAATAATATCAAAACAAAAACTAATTTCAAATAGCAAACCTATCACAACCTTGATGAAAATTCAACTCCATCTTA
zSNP30346224	zK27B3	17611			10	37.3	10	1018			GATGGTCAAACACAATCAGATTTGAATCAATTCTGCCAACTGATATCTGAAAAACACTGGTTGTCTCTTCTCAGTGGTGTCTTGAGCTTTCAGTTCATGAAGAAATGTTCACAACAGTCTGCTGGAATGCAGGCTACTTCCAATATTCCA[A/G]TGTTCCAAAGTTCTAATGTTACCACGGCAACGCAACTTTCAAATTCAAATACACTGCAGTGGTTTTGAATACAAAAAAACAGTATTGCCATAACTGGAGGAAAGTTGGTGGAAATTTAAATATATTTAATATTAATGTCTAGAGATGTTA
zSNP30346102	zK27B3	15997			10	37.3	10	1018			TGTTTGAGAAAGTCTTACAATAGGCGAGTGTAGAAAATGTAATAACAGTTGTAGTTGTAGCTTTTTTAATGAGAAGTCTATGGAATAAAAAGAAATGTTTAACCATTCACTGTTTTTGTAATAATTTTCAAGTGTGACAGTGAAAATCAA[T/C]GATATTTTAGTGGACAAAAAGTAAAACCAAGAAAAAAACTATTGGCCAAAAAACTAATTTTTTGTTAAAGTGAAATAAAGTAATAGAAACTAACATCATGAACTGAAATCTACAGGGTGTAACCGAAATAAAATAATAAAAAGCAAAATA
zSNP30346104	zK27B3	16010			10	37.3	10	1018			CTTACAATAGGCGAGTGTAGAAAATGTAATAACAGTTGTAGTTGTAGCTTTTTTAATGAGAAGTCTATGGAATAAAAAGAAATGTTTAACCATTCACTGTTTTTGTAATAATTTTCAAGTGTGACAGTGAAAATCAACGATATTTTAGTG[A/G]ACAAAAAGTAAAACCAAGAAAAAAACTATTGGCCAAAAAACTAATTTTTTGTTAAAGTGAAATAAAGTAATAGAAACTAACATCATGAACTGAAATCTACAGGGTGTAACCGAAATAAAATAATAAAAAGCAAAATAATAATCATTTTCA
zSNP30346044	zK27B3	15461			10	37.3	10	1018			AATTTTCTGCACAAATCGTCAATCGACAGCTGCTGATGACTGGTTTTGATTTTTTTCACTGGAACTGAATGGTCCACGTCTGCAGTGTCCTGTTGAAGAAACAGACATAATCAGAATTCTAAATGAAAATTTGCATTAAATTATTTGCAT[A/G]TGGTTGGTTGACAAATATGTTTTTAAAAAAGTTTATTTTTAACAATGTTTTTGAAGAAGAATTTAAATTTATTAATGTAGTTTGAAGTCTGGTGTTTGAACAAATATAAGGAATCACTAACTTTATTTATCCCACAGTTTTTTTTAATGG
zSNP30346071	zK27B3	15596			10	37.3	10	1018			TTAAATTATTTGCATGTGGTTGGTTGACAAATATGTTTTTAAAAAAGTTTATTTTTAACAATGTTTTTGAAGAAGAATTTAAATTTATTAATGTAGTTTGAAGTCTGGTGTTTGAACAAATATAAGGAATCACTAACTTTATTTATCCCA[T/C]AGTTTTTTTTAATGGAGCAGCACAGTAGTTAAGTGGTTTGCATAGTTGCCTCAGAGCAAGAAGGTTGCTGGTTTCAGTACCGGACCCTGGATGTTTTTCTTTGTGGAGTTTTGCATGTTTTCTCAATGTTTACTTGGGCTTCCTCCATGT
zSNP30346115	zK27B3	16115			10	37.3	10	1018			TAATAATTTTCAAGTGTGACAGTGAAAATCAACGATATTTTAGTGGACAAAAAGTAAAACCAAGAAAAAAACTATTGGCCAAAAAACTAATTTTTTGTTAAAGTGAAATAAAGTAATAGAAACTAACATCATGAACTGAAATCTACAGGG[T/G]GTAACCGAAATAAAATAATAAAAAGCAAAATAATAATCATTTTCAGAATTAAGAATCACTAATTTTATGCAAAAACACCTGTAGATTAGGATTTTAGAGCTAAAAAACAACAGTGAAGTGCATTAATATATAGGAAAACATATTTTCTAT
zSNP30346148	zK27B3	16249			10	37.3	10	1018			ACTGAAATCTACAGGGTGTAACCGAAATAAAATAATAAAAAGCAAAATAATAATCATTTTCAGAATTAAGAATCACTAATTTTATGCAAAAACACCTGTAGATTAGGATTTTAGAGCTAAAAAACAACAGTGAAGTGCATTAATATATAG[C/G]AAAACATATTTTCTATAAAAAGATTCATTTTTTTCTTCATTTGCCAAAAAAAGGTAAAACATACATGTTTAACTACATTATTTTTGATATAAAGAAGTTTTTATTTTTATTAATTTAAGTTGTGTTTTTGGGTTCAGTGTCTGTTCAAGC
zSNP30346152	zK27B3	16269			10	37.3	10	1018			ACCGAAATAAAATAATAAAAAGCAAAATAATAATCATTTTCAGAATTAAGAATCACTAATTTTATGCAAAAACACCTGTAGATTAGGATTTTAGAGCTAAAAAACAACAGTGAAGTGCATTAATATATAGGAAAACATATTTTCTATAAA[A/C]AGATTCATTTTTTTCTTCATTTGCCAAAAAAAGGTAAAACATACATGTTTAACTACATTATTTTTGATATAAAGAAGTTTTTATTTTTATTAATTTAAGTTGTGTTTTTGGGTTCAGTGTCTGTTCAAGCAATATTTTTATTCTTATGAG
zSNP30346120	zK27B3	16138			10	37.3	10	1018			GAAAATCAACGATATTTTAGTGGACAAAAAGTAAAACCAAGAAAAAAACTATTGGCCAAAAAACTAATTTTTTGTTAAAGTGAAATAAAGTAATAGAAACTAACATCATGAACTGAAATCTACAGGGTGTAACCGAAATAAAATAATAAA[A/T]AGCAAAATAATAATCATTTTCAGAATTAAGAATCACTAATTTTATGCAAAAACACCTGTAGATTAGGATTTTAGAGCTAAAAAACAACAGTGAAGTGCATTAATATATAGGAAAACATATTTTCTATAAAAAGATTCATTTTTTTCTTCA
zSNP30346141	zK27B3	16230			10	37.3	10	1018			ATAGAAACTAACATCATGAACTGAAATCTACAGGGTGTAACCGAAATAAAATAATAAAAAGCAAAATAATAATCATTTTCAGAATTAAGAATCACTAATTTTATGCAAAAACACCTGTAGATTAGGATTTTAGAGCTAAAAAACAACAGT[C/G]AAGTGCATTAATATATAGGAAAACATATTTTCTATAAAAAGATTCATTTTTTTCTTCATTTGCCAAAAAAAGGTAAAACATACATGTTTAACTACATTATTTTTGATATAAAGAAGTTTTTATTTTTATTAATTTAAGTTGTGTTTTTGG
zSNP30346239	zK27B3	17774			10	37.3	10	1018			CTAATGTTACCACGGCAACGCAACTTTCAAATTCAAATACACTGCAGTGGTTTTGAATACAAAAAAACAGTATTGCCATAACTGGAGGAAAGTTGGTGGAAATTTAAATATATTTAATATTAATGTCTAGAGATGTTAAAACACGTCTTA[A/G]ACCAGGGGTCTCAAGCTGCCGGGGGCCATTTACGGCCCGTCCTCCTCCTCGCAACTGACTATCACTATCAGAGCAGTCGCGTCTAGCAACTTGTGGTGTTGATCCGCCACCTAGTCGACATTTAAAATACTGCATTCAGATTAGTTTTAC
zSNP30346343	zK27B3	20814			10	37.3	10	1018			AAATCATTTACTGTTCCTTAAAGAAAAAAATAAGCTTGTTTTTTATACGTTTTCTAAGACGGCTTTCTTTTCTTTTTTTTCAAAATTTTTACAACACAACTACAATTTAAATTCACAAATACAATCATATGTGAAGATGTAAATGCACAA[A/T]ATTTCTTTTTCTCTTCTTTTTTTTCTGAAATAAAGCATTAGTTTTTCCGTCGTAGTATTTTCTTTTTAACAAATATTTTAAATAATTTGCTAACATTGTACTGCAAAATTACATAATTCTTAACAAAATGCAAGCTTTTGATAATATATT
zSNP30346345	zK27B3	20849			10	37.3	10	1018			TTGTTTTTTATACGTTTTCTAAGACGGCTTTCTTTTCTTTTTTTTCAAAATTTTTACAACACAACTACAATTTAAATTCACAAATACAATCATATGTGAAGATGTAAATGCACAATATTTCTTTTTCTCTTCTTTTTTTTCTGAAATAAA[A/G]CATTAGTTTTTCCGTCGTAGTATTTTCTTTTTAACAAATATTTTAAATAATTTGCTAACATTGTACTGCAAAATTACATAATTCTTAACAAAATGCAAGCTTTTGATAATATATTGTGTTTTGACAATTAAAAAAACATACTGTGCTAAA
zSNP30346340	zK27B3	20800			10	37.3	10	1018			TATGAACAGTTATGAAATCATTTACTGTTCCTTAAAGAAAAAAATAAGCTTGTTTTTTATACGTTTTCTAAGACGGCTTTCTTTTCTTTTTTTTCAAAATTTTTACAACACAACTACAATTTAAATTCACAAATACAATCATATGTGAAG[A/T]TGTAAATGCACAATATTTCTTTTTCTCTTCTTTTTTTTCTGAAATAAAGCATTAGTTTTTCCGTCGTAGTATTTTCTTTTTAACAAATATTTTAAATAATTTGCTAACATTGTACTGCAAAATTACATAATTCTTAACAAAATGCAAGCT
zSNP30346342	zK27B3	20809			10	37.3	10	1018			TTATGAAATCATTTACTGTTCCTTAAAGAAAAAAATAAGCTTGTTTTTTATACGTTTTCTAAGACGGCTTTCTTTTCTTTTTTTTCAAAATTTTTACAACACAACTACAATTTAAATTCACAAATACAATCATATGTGAAGATGTAAATG[T/C]ACAATATTTCTTTTTCTCTTCTTTTTTTTCTGAAATAAAGCATTAGTTTTTCCGTCGTAGTATTTTCTTTTTAACAAATATTTTAAATAATTTGCTAACATTGTACTGCAAAATTACATAATTCTTAACAAAATGCAAGCTTTTGATAAT
zSNP30346346	zK27B3	20866			10	37.3	10	1018			TCTAAGACGGCTTTCTTTTCTTTTTTTTCAAAATTTTTACAACACAACTACAATTTAAATTCACAAATACAATCATATGTGAAGATGTAAATGCACAATATTTCTTTTTCTCTTCTTTTTTTTCTGAAATAAAGCATTAGTTTTTCCGTC[C/G]TAGTATTTTCTTTTTAACAAATATTTTAAATAATTTGCTAACATTGTACTGCAAAATTACATAATTCTTAACAAAATGCAAGCTTTTGATAATATATTGTGTTTTGACAATTAAAAAAACATACTGTGCTAAATAATTTTTGATAGTTTT
zSNP30349995	zK27B3	96154			10	37.3	10	1018			TCATCCGTTTGTATGTGTTGTCCTCAAAGTCCTCGATGGTTGGGTTTATCTCTTCATCCGTTTGTATGTGTTGTCCTCAAAGTCCTCGATGGTTGGGTTTATCTCTTCATCCGTTTGTATGTGTTGTCCTCAAAGTCCTCGATGGTTGGG[A/T]TTATCTCTTCATCCGTTTGTATGTGTTGTCCTCAAAGTCCTCGATGGTTGGCATCATCTCTTCACAGGTCTTGGATCTCATCAAGCGGAGCATTGTGTCTATTTTACTAACACTTTTAAATGACGTTTTTTCTCAATTGTATGCCAAAAT
zSNP30349996	zK27B3	96156			10	37.3	10	1018			ATCCGTTTGTATGTGTTGTCCTCAAAGTCCTCGATGGTTGGGTTTATCTCTTCATCCGTTTGTATGTGTTGTCCTCAAAGTCCTCGATGGTTGGGTTTATCTCTTCATCCGTTTGTATGTGTTGTCCTCAAAGTCCTCGATGGTTGGGTT[T/C]ATCTCTTCATCCGTTTGTATGTGTTGTCCTCAAAGTCCTCGATGGTTGGCATCATCTCTTCACAGGTCTTGGATCTCATCAAGCGGAGCATTGTGTCTATTTTACTAACACTTTTAAATGACGTTTTTTCTCAATTGTATGCCAAAATGG
zSNP30349989	zK27B3	96103			10	37.3	10	1018			ATCTGTTTGTATGTGTTGTCCTCAAAGTCCTCGATGGTTGGGTTTATCTCTTCATCCGTTTGTATGTGTTGTCCTCAAAGTCCTCGATGGTTGGGTTTATCTCTTCATCCGTTTGTATGTGTTGTCCTCAAAGTCCTCGATGGTTGGGTT[T/C]ATCTCTTCATCCGTTTGTATGTGTTGTCCTCAAAGTCCTCGATGGTTGGGTTTATCTCTTCATCCGTTTGTATGTGTTGTCCTCAAAGTCCTCGATGGTTGGCATCATCTCTTCACAGGTCTTGGATCTCATCAAGCGGAGCATTGTGTC
zSNP30349994	zK27B3	96153			10	37.3	10	1018			TTCATCCGTTTGTATGTGTTGTCCTCAAAGTCCTCGATGGTTGGGTTTATCTCTTCATCCGTTTGTATGTGTTGTCCTCAAAGTCCTCGATGGTTGGGTTTATCTCTTCATCCGTTTGTATGTGTTGTCCTCAAAGTCCTCGATGGTTGG[C/G]TTTATCTCTTCATCCGTTTGTATGTGTTGTCCTCAAAGTCCTCGATGGTTGGCATCATCTCTTCACAGGTCTTGGATCTCATCAAGCGGAGCATTGTGTCTATTTTACTAACACTTTTAAATGACGTTTTTTCTCAATTGTATGCCAAAA
zSNP30346260	zK27B3	19098			10	37.3	10	1018			ATATAGTGCTTTTACAATGTTGATTGTGTCAAAGCAGCTTAACATAGAAGCTATGCTAAATTGAAACTGTGTCTGGCTATTTTTATAAGTTCAGTTTATAGTTCAGTTCAATGTGCTTTAATTTTGACTGCTGCAACACTAGATAAAATC[T/C]ATTTATGAATTTATCCTTCAGTGCAGTATAGCAACATTTCACTAGTATTTACACTATTCACTACATTTAGTCATTTAGCAGACGCTTTTATCCAAAGCGACTTACAAATGAGGACAAGGAAGCAATTTACACAACTATAAGCATGCATAA
zSNP30346262	zK27B3	19132			10	37.3	10	1018			CAGCTTAACATAGAAGCTATGCTAAATTGAAACTGTGTCTGGCTATTTTTATAAGTTCAGTTTATAGTTCAGTTCAATGTGCTTTAATTTTGACTGCTGCAACACTAGATAAAATCTATTTATGAATTTATCCTTCAGTGCAGTATAGCA[A/G]CATTTCACTAGTATTTACACTATTCACTACATTTAGTCATTTAGCAGACGCTTTTATCCAAAGCGACTTACAAATGAGGACAAGGAAGCAATTTACACAACTATAAGCATGCATAAAAAAACCAATATTAGTGTTGGTAAAAACATGCAC
zSNP30346240	zK27B3	17776			10	37.3	10	1018			AATGTTACCACGGCAACGCAACTTTCAAATTCAAATACACTGCAGTGGTTTTGAATACAAAAAAACAGTATTGCCATAACTGGAGGAAAGTTGGTGGAAATTTAAATATATTTAATATTAATGTCTAGAGATGTTAAAACACGTCTTAGA[A/C]CAGGGGTCTCAAGCTGCCGGGGGCCATTTACGGCCCGTCCTCCTCCTCGCAACTGACTATCACTATCAGAGCAGTCGCGTCTAGCAACTTGTGGTGTTGATCCGCCACCTAGTCGACATTTAAAATACTGCATTCAGATTAGTTTTACTT
zSNP30346256	zK27B3	18946			10	37.3	10	1018			TATATATATATATATATATATATATATATATATATATATATATATATTACGTATTGCAGTTATTTAAGCTGTATTATGTAAATGTGTACAAAAAGAAAAAAGTTTGGATACGCATTGTGTTTGTGCTGAAGTTCATTCAGTTTAATTAAT[A/C]TATATAGTGCTTTTACAATGTTGATTGTGTCAAAGCAGCTTAACATAGAAGCTATGCTAAATTGAAACTGTGTCTGGCTATTTTTATAAGTTCAGTTTATAGTTCAGTTCAATGTGCTTTAATTTTGACTGCTGCAACACTAGATAAAAT
zSNP30346327	zK27B3	20726			10	37.3	10	1018			AGAAAGTTTTATTTATTTACTTACGTTTTTGGTGGTTTACTGCAATAACTAATAAATGTTAGCCTATTCAACGCTATGAACAGTTATGAAATCATTTACTGTTCCTTAAAGAAAAAAATAAGCTTGTTTTTTATACGTTTTCTAAGACGG[T/C]TTTCTTTTCTTTTTTTTCAAAATTTTTACAACACAACTACAATTTAAATTCACAAATACAATCATATGTGAAGATGTAAATGCACAATATTTCTTTTTCTCTTCTTTTTTTTCTGAAATAAAGCATTAGTTTTTCCGTCGTAGTATTTTC
zSNP30346338	zK27B3	20789			10	37.3	10	1018			CTATTCAACGCTATGAACAGTTATGAAATCATTTACTGTTCCTTAAAGAAAAAAATAAGCTTGTTTTTTATACGTTTTCTAAGACGGCTTTCTTTTCTTTTTTTTCAAAATTTTTACAACACAACTACAATTTAAATTCACAAATACAAT[C/G]ATATGTGAAGATGTAAATGCACAATATTTCTTTTTCTCTTCTTTTTTTTCTGAAATAAAGCATTAGTTTTTCCGTCGTAGTATTTTCTTTTTAACAAATATTTTAAATAATTTGCTAACATTGTACTGCAAAATTACATAATTCTTAACA
zSNP30346339	zK27B3	20795			10	37.3	10	1018			AACGCTATGAACAGTTATGAAATCATTTACTGTTCCTTAAAGAAAAAAATAAGCTTGTTTTTTATACGTTTTCTAAGACGGCTTTCTTTTCTTTTTTTTCAAAATTTTTACAACACAACTACAATTTAAATTCACAAATACAATCATATG[A/T]GAAGATGTAAATGCACAATATTTCTTTTTCTCTTCTTTTTTTTCTGAAATAAAGCATTAGTTTTTCCGTCGTAGTATTTTCTTTTTAACAAATATTTTAAATAATTTGCTAACATTGTACTGCAAAATTACATAATTCTTAACAAAATGC
zSNP30346329	zK27B3	20731			10	37.3	10	1018			GTTTTATTTATTTACTTACGTTTTTGGTGGTTTACTGCAATAACTAATAAATGTTAGCCTATTCAACGCTATGAACAGTTATGAAATCATTTACTGTTCCTTAAAGAAAAAAATAAGCTTGTTTTTTATACGTTTTCTAAGACGGCTTTC[A/T]TTTCTTTTTTTTCAAAATTTTTACAACACAACTACAATTTAAATTCACAAATACAATCATATGTGAAGATGTAAATGCACAATATTTCTTTTTCTCTTCTTTTTTTTCTGAAATAAAGCATTAGTTTTTCCGTCGTAGTATTTTCTTTTT
zSNP30346337	zK27B3	20766			10	37.3	10	1018			TGCAATAACTAATAAATGTTAGCCTATTCAACGCTATGAACAGTTATGAAATCATTTACTGTTCCTTAAAGAAAAAAATAAGCTTGTTTTTTATACGTTTTCTAAGACGGCTTTCTTTTCTTTTTTTTCAAAATTTTTACAACACAACTA[T/C]AATTTAAATTCACAAATACAATCATATGTGAAGATGTAAATGCACAATATTTCTTTTTCTCTTCTTTTTTTTCTGAAATAAAGCATTAGTTTTTCCGTCGTAGTATTTTCTTTTTAACAAATATTTTAAATAATTTGCTAACATTGTACT
zSNP30345457	zK27B3	1627			10	37.3	10	1018			AGCTCATGTTCCCCCTCGCTGGAGCTCAGCTCTGCTCAAATGGCTCTGCAGCGAGCACAGTCTCAAAAAACTTTGAACAAACTGTGAAGATCCTGAATTGGGATACTTTTCAAAATAAAAACCTTATTCAGATTTGAAAATGTAAACTCC[T/C]TTAGAAAAACAAAAATAATCTACATGTATGTCAGGCATGTTGATAACTCACCACTTAACAACTCAACCCAGCTCTGGACTGTCTCTGGAGGTTGAGTTTCTTTAACATGTTTCAGTGCCTCATCCAGCAGCATGTCTCCTGTTGGGGCAT
zSNP30349657	zK27B3	93398			10	37.3	10	1018			CTTCAACTCAGTACTGGGAAACACAGATACAATCTCGCAGTTACACACACACATTTATACACTACGGCAAATTTAGTTAAATCTGTTTACCTATATTGCATGTCTTCTGACTATGGGGGAAACCAAACACTCGGAAGAAACACATGACAA[T/C]ATGAGGAGAACATGCAAACTCCACACAGAAATACCAACTGGTCCCGGCTGTGAGGCAACAGTGGTAACCACTGAGCCACTATGCTGCCATGAGTGAAACATTAGTACCTCAATATCCATATTTTGACAAGGAAATAAATATATACTAGGA
zSNP30349660	zK27B3	93431			10	37.3	10	1018			CTCGCAGTTACACACACACATTTATACACTACGGCAAATTTAGTTAAATCTGTTTACCTATATTGCATGTCTTCTGACTATGGGGGAAACCAAACACTCGGAAGAAACACATGACAATATGAGGAGAACATGCAAACTCCACACAGAAAT[A/G]CCAACTGGTCCCGGCTGTGAGGCAACAGTGGTAACCACTGAGCCACTATGCTGCCATGAGTGAAACATTAGTACCTCAATATCCATATTTTGACAAGGAAATAAATATATACTAGGAAAAAACACATTCATCGGAATATTGTTTAATGAT
zSNP30349491	zK27B3	88468			10	37.3	10	1018			ACTCCCTTCCAGCGGGACAGCAGAACAGACTAACTGTTTCCAGAGCCGCATTCACACATGTGACAGACTGTGATTTTAGCCATTGGGGATGTTTCACTTATGCTCAAGCTGCAGATACAGACAGACTAACCTCTTTGCTTCTGGAAGGAG[C/G]ACAGCTCTGGTGATTTGACCAAATTTGCAGTAGTTGCTAAAATACCTATTTGTTGTGTTAAATAAGTGCTATACATAAAAAACTATATAAAATTTACATAAATTTTAAAATATATAGATAAATAATAACACTGTAAAAATAATAATAAAA
zSNP30349655	zK27B3	93392			10	37.3	10	1018			AAACCGCTTCAACTCAGTACTGGGAAACACAGATACAATCTCGCAGTTACACACACACATTTATACACTACGGCAAATTTAGTTAAATCTGTTTACCTATATTGCATGTCTTCTGACTATGGGGGAAACCAAACACTCGGAAGAAACACA[T/C]GACAATATGAGGAGAACATGCAAACTCCACACAGAAATACCAACTGGTCCCGGCTGTGAGGCAACAGTGGTAACCACTGAGCCACTATGCTGCCATGAGTGAAACATTAGTACCTCAATATCCATATTTTGACAAGGAAATAAATATATA
zSNP30349664	zK27B3	93509			10	37.3	10	1018			TATGGGGGAAACCAAACACTCGGAAGAAACACATGACAATATGAGGAGAACATGCAAACTCCACACAGAAATACCAACTGGTCCCGGCTGTGAGGCAACAGTGGTAACCACTGAGCCACTATGCTGCCATGAGTGAAACATTAGTACCTC[A/C]ATATCCATATTTTGACAAGGAAATAAATATATACTAGGAAAAAACACATTCATCGGAATATTGTTTAATGATTGTTACAAGAAAAAAGAGAGAAAAAACTTTGAGTGTTATATAAATAATAATTGTTAAATAACTGGGCAAAAAGATTGT
zSNP30349667	zK27B3	93563			10	37.3	10	1018			CAAACTCCACACAGAAATACCAACTGGTCCCGGCTGTGAGGCAACAGTGGTAACCACTGAGCCACTATGCTGCCATGAGTGAAACATTAGTACCTCAATATCCATATTTTGACAAGGAAATAAATATATACTAGGAAAAAACACATTCAT[T/C]GGAATATTGTTTAATGATTGTTACAAGAAAAAAGAGAGAAAAAACTTTGAGTGTTATATAAATAATAATTGTTAAATAACTGGGCAAAAAGATTGTATTCCTTTTTAAAAGCTTTTTTTTATTATTAATTTAAATTAAGTTTTAATGAAT
zSNP30349668	zK27B3	93644			10	37.3	10	1018			AAACATTAGTACCTCAATATCCATATTTTGACAAGGAAATAAATATATACTAGGAAAAAACACATTCATCGGAATATTGTTTAATGATTGTTACAAGAAAAAAGAGAGAAAAAACTTTGAGTGTTATATAAATAATAATTGTTAAATAAC[A/T]GGGCAAAAAGATTGTATTCCTTTTTAAAAGCTTTTTTTTATTATTAATTTAAATTAAGTTTTAATGAATCAATGTAACTACCGCACCACAACCTCACCTAACTACCACTGATACTGCAGGTTATCAGGCCACCTACATTGAAAAAAAAGA
zSNP30349665	zK27B3	93527			10	37.3	10	1018			CTCGGAAGAAACACATGACAATATGAGGAGAACATGCAAACTCCACACAGAAATACCAACTGGTCCCGGCTGTGAGGCAACAGTGGTAACCACTGAGCCACTATGCTGCCATGAGTGAAACATTAGTACCTCAATATCCATATTTTGACA[A/T]GGAAATAAATATATACTAGGAAAAAACACATTCATCGGAATATTGTTTAATGATTGTTACAAGAAAAAAGAGAGAAAAAACTTTGAGTGTTATATAAATAATAATTGTTAAATAACTGGGCAAAAAGATTGTATTCCTTTTTAAAAGCTT
zSNP30349666	zK27B3	93560			10	37.3	10	1018			ATGCAAACTCCACACAGAAATACCAACTGGTCCCGGCTGTGAGGCAACAGTGGTAACCACTGAGCCACTATGCTGCCATGAGTGAAACATTAGTACCTCAATATCCATATTTTGACAAGGAAATAAATATATACTAGGAAAAAACACATT[T/C]ATCGGAATATTGTTTAATGATTGTTACAAGAAAAAAGAGAGAAAAAACTTTGAGTGTTATATAAATAATAATTGTTAAATAACTGGGCAAAAAGATTGTATTCCTTTTTAAAAGCTTTTTTTTATTATTAATTTAAATTAAGTTTTAATG
zSNP30349294	zK27B3	84892			10	37.3	10	1018			GCTGTATTTGAGAGCAGGACAGCTGCAAGAGAAAGTGAACAATGTTCGTCTTCATGAGCCTGTTTTTATCTGTCATGTGAATGAACTTTAAAGGGTATTTGTGAGGAAAGGGCAAGAAAGCTTCTAAAATGATTGCATTATCTACACTTT[A/T]GCACAAGAGCAAATAACATCTTGCTTCCAGAGACAGAAAAGCACATTTTTAAGCCAATTTCTAAAGCTGATGTGCTGCACAACAACCAGAGCTCTTATTTTATCAAGTCTCAGAGAAACACCAGACACAAACTTTCCCTTGCCATATAGA
zSNP30349296	zK27B3	84909			10	37.3	10	1018			GACAGCTGCAAGAGAAAGTGAACAATGTTCGTCTTCATGAGCCTGTTTTTATCTGTCATGTGAATGAACTTTAAAGGGTATTTGTGAGGAAAGGGCAAGAAAGCTTCTAAAATGATTGCATTATCTACACTTTAGCACAAGAGCAAATAA[T/C]ATCTTGCTTCCAGAGACAGAAAAGCACATTTTTAAGCCAATTTCTAAAGCTGATGTGCTGCACAACAACCAGAGCTCTTATTTTATCAAGTCTCAGAGAAACACCAGACACAAACTTTCCCTTGCCATATAGATTTCTGCTACCTGTGGA
zSNP30349276	zK27B3	84650			10	37.3	10	1018			TGTCTATTTCCAGAACAATTTCATTAGGCAGATCAAAATCAAACTAAATAAATCAAACTGTTTAAAATGTAGGTAACTCAATATTAATGCACTGTTTATTGAACTATATAAAGAGACTGAAGCCAGCTACTTTTTTCCCCGGTTATACTT[A/T]TGGCCACATACACCCCTCCTTTAAATATTGTGACAATGTTTTCATATATTTGTAATTGTAAATAAAATACTGCTAAAACAAAACGTAGAGGGCTGTATTTGAGAGCAGGACAGCTGCAAGAGAAAGTGAACAATGTTCGTCTTCATGAGC
zSNP30349285	zK27B3	84734			10	37.3	10	1018			TAATGCACTGTTTATTGAACTATATAAAGAGACTGAAGCCAGCTACTTTTTTCCCCGGTTATACTTTTGGCCACATACACCCCTCCTTTAAATATTGTGACAATGTTTTCATATATTTGTAATTGTAAATAAAATACTGCTAAAACAAAA[T/C]GTAGAGGGCTGTATTTGAGAGCAGGACAGCTGCAAGAGAAAGTGAACAATGTTCGTCTTCATGAGCCTGTTTTTATCTGTCATGTGAATGAACTTTAAAGGGTATTTGTGAGGAAAGGGCAAGAAAGCTTCTAAAATGATTGCATTATCT
zSNP30349380	zK27B3	87425			10	37.3	10	1018			GTGAGAATGTAATATGTATTCTACTTTGTCCTGTGCTGGTCCGTTGTTGATTGTCTGATTTAATTTGCCTGTTGTTTAATGTCCTTGGATGTCTTGTCTACAACGGTCGATGGATGTCATCAAATCCCTGTGTGCCATGCTATAAACCTA[T/G]TCGAGTTAAATCTAGTCAAGTATTTAATGCCATTTCCCCCTCATTGGGAGTGTTTGAGTTTTGCTTAGCCTTTTTCATAATAAATCCTTAATTTCCTGCACTTGGGTTCTCACCTCATCTCCTTGCACCCCATACTGTCACAGTGAGAGA
zSNP30349416	zK27B3	87818			10	37.3	10	1018			GAAGAGAAAAGCCATCATGACCACGTAAGTCTACCATGATCTTACGTTGCTTATTTTGTGTTTTATTTTACCTGGTTTCTGGAATCGTCCTTCACCAGACTCAAACCCTATTCTGCTTTGTCTCCCAAGTCTAAAAACATTCACGGTGAG[T/C]TACAGAGCAAAACCAGTCACTCCAGAAAAGCTGTCCATATGGAGATAAACAATCAGTGGTACTACATCACATGTTTCATTTTACACACAAAATCTAGCCATTTGAACATGCCAACCCATTTTTCTCAGTTCTCAAAAATGTATCTCTGGA
zSNP30349433	zK27B3	87936			10	37.3	10	1018			TGTCTCCCAAGTCTAAAAACATTCACGGTGAGTTACAGAGCAAAACCAGTCACTCCAGAAAAGCTGTCCATATGGAGATAAACAATCAGTGGTACTACATCACATGTTTCATTTTACACACAAAATCTAGCCATTTGAACATGCCAACCC[A/T]TTTTTCTCAGTTCTCAAAAATGTATCTCTGGACACATTTTCCCACTGAGCTTGTTTTGTTCATACAGCACCTTTAAACTACAGTCCACTTTCTACCAGTACATAAAACACTGCAACTTCTTTTTTCCACCATCCCATCATAATGTTTAGC
zSNP30349392	zK27B3	87644			10	37.3	10	1018			CCTTTTTCATAATAAATCCTTAATTTCCTGCACTTGGGTTCTCACCTCATCTCCTTGCACCCCATACTGTCACAGTGAGAGAAGCTGGTCGCCTTGTCATGCATAATGTAACAGCCTGATATTGACCTACCCTCTTCCCTAAACCCAACC[A/G]ATAGTGTTTCTAAAAGCAAACTAGAAGAGAAAAGCCATCATGACCACGTAAGTCTACCATGATCTTACGTTGCTTATTTTGTGTTTTATTTTACCTGGTTTCTGGAATCGTCCTTCACCAGACTCAAACCCTATTCTGCTTTGTCTCCCA
zSNP30349415	zK27B3	87812			10	37.3	10	1018			AAACTAGAAGAGAAAAGCCATCATGACCACGTAAGTCTACCATGATCTTACGTTGCTTATTTTGTGTTTTATTTTACCTGGTTTCTGGAATCGTCCTTCACCAGACTCAAACCCTATTCTGCTTTGTCTCCCAAGTCTAAAAACATTCAC[A/G]GTGAGTTACAGAGCAAAACCAGTCACTCCAGAAAAGCTGTCCATATGGAGATAAACAATCAGTGGTACTACATCACATGTTTCATTTTACACACAAAATCTAGCCATTTGAACATGCCAACCCATTTTTCTCAGTTCTCAAAAATGTATC
zSNP30349693	zK27B3	94065			10	37.3	10	1018			CTCACTTTTGTGCAGCACCACATGGTGCACAGGCTGCCTTTTGATGATTTCTCAGACTATTTCATGTTTTTTAGAGACTGTCACTATTTTATGATTGATTTAATGACTTATTGGTCTTGTTACATGCACCGAATGACCTCTTACAAATTG[T/C]ATATTCAGAAGAAAAGCCCACTGGTTATTTCTATAAGCTTTTTTTTTTTTTTTTAAATATACAGTTAAAGACAGTATTGTTAGCCCCCCTTTGAATGTTTTTCTCTTTTTTAATTATTTCCCAAATGATGTTTAACAGAGCAAGGAAATT
zSNP30349734	zK27B3	95215			10	37.3	10	1018			TAGCATATACTGTAGGTGGTGTCCATGTGTTCAATGAGGTGTATTTGTGTATGTGTTGTCCTCAAAATCCTCAATGGTTGGCATCATATCTTCATCTCTTCGTATGTGTTGTCCTCAAAATCCTCAATGGTTGGCATCATATCTTCATCT[C/G]TTCGTATGTGTTGTCCTCAAAATCCTCAATGGTTGGCATCATATCTTCATCTCTTCATATGTGTTGTCCTCAAAATCCTCAATGGTTGGGATTATCTCTTCATCAGTTTGTATGTGTTGTCCTCAAAGTCCTCGAGGGTTGGCATCATAT
zSNP30349735	zK27B3	95218			10	37.3	10	1018			CATATACTGTAGGTGGTGTCCATGTGTTCAATGAGGTGTATTTGTGTATGTGTTGTCCTCAAAATCCTCAATGGTTGGCATCATATCTTCATCTCTTCGTATGTGTTGTCCTCAAAATCCTCAATGGTTGGCATCATATCTTCATCTCTT[T/C]GTATGTGTTGTCCTCAAAATCCTCAATGGTTGGCATCATATCTTCATCTCTTCATATGTGTTGTCCTCAAAATCCTCAATGGTTGGGATTATCTCTTCATCAGTTTGTATGTGTTGTCCTCAAAGTCCTCGAGGGTTGGCATCATATCTT
zSNP30349731	zK27B3	95204			10	37.3	10	1018			CTGCTGTAATTTAGCATATACTGTAGGTGGTGTCCATGTGTTCAATGAGGTGTATTTGTGTATGTGTTGTCCTCAAAATCCTCAATGGTTGGCATCATATCTTCATCTCTTCGTATGTGTTGTCCTCAAAATCCTCAATGGTTGGCATCA[T/C]ATCTTCATCTCTTCGTATGTGTTGTCCTCAAAATCCTCAATGGTTGGCATCATATCTTCATCTCTTCATATGTGTTGTCCTCAAAATCCTCAATGGTTGGGATTATCTCTTCATCAGTTTGTATGTGTTGTCCTCAAAGTCCTCGAGGGT
zSNP30349733	zK27B3	95214			10	37.3	10	1018			TTAGCATATACTGTAGGTGGTGTCCATGTGTTCAATGAGGTGTATTTGTGTATGTGTTGTCCTCAAAATCCTCAATGGTTGGCATCATATCTTCATCTCTTCGTATGTGTTGTCCTCAAAATCCTCAATGGTTGGCATCATATCTTCATC[T/C]CTTCGTATGTGTTGTCCTCAAAATCCTCAATGGTTGGCATCATATCTTCATCTCTTCATATGTGTTGTCCTCAAAATCCTCAATGGTTGGGATTATCTCTTCATCAGTTTGTATGTGTTGTCCTCAAAGTCCTCGAGGGTTGGCATCATA
zSNP30349980	zK27B3	96062			10	37.3	10	1018			GTGTTGTCCTCAAAGTCCTCGATGGTTGGGTTTATCTCTTCATCTGTTTGTATGTGTTGTCCTCAAAGTCCTCGATGGTTGGGTTTATCTCTTCATCCGTTTGTATGTGTTGTCCTCAAAGTCCTCGATGGTTGGGTTTATCTCTTCATC[T/C]GTTTGTATGTGTTGTCCTCAAAGTCCTCGATGGTTGGGTTTATCTCTTCATCCGTTTGTATGTGTTGTCCTCAAAGTCCTCGATGGTTGGGTTTATCTCTTCATCCGTTTGTATGTGTTGTCCTCAAAGTCCTCGATGGTTGGCATCATC
zSNP30345389	zK27B3	551			10	37.3	10	1018			CTCTGTGGTAAGGACACCCTTCTCCACCAAGTTCTTAGCCAAGCGCTCGCGCACGTTTCGTAACTGGTAGTGCAGCTTCAACGGATTCCAAGTTTCACCTGCAAAATAACAGTTATTTTAAAATGAAAATGAAGTCAACATGTAAAAAAC[T/C]AAACCAAAATATAAAATAAACCAGTCATGTTCTTCTAGATCAGGGGTGCCCAAACTCTGTCCTGGAGGTAGTCCTGTGTAGTTCAGCTTCAATTTGCCTCAACACAGCTGCCAAGAAGTTTTTAGTATCTCAGACAGAGCTTGATTAGCT
zSNP30345391	zK27B3	555			10	37.3	10	1018			GTGGTAAGGACACCCTTCTCCACCAAGTTCTTAGCCAAGCGCTCGCGCACGTTTCGTAACTGGTAGTGCAGCTTCAACGGATTCCAAGTTTCACCTGCAAAATAACAGTTATTTTAAAATGAAAATGAAGTCAACATGTAAAAAACCAAA[T/C]CAAAATATAAAATAAACCAGTCATGTTCTTCTAGATCAGGGGTGCCCAAACTCTGTCCTGGAGGTAGTCCTGTGTAGTTCAGCTTCAATTTGCCTCAACACAGCTGCCAAGAAGTTTTTAGTATCTCAGACAGAGCTTGATTAGCTGGTT
zSNP30349987	zK27B3	96100			10	37.3	10	1018			TTCATCTGTTTGTATGTGTTGTCCTCAAAGTCCTCGATGGTTGGGTTTATCTCTTCATCCGTTTGTATGTGTTGTCCTCAAAGTCCTCGATGGTTGGGTTTATCTCTTCATCCGTTTGTATGTGTTGTCCTCAAAGTCCTCGATGGTTGG[C/G]TTTATCTCTTCATCCGTTTGTATGTGTTGTCCTCAAAGTCCTCGATGGTTGGGTTTATCTCTTCATCCGTTTGTATGTGTTGTCCTCAAAGTCCTCGATGGTTGGCATCATCTCTTCACAGGTCTTGGATCTCATCAAGCGGAGCATTGT
zSNP30349988	zK27B3	96101			10	37.3	10	1018			TCATCTGTTTGTATGTGTTGTCCTCAAAGTCCTCGATGGTTGGGTTTATCTCTTCATCCGTTTGTATGTGTTGTCCTCAAAGTCCTCGATGGTTGGGTTTATCTCTTCATCCGTTTGTATGTGTTGTCCTCAAAGTCCTCGATGGTTGGG[A/T]TTATCTCTTCATCCGTTTGTATGTGTTGTCCTCAAAGTCCTCGATGGTTGGGTTTATCTCTTCATCCGTTTGTATGTGTTGTCCTCAAAGTCCTCGATGGTTGGCATCATCTCTTCACAGGTCTTGGATCTCATCAAGCGGAGCATTGTG
zSNP30349712	zK27B3	95137			10	37.3	10	1018			TAGTTACTAATAACTTTATCTAATTAACTAGTAACAGTTAAAGATATAAAATATAAACATAGTAACCCTGCTGTAATTTAGCATATACTGTAGGTGGTGTCCATGTGTTCAATGAGGTGTATTTGTGTATGTGTTGTCCTCAAAATCCTC[A/G]ATGGTTGGCATCATATCTTCATCTCTTCGTATGTGTTGTCCTCAAAATCCTCAATGGTTGGCATCATATCTTCATCTCTTCGTATGTGTTGTCCTCAAAATCCTCAATGGTTGGCATCATATCTTCATCTCTTCATATGTGTTGTCCTCA
zSNP30349716	zK27B3	95149			10	37.3	10	1018			ACTTTATCTAATTAACTAGTAACAGTTAAAGATATAAAATATAAACATAGTAACCCTGCTGTAATTTAGCATATACTGTAGGTGGTGTCCATGTGTTCAATGAGGTGTATTTGTGTATGTGTTGTCCTCAAAATCCTCAATGGTTGGCAT[T/C]ATATCTTCATCTCTTCGTATGTGTTGTCCTCAAAATCCTCAATGGTTGGCATCATATCTTCATCTCTTCGTATGTGTTGTCCTCAAAATCCTCAATGGTTGGCATCATATCTTCATCTCTTCATATGTGTTGTCCTCAAAATCCTCAATG
zSNP30349694	zK27B3	94066			10	37.3	10	1018			TCACTTTTGTGCAGCACCACATGGTGCACAGGCTGCCTTTTGATGATTTCTCAGACTATTTCATGTTTTTTAGAGACTGTCACTATTTTATGATTGATTTAATGACTTATTGGTCTTGTTACATGCACCGAATGACCTCTTACAAATTGT[A/G]TATTCAGAAGAAAAGCCCACTGGTTATTTCTATAAGCTTTTTTTTTTTTTTTTAAATATACAGTTAAAGACAGTATTGTTAGCCCCCCTTTGAATGTTTTTCTCTTTTTTAATTATTTCCCAAATGATGTTTAACAGAGCAAGGAAATTT
zSNP30349710	zK27B3	95131			10	37.3	10	1018			CTTTATTAGTTACTAATAACTTTATCTAATTAACTAGTAACAGTTAAAGATATAAAATATAAACATAGTAACCCTGCTGTAATTTAGCATATACTGTAGGTGGTGTCCATGTGTTCAATGAGGTGTATTTGTGTATGTGTTGTCCTCAAA[A/G]TCCTCAATGGTTGGCATCATATCTTCATCTCTTCGTATGTGTTGTCCTCAAAATCCTCAATGGTTGGCATCATATCTTCATCTCTTCGTATGTGTTGTCCTCAAAATCCTCAATGGTTGGCATCATATCTTCATCTCTTCATATGTGTTG
zSNP30349717	zK27B3	95151			10	37.3	10	1018			TTTATCTAATTAACTAGTAACAGTTAAAGATATAAAATATAAACATAGTAACCCTGCTGTAATTTAGCATATACTGTAGGTGGTGTCCATGTGTTCAATGAGGTGTATTTGTGTATGTGTTGTCCTCAAAATCCTCAATGGTTGGCATCA[T/C]ATCTTCATCTCTTCGTATGTGTTGTCCTCAAAATCCTCAATGGTTGGCATCATATCTTCATCTCTTCGTATGTGTTGTCCTCAAAATCCTCAATGGTTGGCATCATATCTTCATCTCTTCATATGTGTTGTCCTCAAAATCCTCAATGGT
zSNP30349727	zK27B3	95192			10	37.3	10	1018			AACATAGTAACCCTGCTGTAATTTAGCATATACTGTAGGTGGTGTCCATGTGTTCAATGAGGTGTATTTGTGTATGTGTTGTCCTCAAAATCCTCAATGGTTGGCATCATATCTTCATCTCTTCGTATGTGTTGTCCTCAAAATCCTCAA[T/G]GGTTGGCATCATATCTTCATCTCTTCGTATGTGTTGTCCTCAAAATCCTCAATGGTTGGCATCATATCTTCATCTCTTCATATGTGTTGTCCTCAAAATCCTCAATGGTTGGGATTATCTCTTCATCAGTTTGTATGTGTTGTCCTCAAA
zSNP30349730	zK27B3	95202			10	37.3	10	1018			CCCTGCTGTAATTTAGCATATACTGTAGGTGGTGTCCATGTGTTCAATGAGGTGTATTTGTGTATGTGTTGTCCTCAAAATCCTCAATGGTTGGCATCATATCTTCATCTCTTCGTATGTGTTGTCCTCAAAATCCTCAATGGTTGGCAT[T/C]ATATCTTCATCTCTTCGTATGTGTTGTCCTCAAAATCCTCAATGGTTGGCATCATATCTTCATCTCTTCATATGTGTTGTCCTCAAAATCCTCAATGGTTGGGATTATCTCTTCATCAGTTTGTATGTGTTGTCCTCAAAGTCCTCGAGG
zSNP30349723	zK27B3	95184			10	37.3	10	1018			AAAATATAAACATAGTAACCCTGCTGTAATTTAGCATATACTGTAGGTGGTGTCCATGTGTTCAATGAGGTGTATTTGTGTATGTGTTGTCCTCAAAATCCTCAATGGTTGGCATCATATCTTCATCTCTTCGTATGTGTTGTCCTCAAA[A/G]TCCTCAATGGTTGGCATCATATCTTCATCTCTTCGTATGTGTTGTCCTCAAAATCCTCAATGGTTGGCATCATATCTTCATCTCTTCATATGTGTTGTCCTCAAAATCCTCAATGGTTGGGATTATCTCTTCATCAGTTTGTATGTGTTG
zSNP30349726	zK27B3	95190			10	37.3	10	1018			TAAACATAGTAACCCTGCTGTAATTTAGCATATACTGTAGGTGGTGTCCATGTGTTCAATGAGGTGTATTTGTGTATGTGTTGTCCTCAAAATCCTCAATGGTTGGCATCATATCTTCATCTCTTCGTATGTGTTGTCCTCAAAATCCTC[A/G]ATGGTTGGCATCATATCTTCATCTCTTCGTATGTGTTGTCCTCAAAATCCTCAATGGTTGGCATCATATCTTCATCTCTTCATATGTGTTGTCCTCAAAATCCTCAATGGTTGGGATTATCTCTTCATCAGTTTGTATGTGTTGTCCTCA
zSNP30350053	zK27B3	96890			10	37.3	10	1018			TTCAATATAAGCTTGGAGCTCACTTTAAAGAGCTTGTAGATATTGAAAATGTGTTTCTTGTCTCATCTCCATGGATATCACCACAAACACTTGGGCGGGATGGTAATACTTTAATGATGTATCTGTGATGTCATTGTGAAATGTCGTCCA[T/G]ACACATCCAGTCTGAATGGTCACTTTGAAAGCTTGAAATATGCAGTGCATTTGTTTTTAGTGCTGTCAGCACATTGCCTTGTTTGCGTTTTCACACTTTGCCCCTACACATTATTTAAAGGATGTCCTGTCTTAAATGAATGCATGTGCA
zSNP30350027	zK27B3	96588			10	37.3	10	1018			TCAGCCAGGAAAGAAGGAGCACGACAAGCAGAGTTTGTGCAGCGGGACACATTTACTTGATTATCTTGAGATCTGCTTTGTCATGAAAGAGCTCGTGTGAGCCAGACGAGTCCTCCATCCAGGCGTCGTTCCTCACAATCACGTAGCTTC[T/C]CTTCTGCCAAACGGCCTGATTTAAAAGTCTTAGCACAGATAAATCCAACACATCGTCAGCGCTGGATGACTTTATCTTTAACAGCTTTATACAATGAATCACATTTTGGCAGTATCATGTGACACATTATCAAACCTGCTTTGACCTTGT
zSNP30350015	zK27B3	96309			10	37.3	10	1018			CTCTTCATCCGTTTGTATGTGTTGTCCTCAAAGTCCTCGATGGTTGGCATCATCTCTTCACAGGTCTTGGATCTCATCAAGCGGAGCATTGTGTCTATTTTACTAACACTTTTAAATGACGTTTTTTCTCAATTGTATGCCAAAATGGGA[A/C]GTCTCAAATTTGTTCCACACACCACTCATATTTAAATAGTTTTATTCCCTCTTGTGCTCTGTTAATACGGAAGTGTATCCCATGCTATGTTCATGTCAGTACACCAGACTAAAACGCAGTCAGATAAATCAGCCAGGAAAGAAGGAGCAC
zSNP30350060	zK27B3	96925			10	37.3	10	1018			GTAGATATTGAAAATGTGTTTCTTGTCTCATCTCCATGGATATCACCACAAACACTTGGGCGGGATGGTAATACTTTAATGATGTATCTGTGATGTCATTGTGAAATGTCGTCCATACACATCCAGTCTGAATGGTCACTTTGAAAGCTT[A/G]AAATATGCAGTGCATTTGTTTTTAGTGCTGTCAGCACATTGCCTTGTTTGCGTTTTCACACTTTGCCCCTACACATTATTTAAAGGATGTCCTGTCTTAAATGAATGCATGTGCAAACCGTGCAGACTTTTAGCAGGTGCTCAAGTGGGA
zSNP30350059	zK27B3	96924			10	37.3	10	1018			TGTAGATATTGAAAATGTGTTTCTTGTCTCATCTCCATGGATATCACCACAAACACTTGGGCGGGATGGTAATACTTTAATGATGTATCTGTGATGTCATTGTGAAATGTCGTCCATACACATCCAGTCTGAATGGTCACTTTGAAAGCT[T/C]GAAATATGCAGTGCATTTGTTTTTAGTGCTGTCAGCACATTGCCTTGTTTGCGTTTTCACACTTTGCCCCTACACATTATTTAAAGGATGTCCTGTCTTAAATGAATGCATGTGCAAACCGTGCAGACTTTTAGCAGGTGCTCAAGTGGG
zSNP30350056	zK27B3	96894			10	37.3	10	1018			ATATAAGCTTGGAGCTCACTTTAAAGAGCTTGTAGATATTGAAAATGTGTTTCTTGTCTCATCTCCATGGATATCACCACAAACACTTGGGCGGGATGGTAATACTTTAATGATGTATCTGTGATGTCATTGTGAAATGTCGTCCATACA[A/C]ATCCAGTCTGAATGGTCACTTTGAAAGCTTGAAATATGCAGTGCATTTGTTTTTAGTGCTGTCAGCACATTGCCTTGTTTGCGTTTTCACACTTTGCCCCTACACATTATTTAAAGGATGTCCTGTCTTAAATGAATGCATGTGCAAACC
zSNP30350174	zK27B3	102084			10	37.3	10	1018			TTTGCTAGATTCATTCTATAATTTTTTGCATTGTTTTTAGGGTTACAATCTGTCCAGGGACCATGAATGAAAAATAGCCTATTAATGTAGACTATTCATGAAAAATGCTAATTAATGTACACTGTCCCATGCCAAATAAGAAACAAAAAT[A/G]AAAAATAAAACGATAACATAATGAACTATGAAGGAGAACACTTAATAAGTAACCTAATAATAACAAAATAATTATTCAATAATTAAAATGGATGTAAAGTTTTTAATTAATCAAGGTTTTGATTTTAGGTCATATCGCCCAGCCCTAGAA
zSNP30350004	zK27B3	96209			10	37.3	10	1018			ATCCGTTTGTATGTGTTGTCCTCAAAGTCCTCGATGGTTGGGTTTATCTCTTCATCCGTTTGTATGTGTTGTCCTCAAAGTCCTCGATGGTTGGGTTTATCTCTTCATCCGTTTGTATGTGTTGTCCTCAAAGTCCTCGATGGTTGGCAT[T/C]ATCTCTTCACAGGTCTTGGATCTCATCAAGCGGAGCATTGTGTCTATTTTACTAACACTTTTAAATGACGTTTTTTCTCAATTGTATGCCAAAATGGGACGTCTCAAATTTGTTCCACACACCACTCATATTTAAATAGTTTTATTCCCT
zSNP30350003	zK27B3	96207			10	37.3	10	1018			TCATCCGTTTGTATGTGTTGTCCTCAAAGTCCTCGATGGTTGGGTTTATCTCTTCATCCGTTTGTATGTGTTGTCCTCAAAGTCCTCGATGGTTGGGTTTATCTCTTCATCCGTTTGTATGTGTTGTCCTCAAAGTCCTCGATGGTTGGC[A/T]TCATCTCTTCACAGGTCTTGGATCTCATCAAGCGGAGCATTGTGTCTATTTTACTAACACTTTTAAATGACGTTTTTTCTCAATTGTATGCCAAAATGGGACGTCTCAAATTTGTTCCACACACCACTCATATTTAAATAGTTTTATTCC
zSNP30350246	zK27B3	102406			10	37.3	10	1018			TAAATGATGCTCTAGTGGAGCCGTGATCCATGAGTCTGGGCATCTTCCTCATTTGTGATCAATGCAAAGGGCCTCTTTGGCTGGTGGCCATCCGAATCTCCTAATTGAGCAAATATTTTCTCTAGCAAACTGTAACGAGTCCAAATCAAT[T/C]AAGTGTATTGAGAGAATGGACGAAACAGACCCATTTACCATTAGCAGGAATCCAGCAGAAATGACTTGAGTGTGGGGATGTTTTTAAGGCTTCTCTTTCCATGTTTTCCCAAGGTTTTAGAGTTATGTGTGTTTGCGAAAGTGATGTGTG
zSNP30350178	zK27B3	102116			10	37.3	10	1018			GTTTTTAGGGTTACAATCTGTCCAGGGACCATGAATGAAAAATAGCCTATTAATGTAGACTATTCATGAAAAATGCTAATTAATGTACACTGTCCCATGCCAAATAAGAAACAAAAATGAAAAATAAAACGATAACATAATGAACTATGA[A/G]GGAGAACACTTAATAAGTAACCTAATAATAACAAAATAATTATTCAATAATTAAAATGGATGTAAAGTTTTTAATTAATCAAGGTTTTGATTTTAGGTCATATCGCCCAGCCCTAGAAACCCTGTATACATCTTTACTATAAATGATGCT
zSNP30350013	zK27B3	96284			10	37.3	10	1018			CAAAGTCCTCGATGGTTGGGTTTATCTCTTCATCCGTTTGTATGTGTTGTCCTCAAAGTCCTCGATGGTTGGCATCATCTCTTCACAGGTCTTGGATCTCATCAAGCGGAGCATTGTGTCTATTTTACTAACACTTTTAAATGACGTTTT[T/C]TCTCAATTGTATGCCAAAATGGGACGTCTCAAATTTGTTCCACACACCACTCATATTTAAATAGTTTTATTCCCTCTTGTGCTCTGTTAATACGGAAGTGTATCCCATGCTATGTTCATGTCAGTACACCAGACTAAAACGCAGTCAGAT
zSNP30350006	zK27B3	96241			10	37.3	10	1018			GATGGTTGGGTTTATCTCTTCATCCGTTTGTATGTGTTGTCCTCAAAGTCCTCGATGGTTGGGTTTATCTCTTCATCCGTTTGTATGTGTTGTCCTCAAAGTCCTCGATGGTTGGCATCATCTCTTCACAGGTCTTGGATCTCATCAAGC[A/G]GAGCATTGTGTCTATTTTACTAACACTTTTAAATGACGTTTTTTCTCAATTGTATGCCAAAATGGGACGTCTCAAATTTGTTCCACACACCACTCATATTTAAATAGTTTTATTCCCTCTTGTGCTCTGTTAATACGGAAGTGTATCCCA
zSNP30350162	zK27B3	101871			10	37.3	10	1018			AAATGCGATTATAAAAAATTAAAATGAATACATTTTTACCATTAGAAGCTGGTTATGTTTACAAACTGTTGCTACACAACTGTGTTTAAACCCCTTTTAAAGTGATTATTGCATAATACAGTAGGTCCCCTTTAATAGTTGGCATTTTTA[T/C]AGTACTTACATCCACAACTACTACAGTACTAAATAACTATGTCCATTTTAGTGCTACTTAATTTTGCTAGATTCATTCTATAATTTTTTGCATTGTTTTTAGGGTTACAATCTGTCCAGGGACCATGAATGAAAAATAGCCTATTAATGT
zSNP30350070	zK27B3	97059			10	37.3	10	1018			GTCACTTTGAAAGCTTGAAATATGCAGTGCATTTGTTTTTAGTGCTGTCAGCACATTGCCTTGTTTGCGTTTTCACACTTTGCCCCTACACATTATTTAAAGGATGTCCTGTCTTAAATGAATGCATGTGCAAACCGTGCAGACTTTTAG[A/C]AGGTGCTCAAGTGGGACTTACAGGAAATCTGGACCCTAAAATGAAATTTGAAGTTAGAGATCTGCGCAGGACTAAATTTTGAATCCCGCTCCCGCCCGAACCCGCCAGGTTTAGCCCGAACCCGACCGCTCCCGCTTATTGACCTTATTC
zSNP30350072	zK27B3	97069			10	37.3	10	1018			AAGCTTGAAATATGCAGTGCATTTGTTTTTAGTGCTGTCAGCACATTGCCTTGTTTGCGTTTTCACACTTTGCCCCTACACATTATTTAAAGGATGTCCTGTCTTAAATGAATGCATGTGCAAACCGTGCAGACTTTTAGCAGGTGCTCA[A/T]GTGGGACTTACAGGAAATCTGGACCCTAAAATGAAATTTGAAGTTAGAGATCTGCGCAGGACTAAATTTTGAATCCCGCTCCCGCCCGAACCCGCCAGGTTTAGCCCGAACCCGACCGCTCCCGCTTATTGACCTTATTCTTAAATGCGG
zSNP30350168	zK27B3	102040			10	37.3	10	1018			TACTACAGTACTAAATAACTATGTCCATTTTAGTGCTACTTAATTTTGCTAGATTCATTCTATAATTTTTTGCATTGTTTTTAGGGTTACAATCTGTCCAGGGACCATGAATGAAAAATAGCCTATTAATGTAGACTATTCATGAAAAAT[T/G]CTAATTAATGTACACTGTCCCATGCCAAATAAGAAACAAAAATGAAAAATAAAACGATAACATAATGAACTATGAAGGAGAACACTTAATAAGTAACCTAATAATAACAAAATAATTATTCAATAATTAAAATGGATGTAAAGTTTTTAA
zSNP30350166	zK27B3	101998			10	37.3	10	1018			CCCTTTAATAGTTGGCATTTTTACAGTACTTACATCCACAACTACTACAGTACTAAATAACTATGTCCATTTTAGTGCTACTTAATTTTGCTAGATTCATTCTATAATTTTTTGCATTGTTTTTAGGGTTACAATCTGTCCAGGGACCAT[A/G]AATGAAAAATAGCCTATTAATGTAGACTATTCATGAAAAATGCTAATTAATGTACACTGTCCCATGCCAAATAAGAAACAAAAATGAAAAATAAAACGATAACATAATGAACTATGAAGGAGAACACTTAATAAGTAACCTAATAATAAC
zSNP30350165	zK27B3	101995			10	37.3	10	1018			GTCCCCTTTAATAGTTGGCATTTTTACAGTACTTACATCCACAACTACTACAGTACTAAATAACTATGTCCATTTTAGTGCTACTTAATTTTGCTAGATTCATTCTATAATTTTTTGCATTGTTTTTAGGGTTACAATCTGTCCAGGGAC[A/C]ATGAATGAAAAATAGCCTATTAATGTAGACTATTCATGAAAAATGCTAATTAATGTACACTGTCCCATGCCAAATAAGAAACAAAAATGAAAAATAAAACGATAACATAATGAACTATGAAGGAGAACACTTAATAAGTAACCTAATAAT
zSNP30350074	zK27B3	97106			10	37.3	10	1018			TCAGCACATTGCCTTGTTTGCGTTTTCACACTTTGCCCCTACACATTATTTAAAGGATGTCCTGTCTTAAATGAATGCATGTGCAAACCGTGCAGACTTTTAGCAGGTGCTCAAGTGGGACTTACAGGAAATCTGGACCCTAAAATGAAA[T/C]TTGAAGTTAGAGATCTGCGCAGGACTAAATTTTGAATCCCGCTCCCGCCCGAACCCGCCAGGTTTAGCCCGAACCCGACCGCTCCCGCTTATTGACCTTATTCTTAAATGCGGAAGTGCGCCTGTTTTGGCGATTGTCTTAGAACTTCCG
zSNP30350066	zK27B3	97052			10	37.3	10	1018			CTGAATGGTCACTTTGAAAGCTTGAAATATGCAGTGCATTTGTTTTTAGTGCTGTCAGCACATTGCCTTGTTTGCGTTTTCACACTTTGCCCCTACACATTATTTAAAGGATGTCCTGTCTTAAATGAATGCATGTGCAAACCGTGCAGA[C/G]TTTTAGCAGGTGCTCAAGTGGGACTTACAGGAAATCTGGACCCTAAAATGAAATTTGAAGTTAGAGATCTGCGCAGGACTAAATTTTGAATCCCGCTCCCGCCCGAACCCGCCAGGTTTAGCCCGAACCCGACCGCTCCCGCTTATTGAC
zSNP30350065	zK27B3	96996			10	37.3	10	1018			TACTTTAATGATGTATCTGTGATGTCATTGTGAAATGTCGTCCATACACATCCAGTCTGAATGGTCACTTTGAAAGCTTGAAATATGCAGTGCATTTGTTTTTAGTGCTGTCAGCACATTGCCTTGTTTGCGTTTTCACACTTTGCCCCT[A/G]CACATTATTTAAAGGATGTCCTGTCTTAAATGAATGCATGTGCAAACCGTGCAGACTTTTAGCAGGTGCTCAAGTGGGACTTACAGGAAATCTGGACCCTAAAATGAAATTTGAAGTTAGAGATCTGCGCAGGACTAAATTTTGAATCCC
zSNP30350063	zK27B3	96985			10	37.3	10	1018			CGGGATGGTAATACTTTAATGATGTATCTGTGATGTCATTGTGAAATGTCGTCCATACACATCCAGTCTGAATGGTCACTTTGAAAGCTTGAAATATGCAGTGCATTTGTTTTTAGTGCTGTCAGCACATTGCCTTGTTTGCGTTTTCAC[A/G]CTTTGCCCCTACACATTATTTAAAGGATGTCCTGTCTTAAATGAATGCATGTGCAAACCGTGCAGACTTTTAGCAGGTGCTCAAGTGGGACTTACAGGAAATCTGGACCCTAAAATGAAATTTGAAGTTAGAGATCTGCGCAGGACTAAA
zSNP30350109	zK27B3	98533			10	37.3	10	1018			TAAACAACATCTCTGAATGTAATACAGAGATTTTGGCTTTTACAGAGTTATAGCTTAGCAAAGCCTGCAAAGTTTGGGGACTACAGAAAATACATCTGGGTTAGTGTCATAAACTCTTTAGGTTACGCACATACACCCTGCACAACAAAT[A/G]GGCATGGCCATGGGCGCTGTAATGCTGCAGAGAAAGCTAAAATGCCGTCTAAATGCTGCTATTTCTTGTTTTGTTTTGTATTTGGACTTACAAAGGACACAACACAAAGAGAGAAGTGCTTACAATTTAATTTAATAATGTTCCACAGAA
zSNP30350108	zK27B3	98524			10	37.3	10	1018			GTGTGAACATAAACAACATCTCTGAATGTAATACAGAGATTTTGGCTTTTACAGAGTTATAGCTTAGCAAAGCCTGCAAAGTTTGGGGACTACAGAAAATACATCTGGGTTAGTGTCATAAACTCTTTAGGTTACGCACATACACCCTGC[A/G]CAACAAATAGGCATGGCCATGGGCGCTGTAATGCTGCAGAGAAAGCTAAAATGCCGTCTAAATGCTGCTATTTCTTGTTTTGTTTTGTATTTGGACTTACAAAGGACACAACACAAAGAGAGAAGTGCTTACAATTTAATTTAATAATGT
zSNP30350106	zK27B3	98510			10	37.3	10	1018			TGTGTAATGTTGCTGTGTGAACATAAACAACATCTCTGAATGTAATACAGAGATTTTGGCTTTTACAGAGTTATAGCTTAGCAAAGCCTGCAAAGTTTGGGGACTACAGAAAATACATCTGGGTTAGTGTCATAAACTCTTTAGGTTACG[C/G]ACATACACCCTGCACAACAAATAGGCATGGCCATGGGCGCTGTAATGCTGCAGAGAAAGCTAAAATGCCGTCTAAATGCTGCTATTTCTTGTTTTGTTTTGTATTTGGACTTACAAAGGACACAACACAAAGAGAGAAGTGCTTACAATT
zSNP30350322	zK27B3	105928			10	37.3	10	1018			GGTTTTCAGCTTTCTTCAAAATATCTTCTTTTGTGTTTTGACACAAGTAAAGGGTGAGTAAATAATGACAAAAATTTTTATTTTTGGGTGAACTACCCCTTTAATCTCTATTAATCTTCTACAAAACACATTGGTTGTGTCCAGATTGCG[C/G]AGGAAATTCAGTCTGCTTATCTAAACCTAAAATCACAGTTCCTCAGGCCAAGAACGACCCATGGTCCAACATGTCCTTCGTCTTCATCTTGTTTTTACAAAGTAGACTGGTCATAGAGTGGTGTGTGTATAAATAGTCTTCAGTCTGGTC
zSNP30350327	zK27B3	106031			10	37.3	10	1018			ATCTCTATTAATCTTCTACAAAACACATTGGTTGTGTCCAGATTGCGGAGGAAATTCAGTCTGCTTATCTAAACCTAAAATCACAGTTCCTCAGGCCAAGAACGACCCATGGTCCAACATGTCCTTCGTCTTCATCTTGTTTTTACAAAG[T/C]AGACTGGTCATAGAGTGGTGTGTGTATAAATAGTCTTCAGTCTGGTCTTTCAGACAGTCATACAAATCCTCCTCAAACTCGACGGAAAACTAGGTTTGGATGTTTGGCTGGAAATTGTAATTACTATTGAGTGGGCATTCGCATGAGGTT
zSNP30350318	zK27B3	105856			10	37.3	10	1018			AAATATTATGTTTATTGTTTTTTTTTTTTTTTTGCCATATCACCCAGCCCTATATGGAAGTCAACAGTTACAGGTTTTCAGCTTTCTTCAAAATATCTTCTTTTGTGTTTTGACACAAGTAAAGGGTGAGTAAATAATGACAAAAATTTT[A/T]ATTTTTGGGTGAACTACCCCTTTAATCTCTATTAATCTTCTACAAAACACATTGGTTGTGTCCAGATTGCGGAGGAAATTCAGTCTGCTTATCTAAACCTAAAATCACAGTTCCTCAGGCCAAGAACGACCCATGGTCCAACATGTCCTT
zSNP30350316	zK27B3	105854			10	37.3	10	1018			AAAAATATTATGTTTATTGTTTTTTTTTTTTTTTTGCCATATCACCCAGCCCTATATGGAAGTCAACAGTTACAGGTTTTCAGCTTTCTTCAAAATATCTTCTTTTGTGTTTTGACACAAGTAAAGGGTGAGTAAATAATGACAAAAATT[A/T]TTATTTTTGGGTGAACTACCCCTTTAATCTCTATTAATCTTCTACAAAACACATTGGTTGTGTCCAGATTGCGGAGGAAATTCAGTCTGCTTATCTAAACCTAAAATCACAGTTCCTCAGGCCAAGAACGACCCATGGTCCAACATGTCC
zSNP30350317	zK27B3	105855			10	37.3	10	1018			AAAATATTATGTTTATTGTTTTTTTTTTTTTTTTGCCATATCACCCAGCCCTATATGGAAGTCAACAGTTACAGGTTTTCAGCTTTCTTCAAAATATCTTCTTTTGTGTTTTGACACAAGTAAAGGGTGAGTAAATAATGACAAAAATTT[A/T]TATTTTTGGGTGAACTACCCCTTTAATCTCTATTAATCTTCTACAAAACACATTGGTTGTGTCCAGATTGCGGAGGAAATTCAGTCTGCTTATCTAAACCTAAAATCACAGTTCCTCAGGCCAAGAACGACCCATGGTCCAACATGTCCT
zSNP30350332	zK27B3	106088			10	37.3	10	1018			AGTCTGCTTATCTAAACCTAAAATCACAGTTCCTCAGGCCAAGAACGACCCATGGTCCAACATGTCCTTCGTCTTCATCTTGTTTTTACAAAGTAGACTGGTCATAGAGTGGTGTGTGTATAAATAGTCTTCAGTCTGGTCTTTCAGACA[A/G]TCATACAAATCCTCCTCAAACTCGACGGAAAACTAGGTTTGGATGTTTGGCTGGAAATTGTAATTACTATTGAGTGGGCATTCGCATGAGGTTTCCTCCATTCACAGTGAATCCAATGTGCCTTGAATATTAGCTCAGAAAAATGACATC
zSNP30350425	zK27B3	106574			10	37.3	10	1018			TGTGGCCCCTGCACAATGAAGCATTTAAACACTATATTTAGGTCTCCTTTTATATACAGTACTAAAAGGCAAAATCCAGTGGTCTATATGAAAAGGACATTGTCCCGGAAGGTCAGGAAGGCTGCTCCGCATTGCTCTGTGAAATTCTTC[A/G]GCCTACTATGCGTGTATTGCTCCCAGTAGAATTTGCATGTTTCATTCCCACACAACTGGGCATGTCAAGTGGGAGCAGTGTCTCTCGCTCCCAAAACAAAAACCAAAAAAGAAAAGAAAAAAATGGGAAATGGAAAGATTTTTGTGTTTG
zSNP30349999	zK27B3	96168			10	37.3	10	1018			GTGTTGTCCTCAAAGTCCTCGATGGTTGGGTTTATCTCTTCATCCGTTTGTATGTGTTGTCCTCAAAGTCCTCGATGGTTGGGTTTATCTCTTCATCCGTTTGTATGTGTTGTCCTCAAAGTCCTCGATGGTTGGGTTTATCTCTTCATC[T/C]GTTTGTATGTGTTGTCCTCAAAGTCCTCGATGGTTGGCATCATCTCTTCACAGGTCTTGGATCTCATCAAGCGGAGCATTGTGTCTATTTTACTAACACTTTTAAATGACGTTTTTTCTCAATTGTATGCCAAAATGGGACGTCTCAAAT
zSNP30350397	zK27B3	106495			10	37.3	10	1018			TCACAATTCCCTTCCAAATCCTGGAATTGAATAAATCATGTCTGGAATCCCGTTGCACACAACATGTGAAAAGGCTCTCTGTGGCCCCTGCACAATGAAGCATTTAAACACTATATTTAGGTCTCCTTTTATATACAGTACTAAAAGGCA[A/G]AATCCAGTGGTCTATATGAAAAGGACATTGTCCCGGAAGGTCAGGAAGGCTGCTCCGCATTGCTCTGTGAAATTCTTCGGCCTACTATGCGTGTATTGCTCCCAGTAGAATTTGCATGTTTCATTCCCACACAACTGGGCATGTCAAGTG
zSNP30350352	zK27B3	106231			10	37.3	10	1018			TCAGACAGTCATACAAATCCTCCTCAAACTCGACGGAAAACTAGGTTTGGATGTTTGGCTGGAAATTGTAATTACTATTGAGTGGGCATTCGCATGAGGTTTCCTCCATTCACAGTGAATCCAATGTGCCTTGAATATTAGCTCAGAAAA[-/A]TGACATCCAGCAAATCTATAAGGAAATACAACAATTTCTCTGTTTGTCTCTTTCTTTACGTCTTCTCACCCAGATCCAGCGTCCTCCTCTACACCACAGTGATTTGTTAATCTTCACAATTCCCTTCCAAATCCTGGAATTGAATAAATC
zSNP30350380	zK27B3	106366			10	37.3	10	1018			TATTAGCTCAGAAAAATGACATCCAGCAAATCTATAAGGAAATACAACAATTTCTCTGTTTGTCTCTTTCTTTACGTCTTCTCACCCAGATCCAGCGTCCTCCTCTACACCACAGTGATTTGTTAATCTTCACAATTCCCTTCCAAATCC[A/T]GGAATTGAATAAATCATGTCTGGAATCCCGTTGCACACAACATGTGAAAAGGCTCTCTGTGGCCCCTGCACAATGAAGCATTTAAACACTATATTTAGGTCTCCTTTTATATACAGTACTAAAAGGCAAAATCCAGTGGTCTATATGAAA
zSNP30350315	zK27B3	105845			10	37.3	10	1018			TGATATGAAAAAAATATTATGTTTATTGTTTTTTTTTTTTTTTTGCCATATCACCCAGCCCTATATGGAAGTCAACAGTTACAGGTTTTCAGCTTTCTTCAAAATATCTTCTTTTGTGTTTTGACACAAGTAAAGGGTGAGTAAATAATG[A/T]CAAAAATTTTTATTTTTGGGTGAACTACCCCTTTAATCTCTATTAATCTTCTACAAAACACATTGGTTGTGTCCAGATTGCGGAGGAAATTCAGTCTGCTTATCTAAACCTAAAATCACAGTTCCTCAGGCCAAGAACGACCCATGGTCC
zSNP30350314	zK27B3	105747			10	37.3	10	1018			CCGGTTATGATTATTACTGAACTGATACCGAATTGTCTGCGTCGGAGCACCGAAAAAAACTATTAATTTTGACACCCCTAATAATTATCGATATGGACTGATATGAAAAAAATATTATGTTTATTGTTTTTTTTTTTTTTTTGCCATATC[A/G]CCCAGCCCTATATGGAAGTCAACAGTTACAGGTTTTCAGCTTTCTTCAAAATATCTTCTTTTGTGTTTTGACACAAGTAAAGGGTGAGTAAATAATGACAAAAATTTTTATTTTTGGGTGAACTACCCCTTTAATCTCTATTAATCTTCT
zSNP30350002	zK27B3	96206			10	37.3	10	1018			TTCATCCGTTTGTATGTGTTGTCCTCAAAGTCCTCGATGGTTGGGTTTATCTCTTCATCCGTTTGTATGTGTTGTCCTCAAAGTCCTCGATGGTTGGGTTTATCTCTTCATCCGTTTGTATGTGTTGTCCTCAAAGTCCTCGATGGTTGG[C/G]ATCATCTCTTCACAGGTCTTGGATCTCATCAAGCGGAGCATTGTGTCTATTTTACTAACACTTTTAAATGACGTTTTTTCTCAATTGTATGCCAAAATGGGACGTCTCAAATTTGTTCCACACACCACTCATATTTAAATAGTTTTATTC
zSNP30350313	zK27B3	105741			10	37.3	10	1018			TAATAACCGGTTATGATTATTACTGAACTGATACCGAATTGTCTGCGTCGGAGCACCGAAAAAAACTATTAATTTTGACACCCCTAATAATTATCGATATGGACTGATATGAAAAAAATATTATGTTTATTGTTTTTTTTTTTTTTTTGC[A/C]ATATCACCCAGCCCTATATGGAAGTCAACAGTTACAGGTTTTCAGCTTTCTTCAAAATATCTTCTTTTGTGTTTTGACACAAGTAAAGGGTGAGTAAATAATGACAAAAATTTTTATTTTTGGGTGAACTACCCCTTTAATCTCTATTAA
zSNP20997370	zC117O11	48510			10	39.7	10	666			CGCACTACATATAATAAATAAAGATGGTTTGTACAAACTTGCATAACTAAAATCAAAAGGTTAGTTTTACTGTGTAAACTCAAATCTCTAAAACAAAACAGCACTGAGCAGCCAGACCCAAAACCTGGAAAACAGACAGAAAAATGACCA[T/C]GGCGTTCACCGAGTGACGACACTCAAAGATCTGATTGAATGACACTAAACAACAGCACAGTCAATACCCACTGAAAAGATCAATCACACACACAAACAGAAGAAGAGTGAAGCAGAAAGAAACGGACCTGTAGTTTGCAGTCAACTGTAA
zSNP20997387	zC117O11	48881			10	39.7	10	666			ACTGCCGTCACATTACAACTCAAACTAAATCATCGTATTCATCAAATGTCTTAAAGGATCAGAAGTCAATGGTTTTGCATTAGTTGCCCCATCTAAGCCTGCAACTGTTGGATGTGCTCTGTCAAAACTGAAGCATTCTGGTCTGGCTGC[A/G]TTAAACCATCTGATTTGGATTGTTATGTAATATTTTTTTCTCTCACAAAGTCGCTGAACGGTTTAAAAAAAAAAAAAAAAAGAAACACTTGAAGAGTTGAATCACGGGAAAGCGTCTGCTAGTGTGGTGAAGGCGACTCCATGAGGAAGT
zSNP20997371	zC117O11	48520			10	39.7	10	666			ATAATAAATAAAGATGGTTTGTACAAACTTGCATAACTAAAATCAAAAGGTTAGTTTTACTGTGTAAACTCAAATCTCTAAAACAAAACAGCACTGAGCAGCCAGACCCAAAACCTGGAAAACAGACAGAAAAATGACCACGGCGTTCAC[A/C]GAGTGACGACACTCAAAGATCTGATTGAATGACACTAAACAACAGCACAGTCAATACCCACTGAAAAGATCAATCACACACACAAACAGAAGAAGAGTGAAGCAGAAAGAAACGGACCTGTAGTTTGCAGTCAACTGTAAAATACTCAAT
zSNP33103017	zC117O11	69488			10	39.7	10	666			TGCGGAAAGACAAACACGATTTTGTGTCGTGTACTGCAATATGCTGAGAGTTACATGAGACATTTTTTACTTTTTTAACAATAAATATATATATATATATATATATATATATATATATATATATATATATATATATATATATATATATAT[AC(14)/(22)]GCACGCACGCACGCACGCACGCGCACACACACACACACACACACACACACACACACACACACACACACACACACATATATTTAATTTTAACAAGTTATTAGATGTTTCAAATCTCAATTTAAATACATTTTTATTCCTTACTTTGTCTTC
zSNP21000116	zC117O11	102123			10	39.7	10	666			ATTACAATATGTCGACCTATCTGCATGTCAAAATATGCATTTGCATACCTCTGTGTGCATAGTCACACAAACAGGATGTTCACACTATACAGACCAAGAAGAAATTAAATACTAGCATCCATTGTACATTTCTTAAACAAGATTGTATGT[-/A]AATTTCAGAACTGAATTC
zSNP20998612	zC117O11	69820			10	39.7	10	666			ATTTTTTGGCATCCGAAGTGAGCACACACAGCTGGTTTTATGTGCTAGAAAGCTTAGCTATCATTAGAACACGTCTGAGGCTGCTTTAAAGCAGTGCTTGTTAATTAGAGCTAATTAATCATTGCTGAAGCCAGGCACCCCCCGCTAGGT[C/G]AATATCTCAGTCCAGTTCATTAGCACATGAAACAACGCAGACGGGGTCATATAGGATGTGTTCATACAGGATGCATTAATAAGATTCAATCATATTCCTAAACATCACTGCATAAATCATGATCTTCAATAGTCAAACCAAGCACCATAT
zSNP20997034	zC117O11	43112			10	39.7	10	666			TGTTGTGAGGGCGGCCTGTGGTGTGAACACGTCTCAGTATTTCTTCATCACACCTAAGGTATGTGTACTGAACGTCTCGGGTGCTGTTCGCTGATATGAGTGTAATGAAGTGTTTGTGTGTTTGTAGCTTCTCCAGAACCTGCAGTACGC[C/G]GAGCAGATGACCATCCTCTGTGTGCACAACGGCCCTCAAATGCTGCCGCCAAACAAGTGGAATGAAAAGGCTTTCATCCAGCGAGCCAGACGCAGAAACCGGACCTGAAGTTCCTCAACGCCTTCATCTGCCTGAAAATAGTAACCGTTT
zSNP20996214	zC117O11	18411			10	39.7	10	666			AAAATATAAAATGCTGTAAAATATAAGTTGTACATTCCCATCATATCTCATACATTTATATTGATGAGTGTGTTTGGCCAAACAATTGCAGCATTAAGATGTATGCATATTTTGTGTTACCTGAAAATGATGATTTATTAAATGTTAAAA[A/C]CTTTATTTTGTAAGAAATAAACGTTTATATAAAGTTGGATGGTTTTCTAACAGTCATGAGTTTTAAAATCTTGCTAAGTTAATTAAATTACATTTACTCTGATGGGCCTAATGCTCAGATTATGTGTACTTATGCATTTTTAAAGAAATA
zSNP20996444	zC117O11	22714			10	39.7	10	666			CATTTAGACAGGATCCAGATGCTTGAGAAGAAGAAACCCTGGGTGGTGAGTGCACATCTTACTACACTAAACTTTCCCCAGACTGGAAGGGTTTTTTGGTTCTGGTCGTTGTAAATGTGCAGAATGGGAAAATAATCTACAACGGTATTG[A/T]AATTGTTTTACCTTTTTACATGCTCACTATATCAAGTATTTCCTCTAAGCGAAAATGTATTCTCTTGTTTAAAATCAAATGTGCATTGGATATACAGTTGAAGTCAGAGTTATTAGACCCCCTGTTTATATTTTCCCCCAATTTCCGTCT
zSNP20996445	zC117O11	22718			10	39.7	10	666			TAGACAGGATCCAGATGCTTGAGAAGAAGAAACCCTGGGTGGTGAGTGCACATCTTACTACACTAAACTTTCCCCAGACTGGAAGGGTTTTTTGGTTCTGGTCGTTGTAAATGTGCAGAATGGGAAAATAATCTACAACGGTATTGTAAT[T/G]GTTTTACCTTTTTACATGCTCACTATATCAAGTATTTCCTCTAAGCGAAAATGTATTCTCTTGTTTAAAATCAAATGTGCATTGGATATACAGTTGAAGTCAGAGTTATTAGACCCCCTGTTTATATTTTCCCCCAATTTCCGTCTAACA
zSNP21525011	zC133D22	133459			10	39.7	10	776	19	57.59	AATCATAGTCCATCTATCCATGTACCATCTTTCTATCTACACACAAATCCACAGATAAATATATACATAAATACTTAATTGAAGTGTTGTTTGGATGGCGTTTTTTTTTTTTTTTTTTTTGTCTTTCTTTACACAAATATATATTTAAAG[T/G]TTAATTTACGTTTACTTTTGACAGTTTTTCTGTTTATCTACAAAAATACATATTTTAACATTTTCATATGAATTTGGATTTGTTTGCCCATTTATCTGTCTAAACCAGGGGTGTCCAAACTCAGTCCTGGAGTGTCCTTCATAGTTTAGA
zSNP33107753	zC133D22	25305			10	39.7	10	776	19	57.59	GAAAAGGAGGTGTGGCACCCAACCCCACCATTAAACCCAACGGTCAATGGGGGGAGGAGCAAATTGTAAATTGTACCAATGAGACTGAGAACCTTAAGGCTACAGTATACTTCAATCAAAGGTATTCTTCATACTTCACTTGAGGGCAAT[TA(74)/(76)]AAGGCTAATAACATAATATAATTAATATAATAATATTAATGACATCACTATATACTTGTCATTAGATTTTCAGTCTAATCAAATGTGCTTCCAAAACTGAAGCATCCTGTCCCTACACTATAAATTCATGCCACAGCTTTGATTCACACA
zSNP33107806	zC133D22	128292			10	39.7	10	776	19	57.59	TATTATCCAAGACTGTCAAAAGGTGAATTTCAAATCAAAAAGGTTAAGAATGCTTAATTCTATAGACATTACATGCATTGTGAAAGTGTGTCAATGTGTTTTTTTTGTCACTGGTCTTTTTAAAAAAAAGAAAGAAAGAAAGAAAGAAAA[AAAG(108)/(120)]AGAAAATTGTAAAGGTGAAAGGGCTCCATACTTGGTTGCTTTAGACTGTGACTTCTTCGCTTCATCTTTGTTCTTCTCTTTTTTGCCTTTAATCTCACGTGGAATGATGTCATCAAAAGGAGAATGCAAGACCTGGGCAAAATACAATCA
zSNP33107792	zC133D22	143972			10	39.7	10	776	19	57.59	CCACACAGAAATGACAACTGACTCGAAGCAACTTTCTTGCTGTGAGGTGACAATGCAACCCACTGCGCTACCGTGCCGCCACTACACACACACACACACACACACACACACACACACACACACACACACACACACACACACACACACACC[CA(74)/(76)]CCCACACACACACACACACACACACACACACACATATATATATATATATATATATATATATATATATATATATATATATATATATATATATATATATATATATTAAAGAATTAATTGGAGTGTAATACAATAGTAAATAGTACAACAATA
zSNP21525009	zC133D22	133430			10	39.7	10	776	19	57.59	TTTCTGCTTGTAAATAAATAAAGATAATGAATCATAGTCCATCTATCCATGTACCATCTTTCTATCTACACACAAATCCACAGATAAATATATACATAAATACTTAATTGAAGTGTTGTTTGGATGGCGTTTTTTTTTTTTTTTTTTTTG[T/G]CTTTCTTTACACAAATATATATTTAAAGTTTAATTTACGTTTACTTTTGACAGTTTTTCTGTTTATCTACAAAAATACATATTTTAACATTTTCATATGAATTTGGATTTGTTTGCCCATTTATCTGTCTAAACCAGGGGTGTCCAAACT
zSNP2170816	zC126I22	53573			10	39.7	10	795.83	10	157.66	TTGTTTCTCAGCCTCGTGCCTCAGACACCAATATATAAAATAATACTTGTGTATGTTCAAGAATAGAGTACTGTATATCAGGCACATATGTTTAACAGGCACATATCCTTAATATATCTAACACGGACGCAGCTAACAATGCAACAACAT[A/C]TGATAAGTGCTTACTACTTTGGAGAACATTTGTACGAACACAAGACAAGAATACAAGAAGAATAGCATATATTTGCTACATTTGTCTACAACATATATTAAACAACTGGATGGACATTTTAACATCATCAAGGTTATTGTTTTGGCGTAG
zSNP2171620	zC126I22	69783			10	39.7	10	795.83	10	157.66	TGAATCACACTGCAGAATGTCTATTTGCATCTTTAAAACGTTTTGCTTAACGCGTGTATCACATGAGTTGGAAAGTCTGAAAGTCTGCGGACATTAACCAATCAGGAGCTTGCTCTTGTATGGGGAGTAATTATGACATAGCACCTGCTG[T/G]TGGTGTCCCGAGAAAAAATCCCCTTGCCGACACTGGAAAATAGCTCATCAAACTGTGCTGGGCTCAGTCTAAAGCACAGCTAAAAGCTTCCATCATCCAGGTATAGTTTCTGGAAAAGTTGATGAACTCACTGAGCTGGGTCCTCTGAAA
zSNP2171616	zC126I22	69720			10	39.7	10	795.83	10	157.66	ACATGTTAAGTCAATCTGAATAGACATCCTGCTGCGCAATTCGCATGAATCAAGTCATGCACCTGAATCACACTGCAGAATGTCTATTTGCATCTTTAAAACGTTTTGCTTAACGCGTGTATCACATGAGTTGGAAAGTCTGAAAGTCTG[T/C]GGACATTAACCAATCAGGAGCTTGCTCTTGTATGGGGAGTAATTATGACATAGCACCTGCTGTTGGTGTCCCGAGAAAAAATCCCCTTGCCGACACTGGAAAATAGCTCATCAAACTGTGCTGGGCTCAGTCTAAAGCACAGCTAAAAGC
zSNP2171467	zC126I22	66665			10	39.7	10	795.83	10	157.66	GTTTCTGGAGATCTACCTTCCTGCGGAGTTCAGCTCCAACCCTGATCAAATACACCTGAACCAATTAATCTGGGCCTGAACAGCAACCATGTTTAAATAAACACACCTGCTTTATAAGCAGGTGTGTTTGATACGGGTTGCAACTGAAAT[A/C]TGCAGAAAGGTAGATCTCCAGGAAAAGGGTTGGTCACCCCTGGTTTAGGGCATTCCATTTAAACCCAATTAAATGTTCCACTGGTAGTGGACACTTGTATAGTAAAATCAATGATGTATGTCAGAGGGAATGAGACGGAGGGAAGTTAGT
zSNP2172690	zC126I22	90258			10	39.7	10	795.83	10	157.66	TAATGTGAAAAATCAATCATGTAGAACCGACCTGGCTCAACAGCATAAACATCAAAATCTTTAATGCCCTCCTTTTTGAGAATGTCCTCATCAATAACAAACTGTCCGGTGAAGCTGGTGGGTTGTTTGAAGATGGCGTATGCTGCATCA[A/G]CCATGATCTCCACCTTCCTGCACTGCTTGCCAACCTCAGAACCGCCCAACATGTCCATGGCAGCCGTCTGAATGGCTAAAGGTAATAAGCATTAGAAAAATTCTTATCAATATATCGATGAGTTGTATCAATAATGAATTGCATCTAAAT
zSNP2173094	zC126I22	108337			10	39.7	10	795.83	10	157.66	TTGTTTTTGTTATACAATCATCCCTGCTTTGCTTTTAGACTTTGCTGTTGTGTATCCGAACCATGAGCTGTAGGTGAATGTATCCAAGAAGTGCTGAGAATTAAGGAAATAAGAGCTCCTCATGTGCTGCTGCCATTTTAAAACCACGAA[A/G]GGGCGTTTCTGGAGCGATTCTGTCTAGAAAACGGTGTTTCCTGACGCTAAACGCGACTGCTTTCGCCCACCATCGCCCTGAACTGGGTTTTATGTGTGAATTGTGAAATAATAACGCGGCGGTTGTGTTTTATATCGCGAAATTAGGTTT
zSNP19782677	zC126I22	54759			10	39.7	10	795.83	10	157.66	CCACTGTTTAGTCATATCAAACTTTAAAGTGATTTTTATATTAAATCATAGTGTAAACATCAGGCTCTGGATTCGCTGCATCACAAATACCAAAATTTGAACAATTTATTAAAAAAATAATCACTTTCTGGCCATCAGATGTTAGGATGG[AT(18)/(44)/(58)]CATCCAGGTATAGTTTCTGGAGGAGTTTATAAACTCACAGAGCTGGGTGCACCTCTGAAATGATCTAGTGGACTCCAGAGGCTCCAAACTAATTAACGCTGTTTTCCAAAATTCCTAAAGCACATAAAGCACAGCTATTCTTTCAATAAA
zSNP19782676	zC126I22	49270			10	39.7	10	795.83	10	157.66	TGGATGACTCTCATATTTCATGAATTGTTTGGTCAATTTTTTTAAGACTGTTGTATTGTTGTAGTTTTTTTTACATAAAATTATGAAAACTTAACCATTATGTGATATTATTTTTTTTTATGTGATTACATTACAAAGACTTAAATTGTC[AT(30)/(90)]ACAGTTGCAATCAAAATTATTAGCCCCCATTTAATTTTGGATTTTTTTTTTTTTTATTTGATAATGTTTAACAGAGCAAGGACATTTTCACAGTATGTCTGATAGTATTATTTCTACTGAAGAAAGTCTTATTTGTTTTATTTCATTTGG
zSNP2174506	zC126I22	135184			10	39.7	10	795.83	10	157.66	ATTTTATTTTAAGAAACATTTGAAATATTTATTGCTTTTGATGAATAGGGTCATTTTCTACTGGAGATATGGTTGCCCTAAAAAAAAAAAAAAAAAAGTAAAAAAAAAAAAACAACAACAACATACATATACAGTAGGAGTGGTTTACCA[A/G]AAAATTTGGGCGGTTTTAAAACCTTGACGTTTCCAACCTGTAGTAAACCTTGCCACCAGTTATTGTAATATGCCTATTGGCTTGGGTGTTCTGAGTAGCTTTTTAGAGTATTGCTAGGAGATTTCGTCATACCCAATTCAAAAGATTTGA
zSNP29315569	zK21P9	128863			10	39.7	10	851			CAACTCCTGGGCATCACGATCAGCTTGTCGTCTGGCTATCACCCTCAAAGTAATGGACAGACTGAGTAGAAAATTCAAGAGATCTCCCGTTACCTCTGGACGTACTGCACCCGCCACCAGGACACCTGGAGCCAGTACTCACCATGGGCT[A/G]AGCATGCTCAAAATTCTCTTTGCCAAAATTCCACTGGTTTAACACCTTTTCAATGTATCCTAAGTTACCAACTATCCTTGTTCCCATGGACTGGCGAAGCCTCCAAGGTGCCCAGGGTAGATCACTGGTTCCGAGAGAGTGATCCCTGCT
zSNP29315566	zK21P9	128856			10	39.7	10	851			GTTTTTCCAACTCCTGGGCATCACGATCAGCTTGTCGTCTGGCTATCACCCTCAAAGTAATGGACAGACTGAGTAGAAAATTCAAGAGATCTCCCGTTACCTCTGGACGTACTGCACCCGCCACCAGGACACCTGGAGCCAGTACTCACC[A/G]TGGGCTAAGCATGCTCAAAATTCTCTTTGCCAAAATTCCACTGGTTTAACACCTTTTCAATGTATCCTAAGTTACCAACTATCCTTGTTCCCATGGACTGGCGAAGCCTCCAAGGTGCCCAGGGTAGATCACTGGTTCCGAGAGAGTGAT
zSNP29315559	zK21P9	128779			10	39.7	10	851			TGTCTTTCCTATTTTGGCCTTCCAGACGACATTGTGTCCAACAGAGGGCCTCAATTTATCTCCAGGGTCTGGTGGGCGTTTTTCCAACTCCTGGGCATCACGATCAGCTTGTCGTCTGGCTATCACCCTCAAAGTAATGGACAGACTGAG[T/C]AGAAAATTCAAGAGATCTCCCGTTACCTCTGGACGTACTGCACCCGCCACCAGGACACCTGGAGCCAGTACTCACCATGGGCTAAGCATGCTCAAAATTCTCTTTGCCAAAATTCCACTGGTTTAACACCTTTTCAATGTATCCTAAGTT
zSNP29316089	zK21P9	140538			10	39.7	10	851			TTTACCACATATGTTCATTTGCAAATGTGCATTTTATACTGTAAGTTATAACATTTTTATTAATAATGTTATGAGAATTTTCAATTCAAAATTTAGAATTAAGAAAATCTGAAAAAAGGGCCTATTTTTAAAATGCAAGTATAATATCCA[A/T]CAATACAAAAAATAAACAATTAAATATCTGTTAACTTTGTACTGTCAAAAATGGCACAAATGAGCTCATCTCGAACAACCTGAATCCCCTCTGGCTACAGGCCTGTAAAAGTAATATATTTTTTCAGAGTATCCTACAAAACATAACATA
zSNP29315581	zK21P9	128970			10	39.7	10	851			CACCCGCCACCAGGACACCTGGAGCCAGTACTCACCATGGGCTAAGCATGCTCAAAATTCTCTTTGCCAAAATTCCACTGGTTTAACACCTTTTCAATGTATCCTAAGTTACCAACTATCCTTGTTCCCATGGACTGGCGAAGCCTCCAA[A/G]GTGCCCAGGGTAGATCACTGGTTCCGAGAGAGTGATCCCTGCTACAATGGACCGTTCACTATTCACTCCCATGTTAACCCAGTAACTACCGTCTCAATCCACAATATGATGGGACTGTTTGTGTGTGAGATCGCTCACCTTCTACAATGC
zSNP29315580	zK21P9	128968			10	39.7	10	851			TGCACCCGCCACCAGGACACCTGGAGCCAGTACTCACCATGGGCTAAGCATGCTCAAAATTCTCTTTGCCAAAATTCCACTGGTTTAACACCTTTTCAATGTATCCTAAGTTACCAACTATCCTTGTTCCCATGGACTGGCGAAGCCTCC[A/G]AGGTGCCCAGGGTAGATCACTGGTTCCGAGAGAGTGATCCCTGCTACAATGGACCGTTCACTATTCACTCCCATGTTAACCCAGTAACTACCGTCTCAATCCACAATATGATGGGACTGTTTGTGTGTGAGATCGCTCACCTTCTACAAT
zSNP29316088	zK21P9	140537			10	39.7	10	851			TTTTACCACATATGTTCATTTGCAAATGTGCATTTTATACTGTAAGTTATAACATTTTTATTAATAATGTTATGAGAATTTTCAATTCAAAATTTAGAATTAAGAAAATCTGAAAAAAGGGCCTATTTTTAAAATGCAAGTATAATATCC[A/C]TCAATACAAAAAATAAACAATTAAATATCTGTTAACTTTGTACTGTCAAAAATGGCACAAATGAGCTCATCTCGAACAACCTGAATCCCCTCTGGCTACAGGCCTGTAAAAGTAATATATTTTTTCAGAGTATCCTACAAAACATAACAT
zSNP29315557	zK21P9	128770			10	39.7	10	851			ATTTCACAATGTCTTTCCTATTTTGGCCTTCCAGACGACATTGTGTCCAACAGAGGGCCTCAATTTATCTCCAGGGTCTGGTGGGCGTTTTTCCAACTCCTGGGCATCACGATCAGCTTGTCGTCTGGCTATCACCCTCAAAGTAATGGA[A/C]AGACTGAGTAGAAAATTCAAGAGATCTCCCGTTACCTCTGGACGTACTGCACCCGCCACCAGGACACCTGGAGCCAGTACTCACCATGGGCTAAGCATGCTCAAAATTCTCTTTGCCAAAATTCCACTGGTTTAACACCTTTTCAATGTA
zSNP29315517	zK21P9	127039			10	39.7	10	851			TGTGGGTTTGTAATGGTGAAGGGAAGATATTTAAATTTTACAAAAGTATATTTCTTAGTGAATGAATTTGTTACAGAAAAAAAAACTGGATGAATTAGAATTGGTGTGATAATCAGACTGTTTAAACTTCCTGCTCATTTGTTTATTAGC[-/T]TTTTCTAAGTAGTATAAATTACAGTTCATATGGGGAATGACAAAATGAGCAAAAATCCACCATCTACACTACCTGACAAAAGTCTTGTTGCCTATCCAAGTTTTGACTTCTAGTTGATCATTTGGCATCAGAAGTGGCTTTTACGAAAGG
zSNP29315513	zK21P9	126938			10	39.7	10	851			TGCGAGCAGAGAGGTCAGACTTTCTCCTCTCTACACATGTTCGGTTCTCTGAAACCAGAGGCCACTGACCTCACCCAGCTGGACGCCCTGATGTGACTGTCTGTGGGTTTGTAATGGTGAAGGGAAGATATTTAAATTTTACAAAAGTAT[A/G]TTTCTTAGTGAATGAATTTGTTACAGAAAAAAAAACTGGATGAATTAGAATTGGTGTGATAATCAGACTGTTTAAACTTCCTGCTCATTTGTTTATTAGCTTTTTCTAAGTAGTATAAATTACAGTTCATATGGGGAATGACAAAATGAG
zSNP29315508	zK21P9	126832			10	39.7	10	851			TTAGGAGGGCATGTCTGGTCAGCGACGCATTCGTGCAACAGGCTTCAAGGGCAGGGCGCTTCACTACACACACACATAGAGAGAGAGTTGAGGTTAAGGAGTAGGGTGCGAGCAGAGAGGTCAGACTTTCTCCTCTCTACACATGTTCGG[T/G]TCTCTGAAACCAGAGGCCACTGACCTCACCCAGCTGGACGCCCTGATGTGACTGTCTGTGGGTTTGTAATGGTGAAGGGAAGATATTTAAATTTTACAAAAGTATATTTCTTAGTGAATGAATTTGTTACAGAAAAAAAAACTGGATGAA
zSNP29315519	zK21P9	127093			10	39.7	10	851			TTAGTGAATGAATTTGTTACAGAAAAAAAAACTGGATGAATTAGAATTGGTGTGATAATCAGACTGTTTAAACTTCCTGCTCATTTGTTTATTAGCTTTTTCTAAGTAGTATAAATTACAGTTCATATGGGGAATGACAAAATGAGCAAA[A/T]ATCCACCATCTACACTACCTGACAAAAGTCTTGTTGCCTATCCAAGTTTTGACTTCTAGTTGATCATTTGGCATCAGAAGTGGCTTTTACGAAAGGCAAATGCCTCTAGATTACGCTTATTTTACCAAAATAAAATATGATAATTTCTTC
zSNP29315545	zK21P9	128701			10	39.7	10	851			TAGATCGCTTCTCTAAAGCCTGCAAGTTAATTCCTCTAAAATGCTTTTCCACAGAACAGCAGAAGCACTATTTCACAATGTCTTTCCTATTTTGGCCTTCCAGACGACATTGTGTCCAACAGAGGGCCTCAATTTATCTCCAGGGTCTGG[T/C]GGGCGTTTTTCCAACTCCTGGGCATCACGATCAGCTTGTCGTCTGGCTATCACCCTCAAAGTAATGGACAGACTGAGTAGAAAATTCAAGAGATCTCCCGTTACCTCTGGACGTACTGCACCCGCCACCAGGACACCTGGAGCCAGTACT
zSNP29315541	zK21P9	128363			10	39.7	10	851			AACCAGCACCCCCAGAGCTACCTCTGGGTCTCACCTATGTACCCACTACATACTGCATTCAGCTCTGTGATAGTACGCACACTTCCCTTGCTTCAAGACACCCTGGCAGCAAGCAAACTCTCTCACTCCTTCGACAGAAGTACTGGTGGC[T/C]CATGATCAAAAACGTTGCCCAGTACGTCCAAGGTTGATCGGTCTGTGCCATGACTACCACTCCTCACCACCTACCTGAAGGGAAGTTACAACCACTACCCATTCCCTGCCGACCCTGGACCCACATCGGGGTAGACTTCACCATGGACCT
zSNP29315540	zK21P9	128232			10	39.7	10	851			TGATCATAAAAACCTTAAAGCTGATGCACTCTCCCACAAGTACTCTTCAGATCCCCATGTCGACACACTCGAACCAGTCCTACCCTCCTCTGTGTTTCTAGCACCTTATGTTCGCACTGCCACACTTGAAGAACCAGCACCCCCAGAGCT[A/T]CCTCTGGGTCTCACCTATGTACCCACTACATACTGCATTCAGCTCTGTGATAGTACGCACACTTCCCTTGCTTCAAGACACCCTGGCAGCAAGCAAACTCTCTCACTCCTTCGACAGAAGTACTGGTGGCTCATGATCAAAAACGTTGCC
zSNP29315245	zK21P9	117337			10	39.7	10	851			CTCTATCTGCTGAGGCAACTTCGAGTTAAAATCTGCAGGACACCAGCCCTCCAGGACGGAGTTTGCTCACCCCTCAACAAGAAGAACACCTGAAATTCTTCTACTGACCACTGTACTGCTATTAAAGAAGTATTCTTCTGACGGTGGTTA[A/T]AAAAAAAGCTCTTTTGTCTTGTGAACCAACTATAAAGCAATGGCTGTTGCTAATTAATAAAGGAATATTGTATAATACAATATTGTACTAATAAAATAATAGTGAGTTTGGTATTTTCTTGGACCAGCAGGGGTTTAGCAGTCTGTACAA
zSNP29315244	zK21P9	117251			10	39.7	10	851			CAGTGCACATTGGGCAGTTTATTAAGGATGTACCGCTAAACCGCGTCTTACTATAGATGTTAAACGTGATATTTAATTTAGCTTGTCTCTATCTGCTGAGGCAACTTCGAGTTAAAATCTGCAGGACACCAGCCCTCCAGGACGGAGTTT[T/G]CTCACCCCTCAACAAGAAGAACACCTGAAATTCTTCTACTGACCACTGTACTGCTATTAAAGAAGTATTCTTCTGACGGTGGTTAAAAAAAAAGCTCTTTTGTCTTGTGAACCAACTATAAAGCAATGGCTGTTGCTAATTAATAAAGGA
zSNP29315243	zK21P9	116987			10	39.7	10	851			TCTTAACGTCCTTATGAAAGCATCTGGCTGTCAGTCTTTGACATGACTGGACTTTGCTCTTCAGCGTCTGTCCACACAAACACAGGTATTTTCAAAATTGCACTTTTTTTCTATGTGATTTGTTTGTTTGTCCTTGTGAAAATGCAGTGT[C/G]AGGTGACTGAAATGGATATTTTTGAAAACTCTGGCCAGGGTGAAGATTTGCCAAAATGTGCGAGTCTGAGCTCCAGCAGTCAGCAGGTGCATTGAGCACCAAACCCCAGAGAGCAGTGCACATTGGGCAGTTTATTAAGGATGTACCGCT
zSNP29315262	zK21P9	117725			10	39.7	10	851			ATAGGTGCCAGGAGCAGGTGCAATTCTTGCCTGCTGTTCTCGCGTAAATCCACCGGAGGCCACTGTCGAATGACTTACTGACTGACCAACTGGCCAATTATAACCCCCCCCCCCCCCTCCCTGAACGCAACCAATAGTGTTTTAAAAAGC[A/C]CAGATTGAACTGTGTTTTCAAAAGCAATCCAATAAAAGAAAAGCCCTCGCCTAATTTTTACCTTTTTTACAAATTTTTATTACATTCTCACCCTGTTATTTACTTGTTTATTTAAATTTTTGGCTTTTGTCTTGCATTCTGGAAATGTTT
zSNP29315433	zK21P9	121736			10	39.7	10	851			TTAAATTTTGGATTTTAATGTTGCAGATCAAACTGACCCAAGTTGGATTCGATAGAAATCTAAAAATTGCACTTTAAATAATTTGGTAAAAACTTATACTATAAATGTTTCTCACACATTGAAAAATAACAAAACTGTAAAATAACTAAC[A/T]CTGTTCTGTTGAGTTATGACACAATAACACACAATCAAGTCTGTGAATTAACCATGACTAAAAGCATTGTTGCTTATATACAGTCCTAAATCATTTATTCACTTTCTTTTGGGCTTAGTCCCTTTATTAATCAGCGTAATGAACCGCCAA
zSNP29315435	zK21P9	121771			10	39.7	10	851			ACCCAAGTTGGATTCGATAGAAATCTAAAAATTGCACTTTAAATAATTTGGTAAAAACTTATACTATAAATGTTTCTCACACATTGAAAAATAACAAAACTGTAAAATAACTAACACTGTTCTGTTGAGTTATGACACAATAACACACAA[T/C]CAAGTCTGTGAATTAACCATGACTAAAAGCATTGTTGCTTATATACAGTCCTAAATCATTTATTCACTTTCTTTTGGGCTTAGTCCCTTTATTAATCAGCGTAATGAACCGCCAACTTAGATGCCCTTCCAGCTGCAATCCATCACTGGG
zSNP29315446	zK21P9	122861			10	39.7	10	851			GTTCGAGATACGGAAAAGCGCACACAGCGGCCTCTCGCGCATTCGCGAAAACAAAAACTGCACAAATACGTACCTCTTGGGACGTATTTCACAGTCTACAGAAACGTCTGCTGGACTACGTTTTCAGAGTGAGCCTGGGTTGCGAACCAA[C/G]GTCCTTCTTGCTGTGAGGCGATTGTGCTACCCACTGTGCCACCGTAATGCCCCAGTGCTAAAATTATATTATACTATACCTTAGAACATCAAAATCAAGCATTCAACAGTCCTGTAATATAACTGTTTAAACATGCATTCAACCACATTT
zSNP29315242	zK21P9	116814			10	39.7	10	851			CACATTTAAATTGTAAAAGAAACACCATTTAAAGGGGTTCCGTTTTGTCAGTTTTACCTTCTTTCAGCTTAATTGTCCATGTTACCAGCAATGTCAGGGTGAGCATTGTATGGCCGACTGTATGAAACAAAACGAAACACAATGTCAAAT[T/C]ATTTGTTTTGGAAAATTAATAGTCTTAACGTCCTTATGAAAGCATCTGGCTGTCAGTCTTTGACATGACTGGACTTTGCTCTTCAGCGTCTGTCCACACAAACACAGGTATTTTCAAAATTGCACTTTTTTTCTATGTGATTTGTTTGTT
zSNP29315447	zK21P9	122863			10	39.7	10	851			TCGAGATACGGAAAAGCGCACACAGCGGCCTCTCGCGCATTCGCGAAAACAAAAACTGCACAAATACGTACCTCTTGGGACGTATTTCACAGTCTACAGAAACGTCTGCTGGACTACGTTTTCAGAGTGAGCCTGGGTTGCGAACCAACG[A/T]CCTTCTTGCTGTGAGGCGATTGTGCTACCCACTGTGCCACCGTAATGCCCCAGTGCTAAAATTATATTATACTATACCTTAGAACATCAAAATCAAGCATTCAACAGTCCTGTAATATAACTGTTTAAACATGCATTCAACCACATTTAT
zSNP29315448	zK21P9	122870			10	39.7	10	851			ACGGAAAAGCGCACACAGCGGCCTCTCGCGCATTCGCGAAAACAAAAACTGCACAAATACGTACCTCTTGGGACGTATTTCACAGTCTACAGAAACGTCTGCTGGACTACGTTTTCAGAGTGAGCCTGGGTTGCGAACCAACGTCCTTCT[A/T]GCTGTGAGGCGATTGTGCTACCCACTGTGCCACCGTAATGCCCCAGTGCTAAAATTATATTATACTATACCTTAGAACATCAAAATCAAGCATTCAACAGTCCTGTAATATAACTGTTTAAACATGCATTCAACCACATTTATTTTATGT
zSNP29315583	zK21P9	129038			10	39.7	10	851			AAAATTCCACTGGTTTAACACCTTTTCAATGTATCCTAAGTTACCAACTATCCTTGTTCCCATGGACTGGCGAAGCCTCCAAGGTGCCCAGGGTAGATCACTGGTTCCGAGAGAGTGATCCCTGCTACAATGGACCGTTCACTATTCACT[T/C]CCATGTTAACCCAGTAACTACCGTCTCAATCCACAATATGATGGGACTGTTTGTGTGTGAGATCGCTCACCTTCTACAATGCCATTCATTTGCTTCACCTACTTTTGTTGTTGCTAATTCTTAATAAACATTCTTGAAGTTTTACCTTCC
zSNP29315121	zK21P9	115984			10	39.7	10	851			GTGTTCCAGAGATCAAAACGAGCTCTTCGCACGGACAGATTGTTGTCAGCAGTTTCACATACCTTCACATGTGATTCTGCGAAAAGGCCCAACAACATCGCTTGCCCTGGTTGCAAGTACACACATGCAGAGCAAAACATGTTTGTGGCC[A/T]TGAAAATTGTTGCGAATTCTCAGCGGGAGATGAACATTATAGCCAGAGGGGAATGAAGATGAATGATTGTTGCAATGGCTTAGTCATGACCACAACTATTACCAGGAAAAGTTCCTTTCAAACGCTGCATAATCCAATAAATGCACTCAT
zSNP29315164	zK21P9	116294			10	39.7	10	851			GGAAATGAGCTATGGTGTTAAAGATGTGATGGTTTGACATGTTTTTTTGAAGTTACATCAGAGTAACATAAAAATACATGTAATAGTAAGGCTATAACAATAAATAATTATAATAAATTAACACGAAACATATAATATGCTTTGTTTTCT[A/T]TTTCTTCTCCACTGTCCAATCAAACATATAATTTATAATAAACATTATTATTGAGAGTTATTAAATTATTATATCAAGCTAGTAATAAAATATATGGTTACACAATATTAAATAACTATGCATAAACAAAACTATGAAAACCAATAGAAT
zSNP29315147	zK21P9	116206			10	39.7	10	851			GCAATGGCTTAGTCATGACCACAACTATTACCAGGAAAAGTTCCTTTCAAACGCTGCATAATCCAATAAATGCACTCATCTGCTGGTGGGAAATGAGCTATGGTGTTAAAGATGTGATGGTTTGACATGTTTTTTTGAAGTTACATCAGA[A/G]TAACATAAAAATACATGTAATAGTAAGGCTATAACAATAAATAATTATAATAAATTAACACGAAACATATAATATGCTTTGTTTTCTTTTTCTTCTCCACTGTCCAATCAAACATATAATTTATAATAAACATTATTATTGAGAGTTATT
zSNP29315122	zK21P9	115985			10	39.7	10	851			TGTTCCAGAGATCAAAACGAGCTCTTCGCACGGACAGATTGTTGTCAGCAGTTTCACATACCTTCACATGTGATTCTGCGAAAAGGCCCAACAACATCGCTTGCCCTGGTTGCAAGTACACACATGCAGAGCAAAACATGTTTGTGGCCT[T/C]GAAAATTGTTGCGAATTCTCAGCGGGAGATGAACATTATAGCCAGAGGGGAATGAAGATGAATGATTGTTGCAATGGCTTAGTCATGACCACAACTATTACCAGGAAAAGTTCCTTTCAAACGCTGCATAATCCAATAAATGCACTCATC
zSNP29315505	zK21P9	126799			10	39.7	10	851			AAAGAGGGAGGGTGTGGGTGTGTGAGTGTGTGTTTAGGAGGGCATGTCTGGTCAGCGACGCATTCGTGCAACAGGCTTCAAGGGCAGGGCGCTTCACTACACACACACATAGAGAGAGAGTTGAGGTTAAGGAGTAGGGTGCGAGCAGAG[A/G]GGTCAGACTTTCTCCTCTCTACACATGTTCGGTTCTCTGAAACCAGAGGCCACTGACCTCACCCAGCTGGACGCCCTGATGTGACTGTCTGTGGGTTTGTAATGGTGAAGGGAAGATATTTAAATTTTACAAAAGTATATTTCTTAGTGA
zSNP29314965	zK21P9	114800			10	39.7	10	851			GGTGACCATAAGAAGAAGGAAAAACCCCACATGTAGCAACCGGTAACAATAACGATGGTGGATTACAGAGGTCTGCTTGTGCTGCAGATGCTGTTAAGTTTATTAGCACTGTTACAACAAAACTGTATCAACTAGATGGCTAGACGCATT[A/T]CAAGTTAGCTGCATCAGCTATTTTTCAATATTTGTGCATTCTCAGACATCTTCTTGTGTTATTGTCCATAGTCAGCCAGCTGGTCTTCATGCTCACAACATTTTAAACCAGGTTTTTTGTTTCCATCTGTACGCAGACCTTTCTTCAAAG
zSNP29314953	zK21P9	114685			10	39.7	10	851			TTTCAGTACTCCTTCCACCACTAATTGTTGGTGACCTGAAATAATTCATTTAATGAAAAAGGGTGAAAAGTCCACTTTCCACTAAGCAGCGTGGATAGCCAAAACGCCACTTTGTGGTGACCATAAGAAGAAGGAAAAACCCCACATGTA[A/G]CAACCGGTAACAATAACGATGGTGGATTACAGAGGTCTGCTTGTGCTGCAGATGCTGTTAAGTTTATTAGCACTGTTACAACAAAACTGTATCAACTAGATGGCTAGACGCATTTCAAGTTAGCTGCATCAGCTATTTTTCAATATTTGT
zSNP29316090	zK21P9	140539			10	39.7	10	851			TTACCACATATGTTCATTTGCAAATGTGCATTTTATACTGTAAGTTATAACATTTTTATTAATAATGTTATGAGAATTTTCAATTCAAAATTTAGAATTAAGAAAATCTGAAAAAAGGGCCTATTTTTAAAATGCAAGTATAATATCCAT[T/C]AATACAAAAAATAAACAATTAAATATCTGTTAACTTTGTACTGTCAAAAATGGCACAAATGAGCTCATCTCGAACAACCTGAATCCCCTCTGGCTACAGGCCTGTAAAAGTAATATATTTTTTCAGAGTATCCTACAAAACATAACATAC
zSNP29314973	zK21P9	114912			10	39.7	10	851			TACAACAAAACTGTATCAACTAGATGGCTAGACGCATTTCAAGTTAGCTGCATCAGCTATTTTTCAATATTTGTGCATTCTCAGACATCTTCTTGTGTTATTGTCCATAGTCAGCCAGCTGGTCTTCATGCTCACAACATTTTAAACCAG[T/G]TTTTTTGTTTCCATCTGTACGCAGACCTTTCTTCAAAGGATTTGGGTATGGATTTAGACTTTCAGAATCTGCAGTATGAAATAAAGCTTGATAATTGCCGCATGGTCATAGCCTTACTGAAATGAACTGCACTAACTGAGCAATTGAGTT
zSNP29315003	zK21P9	115049			10	39.7	10	851			CATTTTAAACCAGGTTTTTTGTTTCCATCTGTACGCAGACCTTTCTTCAAAGGATTTGGGTATGGATTTAGACTTTCAGAATCTGCAGTATGAAATAAAGCTTGATAATTGCCGCATGGTCATAGCCTTACTGAAATGAACTGCACTAAC[T/C]GAGCAATTGAGTTCATTTCAATCAATCCAAAGCTGCCAATTATGAACACACCCTTAGTCACGAATGCTGCATTTCATGCTCTCGTGAAACAAGAGTTGTACAACAAGTGAAATTCAAGCACTGAGAGATGAATGGCATGCTGATTTTGTT
zSNP29315001	zK21P9	115045			10	39.7	10	851			ACAACATTTTAAACCAGGTTTTTTGTTTCCATCTGTACGCAGACCTTTCTTCAAAGGATTTGGGTATGGATTTAGACTTTCAGAATCTGCAGTATGAAATAAAGCTTGATAATTGCCGCATGGTCATAGCCTTACTGAAATGAACTGCAC[A/T]AACTGAGCAATTGAGTTCATTTCAATCAATCCAAAGCTGCCAATTATGAACACACCCTTAGTCACGAATGCTGCATTTCATGCTCTCGTGAAACAAGAGTTGTACAACAAGTGAAATTCAAGCACTGAGAGATGAATGGCATGCTGATTT
zSNP29314984	zK21P9	114966			10	39.7	10	851			AGCTATTTTTCAATATTTGTGCATTCTCAGACATCTTCTTGTGTTATTGTCCATAGTCAGCCAGCTGGTCTTCATGCTCACAACATTTTAAACCAGGTTTTTTGTTTCCATCTGTACGCAGACCTTTCTTCAAAGGATTTGGGTATGGAT[T/G]TAGACTTTCAGAATCTGCAGTATGAAATAAAGCTTGATAATTGCCGCATGGTCATAGCCTTACTGAAATGAACTGCACTAACTGAGCAATTGAGTTCATTTCAATCAATCCAAAGCTGCCAATTATGAACACACCCTTAGTCACGAATGC
zSNP29316091	zK21P9	140540			10	39.7	10	851			TACCACATATGTTCATTTGCAAATGTGCATTTTATACTGTAAGTTATAACATTTTTATTAATAATGTTATGAGAATTTTCAATTCAAAATTTAGAATTAAGAAAATCTGAAAAAAGGGCCTATTTTTAAAATGCAAGTATAATATCCATC[A/G]ATACAAAAAATAAACAATTAAATATCTGTTAACTTTGTACTGTCAAAAATGGCACAAATGAGCTCATCTCGAACAACCTGAATCCCCTCTGGCTACAGGCCTGTAAAAGTAATATATTTTTTCAGAGTATCCTACAAAACATAACATACT
zSNP29316106	zK21P9	140611			10	39.7	10	851			AGAATTTTCAATTCAAAATTTAGAATTAAGAAAATCTGAAAAAAGGGCCTATTTTTAAAATGCAAGTATAATATCCATCAATACAAAAAATAAACAATTAAATATCTGTTAACTTTGTACTGTCAAAAATGGCACAAATGAGCTCATCTC[A/G]AACAACCTGAATCCCCTCTGGCTACAGGCCTGTAAAAGTAATATATTTTTTCAGAGTATCCTACAAAACATAACATACTGTTTTACTGTGTACTCAGTGCAATGCATATGGATTAATGAACATCAGAAATAAACATTGACCAGAGCAAAA
zSNP29316117	zK21P9	140763			10	39.7	10	851			ACAACCTGAATCCCCTCTGGCTACAGGCCTGTAAAAGTAATATATTTTTTCAGAGTATCCTACAAAACATAACATACTGTTTTACTGTGTACTCAGTGCAATGCATATGGATTAATGAACATCAGAAATAAACATTGACCAGAGCAAAAT[T/C]AGTGCAATAATAATCTTTACAGGCCTATCTTTGCTTTTAACTCTATAATTTGTATACAGTTTTAAACAGTTGTTAATTGGTAATTGTAGTAAATGTTTATCGTTTTATTACAGTAGAAGTGTAGCAACCGTGAATTTTTTTTGATATTGA
zSNP29316118	zK21P9	140772			10	39.7	10	851			ATCCCCTCTGGCTACAGGCCTGTAAAAGTAATATATTTTTTCAGAGTATCCTACAAAACATAACATACTGTTTTACTGTGTACTCAGTGCAATGCATATGGATTAATGAACATCAGAAATAAACATTGACCAGAGCAAAATCAGTGCAAT[A/G]ATAATCTTTACAGGCCTATCTTTGCTTTTAACTCTATAATTTGTATACAGTTTTAAACAGTTGTTAATTGGTAATTGTAGTAAATGTTTATCGTTTTATTACAGTAGAAGTGTAGCAACCGTGAATTTTTTTTGATATTGACTGTAATTT
zSNP29316103	zK21P9	140597			10	39.7	10	851			TTAATAATGTTATGAGAATTTTCAATTCAAAATTTAGAATTAAGAAAATCTGAAAAAAGGGCCTATTTTTAAAATGCAAGTATAATATCCATCAATACAAAAAATAAACAATTAAATATCTGTTAACTTTGTACTGTCAAAAATGGCACA[A/C]ATGAGCTCATCTCGAACAACCTGAATCCCCTCTGGCTACAGGCCTGTAAAAGTAATATATTTTTTCAGAGTATCCTACAAAACATAACATACTGTTTTACTGTGTACTCAGTGCAATGCATATGGATTAATGAACATCAGAAATAAACAT
zSNP29316092	zK21P9	140541			10	39.7	10	851			ACCACATATGTTCATTTGCAAATGTGCATTTTATACTGTAAGTTATAACATTTTTATTAATAATGTTATGAGAATTTTCAATTCAAAATTTAGAATTAAGAAAATCTGAAAAAAGGGCCTATTTTTAAAATGCAAGTATAATATCCATCA[A/T]TACAAAAAATAAACAATTAAATATCTGTTAACTTTGTACTGTCAAAAATGGCACAAATGAGCTCATCTCGAACAACCTGAATCCCCTCTGGCTACAGGCCTGTAAAAGTAATATATTTTTTCAGAGTATCCTACAAAACATAACATACTG
zSNP29316093	zK21P9	140545			10	39.7	10	851			CATATGTTCATTTGCAAATGTGCATTTTATACTGTAAGTTATAACATTTTTATTAATAATGTTATGAGAATTTTCAATTCAAAATTTAGAATTAAGAAAATCTGAAAAAAGGGCCTATTTTTAAAATGCAAGTATAATATCCATCAATAC[-/A]AAAAATAAACAATTAAATATCTGTTAACTTTGTACTGTCAAAAATGGCACAAATGAGCTCATCTCGAACAACCTGAATCCCCTCTGGCTACAGGCCTGTAAAAGTAATATATTTTTTCAGAGTATCCTACAAAACATAACATACTGTTTT
zSNP29316096	zK21P9	140570			10	39.7	10	851			TTTATACTGTAAGTTATAACATTTTTATTAATAATGTTATGAGAATTTTCAATTCAAAATTTAGAATTAAGAAAATCTGAAAAAAGGGCCTATTTTTAAAATGCAAGTATAATATCCATCAATACAAAAAATAAACAATTAAATATCTGT[T/C]AACTTTGTACTGTCAAAAATGGCACAAATGAGCTCATCTCGAACAACCTGAATCCCCTCTGGCTACAGGCCTGTAAAAGTAATATATTTTTTCAGAGTATCCTACAAAACATAACATACTGTTTTACTGTGTACTCAGTGCAATGCATAT
zSNP29315478	zK21P9	123893			10	39.7	10	851			AAAGTTGCTTTCAACCATTAACAATTGCAGAAGGTTGCAGATAGACTTAATATGTTGTGAAAATGAATTGATGTTCATTGATCTTTCAGTGAATTCAGATCCTTTAACAAATTACTTTCAACAGTGAAAAACATAATGTATATACACTGA[A/C]AGCTAACAATTTAAAGCATGTTATTCCTGTTGAACTTCTAGATTCTGATTGGTTGGAAGGTGTGCAAAAGAATTGTTTAAACAGTTACCAGAGCCTTCATTCCTATGAGTGATCTCGAGGACAGCGATGTAGGGAGTCACTAACTCACAG
zSNP29315103	zK21P9	115813			10	39.7	10	851			TTTGTGAATGTACTTGAGAGCGAGAAGGAAACATGCTCCTCGTCTAGTATGGAGAATGTGAAGTGGAGGCTTTGAGTTGGACTTTGTTTTCCTCTTTTGTTTTGTAGTTAAGTGCACAGGAATGCTTCGTTTCCTACCGTACACCTTCAG[A/C]GCTCTGGAAATCCACCGCAAGTGTTCCAGAGATCAAAACGAGCTCTTCGCACGGACAGATTGTTGTCAGCAGTTTCACATACCTTCACATGTGATTCTGCGAAAAGGCCCAACAACATCGCTTGCCCTGGTTGCAAGTACACACATGCAG
zSNP29315091	zK21P9	115711			10	39.7	10	851			GGAATTTGGAAATGATTTTAACAGAGTCCCGTCGCTCTAGCCTTCCCCCCACCGCCAGCTCGAGAGGGAGGGACGTGCAAACCCAACAATGTGAAAAAGAATTTTGTGAATGTACTTGAGAGCGAGAAGGAAACATGCTCCTCGTCTAGT[A/G]TGGAGAATGTGAAGTGGAGGCTTTGAGTTGGACTTTGTTTTCCTCTTTTGTTTTGTAGTTAAGTGCACAGGAATGCTTCGTTTCCTACCGTACACCTTCAGAGCTCTGGAAATCCACCGCAAGTGTTCCAGAGATCAAAACGAGCTCTTC
zSNP29315482	zK21P9	125887			10	39.7	10	851			AGTTTCACGCGTCCTCTGTTCTTGCGGTCTTGAGTATTGGAACTGAACTTTGGCAGCTGATGAGGACGTTACACAAGAACACGAGAACTAAAGATCACTGAGGAAGGCATATTGAGAAACAGCCATTGTAATAAAAGAGTTGTCCAACAC[A/G]CATGTACCTTTTATGAGAACTATTTTGTAACTTTCTTTCAATTGTACCATAAAAGGTGCAGAACAGTGTCATAAGAGGTCTTTTCTGAGCCACTGTTTACATTTTTTTCTGAGAGTGTAGAGTAATTCTCTTAAATTTAATCAGGGTGAC
zSNP29315485	zK21P9	126211			10	39.7	10	851			ACAAAAGTCTTCTGTTTGTAGAATGACATAAGGGTGAGTAAATGATAGCAGAATATTAATTTAGGTTAAAGCAACCCTTTAGTAAGCACTCATTACAGTATACATTCAACAAATGATGCTCATCCTCCACGAAATGGAGGAACGTGTGCA[T/C]GATAACCACTAAAGGCTGAGCACAATGGGGCAGAAATCAGCGTGGAGAAGTAAACAAACAGACCAAAAAAAGGAGCACTATCAAAAGCAGGAGGGGGGAACCCGGGTGCTTTTGGTGCATGAATATGCTTATGTGTGTATATGGAGCAGG
zSNP29315484	zK21P9	126184			10	39.7	10	851			TGACCTTCATTTGCATCCTGAAGATAAACAAAAGTCTTCTGTTTGTAGAATGACATAAGGGTGAGTAAATGATAGCAGAATATTAATTTAGGTTAAAGCAACCCTTTAGTAAGCACTCATTACAGTATACATTCAACAAATGATGCTCAT[T/C]CTCCACGAAATGGAGGAACGTGTGCATGATAACCACTAAAGGCTGAGCACAATGGGGCAGAAATCAGCGTGGAGAAGTAAACAAACAGACCAAAAAAAGGAGCACTATCAAAAGCAGGAGGGGGGAACCCGGGTGCTTTTGGTGCATGAA
zSNP29315483	zK21P9	126153			10	39.7	10	851			TGTAGAGTAATTCTCTTAAATTTAATCAGGGTGACCTTCATTTGCATCCTGAAGATAAACAAAAGTCTTCTGTTTGTAGAATGACATAAGGGTGAGTAAATGATAGCAGAATATTAATTTAGGTTAAAGCAACCCTTTAGTAAGCACTCA[T/C]TACAGTATACATTCAACAAATGATGCTCATCCTCCACGAAATGGAGGAACGTGTGCATGATAACCACTAAAGGCTGAGCACAATGGGGCAGAAATCAGCGTGGAGAAGTAAACAAACAGACCAAAAAAAGGAGCACTATCAAAAGCAGGA
zSNP29315073	zK21P9	115363			10	39.7	10	851			ATAACTGCAAAGTTTTGAAGGAAGTTCACAAAAAACTATCCGACATTGTGTGGAGGCTAGTTTATTCCAGCGGTAATCCGAACCGTGAGCAAACTGCTCTAATGCATGGTGTTTTCTGCAGGTAGACAGAGTTTACTGCATGCTTTTCTG[A/T]AGAAAACCCTCACTAGATGACTGTGACCTCAATGGCATCCTTCTCTGTTTCCACCCCCCTCCATTCCCCAGGCAGGATGTTATTGTTGAGCTGGATTTCCATTGTCCGGCGGCTGAGTTGGCCACCTTCCCAGAGTGCAATAGAGAGGCC
zSNP29315451	zK21P9	123148			10	39.7	10	851			ATTCAACCACATTTATTTTATGTGATCAAATGTTTTCCCATAGTTCATAAATGTATTAAACTTATTCAATTTTTGATCATATTAACGTAATTAATCTTTATATTGGCACAACATGGTGGCTCCATTAGCACTGTCACCTCACAGCAAGAA[A/G]GTCACTGGTTCCAGCGCGGCTGGCCAGTTGGTGTTTCTGTGTAGAGTTTTCCTCTGGGTGCTCTAGTTTTCCCCACAGTCCAAACACATGATGAATTAAATAAGCTTAATTGGCCGTAGTGTATGTGTGAATGAGAGTGAATGGGTGTTT
zSNP29315450	zK21P9	123120			10	39.7	10	851			GTCCTGTAATATAACTGTTTAAACATGCATTCAACCACATTTATTTTATGTGATCAAATGTTTTCCCATAGTTCATAAATGTATTAAACTTATTCAATTTTTGATCATATTAACGTAATTAATCTTTATATTGGCACAACATGGTGGCTC[A/C]ATTAGCACTGTCACCTCACAGCAAGAAGGTCACTGGTTCCAGCGCGGCTGGCCAGTTGGTGTTTCTGTGTAGAGTTTTCCTCTGGGTGCTCTAGTTTTCCCCACAGTCCAAACACATGATGAATTAAATAAGCTTAATTGGCCGTAGTGT
zSNP29315449	zK21P9	122872			10	39.7	10	851			GGAAAAGCGCACACAGCGGCCTCTCGCGCATTCGCGAAAACAAAAACTGCACAAATACGTACCTCTTGGGACGTATTTCACAGTCTACAGAAACGTCTGCTGGACTACGTTTTCAGAGTGAGCCTGGGTTGCGAACCAACGTCCTTCTTG[T/C]TGTGAGGCGATTGTGCTACCCACTGTGCCACCGTAATGCCCCAGTGCTAAAATTATATTATACTATACCTTAGAACATCAAAATCAAGCATTCAACAGTCCTGTAATATAACTGTTTAAACATGCATTCAACCACATTTATTTTATGTGA
zSNP29315452	zK21P9	123179			10	39.7	10	851			GTTTTCCCATAGTTCATAAATGTATTAAACTTATTCAATTTTTGATCATATTAACGTAATTAATCTTTATATTGGCACAACATGGTGGCTCCATTAGCACTGTCACCTCACAGCAAGAAGGTCACTGGTTCCAGCGCGGCTGGCCAGTTG[A/G]TGTTTCTGTGTAGAGTTTTCCTCTGGGTGCTCTAGTTTTCCCCACAGTCCAAACACATGATGAATTAAATAAGCTTAATTGGCCGTAGTGTATGTGTGAATGAGAGTGAATGGGTGTTTCCCAGTACTGGGTTGCGGCTTGAAGGGCATC
zSNP29315016	zK21P9	115102			10	39.7	10	851			ATTTGGGTATGGATTTAGACTTTCAGAATCTGCAGTATGAAATAAAGCTTGATAATTGCCGCATGGTCATAGCCTTACTGAAATGAACTGCACTAACTGAGCAATTGAGTTCATTTCAATCAATCCAAAGCTGCCAATTATGAACACACC[T/C]TTAGTCACGAATGCTGCATTTCATGCTCTCGTGAAACAAGAGTTGTACAACAAGTGAAATTCAAGCACTGAGAGATGAATGGCATGCTGATTTTGTTCCTTTTCCGATTTATAACTGCAAAGTTTTGAAGGAAGTTCACAAAAAACTATC
zSNP29315060	zK21P9	115297			10	39.7	10	851			GTACAACAAGTGAAATTCAAGCACTGAGAGATGAATGGCATGCTGATTTTGTTCCTTTTCCGATTTATAACTGCAAAGTTTTGAAGGAAGTTCACAAAAAACTATCCGACATTGTGTGGAGGCTAGTTTATTCCAGCGGTAATCCGAACC[C/G]TGAGCAAACTGCTCTAATGCATGGTGTTTTCTGCAGGTAGACAGAGTTTACTGCATGCTTTTCTGTAGAAAACCCTCACTAGATGACTGTGACCTCAATGGCATCCTTCTCTGTTTCCACCCCCCTCCATTCCCCAGGCAGGATGTTATT
zSNP29315468	zK21P9	123715			10	39.7	10	851			AGAAAATGAGTCTCCCATTTTACTGTAACTACTAAAACAGGATTTCCCAATCCAAGGGTTGACTATCATCCAAGCCACATATTGATTCTGGCTAGAAACCGCAGTTAATCATCCACTACTGTTCCTTAACTGTTTGCAGGGTTCTTTATT[C/G]CATTTAAAAATGAGTGTACGGCCAATTAAAGTTGCTTTCAACCATTAACAATTGCAGAAGGTTGCAGATAGACTTAATATGTTGTGAAAATGAATTGATGTTCATTGATCTTTCAGTGAATTCAGATCCTTTAACAAATTACTTTCAACA
zSNP29315691	zK21P9	132362			10	39.7	10	851			CGACTCTTTCGCCAAGCTGAAACTAGCAAAAAACAATTGCAACGCAGCCTGTGCTGCATTGTGCCGGTTGTATGATAAGGCCCCAAGACACTGTTCCCAGATCAGCTTCTGTGTGTTTTTAAAAAGGAGCTAAAGAAGACACTTTTGGAT[T/G]TAAGTGTTTGTAAACAGACATATACACTTATTAATATGTAAACAAGGCACATTTTTATTTTTTTTTATTTTCTTAGTGACATCTAACGTAATCGAATGCTTTCATCATAGATCAGTCGATCCTTAAAGGGACACCGCTGTTATTAAACAC
zSNP29315692	zK21P9	132419			10	39.7	10	851			ATTGTGCCGGTTGTATGATAAGGCCCCAAGACACTGTTCCCAGATCAGCTTCTGTGTGTTTTTAAAAAGGAGCTAAAGAAGACACTTTTGGATGTAAGTGTTTGTAAACAGACATATACACTTATTAATATGTAAACAAGGCACATTTTT[A/T]TTTTTTTTTATTTTCTTAGTGACATCTAACGTAATCGAATGCTTTCATCATAGATCAGTCGATCCTTAAAGGGACACCGCTGTTATTAAACACAACAGTGGATCAAAACAAGAGATTCGATGCGCTTCGCTAAATAGCTACGTTAACTTT
zSNP29315697	zK21P9	132713			10	39.7	10	851			TAACTTTAATCAATATTTAAGTACAGCGAATAAAGGTGAATGAAATTTTATGACTTGGGATCCCGTATGTTTACATTACAATGTTGACAGGTATTGTCTAAACAGGATCTTTTTAATTATTTTTAATTATTTTAATTATTATTTAAAAAT[T/G]AGCTTAAAAATGACAATGCCAAAAGTGAATAAAACTAAGCATAAACATGGATGAATTGTTTACACAAATATCATATAAGACAAAAAACATAAGATAAATTATTTCAAATTCAAGTTTAAAGAACTTGCGGTGATTCTAACTGTGTAACCC
zSNP29315690	zK21P9	132347			10	39.7	10	851			TGCAACATGTTAAAGCGACTCTTTCGCCAAGCTGAAACTAGCAAAAAACAATTGCAACGCAGCCTGTGCTGCATTGTGCCGGTTGTATGATAAGGCCCCAAGACACTGTTCCCAGATCAGCTTCTGTGTGTTTTTAAAAAGGAGCTAAAG[A/T]AGACACTTTTGGATGTAAGTGTTTGTAAACAGACATATACACTTATTAATATGTAAACAAGGCACATTTTTATTTTTTTTTATTTTCTTAGTGACATCTAACGTAATCGAATGCTTTCATCATAGATCAGTCGATCCTTAAAGGGACACC
zSNP29315670	zK21P9	130755			10	39.7	10	851			CCAAATAAAATCCATGTTGGGGTAAACCGTCAATATGACATCATGTTGACATCCTGTGCCTGCAGGGCTGTTGTCAAACAGTGGATTAAAATGAGTGATTTGCTGCTCTTCACTAAATAATTACAGTAACTTTAATCAACATTAATTATT[T/C]ATTAACTTTTTCTCCCGTATTTTACCATTCTATCCCGCTATCATCCTGTTTAAGTATTTTCCTCTATTTCTCCTGTACTTTTATTTATTTCTATGAAAAGTGAAAGTAGCATCAAAGAGCACTGATCTCAAAAGTTATATAATTGCTATA
zSNP29315671	zK21P9	130771			10	39.7	10	851			TTGGGGTAAACCGTCAATATGACATCATGTTGACATCCTGTGCCTGCAGGGCTGTTGTCAAACAGTGGATTAAAATGAGTGATTTGCTGCTCTTCACTAAATAATTACAGTAACTTTAATCAACATTAATTATTTATTAACTTTTTCTCC[T/C]GTATTTTACCATTCTATCCCGCTATCATCCTGTTTAAGTATTTTCCTCTATTTCTCCTGTACTTTTATTTATTTCTATGAAAAGTGAAAGTAGCATCAAAGAGCACTGATCTCAAAAGTTATATAATTGCTATATATATATATATATATA
zSNP29315672	zK21P9	130807			10	39.7	10	851			CCTGTGCCTGCAGGGCTGTTGTCAAACAGTGGATTAAAATGAGTGATTTGCTGCTCTTCACTAAATAATTACAGTAACTTTAATCAACATTAATTATTTATTAACTTTTTCTCCCGTATTTTACCATTCTATCCCGCTATCATCCTGTTT[A/G]AGTATTTTCCTCTATTTCTCCTGTACTTTTATTTATTTCTATGAAAAGTGAAAGTAGCATCAAAGAGCACTGATCTCAAAAGTTATATAATTGCTATATATATATATATATATATATATATATATATATATATATATATAAGAGCTGTGT
zSNP29315698	zK21P9	132740			10	39.7	10	851			GAATAAAGGTGAATGAAATTTTATGACTTGGGATCCCGTATGTTTACATTACAATGTTGACAGGTATTGTCTAAACAGGATCTTTTTAATTATTTTTAATTATTTTAATTATTATTTAAAAATGAGCTTAAAAATGACAATGCCAAAAGT[T/G]AATAAAACTAAGCATAAACATGGATGAATTGTTTACACAAATATCATATAAGACAAAAAACATAAGATAAATTATTTCAAATTCAAGTTTAAAGAACTTGCGGTGATTCTAACTGTGTAACCCATCAGTGAAATTTTTTTTTTAAATAAC
zSNP29315611	zK21P9	129176			10	39.7	10	851			TCACTATTCACTCCCATGTTAACCCAGTAACTACCGTCTCAATCCACAATATGATGGGACTGTTTGTGTGTGAGATCGCTCACCTTCTACAATGCCATTCATTTGCTTCACCTACTTTTGTTGTTGCTAATTCTTAATAAACATTCTTGA[A/G]GTTTTACCTTCCTTGTCTTCCTTGTGTGGCCATGACACAGAGGTAGTTAAAAATACATTTGATTGGATGATCACAAAAGAGCATTCACTGTACATCTAATAACCTAACACATGATAATTATGTAACATACATGCAAGTGCACCAAAATCA
zSNP29315598	zK21P9	129128			10	39.7	10	851			GGGTAGATCACTGGTTCCGAGAGAGTGATCCCTGCTACAATGGACCGTTCACTATTCACTCCCATGTTAACCCAGTAACTACCGTCTCAATCCACAATATGATGGGACTGTTTGTGTGTGAGATCGCTCACCTTCTACAATGCCATTCAT[T/C]TGCTTCACCTACTTTTGTTGTTGCTAATTCTTAATAAACATTCTTGAAGTTTTACCTTCCTTGTCTTCCTTGTGTGGCCATGACACAGAGGTAGTTAAAAATACATTTGATTGGATGATCACAAAAGAGCATTCACTGTACATCTAATAA
zSNP29315706	zK21P9	132853			10	39.7	10	851			ATTTAAAAATGAGCTTAAAAATGACAATGCCAAAAGTGAATAAAACTAAGCATAAACATGGATGAATTGTTTACACAAATATCATATAAGACAAAAAACATAAGATAAATTATTTCAAATTCAAGTTTAAAGAACTTGCGGTGATTCTAA[A/C]TGTGTAACCCATCAGTGAAATTTTTTTTTTAAATAACCGTTTGTTGTTGACAACTCAGTGAGTTCTTAGGGATTGAAAGCATCCAAAAACAACAGCTCACCACAAACCTCTTGACCACCCCATCGACACTCTCATGTCTTCTATTGATTG
zSNP29315616	zK21P9	129212			10	39.7	10	851			TCTCAATCCACAATATGATGGGACTGTTTGTGTGTGAGATCGCTCACCTTCTACAATGCCATTCATTTGCTTCACCTACTTTTGTTGTTGCTAATTCTTAATAAACATTCTTGAAGTTTTACCTTCCTTGTCTTCCTTGTGTGGCCATGA[T/C]ACAGAGGTAGTTAAAAATACATTTGATTGGATGATCACAAAAGAGCATTCACTGTACATCTAATAACCTAACACATGATAATTATGTAACATACATGCAAGTGCACCAAAATCAGGTATTTCTACTTGTTTTTTTAATTTCGTTCAAAAG
zSNP29315699	zK21P9	132747			10	39.7	10	851			GGTGAATGAAATTTTATGACTTGGGATCCCGTATGTTTACATTACAATGTTGACAGGTATTGTCTAAACAGGATCTTTTTAATTATTTTTAATTATTTTAATTATTATTTAAAAATGAGCTTAAAAATGACAATGCCAAAAGTGAATAAA[A/C]CTAAGCATAAACATGGATGAATTGTTTACACAAATATCATATAAGACAAAAAACATAAGATAAATTATTTCAAATTCAAGTTTAAAGAACTTGCGGTGATTCTAACTGTGTAACCCATCAGTGAAATTTTTTTTTTAAATAACCGTTTGT
zSNP29315700	zK21P9	132750			10	39.7	10	851			GAATGAAATTTTATGACTTGGGATCCCGTATGTTTACATTACAATGTTGACAGGTATTGTCTAAACAGGATCTTTTTAATTATTTTTAATTATTTTAATTATTATTTAAAAATGAGCTTAAAAATGACAATGCCAAAAGTGAATAAAACT[A/T]AGCATAAACATGGATGAATTGTTTACACAAATATCATATAAGACAAAAAACATAAGATAAATTATTTCAAATTCAAGTTTAAAGAACTTGCGGTGATTCTAACTGTGTAACCCATCAGTGAAATTTTTTTTTTAAATAACCGTTTGTTGT
zSNP29315703	zK21P9	132845			10	39.7	10	851			TAATTATTATTTAAAAATGAGCTTAAAAATGACAATGCCAAAAGTGAATAAAACTAAGCATAAACATGGATGAATTGTTTACACAAATATCATATAAGACAAAAAACATAAGATAAATTATTTCAAATTCAAGTTTAAAGAACTTGCGGT[A/G]ATTCTAACTGTGTAACCCATCAGTGAAATTTTTTTTTTAAATAACCGTTTGTTGTTGACAACTCAGTGAGTTCTTAGGGATTGAAAGCATCCAAAAACAACAGCTCACCACAAACCTCTTGACCACCCCATCGACACTCTCATGTCTTCT
zSNP29315641	zK21P9	129491			10	39.7	10	851			TTTTTTTAATTTCGTTCAAAAGTGCTCATTGCTCTTACAAAAGTGATGTAGAATTTATCAACATTTCTCATTGAAATCTGAACACAAGTGGTCACTAGGAACACATTTGAACGAATGTAAATACCAGGTGTAAATAGTATTGTGTCTTAG[T/C]AGAATCATGGAAAATATGTTCATACCAAGTGTAAACCATACCTGTGACACCCCCCCCCCCATTTTTCCCTTTAATTCTTCCGTATTTTTAATCTTTATATGAAAGGTGAAAGTAGCATCAAAAAGTGGATAGTAAATCTAAAAAATTATG
zSNP29315642	zK21P9	129541			10	39.7	10	851			GAATTTATCAACATTTCTCATTGAAATCTGAACACAAGTGGTCACTAGGAACACATTTGAACGAATGTAAATACCAGGTGTAAATAGTATTGTGTCTTAGTAGAATCATGGAAAATATGTTCATACCAAGTGTAAACCATACCTGTGACA[-/C]CCCCCCCCCCATTTTTCCCTTTAATTCTTCCGTATTTTTAATCTTTATATGAAAGGTGAAAGTAGCATCAAAAAGTGGATAGTAAATCTAAAAAATTATGTAATTGCAAGAGGTGTTCAAAAGAGAATTTGGTCACACTTTATTTTGATG
zSNP29315351	zK21P9	118818			10	39.7	10	851			ACATTTTGTAAAACATCTGAAATGTTGTTTTGGTCATTCTACAACACCTTAACCATTTCAGTATTAGTGTATTATACTATTAATTACCTCTAGAACTGTCGGGGGCATCTGTGCTCCTCGTCTCACGCCTTCAAACAATTTCATGTATTC[A/T]TTGTCTGAGGCGCAAGTAGTTTATTAAATGAAGACAGGATTCACGCAGCCTCTCCTACCTTAATAAATGCCATTTTTACTGTTGATATTTGGCACCAGTTAATCAGGAATTGACGATTTTGTTCTCTTTGACTCGTTGGATGGAGACGCT
zSNP29315623	zK21P9	129339			10	39.7	10	851			TTGTCTTCCTTGTGTGGCCATGACACAGAGGTAGTTAAAAATACATTTGATTGGATGATCACAAAAGAGCATTCACTGTACATCTAATAACCTAACACATGATAATTATGTAACATACATGCAAGTGCACCAAAATCAGGTATTTCTACT[A/T]GTTTTTTTAATTTCGTTCAAAAGTGCTCATTGCTCTTACAAAAGTGATGTAGAATTTATCAACATTTCTCATTGAAATCTGAACACAAGTGGTCACTAGGAACACATTTGAACGAATGTAAATACCAGGTGTAAATAGTATTGTGTCTTA
zSNP29315618	zK21P9	129230			10	39.7	10	851			TGGGACTGTTTGTGTGTGAGATCGCTCACCTTCTACAATGCCATTCATTTGCTTCACCTACTTTTGTTGTTGCTAATTCTTAATAAACATTCTTGAAGTTTTACCTTCCTTGTCTTCCTTGTGTGGCCATGACACAGAGGTAGTTAAAAA[T/C]ACATTTGATTGGATGATCACAAAAGAGCATTCACTGTACATCTAATAACCTAACACATGATAATTATGTAACATACATGCAAGTGCACCAAAATCAGGTATTTCTACTTGTTTTTTTAATTTCGTTCAAAAGTGCTCATTGCTCTTACAA
zSNP29315620	zK21P9	129292			10	39.7	10	851			TTTGTTGTTGCTAATTCTTAATAAACATTCTTGAAGTTTTACCTTCCTTGTCTTCCTTGTGTGGCCATGACACAGAGGTAGTTAAAAATACATTTGATTGGATGATCACAAAAGAGCATTCACTGTACATCTAATAACCTAACACATGAT[A/C]ATTATGTAACATACATGCAAGTGCACCAAAATCAGGTATTTCTACTTGTTTTTTTAATTTCGTTCAAAAGTGCTCATTGCTCTTACAAAAGTGATGTAGAATTTATCAACATTTCTCATTGAAATCTGAACACAAGTGGTCACTAGGAAC
zSNP29315621	zK21P9	129306			10	39.7	10	851			TTCTTAATAAACATTCTTGAAGTTTTACCTTCCTTGTCTTCCTTGTGTGGCCATGACACAGAGGTAGTTAAAAATACATTTGATTGGATGATCACAAAAGAGCATTCACTGTACATCTAATAACCTAACACATGATAATTATGTAACATA[T/C]ATGCAAGTGCACCAAAATCAGGTATTTCTACTTGTTTTTTTAATTTCGTTCAAAAGTGCTCATTGCTCTTACAAAAGTGATGTAGAATTTATCAACATTTCTCATTGAAATCTGAACACAAGTGGTCACTAGGAACACATTTGAACGAAT
zSNP29315291	zK21P9	118172			10	39.7	10	851			GTTTTAAAAATTAAATGCAGTCATACGTAGCTTTGGCTACATAATTCGCGATCTCCAGAAATTTATGTGGGCTACATTTTCAGAATGAGCCTGTGTTGTATCGCTTGGAACATCATCTGAGGTGGTACTAAAAAAGTACTAGGTCCTAGG[A/T]GTGGCAAGCATGAAAACCCCTAAAGTTGTATCGAACCAAAACATTTTATATCATATCATTCCATGCAGTAGAAAGCACATAAAATCAAAATCAAATTGGCCTGATTTTGTTCAAATGACGTTCCACCAGTTCCTCCTTTCATTTCGCTTG
zSNP29315651	zK21P9	129617			10	39.7	10	851			GGTGTAAATAGTATTGTGTCTTAGTAGAATCATGGAAAATATGTTCATACCAAGTGTAAACCATACCTGTGACACCCCCCCCCCCATTTTTCCCTTTAATTCTTCCGTATTTTTAATCTTTATATGAAAGGTGAAAGTAGCATCAAAAAG[T/C]GGATAGTAAATCTAAAAAATTATGTAATTGCAAGAGGTGTTCAAAAGAGAATTTGGTCACACTTTATTTTGATGGTCATTTTGTAAGAATTTAAGTTACATTGCATCCACATGCCAACAAATTCTCATTAGATTATAAGTAGACTGTTAG
zSNP29315652	zK21P9	129620			10	39.7	10	851			GTAAATAGTATTGTGTCTTAGTAGAATCATGGAAAATATGTTCATACCAAGTGTAAACCATACCTGTGACACCCCCCCCCCCATTTTTCCCTTTAATTCTTCCGTATTTTTAATCTTTATATGAAAGGTGAAAGTAGCATCAAAAAGTGG[A/T]TAGTAAATCTAAAAAATTATGTAATTGCAAGAGGTGTTCAAAAGAGAATTTGGTCACACTTTATTTTGATGGTCATTTTGTAAGAATTTAAGTTACATTGCATCCACATGCCAACAAATTCTCATTAGATTATAAGTAGACTGTTAGGCT
zSNP29315658	zK21P9	129631			10	39.7	10	851			TGTGTCTTAGTAGAATCATGGAAAATATGTTCATACCAAGTGTAAACCATACCTGTGACACCCCCCCCCCCATTTTTCCCTTTAATTCTTCCGTATTTTTAATCTTTATATGAAAGGTGAAAGTAGCATCAAAAAGTGGATAGTAAATCT[A/C]AAAAATTATGTAATTGCAAGAGGTGTTCAAAAGAGAATTTGGTCACACTTTATTTTGATGGTCATTTTGTAAGAATTTAAGTTACATTGCATCCACATGCCAACAAATTCTCATTAGATTATAAGTAGACTGTTAGGCTGGGGTTAGGGT
zSNP29315648	zK21P9	129588			10	39.7	10	851			GGAACACATTTGAACGAATGTAAATACCAGGTGTAAATAGTATTGTGTCTTAGTAGAATCATGGAAAATATGTTCATACCAAGTGTAAACCATACCTGTGACACCCCCCCCCCCATTTTTCCCTTTAATTCTTCCGTATTTTTAATCTTT[A/C]TATGAAAGGTGAAAGTAGCATCAAAAAGTGGATAGTAAATCTAAAAAATTATGTAATTGCAAGAGGTGTTCAAAAGAGAATTTGGTCACACTTTATTTTGATGGTCATTTTGTAAGAATTTAAGTTACATTGCATCCACATGCCAACAAA
zSNP29315283	zK21P9	118048			10	39.7	10	851			GGAGCGGTCACTCCACTCTGCGTCTCAGGTCAAACTGGTGAAAGCGGAAAAGCCGTCCACACGGAAGTAAGCGCTTAGCTGGTAATCGAGAAAAGAAGTGACACCAATTTGCCCTGTAGCATTTGTTTTAAAAATTAAATGCAGTCATAC[A/G]TAGCTTTGGCTACATAATTCGCGATCTCCAGAAATTTATGTGGGCTACATTTTCAGAATGAGCCTGTGTTGTATCGCTTGGAACATCATCTGAGGTGGTACTAAAAAAGTACTAGGTCCTAGGAGTGGCAAGCATGAAAACCCCTAAAGT
zSNP29315645	zK21P9	129559			10	39.7	10	851			CATTGAAATCTGAACACAAGTGGTCACTAGGAACACATTTGAACGAATGTAAATACCAGGTGTAAATAGTATTGTGTCTTAGTAGAATCATGGAAAATATGTTCATACCAAGTGTAAACCATACCTGTGACACCCCCCCCCCCATTTTTC[T/C]CTTTAATTCTTCCGTATTTTTAATCTTTATATGAAAGGTGAAAGTAGCATCAAAAAGTGGATAGTAAATCTAAAAAATTATGTAATTGCAAGAGGTGTTCAAAAGAGAATTTGGTCACACTTTATTTTGATGGTCATTTTGTAAGAATTT
zSNP29315646	zK21P9	129569			10	39.7	10	851			TGAACACAAGTGGTCACTAGGAACACATTTGAACGAATGTAAATACCAGGTGTAAATAGTATTGTGTCTTAGTAGAATCATGGAAAATATGTTCATACCAAGTGTAAACCATACCTGTGACACCCCCCCCCCCATTTTTCCCTTTAATTC[A/T]TCCGTATTTTTAATCTTTATATGAAAGGTGAAAGTAGCATCAAAAAGTGGATAGTAAATCTAAAAAATTATGTAATTGCAAGAGGTGTTCAAAAGAGAATTTGGTCACACTTTATTTTGATGGTCATTTTGTAAGAATTTAAGTTACATT
zSNP29315710	zK21P9	132892			10	39.7	10	851			ATAAAACTAAGCATAAACATGGATGAATTGTTTACACAAATATCATATAAGACAAAAAACATAAGATAAATTATTTCAAATTCAAGTTTAAAGAACTTGCGGTGATTCTAACTGTGTAACCCATCAGTGAAATTTTTTTTTTAAATAACC[T/G]TTTGTTGTTGACAACTCAGTGAGTTCTTAGGGATTGAAAGCATCCAAAAACAACAGCTCACCACAAACCTCTTGACCACCCCATCGACACTCTCATGTCTTCTATTGATTGTGTGATCATTTTGTGCGACCATGTACATGTCGACACGGC
zSNP29316068	zK21P9	140157			10	39.7	10	851			TTAGAGGCCTGTAAATTAGTGCACGCTTAACTGAAAGGATGCAGCATGCGCGCAAAATATTCATAACAACAAACTGTAGTTATGACTTAAGAGAATTGTTCAAAAGATTTACTAGTGTTTTGGTGAAATAATTTAGAAAGAGTGTAATTT[T/C]GCAGATTTTGTGTCGTAGCCAGCCTATTAAAAGGGGTGGTTCATTTTCTTTAAAAAGTGGACCTTTTTGCAGACCCTTTTTCGTCTCATTTTCTATTAAATCATGATGTTTAAATACTGCATTTTAGGAACATATTAAGCACTAATCTTT
zSNP29316085	zK21P9	140499			10	39.7	10	851			AATATTATAACTACAATTTTATGGTGCTTACCATACCATTTTACCACATATGTTCATTTGCAAATGTGCATTTTATACTGTAAGTTATAACATTTTTATTAATAATGTTATGAGAATTTTCAATTCAAAATTTAGAATTAAGAAAATCTG[-/A]AAAAAGGGCCTATTTTTAAAATGCAAGTATAATATCCATCAATACAAAAAATAAACAATTAAATATCTGTTAACTTTGTACTGTCAAAAATGGCACAAATGAGCTCATCTCGAACAACCTGAATCCCCTCTGGCTACAGGCCTGTAAAAG
zSNP29316086	zK21P9	140528			10	39.7	10	851			ACCATACCATTTTACCACATATGTTCATTTGCAAATGTGCATTTTATACTGTAAGTTATAACATTTTTATTAATAATGTTATGAGAATTTTCAATTCAAAATTTAGAATTAAGAAAATCTGAAAAAAGGGCCTATTTTTAAAATGCAAGT[A/C]TAATATCCATCAATACAAAAAATAAACAATTAAATATCTGTTAACTTTGTACTGTCAAAAATGGCACAAATGAGCTCATCTCGAACAACCTGAATCCCCTCTGGCTACAGGCCTGTAAAAGTAATATATTTTTTCAGAGTATCCTACAAA
zSNP29316057	zK21P9	139887			10	39.7	10	851			AGCACATAAACACAGCTATTCTCGCAATAAAATCCATGTTAGCCATTTAGCACCAAAGCTAGAGTCACGGGCAGACAGAAGCTCTGCCCATGATGGGAATCTGCGTTTATTGTGAAGTGAATTTGATGTCAAATGAAGTGTATTTGAAGC[A/G]CGGATGGAGTGAGGGAACTCAAAATGTTTACGTATCTATTTATGCACGAATAGCATTATTTATTCGCTTATGCCGCGTCTGGTGTGAACACAGCATGAAATTATAAAGTCAATGGCCAATTAGAGGCCTGTAAATTAGTGCACGCTTAAC
zSNP29315815	zK21P9	136691			10	39.7	10	851			GACACAAATTGAATGTATGCGCAAGTATTTGACGACCAAAACCACAGCATTGGACTACAGTCATAGTCCCCAACCTTTTTATGAACTTGGACCGGTCAATGCTTGACAATTTTTCTGCGGACTGGGGGGTCTGGGCGGTGGTTCAAAGGA[T/C]GTTAGCTGACCATCAACCCTTTTTTTAAAGGATAACAAGCTGACAAAACATTGCTGTTACTCTGATAAAAGTTTTATAGAGAGAATTACACAGCACTGCAGTGTTTGGTTGTTCTGTGCTTGTCAGAGATAATTAGTCTACTGAAATGTG
zSNP29315856	zK21P9	137029			10	39.7	10	851			TTTTGGTCACATGACTCACGGCATTCATTCAACTGGGTGCGTCTGGAAGGCACGAGTCGCGCAACTCCACTGAAAATAACTTGTGCAAACTCTAGAAAAGATGCGATATGCGAATGGCTCCTAAAGCTGCCATCATTTGTGATCTCCAGC[A/T]GTTGATCTTCTATGGATTCAACTGATTTATTGACAAATGGGTTTGAGATCTATTTCTTGGCAGTTTGCGAGTCCTTCTCTGGGCCTTTTCCCCCTTTCACAAAGAAACTTTCCAAAGCCGTCTGTTTCTTACTCATTTTGCTGCTTGTGG
zSNP29315994	zK21P9	138294			10	39.7	10	851			CACCCTCATGTTGTTCCAAACCCACATGACTTTTTTCATCTGTTGAGCACAAGAAATTGTAAATAGTTTTTCCATGAAGTTTTAATGGATGGGGACAAAGGGGTAGTTCCCAAGCTTTATGATTTCTGCCATGGAACATAAAGAAAAAGA[A/T]GATATTTGAACTAAATAACAATATAAAAACAACTACGTTCTGAAACTGAAATGTCACCAATGCATAGGGGGCAAGAAATGCACAATTAACCAGTTTTATTTCAACTATTAATCAGTGGTAATCACAGTTTGTTTCACTGAGAATATTTAC
zSNP29316087	zK21P9	140531			10	39.7	10	851			ATACCATTTTACCACATATGTTCATTTGCAAATGTGCATTTTATACTGTAAGTTATAACATTTTTATTAATAATGTTATGAGAATTTTCAATTCAAAATTTAGAATTAAGAAAATCTGAAAAAAGGGCCTATTTTTAAAATGCAAGTATA[A/T]TATCCATCAATACAAAAAATAAACAATTAAATATCTGTTAACTTTGTACTGTCAAAAATGGCACAAATGAGCTCATCTCGAACAACCTGAATCCCCTCTGGCTACAGGCCTGTAAAAGTAATATATTTTTTCAGAGTATCCTACAAAACA
zSNP29315430	zK21P9	121636			10	39.7	10	851			TGCGTTCAATACTTATTTTCTCTGCTGTTTGTAGAATACAAAATGTTAAGAGTAGCAAAATTGACTTAACCATCAAGATTATTCAATCGTTTTATTATGTTTAAATTTTGGATTTTAATGTTGCAGATCAAACTGACCCAAGTTGGATTC[A/G]ATAGAAATCTAAAAATTGCACTTTAAATAATTTGGTAAAAACTTATACTATAAATGTTTCTCACACATTGAAAAATAACAAAACTGTAAAATAACTAACACTGTTCTGTTGAGTTATGACACAATAACACACAATCAAGTCTGTGAATTA
zSNP29315431	zK21P9	121720			10	39.7	10	851			AATCGTTTTATTATGTTTAAATTTTGGATTTTAATGTTGCAGATCAAACTGACCCAAGTTGGATTCGATAGAAATCTAAAAATTGCACTTTAAATAATTTGGTAAAAACTTATACTATAAATGTTTCTCACACATTGAAAAATAACAAAA[C/G]TGTAAAATAACTAACACTGTTCTGTTGAGTTATGACACAATAACACACAATCAAGTCTGTGAATTAACCATGACTAAAAGCATTGTTGCTTATATACAGTCCTAAATCATTTATTCACTTTCTTTTGGGCTTAGTCCCTTTATTAATCAG
zSNP29315432	zK21P9	121733			10	39.7	10	851			TGTTTAAATTTTGGATTTTAATGTTGCAGATCAAACTGACCCAAGTTGGATTCGATAGAAATCTAAAAATTGCACTTTAAATAATTTGGTAAAAACTTATACTATAAATGTTTCTCACACATTGAAAAATAACAAAACTGTAAAATAACT[A/G]ACACTGTTCTGTTGAGTTATGACACAATAACACACAATCAAGTCTGTGAATTAACCATGACTAAAAGCATTGTTGCTTATATACAGTCCTAAATCATTTATTCACTTTCTTTTGGGCTTAGTCCCTTTATTAATCAGCGTAATGAACCGC
zSNP29315425	zK21P9	121593			10	39.7	10	851			TCAACAACACCTTTAGAAATATGTTTTCTGAGAAAAATGGTGATGCGTTCAATACTTATTTTCTCTGCTGTTTGTAGAATACAAAATGTTAAGAGTAGCAAAATTGACTTAACCATCAAGATTATTCAATCGTTTTATTATGTTTAAATT[T/C]TGGATTTTAATGTTGCAGATCAAACTGACCCAAGTTGGATTCGATAGAAATCTAAAAATTGCACTTTAAATAATTTGGTAAAAACTTATACTATAAATGTTTCTCACACATTGAAAAATAACAAAACTGTAAAATAACTAACACTGTTCT
zSNP29315597	zK21P9	129127			10	39.7	10	851			AGGGTAGATCACTGGTTCCGAGAGAGTGATCCCTGCTACAATGGACCGTTCACTATTCACTCCCATGTTAACCCAGTAACTACCGTCTCAATCCACAATATGATGGGACTGTTTGTGTGTGAGATCGCTCACCTTCTACAATGCCATTCA[T/C]TTGCTTCACCTACTTTTGTTGTTGCTAATTCTTAATAAACATTCTTGAAGTTTTACCTTCCTTGTCTTCCTTGTGTGGCCATGACACAGAGGTAGTTAAAAATACATTTGATTGGATGATCACAAAAGAGCATTCACTGTACATCTAATA
zSNP29315362	zK21P9	119735			10	39.7	10	851			TTTTTTTACCAAAGTCCCTTTAAGGCAAGTCATTTCACTCGGGAGCCATGTTTGAATTGCTGTGAATTGTCAATATAGAATTGTCATTCTATATTGATCGACGATTGGCTCCTGTACTAGAAGGTGGGGCTTATTTCGCCATATTGACAG[A/T]TACACTTTTCCCCACTTTTATATGTACATGTCTTGTGTATTCTATAGTCTTTGGTTTCACACACCCAGCTGCAACCCAGTACTGGGAAACATCCGTACACATTAGCTCACACGCATACACTACGGATAATTTAGTTCATTCAATTCACCT
zSNP29315424	zK21P9	121588			10	39.7	10	851			TCAAGTCAACAACACCTTTAGAAATATGTTTTCTGAGAAAAATGGTGATGCGTTCAATACTTATTTTCTCTGCTGTTTGTAGAATACAAAATGTTAAGAGTAGCAAAATTGACTTAACCATCAAGATTATTCAATCGTTTTATTATGTTT[A/G]AATTTTGGATTTTAATGTTGCAGATCAAACTGACCCAAGTTGGATTCGATAGAAATCTAAAAATTGCACTTTAAATAATTTGGTAAAAACTTATACTATAAATGTTTCTCACACATTGAAAAATAACAAAACTGTAAAATAACTAACACT
zSNP29315785	zK21P9	133721			10	39.7	10	851			TTGTTGTTAGTTGCTGAACTTATGTATTTGTAGGTTTTCAGCGTACCCAAAGTTTTTGTCATAGTGCCGTTTTTGTGTCCGTTTTAGCTGACCTAAAACATCATTTTTTTCACCCTTCAGGCAAAGTTTCAACTTTATTGCATTTATTTT[A/C]TACTGTAAACTTGCCTGTGGTGGCAATCTGTAACCATGCAAATTGTTACAGTGACAGTTCATCCAAAATTGTAATTCTGTCATTTACATGTTTCAAAACAAAGACTTCCTCTCATTTTAAACTACAATTATTTCTCCATTTAAAGTCTGT
zSNP29315786	zK21P9	133824			10	39.7	10	851			TTTTTTTCACCCTTCAGGCAAAGTTTCAACTTTATTGCATTTATTTTATACTGTAAACTTGCCTGTGGTGGCAATCTGTAACCATGCAAATTGTTACAGTGACAGTTCATCCAAAATTGTAATTCTGTCATTTACATGTTTCAAAACAAA[A/G]ACTTCCTCTCATTTTAAACTACAATTATTTCTCCATTTAAAGTCTGTTCCACCCAAATATATTGTTGACGTATAAAAAACAATGCATACAAAGGAAACAAGCCTAAACATGCTTAGATGATATGCAGGAAGCAACTAGATTTGGTCCTGC
zSNP29315791	zK21P9	134116			10	39.7	10	851			TGGTCCTGCAAGTCAAGCAAGTACCACTGAGCTGCATGTAATCATATCTGATTGGCAATGATCAATGATTCAATGTAAATAAACTTAAATCAGTTCATCACAAATCAATAGTTTATTTTCAAAAGAATTATAATAAATAGCTTGATGCAT[A/T]TGAATTACTTTTATGATATCAACATAAAACCATGGAAAAGATTTTATATGGTGAAACAGGTCTCTTCTTCTGGGTGCTCCAGTTTCTCCCACAGTCCAAAGACGTGAGCTTTAAGTGAATTGGATGAACTAAATTGGCTGTAGAAAATGT
zSNP29315779	zK21P9	133607			10	39.7	10	851			GAGAGAGAAGTGGGGGTTGGGATCAGCCAGAGCAGACCAAATGGGGACAGAGAGGGGTAAAAACAGCACAAACGTCTATGTCTTACTTATTTTGGGTCTATCTTTCTCTTTTGGTTGTTGTTAGTTGCTGAACTTATGTATTTGTAGGTT[A/T]TCAGCGTACCCAAAGTTTTTGTCATAGTGCCGTTTTTGTGTCCGTTTTAGCTGACCTAAAACATCATTTTTTTCACCCTTCAGGCAAAGTTTCAACTTTATTGCATTTATTTTATACTGTAAACTTGCCTGTGGTGGCAATCTGTAACCA
zSNP29315730	zK21P9	133130			10	39.7	10	851			CACTCTCATGTCTTCTATTGATTGTGTGATCATTTTGTGCGACCATGTACATGTCGACACGGCACTAGAGCGCAGGAGTGCACTTTAGATCTTGCTCACCAACTCCTCTACTGCTCCACATTGTAGCTGTGTATACGCTATGTATGTCAC[A/C]CCAGTGCTCCTCCTATTGATTGCCAGTGAGTATGTGTACGGACGTATGTCTGGCCATGCCATCACTCCTTTTGGGATACACAAGTGTGAGTGTGTGCGCTTGCGAGTGATTGTGGGGAATAAAGCCCTGGTTGTTTGCAGTGAAACTATA
zSNP29315737	zK21P9	133280			10	39.7	10	851			ACCAGTGCTCCTCCTATTGATTGCCAGTGAGTATGTGTACGGACGTATGTCTGGCCATGCCATCACTCCTTTTGGGATACACAAGTGTGAGTGTGTGCGCTTGCGAGTGATTGTGGGGAATAAAGCCCTGGTTGTTTGCAGTGAAACTAT[A/G]GGTTGTAAGTGAGTGGGGAGATGCGTTTCTGTTTGACTGGGCAGGCTGAATGGGACTATTCAGTAGACCCCCAAACTGCAACCCTCTTTTCTCTCCATTGTCATCTCCCCTTCTCTCTGCTGCCCCATACAGCCCAAGATAGAGCAAGAG
zSNP29315774	zK21P9	133552			10	39.7	10	851			GCCCCATACAGCCCAAGATAGAGCAAGAGAGAGAGAGAGAGGGATGTCTGGGTGGGAGAGAGAAGTGGGGGTTGGGATCAGCCAGAGCAGACCAAATGGGGACAGAGAGGGGTAAAAACAGCACAAACGTCTATGTCTTACTTATTTTGG[C/G]TCTATCTTTCTCTTTTGGTTGTTGTTAGTTGCTGAACTTATGTATTTGTAGGTTTTCAGCGTACCCAAAGTTTTTGTCATAGTGCCGTTTTTGTGTCCGTTTTAGCTGACCTAAAACATCATTTTTTTCACCCTTCAGGCAAAGTTTCAA
zSNP29315792	zK21P9	134131			10	39.7	10	851			AGCAAGTACCACTGAGCTGCATGTAATCATATCTGATTGGCAATGATCAATGATTCAATGTAAATAAACTTAAATCAGTTCATCACAAATCAATAGTTTATTTTCAAAAGAATTATAATAAATAGCTTGATGCATATGAATTACTTTTAT[T/G]ATATCAACATAAAACCATGGAAAAGATTTTATATGGTGAAACAGGTCTCTTCTTCTGGGTGCTCCAGTTTCTCCCACAGTCCAAAGACGTGAGCTTTAAGTGAATTGGATGAACTAAATTGGCTGTAGAAAATGTGTTTGTGTAAGTTTG
zSNP29315803	zK21P9	136536			10	39.7	10	851			ACTTCAACTGAGCCGAGGTATGAACCAGCCACCCAGCGACCTTCTTGCTGTGAGGCGACAGCACTACCTACTGCGCCACTGCGTCCCCATTTACATAATAAAAGCCTGAAAATGCAAGCTTCGCATAAACTACAAAGTGTAATTTTGTAA[A/T]CTGTGACACAAATTGAATGTATGCGCAAGTATTTGACGACCAAAACCACAGCATTGGACTACAGTCATAGTCCCCAACCTTTTTATGAACTTGGACCGGTCAATGCTTGACAATTTTTCTGCGGACTGGGGGGTCTGGGCGGTGGTTCAA
zSNP29315807	zK21P9	136625			10	39.7	10	851			TTTACATAATAAAAGCCTGAAAATGCAAGCTTCGCATAAACTACAAAGTGTAATTTTGTAAACTGTGACACAAATTGAATGTATGCGCAAGTATTTGACGACCAAAACCACAGCATTGGACTACAGTCATAGTCCCCAACCTTTTTATGA[A/C]CTTGGACCGGTCAATGCTTGACAATTTTTCTGCGGACTGGGGGGTCTGGGCGGTGGTTCAAAGGATGTTAGCTGACCATCAACCCTTTTTTTAAAGGATAACAAGCTGACAAAACATTGCTGTTACTCTGATAAAAGTTTTATAGAGAGA
zSNP29315814	zK21P9	136690			10	39.7	10	851			TGACACAAATTGAATGTATGCGCAAGTATTTGACGACCAAAACCACAGCATTGGACTACAGTCATAGTCCCCAACCTTTTTATGAACTTGGACCGGTCAATGCTTGACAATTTTTCTGCGGACTGGGGGGTCTGGGCGGTGGTTCAAAGG[A/C]TGTTAGCTGACCATCAACCCTTTTTTTAAAGGATAACAAGCTGACAAAACATTGCTGTTACTCTGATAAAAGTTTTATAGAGAGAATTACACAGCACTGCAGTGTTTGGTTGTTCTGTGCTTGTCAGAGATAATTAGTCTACTGAAATGT
zSNP29315796	zK21P9	134265			10	39.7	10	851			TATGAATTACTTTTATGATATCAACATAAAACCATGGAAAAGATTTTATATGGTGAAACAGGTCTCTTCTTCTGGGTGCTCCAGTTTCTCCCACAGTCCAAAGACGTGAGCTTTAAGTGAATTGGATGAACTAAATTGGCTGTAGAAAAT[A/G]TGTTTGTGTAAGTTTGTTTGGGTGTTTCCCATTACTGGATTGTGGCTGGAAGGGCATCCGCTGCATAAAACATGCTGGAATAGTTGGTGGTTCATTCTGGTGTGGAGACCTCTGAAACAGACTAAGCCGAAGGAAAATGAATGAATAAAC
zSNP29315793	zK21P9	134190			10	39.7	10	851			GTAAATAAACTTAAATCAGTTCATCACAAATCAATAGTTTATTTTCAAAAGAATTATAATAAATAGCTTGATGCATATGAATTACTTTTATGATATCAACATAAAACCATGGAAAAGATTTTATATGGTGAAACAGGTCTCTTCTTCTGG[A/G]TGCTCCAGTTTCTCCCACAGTCCAAAGACGTGAGCTTTAAGTGAATTGGATGAACTAAATTGGCTGTAGAAAATGTGTTTGTGTAAGTTTGTTTGGGTGTTTCCCATTACTGGATTGTGGCTGGAAGGGCATCCGCTGCATAAAACATGC
zSNP29315794	zK21P9	134218			10	39.7	10	851			AATCAATAGTTTATTTTCAAAAGAATTATAATAAATAGCTTGATGCATATGAATTACTTTTATGATATCAACATAAAACCATGGAAAAGATTTTATATGGTGAAACAGGTCTCTTCTTCTGGGTGCTCCAGTTTCTCCCACAGTCCAAAG[A/G]CGTGAGCTTTAAGTGAATTGGATGAACTAAATTGGCTGTAGAAAATGTGTTTGTGTAAGTTTGTTTGGGTGTTTCCCATTACTGGATTGTGGCTGGAAGGGCATCCGCTGCATAAAACATGCTGGAATAGTTGGTGGTTCATTCTGGTGT
zSNP29315795	zK21P9	134260			10	39.7	10	851			ATGCATATGAATTACTTTTATGATATCAACATAAAACCATGGAAAAGATTTTATATGGTGAAACAGGTCTCTTCTTCTGGGTGCTCCAGTTTCTCCCACAGTCCAAAGACGTGAGCTTTAAGTGAATTGGATGAACTAAATTGGCTGTAG[A/T]AAATGTGTTTGTGTAAGTTTGTTTGGGTGTTTCCCATTACTGGATTGTGGCTGGAAGGGCATCCGCTGCATAAAACATGCTGGAATAGTTGGTGGTTCATTCTGGTGTGGAGACCTCTGAAACAGACTAAGCCGAAGGAAAATGAATGAA
zSNP29318488	zK21P9	200067			10	39.7	10	851			GACTCTATTAAAGACATTAACCCAAACCCTAATTTCTCCCTCTCTTCTGAGATGGGATGGCAGGCCCTAGTTTGGGCATCTCTGTCTAGATGGCCAAAACAAGACGAGCCAATTTTTGAACATTGTGTTACACGTTTATACAGTATATTA[A/C]ATTTTTTTTTAAGAAAGAAATTAATTCTTCATAAAAAATTTCTTTATCATGAAAAAATTATATACATTTATTAATTAGACATTAAGCAAAAGAAGAATTAATTTAGGTGTCTTGCATACACCCTTATTCAAAAGTAAGAGGTTGATAGTT
zSNP29318479	zK21P9	199995			10	39.7	10	851			AAATTCAATTCAGGTTTGTCTTATGTAGCTCAAAAATAAAACTAACAAACAAAAGGTTACGTTAATTAGAATGACTCTATTAAAGACATTAACCCAAACCCTAATTTCTCCCTCTCTTCTGAGATGGGATGGCAGGCCCTAGTTTGGGCA[-/T]CTCTGTCTAGATGGCCAAAACAAGACGAGCCAATTTTTGAACATTGTGTTACACGTTTATACAGTATATTAAATTTTTTTTTAAGAAAGAAATTAATTCTTCATAAAAAATTTCTTTATCATGAAAAAATTATATACATTTATTAATTAG
zSNP29318460	zK21P9	199886			10	39.7	10	851			GGCGACAGTGGGGAGGAACAAACTTCACCAAATTGTGAATTTTGGTCTATGCATTGAGCAACAGTATTGTTCATTTCAAAACTAAAATCATTTACAATATTAAACTGAAAAATTCAATTCAGGTTTGTCTTATGTAGCTCAAAAATAAAA[T/C]TAACAAACAAAAGGTTACGTTAATTAGAATGACTCTATTAAAGACATTAACCCAAACCCTAATTTCTCCCTCTCTTCTGAGATGGGATGGCAGGCCCTAGTTTGGGCATCTCTGTCTAGATGGCCAAAACAAGACGAGCCAATTTTTGAA
zSNP29318489	zK21P9	200069			10	39.7	10	851			CTCTATTAAAGACATTAACCCAAACCCTAATTTCTCCCTCTCTTCTGAGATGGGATGGCAGGCCCTAGTTTGGGCATCTCTGTCTAGATGGCCAAAACAAGACGAGCCAATTTTTGAACATTGTGTTACACGTTTATACAGTATATTAAA[-/T]TTTTTTTTAAGAAAGAAATTAATTCTTCATAAAAAATTTCTTTATCATGAAAAAATTATATACATTTATTAATTAGACATTAAGCAAAAGAAGAATTAATTTAGGTGTCTTGCATACACCCTTATTCAAAAGTAAGAGGTTGATAGTTTC
zSNP29318501	zK21P9	203317			10	39.7	10	851			TGGAGGAAACCCACACAAACACGGGGAGAACATGCAAACTCCACACAGAAATGCCAACTGATCAAGCCCAGGCTTGAACCAGTGACCTTCTTGCTGTGAGGGGATCATGCTACCCACTGTGCCACGTGACACCCATTATGCAACTTATTT[A/C]ACTTTTTAACAACATTTTCACCCACTGAAATGACATAAATTCTCCATTATTCCACATGAATAGACATCCTTTACTTACAGTGCAGTTGTATTTGATACAGTCGTCCCAGAACTTTGAAGCACTGAACTTCTTCCTGATCACTACAGTCAT
zSNP29318496	zK21P9	200191			10	39.7	10	851			GTGTTACACGTTTATACAGTATATTAAATTTTTTTTTAAGAAAGAAATTAATTCTTCATAAAAAATTTCTTTATCATGAAAAAATTATATACATTTATTAATTAGACATTAAGCAAAAGAAGAATTAATTTAGGTGTCTTGCATACACCC[A/T]TATTCAAAAGTAAGAGGTTGATAGTTTCAGGGGTTAAAGTAAAAAAAAAAAAAACCTGAGCCTGAACTTTTGTTTTAATAACAAAAGTAAAGTAACAAGAGCTTAAAGTGCTTAAAAACTGGTAGAATGAGACTGAGATATGAGATTATG
zSNP29318493	zK21P9	200107			10	39.7	10	851			TCTCTTCTGAGATGGGATGGCAGGCCCTAGTTTGGGCATCTCTGTCTAGATGGCCAAAACAAGACGAGCCAATTTTTGAACATTGTGTTACACGTTTATACAGTATATTAAATTTTTTTTTAAGAAAGAAATTAATTCTTCATAAAAAAT[T/G]TCTTTATCATGAAAAAATTATATACATTTATTAATTAGACATTAAGCAAAAGAAGAATTAATTTAGGTGTCTTGCATACACCCTTATTCAAAAGTAAGAGGTTGATAGTTTCAGGGGTTAAAGTAAAAAAAAAAAAAACCTGAGCCTGAA
zSNP29318455	zK21P9	199786			10	39.7	10	851			GTTCAGTGTGGTTTAAGTTTCACTGCTAAAAGTCCAAACAAACACAGAAGAGCAAATCCATCGATGAAATGCTCCACAAGTCCCATACAAGCAAGCAAGTGGCGACAGTGGGGAGGAACAAACTTCACCAAATTGTGAATTTTGGTCTAT[C/G]CATTGAGCAACAGTATTGTTCATTTCAAAACTAAAATCATTTACAATATTAAACTGAAAAATTCAATTCAGGTTTGTCTTATGTAGCTCAAAAATAAAACTAACAAACAAAAGGTTACGTTAATTAGAATGACTCTATTAAAGACATTAA
zSNP29317607	zK21P9	182578			10	39.7	10	851			GACAAAACAAGAACTGCATTAATGATCAATCTTTTATGGAAGCTTGTTTACACCATGGATTAATAATAATAATAATAATACAGTTGACTGTGATATTTGAAATCTTAAAGCTTTGATTATTTTCTTGTAATTACACATTTTATCCTGCAA[A/C]TTTGAGCAAAATGTGAGATATGAGCTCAGGGATATACAGATTGTAAGATATAAACAGATTTTTTTTCAGTTTATATTTCTTAATTATGACTTTTTTCCTCACAACTGGGATTATCCCGTCTTTAAAATTTCCCCCCAGAAATGGCAAATT
zSNP29317616	zK21P9	182894			10	39.7	10	851			TCAAGTGATGATTAGCAAGCTTATATCTCACATTTGCAGGTAAAATGTCAAACTGAGATCGTTTTTGCCTCAGAAATGCAAATGTAAATGTCAAAAATGTGAGAACTGAACTCATCAGAGCAAAATAAAAACAAAAAAATCTACATTTAT[A/G]TCTACAAAATTGACTTTTTCCTGTATTTTTAAAAACTTCAAATAAAATCTGATTTATATATACTGATCAAAAAATAAATAAATAAAATAAAGAGAACACTTGGAGTTACATTGTGTTGTTTAAGTGGTCCCTTTATTATTATTTTTTGAG
zSNP29317617	zK21P9	182982			10	39.7	10	851			TGTCAAAAATGTGAGAACTGAACTCATCAGAGCAAAATAAAAACAAAAAAATCTACATTTATATCTACAAAATTGACTTTTTCCTGTATTTTTAAAAACTTCAAATAAAATCTGATTTATATATACTGATCAAAAAATAAATAAATAAAA[-/T]AAAGAGAACACTTGGAGTTACATTGTGTTGTTTAAGTGGTCCCTTTATTATTATTTTTTGAGCAGTTTGTATAATTTTAGATTTCAGATATATATATATATATATATATATATATATATATATATATATATATATATATATATATATATA
zSNP29318436	zK21P9	198853			10	39.7	10	851			AAACTCAGCGATCTGTGGTACATTGAAGCGGTTGGTGAATTCCTCCCAGATGGACTGGCGAAGGCCGTTCCCGAGTGCCATGCGCACTTTGTGCTTGCGCTCCGTGTCCTTTCTGGGCTGGTTCAGCAGATAGCGGCAGATTTCACCAAT[A/G]TACTGCACAATCTGAGATGTAGGACAAAATATAAGCACAATTTAAATCCAGGGTAACTTTAATTTGCAGTCGACACAACTGCGACACTAAATTTGAGGTCTGGAGTGTGTTAAACACTGATTTTGATTCTGTTGGATATATAAATCATCA
zSNP29318454	zK21P9	199777			10	39.7	10	851			TTTAGTTCAGTTCAGTGTGGTTTAAGTTTCACTGCTAAAAGTCCAAACAAACACAGAAGAGCAAATCCATCGATGAAATGCTCCACAAGTCCCATACAAGCAAGCAAGTGGCGACAGTGGGGAGGAACAAACTTCACCAAATTGTGAATT[T/G]TGGTCTATGCATTGAGCAACAGTATTGTTCATTTCAAAACTAAAATCATTTACAATATTAAACTGAAAAATTCAATTCAGGTTTGTCTTATGTAGCTCAAAAATAAAACTAACAAACAAAAGGTTACGTTAATTAGAATGACTCTATTAA
zSNP29318438	zK21P9	199129			10	39.7	10	851			ATTCTGTTGGATATATAAATCATCACATTAATATTCATCTATGACAGATGTTTCCAGTAGGCCAGTTCCCATAACTTGTGTAATTACTGTATACAAGTTTAAAGTATACAAACAAAATCTCAAAATTTGTTTAGTTTGTGTATTTAAACT[C/G]ATTTACATTGTTTGTGTACTTACTTAAAGAAAAAAAAAAAAAAAAAAAAAAACGGTAAAAGTCTTAGAGCAAGGGTGCCCAAACGTTTTCTTGAAACGATGAAGGGCAAAGCCAAATTTGATTGAGGGTCGTGGGCCGAAGATAAATATC
zSNP29318437	zK21P9	198862			10	39.7	10	851			GATCTGTGGTACATTGAAGCGGTTGGTGAATTCCTCCCAGATGGACTGGCGAAGGCCGTTCCCGAGTGCCATGCGCACTTTGTGCTTGCGCTCCGTGTCCTTTCTGGGCTGGTTCAGCAGATAGCGGCAGATTTCACCAATGTACTGCAC[A/G]ATCTGAGATGTAGGACAAAATATAAGCACAATTTAAATCCAGGGTAACTTTAATTTGCAGTCGACACAACTGCGACACTAAATTTGAGGTCTGGAGTGTGTTAAACACTGATTTTGATTCTGTTGGATATATAAATCATCACATTAATAT
zSNP29318508	zK21P9	203393			10	39.7	10	851			AACCAGTGACCTTCTTGCTGTGAGGGGATCATGCTACCCACTGTGCCACGTGACACCCATTATGCAACTTATTTAACTTTTTAACAACATTTTCACCCACTGAAATGACATAAATTCTCCATTATTCCACATGAATAGACATCCTTTACT[T/C]ACAGTGCAGTTGTATTTGATACAGTCGTCCCAGAACTTTGAAGCACTGAACTTCTTCCTGATCACTACAGTCATTCCATGGATCAAACCCTGTCCAATTCCCACTATGTTTCCTGACGGACACAGACAACACACCTACTGATTACTTCCA
zSNP29317550	zK21P9	181649			10	39.7	10	851			ATGTCATATAAAACACCATTCAGCTTTTAGTTTAAAGGGACAGTTCACACAAACATGAAACTGTACTAAACATTTATTCACATCAAGTGGTTTATTTTCTTCCTGTTGAAAAAGTAGGAAGATATTTAAAAAAAATTAGGAAACAGTAAC[-/T]TAACAGTTTCCAACATTCTTCAAAATATCTTCTTTTGCGTTCAACAGATGACAGAAATAGTTTTAGTAAACGCTGACAGATCTTTGACTTTGGGAAAACTACTTCTTATAATCAGACAAAATATATACTCACTTTTCAAACTACATGTGT
zSNP29317573	zK21P9	181789			10	39.7	10	851			AAACAGTAACTTAACAGTTTCCAACATTCTTCAAAATATCTTCTTTTGCGTTCAACAGATGACAGAAATAGTTTTAGTAAACGCTGACAGATCTTTGACTTTGGGAAAACTACTTCTTATAATCAGACAAAATATATACTCACTTTTCAA[A/G]CTACATGTGTTTTTACTACCAGTCTTATAAATAAAAACATCTGAAGATCTTTTTATAAAGCTGTAGTCTCCAAAATACTGTTCTTACCCTCTGAAGATCAAAGTTTTTCTGCGGTTGGACATTGGCATGGACTTCTTTCAGAATCATCAG
zSNP29317575	zK21P9	181829			10	39.7	10	851			TTCTTTTGCGTTCAACAGATGACAGAAATAGTTTTAGTAAACGCTGACAGATCTTTGACTTTGGGAAAACTACTTCTTATAATCAGACAAAATATATACTCACTTTTCAAACTACATGTGTTTTTACTACCAGTCTTATAAATAAAAACA[T/C]CTGAAGATCTTTTTATAAAGCTGTAGTCTCCAAAATACTGTTCTTACCCTCTGAAGATCAAAGTTTTTCTGCGGTTGGACATTGGCATGGACTTCTTTCAGAATCATCAGCAAAAAGATGGTGACCTTCATAGTTACGTTGTAGAGACCA
zSNP29317534	zK21P9	181489			10	39.7	10	851			AATGCAATTCAAAAGTATAATTAGTCAAGGAAAAATAACAAATATAAACATTGAGTCCCCAAAATAACTATGGATATTTTTTACATAGTATAATCTCAACGCAAACTAACAGTGTGTCAATGTTAGTGTTGAAATCACAAACATCTTTAA[T/C]ATCTAACTAATGTCATATAAAACACCATTCAGCTTTTAGTTTAAAGGGACAGTTCACACAAACATGAAACTGTACTAAACATTTATTCACATCAAGTGGTTTATTTTCTTCCTGTTGAAAAAGTAGGAAGATATTTAAAAAAAATTAGGA
zSNP29318665	zK21P9	207340			10	39.7	10	851			ACACATACTTGCCACTTCCTTATTTGCTTCTTGTAGTGTGTAACGCTTGCAACACTTCCTTCACTGACACACTTATATTCAGGCAACAGAACAGACATCATTAACAAAATAAAATCCTTGTCTAAAGTCAACATGAAATCATTATTTACC[T/C]TCTTGCTACACATTCCTTGTATTACAGTGCCATATGAATCAATGCATGTCATGATTCAATCCAAAATGGATTTAGTCTTTTAGAATAACACAAATTAAATAAACTAGTGGACTTTCTTTTAGAGTCTTCAAAATTTTAGATTCAATAATA
zSNP29318651	zK21P9	207146			10	39.7	10	851			GCTTTATGAGTCAGTTTCCAATTACTTAAGAGACAACTTGGAGCTCAATTACATTAGGACATGTTGCCATCCATGACCTCTAGTATGAGTCCTTTTTGCTGCAGTGATGCTTGTTCACTGTGTGCTTTGACCTTTGACTGGGATAAATCT[T/G]CATTCTTTACCCTATGCTACTCATTCATTTGATTCTCTAGAGTACACATACTTGCCACTTCCTTATTTGCTTCTTGTAGTGTGTAACGCTTGCAACACTTCCTTCACTGACACACTTATATTCAGGCAACAGAACAGACATCATTAACAA
zSNP29318646	zK21P9	207008			10	39.7	10	851			AAAACCAAAAGTCTGATCATAGCTAACATAATAACATGACAGAATGAGTCTAGAAAACTTTACAGTGAAAACACAGGACAAGCAAACAAGCCTGGCAATGTTAAATCAATAGGAACTAAAGCTGACTCAACCTGGCATGCTTTATGAGTC[A/G]GTTTCCAATTACTTAAGAGACAACTTGGAGCTCAATTACATTAGGACATGTTGCCATCCATGACCTCTAGTATGAGTCCTTTTTGCTGCAGTGATGCTTGTTCACTGTGTGCTTTGACCTTTGACTGGGATAAATCTTCATTCTTTACCC
zSNP29317582	zK21P9	182006			10	39.7	10	851			TCTCCAAAATACTGTTCTTACCCTCTGAAGATCAAAGTTTTTCTGCGGTTGGACATTGGCATGGACTTCTTTCAGAATCATCAGCAAAAAGATGGTGACCTTCATAGTTACGTTGTAGAGACCAACACAGCCAGGGATTGTGGACTACTC[A/T]GGGTCTGCCAGCCACGTCGACTCCGCCTCCTTAGCAATCCAGCCAATCGCCTGCAAGAACACATCTAACAGAGAGACCATTCAAGGTACTAAAACTCATCACAATTTCCAGCTCAGTTTCTTGCTTGTCCACAACATTATGTTTGATTCA
zSNP29318522	zK21P9	203590			10	39.7	10	851			TGAACTTCTTCCTGATCACTACAGTCATTCCATGGATCAAACCCTGTCCAATTCCCACTATGTTTCCTGACGGACACAGACAACACACCTACTGATTACTTCCATAAAGTAAAGACAAAGAAAGTTCATTAAAAAGAAAAAGTAATTTCT[T/C]ATTTTATTTAAACTGCATGAAAAACATACAAGCATATTAACAAACCACAAAGCTGTCACACAGGAAGTGGCCTGAAATGAACTCTGTGACAGGAAATGTGCACACATCATGAAGGTTTTGATCAGCCTGTGTTCAGTCACGTACCTGCAG
zSNP29318521	zK21P9	203589			10	39.7	10	851			CTGAACTTCTTCCTGATCACTACAGTCATTCCATGGATCAAACCCTGTCCAATTCCCACTATGTTTCCTGACGGACACAGACAACACACCTACTGATTACTTCCATAAAGTAAAGACAAAGAAAGTTCATTAAAAAGAAAAAGTAATTTC[T/C]TATTTTATTTAAACTGCATGAAAAACATACAAGCATATTAACAAACCACAAAGCTGTCACACAGGAAGTGGCCTGAAATGAACTCTGTGACAGGAAATGTGCACACATCATGAAGGTTTTGATCAGCCTGTGTTCAGTCACGTACCTGCA
zSNP29318519	zK21P9	203545			10	39.7	10	851			CAGTGCAGTTGTATTTGATACAGTCGTCCCAGAACTTTGAAGCACTGAACTTCTTCCTGATCACTACAGTCATTCCATGGATCAAACCCTGTCCAATTCCCACTATGTTTCCTGACGGACACAGACAACACACCTACTGATTACTTCCAT[A/G]AAGTAAAGACAAAGAAAGTTCATTAAAAAGAAAAAGTAATTTCTTATTTTATTTAAACTGCATGAAAAACATACAAGCATATTAACAAACCACAAAGCTGTCACACAGGAAGTGGCCTGAAATGAACTCTGTGACAGGAAATGTGCACAC
zSNP29318541	zK21P9	205222			10	39.7	10	851			TGTAATGCATGTCTGGCTTTTTTAGATATGTCACCTGTTCGCCAAAAATGACTAATTATATCCCTGGGAATGTCTGACACCGGCACATCCATATTGTAATAGAAATGCCAGGCATCAGTTCTTCATTACTGATAAACAATAAAAATCATA[A/C]CTCCACATTACAGAAGCTGTGATCTGACTATTGCGAATGCACACATTGCGATATTGTTGATAAAACAATATATTGTGCAGCCATAATGCAAACAGTGGAATTTGACCTAAATTCAGACCCAATAAAGTTCCTCTCAGGACCTTCAAGACA
zSNP29317604	zK21P9	182480			10	39.7	10	851			ACACACAAGTACACGCACGCACACACACACACACACACACACACACACCCTTCTCTCATCTACCCCTGCATGTTGTTCCTGAGTACCGAACAGAAATAGACAAAACAAGAACTGCATTAATGATCAATCTTTTATGGAAGCTTGTTTACA[T/C]CATGGATTAATAATAATAATAATAATACAGTTGACTGTGATATTTGAAATCTTAAAGCTTTGATTATTTTCTTGTAATTACACATTTTATCCTGCAAATTTGAGCAAAATGTGAGATATGAGCTCAGGGATATACAGATTGTAAGATATA
zSNP29318645	zK21P9	207007			10	39.7	10	851			AAAAACCAAAAGTCTGATCATAGCTAACATAATAACATGACAGAATGAGTCTAGAAAACTTTACAGTGAAAACACAGGACAAGCAAACAAGCCTGGCAATGTTAAATCAATAGGAACTAAAGCTGACTCAACCTGGCATGCTTTATGAGT[A/C]AGTTTCCAATTACTTAAGAGACAACTTGGAGCTCAATTACATTAGGACATGTTGCCATCCATGACCTCTAGTATGAGTCCTTTTTGCTGCAGTGATGCTTGTTCACTGTGTGCTTTGACCTTTGACTGGGATAAATCTTCATTCTTTACC
zSNP29318557	zK21P9	205518			10	39.7	10	851			AGACAAAAAAAATATGTCCCAAATTAATTCCATTTAAACTGCTATTTTAATCCCAGTGCCATTCAAACAAAATGTTATATGACCTTTGTCCACAGGCTTCCAATTTTTTAGTTGTTGCAAAATTATGAATATTTTGACTTTTTTCAGGTT[T/C]GCCCTGTGGAGCAAATCCAAATTTTTCTCCTGTTTTCTGCGTTAAGCTCCATGAGCCAAATCAATTTAAATTATGTAATTATGCAAACAACTATACATACAAAACAAACACATGGTTTGTTTGTTTTGTATGTACACAAAGTACTGAAAT
zSNP29318146	zK21P9	194838			10	39.7	10	851			TAAAGTCTGCGTGATTGGGAAGTTTTTGAGACTTATTCATTACTTCAAACTGAAATGCAATATTGAGTAGGGTGGAAAGCTTTCTTTTGCATATCATTCCATCATAGCAAACTAACTCTAAGAGAGGGTATTAACCTCAGACATTCATTG[A/C]AGATTACCAAAACAAACTTTTTTTTCAGTGTATTAACTTGCACCTATTATATATACACCTTAAGAAAAACAATGGGAGCTAGCAATTAAAACTTTTTTTAAGAATTTAAGGTCACTGATATGAAGACAAACAGCGAAAATAAACAGAAAA
zSNP29318135	zK21P9	194597			10	39.7	10	851			AGCTGTGTTTGATTAGGGTTGGTACAAATCTGTGAAGAGCTGTGGCCCTCAAGGAATTGAGTTTGAGATTTATGCTTTACAAGAATATGTATTTGACTGTGTATCTTAAAAAATTAAAAACACTTGGGCTTATAAAAAGCTAAATTATTT[A/G]AAACTAAGCTATTTTTTGTTATTTGGTCCCCAACATACAAATGGAAGTTATCAGCTTAACTCAAGTTTGCTGCACAATAAATCACACATTTAAAGTCTGCGTGATTGGGAAGTTTTTGAGACTTATTCATTACTTCAAACTGAAATGCAA
zSNP29317972	zK21P9	188522			10	39.7	10	851			TCCTGAAATAAAATAACCCAAACAGTTAAAACAGCAAGCCTATACATAAACAGTTAACTTCAGAATTACAATACCATTGCGACTTTGAAGATTTATATAGTGCCTAAAGAAAATCGTATGATGAATTTATTTAGGCACTGTATAATTCTT[T/C]AAAGTTGAAATAAATAAATAAATAATTTGAAATAAATAAATAAATAATTACTTTATTTGTCATACAGCCTGAAATCAAATATATATTTATATATTTATATGTATGTATATATATATATATATATATATATATATATATATATATATATAT
zSNP29317857	zK21P9	187322			10	39.7	10	851			AGTGTAATGGTACAGGACGAGGGCGATAACACTATGTAGTGACCTGACAATAAGGCACAGTGCTCTGTTTGCGTCGATCATTCATGCTGCTGAAAGAAAAAACTAGAACTCTGATGACAAATAGCCTATTATCGTTTTCCCTTCATTCTC[T/C]GCTGCTTCCGTTTCTGTCCTAAATGGTGCCAAACAGGAGGATTTTTGCTCTTTAGCACCACAGTATTACACTACTATAATTTGTTCTCCATACAAAGTCAACTATAGTGAGTCCATGAGGTCCTCATCGAAAACATAACGGTCGTCACAA
zSNP29317778	zK21P9	185418			10	39.7	10	851			ATTAGAGTTTTGTGAATTAGATTGTCGGTCATTAAAATAATATGAAAGTTATTGTGATTATTGTGTAAATAGAAGACTTCATTGTCAATTGGCTACCATGATTTTTTGTCATGGTAATGACAATGGTTATTGTTACAGTAATGACAATGG[T/G]TAATGTTATGGTAATGAGAATGAAATTTTATTGTCATTACAGCAATGTCAATTAGATTCATTGTGATAATGAGAATGTTATTGTGTATTAGCCATAGTCATTTGATTAATGAGATTTTTGTGTCATGATAATGACAATGATATGATGTTA
zSNP29317783	zK21P9	185546			10	39.7	10	851			ATTGTTACAGTAATGACAATGGGTAATGTTATGGTAATGAGAATGAAATTTTATTGTCATTACAGCAATGTCAATTAGATTCATTGTGATAATGAGAATGTTATTGTGTATTAGCCATAGTCATTTGATTAATGAGATTTTTGTGTCATG[A/G]TAATGACAATGATATGATGTTAAGGTAATGAGAATTATATTTTTTTGTCAATACACCAATGTGAATTAGATTTTCTGTCATTGTGATAATTATATTGTTATTGTGATTATTGTATCTTAGCCATTGGCATTTGGCTAATGAGACTTTGTG
zSNP29317784	zK21P9	185643			10	39.7	10	851			ATGTTATTGTGTATTAGCCATAGTCATTTGATTAATGAGATTTTTGTGTCATGATAATGACAATGATATGATGTTAAGGTAATGAGAATTATATTTTTTTGTCAATACACCAATGTGAATTAGATTTTCTGTCATTGTGATAATTATATT[T/G]TTATTGTGATTATTGTATCTTAGCCATTGGCATTTGGCTAATGAGACTTTGTGTCATGGTAATGACAATTATTTAATGTTGTTAAAGTAATGAGAATTAAATTTTATTAGCATTACAGAAATGTGAATTAGATTTTTTGTTATAATAATG
zSNP29317933	zK21P9	188276			10	39.7	10	851			TCGAGGGGCAGAGTTATGAGGACAGGGCGGGGTTTGAGGGGTCTTGAAGGCGGGGTTTTGAGGGAAATGGGGTGGAGCTTGGCAGTAGTCTCATAATTTTTGCTTTCCTGAGACGATGTTGCGATGAAGCTCTGCATTCAGCTCCACATA[T/C]TGTCCTTTAGTGCAGTCCAGGAAGTAGAGTTTGTCGGAAACAATGTTGGGGTCGAATCCGTCCCGTCGCATGTCTGTCTTCTGGAATTTAAAAGTTCCTGAAATAAAATAACCCAAACAGTTAAAACAGCAAGCCTATACATAAACAGTT
zSNP29317862	zK21P9	187466			10	39.7	10	851			ATTCTCTGCTGCTTCCGTTTCTGTCCTAAATGGTGCCAAACAGGAGGATTTTTGCTCTTTAGCACCACAGTATTACACTACTATAATTTGTTCTCCATACAAAGTCAACTATAGTGAGTCCATGAGGTCCTCATCGAAAACATAACGGTC[A/G]TCACAACTAGTAAACCCTCCAAGCCCAGTCTGCACAATGTCGCACCAAGCTGTTCTGTATCGACATCCAAGAAAATGTGACACTTATGCTGCACATCTGGAGGGGCTAAAATGGACAAGGTAGCAGTGCAATCATGGATGTATCGTCACA
zSNP29317861	zK21P9	187400			10	39.7	10	851			CATTCATGCTGCTGAAAGAAAAAACTAGAACTCTGATGACAAATAGCCTATTATCGTTTTCCCTTCATTCTCTGCTGCTTCCGTTTCTGTCCTAAATGGTGCCAAACAGGAGGATTTTTGCTCTTTAGCACCACAGTATTACACTACTAT[A/C]ATTTGTTCTCCATACAAAGTCAACTATAGTGAGTCCATGAGGTCCTCATCGAAAACATAACGGTCGTCACAACTAGTAAACCCTCCAAGCCCAGTCTGCACAATGTCGCACCAAGCTGTTCTGTATCGACATCCAAGAAAATGTGACACT
zSNP29317860	zK21P9	187399			10	39.7	10	851			TCATTCATGCTGCTGAAAGAAAAAACTAGAACTCTGATGACAAATAGCCTATTATCGTTTTCCCTTCATTCTCTGCTGCTTCCGTTTCTGTCCTAAATGGTGCCAAACAGGAGGATTTTTGCTCTTTAGCACCACAGTATTACACTACTA[T/C]AATTTGTTCTCCATACAAAGTCAACTATAGTGAGTCCATGAGGTCCTCATCGAAAACATAACGGTCGTCACAACTAGTAAACCCTCCAAGCCCAGTCTGCACAATGTCGCACCAAGCTGTTCTGTATCGACATCCAAGAAAATGTGACAC
zSNP29317863	zK21P9	187547			10	39.7	10	851			TATAATTTGTTCTCCATACAAAGTCAACTATAGTGAGTCCATGAGGTCCTCATCGAAAACATAACGGTCGTCACAACTAGTAAACCCTCCAAGCCCAGTCTGCACAATGTCGCACCAAGCTGTTCTGTATCGACATCCAAGAAAATGTGA[T/C]ACTTATGCTGCACATCTGGAGGGGCTAAAATGGACAAGGTAGCAGTGCAATCATGGATGTATCGTCACAGCTCGTGGATGACGTGTAAATAGATGCGCTATTCTGCAACTTAAATATATTTGGTGCATGTAACATGAGTAAATAAACAGC
zSNP29317866	zK21P9	187574			10	39.7	10	851			CTATAGTGAGTCCATGAGGTCCTCATCGAAAACATAACGGTCGTCACAACTAGTAAACCCTCCAAGCCCAGTCTGCACAATGTCGCACCAAGCTGTTCTGTATCGACATCCAAGAAAATGTGACACTTATGCTGCACATCTGGAGGGGCT[A/G]AAATGGACAAGGTAGCAGTGCAATCATGGATGTATCGTCACAGCTCGTGGATGACGTGTAAATAGATGCGCTATTCTGCAACTTAAATATATTTGGTGCATGTAACATGAGTAAATAAACAGCATTCGATCAAGTCTCGGCGGCTGTCAA
zSNP29317865	zK21P9	187564			10	39.7	10	851			ACAAAGTCAACTATAGTGAGTCCATGAGGTCCTCATCGAAAACATAACGGTCGTCACAACTAGTAAACCCTCCAAGCCCAGTCTGCACAATGTCGCACCAAGCTGTTCTGTATCGACATCCAAGAAAATGTGACACTTATGCTGCACATC[A/T]GGAGGGGCTAAAATGGACAAGGTAGCAGTGCAATCATGGATGTATCGTCACAGCTCGTGGATGACGTGTAAATAGATGCGCTATTCTGCAACTTAAATATATTTGGTGCATGTAACATGAGTAAATAAACAGCATTCGATCAAGTCTCGG
zSNP29317864	zK21P9	187548			10	39.7	10	851			ATAATTTGTTCTCCATACAAAGTCAACTATAGTGAGTCCATGAGGTCCTCATCGAAAACATAACGGTCGTCACAACTAGTAAACCCTCCAAGCCCAGTCTGCACAATGTCGCACCAAGCTGTTCTGTATCGACATCCAAGAAAATGTGAC[A/G]CTTATGCTGCACATCTGGAGGGGCTAAAATGGACAAGGTAGCAGTGCAATCATGGATGTATCGTCACAGCTCGTGGATGACGTGTAAATAGATGCGCTATTCTGCAACTTAAATATATTTGGTGCATGTAACATGAGTAAATAAACAGCA
zSNP29317770	zK21P9	185213			10	39.7	10	851			GTAATGACAATGATTTAATGTTGTTAAGGTAATGAAATTGTATTGTCATTACAGCAATGTGAATTTTTTTTGTCATTGTGATAATGAGGATGTTATTGTCATTATAGTATTAATAGCCATTGTCATTTGGCTAATGCTCTTTTTGTGTCA[T/C]GGTAATGACATTATTTTAATGTTGTCACGGTAATGAGAATGAAATTTTATTGTCATTAGAGTTTTGTGAATTAGATTGTCGGTCATTAAAATAATATGAAAGTTATTGTGATTATTGTGTAAATAGAAGACTTCATTGTCAATTGGCTAC
zSNP29317651	zK21P9	183867			10	39.7	10	851			TTTCATAGTTTTGTGAAAAATGACACATTGGTACAATTTAAAAACAAAATCATGTAAAAAAAAAAAAGATAAAAAGAAAGCAGTTATCCTCTTGAACAAAACCTGACTTCATTGGCTTTGGTGCTCAATAAAACAAGAAAACTTGTGTTG[A/G]CTGAACATGGTCCTTTAAAGCTATTGAAAAAGCAAATAATAAGAACAAAAGTTAAATAATTAAGTTAAAAATAAACATCTGAAATCCCTCATAAAATCACGATTAACAATTAACACGTTTTTGGAGGCAAATCAGCCGTTGTGAGCATGA
zSNP29317652	zK21P9	183868			10	39.7	10	851			TTCATAGTTTTGTGAAAAATGACACATTGGTACAATTTAAAAACAAAATCATGTAAAAAAAAAAAAGATAAAAAGAAAGCAGTTATCCTCTTGAACAAAACCTGACTTCATTGGCTTTGGTGCTCAATAAAACAAGAAAACTTGTGTTGA[T/C]TGAACATGGTCCTTTAAAGCTATTGAAAAAGCAAATAATAAGAACAAAAGTTAAATAATTAAGTTAAAAATAAACATCTGAAATCCCTCATAAAATCACGATTAACAATTAACACGTTTTTGGAGGCAAATCAGCCGTTGTGAGCATGAT
zSNP29317653	zK21P9	183920			10	39.7	10	851			GTAAAAAAAAAAAAGATAAAAAGAAAGCAGTTATCCTCTTGAACAAAACCTGACTTCATTGGCTTTGGTGCTCAATAAAACAAGAAAACTTGTGTTGACTGAACATGGTCCTTTAAAGCTATTGAAAAAGCAAATAATAAGAACAAAAGT[-/T]AAATAATTAAGTTAAAAATAAACATCTGAAATCCCTCATAAAATCACGATTAACAATTAACACGTTTTTGGAGGCAAATCAGCCGTTGTGAGCATGATTTGTGGAATGAGCACCACAACCTAGTGGACAGACATGTGAACAACATGGCAT
zSNP29317650	zK21P9	183795			10	39.7	10	851			TTGTTTTTACAGTAGATCACAATTAACATTTTTATTTATATTTTCAATTTATAACCAGCAGCAGAAACAAGCTTTCATAGTTTTGTGAAAAATGACACATTGGTACAATTTAAAAACAAAATCATGTAAAAAAAAAAAAGATAAAAAGAA[A/C]GCAGTTATCCTCTTGAACAAAACCTGACTTCATTGGCTTTGGTGCTCAATAAAACAAGAAAACTTGTGTTGACTGAACATGGTCCTTTAAAGCTATTGAAAAAGCAAATAATAAGAACAAAAGTTAAATAATTAAGTTAAAAATAAACAT
zSNP29317619	zK21P9	183021			10	39.7	10	851			AAAACAAAAAAATCTACATTTATATCTACAAAATTGACTTTTTCCTGTATTTTTAAAAACTTCAAATAAAATCTGATTTATATATACTGATCAAAAAATAAATAAATAAAATAAAGAGAACACTTGGAGTTACATTGTGTTGTTTAAGTG[T/G]TCCCTTTATTATTATTTTTTGAGCAGTTTGTATAATTTTAGATTTCAGATATATATATATATATATATATATATATATATATATATATATATATATATATATATATATATATATATATATATATATATATAATATTATTTTGTATATAAA
zSNP29317620	zK21P9	183049			10	39.7	10	851			CAAAATTGACTTTTTCCTGTATTTTTAAAAACTTCAAATAAAATCTGATTTATATATACTGATCAAAAAATAAATAAATAAAATAAAGAGAACACTTGGAGTTACATTGTGTTGTTTAAGTGGTCCCTTTATTATTATTTTTTGAGCAGT[A/T]TGTATAATTTTAGATTTCAGATATATATATATATATATATATATATATATATATATATATATATATATATATATATATATATATATATATATATATATATATAATATTATTTTGTATATAAAGTTGAAGTTAGAATAAAAGAAATTTAAA
zSNP29317621	zK21P9	183060			10	39.7	10	851			TTTTCCTGTATTTTTAAAAACTTCAAATAAAATCTGATTTATATATACTGATCAAAAAATAAATAAATAAAATAAAGAGAACACTTGGAGTTACATTGTGTTGTTTAAGTGGTCCCTTTATTATTATTTTTTGAGCAGTTTGTATAATTT[T/C]AGATTTCAGATATATATATATATATATATATATATATATATATATATATATATATATATATATATATATATATATATATATATATATATATAATATTATTTTGTATATAAAGTTGAAGTTAGAATAAAAGAAATTTAAAACTTTTTAAAA
zSNP29317656	zK21P9	184005			10	39.7	10	851			AAACTTGTGTTGACTGAACATGGTCCTTTAAAGCTATTGAAAAAGCAAATAATAAGAACAAAAGTTAAATAATTAAGTTAAAAATAAACATCTGAAATCCCTCATAAAATCACGATTAACAATTAACACGTTTTTGGAGGCAAATCAGCC[A/G]TTGTGAGCATGATTTGTGGAATGAGCACCACAACCTAGTGGACAGACATGTGAACAACATGGCATTTACTACACAAGATCACCTTAAGAAGAATCAGACACACACTTGCACACACACAAACTGATCTGTGGAAATGTTCACATTCAGACC
zSNP29317711	zK21P9	184540			10	39.7	10	851			TTGTATAACACTTTAAATGGACTGTTTTTATTGAGTAAATGTGAAAGATTGTTCATTACGGAGTGTACTGTCCTTTAACTAAACAAATCATCAAGAGAGGCCTCAGCAAATGCTTTGCTGTCATAGGACACAAACTCAGAAAATATCATC[A/G]CAAAGAAAAGAAAATGTCTGTAAAGCAGATTTCAGACATCACATTGTGTCTAAAATAAATAACTCAGTGCATAAGATGTGTTTTCCCTCTCTTTCACATGGCCAGAACGAAAACAAGAAACGCCAACAAGCTTAACGGACAACCAAAGCT
zSNP29317712	zK21P9	184542			10	39.7	10	851			GTATAACACTTTAAATGGACTGTTTTTATTGAGTAAATGTGAAAGATTGTTCATTACGGAGTGTACTGTCCTTTAACTAAACAAATCATCAAGAGAGGCCTCAGCAAATGCTTTGCTGTCATAGGACACAAACTCAGAAAATATCATCGC[A/G]AAGAAAAGAAAATGTCTGTAAAGCAGATTTCAGACATCACATTGTGTCTAAAATAAATAACTCAGTGCATAAGATGTGTTTTCCCTCTCTTTCACATGGCCAGAACGAAAACAAGAAACGCCAACAAGCTTAACGGACAACCAAAGCTCA
zSNP29317757	zK21P9	185041			10	39.7	10	851			GTACAGCTGTGTGGGTGAATCTCACTTCATCACAAAAGAAATTAAAAGCATATTTTGTGTAAATAAAAAAAAGTAATTTTATTACATCATTGTGCTAAATTAGATTTATGCTAATTACTATGATAATGGTTTTTAAATTCTACATTTTGT[A/G]AAAAACATTTTTGACATTGTGGTAATGACAATGATTTAATGTTGTTAAGGTAATGAAATTGTATTGTCATTACAGCAATGTGAATTTTTTTTGTCATTGTGATAATGAGGATGTTATTGTCATTATAGTATTAATAGCCATTGTCATTTG
zSNP29317703	zK21P9	184418			10	39.7	10	851			CAGCTAATGAATTTATATGGAAAACAATATTATTAATGTGATTATAAATAAAACCCAGCAATCCCTCTTAAAACAAAGCTGAGTGGATATTTGTTTGTGTGTGTGTCTGCAAATGTGTGTCATTGTATAACACTTTAAATGGACTGTTTT[-/T]ATTGAGTAAATGTGAAAGATTGTTCATTACGGAGTGTACTGTCCTTTAACTAAACAAATCATCAAGAGAGGCCTCAGCAAATGCTTTGCTGTCATAGGACACAAACTCAGAAAATATCATCGCAAAGAAAAGAAAATGTCTGTAAAGCAG
zSNP29317657	zK21P9	184056			10	39.7	10	851			ATAAGAACAAAAGTTAAATAATTAAGTTAAAAATAAACATCTGAAATCCCTCATAAAATCACGATTAACAATTAACACGTTTTTGGAGGCAAATCAGCCGTTGTGAGCATGATTTGTGGAATGAGCACCACAACCTAGTGGACAGACATG[A/T]GAACAACATGGCATTTACTACACAAGATCACCTTAAGAAGAATCAGACACACACTTGCACACACACAAACTGATCTGTGGAAATGTTCACATTCAGACCGAGAAACAGAAAATGGAGTGTAATTGTTTTTTCAGTGAAAAAAATACACAA
zSNP29317695	zK21P9	184355			10	39.7	10	851			AACAATTTAAAACAAAATAAATAAATACAAAATTATTCACAGCACTGGCTGTCATGTTTCAAACAGCTAATGAATTTATATGGAAAACAATATTATTAATGTGATTATAAATAAAACCCAGCAATCCCTCTTAAAACAAAGCTGAGTGGA[A/T]ATTTGTTTGTGTGTGTGTCTGCAAATGTGTGTCATTGTATAACACTTTAAATGGACTGTTTTTATTGAGTAAATGTGAAAGATTGTTCATTACGGAGTGTACTGTCCTTTAACTAAACAAATCATCAAGAGAGGCCTCAGCAAATGCTTT
zSNP29317702	zK21P9	184414			10	39.7	10	851			CAAACAGCTAATGAATTTATATGGAAAACAATATTATTAATGTGATTATAAATAAAACCCAGCAATCCCTCTTAAAACAAAGCTGAGTGGATATTTGTTTGTGTGTGTGTCTGCAAATGTGTGTCATTGTATAACACTTTAAATGGACTG[-/T]TTTTATTGAGTAAATGTGAAAGATTGTTCATTACGGAGTGTACTGTCCTTTAACTAAACAAATCATCAAGAGAGGCCTCAGCAAATGCTTTGCTGTCATAGGACACAAACTCAGAAAATATCATCGCAAAGAAAAGAAAATGTCTGTAAA
zSNP29318669	zK21P9	207448			10	39.7	10	851			ATAAAATCCTTGTCTAAAGTCAACATGAAATCATTATTTACCTTCTTGCTACACATTCCTTGTATTACAGTGCCATATGAATCAATGCATGTCATGATTCAATCCAAAATGGATTTAGTCTTTTAGAATAACACAAATTAAATAAACTAG[T/C]GGACTTTCTTTTAGAGTCTTCAAAATTTTAGATTCAATAATATAAATATCCTGTATCAACCAGTATTAATTTTGTTGATAAAAGATTTTTGTCATAACTTTTGTGACGAACAGGTTTCTACCCTCAAAAACTACATGAAAACTAAATGAA
zSNP29316437	zK21P9	145929			10	39.7	10	851			CAGATCAACAGGCTGTTCCACACAATAGCAGAGACCAGAGTAGATGTTCTTCAGTAGACAACACTGACCTCTCGTGGCCACTGTCAGTGTGGAGACCAGTGGTATTTTAAAAATAATAACAACAAAATAATAATTAAAATGGAGTTATAT[-/A]TATATATATATAAAAAAACATAGGATATTACTGAACAATTAATCTTCAATGTTTCAAATAAAAAATTTGCATCAATAAAGTTTTTTTCAATTGTTATAGATTAATTTGTAAAAGATCATTAATAGAAAAATAGATGATATATAGATAGTT
zSNP29316453	zK21P9	145952			10	39.7	10	851			AATAGCAGAGACCAGAGTAGATGTTCTTCAGTAGACAACACTGACCTCTCGTGGCCACTGTCAGTGTGGAGACCAGTGGTATTTTAAAAATAATAACAACAAAATAATAATTAAAATGGAGTTATATATATATATATATAAAAAAACATA[A/G]GATATTACTGAACAATTAATCTTCAATGTTTCAAATAAAAAATTTGCATCAATAAAGTTTTTTTCAATTGTTATAGATTAATTTGTAAAAGATCATTAATAGAAAAATAGATGATATATAGATAGTTATAAACTATGTTGAACTAAATAA
zSNP29316507	zK21P9	146294			10	39.7	10	851			TAATCAAAAAAAAAATAAAAATGACATAGCTTATTAAGGAAATACTGGGCATCCATTAATAAATAAGATATTTTAACAAATATATAAAATACAACATAAACGAAAAAACTAAATAAACTAATAAAAAAAAATAAAGCTCATCACCAAATA[A/T]TAATAAAAAAATCTAATAATATAAAAGGGAAAAACAAATAAAATATTTTATTTAGAAGAACTATTAGGCTTTCGAAATTTAAATAATAGAAAATCATAACTAAATAAATGAATTACCAAAATAAAATATAACTAACTAATTAGTTTAAAT
zSNP29316364	zK21P9	145507			10	39.7	10	851			AAAAAACTCTTAACACTTGAGCACAATTAGACATTTTTAGTTATTCAGGCATGCGTTTTGTCCATTGTTATGCTTGTCTTTGTCTGAAGTCTGTTAAGATATTCTCTAACTAAAGCAATGACATTCAGATGTTTTAGCATGGATTTGCTG[T/G]GTGTTTTGTGTTTGTTGTGTGTGTGAGCAGGTGATGTGGCCCTGGCCGGAAGGTCACTGAAAGCCGTCAGTTCCTTTTTCCTCTCCGGATATTCCCAGCATTCTCCACTCCATCAGCAGGCTGAATGCTGAGAAACAGCGGCAGGAAGCC
zSNP29316311	zK21P9	143757			10	39.7	10	851			AAATAAAATTTATTATTATTATTATTATTATTATTATTGCACCTTTAAGTGGCTTGGGCTTCTAGGACACTGCTATGCTTTTTTATACTGAATTGTTTCCAGGGGTCACGGTGGCTTAGTGGGTAGCACTTAGTGGGTAGAACGTCGCTG[A/G]TTCAAGCCCTAGCTGGGTCAGTTGGCATTACTGTGTGGAGTTTGAATGTTCTCCCTGTATTTGCAGTTTCCTCCGGGTGCTCCATTTCCCCCCACAGTCCAAAGACATGGGCTATAGGTGAATTGAATTAGCCGTTGTGTGTGTGTGTGT
zSNP29316321	zK21P9	144872			10	39.7	10	851			ACAGTTCAATATTATCAAGCAGGAGAATATTTATGCGCAAATAAAACGAAATGAATTACTTTATTCAACAGATTCTTCTTTATTAAACAGCTCTTCTTTATTCAAGTGTCAGTACGTGTTATTAAGCGCTGTGCAGTGATGTATACACCT[T/C]CGTACCCCTGAGGAGAAGAAACTCTGGCCATCTCTGGTCTGTTGCTGTCTATGAAGGATGAGAGAGCTCTCAGATTTCACCTAAACTATCTTAATTTGCGTTTAGAAGATGAATGAAAGTCTGAGGGGATTAGAATGACATGGGGCAGAA
zSNP29316349	zK21P9	145414			10	39.7	10	851			TGAGATTGTGGATAGAAACATTATGATCATGATTTTCAGTGAAATTACAGCACACTGAGTCTAAATTAGTACCATTTTTTCAGCAGATATGAGAAAAAACTCTTAACACTTGAGCACAATTAGACATTTTTAGTTATTCAGGCATGCGTT[T/G]TGTCCATTGTTATGCTTGTCTTTGTCTGAAGTCTGTTAAGATATTCTCTAACTAAAGCAATGACATTCAGATGTTTTAGCATGGATTTGCTGTGTGTTTTGTGTTTGTTGTGTGTGTGAGCAGGTGATGTGGCCCTGGCCGGAAGGTCAC
zSNP29316530	zK21P9	146413			10	39.7	10	851			AATAAAAAAAAATAAAGCTCATCACCAAATATTAATAAAAAAATCTAATAATATAAAAGGGAAAAACAAATAAAATATTTTATTTAGAAGAACTATTAGGCTTTCGAAATTTAAATAATAGAAAATCATAACTAAATAAATGAATTACCA[A/G]AATAAAATATAACTAACTAATTAGTTTAAATAAAAAAAGACTAAAAAGAACAAAATATTAAAATAAGAGGAAAATACTGAACATGCTTAAAAAATAAATGTTTTTGATTTATTGAATGTAATAATTATATATATTATTATAAATATATAT
zSNP29316848	zK21P9	156241			10	39.7	10	851			GGCACTTACAAATAAAATTAAAGCCATTGTACAAGGACATTTACGTCATTCATCACTGATGTAAAAGTTTATTTTCAGTCTTTTTACATTTTCAAACATTAAATAACAGAATTTAAAATAACCTTAAAGCAACGACTAAAATAATGGGGT[T/C]TATTTTGACGGTCCATGCCCAAAGTGCAAAGCGCAGGGCACAAACGTATTAGGGGCGTGTCAGAATCCACTTTTGCTATATATATATACATATACATATGGATATAATAAATAATACTGCTAATAATAATAATATTATACAAAAGCAAAT
zSNP29316849	zK21P9	156254			10	39.7	10	851			AAAATTAAAGCCATTGTACAAGGACATTTACGTCATTCATCACTGATGTAAAAGTTTATTTTCAGTCTTTTTACATTTTCAAACATTAAATAACAGAATTTAAAATAACCTTAAAGCAACGACTAAAATAATGGGGTTTATTTTGACGGT[T/C]CATGCCCAAAGTGCAAAGCGCAGGGCACAAACGTATTAGGGGCGTGTCAGAATCCACTTTTGCTATATATATATACATATACATATGGATATAATAAATAATACTGCTAATAATAATAATATTATACAAAAGCAAATTATGAATAAACTG
zSNP29316852	zK21P9	156266			10	39.7	10	851			ATTGTACAAGGACATTTACGTCATTCATCACTGATGTAAAAGTTTATTTTCAGTCTTTTTACATTTTCAAACATTAAATAACAGAATTTAAAATAACCTTAAAGCAACGACTAAAATAATGGGGTTTATTTTGACGGTCCATGCCCAAAG[T/C]GCAAAGCGCAGGGCACAAACGTATTAGGGGCGTGTCAGAATCCACTTTTGCTATATATATATACATATACATATGGATATAATAAATAATACTGCTAATAATAATAATATTATACAAAAGCAAATTATGAATAAACTGAAAAAGTCCCTT
zSNP29316631	zK21P9	152115			10	39.7	10	851			ATAATAATAATAATAATAATAATAATAATAATAATAATAATAATAATAATAATAATAAATGCTGTATATCTAAAGCTTTTGTCAAAGTCACATAGTTAAATTTGCAAATAGCACAGGATTTGAAGATCGGATTTCTATCTGTTTAGCCTT[T/C]AAATTAGATTGGTATCCAATCAGAGAAAACACATGAAGTGACCAGGTGTAAACAGGCCCTTGATGAAAGGAGTTGAACTAGCTGAACTATCCCTTAAAAGTACTACTTCAACCTAAAAAGTAAGGCCAATCATCAATTTCAAAGGCTTGA
zSNP29316551	zK21P9	147337			10	39.7	10	851			TTATCCACAAGGGTGAAGAGGCAAGATGAGTTCTGTTACTTGCAGAACATTGCACAGCTATCAGCCAATCAGATTCAAGAACCAGACAAAACTGTTGTATAAATGTAGCAGAGTATCGTAATAATGTTTTAAAAAAGTAACAACCAAACA[A/G]TGAATCAGGACTCTATTTATTGTGGACTTAAGTTAATGCCTTTTGCAAATGGATCCACGTTACTCTTTTGTTTAAACTGAAGTAAATGCTTCACAAGCTTCTCAGTTCACAGAAAGAAACTCATCGTCTCCTGCAAACCCATAACAAAAT
zSNP29316555	zK21P9	147557			10	39.7	10	851			GTTTAAACTGAAGTAAATGCTTCACAAGCTTCTCAGTTCACAGAAAGAAACTCATCGTCTCCTGCAAACCCATAACAAAATGTAAGTTTCTAATATTAAAGATGGCACTAAGAAAAAATCTGACCATTAAAAACATGCTCAGTCATACCG[T/C]TCCTCATCATGGCCCCACAGTACTCGTCACACTCCTTCTTGCTGTAAAACCTGTTACCATTGCCCTTACAGCCTCCATACTTAAGGGACAAGCACTTTCCAGAGGACGAATCAAAGGCCCACAGGTCTACAAATGCTTTACAGGGGCCGG
zSNP29316629	zK21P9	152089			10	39.7	10	851			TATTGCTTATGTTTATGTAAAAGTTAATAATAATAATAATAATAATAATAATAATAATAATAATAATAATAATAATAATAATAAATGCTGTATATCTAAAGCTTTTGTCAAAGTCACATAGTTAAATTTGCAAATAGCACAGGATTTGAA[A/G]ATCGGATTTCTATCTGTTTAGCCTTCAAATTAGATTGGTATCCAATCAGAGAAAACACATGAAGTGACCAGGTGTAAACAGGCCCTTGATGAAAGGAGTTGAACTAGCTGAACTATCCCTTAAAAGTACTACTTCAACCTAAAAAGTAAG
zSNP29316222	zK21P9	142668			10	39.7	10	851			GTGTGCATCCCATGAATGTTGCGCTTTCCCATTATTCCCTGTAAAAGAATTTGTGAATGGGAGTGAAGAGACGCAACTCACGTGGGTAGGTCACGTGATCATAACAAAATGGCGGATGTAATACACTATAGAACGTTTGTTTCTAACTGG[C/G]GAGTAGTATGTTTAAATTCAAATGTAGTAACTACTGAGTAGTAGGCGATTTTGGATGCAACCTCATTGTTTTTCATTTCAGTAATGAAGACTGCCTCAATGTATATGACTGCGGCCAAAAATTTGACCTCCGGTGGATAGTAGCAGCCTC
zSNP29316124	zK21P9	140959			10	39.7	10	851			TAATTTGTATACAGTTTTAAACAGTTGTTAATTGGTAATTGTAGTAAATGTTTATCGTTTTATTACAGTAGAAGTGTAGCAACCGTGAATTTTTTTTGATATTGACTGTAATTTGTAATCACAGTTGATTGCAAGCACCATGGTAAAACT[A/G]TGGTTAATACAGTAAAAGCGCTGTAAATTTGTGCTTACTATGGTTTAACTACAGCCACAATAGGTCATTTAAGTAATTGTTTGAAAATATGTGTTTGATATGACAAAACAAGTACATTTAGTTGTGAAGGTAATTATAGAAATGGCTTTT
zSNP29316128	zK21P9	141066			10	39.7	10	851			GTAATTTGTAATCACAGTTGATTGCAAGCACCATGGTAAAACTGTGGTTAATACAGTAAAAGCGCTGTAAATTTGTGCTTACTATGGTTTAACTACAGCCACAATAGGTCATTTAAGTAATTGTTTGAAAATATGTGTTTGATATGACAA[A/C]ACAAGTACATTTAGTTGTGAAGGTAATTATAGAAATGGCTTTTATCAAGGTAAAACATGCCCCTGCATATTAATCCAGCGAGACAAAATATCATCTTTCGTGTCACACAGGTTTGGAATGACATGAGGTTAAATAATGACTATTTGCCGT
zSNP29316141	zK21P9	141190			10	39.7	10	851			TTGAAAATATGTGTTTGATATGACAAAACAAGTACATTTAGTTGTGAAGGTAATTATAGAAATGGCTTTTATCAAGGTAAAACATGCCCCTGCATATTAATCCAGCGAGACAAAATATCATCTTTCGTGTCACACAGGTTTGGAATGACA[A/T]GAGGTTAAATAATGACTATTTGCCGTGTGTGAATTATACCTTGAAGGGTGTGTGCATGTGTTTTAAATTCTGCATAGCTGTGTGCTCATGGCCTCTGTGGGAAAGTCTGGGTGTGATTGAATGCGCGTGTGAAAATGTATATGTGTGTGA
zSNP29316122	zK21P9	140902			10	39.7	10	851			CAGAGCAAAATCAGTGCAATAATAATCTTTACAGGCCTATCTTTGCTTTTAACTCTATAATTTGTATACAGTTTTAAACAGTTGTTAATTGGTAATTGTAGTAAATGTTTATCGTTTTATTACAGTAGAAGTGTAGCAACCGTGAATTTT[A/T]TTTGATATTGACTGTAATTTGTAATCACAGTTGATTGCAAGCACCATGGTAAAACTGTGGTTAATACAGTAAAAGCGCTGTAAATTTGTGCTTACTATGGTTTAACTACAGCCACAATAGGTCATTTAAGTAATTGTTTGAAAATATGTG
zSNP29316119	zK21P9	140788			10	39.7	10	851			GGCCTGTAAAAGTAATATATTTTTTCAGAGTATCCTACAAAACATAACATACTGTTTTACTGTGTACTCAGTGCAATGCATATGGATTAATGAACATCAGAAATAAACATTGACCAGAGCAAAATCAGTGCAATAATAATCTTTACAGGC[A/C]TATCTTTGCTTTTAACTCTATAATTTGTATACAGTTTTAAACAGTTGTTAATTGGTAATTGTAGTAAATGTTTATCGTTTTATTACAGTAGAAGTGTAGCAACCGTGAATTTTTTTTGATATTGACTGTAATTTGTAATCACAGTTGATT
zSNP29316120	zK21P9	140806			10	39.7	10	851			ATTTTTTCAGAGTATCCTACAAAACATAACATACTGTTTTACTGTGTACTCAGTGCAATGCATATGGATTAATGAACATCAGAAATAAACATTGACCAGAGCAAAATCAGTGCAATAATAATCTTTACAGGCCTATCTTTGCTTTTAACT[T/C]TATAATTTGTATACAGTTTTAAACAGTTGTTAATTGGTAATTGTAGTAAATGTTTATCGTTTTATTACAGTAGAAGTGTAGCAACCGTGAATTTTTTTTGATATTGACTGTAATTTGTAATCACAGTTGATTGCAAGCACCATGGTAAAA
zSNP29316121	zK21P9	140830			10	39.7	10	851			CATAACATACTGTTTTACTGTGTACTCAGTGCAATGCATATGGATTAATGAACATCAGAAATAAACATTGACCAGAGCAAAATCAGTGCAATAATAATCTTTACAGGCCTATCTTTGCTTTTAACTCTATAATTTGTATACAGTTTTAAA[A/C]AGTTGTTAATTGGTAATTGTAGTAAATGTTTATCGTTTTATTACAGTAGAAGTGTAGCAACCGTGAATTTTTTTTGATATTGACTGTAATTTGTAATCACAGTTGATTGCAAGCACCATGGTAAAACTGTGGTTAATACAGTAAAAGCGC
[truncated: 62,880 more rows]
