# Supplementary material for: A major zebrafish polymorphism resource for genetic mapping
Source: Genome Biol. 2007 Apr 11;8(4):R55. doi: 10.1186/gb-2007-8-4-r55 (PMC1896001; doi:10.1186/gb-2007-8-4-r55)
Supplement: Additional data file 3 — A five-part table (a-e) in text file format amenable to database import [file gb-2007-8-4-r55-S3.zip › Bradley Additional Data File 3/Bradley Additional Data File 3d.txt]

zSNP ID	Clone	Clone Pos.	MGH Chr.	MGH Pos.	HS Chr.	HS Pos.	T51 Chr.	T51 Pos.	LN54 Chr.	LN54 Pos.	Sequence
zSNP6740107	zC208K15	141699	16	48.9			16	3132			TGCGCCGCTTGCACAACATATGCGGGTCGCTCCTATATGCACGTCATGCAAGTGACAAACTAACACCCTAAGCTTATTGCCATTGTTTCCAAGGCACGCGCTAAGCAACCACATTTAATAAAACTATAGTCTTCAAACAGAAACTTCATA[A/C]CAAACTTTTTTTTATTATCAATATTGACAATAGTGTTTGGCCAATAAATACCGATACAAATTTATCACCCTACTTTAAATATTACCTGTATTCAGAACGGAACAAGATAGAAGTTTGAGAATATAAAAAAAATATAATTTAATTAAAATA
zSNP6740112	zC208K15	141798	16	48.9			16	3132			GCTAAGCAACCACATTTAATAAAACTATAGTCTTCAAACAGAAACTTCATACCAAACTTTTTTTTATTATCAATATTGACAATAGTGTTTGGCCAATAAATACCGATACAAATTTATCACCCTACTTTAAATATTACCTGTATTCAGAAC[A/G]GAACAAGATAGAAGTTTGAGAATATAAAAAAAATATAATTTAATTAAAATATAAGTAATTTTGAGAAAAAATCATCCTTCCATTTTTTATAAATAATACATAAAACACTTATTAGAATGGCGTATAAAGAAAGCCTCACATTCCAGTCAA
zSNP6740111	zC208K15	141751	16	48.9			16	3132			TGACAAACTAACACCCTAAGCTTATTGCCATTGTTTCCAAGGCACGCGCTAAGCAACCACATTTAATAAAACTATAGTCTTCAAACAGAAACTTCATACCAAACTTTTTTTTATTATCAATATTGACAATAGTGTTTGGCCAATAAATAC[T/C]GATACAAATTTATCACCCTACTTTAAATATTACCTGTATTCAGAACGGAACAAGATAGAAGTTTGAGAATATAAAAAAAATATAATTTAATTAAAATATAAGTAATTTTGAGAAAAAATCATCCTTCCATTTTTTATAAATAATACATAA
zSNP6740110	zC208K15	141730	16	48.9			16	3132			CCTATATGCACGTCATGCAAGTGACAAACTAACACCCTAAGCTTATTGCCATTGTTTCCAAGGCACGCGCTAAGCAACCACATTTAATAAAACTATAGTCTTCAAACAGAAACTTCATACCAAACTTTTTTTTATTATCAATATTGACAA[T/C]AGTGTTTGGCCAATAAATACCGATACAAATTTATCACCCTACTTTAAATATTACCTGTATTCAGAACGGAACAAGATAGAAGTTTGAGAATATAAAAAAAATATAATTTAATTAAAATATAAGTAATTTTGAGAAAAAATCATCCTTCCA
zSNP6740379	zC208K15	143979	16	48.9			16	3132			GCAAATGCATCCTGAAATAGGTTGGATTTTTCCAAACATCTTTGCTTGCATCAGGTATGCGGACATTTTCAAACTAATAACAATAAATAAATATAAAGAGAAAATACCTTTATTTTCTGTCTATTCTTTTTTATGTTCTTTTATTGGCCT[T/C]ATTTGCGTGCATGCATGCGTACGTGTGTGTGTGTGTGTGTGTGTGGATGTGAATGTGCTCTACTTGGCTGGAGAGCTGAAGGCAGGTAGAGAAGCAGATCAAAAGGCTTCAGTGCCCTTCACTCTCATTTTATTGTTGGGTTGTGAGTTG
zSNP6740378	zC208K15	143974	16	48.9			16	3132			ATTCAGCAAATGCATCCTGAAATAGGTTGGATTTTTCCAAACATCTTTGCTTGCATCAGGTATGCGGACATTTTCAAACTAATAACAATAAATAAATATAAAGAGAAAATACCTTTATTTTCTGTCTATTCTTTTTTATGTTCTTTTATT[-/G]GCCTTATTTGCGTGCATGCATGCGTACGTGTGTGTGTGTGTGTGTGTGTGGATGTGAATGTGCTCTACTTGGCTGGAGAGCTGAAGGCAGGTAGAGAAGCAGATCAAAAGGCTTCAGTGCCCTTCACTCTCATTTTATTGTTGGGTTGTG
zSNP6740374	zC208K15	143924	16	48.9			16	3132			ATTGCCATATCCCATTTATTTGTTTACAAGTTTAACAACAATAAAAAAAAATTCAGCAAATGCATCCTGAAATAGGTTGGATTTTTCCAAACATCTTTGCTTGCATCAGGTATGCGGACATTTTCAAACTAATAACAATAAATAAATATA[A/T]AGAGAAAATACCTTTATTTTCTGTCTATTCTTTTTTATGTTCTTTTATTGGCCTTATTTGCGTGCATGCATGCGTACGTGTGTGTGTGTGTGTGTGTGTGGATGTGAATGTGCTCTACTTGGCTGGAGAGCTGAAGGCAGGTAGAGAAGC
zSNP6740380	zC208K15	143990	16	48.9			16	3132			CTGAAATAGGTTGGATTTTTCCAAACATCTTTGCTTGCATCAGGTATGCGGACATTTTCAAACTAATAACAATAAATAAATATAAAGAGAAAATACCTTTATTTTCTGTCTATTCTTTTTTATGTTCTTTTATTGGCCTTATTTGCGTGC[A/G]TGCATGCGTACGTGTGTGTGTGTGTGTGTGTGTGGATGTGAATGTGCTCTACTTGGCTGGAGAGCTGAAGGCAGGTAGAGAAGCAGATCAAAAGGCTTCAGTGCCCTTCACTCTCATTTTATTGTTGGGTTGTGAGTTGTCGTGTGTGTC
zSNP6740570	zC208K15	155157	16	48.9			16	3132			TACTGTTACAGAATACCTGTTGAGTAAGTTATTGTTATCATTTGCATATTAATAAAATCATAAATAATCTTTTTTTTATGAAAAACGCTTTCAATATCGTCTTGTATTACACATTTTAAGTTGATTTTGTTTATTATTATTAGCTGGCTT[A/T]GATTAAAGGATTCAGTGAAGGAAAAACAAAAGTCTCTCTAAATCTTTTACGCACTCTCATCCACATGATGCTCATAAAACTTCAGCAGGCTCTGATGGAAGGAGAACTGACACACAAATAATAGAAATAATAGGTTTGTACTGTCTCAGT
zSNP6740569	zC208K15	155148	16	48.9			16	3132			CAGGTGGCCTACTGTTACAGAATACCTGTTGAGTAAGTTATTGTTATCATTTGCATATTAATAAAATCATAAATAATCTTTTTTTTATGAAAAACGCTTTCAATATCGTCTTGTATTACACATTTTAAGTTGATTTTGTTTATTATTATT[A/G]GCTGGCTTAGATTAAAGGATTCAGTGAAGGAAAAACAAAAGTCTCTCTAAATCTTTTACGCACTCTCATCCACATGATGCTCATAAAACTTCAGCAGGCTCTGATGGAAGGAGAACTGACACACAAATAATAGAAATAATAGGTTTGTAC
zSNP6740472	zC208K15	145934	16	48.9			16	3132			TCTCGTTACTTCATAATTTACAACCTTTCATATTTTTTTTTAGCATGAAACTTTCTACATGGACCATAGTAAAGCTCAAAGTCTCTTCTTTCTAATGATACCTATGTTTATAGCTCACTGGGTCAAAATCTGTTGTTCTTTTTTAAGCTA[A/G]GTAGGTGTAAATCCCCAAAACTGAGTGCTGGCAAACAGGTCAACTATACCTGTGGGTCTCAACCATGTTCCTGAAGGACCACCAGCTCTTCAAATTTTCCTTGTCTCCTAACCACACACACCTGATTTAGCTCATTAGCAGATATCAAGA
zSNP6740158	zC208K15	142390	16	48.9			16	3132			TGGTGTGGTCAGTTTGCTTGGTAGTTCATTGTGTACAGTGTTGTAGTTGTGATGCAGAGTTTGGTTTCAAGTTTGGTGAATCATAATTTTTCTCTCATGCTTGCTTTTGAAGACACTATGAGTTGGTTTTAGGTCACTAGTTCACTAGGT[A/G]ATGATATTGTATCTGAAATGTACAGCTAAATGTATCTCAAGTAACAAATTTCAGATTCACAAAAATGTTGACAACACCCTCTAGTGGGCATGTCATCTGAAATGTGCAACAAAACATGGGATGGAGATGCACTGATGCAGATGAGCCAAA
zSNP6740154	zC208K15	142313	16	48.9			16	3132			ACTTTTGCATGCAGTTCTTGCACAACATCAAACAAATAACTTAACATGTCTGTCTATCTAAAAATGGACTACTTTTCTGGTGTGGTCAGTTTGCTTGGTAGTTCATTGTGTACAGTGTTGTAGTTGTGATGCAGAGTTTGGTTTCAAGTT[A/T]GGTGAATCATAATTTTTCTCTCATGCTTGCTTTTGAAGACACTATGAGTTGGTTTTAGGTCACTAGTTCACTAGGTAATGATATTGTATCTGAAATGTACAGCTAAATGTATCTCAAGTAACAAATTTCAGATTCACAAAAATGTTGACA
zSNP6740152	zC208K15	142263	16	48.9			16	3132			CAGTGTCTAGGTAAATGGAAGCAGTAGAATGAATAACGAGTATTTCACAGACTTTTGCATGCAGTTCTTGCACAACATCAAACAAATAACTTAACATGTCTGTCTATCTAAAAATGGACTACTTTTCTGGTGTGGTCAGTTTGCTTGGTA[T/G]TTCATTGTGTACAGTGTTGTAGTTGTGATGCAGAGTTTGGTTTCAAGTTTGGTGAATCATAATTTTTCTCTCATGCTTGCTTTTGAAGACACTATGAGTTGGTTTTAGGTCACTAGTTCACTAGGTAATGATATTGTATCTGAAATGTAC
zSNP6740162	zC208K15	142464	16	48.9			16	3132			GGTGAATCATAATTTTTCTCTCATGCTTGCTTTTGAAGACACTATGAGTTGGTTTTAGGTCACTAGTTCACTAGGTAATGATATTGTATCTGAAATGTACAGCTAAATGTATCTCAAGTAACAAATTTCAGATTCACAAAAATGTTGACA[A/T]CACCCTCTAGTGGGCATGTCATCTGAAATGTGCAACAAAACATGGGATGGAGATGCACTGATGCAGATGAGCCAAACAGAGAGGAAATGTGAGCAGCCACACCATTTTCAAACATCAGCATTTTAGTTCCTCTTCACTGAAGCACAACTC
zSNP6740368	zC208K15	143882	16	48.9			16	3132			ACAAGATTAATAAAAAAATATTAAGAAGGAAACATTTCATAAATTGCCATATCCCATTTATTTGTTTACAAGTTTAACAACAATAAAAAAAAATTCAGCAAATGCATCCTGAAATAGGTTGGATTTTTCCAAACATCTTTGCTTGCATCA[A/G]GTATGCGGACATTTTCAAACTAATAACAATAAATAAATATAAAGAGAAAATACCTTTATTTTCTGTCTATTCTTTTTTATGTTCTTTTATTGGCCTTATTTGCGTGCATGCATGCGTACGTGTGTGTGTGTGTGTGTGTGTGGATGTGAA
zSNP6740185	zC208K15	142579	16	48.9			16	3132			AAGTAACAAATTTCAGATTCACAAAAATGTTGACAACACCCTCTAGTGGGCATGTCATCTGAAATGTGCAACAAAACATGGGATGGAGATGCACTGATGCAGATGAGCCAAACAGAGAGGAAATGTGAGCAGCCACACCATTTTCAAACA[T/C]CAGCATTTTAGTTCCTCTTCACTGAAGCACAACTCTGGAGTCTGGTCTGGTTTGCCGCTTTTCCAAAAGTCTCCACGAGGCAAAATGCACTAAAATAAGCATCCTTACTGGCCTGCTCACTCCCGCTCTGTCTCTGTTTCATGTCCTCAG
zSNP6740175	zC208K15	142552	16	48.9			16	3132			TCTGAAATGTACAGCTAAATGTATCTCAAGTAACAAATTTCAGATTCACAAAAATGTTGACAACACCCTCTAGTGGGCATGTCATCTGAAATGTGCAACAAAACATGGGATGGAGATGCACTGATGCAGATGAGCCAAACAGAGAGGAAA[A/T]GTGAGCAGCCACACCATTTTCAAACATCAGCATTTTAGTTCCTCTTCACTGAAGCACAACTCTGGAGTCTGGTCTGGTTTGCCGCTTTTCCAAAAGTCTCCACGAGGCAAAATGCACTAAAATAAGCATCCTTACTGGCCTGCTCACTCC
zSNP8683660	zC236O11	157269	16	48.9							AGCAGTTTGTTTTAAGAACCAGTTATTGCAAGTTCAGGGTGAGGAAGCTTTAGATCATGTTAGGACAGTTAAAGAAAGGGTCATTTCTTGGTCTTTTGAAGGCTAACGATATACTTAATATATGGAATGTACTATATTGGATGGTATATA[A/G]CATACAATTTGTAGCTGGAATATGTGTTTGAGGACAGTTAAAAGAAATGGTCTAAATGAACATGACATGGCAATTTATTAAAATAACAAACTTTTAGATGACACAACATCAGTGTTTTACTTTGAAGAGTTAATAATTTAAAATTTAGTG
zSNP8683658	zC236O11	157244	16	48.9							ATCAGTTATTATAAATGCATTATGGAGCAGTTTGTTTTAAGAACCAGTTATTGCAAGTTCAGGGTGAGGAAGCTTTAGATCATGTTAGGACAGTTAAAGAAAGGGTCATTTCTTGGTCTTTTGAAGGCTAACGATATACTTAATATATGG[A/T]ATGTACTATATTGGATGGTATATAACATACAATTTGTAGCTGGAATATGTGTTTGAGGACAGTTAAAAGAAATGGTCTAAATGAACATGACATGGCAATTTATTAAAATAACAAACTTTTAGATGACACAACATCAGTGTTTTACTTTGA
zSNP8683675	zC236O11	157571	16	48.9							AATAGCCCTGGTTTTCAATTACAACATCCAAATGACTCTGGATATTAACCATAACAGAAAGTATTTTAATATGCATAAAATGACAATCAATCAAATGCTTTGTAGAAGGCTTTAACAAATGAGTTTGCATGTTGTTCCTCTTTTGGGCGT[A/C]CATAAAATTACTGTCGTCACTGAACGCGTTAAAGAAATTTATCTTTGCCGAGTCAGTCGAAGGCATTTGTCATATCGCAACAGACATTTTAATTGCGTTTTAAATGCCTTGATGAAAGGTGGCAATCCAGCAGAGAAATGATATAGAGCA
zSNP8684011	zC236O11	41052	16	48.9							CTATTGAAATGCAAACATGTAGCAACAATTATGTAACTACTCCTTAAAAGTAAAATATTATTGTAGTTTAATATTTAAAGGTACATTTATATATATGTATGTGTGTGTGTGTATGTGTGTGTGTGTGTGTGTGTGTGTGTGTGTGTGTAT[-/TA]TATATATATATATATATTAAAACAAGATTAAACATTTTAAATATATTTTCAAAATATGTTTTTATTTTAATTTAAATTAAATTGAACTTTAATTTTTTAGGTTAATGTTGTTTTTTATATATTTTTAATTTTATATTTGTATATTTTGTA
zSNP8683679	zC236O11	157666	16	48.9							TGCTTTGTAGAAGGCTTTAACAAATGAGTTTGCATGTTGTTCCTCTTTTGGGCGTCCATAAAATTACTGTCGTCACTGAACGCGTTAAAGAAATTTATCTTTGCCGAGTCAGTCGAAGGCATTTGTCATATCGCAACAGACATTTTAATT[A/G]CGTTTTAAATGCCTTGATGAAAGGTGGCAATCCAGCAGAGAAATGATATAGAGCAACATTAGAACACTGTGGCTGTAATAGTACCTGCCCTTACATGGGGGAAAGCATTTGCTGCATCCTTTTTGCCTTCAGTTTTTATTGTGTTCTGTC
zSNP8683657	zC236O11	157242	16	48.9							TCATCAGTTATTATAAATGCATTATGGAGCAGTTTGTTTTAAGAACCAGTTATTGCAAGTTCAGGGTGAGGAAGCTTTAGATCATGTTAGGACAGTTAAAGAAAGGGTCATTTCTTGGTCTTTTGAAGGCTAACGATATACTTAATATAT[T/G]GAATGTACTATATTGGATGGTATATAACATACAATTTGTAGCTGGAATATGTGTTTGAGGACAGTTAAAAGAAATGGTCTAAATGAACATGACATGGCAATTTATTAAAATAACAAACTTTTAGATGACACAACATCAGTGTTTTACTTT
zSNP8683621	zC236O11	156782	16	48.9							ATATTTAAAATAGGACCTGTCCTTATAAATAAACTCTAAACAGCTATATTCTCCTCTAAAAAGCCCCAAAAGTACATTGTTGCCCAACAGCAGCAATATTTGTCAAAGTGTAGTCGTGTACACGTGGAAGGAGTAATACACAAGAGTGAA[A/G]AGGCTTTACGAGTTCTGATATTGCAGAAAAATCACACAGTTATCAGCCAATCAGAAGGTCATCAACATCTCAGAATGGCCTTATGTTGAGTAAATTAACATAAAAATTGTCATTTTGGGGTGAACTATCCCTTTAAATTCTAAGGCTAGT
zSNP8683616	zC236O11	156729	16	48.9							AGGGATATTTTCCCTTCTAAGGGCTTATTATCTCTGTATCTCTAAAATTATAAATATTTAAAATAGGACCTGTCCTTATAAATAAACTCTAAACAGCTATATTCTCCTCTAAAAAGCCCCAAAAGTACATTGTTGCCCAACAGCAGCAAT[A/G]TTTGTCAAAGTGTAGTCGTGTACACGTGGAAGGAGTAATACACAAGAGTGAAGAGGCTTTACGAGTTCTGATATTGCAGAAAAATCACACAGTTATCAGCCAATCAGAAGGTCATCAACATCTCAGAATGGCCTTATGTTGAGTAAATTA
zSNP8683623	zC236O11	156808	16	48.9							AAATAAACTCTAAACAGCTATATTCTCCTCTAAAAAGCCCCAAAAGTACATTGTTGCCCAACAGCAGCAATATTTGTCAAAGTGTAGTCGTGTACACGTGGAAGGAGTAATACACAAGAGTGAAGAGGCTTTACGAGTTCTGATATTGCA[-/G]AAAAATCACACAGTTATCAGCCAATCAGAAGGTCATCAACATCTCAGAATGGCCTTATGTTGAGTAAATTAACATAAAAATTGTCATTTTGGGGTGAACTATCCCTTTAAATTCTAAGGCTAGTTGCATTCACTTTATCATAATTACTAC
zSNP8683651	zC236O11	157082	16	48.9							TTGCATTCACTTTATCATAATTACTACCTTTTTTGGGAACAAGAATACCATTCACAAGCAAAGGTGATAGCAAGTAAAATACACTTGCACAAACATTATGTATTTAAAATCCTAATGATTGGAACTGAAGGGCAGAGATTACAGATGATA[A/G]ATAGCATGATCATCAGTTATTATAAATGCATTATGGAGCAGTTTGTTTTAAGAACCAGTTATTGCAAGTTCAGGGTGAGGAAGCTTTAGATCATGTTAGGACAGTTAAAGAAAGGGTCATTTCTTGGTCTTTTGAAGGCTAACGATATAC
zSNP8683643	zC236O11	156948	16	48.9							TGATATTGCAGAAAAATCACACAGTTATCAGCCAATCAGAAGGTCATCAACATCTCAGAATGGCCTTATGTTGAGTAAATTAACATAAAAATTGTCATTTTGGGGTGAACTATCCCTTTAAATTCTAAGGCTAGTTGCATTCACTTTATC[A/G]TAATTACTACCTTTTTTGGGAACAAGAATACCATTCACAAGCAAAGGTGATAGCAAGTAAAATACACTTGCACAAACATTATGTATTTAAAATCCTAATGATTGGAACTGAAGGGCAGAGATTACAGATGATAAATAGCATGATCATCAG
zSNP8684128	zC236O11	77674	16	48.9							GCTGGAGCTAAAATCTGCAGGACGCCGGCCCTGCGAGTTTGGACACTCATGCTGTAAGTTGACAGCAATACCCACTCTGCCACAACACTGGCCCATTTCTAAACTTATTCGTTTAATAACTAATTTCTAATAACTGATTTCTTTAAAAAA[-/A]TTCACAGGAGGGCTAATGATTTTAACTTCAAATATATGTGCAAACAACAAAAAAGTTAATAGATATCTAATACTGTAGGCCAAGAGCTTTAAAACTCTAAAAGTCCATAGAGTACAAAAGGACTTTGATATTACATAAGCATTTATTTGA
zSNP8684114	zC236O11	73784	16	48.9							TAATAACAATTGGCAGTAAAGATCATTTACTTTACATCAAAATATTTTTACTTAATTATTTACATTGCATTTAAATATTTTTACTTGAGTTTACTTTTCGTCAAATAAATCCAACCATGGCGAACACAACTTTAACATAAAACAAATACT[-/A]AAAAAAAATTCCAAATGTTTATTATTGCATAACAGTTTGCATGCTACTTTTACATTTTATGCTACTTTTAATCTAGATTAATAAACATTACAAAATTACAGCACATCCGCTTAGTGGTTAGCACTGTCACCTTACACCAGTGGTCACCAA
zSNP8684168	zC236O11	88228	16	48.9							GTGATTAGTTATTATTAGACTGGAAACTGCCTCTGAAGCAGTTTATTCACCAGTTGCCGTGGAAACAGCATGGGCAGTGGAAGTTCTTAAAGCTATAGAACACGCTATAACGCTCTCTTTGTGCAGCTTGGCCCAGATATGAGCCAGAGA[-/C]CATAAAAAAAAAGAGGAAGAGGAAGCTTTACACCCTACTGGCCAAAACAATGGCCACGTCTTCTCAGAATTTGCTCTGCCAAGATGTTTCAGATTGGCTGCCTCAAGAACAGAAGTCACTGTTGTGACACTGTTTTGATTTGGGAAACCA
zSNP8684195	zC236O11	91126	16	48.9							ATATACACGGTTTTGTTACTTTTTCATCATTTTCATATACTTATTTGTTTCAGTTGAATTTGCAATGTTGTGAATCACCTGACTTGTGTCATCGCTTATAACAAAACTTCCTTTGAAAAAAATGAATAAAAAATTAAATGAATGAAAAAA[-/C]GTTAGGCGGGCCCTTTAGTGATGTCAACAGAACAGAATAGAGGAGGATAGAATAGAGGTTCAGAGGAAACATTCCTACATTCTGATTAAAGAACATGTATAAAATTAAAGAACAAACATAAGCTGCATCTGAAATCACATACTTCCCTGC
zSNP8684191	zC236O11	90666	16	48.9							TGATACGTCTTTGTGTCCGTTTTGTGATCTCCCTAACAGACTAAAACAGAAATATATTTTTAACAATAACTGAAAGACAGATTTGTTGTGAGCTCTGAGGTTATCACTAGATGTTGCGCTTTTGTTTAATCCATCTGTTCAAATTCCTAC[-/A]TTTTTCTTGCATAGAATTCATGCAAAAAAGGCATATTATTATAAAGAAAACTTGTCATTGTGAGCGATGCAAGGCAAAATATATTTTAGCTCTGCTCATTTCCCATGAAGCAGCATAATCAAGTTGATATCCCATGATTCTTAAATGTAG
zSNP8684096	zC236O11	70814	16	48.9							TCATAGTACATCCATCTGTAAATATTAGCATAAGTTTTCTATAATTGCACTCTTTAATCTTACGCTTGCTGCTATTGCACTTCTGGTTAAACCTAAACTGCATTTCATTGCCTTGTAGAAGCAATGAAATGTACATGTGTAATGAAAATA[-/A]GGTTGAATCTAATCTAATCTAATGTTAATTAATGCAGTTATCTAATGTTAATGATTGAAACTTTGTTGGCAAATTCTTTATTTAGGGACTGTTTTTCTGTCTATAGGATCATTAAAAAGTCTTAAATTAAAAACACTGATTCAAGTTTTA
zSNP8684029	zC236O11	49661	16	48.9							CTGTTATATAAATATGTATACAATATGTATATTGTTCTGGAGAAAGTCTTTTTTTTAGGTTGATGGGGAAAAAGTGGTTTTATTATTTTTTTTACAAAACAAATTGTGGTCAATATTATTAGCCCCCTTATTTTATTTTATTATTTTTTT[-/T]CGATTGGCTTTAGAGGAAACCACTACTGTCCAATGACTTACCTAATTAACCTAACTTCCCTAGTTAAGCCTTTAAATAGCACTTTAAGATGAATGCCAGTATCATCCAAAATTACAGGTAAAATATTATGTACTGTAATCAGGACAAAGA
zSNP8684028	zC236O11	48888	16	48.9							AAAAAGAAAACCAAACATAGTCTCAAATCTTTTTGTTAGAGGAACTACTTTCTTCAGCCATTCATTCACTTCTACAGCTGGTCAAAACAGCAGAAATCGTTGCTACTTCACCAGCTTCACTTTAGAGCTAGTATTTAAATGATTCTCTAA[-/AAAT]GTAATATCTAAAGTGATGACAAAACACTTTAAGATTATAAGGCTGAACGGCTTGAAATGCCATCAGTCTACAGAGATATCTCCCAGTATTTTTCTGTTACAATCGGGAGATCACATTAATAATCCCTGAAAATCCATAGCAAAGCAAACA
zSNP8684074	zC236O11	62171	16	48.9							AAATATATTTGTGCCTGCTTTAAATAGGAAAGTACAAGAAGTAGATTTTTTGAGTGAGATGCTAATAATCTAACTTGATTCAATGATTTATGCTGATCTAAGCTAAAATGCTCCTGCCAAACCCATGTATTAGCTGAATAGTTTAAAAAA[-/A]TGGTAAACTTTTGAACTGTATGCGACTTTGTAAAATAAGGCCATTTCCAAAAAATGTTCCTTTATTAACATCTGTCTCAGGGCAAATCTAAAATAATTTACCCATTTTAATTAGTTAACAGTCTGAATCATGCGTCTCTATTACATTGAT
zSNP8684095	zC236O11	69922	16	48.9							ATGTGCATATACTGTATTAGCCAATGACATGTACATTTATGGCAGCACAGTCTCATACAATATTTGTGACATGCTGAAAATGTTGGCTTCTCTGAAGGTCTTGACCTCCACTCTGCGTGTTCTCCTGATGTTTTTTTTTCCTCTTTTTTT[-/T]GTTGTATTTTTCACAGAAATAGCACAGTGCTGAACTCCAAGGTGATCTCTGTGACAATCAAGCCCACTCCCAGCTCTCTCTCGAGTCCACTAGAGATTGAGTTCTCACACCTTTACAATGTAAGTCAGCCTGCCCTTTAAACCCATATGC
zSNP8684083	zC236O11	67111	16	48.9							ATAATTTTTTTGTTAGTTTATGTCAACATATTACTGTTTATTTGTAAACAGGAGTGAAATGTAATAGCATAACAAGTAAAAATGGTTTCATAATAAAGCTTACATTTATTTTAGATGAACAAAAGTAATAATAAAACAATCTTTTAGATT[-/T]GTTTTTCCTTTCTATTTTTTACTTTTAGCATTCTGCAGTGCATGTTTCTAGTGTCTTGTGCATTTCTCTAGAACCCCATGTTGCACAAAAATGCCCCCTTGGGTCTCATCTGTTCCCTTTATTGTGGCTATGGCATATTAGTAAAAGGGA
zSNP8683601	zC236O11	156636	16	48.9							ATTCAGCACTACAACATACAAAAGAGAGAGATTGACTTAGAATGTCACTTACCATTATGATTTGATCAGCTGTAGTTTATATAGTTTCACAAGAGGGATATTTTCCCTTCTAAGGGCTTATTATCTCTGTATCTCTAAAATTATAAATAT[T/G]TAAAATAGGACCTGTCCTTATAAATAAACTCTAAACAGCTATATTCTCCTCTAAAAAGCCCCAAAAGTACATTGTTGCCCAACAGCAGCAATATTTGTCAAAGTGTAGTCGTGTACACGTGGAAGGAGTAATACACAAGAGTGAAGAGGC
zSNP8683420	zC236O11	150600	16	48.9							AAAAAATCGCATTTAGATATTTTCCCTACTTAACTGGATTTATTATAGAAACATTGAGTAAGACGAATAACCTTGTAATGTGTGTTTTTTTATTATTTATTTACTAACAACTTCAGTGTAAAAATAGATTTTCACCTTTTTTTATTTTAA[T/C]TTTTGTTTTGAACAGGTTGTGTGTGTGCGGGCGTGTGTGTGTGTACACACATACAGGTATATAATGATCCAAAAGTGACAGCTTCCCAAATATACAGGCCAAGAGTTTATTTTAAAATATATACAGTTGTCAGGATCTCTAAATAAAAAC
zSNP8683419	zC236O11	150596	16	48.9							GTTAAAAAAATCGCATTTAGATATTTTCCCTACTTAACTGGATTTATTATAGAAACATTGAGTAAGACGAATAACCTTGTAATGTGTGTTTTTTTATTATTTATTTACTAACAACTTCAGTGTAAAAATAGATTTTCACCTTTTTTTATT[T/C]TAACTTTTGTTTTGAACAGGTTGTGTGTGTGCGGGCGTGTGTGTGTGTACACACATACAGGTATATAATGATCCAAAAGTGACAGCTTCCCAAATATACAGGCCAAGAGTTTATTTTAAAATATATACAGTTGTCAGGATCTCTAAATAA
zSNP8683421	zC236O11	150632	16	48.9							ACTGGATTTATTATAGAAACATTGAGTAAGACGAATAACCTTGTAATGTGTGTTTTTTTATTATTTATTTACTAACAACTTCAGTGTAAAAATAGATTTTCACCTTTTTTTATTTTAACTTTTGTTTTGAACAGGTTGTGTGTGTGCGGG[T/C]GTGTGTGTGTGTACACACATACAGGTATATAATGATCCAAAAGTGACAGCTTCCCAAATATACAGGCCAAGAGTTTATTTTAAAATATATACAGTTGTCAGGATCTCTAAATAAAAACTAAGAGTTAGTAACAGAATCATGCTGAGTAAG
zSNP8683433	zC236O11	150703	16	48.9							CTAACAACTTCAGTGTAAAAATAGATTTTCACCTTTTTTTATTTTAACTTTTGTTTTGAACAGGTTGTGTGTGTGCGGGCGTGTGTGTGTGTACACACATACAGGTATATAATGATCCAAAAGTGACAGCTTCCCAAATATACAGGCCAA[A/G]AGTTTATTTTAAAATATATACAGTTGTCAGGATCTCTAAATAAAAACTAAGAGTTAGTAACAGAATCATGCTGAGTAAGATGGTGTTGTCCAGTGCTCTAATTGTCTACAGTATGCATAGACCGACTAGTCTTGGCTGTACACCAGCAAA
zSNP8683427	zC236O11	150667	16	48.9							TAACCTTGTAATGTGTGTTTTTTTATTATTTATTTACTAACAACTTCAGTGTAAAAATAGATTTTCACCTTTTTTTATTTTAACTTTTGTTTTGAACAGGTTGTGTGTGTGCGGGCGTGTGTGTGTGTACACACATACAGGTATATAATG[A/T]TCCAAAAGTGACAGCTTCCCAAATATACAGGCCAAGAGTTTATTTTAAAATATATACAGTTGTCAGGATCTCTAAATAAAAACTAAGAGTTAGTAACAGAATCATGCTGAGTAAGATGGTGTTGTCCAGTGCTCTAATTGTCTACAGTAT
zSNP8683418	zC236O11	150516	16	48.9							GCAAGAAGCTACGACTCAAAATATTTAGCTGAAGCTTAACTACAAATTAAATCGCAAATCCAATCAAAATCGCAATATCTGTTAAAAAAATCGCATTTAGATATTTTCCCTACTTAACTGGATTTATTATAGAAACATTGAGTAAGACGA[A/G]TAACCTTGTAATGTGTGTTTTTTTATTATTTATTTACTAACAACTTCAGTGTAAAAATAGATTTTCACCTTTTTTTATTTTAACTTTTGTTTTGAACAGGTTGTGTGTGTGCGGGCGTGTGTGTGTGTACACACATACAGGTATATAATG
zSNP8683380	zC236O11	149822	16	48.9							TATAGCAGCAAAAACAGATAGTTTTTTTTTTTTTTTTCTTTCTGAGATTACTTACTGTTTTACTTACTTTTTTTTTTTTTGTTTTTAGATTACTTTTTTACTTACTGTACAAAATAATTGTGTCAGGCATTTTTAGCACAAGAATCATTT[-/T]AATGACATACAGCCTCAAATTAAGGTTCTCAGTGCTGCCCTGTAAAACTAATTAATTTGGTCATGTCAGAAAGTTTATAACACTTTACTGTAGGGCTGTGCGTCCTTCAGGTGCTCCGGTTTCTCTCACAAGTCCACACTTTTGTTCTGC
zSNP8683318	zC236O11	148742	16	48.9							AACCGATCTGTGTCTGCTTTAGTCAGTGATTAATGTTAGCCTGTTTTCAACACCTTCCTCAGAAAACACACGCTCACATTCACTCATGCGCATTATTGACAGATGGGGGAAACACAGACTCGCACACAGCTCTACTGATTCATTCATACT[T/C]AATGAAAAAAACGCAACAATAAAGTTTAAAGGGACAGTTCACCCAGAAATGGAAATCTATTCAGTCATTCCTACATGATTGAGTTTCTTTTTTCTGCTAAACACCAAAACAAAGTTGGTTTCTTACATTCCTTCAAAATATTTTCCAGTG
zSNP8683415	zC236O11	150393	16	48.9							GCCATAACTCTGTTTGCTCTAGAAAAAAAATAGTGTTCAATTTCTGAATATTTATGAACAAATATCAATAAAAGTTGGAGTTGGTTAATATCTTTTCAGTTCCTTTTATAACTAAAACTCACTGCAAGAAGCTACGACTCAAAATATTTA[A/G]CTGAAGCTTAACTACAAATTAAATCGCAAATCCAATCAAAATCGCAATATCTGTTAAAAAAATCGCATTTAGATATTTTCCCTACTTAACTGGATTTATTATAGAAACATTGAGTAAGACGAATAACCTTGTAATGTGTGTTTTTTTATT
zSNP8683417	zC236O11	150443	16	48.9							TTTATGAACAAATATCAATAAAAGTTGGAGTTGGTTAATATCTTTTCAGTTCCTTTTATAACTAAAACTCACTGCAAGAAGCTACGACTCAAAATATTTAGCTGAAGCTTAACTACAAATTAAATCGCAAATCCAATCAAAATCGCAATA[A/T]CTGTTAAAAAAATCGCATTTAGATATTTTCCCTACTTAACTGGATTTATTATAGAAACATTGAGTAAGACGAATAACCTTGTAATGTGTGTTTTTTTATTATTTATTTACTAACAACTTCAGTGTAAAAATAGATTTTCACCTTTTTTTA
zSNP8683416	zC236O11	150435	16	48.9							TCTGAATATTTATGAACAAATATCAATAAAAGTTGGAGTTGGTTAATATCTTTTCAGTTCCTTTTATAACTAAAACTCACTGCAAGAAGCTACGACTCAAAATATTTAGCTGAAGCTTAACTACAAATTAAATCGCAAATCCAATCAAAA[A/T]CGCAATATCTGTTAAAAAAATCGCATTTAGATATTTTCCCTACTTAACTGGATTTATTATAGAAACATTGAGTAAGACGAATAACCTTGTAATGTGTGTTTTTTTATTATTTATTTACTAACAACTTCAGTGTAAAAATAGATTTTCACC
zSNP8683488	zC236O11	152336	16	48.9							AAATAACAAGAATCTGTTGAAGTTTTACAACTTTCCTCAGTCAGAATTTGAATAATAAAAAATTAAAACATAATATTGGTAATAATAATGATGTAAAGCTTCACAATTTGTGTAGCCTCTCCTATAAAAAAATGCATTAAAAAAATTATG[T/G]ATGACAACAACTATAGTCTCAACAGTATTCAAATTCATTTTAATATGGGTCGCGTTTGGTGCTTTACACCTTTTTATTGATCACTTTTTGTTTTAAGAGTAAGTTCCAAGATTTAGAATAAAAGTCTCTTGTAAAATGTTTTCTCTATTT
zSNP8683487	zC236O11	152309	16	48.9							ATTTATTACATCATATATCATTAGAAAAAATAACAAGAATCTGTTGAAGTTTTACAACTTTCCTCAGTCAGAATTTGAATAATAAAAAATTAAAACATAATATTGGTAATAATAATGATGTAAAGCTTCACAATTTGTGTAGCCTCTCCT[A/G]TAAAAAAATGCATTAAAAAAATTATGTATGACAACAACTATAGTCTCAACAGTATTCAAATTCATTTTAATATGGGTCGCGTTTGGTGCTTTACACCTTTTTATTGATCACTTTTTGTTTTAAGAGTAAGTTCCAAGATTTAGAATAAAA
zSNP8683552	zC236O11	153588	16	48.9							GCTTACGCTCTACAAAATTGACATAAAATGCAGCATACGGGCAGTGAATTACTAAATAATGACGTCTGTACCTTCCCAAGGTGTGCGAATAATGCCGTCACTAAACCTACAAATGGATGCCTTTTGCGGGGAAAGCTCTTCAGAGCGCAC[A/G]ATCTGCCAGAAAAGCTTTCATGCTAATAAAGGAGCGAGTCACGGGGCTGCGCGCGGACTATGCAGTAATGAGGAGCAGCAGAGCCAGCCTATTCCCTGTACATTCTGTTGCCGTCAAAGCCCAATTTGTACCTGGAAAAGAGCTAGCCAA
zSNP8683597	zC236O11	156575	16	48.9							ATACATTCCGGATATGCAAGTCCCATCTAACATTCAATACACTACAATTAATATGGTATAAATTCAGCACTACAACATACAAAAGAGAGAGATTGACTTAGAATGTCACTTACCATTATGATTTGATCAGCTGTAGTTTATATAGTTTCA[A/C]AAGAGGGATATTTTCCCTTCTAAGGGCTTATTATCTCTGTATCTCTAAAATTATAAATATTTAAAATAGGACCTGTCCTTATAAATAAACTCTAAACAGCTATATTCTCCTCTAAAAAGCCCCAAAAGTACATTGTTGCCCAACAGCAGC
zSNP8683577	zC236O11	153879	16	48.9							AGCTAGCCAACTTAAAAGGGACTTCATAAAGGAATGACGATATTCCATTACCGTCAACAGAGCGGAGATGTGGCCCATAATCAGCCACGCATGTCTGAGGAAATGCTGTTTACATGGGGAACAGGGGTCGTCCTTATTGCTTTTAGAGGC[A/C]GACTTGGACGTTGTTTTAGAATATGAAGGTTGAAACGTAATCTTAGAGGGTACATTTTTCATCTTTGTGTTCTGAGTTTTTCATTTCCTGGAAAATACAATATCCTGTCCAAAGGGCAATTATTCAAGCGGCTGTATGTCTACTGCTTAT
zSNP8683476	zC236O11	152037	16	48.9							GCTAAAAGAAAAGAAAAGATGATGTTGAGCTTCACAAAATAAGAAGCAGCTGCAAGAAAACAAGGGGTAACACAGTGGCTCAGTGGTTAGGCTCATTTTCTATTTAATTATGAGATTTAAATATTGCATTTAAGTGCCATTTTAAGCACA[-/T]TTTTTTTTGTTTTGTTTGCTGGATAAGATTATCGTGTGGTCATCATAACCACATTTTTTATTGTACAAAACATATTTCCTAAAGATTTAGAAATGTGAATAATTATTTCTTTTAAATACAAATTTATTACATCATATATCATTAGAAAAA
zSNP8683456	zC236O11	151141	16	48.9							AATTGGAAAAGCTATTAAAAATAAATGAACAACAATACTTGGCTTACAGAGCATTATTAGTCAAACATCAGTCGCTTTTTTACAATACAATAGCTGTAGCTAGATATGAGCATTCAAAATTGGAAATTCTATAGGAGTATTTAATTTTAT[-/A]AAAAAAGAGATATCAGATTTCCACGTAATGATGATATTCTGCTCCCGTAACGGGTGAAGAAAGCAAATGTTGGGGGTGTTTCAGTTGAGTAGGCACATTTTTAAGGAGCTTTGAACAAAAAAAAAAATGTAGATAAGAGAACAATTTCCA
zSNP8683451	zC236O11	151036	16	48.9							ATCACCTTCAGCATAAACTTCAACAATAAACATAAATTTCAACATGAAGTCCAATTGCACCAGCATACACCAGCAATAACTTCTAATGCATATTGTAGCTTGCATAATTGGAAAAGCTATTAAAAATAAATGAACAACAATACTTGGCTT[A/G]CAGAGCATTATTAGTCAAACATCAGTCGCTTTTTTACAATACAATAGCTGTAGCTAGATATGAGCATTCAAAATTGGAAATTCTATAGGAGTATTTAATTTTATAAAAAAAGAGATATCAGATTTCCACGTAATGATGATATTCTGCTCC
zSNP8683457	zC236O11	151151	16	48.9							GCTATTAAAAATAAATGAACAACAATACTTGGCTTACAGAGCATTATTAGTCAAACATCAGTCGCTTTTTTACAATACAATAGCTGTAGCTAGATATGAGCATTCAAAATTGGAAATTCTATAGGAGTATTTAATTTTATAAAAAAAGAG[A/G]TATCAGATTTCCACGTAATGATGATATTCTGCTCCCGTAACGGGTGAAGAAAGCAAATGTTGGGGGTGTTTCAGTTGAGTAGGCACATTTTTAAGGAGCTTTGAACAAAAAAAAAAATGTAGATAAGAGAACAATTTCCAATATATTCTA
zSNP8683472	zC236O11	151774	16	48.9							ATTCCGTTGAGGCAACCCCTGATGAATAAAGGGACTAAGCCGAAGGAAAATAAATAAATGAATGTCCTTTGCTTAAAATTTTAATTGAAAACAAGTATCTGTGTAAACAGAATAGGTTTAACACCCCTATAAATTAATTTATACCAAAAA[A/T]TTTTAAATATTTATATTTAAACTTTTTAGTCCATCTGAGGTAATTGTTCAACCATGACCTCCTGTTTATAAGGAACACATTGGGCAAAATTACCCCATCATTCATCACAAAGGCTAAAAGAAAAGAAAAGATGATGTTGAGCTTCACAAA
zSNP8683458	zC236O11	151192	16	48.9							CATTATTAGTCAAACATCAGTCGCTTTTTTACAATACAATAGCTGTAGCTAGATATGAGCATTCAAAATTGGAAATTCTATAGGAGTATTTAATTTTATAAAAAAAGAGATATCAGATTTCCACGTAATGATGATATTCTGCTCCCGTAA[T/C]GGGTGAAGAAAGCAAATGTTGGGGGTGTTTCAGTTGAGTAGGCACATTTTTAAGGAGCTTTGAACAAAAAAAAAAATGTAGATAAGAGAACAATTTCCAATATATTCTAAAGGTCTTTTGCATTAACGGTTGACATGGTGGCTGAGTGAT
zSNP19852836	zC236O11	78390	16	48.9							TTACTTAACAGCTTTAAACAGTGTGGGCTTTTTGTTGATTCGCACTTCAATCACACGCAAGCGATACAAGCCAGTCTTGTTTTTTTCTTCTTTTGAGGGTTCATACATAATCACGCTGATTCATGGATTTGTTTATTTTTGTGTGCATTT[TAA(24)/(30)]TGATGATGATGATGATGATAACAATAATAATGCTAGTACTCCCTGTGTTGGATAAATTGAATAAGCAAAGTTGGCCGTAGTGTATGTGTGTGAATGAGTGTGTATGGATGTTTCTCAGTACTGGGTTGCAGCTGGAATGGCATCTGCATG
zSNP19852827	zC236O11	148999	16	48.9							AAACAAAGTTGGTTTCTTACATTCCTTCAAAATATTTTCCAGTGTCTTCTTCAGAATAATGAAACTCAGTAAGTTTTAGAAAAAGTGGAGAGTGAGTAGTTTTATTTATTTATTTTTATTTTTGGGTGAACTATCCCTTTACAGGATGGA[GT(118)/(120)]ATACATATATATATATATATATATATATATATATATATATATATATATACTGTCAGGGATGGGCAATATTTATGATTCATGTATTCAAATATGTATTTTTTTTATACAAAATAATATTTAGTAGTTAAAAAAAGTATTTAATATTATCAA
zSNP19852838	zC236O11	78684	16	48.9							TCAGTACTGGGTTGCAGCTGGAATGGCATCTGCATGTGTAAAACATGCTGGATAAGTTGCCAGTTCATTCCGCTGTGGCGACCCCTGATGAATAAAAGGCATAAGCTAAAGGAAAATGAATAATTGAAAGAATGAATGAATGAATGAATG[ATA(27)/(29)]ATGATAATAATAATATTTATTTATTTATTTGTTTGTTTGTTTGTTTGTTTGTTTACTCATTTATTTATCTATTATTGTTTAGTTAATTTAAATTGTGTTACTTGCGTTTCTCGTGTATCTAAACTAAGGCTCTTGATATTCATGCTGTTA
zSNP13956219	zK18H14	147631	16	48.9							AACACTGGGAAACACAGAAACAAAGTTCAGCTGTGTTTCATACACAATGTTTTTATAGTTTTATAAGTGAAAGGGCTTTTTTTGAGTCAATTGTTGTACAGATTTAATAGCAAGGCCATGGAAGTGAATAAGGTCAAAATAAAAATAAAC[A/G]AATATTTACCACCATACTTTAACAATGTAACAACCTCGGGTCATTCCTGCTGCTCCAATCACCGCTCTCCCTCACTATTCACCACTCACTACACCCGTGAACAATCACCCAGATACTGATTACCTGCACCTGCACCCGCAATCACCACAC
zSNP19852862	zC236O11	50201	16	48.9							TGTATGTGTGTGAATGAGAGTGTATGGGTGTTTCCCAGTGATGGGTTGCAGCTGGAAGGGCATCTGCTGCGTAAAACATATTCTGGATAAGTTGGCGGTTCATTTCACTGTGGCCATCCCAGAATAATAAAGGGACTAAGCTGAAAAGAA[AATG(20)/(24)]AAGGAATTAATTAATGTGTTAAAACATCTTCTCAATTAAACAGCACTTGGGAACATTTGGAAAGGAATTTTAATTTCACAGGAGGGCTAACAATTTTGCCTTGAACTTTGTATATTTTACCTTCTCATACCTAATAATGAAATAAGCAAA
zSNP19852820	zC236O11	132265	16	48.9							GCCGGTCAAATTGGTGGGGTCAACAGAACCAACACGCTTTCATCCGCTTGATGTTTTCATCAGAATCACTGGAGCTGAGAGACCTGAAACAAACTGCTGTGTCTCAGAATATGTTCAGAAAGAGAAACGGAGATGAATATGAATATATAA[AT(16)/(18)]TACAAATAGTCTTATATCTGAAAGCGCAGAGGGGTGTTATTCTCTGGTTAGATTGTGGTCGCACACACATTCAGAGAAAGCACAAGACTCACTCCTCAGAGTCCTGTTGTACAGCATTGTAATTATTTCCAGAAGAGTTCTACAAAATGA
zSNP19852801	zC236O11	78048	16	48.9							GTTCAGCAGCCACAGAAACCATATCTGACTTAAAAGTAATTGCGCAGTAAAAAACATTTACAACAAAAGAATCAAGCACATTTATGCAAAAGGATGGAGAAGAAGGAAAGTAACAGGGTGAGGACGGAGTGAGATGAACGAGAGAGAGAG[GA(22)/(27)]CAGGAAGAGGACAGTGAAATGTAATCTGTCCGCATTGAGCGAGGGGAGACGGGGCTGCTGTGTGTTTGCTGCGAAATTAAAATCCATCTTGGACAGCTGCTATGATTAATGAGTTCATATTTGGGAGAGAAATTGGAATGTGAGGAGGCG
zSNP19852800	zC236O11	67544	16	48.9							TTTGGCATGGGCTGCAGCAGTGTAACTTTAAGACTAGTGTGTGGTGGTCAGAGCTTGTGTATACCTTGTATTCCTCATGTTGTAAGGTGAAGTGAATCGTTACATCTCTACAAATACAGATAGTGTGTGTATATGAATATACACACACAT[AC(50)/(54)]ATAGTGTATATTAAATATAAGTGTTGTATTGGCTTTCATTTGACATATGTCTACACTTGGCCTATATATGTGTTTGATGAAGGTATGTGTAAGCATATGTTAAATGATTAGTCATGTTCCTGATTCATATTCTGAGCAGCTACAGGGTGA
zSNP19852807	zC236O11	113100	16	48.9							TTTTTCTGGTTTGCTCCCCCCATTCATTCCCCTCAACCTGCTGTTGCTCCTTAGCTGGTATGTCAGATGTGATTAACCGAGACGGGAGCTTTTATGCTGTCGCAATGCTAAATCATGCAGATTGTAATAGGAGCCCATTTTGAAGGCTTA[GT(18)/(20)]TTGTGTAGTGTGCAGTTGACCAGAGCGCTCCTTGCAAAAGATTACCATGGTAACCATAATTTCTGTCAAAGTAGCATAGTTTTAGATATAATAAAATGCATTTGGCAGATGCTGTCATGCACAAAACTCTCAGCATATGCAATTTATGCG
zSNP19852811	zC236O11	120087	16	48.9							AAAGAAAAACGTTGCTTTTAACTTTCATTCATTTGTATATATCGCATATGTAGCGTAAAGACCATCTCAGAAGTTTACATCGTTTTAATTTTTTTTTAAGGTAAATGAAAGTGTGAGTTATGCATTGTGTTGTTAAATGAAGAGCTCTTC[TA(36)/(54)/(62)]ATACAAAATGCCCTGAAAGAGATCAAGCCTCAGGCAGGTATGAAAAAGCAATGTAACACATTACTTTTCATAAAAAGTAACTAACACAACTAGTTACTTTTTTGGAAAGTAACTCAATATTGTAATGCATTTTTTTATAAATTCAGAAAA
zSNP19852809	zC236O11	115866	16	48.9							TAGGTCTATGCAGTTGTTCATGAAGTAAAATGTTGTAAATCTCTATAGTATTACACAAAAATTCTGATTATTACCCACTGCAGTATTATGTTCCTATGATGAAACGGATTTGTTTTTTACTATTGTTTTATTTCAGCATACTTTTATAAA[TG(104)/(86)]CTTGGTTATGTTGTTTATAAGGGCAAAAAATGTGTAATGACATTGTTATGACCTTGTTGTACTTTATTAAGGACATACCTTGTATCCTCATAACTCAAAACACTTAGAAATCATTCTAAAATCATACAGAGTTTACCACAGGTTTGTGTT
zSNP13956009	zK18H14	141591	16	48.9							GTTCTGCAATATTCAAGATTGTAATATGATGCACTTTTTTTTTTCTTGGAAAAATATTTCTGTAAATCGATTACGTCTGTCCCTCCTATAATCTTTATTGACATTGCAATCTTAATATATCTATTTGAATATGTATATGTAAAAACAAAC[A/C]GAAAACCTTGTACTTGTAAAACATTAAGTATGGATATGTTTCTAAATGACCAAGATGAAAACTTCAATTGAGTAATTCCAATATTTCGTCTCTTGTCCAGTATTGCGCAAATTCTAGTGATGTGTGCCTTTTCTGTCCAGATTTACTGCT
zSNP13956093	zK18H14	142666	16	48.9							CATCTGTTCGCTTCCGAAAGCCAGTTTGTCCATAGCTGTTTCGTAAGTGTCTTTTTTTAGTTCAATCTTCTTGGAACATTTCATTATTCATATGGAGTTTCTCAGCTGGTTCTCTCATTTCATTAAACGCTTTATCTCAAAAGATTCAGG[A/T]ACAAATTTTACTACCGACACAAACGTAGGTTAAAAGACATGTTATTCATAATGAATTTAGTGCAGATCATCTTATATTAGATTATAACCTTTAATCAATTACCCATATAGACTAGTACTATACATGCACTAGGGATTCCCAAACTTTTCA
zSNP13956008	zK18H14	141522	16	48.9							TTGTTTTTGTAATGCGCTTATTTTTTATATACACAATTTTCAATACTCTTGGTAACTTGGTAAATGTTTGTTCTGCAATATTCAAGATTGTAATATGATGCACTTTTTTTTTTCTTGGAAAAATATTTCTGTAAATCGATTACGTCTGTC[T/C]CTCCTATAATCTTTATTGACATTGCAATCTTAATATATCTATTTGAATATGTATATGTAAAAACAAACCGAAAACCTTGTACTTGTAAAACATTAAGTATGGATATGTTTCTAAATGACCAAGATGAAAACTTCAATTGAGTAATTCCAA
zSNP13956001	zK18H14	141281	16	48.9							GTCCCGAAGCATCAAGGAAAACTGCAGCAGACAGCGATGAAGGAGCCCAGAGGATCTCGCAGGGGGAAGAAGCGAGTTCCTCAGGTGAAAGCAGACTGCTACGTGGGACAGAAAAGCCTGTAGCGGCGCCACTCAGGGGACGTGGCTCTT[T/C]TGCAGAAGGATCTGACGCTGATCCAGATAGCACTTAAAAACCTCTGTGCACAATGGTGAAATGCTTTCTACTGCTAATACTACTATTGTTTTGTTTTTGTAATGCGCTTATTTTTTATATACACAATTTTCAATACTCTTGGTAACTTGG
zSNP13956007	zK18H14	141475	16	48.9							CTGTGCACAATGGTGAAATGCTTTCTACTGCTAATACTACTATTGTTTTGTTTTTGTAATGCGCTTATTTTTTATATACACAATTTTCAATACTCTTGGTAACTTGGTAAATGTTTGTTCTGCAATATTCAAGATTGTAATATGATGCAC[-/T]TTTTTTTTTCTTGGAAAAATATTTCTGTAAATCGATTACGTCTGTCCCTCCTATAATCTTTATTGACATTGCAATCTTAATATATCTATTTGAATATGTATATGTAAAAACAAACCGAAAACCTTGTACTTGTAAAACATTAAGTATGGA
zSNP19852881	zC236O11	44306	16	48.9							AGTGAATTTAATAAGTTAAATTGGCTGTAATGTATGTGTGAAAAAGAGTGTGTATGGGTGTTTCCTAGAGTTGGGTTGCGGCTAAAAAACGTAAAACATATGTGGTTTATTCTGCTGTGGCAACTCCAGATTAATACAGGGACTAAGCCG[AAATT(115)/(95)]AAGCTGTGTGTATATAAACAGTGGTCATCCAGATTCCAGAACTGGTGAGTGAGTGAGGTGCCTGATGGGAAATGTAGCGCAGTTTGGCGGCAGAATTCATTACATATATTTTAATGTATTCATTGTATATATGCAATTTTTTATTTTTAT
zSNP19852863	zC236O11	58614	16	48.9							AAATAAGCGTCATGTTTTTAAGATGTCAAGTGATTCAAGCATTTTTTTAAACTACTCCTGAGCACTCACTTCTAAGTTTGGTGTGAATAGCCTTGTTTTAGCCAAGACGTCTATTTTTATATGTGTTTTAACATAATAATGCTTGCTGTA[ATCT(176)/(180)]ATTATTACAGTGTTTGACCAATCCTCATAATAGATTTGGTAATCATGTCTTACATCTGTGATGCAGGATTAATTCTACGGCGATGTTCATTAGACAATGAGGGTATAGCATACTGGGAGAACCCAACATATATGAAGTGCGTCTCAAATG
zSNP13956191	zK18H14	147428	16	48.9							GTGATAAAATTTGAATCTGGTTCAACCCTAGTGCCATTAAGTGTCATCCAAGTATCTTTATGTGCCCTTATCACTTTTTTTCGAATGAATTCTGGTCTAAATATTAACCAGTCCCAGTTAGTGATACAAGGCACAACTATTTATTTTATT[T/C]TTAGTGTCCGATTTTGCAACAGCCTGGAATAGACTTGAGATTGCCTTTAAACAACACTGGGAAACACAGAAACAAAGTTCAGCTGTGTTTCATACACAATGTTTTTATAGTTTTATAAGTGAAAGGGCTTTTTTTGAGTCAATTGTTGTA
zSNP19852865	zC236O11	69084	16	48.9							TGTATGTGTGTGAAAGAGTGTGTATGGGTGCTTCCCAGTGTTAGATTGCAGCTGGAAGGGCATCTGCTGCGTAAAACATATGCTGGATAACTTGGTGGTTCATTCTGCTGTGGCGAATCCTGATTAATAAAGGGACTAAGCTGAAAAGAA[AATG(20)/(36)]AATTTCTTTTAATGGTGTTTAACATTGTGGATTAATTGTATATTGCTATGGCGTTTTAATCTGACAAATTTCTAAGCAGCTACTGTAAATAAAACTAAGGCATTTAATTCTAAATATATTATAAACATTAACATCATGAATATTGATTTG
zSNP19852869	zC236O11	113372	16	48.9							GCAGATGCTGTCATGCACAAAACTCTCAGCATATGCAATTTATGCGACTCAAACCCATAGGTTTAAGCGTTCCTAGCATCATTTTTTGCTTGTAATTGGATTAGTGGTAGGACAATTTATTGGACTATACTGTAAATCAGACAGATTTAG[AGAT(180)/(244)]CAAATAATAACTTGACTTCTAGTTGATCATTTGGAAAACTGGCAGAAGGTAGATTTTTCTGATGAATAATCTGTTGAACTGCATCCCAATCATCACCAATACTGCAGAACCTATTGGAACCCACATGACCTAAGATTCTCATAGAAATCA
zSNP19852866	zC236O11	71075	16	48.9							ATTAAAAAGTCTTAAATTAAAAACACTGATTCAAGTTTTAAGTTAAAAAATAAACATTTGTATATTTTACTGAGTTTTTAGCCATTTAGCATTTACCAGTTTCATTTTTATCTCTTTATATGTATTTATTTATTAACTTTTTATGTTTTG[GATT(52)/(56)]ATACTTGTAATACTTTTATATTAAATTTGTATTTATGAATACAATTGTGTAACAGTTTATTTTTAATATATATCTCTGTCATTAACATCCCACCAAGCTGTTTTCACAATAAAGGTTTGTTCAAAGGTAAAAGGATAGTTCACCCAAAAA
zSNP19852796	zC236O11	45234	16	48.9							CAGCCTCAGTTATTTCATGTTAAAAGTGATGAAAATAACCTATTCTCTGAAATTATTGAATCAAACCTTAAGAGCCTGAGAAAAATTCTAATATTTCAGATGGCACTTATATACATATATATGTATGTGTGTGTGTGCGTGCTTCCATGC[GT(12)/(18)]AAATGTATGTACTGTATGTATTAGGTATGCCACGGTTCTCAATATAATATTGAACCGTTCGGTACGACCTCCACGGTTCAATACGCGCTTGTGAATTGCGGTTTTCTCGGTTTTGCGTTTAAATAATTTATGTGCGTTTCATATCTCCGC
zSNP8684463	zC236O11	147187	16	48.9							TTTAATTCATTCATTTCACCAGTTTGTAAACAGGAAGCTGGAGAAGCAATATGTGGTTATTTGCCATTGTTTCAGTCAAACAGTTAATACATTTATTTTAACAAATGCAAAAATAATGCAGCTTTAGAATATTAATTGTTAAGTTTTTTT[-/TA]AAATAAACTTTAAATTATACTCTGTCGGATATTGCAAGTAAACTTCACAAATAATTACTTAAACAGATGGTTTGGCCCAAAATGAAAATTTGCTGTCAATTTGCTCACCTCAGGGCATTGATTTGAATTTTATGAATCACCAAGGACAAC
zSNP8684418	zC236O11	137900	16	48.9							TGTGTGTGTGTGTGTGCGTGTGTGTGTGCGCGCGCGCGCGTGTGTGTGTGTGTAAACGCATCAGGATCAGGGAAAAATGCTATGACCGGTTAGGTTTCCAACATTCTTCAATATATCTTCTTTTGTGTTCAACAGAATGAAAAAAAAAAA[-/A]CTCAAACGTGAATCAAACAAGTCAAGGGTGAGTAAACGGCTGACTTTTCATATTTGGGTTAACTATCCCTTTAAATTCAAGATCCCTACAGAAGCCAGTTGTGAACAAAACTGCATAAACTCAACAACACACAAACACAGCTGAGAGAGG
zSNP8684478	zC236O11	150455	16	48.9							TATCAATAAAAGTTGGAGTTGGTTAATATCTTTTCAGTTCCTTTTATAACTAAAACTCACTGCAAGAAGCTACGACTCAAAATATTTAGCTGAAGCTTAACTACAAATTAAATCGCAAATCCAATCAAAATCGCAATATCTGTTAAAAAA[-/A]TCGCATTTAGATATTTTCCCTACTTAACTGGATTTATTATAGAAACATTGAGTAAGACGAATAACCTTGTAATGTGTGTTTTTTTATTATTTATTTACTAACAACTTCAGTGTAAAAATAGATTTTCACCTTTTTTTATTTTAACTTTTG
zSNP19705130	zC236O11	33789	16	48.9							ATTTGCAACTCTTTTTATTTGCAAAATTTCAGTTTTATTTCTCAAAATGTAATTTTCCCTTGCAGATCTTTATTTTTGTTGGTAAATCTTATCTTTATTTCTCAAAAATATTTTTTCGCTTGTTTGCAAAATTAATATATATATATATAT[-/AT]TTAATTTTGCAATTATATATGGCCTTAGATTAACTCTGTAGTTTGTACTGCTTTATTTATATTAAAATTATGGTGCACCTATATTGTTGCTCTATTTCAGCCTTATATGAAAATGCAAATATTGTTGTAATGTTAGAAAGCAGTAAGGCT
zSNP8684479	zC236O11	150540	16	48.9							TTAGCTGAAGCTTAACTACAAATTAAATCGCAAATCCAATCAAAATCGCAATATCTGTTAAAAAAATCGCATTTAGATATTTTCCCTACTTAACTGGATTTATTATAGAAACATTGAGTAAGACGAATAACCTTGTAATGTGTGTTTTTT[-/T]ATTATTTATTTACTAACAACTTCAGTGTAAAAATAGATTTTCACCTTTTTTTATTTTAACTTTTGTTTTGAACAGGTTGTGTGTGTGCGGGCGTGTGTGTGTGTACACACATACAGGTATATAATGATCCAAAAGTGACAGCTTCCCAAA
zSNP8684367	zC236O11	123901	16	48.9							CAGACATGTTTGCATTTTATATCATTCTAAGTAGAATTAATAGTTATAGTAATATTTTTTACAAAAAAAAAATAATGATAATAATAATTGAGGGACTAGTAATGTCTGATTGGTTTTCCAGTATGTCTCAAGTACAAAATAAACACACAC[-/CA]AATTGGCTAGTCAGATTTACTAGTCAAAGGCTTTTGCCAAGGTTTGAGTAGAGGGTTGCAAAGTGATAGACGTCCTCCATCTGTTTCCTCACTGCGGATGAGCTGGCTTGACTTCATTTGTGTCTAAACGGCAAAATCACTCATCACAAT
zSNP8684201	zC236O11	92309	16	48.9							TTAGAGTAAGAATCACCATACAATGATACCATGAAATCGTGATATTCTTATCCAAGGTTATCATACATCAGCATCTTATATAGGTCTAGCGAATTCCATACATACTACTCACATTCATAGAACATACTTTCCTAACGGTTGTGTAGTAAA[-/TCA]TTAAATTTAGATGTACCTATTTAATTAGTATTTAGTATTTATTTAATAGTAGACTTCAAATAAAGCTAGACTGTATTTTTGTATGAAATGATGTGTACTTAAATAAAACAAGGAAACTACATAATTAGGCTTCACATTTATTTCATTCTA
zSNP8684200	zC236O11	92085	16	48.9							TAAACCAACATCCAAGCATGATATGGATCTGAACAGTGCAGTGGTTTACTTTATATTCAAAGAAAGGAAAGATATCCAAAGGCGCCTTACAGATTTGAAAGACATCTGTGGTTTTTAAACCAATAAAGACAGCAGAAGTTAATGATTTAT[-/T]TTAGTTATTTAGCCTGACACGTTTACTGTTACAAAATATGTTAAATGTTAAATTGTGTTCAATGGGGGAAAAGTTAGAGTAAGAATCACCATACAATGATACCATGAAATCGTGATATTCTTATCCAAGGTTATCATACATCAGCATCTT
zSNP8684223	zC236O11	94610	16	48.9							TTGGTCAATCTAGCTTGCGCAACACAGCATGTATAAAAATAGCATGTGTAAAAATAGCATCACTGTGTGAGGAAATAATGTTTGTATTAGCCGGTATCTGTCTAAATTTATCATTCATAAATTAAAACTATACAAATAAAACAAAGCAGA[-/T]TTTTTTTTTTACTATTTAAATATAAATACTGTAATGTTAATCACTTTCTTCAGTTTGGATGGCTCATGTTGTCATGTATCTATTTACATTTGTATTTTGAAATGATTACGTACGATGACTGAAAATTGTAAAAGTCTGAGCCATCTTGAA
zSNP8684364	zC236O11	123734	16	48.9							ATTTATTATTACCATTCATTTAGTCTCCCCATGCAGTTTGATAGAACACATGGACCCGGAAGCTGCTTCACCTGACGTCACATTTTATAAATGAATAGAAACAACCTCCAAAACATAAGTGTGATTTAAATGACCCATCCCAATTGTGAA[-/AAT]GAGCCAAGGAGCTCACCAGACATGTTTGCATTTTATATCATTCTAAGTAGAATTAATAGTTATAGTAATATTTTTTACAAAAAAAAAATAATGATAATAATAATTGAGGGACTAGTAATGTCTGATTGGTTTTCCAGTATGTCTCAAGTA
zSNP8684265	zC236O11	106045	16	48.9							AAATTGGAAATTAAATGAATATTTTCTGTAATCATAATCATAAACTTCTATTGACACAACAGCAGCAGGAAAGGAATATATTCAATACTGCGCTCAAAAATGATGCTTGTTCAAACTACTTATTTTATAAGAGTTAAATCAACGTTTTTT[-/T]CGACAACTTAGTTGTTTTACATTCAATCCACTTAAATTTGTAATATCAATTAAGTTACCTTTTAATTTCAATTAAGTTACGAGCATTATTTGCGGTGTATGTATGAAAGAAAACAAATCTTAGAGTAAAACTCCAACTCCAAACCTTCAT
zSNP19705184	zC236O11	147448	16	48.9							CAGGGCATTGATTTGAATTTTATGAATCACCAAGGACAACAGTTTTAGCTAGAAATCTGATGAAAAATATGCTTTACTGATCTGTTGAAGAAAAGGTCACTGCATATTGAATGACCAACAAATACATTTACTTTTGTTTGAACGGTCCGT[-/TTA]TTATTATTATTATTTTTTTAATATAAAAAATCTTTATCAATTACTTATAAAATACAAGAATTTGAAAAAAAAGTATAAATGCAACAAAAAAATTCTAAAGATTTCATAAATATTACAAACAAATTTTTAAAATTATGCTGAGGATTCCAC
zSNP19705181	zC236O11	139390	16	48.9							ATATATATATTTATATATATACATTTTTCTTTCTTCTTTTTCTGATAGGACAACTAAATATCGCTTCCATCTCGGCCATTTGAAAAATTCCTTAGCATTTAACCCTTTATGGGTCTAAAATGTAATTCATACTGGTCTTAAAAATGTCCT[-/GA]AAAGTCTTAAATTTTAATTTGTGAAAATTGCAGAAACCCTACATAGGTACTGTAGCTAAAATAGTCTGGTTGGCAGCTTGCATGACTGACACTATCTTTAACATTAACGATACAAAAACAGCAAAAAAACGCTACAGTAGGGGAGAGCTG
zSNP19852786	zC236O11	33773	16	48.9							TTCTGCACTGCTTTTTATTTGCAACTCTTTTTATTTGCAAAATTTCAGTTTTATTTCTCAAAATGTAATTTTCCCTTGCAGATCTTTATTTTTGTTGGTAAATCTTATCTTTATTTCTCAAAAATATTTTTTCGCTTGTTTGCAAAATTA[AT(16)/(18)]TTAATTTTGCAATTATATATGGCCTTAGATTAACTCTGTAGTTTGTACTGCTTTATTTATATTAAAATTATGGTGCACCTATATTGTTGCTCTATTTCAGCCTTATATGAAAATGCAAATATTGTTGTAATGTTAGAAAGCAGTAAGGCT
zSNP19852788	zC236O11	39600	16	48.9							TTCGGGCTCAAGAGAGAGAAGATTATGTGAAGCGGCAAGGGTGCAAACCTAAGTTGTGTTTCCTGCCCCTGGAGTGAGGTTAATCAATGAGATGTGTAAGCACAGCTGTTCAAATATTTATTCTAAGCAGGATACCGACAGCACCAATGA[AC(14)/(16)]AGAAAAGAGTGGATTATACCTGTGAGCTTCAGGCATCAGAAGAACTAATAGAGACGGACAGAGAGAGAAAAAGGTATGAGATGATGGATGGCTCATATCTTTTTTACTCCAACACTTTGAGGAATCTAGTTTTTTCCATTTGATTTAGAC
zSNP19852787	zC236O11	38597	16	48.9							TGGAGCATGAAAGTCCAAATGCAATATAGTATTAGTTTGTAAATAAACTATTTTTTTAGTTATGTTCATATCTGCATTATTTGTTGATGACAGAGTCCATCATCAGAAACCTAAATCAGAATATTTCAGTTTTAGACTCATCAAAATATA[AT(46)/(82)]AATATTTACCTGCTGCCTTTCATATCTCAAATTAATCTTTCAAAGTAATCCTGAAGACCATTATTCCACAGTTTCAAGTCAACTGTACCTCAAAGAAAAAAGTTTCAAATTACTACGACCCTTTGGTCAGTATGTAATCCCTCCACAAGT
zSNP19705175	zC236O11	125446	16	48.9							AGATAACGTTTATTTTAGGTTTCAGACATTTAAATACACATGGGTAGTAGCAAAAATATATAATAATCATTTTACACATAATCTGACAATGTGTTTTATTAATGCTGTTTATCAGTTACACACTGTTAAGGTTATTAGAATGTTTACTCT[-/CT]TACTTTCCCAATTAAACTGCCACTTACTTTTATGTAATTTGGTAGAAGTTAATGAATCAAAATCCAGCAGCTCCGGTTACTCCAGTAACATGATGATGCCCATCATATATGACAAATCAAGTAATATGATCATTATTAAGCTGTTAAATG
zSNP19705142	zC236O11	66473	16	48.9							TAACTAACTAACTAACTAACTAACTAACTAACTAACTAACTAACTAACTAACTAACTAACTAACTAACTAACTAGCTCACACTAAAATGCTAGTCAAGTCCATATGAACCAGAAGTTGCTAAGATTTTTTTTCTTTTTTTTTTTATATGT[-/TGATGT]ATTTTCAACTGAAACAGAATATTTAGTAGGGCCAGGGTATTTTTTTCTTTCTTTTTTCTTTTTGCACCATTCCCTATTAGCAAACTAAAGCTTTCAAATGACAGCAAAAGAGAAAACCCACCACTCCAAACACAGGAGCAAATGGTCAGA
zSNP19705136	zC236O11	49841	16	48.9							CCAATGACTTACCTAATTAACCTAACTTCCCTAGTTAAGCCTTTAAATAGCACTTTAAGATGAATGCCAGTATCATCCAAAATTACAGGTAAAATATTATGTACTGTAATCAGGACAAAGACAAAAGAAAAGAGTTATAGGAAATGAGTT[-/ATTG]AAACTATTCTGTTTACAAATGTGTTAAAGTGGTGCAGTGGGTAGTGCTGTCGCCTCACAGCAAGGGGGTCACTAGTTCGAGCCTTGGCTAGGTCAGTTGGCATTACGGTGTTTGCACATTCCCTGTGTTCGTGTTGGTTTCCTTCGGGTG
zSNP19705145	zC236O11	66980	16	48.9							TTAAATTATTAGTTTACTAATAAAGTACTATTTATTTACTGTTATTGTTAATTTTTTTATAGAGCAATAATAATAATAATAATAATTATTATTACTTTTTTCATAAGCAAAAACAATTTCAGCCTTTATACATAATTTTTTTGTTAGTTT[-/AT]GTCAACATATTACTGTTTATTTGTAAACAGGAGTGAAATGTAATAGCATAACAAGTAAAAATGGTTTCATAATAAAGCTTACATTTATTTTAGATGAACAAAAGTAATAATAAAACAATCTTTTAGATTTGTTTTTCCTTTCTATTTTTT
zSNP19705172	zC236O11	123823	16	48.9							AATGAATAGAAACAACCTCCAAAACATAAGTGTGATTTAAATGACCCATCCCAATTGTGAATGAGCCAAGGAGCTCACCAGACATGTTTGCATTTTATATCATTCTAAGTAGAATTAATAGTTATAGTAATATTTTTTACAAAAAAAAAA[-/TA]ATGATAATAATAATTGAGGGACTAGTAATGTCTGATTGGTTTTCCAGTATGTCTCAAGTACAAAATAAACACACACAAATTGGCTAGTCAGATTTACTAGTCAAAGGCTTTTGCCAAGGTTTGAGTAGAGGGTTGCAAAGTGATAGACGT
zSNP19705153	zC236O11	84384	16	48.9							TGTTACCTCATAGTAAATGAGTTACACTTTGCATTAAAGCTAAATTAATGTTAATCACATTAACGAGTGAAGGTACGTTATGTATGTACTGTATTGATTTTGTGTTAATCTTTGACATTATTTCCTTAAAATACAAGTGTGTATCGTTGG[-/TTCA]CATTAGCTTAAGTGTGTTTAATAAACAGGTGGAACATTTGATCAAATAAGCCGTATCTTATTATTAAATGTTAAAATAAAAAGGTTACAATTTATTTATTTATTACTGTTAATTAATATTAAGCAGTTAACCATTTACTAACAGGCACTT
zSNP13077517	zK152J12	89843	16	48.9							GCTTTTATTTTCAACAAAACATCATCAGTGCTAGCTGGAGTTAGCTGTCAACACTCGATGAAAAAAACACCACAAAATCAAACTTACGACGCCCAATTACGTATAACAGACAGCATGCGAGAGTAGTAAACAACCGCAGAGCATGCTAAA[A/G]AGTGACAAGCCAAGCCAAAGTGGCATTACAGTCGGTTAGGTGCTCTTAAACAGTCTCTTTCGAAGCTTGCAGTGCTAGGTAGGCAGCTTGCTAGCTTTTTAGCCCACAACTCACAAATAACTAACGTTAACCAACAACTGAAATACGAGT
zSNP13077513	zK152J12	89796	16	48.9							TTCACAAACGTACATTTTTCTGAAACAATAGCTTCGAATGTTAGAGTGCTTTTATTTTCAACAAAACATCATCAGTGCTAGCTGGAGTTAGCTGTCAACACTCGATGAAAAAAACACCACAAAATCAAACTTACGACGCCCAATTACGTA[T/C]AACAGACAGCATGCGAGAGTAGTAAACAACCGCAGAGCATGCTAAAAAGTGACAAGCCAAGCCAAAGTGGCATTACAGTCGGTTAGGTGCTCTTAAACAGTCTCTTTCGAAGCTTGCAGTGCTAGGTAGGCAGCTTGCTAGCTTTTTAGC
zSNP13077521	zK152J12	89887	16	48.9							CTGTCAACACTCGATGAAAAAAACACCACAAAATCAAACTTACGACGCCCAATTACGTATAACAGACAGCATGCGAGAGTAGTAAACAACCGCAGAGCATGCTAAAAAGTGACAAGCCAAGCCAAAGTGGCATTACAGTCGGTTAGGTGC[T/C]CTTAAACAGTCTCTTTCGAAGCTTGCAGTGCTAGGTAGGCAGCTTGCTAGCTTTTTAGCCCACAACTCACAAATAACTAACGTTAACCAACAACTGAAATACGAGTTTGTTAAAATCTATTCGTGATGAATGTGACTCGTATTAAGTTTG
zSNP8682485	zC236O11	128556	16	48.9							CTTTTATTTATTTATTATTGTTCTCATTATAATATTGTTGTTATTACTAATCAAAGGTCGCATGTTGAAATAAAAACATGTTATTTGTTTTTATTAACTTTATTTTGACACCAATGACAAGAAATCATGTTATTTTGTAATTTTTGAGTA[A/T]TTATTGATGTTTTTATTAATTATATTATTTTTAAAAATGTTTTACAAGTAACTTTTTAATAGTAACTTATTAGTAACTTGATTTTAGTTTTAGTTACTTTTAGAACTTTGTTAAAGTACATTTTACTTTTTGCTTTAATTTTATAATTAT
zSNP8682484	zC236O11	128554	16	48.9							ATCTTTTATTTATTTATTATTGTTCTCATTATAATATTGTTGTTATTACTAATCAAAGGTCGCATGTTGAAATAAAAACATGTTATTTGTTTTTATTAACTTTATTTTGACACCAATGACAAGAAATCATGTTATTTTGTAATTTTTGAG[T/G]AATTATTGATGTTTTTATTAATTATATTATTTTTAAAAATGTTTTACAAGTAACTTTTTAATAGTAACTTATTAGTAACTTGATTTTAGTTTTAGTTACTTTTAGAACTTTGTTAAAGTACATTTTACTTTTTGCTTTAATTTTATAATT
zSNP13077510	zK152J12	89785	16	48.9							AACACTGTATCTTCACAAACGTACATTTTTCTGAAACAATAGCTTCGAATGTTAGAGTGCTTTTATTTTCAACAAAACATCATCAGTGCTAGCTGGAGTTAGCTGTCAACACTCGATGAAAAAAACACCACAAAATCAAACTTACGACGC[T/C]CAATTACGTATAACAGACAGCATGCGAGAGTAGTAAACAACCGCAGAGCATGCTAAAAAGTGACAAGCCAAGCCAAAGTGGCATTACAGTCGGTTAGGTGCTCTTAAACAGTCTCTTTCGAAGCTTGCAGTGCTAGGTAGGCAGCTTGCT
zSNP13077500	zK152J12	89698	16	48.9							TTCATTAAATGCAATAATGTTTTAGGCTGCAACTTATATGTTATTTTGGTCATTATAACATTTAAGGAACTGTGATAGCTTTAAAGTAACACTGTATCTTCACAAACGTACATTTTTCTGAAACAATAGCTTCGAATGTTAGAGTGCTTT[T/C]ATTTTCAACAAAACATCATCAGTGCTAGCTGGAGTTAGCTGTCAACACTCGATGAAAAAAACACCACAAAATCAAACTTACGACGCCCAATTACGTATAACAGACAGCATGCGAGAGTAGTAAACAACCGCAGAGCATGCTAAAAAGTGA
zSNP13077435	zK152J12	89164	16	48.9							CTACTTTATGATATATCACTGGGGGAAATTGTAATTGCCCATTGTAATTTATTAGGCAAATAAAAAACTGGCCAACACATTAAACTTTCCTCAGTCACAGAATTTGGCCTTTTGAATAATAAAAATAAATAAACAAACATAATAATAATA[A/G]TAATAACAACAATGCCGAGCAGTCACATTTTTTTAGCTTCTCCTGTAAAAAAAAAATACATTTGAAAATTTATGGATAACAACAATAGCCTAATTAGTATTAATATGTGCCGCTTTTGGTGCTTTTTATTGGTCATTTTTCCTTTCAAGA
zSNP13077503	zK152J12	89755	16	48.9							ACATTTAAGGAACTGTGATAGCTTTAAAGTAACACTGTATCTTCACAAACGTACATTTTTCTGAAACAATAGCTTCGAATGTTAGAGTGCTTTTATTTTCAACAAAACATCATCAGTGCTAGCTGGAGTTAGCTGTCAACACTCGATGAA[A/C]AAAACACCACAAAATCAAACTTACGACGCCCAATTACGTATAACAGACAGCATGCGAGAGTAGTAAACAACCGCAGAGCATGCTAAAAAGTGACAAGCCAAGCCAAAGTGGCATTACAGTCGGTTAGGTGCTCTTAAACAGTCTCTTTCG
zSNP13077509	zK152J12	89784	16	48.9							TAACACTGTATCTTCACAAACGTACATTTTTCTGAAACAATAGCTTCGAATGTTAGAGTGCTTTTATTTTCAACAAAACATCATCAGTGCTAGCTGGAGTTAGCTGTCAACACTCGATGAAAAAAACACCACAAAATCAAACTTACGACG[T/C]CCAATTACGTATAACAGACAGCATGCGAGAGTAGTAAACAACCGCAGAGCATGCTAAAAAGTGACAAGCCAAGCCAAAGTGGCATTACAGTCGGTTAGGTGCTCTTAAACAGTCTCTTTCGAAGCTTGCAGTGCTAGGTAGGCAGCTTGC
zSNP13077504	zK152J12	89760	16	48.9							TAAGGAACTGTGATAGCTTTAAAGTAACACTGTATCTTCACAAACGTACATTTTTCTGAAACAATAGCTTCGAATGTTAGAGTGCTTTTATTTTCAACAAAACATCATCAGTGCTAGCTGGAGTTAGCTGTCAACACTCGATGAAAAAAA[T/C]ACCACAAAATCAAACTTACGACGCCCAATTACGTATAACAGACAGCATGCGAGAGTAGTAAACAACCGCAGAGCATGCTAAAAAGTGACAAGCCAAGCCAAAGTGGCATTACAGTCGGTTAGGTGCTCTTAAACAGTCTCTTTCGAAGCT
zSNP8682588	zC236O11	131944	16	48.9							GAGTGTTGCGGAAGAAAAAAAAAACACCGACAACAGCAAGCTTTCAAACTGCCCGGCAGTAATCAGTCATCATTCAAAAATCGAATTTTTGAATATTATTAGTATTATTATCATCGTTGTTGATCAGTGTGACATGTACGCTTGGGCGAA[A/T]GAGGAGACATTATCGCCCCGAGCCATTTGCATATGACTGTTAATCTGTGTCCAATGCCCTTCTGAGCCAGTACAGCCCTCAACTGTGCTGTCCCGAGCACCGCACGACCTGCACATCCTTCAAGACTCAGTCAGTGTCCAATGCCATCAG
zSNP8682587	zC236O11	131936	16	48.9							ATCATCAAGAGTGTTGCGGAAGAAAAAAAAAACACCGACAACAGCAAGCTTTCAAACTGCCCGGCAGTAATCAGTCATCATTCAAAAATCGAATTTTTGAATATTATTAGTATTATTATCATCGTTGTTGATCAGTGTGACATGTACGCT[T/C]GGGCGAAAGAGGAGACATTATCGCCCCGAGCCATTTGCATATGACTGTTAATCTGTGTCCAATGCCCTTCTGAGCCAGTACAGCCCTCAACTGTGCTGTCCCGAGCACCGCACGACCTGCACATCCTTCAAGACTCAGTCAGTGTCCAAT
zSNP8682589	zC236O11	131945	16	48.9							AGTGTTGCGGAAGAAAAAAAAAACACCGACAACAGCAAGCTTTCAAACTGCCCGGCAGTAATCAGTCATCATTCAAAAATCGAATTTTTGAATATTATTAGTATTATTATCATCGTTGTTGATCAGTGTGACATGTACGCTTGGGCGAAA[A/G]AGGAGACATTATCGCCCCGAGCCATTTGCATATGACTGTTAATCTGTGTCCAATGCCCTTCTGAGCCAGTACAGCCCTCAACTGTGCTGTCCCGAGCACCGCACGACCTGCACATCCTTCAAGACTCAGTCAGTGTCCAATGCCATCAGC
zSNP8682716	zC236O11	136202	16	48.9							CATTGAGTTGCTGCCATGTGATTGGCTGATTCGAAATTTGCATTAACGAGCAGCTGGTTACTGTTGCCTTTCTATCAGCTTGAAATTGGGTCAATCAAAGTCAATCAGTCAACAATTCTGTTGTATAGCATATTATATTTAATCACCAGT[T/G]AAAGCATAACAAATGTACAGTAGGTACTGCTGGCTAATAAGAGCTATGAAATATGTTTCTGTATAAAAGGTGTTCAGTGTGTTTAAACAGGGTTTCATGCTCTTGCAATTTCTGCTACGCCTCAGATTCTACAATCTTCCATTTAAAAAC
zSNP8682594	zC236O11	132104	16	48.9							TTATCGCCCCGAGCCATTTGCATATGACTGTTAATCTGTGTCCAATGCCCTTCTGAGCCAGTACAGCCCTCAACTGTGCTGTCCCGAGCACCGCACGACCTGCACATCCTTCAAGACTCAGTCAGTGTCCAATGCCATCAGCGGGACTTT[T/C]CTGGATGGAGGCCGGTCAAATTGGTGGGGTCAACAGAACCAACACGCTTTCATCCGCTTGATGTTTTCATCAGAATCACTGGAGCTGAGAGACCTGAAACAAACTGCTGTGTCTCAGAATATGTTCAGAAAGAGAAACGGAGATGAATAT
zSNP8682533	zC236O11	129131	16	48.9							ATAGAACAAACAAACAAACAAAAAGGCAATAAAAGAGTTTGTATACCAGATCTAAGATTTACTATCTAACTATTATGCTATATGTCATGAATTGTTATAATATTCTACTTTTTAAAGACTTTTTTTAGGACTGAAAAGCCTAAGGGTATA[A/T]TTTACCACTATATTTTGAGAATGACCCATATACCTTTTTTAACCCAAGACCACTCTGAAAAGACACACAATAACATCCTTTATTTATTTATTTATTTTTCTTATTTGCCCTTTTAGAGACGAAAATCACGCTATGCAGAGCTGGACTTTG
zSNP8682522	zC236O11	128974	16	48.9							AAATTAGAACAAACAAATAAACAAACAGGCAATTATATTATATTATATTATATTATATTATATTATTTTATATTTAAATTATTAATTGATTAAAATTAATTTTACATTGAAATTTCTATTTGAAGATTTTTGCAAAGCTTAAACTATACA[A/T]ACAAATATAGAACAAACAAACAAACAAAAAGGCAATAAAAGAGTTTGTATACCAGATCTAAGATTTACTATCTAACTATTATGCTATATGTCATGAATTGTTATAATATTCTACTTTTTAAAGACTTTTTTTAGGACTGAAAAGCCTAAG
zSNP8682517	zC236O11	128936	16	48.9							AAAATGTAAGTACTTAAAATGTTTCAACTGGGCAAACAAAATTAGAACAAACAAATAAACAAACAGGCAATTATATTATATTATATTATATTATATTATATTATTTTATATTTAAATTATTAATTGATTAAAATTAATTTTACATTGAAA[A/T]TTCTATTTGAAGATTTTTGCAAAGCTTAAACTATACAAACAAATATAGAACAAACAAACAAACAAAAAGGCAATAAAAGAGTTTGTATACCAGATCTAAGATTTACTATCTAACTATTATGCTATATGTCATGAATTGTTATAATATTCT
zSNP8682526	zC236O11	129010	16	48.9							ATTATATTATATTATATTATATTATATTATTTTATATTTAAATTATTAATTGATTAAAATTAATTTTACATTGAAATTTCTATTTGAAGATTTTTGCAAAGCTTAAACTATACAAACAAATATAGAACAAACAAACAAACAAAAAGGCAA[A/T]AAAAGAGTTTGTATACCAGATCTAAGATTTACTATCTAACTATTATGCTATATGTCATGAATTGTTATAATATTCTACTTTTTAAAGACTTTTTTTAGGACTGAAAAGCCTAAGGGTATATTTTACCACTATATTTTGAGAATGACCCAT
zSNP8682528	zC236O11	129026	16	48.9							TTATATTATATTATTTTATATTTAAATTATTAATTGATTAAAATTAATTTTACATTGAAATTTCTATTTGAAGATTTTTGCAAAGCTTAAACTATACAAACAAATATAGAACAAACAAACAAACAAAAAGGCAATAAAAGAGTTTGTATA[A/C]CAGATCTAAGATTTACTATCTAACTATTATGCTATATGTCATGAATTGTTATAATATTCTACTTTTTAAAGACTTTTTTTAGGACTGAAAAGCCTAAGGGTATATTTTACCACTATATTTTGAGAATGACCCATATACCTTTTTTAACCC
zSNP8682527	zC236O11	129013	16	48.9							ATATTATATTATATTATATTATATTATTTTATATTTAAATTATTAATTGATTAAAATTAATTTTACATTGAAATTTCTATTTGAAGATTTTTGCAAAGCTTAAACTATACAAACAAATATAGAACAAACAAACAAACAAAAAGGCAATAA[A/T]AGAGTTTGTATACCAGATCTAAGATTTACTATCTAACTATTATGCTATATGTCATGAATTGTTATAATATTCTACTTTTTAAAGACTTTTTTTAGGACTGAAAAGCCTAAGGGTATATTTTACCACTATATTTTGAGAATGACCCATATA
zSNP13077431	zK152J12	89153	16	48.9							GTATAAAGAGGCTACTTTATGATATATCACTGGGGGAAATTGTAATTGCCCATTGTAATTTATTAGGCAAATAAAAAACTGGCCAACACATTAAACTTTCCTCAGTCACAGAATTTGGCCTTTTGAATAATAAAAATAAATAAACAAACA[-/T]AATAATAATAATAATAACAACAATGCCGAGCAGTCACATTTTTTTAGCTTCTCCTGTAAAAAAAAAATACATTTGAAAATTTATGGATAACAACAATAGCCTAATTAGTATTAATATGTGCCGCTTTTGGTGCTTTTTATTGGTCATTTT
zSNP8682477	zC236O11	128443	16	48.9							ACCAAAATTTTGCAATCTTTCTTTCTCTGCTTACTACATTTGGGTCATTCTCAAATAGCTGAAAATGTTATGAAATGTTAAATGTTTTAAAATGTAGATTCAACAACAATAATCTTTTATTTATTTATTATTGTTCTCATTATAATATTG[A/T]TGTTATTACTAATCAAAGGTCGCATGTTGAAATAAAAACATGTTATTTGTTTTTATTAACTTTATTTTGACACCAATGACAAGAAATCATGTTATTTTGTAATTTTTGAGTAATTATTGATGTTTTTATTAATTATATTATTTTTAAAAA
zSNP8682418	zC236O11	125592	16	48.9							CTCTCTTACTTTCCCAATTAAACTGCCACTTACTTTTATGTAATTTGGTAGAAGTTAATGAATCAAAATCCAGCAGCTCCGGTTACTCCAGTAACATGATGATGCCCATCATATATGACAAATCAAGTAATATGATCATTATTAAGCTGT[T/C]AAATGACAAAGTACAAATTCTTTCACATATTTGAGAATCAGAAAATCAGATCCCAGCAGGCACACAACATCATAAGATGTTAATATAAGGTTAGATTTAGGTTGTGACATCAGGTGACAATGTTATTTTGACGTCCAATAACAACATCAA
zSNP8682478	zC236O11	128444	16	48.9							CCAAAATTTTGCAATCTTTCTTTCTCTGCTTACTACATTTGGGTCATTCTCAAATAGCTGAAAATGTTATGAAATGTTAAATGTTTTAAAATGTAGATTCAACAACAATAATCTTTTATTTATTTATTATTGTTCTCATTATAATATTGT[T/C]GTTATTACTAATCAAAGGTCGCATGTTGAAATAAAAACATGTTATTTGTTTTTATTAACTTTATTTTGACACCAATGACAAGAAATCATGTTATTTTGTAATTTTTGAGTAATTATTGATGTTTTTATTAATTATATTATTTTTAAAAAT
zSNP8682480	zC236O11	128485	16	48.9							GGTCATTCTCAAATAGCTGAAAATGTTATGAAATGTTAAATGTTTTAAAATGTAGATTCAACAACAATAATCTTTTATTTATTTATTATTGTTCTCATTATAATATTGTTGTTATTACTAATCAAAGGTCGCATGTTGAAATAAAAACAT[T/G]TTATTTGTTTTTATTAACTTTATTTTGACACCAATGACAAGAAATCATGTTATTTTGTAATTTTTGAGTAATTATTGATGTTTTTATTAATTATATTATTTTTAAAAATGTTTTACAAGTAACTTTTTAATAGTAACTTATTAGTAACTT
zSNP8682479	zC236O11	128446	16	48.9							AAAATTTTGCAATCTTTCTTTCTCTGCTTACTACATTTGGGTCATTCTCAAATAGCTGAAAATGTTATGAAATGTTAAATGTTTTAAAATGTAGATTCAACAACAATAATCTTTTATTTATTTATTATTGTTCTCATTATAATATTGTTG[T/C]TATTACTAATCAAAGGTCGCATGTTGAAATAAAAACATGTTATTTGTTTTTATTAACTTTATTTTGACACCAATGACAAGAAATCATGTTATTTTGTAATTTTTGAGTAATTATTGATGTTTTTATTAATTATATTATTTTTAAAAATGT
zSNP8682417	zC236O11	125568	16	48.9							CTGTTAAGGTTATTAGAATGTTTACTCTCTTACTTTCCCAATTAAACTGCCACTTACTTTTATGTAATTTGGTAGAAGTTAATGAATCAAAATCCAGCAGCTCCGGTTACTCCAGTAACATGATGATGCCCATCATATATGACAAATCAA[A/G]TAATATGATCATTATTAAGCTGTTAAATGACAAAGTACAAATTCTTTCACATATTTGAGAATCAGAAAATCAGATCCCAGCAGGCACACAACATCATAAGATGTTAATATAAGGTTAGATTTAGGTTGTGACATCAGGTGACAATGTTAT
zSNP8682399	zC236O11	125399	16	48.9							GCCAAAGAATCAAACACGTCGCTTATCGTACATCAGTGTTTTCAAAAAGATAACGTTTATTTTAGGTTTCAGACATTTAAATACACATGGGTAGTAGCAAAAATATATAATAATCATTTTACACATAATCTGACAATGTGTTTTATTAAT[-/G]CTGTTTATCAGTTACACACTGTTAAGGTTATTAGAATGTTTACTCTCTTACTTTCCCAATTAAACTGCCACTTACTTTTATGTAATTTGGTAGAAGTTAATGAATCAAAATCCAGCAGCTCCGGTTACTCCAGTAACATGATGATGCCCA
zSNP8682389	zC236O11	125337	16	48.9							TTAGAATGTTCAGTGCATCACTTGATGCGTCACGTTGCAAAAAACTGCTTTCCTTGCACTGAGCCAAAGAATCAAACACGTCGCTTATCGTACATCAGTGTTTTCAAAAAGATAACGTTTATTTTAGGTTTCAGACATTTAAATACACAT[A/G]GGTAGTAGCAAAAATATATAATAATCATTTTACACATAATCTGACAATGTGTTTTATTAATGCTGTTTATCAGTTACACACTGTTAAGGTTATTAGAATGTTTACTCTCTTACTTTCCCAATTAAACTGCCACTTACTTTTATGTAATTT
zSNP8682408	zC236O11	125476	16	48.9							TAAATACACATGGGTAGTAGCAAAAATATATAATAATCATTTTACACATAATCTGACAATGTGTTTTATTAATGCTGTTTATCAGTTACACACTGTTAAGGTTATTAGAATGTTTACTCTCTTACTTTCCCAATTAAACTGCCACTTACT[T/G]TTATGTAATTTGGTAGAAGTTAATGAATCAAAATCCAGCAGCTCCGGTTACTCCAGTAACATGATGATGCCCATCATATATGACAAATCAAGTAATATGATCATTATTAAGCTGTTAAATGACAAAGTACAAATTCTTTCACATATTTGA
zSNP8682415	zC236O11	125532	16	48.9							CAATGTGTTTTATTAATGCTGTTTATCAGTTACACACTGTTAAGGTTATTAGAATGTTTACTCTCTTACTTTCCCAATTAAACTGCCACTTACTTTTATGTAATTTGGTAGAAGTTAATGAATCAAAATCCAGCAGCTCCGGTTACTCCA[T/G]TAACATGATGATGCCCATCATATATGACAAATCAAGTAATATGATCATTATTAAGCTGTTAAATGACAAAGTACAAATTCTTTCACATATTTGAGAATCAGAAAATCAGATCCCAGCAGGCACACAACATCATAAGATGTTAATATAAGG
zSNP8682413	zC236O11	125517	16	48.9							TTACACATAATCTGACAATGTGTTTTATTAATGCTGTTTATCAGTTACACACTGTTAAGGTTATTAGAATGTTTACTCTCTTACTTTCCCAATTAAACTGCCACTTACTTTTATGTAATTTGGTAGAAGTTAATGAATCAAAATCCAGCA[T/G]CTCCGGTTACTCCAGTAACATGATGATGCCCATCATATATGACAAATCAAGTAATATGATCATTATTAAGCTGTTAAATGACAAAGTACAAATTCTTTCACATATTTGAGAATCAGAAAATCAGATCCCAGCAGGCACACAACATCATAA
zSNP13077298	zK152J12	83652	16	48.9							CAATTCTGACTTCAACTGTGTGTACAATAATGTAAATATAAGAATAATTTTATATATATATATATATATATATATATATATATATATATATATATATATATATATATATATATATATATATATATATATTTTTTTTTTTTTTTTTTTTTT[A/T]AACACCAAAATAATTTGAACTACAAACAGGCAAATGTGTTGTTAAATTACTGAAAAAAATTTACTTAATCTCAAGTGTAAACCTTTTTAGGCCATTAAGGTACGGGCTAAAAAAATAATGAAAACAAAATAACCGAGTACAGGCAAAGAC
zSNP13077279	zK152J12	83332	16	48.9							AATCAAATAATGAACAAAACAGATCTTTATTTATTAATGACTTTTTTTTTTACTGTTGTCCAAGTAACACCTGCAAGCTACATACCATATTTTGCAAAACCTGTTGTTTATTTTGAATTATATACATATTTAAGATCAAACCCGATTTCT[T/C]ATATTTCTGGGTCTGTGAGGAAATTGTAAAGCTCATGACAAATGAGCTAAAGAGCTCATCATTGAACTTAATTACTCATCACTGAAATAAATTATTTTAATAATAAAACTTTGATATAAAAAATTAGCTCACTTGAGCGATTTTTTTTCA
zSNP13077308	zK152J12	83710	16	48.9							TATATATATATATATATATATATATATATATATATATATATATATATATATATATATATATATATATATATTTTTTTTTTTTTTTTTTTTTTAAACACCAAAATAATTTGAACTACAAACAGGCAAATGTGTTGTTAAATTACTGAAAAA[A/T]ATTTACTTAATCTCAAGTGTAAACCTTTTTAGGCCATTAAGGTACGGGCTAAAAAAATAATGAAAACAAAATAACCGAGTACAGGCAAAGACTCAAATGTTTAAACTCTTTGACACCGCATGCCTGCAGTGGTCTAAAGATCAGGTCTAA
zSNP13077424	zK152J12	89120	16	48.9							CAAAAAAAATTTCTAAAGATTTAAAATAAAGAAGTATAAAGAGGCTACTTTATGATATATCACTGGGGGAAATTGTAATTGCCCATTGTAATTTATTAGGCAAATAAAAAACTGGCCAACACATTAAACTTTCCTCAGTCACAGAATTTG[C/G]CCTTTTGAATAATAAAAATAAATAAACAAACATAATAATAATAATAATAACAACAATGCCGAGCAGTCACATTTTTTTAGCTTCTCCTGTAAAAAAAAAATACATTTGAAAATTTATGGATAACAACAATAGCCTAATTAGTATTAATAT
zSNP13077345	zK152J12	84759	16	48.9							GCTGTTGCTTGGAATAGAAAATGACTAAACTACTGTCACAACGTTTTAAAGGATTCTCCACTGTCAACTTCCAGTAAAAACCACAGACGTTTAAAAGTCTTCACGATGTACTGTAAAGTATGGAAAGTTCGCCTTTAAATGTGAAGACAG[T/C]AACAATAGACCCTTAAACCATGCACTAAATACCTCACTGGTACATCATTTGTGTTTTGTGGCATCTATATGGTCAAACACATCCAGATACTTGAATGGGAACGGTTGATGAATTATTTGACTCTGAACACCTTTAAACATTGAGTTTAAA
zSNP13077276	zK152J12	83286	16	48.9							TTTACAGTAATGTAAATTAATTTGTGAATGTAAATGAGTCACTATAAATCAAATAATGAACAAAACAGATCTTTATTTATTAATGACTTTTTTTTTTACTGTTGTCCAAGTAACACCTGCAAGCTACATACCATATTTTGCAAAACCTGT[T/C]GTTTATTTTGAATTATATACATATTTAAGATCAAACCCGATTTCTTATATTTCTGGGTCTGTGAGGAAATTGTAAAGCTCATGACAAATGAGCTAAAGAGCTCATCATTGAACTTAATTACTCATCACTGAAATAAATTATTTTAATAAT
zSNP13077180	zK152J12	79881	16	48.9							CATGTTTTCTGATTTTTCATAGTATATTTAGTGGGTTGCTGCTGCGAAGGCGGCAGGGCAGAGGATCGCGATGCCGGCTCAGCATCGTGATGTCTATCGGCAATGGACAATGGCATCATCTACCGACCTAACCCTAATTTACAACTGAAA[A/T]GAATAAATTGAAAATAATAAATATTTTATTAAACTAAATCTGTACTTGATTTGACTGCTGGACTGCTCCATGACTAAACGTATGAGACCATTTCGCAAAGATATAATAATTTTATGAAAAATTGTGTTAGATCCTCACCCTCAAAAATAT
zSNP8682482	zC236O11	128500	16	48.9							GCTGAAAATGTTATGAAATGTTAAATGTTTTAAAATGTAGATTCAACAACAATAATCTTTTATTTATTTATTATTGTTCTCATTATAATATTGTTGTTATTACTAATCAAAGGTCGCATGTTGAAATAAAAACATGTTATTTGTTTTTAT[T/G]AACTTTATTTTGACACCAATGACAAGAAATCATGTTATTTTGTAATTTTTGAGTAATTATTGATGTTTTTATTAATTATATTATTTTTAAAAATGTTTTACAAGTAACTTTTTAATAGTAACTTATTAGTAACTTGATTTTAGTTTTAGT
zSNP13077181	zK152J12	79882	16	48.9							ATGTTTTCTGATTTTTCATAGTATATTTAGTGGGTTGCTGCTGCGAAGGCGGCAGGGCAGAGGATCGCGATGCCGGCTCAGCATCGTGATGTCTATCGGCAATGGACAATGGCATCATCTACCGACCTAACCCTAATTTACAACTGAAAA[C/G]AATAAATTGAAAATAATAAATATTTTATTAAACTAAATCTGTACTTGATTTGACTGCTGGACTGCTCCATGACTAAACGTATGAGACCATTTCGCAAAGATATAATAATTTTATGAAAAATTGTGTTAGATCCTCACCCTCAAAAATATG
zSNP13077271	zK152J12	83223	16	48.9							CCAAAAGCTCTGGTAATCAATTTGCTAAAATTACCTATATTTAACAGTTATATTATAACAGCATTTACAGTAATGTAAATTAATTTGTGAATGTAAATGAGTCACTATAAATCAAATAATGAACAAAACAGATCTTTATTTATTAATGAC[-/T]TTTTTTTTTACTGTTGTCCAAGTAACACCTGCAAGCTACATACCATATTTTGCAAAACCTGTTGTTTATTTTGAATTATATACATATTTAAGATCAAACCCGATTTCTTATATTTCTGGGTCTGTGAGGAAATTGTAAAGCTCATGACAA
zSNP13077223	zK152J12	82333	16	48.9							ATTGCGATATAAATGCAATTTTGTACAGGAATTTAAATATTTTATGTAAATTAATATATATGATTAACACTAGAATCATAAACACAATGGACACATATTAAAGTGAAATAAACAGTGCTTTAACAGATATTCATTCAATTAAAATGCTTT[A/G]AAGTCTCCTCATAGATACAGGCCTCAAAAACAAATGCAAATCATAAACTTTCACTATGTGCGTCTCCACAAATCTCATGTCATGGTCAACTATAATACGAACTCAACATTGGATATCTTGCGCACATTGGGATATCGATGCTGAAACTAT
zSNP8683125	zC236O11	146295	16	48.9							CTTTTTACAGAAAACCGAATATCACAACCACACAAATTCTTCTCACAGTCAATAAATGAAGCAACGTGAGTGAACTGTCCATTTCATCTCAATATTTTTTCATATGTTTGAAAAGTGAAAATATAAATGTCAATCATATTAGCAAAAGGA[A/T]TTTTTTTTGTTATTCTTTTATATATTTCTTATTTAAAATACAATATTTTTTCTAATATTATTTTCAACACTAGATAGTTTTGCATACATTTTTAAATAAATTTAATATGAAGAGTTCAGATGCAAAAGCCTCTAAATGTCATCAGAAATG
zSNP8683092	zC236O11	146095	16	48.9							ATGTAAAATATGGTTTGTCTAACCCCATTACTTTGTTCATTATTTGGAGAAAAAAAAAGTGTTACTTTGTGCCCTGCTCTCCCCTACACTAATAAATATATTCTGTAAAATATTTACATGCACTGAAACATTGAGGTTTTATTTTTTTTT[A/T]ATCAAGTGCATTTCTCTGCTTTCCTCTCAATTTATTGTTTTCATTTATTCTTTTTACAGAAAACCGAATATCACAACCACACAAATTCTTCTCACAGTCAATAAATGAAGCAACGTGAGTGAACTGTCCATTTCATCTCAATATTTTTTC
zSNP8683134	zC236O11	146364	16	48.9							GTGAACTGTCCATTTCATCTCAATATTTTTTCATATGTTTGAAAAGTGAAAATATAAATGTCAATCATATTAGCAAAAGGATTTTTTTTTGTTATTCTTTTATATATTTCTTATTTAAAATACAATATTTTTTCTAATATTATTTTCAAC[A/G]CTAGATAGTTTTGCATACATTTTTAAATAAATTTAATATGAAGAGTTCAGATGCAAAAGCCTCTAAATGTCATCAGAAATGTTCTTCTAAAATAAGCTTTTTTTTTTCAGGCTCCTGTGTGCAGGTTCAGTATTTTCACTTGTAACCTTT
zSNP8683147	zC236O11	146486	16	48.9							CAATATTTTTTCTAATATTATTTTCAACACTAGATAGTTTTGCATACATTTTTAAATAAATTTAATATGAAGAGTTCAGATGCAAAAGCCTCTAAATGTCATCAGAAATGTTCTTCTAAAATAAGCTTTTTTTTTTCAGGCTCCTGTGTG[T/C]AGGTTCAGTATTTTCACTTGTAACCTTTCATAATATATATTTTTTTTTACCTGATGAGTAACTTCTGTTCAAAATTTCAAACTGGATCACTTCCTTGGAAGAATGTTAAAAAAAAAAAAAAATATATATATATATATATATATATATATA
zSNP8683140	zC236O11	146382	16	48.9							CTCAATATTTTTTCATATGTTTGAAAAGTGAAAATATAAATGTCAATCATATTAGCAAAAGGATTTTTTTTTGTTATTCTTTTATATATTTCTTATTTAAAATACAATATTTTTTCTAATATTATTTTCAACACTAGATAGTTTTGCATA[A/C]ATTTTTAAATAAATTTAATATGAAGAGTTCAGATGCAAAAGCCTCTAAATGTCATCAGAAATGTTCTTCTAAAATAAGCTTTTTTTTTTCAGGCTCCTGTGTGCAGGTTCAGTATTTTCACTTGTAACCTTTCATAATATATATTTTTTT
zSNP8683009	zC236O11	145051	16	48.9							ATAAATAGACTTATAATGTCACAAAACATTTGCTTTTGAACTTTTTAAAAGAAGACATTACAGCTGAAAATTCAGCTTTGTCATCACAATAACTGTTGCTTTACTTTAAAATATAAAAAATGATTTTGGTTGGCATAAGTGACATCGTTT[A/T]AAAAAATTAACTTTTAAGAAGTCGTACTAACTTGATACAAACTATGATGATAAGTAATTAGAATATAAGCTGTAGGGGTGTGCGGGGCACAAAGTAACGTGGGGTAAAATGTAACAGAGTTTAAAGGTACTTACTCAGGGTTACCCATGG
zSNP8682879	zC236O11	143767	16	48.9							TATCACACTCAAGAGAAAAAGTTTGGTTAATATTTCACCTTAAGCAATACAAAGACAATTGTTTAAGAAAAAGAAAAAGAGACAAAAATAATAAAGAATATTCCTTTTTCACAACACATGGTTGTCATACATATATGTCAACGTAACTGA[A/C]AATTAGAACAAAAATAATTTTCATGAAATATTAAAAAAATAATATCTAAATATCACAGTGCAGCCCCAAAATACAAATTAAAAGTCATAAATAAACAAATACATTGCAACTATCGTTAAAACAACTATAGTTTTGTTTATTTACCATCTG
zSNP8682799	zC236O11	139525	16	48.9							TCTTAAAAATGTCCTGAAAAGTCTTAAATTTTAATTTGTGAAAATTGCAGAAACCCTACATAGGTACTGTAGCTAAAATAGTCTGGTTGGCAGCTTGCATGACTGACACTATCTTTAACATTAACGATACAAAAACAGCAAAAAAACGCT[A/C]CAGTAGGGGAGAGCTGGGATGAAAGTATATATTTTTTTCATGAACACCTATTTTAAAAGATAATGTTTTAGACAGAAATATATTTTCACTGTGGTCACTAACTCATAAGTGAGGTCTATCAATATTGTGTGTTATTTTGTAAAAATCTAG
zSNP8682966	zC236O11	144415	16	48.9							AAATGTATAATGAAATGCACCTCAATCATTAGTAAACAAAAAAACAAATATTGTAAATATGTTTGTCATGTCAGTTTTCCTGCTCCTTCACACATCCCGAATTTAAAGGCAGTTTTGCAGTATGTCAGTGATTATTAAGATGCATGTTTT[C/G]GGGTTTCTCTTCACACAGTAGCATTAGTCGTAATGTGACATCTGAATAGAGAAATTACCTTCTTTGAATCTTTATAAGCCATATGTATGTTTGTGTTCCAGGGATGTGCTTTCAGTCACGCCAGATGAGGCCTAATTAAATGTAATCTGG
zSNP8682995	zC236O11	144787	16	48.9							GGTAAAATTGACAAAATTACTTGGAAGGCACTCGCTGCTGTCGTTCTCATTAGCTCTCATCTCATGCAGCTCCGTTTATTAAAACAATCGTGCAAACAGCGCAATAAAAGCATCAAAAGGGATTCAAAATAAATCAATAATAATAATATG[T/C]TTGTCCAGTAATTAACATTTTAATATATGTGTGCTCTATGATGCAAATGTTTTTCTTGAGTTGTATTTTTTTTAACTTATTTTAATAATTCGTTCAACTGATCAAAAGGGAAAATAAATAGACTTATAATGTCACAAAACATTTGCTTTT
zSNP8682983	zC236O11	144625	16	48.9							TTCTTTGAATCTTTATAAGCCATATGTATGTTTGTGTTCCAGGGATGTGCTTTCAGTCACGCCAGATGAGGCCTAATTAAATGTAATCTGGATTCAATTATATGGAAATCACCTTTCAGTATTTCAGCCATGCAATTTTGCTCCATATGT[A/G]TTTGTTCATCAGGTAAAATTGACAAAATTACTTGGAAGGCACTCGCTGCTGTCGTTCTCATTAGCTCTCATCTCATGCAGCTCCGTTTATTAAAACAATCGTGCAAACAGCGCAATAAAAGCATCAAAAGGGATTCAAAATAAATCAATA
zSNP8683215	zC236O11	147579	16	48.9							TTTTGTTTGAACGGTCCGTTTATTATTATTATTATTTTTTTAATATAAAAAATCTTTATCAATTACTTATAAAATACAAGAATTTGAAAAAAAAGTATAAATGCAACAAAAAAATTCTAAAGATTTCATAAATATTACAAACAAATTTTT[A/T]AAATTATGCTGAGGATTCCACAAAAATATATTAATCACAATATTATAATTAGGTGTGTGTGTGTGTGTTCAAACAAGTGCATAATTTGTCATTTTATAATGCATTAAAATAGTAAGCAGATATTTACAACTGTAATATTATTTTAGTGTT
zSNP8683191	zC236O11	147444	16	48.9							ACCTCAGGGCATTGATTTGAATTTTATGAATCACCAAGGACAACAGTTTTAGCTAGAAATCTGATGAAAAATATGCTTTACTGATCTGTTGAAGAAAAGGTCACTGCATATTGAATGACCAACAAATACATTTACTTTTGTTTGAACGGT[T/C]CGTTTATTATTATTATTATTTTTTTAATATAAAAAATCTTTATCAATTACTTATAAAATACAAGAATTTGAAAAAAAAGTATAAATGCAACAAAAAAATTCTAAAGATTTCATAAATATTACAAACAAATTTTTAAAATTATGCTGAGGA
zSNP8683246	zC236O11	148019	16	48.9							TAAGCTATGCTAAAAAGGAAAAAAAAAAAAATAAAATGTCAAGAAATGTAAAAATAAACACTCTTTATAGTGTATTTTGATCCTGTTTATAAAATCTGTACTGTCAAACAAAAGCAATGTATGATCCATTAACAAGTTTAAGTTAAACAA[A/C]AAAAAAAAGATAATAAAATGAATGTTTTGCAGAAAAGCGCTATATAAATGTAACGAATTATTATTATTATAAAATTTACTCATCATTTATTCCCTCTCAAGTGGATCTATAGTGTTTCCTTAATCACATTCCTGGAATACCAATGGAACC
zSNP8683291	zC236O11	148499	16	48.9							TTCCAAAGAGAGGAAAGATGAGAGCTTTTAGAAGCAATTTTTCTTTTTTTTTTCTTTTTGGGATTTCTCTCTCTGTCCCGCTCAGGGTTTTGTGTGTGTTTCCTGACCTCCGTCCAGCCTTGCTGTCCGGCTGCGGTGGTAAATCTGTCT[T/C]GAATCCATCTGCTGTGACAGACACAGACAGGGCCTGATTTAAAGCCTGTCAGTCTTAGTCTCAGACACTGACGCCCGGCCACGGCCCGTCCCAACCGATCTGTGTCTGCTTTAGTCAGTGATTAATGTTAGCCTGTTTTCAACACCTTCC
zSNP8683271	zC236O11	148396	16	48.9							TTGTGTGTATTGTGTTTATTGTGTGTTTATTGTTGTATCTCTTTAACTTAGATTTTGACATGGTCATTGACCTTTGATTTGTTTATCAGTTCTTCTAAACCTTTTCCAAAGAGAGGAAAGATGAGAGCTTTTAGAAGCAATTTTTCTTTT[T/C]TTTTTCTTTTTGGGATTTCTCTCTCTGTCCCGCTCAGGGTTTTGTGTGTGTTTCCTGACCTCCGTCCAGCCTTGCTGTCCGGCTGCGGTGGTAAATCTGTCTTGAATCCATCTGCTGTGACAGACACAGACAGGGCCTGATTTAAAGCCT
zSNP8683190	zC236O11	147441	16	48.9							CTCACCTCAGGGCATTGATTTGAATTTTATGAATCACCAAGGACAACAGTTTTAGCTAGAAATCTGATGAAAAATATGCTTTACTGATCTGTTGAAGAAAAGGTCACTGCATATTGAATGACCAACAAATACATTTACTTTTGTTTGAAC[T/G]GTCCGTTTATTATTATTATTATTTTTTTAATATAAAAAATCTTTATCAATTACTTATAAAATACAAGAATTTGAAAAAAAAGTATAAATGCAACAAAAAAATTCTAAAGATTTCATAAATATTACAAACAAATTTTTAAAATTATGCTGA
zSNP8683174	zC236O11	147022	16	48.9							AGCACCCTTGGGCTGTTCTGCTTCTCGGAGACCAATTTAGCGGAATGAGCAAACCAGCCTGATCTAATTGCATTATTAAAAATAGATAGGTGCTGTCTGAAAGTATCAAAATTGACTTGCAGCTTCATCTTCCTCTATTTATATGCAGCG[A/C]TTCAGCGTTGATCTTTTAATTCATTCATTTCACCAGTTTGTAAACAGGAAGCTGGAGAAGCAATATGTGGTTATTTGCCATTGTTTCAGTCAAACAGTTAATACATTTATTTTAACAAATGCAAAAATAATGCAGCTTTAGAATATTAAT
zSNP8683162	zC236O11	146730	16	48.9							CTTGGAAGAATGTTAAAAAAAAAAAAAAATATATATATATATATATATATATATATATATATATATATATATATATATATATATATATATATATATAATTTTATTTTTTGTTTCTTGCAGTGGTAAATAATCAATACCGGTTTCAAATGC[A/T]CTTTTTTAAATGTTCTGTTTCTATCACCCAAACTGTTGCTACTTTTGCATGGAACACTGCCAGCTTATCACATTTCAAGCCTGGGATTATGTCAGGATGACTTCTAACAGGGGCGTTTAAAGCCTGTCAATGGGCCAGAATAGCACCCTT
zSNP8683175	zC236O11	147032	16	48.9							GGCTGTTCTGCTTCTCGGAGACCAATTTAGCGGAATGAGCAAACCAGCCTGATCTAATTGCATTATTAAAAATAGATAGGTGCTGTCTGAAAGTATCAAAATTGACTTGCAGCTTCATCTTCCTCTATTTATATGCAGCGCTTCAGCGTT[A/G]ATCTTTTAATTCATTCATTTCACCAGTTTGTAAACAGGAAGCTGGAGAAGCAATATGTGGTTATTTGCCATTGTTTCAGTCAAACAGTTAATACATTTATTTTAACAAATGCAAAAATAATGCAGCTTTAGAATATTAATTGTTAAGTTT
zSNP8683184	zC236O11	147217	16	48.9							CAGGAAGCTGGAGAAGCAATATGTGGTTATTTGCCATTGTTTCAGTCAAACAGTTAATACATTTATTTTAACAAATGCAAAAATAATGCAGCTTTAGAATATTAATTGTTAAGTTTTTTTTAAATAAACTTTAAATTATACTCTGTCGGA[A/T]ATTGCAAGTAAACTTCACAAATAATTACTTAAACAGATGGTTTGGCCCAAAATGAAAATTTGCTGTCAATTTGCTCACCTCAGGGCATTGATTTGAATTTTATGAATCACCAAGGACAACAGTTTTAGCTAGAAATCTGATGAAAAATAT
zSNP8683176	zC236O11	147048	16	48.9							GGAGACCAATTTAGCGGAATGAGCAAACCAGCCTGATCTAATTGCATTATTAAAAATAGATAGGTGCTGTCTGAAAGTATCAAAATTGACTTGCAGCTTCATCTTCCTCTATTTATATGCAGCGCTTCAGCGTTGATCTTTTAATTCATT[A/C]ATTTCACCAGTTTGTAAACAGGAAGCTGGAGAAGCAATATGTGGTTATTTGCCATTGTTTCAGTCAAACAGTTAATACATTTATTTTAACAAATGCAAAAATAATGCAGCTTTAGAATATTAATTGTTAAGTTTTTTTTAAATAAACTTT
zSNP8682798	zC236O11	139452	16	48.9							GCTTCCATCTCGGCCATTTGAAAAATTCCTTAGCATTTAACCCTTTATGGGTCTAAAATGTAATTCATACTGGTCTTAAAAATGTCCTGAAAAGTCTTAAATTTTAATTTGTGAAAATTGCAGAAACCCTACATAGGTACTGTAGCTAAA[A/C]TAGTCTGGTTGGCAGCTTGCATGACTGACACTATCTTTAACATTAACGATACAAAAACAGCAAAAAAACGCTACAGTAGGGGAGAGCTGGGATGAAAGTATATATTTTTTTCATGAACACCTATTTTAAAAGATAATGTTTTAGACAGAA
zSNP8682724	zC236O11	136375	16	48.9							GGTACTGCTGGCTAATAAGAGCTATGAAATATGTTTCTGTATAAAAGGTGTTCAGTGTGTTTAAACAGGGTTTCATGCTCTTGCAATTTCTGCTACGCCTCAGATTCTACAATCTTCCATTTAAAAACATCTTCATGGCAAAATATACTA[T/C]GCATGTTAGCCCATAATTTCGCCCAAACCCTTAAACCAAACACACAAACCATTTAACTGTAAACTGTAGTGTTGGTAGAAATATGATAAGGATGCTTAATGTAGCATCCCTTGAGGACCTGGCAACACGTCTTTTGAAAGCTGCAAAATG
zSNP8682723	zC236O11	136362	16	48.9							CAAATGTACAGTAGGTACTGCTGGCTAATAAGAGCTATGAAATATGTTTCTGTATAAAAGGTGTTCAGTGTGTTTAAACAGGGTTTCATGCTCTTGCAATTTCTGCTACGCCTCAGATTCTACAATCTTCCATTTAAAAACATCTTCATG[A/G]CAAAATATACTATGCATGTTAGCCCATAATTTCGCCCAAACCCTTAAACCAAACACACAAACCATTTAACTGTAAACTGTAGTGTTGGTAGAAATATGATAAGGATGCTTAATGTAGCATCCCTTGAGGACCTGGCAACACGTCTTTTGA
zSNP8682725	zC236O11	136378	16	48.9							ACTGCTGGCTAATAAGAGCTATGAAATATGTTTCTGTATAAAAGGTGTTCAGTGTGTTTAAACAGGGTTTCATGCTCTTGCAATTTCTGCTACGCCTCAGATTCTACAATCTTCCATTTAAAAACATCTTCATGGCAAAATATACTATGC[A/T]TGTTAGCCCATAATTTCGCCCAAACCCTTAAACCAAACACACAAACCATTTAACTGTAAACTGTAGTGTTGGTAGAAATATGATAAGGATGCTTAATGTAGCATCCCTTGAGGACCTGGCAACACGTCTTTTGAAAGCTGCAAAATGACT
zSNP8682736	zC236O11	136643	16	48.9							CCTGGCAACACGTCTTTTGAAAGCTGCAAAATGACTGACAAATATAGAAATGACTCGTAACCTCATATCACATGGTCGCTCGATTAGAAAACCAATCCAAAATTGGTTTGTTCATCAGAAATTCAAATGTAATTAATTAATACGAATAAT[A/T]AATGCAGTTATTAGTGACTGAAACGACTTGTGGGTGCAGTGTAAACTACAAGAATAAACGACCAAGACTTGATTTATTACAACAAAAATATGGCATCTGAAAGGTGTAGATAAAAAAAAAAAATCAAGGGTTCTAGAAAGTTTACGTTAA
zSNP8682735	zC236O11	136641	16	48.9							GACCTGGCAACACGTCTTTTGAAAGCTGCAAAATGACTGACAAATATAGAAATGACTCGTAACCTCATATCACATGGTCGCTCGATTAGAAAACCAATCCAAAATTGGTTTGTTCATCAGAAATTCAAATGTAATTAATTAATACGAATA[A/T]TAAATGCAGTTATTAGTGACTGAAACGACTTGTGGGTGCAGTGTAAACTACAAGAATAAACGACCAAGACTTGATTTATTACAACAAAAATATGGCATCTGAAAGGTGTAGATAAAAAAAAAAAATCAAGGGTTCTAGAAAGTTTACGTT
zSNP8682722	zC236O11	136346	16	48.9							ACCAGTTAAAGCATAACAAATGTACAGTAGGTACTGCTGGCTAATAAGAGCTATGAAATATGTTTCTGTATAAAAGGTGTTCAGTGTGTTTAAACAGGGTTTCATGCTCTTGCAATTTCTGCTACGCCTCAGATTCTACAATCTTCCATT[T/C]AAAAACATCTTCATGGCAAAATATACTATGCATGTTAGCCCATAATTTCGCCCAAACCCTTAAACCAAACACACAAACCATTTAACTGTAAACTGTAGTGTTGGTAGAAATATGATAAGGATGCTTAATGTAGCATCCCTTGAGGACCTG
zSNP8682718	zC236O11	136236	16	48.9							AATTTGCATTAACGAGCAGCTGGTTACTGTTGCCTTTCTATCAGCTTGAAATTGGGTCAATCAAAGTCAATCAGTCAACAATTCTGTTGTATAGCATATTATATTTAATCACCAGTTAAAGCATAACAAATGTACAGTAGGTACTGCTGG[C/G]TAATAAGAGCTATGAAATATGTTTCTGTATAAAAGGTGTTCAGTGTGTTTAAACAGGGTTTCATGCTCTTGCAATTTCTGCTACGCCTCAGATTCTACAATCTTCCATTTAAAAACATCTTCATGGCAAAATATACTATGCATGTTAGCC
zSNP8682717	zC236O11	136235	16	48.9							AAATTTGCATTAACGAGCAGCTGGTTACTGTTGCCTTTCTATCAGCTTGAAATTGGGTCAATCAAAGTCAATCAGTCAACAATTCTGTTGTATAGCATATTATATTTAATCACCAGTTAAAGCATAACAAATGTACAGTAGGTACTGCTG[A/G]CTAATAAGAGCTATGAAATATGTTTCTGTATAAAAGGTGTTCAGTGTGTTTAAACAGGGTTTCATGCTCTTGCAATTTCTGCTACGCCTCAGATTCTACAATCTTCCATTTAAAAACATCTTCATGGCAAAATATACTATGCATGTTAGC
zSNP8682719	zC236O11	136307	16	48.9							CAGTCAACAATTCTGTTGTATAGCATATTATATTTAATCACCAGTTAAAGCATAACAAATGTACAGTAGGTACTGCTGGCTAATAAGAGCTATGAAATATGTTTCTGTATAAAAGGTGTTCAGTGTGTTTAAACAGGGTTTCATGCTCTT[A/G]CAATTTCTGCTACGCCTCAGATTCTACAATCTTCCATTTAAAAACATCTTCATGGCAAAATATACTATGCATGTTAGCCCATAATTTCGCCCAAACCCTTAAACCAAACACACAAACCATTTAACTGTAAACTGTAGTGTTGGTAGAAAT
zSNP8682721	zC236O11	136337	16	48.9							TATTTAATCACCAGTTAAAGCATAACAAATGTACAGTAGGTACTGCTGGCTAATAAGAGCTATGAAATATGTTTCTGTATAAAAGGTGTTCAGTGTGTTTAAACAGGGTTTCATGCTCTTGCAATTTCTGCTACGCCTCAGATTCTACAA[T/C]CTTCCATTTAAAAACATCTTCATGGCAAAATATACTATGCATGTTAGCCCATAATTTCGCCCAAACCCTTAAACCAAACACACAAACCATTTAACTGTAAACTGTAGTGTTGGTAGAAATATGATAAGGATGCTTAATGTAGCATCCCTT
zSNP8682720	zC236O11	136317	16	48.9							TTCTGTTGTATAGCATATTATATTTAATCACCAGTTAAAGCATAACAAATGTACAGTAGGTACTGCTGGCTAATAAGAGCTATGAAATATGTTTCTGTATAAAAGGTGTTCAGTGTGTTTAAACAGGGTTTCATGCTCTTGCAATTTCTG[T/C]TACGCCTCAGATTCTACAATCTTCCATTTAAAAACATCTTCATGGCAAAATATACTATGCATGTTAGCCCATAATTTCGCCCAAACCCTTAAACCAAACACACAAACCATTTAACTGTAAACTGTAGTGTTGGTAGAAATATGATAAGGA
zSNP8682792	zC236O11	139307	16	48.9							ATTATTGAATGTATACAATATATATATATATATATATATATATATATATATATATATATATATATATATATATATATATATATATATATATATTTATATATATACATTTTTCTTTCTTCTTTTTCTGATAGGACAACTAAATATCGCTTC[T/C]ATCTCGGCCATTTGAAAAATTCCTTAGCATTTAACCCTTTATGGGTCTAAAATGTAATTCATACTGGTCTTAAAAATGTCCTGAAAAGTCTTAAATTTTAATTTGTGAAAATTGCAGAAACCCTACATAGGTACTGTAGCTAAAATAGTC
zSNP8682790	zC236O11	139275	16	48.9							TAAAATCTAAAAAATATATTTTTTATTAATGTATTATTGAATGTATACAATATATATATATATATATATATATATATATATATATATATATATATATATATATATATATATATATATATATATATTTATATATATACATTTTTCTTTCTT[T/C]TTTTTCTGATAGGACAACTAAATATCGCTTCCATCTCGGCCATTTGAAAAATTCCTTAGCATTTAACCCTTTATGGGTCTAAAATGTAATTCATACTGGTCTTAAAAATGTCCTGAAAAGTCTTAAATTTTAATTTGTGAAAATTGCAGA
zSNP8682793	zC236O11	139371	16	48.9							TATATATATATATATATATATATATATATTTATATATATACATTTTTCTTTCTTCTTTTTCTGATAGGACAACTAAATATCGCTTCCATCTCGGCCATTTGAAAAATTCCTTAGCATTTAACCCTTTATGGGTCTAAAATGTAATTCATA[A/C]TGGTCTTAAAAATGTCCTGAAAAGTCTTAAATTTTAATTTGTGAAAATTGCAGAAACCCTACATAGGTACTGTAGCTAAAATAGTCTGGTTGGCAGCTTGCATGACTGACACTATCTTTAACATTAACGATACAAAAACAGCAAAAAAAC
zSNP8682797	zC236O11	139408	16	48.9							ATACATTTTTCTTTCTTCTTTTTCTGATAGGACAACTAAATATCGCTTCCATCTCGGCCATTTGAAAAATTCCTTAGCATTTAACCCTTTATGGGTCTAAAATGTAATTCATACTGGTCTTAAAAATGTCCTGAAAAGTCTTAAATTTTA[A/C]TTTGTGAAAATTGCAGAAACCCTACATAGGTACTGTAGCTAAAATAGTCTGGTTGGCAGCTTGCATGACTGACACTATCTTTAACATTAACGATACAAAAACAGCAAAAAAACGCTACAGTAGGGGAGAGCTGGGATGAAAGTATATATT
zSNP8682796	zC236O11	139406	16	48.9							ATATACATTTTTCTTTCTTCTTTTTCTGATAGGACAACTAAATATCGCTTCCATCTCGGCCATTTGAAAAATTCCTTAGCATTTAACCCTTTATGGGTCTAAAATGTAATTCATACTGGTCTTAAAAATGTCCTGAAAAGTCTTAAATTT[A/T]AATTTGTGAAAATTGCAGAAACCCTACATAGGTACTGTAGCTAAAATAGTCTGGTTGGCAGCTTGCATGACTGACACTATCTTTAACATTAACGATACAAAAACAGCAAAAAAACGCTACAGTAGGGGAGAGCTGGGATGAAAGTATATA
zSNP8682778	zC236O11	138381	16	48.9							CCAATAAACAAGCCTGTGGAGCCCGTTTAATACAACAATTACAGTCCCGCTAAACACATCTTTCAGACGTTTATGAGGTGTATGCTGTGGAAAAGACCATTTATAAACCACCCTGCACATGGAAAGGTTGGTGTGATACGCTACCCATCA[T/G]CAGAACATGATATCCTAATTAAACGTTGAGTTAACGAAGCGTGTAGAAATGAGACGAAACAATTTGGGCGTTCATGTCGTCGAGACAAAAGAAGACATGTATGTAACCTATGCTATAATGATTTGACCTATGTTTCGAGTGTGACCTTTG
zSNP8682738	zC236O11	136734	16	48.9							CCAATCCAAAATTGGTTTGTTCATCAGAAATTCAAATGTAATTAATTAATACGAATAATAAATGCAGTTATTAGTGACTGAAACGACTTGTGGGTGCAGTGTAAACTACAAGAATAAACGACCAAGACTTGATTTATTACAACAAAAATA[T/C]GGCATCTGAAAGGTGTAGATAAAAAAAAAAAATCAAGGGTTCTAGAAAGTTTACGTTAAAGGGATATTTAGAGATATTAAAGGGATAGTTGAAGGGAAATTTTGCAATTATTTACACAATTACAGTACTTTGAGATATTCATTTTTTATT
zSNP8682737	zC236O11	136661	16	48.9							GAAAGCTGCAAAATGACTGACAAATATAGAAATGACTCGTAACCTCATATCACATGGTCGCTCGATTAGAAAACCAATCCAAAATTGGTTTGTTCATCAGAAATTCAAATGTAATTAATTAATACGAATAATAAATGCAGTTATTAGTGA[T/C]TGAAACGACTTGTGGGTGCAGTGTAAACTACAAGAATAAACGACCAAGACTTGATTTATTACAACAAAAATATGGCATCTGAAAGGTGTAGATAAAAAAAAAAAATCAAGGGTTCTAGAAAGTTTACGTTAAAGGGATATTTAGAGATAT
zSNP8682739	zC236O11	136736	16	48.9							AATCCAAAATTGGTTTGTTCATCAGAAATTCAAATGTAATTAATTAATACGAATAATAAATGCAGTTATTAGTGACTGAAACGACTTGTGGGTGCAGTGTAAACTACAAGAATAAACGACCAAGACTTGATTTATTACAACAAAAATATG[A/G]CATCTGAAAGGTGTAGATAAAAAAAAAAAATCAAGGGTTCTAGAAAGTTTACGTTAAAGGGATATTTAGAGATATTAAAGGGATAGTTGAAGGGAAATTTTGCAATTATTTACACAATTACAGTACTTTGAGATATTCATTTTTTATTTA
zSNP8682777	zC236O11	138339	16	48.9							GAAGCGCGGGAATCATGGCGGGTTTAGACTGAGCTGTGCGCACCAATAAACAAGCCTGTGGAGCCCGTTTAATACAACAATTACAGTCCCGCTAAACACATCTTTCAGACGTTTATGAGGTGTATGCTGTGGAAAAGACCATTTATAAAC[A/C]ACCCTGCACATGGAAAGGTTGGTGTGATACGCTACCCATCATCAGAACATGATATCCTAATTAAACGTTGAGTTAACGAAGCGTGTAGAAATGAGACGAAACAATTTGGGCGTTCATGTCGTCGAGACAAAAGAAGACATGTATGTAACC
zSNP8682766	zC236O11	138229	16	48.9							TAATTGAATGAACATAACCCCACTGGCTTTGTCTCATTGGCGAGAGTTAATCTTTTACAATCGGCTCACTAATGCATGAGGACATCTGTTTTCCAAGATCTCCATCTACCGAAGCGCGGGAATCATGGCGGGTTTAGACTGAGCTGTGCG[C/G]ACCAATAAACAAGCCTGTGGAGCCCGTTTAATACAACAATTACAGTCCCGCTAAACACATCTTTCAGACGTTTATGAGGTGTATGCTGTGGAAAAGACCATTTATAAACCACCCTGCACATGGAAAGGTTGGTGTGATACGCTACCCATC
zSNP13954730	zK18H14	110580	16	48.9							GGACACGTGGGGTCATGAGATGCTGCCACCGGCGTGCGGAGGTCAGCCTGTTTATCCGGCGTGCCACTACACTCGGATAGGATGCTGGGGGGACAAATTTAGACCTCCAGCTCACCCTCCATCTGCCGTGGCTACTGTAGCTGTAGGCCT[A/G]TCTCCATGGGAACCAGAGCCAGGATGCCAAGAGTAAGAGCTGAAAGGAGATGCACCAACTCTTTATCTGACGTTACACTCGACTAATAATATAAAAACTGATTTTTTATATGCTGATATGATGGTTCTGTTTAATCCAGACATTTTTGTT
zSNP13954732	zK18H14	110682	16	48.9							ACCTCCAGCTCACCCTCCATCTGCCGTGGCTACTGTAGCTGTAGGCCTATCTCCATGGGAACCAGAGCCAGGATGCCAAGAGTAAGAGCTGAAAGGAGATGCACCAACTCTTTATCTGACGTTACACTCGACTAATAATATAAAAACTGA[-/T]TTTTTATATGCTGATATGATGGTTCTGTTTAATCCAGACATTTTTGTTAATATTGTGACCATTGGACGGTGATAAATACAAGTATAAATGGGGTCTAAACTGCTTTGAGCTTGTCCAAATTTGGGTGGTTAAAGTGCATTTAGTTAGATT
zSNP13954702	zK18H14	110246	16	48.9							AGATTGCATTAGCCGTCTAGTTTGCATAGCCAAATGATACTCTTATAGGTTACTCATTTGCTTTGTAAACAGAGTCGTTTCTGGCATGGAGCTGAACGAGTCACTGGCGAATTTATTCCAGGATGTTTCCTGCATGTTGGACAGAGACGA[T/C]AACCAGCACGGTTCAGAGGGGTCGTGATGTCTTTCCCCCCATGATCTTTAGTGAATGTTGATGTTTATGCCAGGATAAGCGGGGTGGTGAGGTGTGCCCGTGACTCCTGCGGTGTGACATTCAGAAGAGGCCTTCTGGCGGCGTGGGTTT
zSNP13954681	zK18H14	110003	16	48.9							TTTTGGCCTGAGTGTTCACACTAACTTGAAATTCTCATGTTATTGTTCAGATTTAGAGTGAACACGTTTCTATTTTTTTCCTTCCCTGTGGTAATTCAATCACAGTGTCCACACAAGCACAAGTGTCTTCAGAGCCAGCAGACTGCAGGC[T/C]CGTGACAGGGTGTGGACATCCGTGTGAGCTTCTTGTTCCGCAAACAGTCACAAGGTGTAATCCTTTGCTATTACGGTCGACGATACACAAATAGATTGCATTAGCCGTCTAGTTTGCATAGCCAAATGATACTCTTATAGGTTACTCATT
zSNP13954697	zK18H14	110183	16	48.9							TTCTTGTTCCGCAAACAGTCACAAGGTGTAATCCTTTGCTATTACGGTCGACGATACACAAATAGATTGCATTAGCCGTCTAGTTTGCATAGCCAAATGATACTCTTATAGGTTACTCATTTGCTTTGTAAACAGAGTCGTTTCTGGCAT[A/G]GAGCTGAACGAGTCACTGGCGAATTTATTCCAGGATGTTTCCTGCATGTTGGACAGAGACGATAACCAGCACGGTTCAGAGGGGTCGTGATGTCTTTCCCCCCATGATCTTTAGTGAATGTTGATGTTTATGCCAGGATAAGCGGGGTGG
zSNP13954748	zK18H14	112785	16	48.9							TTTATCCACACTTCACTGGTTACCTGCACAATATAGAATTCATAGATAAAATTATTTAATTTGTCTTTAGATTCTTAAAAGGTTCTGCTCCACTCTACATATCTGAACTACTACACCCCTATATACCGTGGCAGATCATCTGCCTCTTAG[A/C]GTCCCAAAAACCAGATGTAAGCTTAAAGATGACCGTGCATTTGCGGTGGCTGCCCCCAAGTTATGGAATGCCCTACCTCCTTACATCAGGCTGGCTCCCTTGCTGTCTCTGTTCAAATCACACCCCAAAACCTACCTTTTCTCCTCGGCC
zSNP13954773	zK18H14	113071	16	48.9							CTTTTCTCCTCGGCCTTTGTCACCTACCTTACACGTACAGTTGTTTCACAACTTGAGCTGTATATTATATGTTATCTGTGGTTAGTGTTTTAATTTTCATTGTACTGTTCAGCACTTTGGTCTACTTTTCGGTGATTGTAAAGTGCTTTA[A/T]AAATAAAGTTGAATAAATAAATACACATTAAATTACAATATTGAAGAAAAATGCTAAATAGCATGCTAAATAATCCAATGTTTGATGTCCTATATGATATTTTCACAAATAAAATGATATAACCAACACATTTCATGTTATTTTAGGGAA
zSNP13954780	zK18H14	113151	16	48.9							GTTAGTGTTTTAATTTTCATTGTACTGTTCAGCACTTTGGTCTACTTTTCGGTGATTGTAAAGTGCTTTATAAATAAAGTTGAATAAATAAATACACATTAAATTACAATATTGAAGAAAAATGCTAAATAGCATGCTAAATAATCCAAT[A/G]TTTGATGTCCTATATGATATTTTCACAAATAAAATGATATAACCAACACATTTCATGTTATTTTAGGGAAATAATAGCATACCTGCAACTTCTCAAAGCGAGCAGCCAAGTTTTACTGTTGCTAAACAAAATCAAATAAACTAAAACAAA
zSNP13954770	zK18H14	112981	16	48.9							GTGGCTGCCCCCAAGTTATGGAATGCCCTACCTCCTTACATCAGGCTGGCTCCCTTGCTGTCTCTGTTCAAATCACACCCCAAAACCTACCTTTTCTCCTCGGCCTTTGTCACCTACCTTACACGTACAGTTGTTTCACAACTTGAGCTG[T/G]ATATTATATGTTATCTGTGGTTAGTGTTTTAATTTTCATTGTACTGTTCAGCACTTTGGTCTACTTTTCGGTGATTGTAAAGTGCTTTATAAATAAAGTTGAATAAATAAATACACATTAAATTACAATATTGAAGAAAAATGCTAAATA
zSNP13954751	zK18H14	112800	16	48.9							CTGGTTACCTGCACAATATAGAATTCATAGATAAAATTATTTAATTTGTCTTTAGATTCTTAAAAGGTTCTGCTCCACTCTACATATCTGAACTACTACACCCCTATATACCGTGGCAGATCATCTGCCTCTTAGAGTCCCAAAAACCAG[A/C]TGTAAGCTTAAAGATGACCGTGCATTTGCGGTGGCTGCCCCCAAGTTATGGAATGCCCTACCTCCTTACATCAGGCTGGCTCCCTTGCTGTCTCTGTTCAAATCACACCCCAAAACCTACCTTTTCTCCTCGGCCTTTGTCACCTACCTT
zSNP13954754	zK18H14	112814	16	48.9							AATATAGAATTCATAGATAAAATTATTTAATTTGTCTTTAGATTCTTAAAAGGTTCTGCTCCACTCTACATATCTGAACTACTACACCCCTATATACCGTGGCAGATCATCTGCCTCTTAGAGTCCCAAAAACCAGATGTAAGCTTAAAG[A/G]TGACCGTGCATTTGCGGTGGCTGCCCCCAAGTTATGGAATGCCCTACCTCCTTACATCAGGCTGGCTCCCTTGCTGTCTCTGTTCAAATCACACCCCAAAACCTACCTTTTCTCCTCGGCCTTTGTCACCTACCTTACACGTACAGTTGT
zSNP13954611	zK18H14	108490	16	48.9							CTTGTGTGCTTACATGTGGGGTTTCTTGTGATGTGTGGTGATGCAAGTCTCAGATGAACATAGTCGTACATTGTTGTTGTTGTCTTTTTAAAGACAGTTGAAGCAAGCTGAATTGTGTGACATCCTTCATTAAGAATCATTTCATTTGAT[T/G]AAAACTTGATTTGACTGTTTTTTTATCCCTTGTTTGGGTTTGGTCTTGATTTCGGTGTTAGTGAGCATTTTATTTTGATATATTTTGAAATGCAGCTTACAAAGCTGTGTCACATGATCATTCAGAAATGATTTAATATTCTGATATGGT
zSNP13954616	zK18H14	108520	16	48.9							ATGTGTGGTGATGCAAGTCTCAGATGAACATAGTCGTACATTGTTGTTGTTGTCTTTTTAAAGACAGTTGAAGCAAGCTGAATTGTGTGACATCCTTCATTAAGAATCATTTCATTTGATGAAAACTTGATTTGACTGTTTTTTTATCCC[T/C]TGTTTGGGTTTGGTCTTGATTTCGGTGTTAGTGAGCATTTTATTTTGATATATTTTGAAATGCAGCTTACAAAGCTGTGTCACATGATCATTCAGAAATGATTTAATATTCTGATATGGTGCTCAATATTATATATTATATATATATACT
zSNP13954610	zK18H14	108487	16	48.9							CAGCTTGTGTGCTTACATGTGGGGTTTCTTGTGATGTGTGGTGATGCAAGTCTCAGATGAACATAGTCGTACATTGTTGTTGTTGTCTTTTTAAAGACAGTTGAAGCAAGCTGAATTGTGTGACATCCTTCATTAAGAATCATTTCATTT[A/G]ATGAAAACTTGATTTGACTGTTTTTTTATCCCTTGTTTGGGTTTGGTCTTGATTTCGGTGTTAGTGAGCATTTTATTTTGATATATTTTGAAATGCAGCTTACAAAGCTGTGTCACATGATCATTCAGAAATGATTTAATATTCTGATAT
zSNP13954608	zK18H14	108402	16	48.9							ACTAAAAGCTTCTTGAACTCTGTTTACAAGTCTGTCTGCAAGCATCTGAGGGTCTGTGAGGTAAACCAAATAGTTTACAGTAATTCAGCTTGTGTGCTTACATGTGGGGTTTCTTGTGATGTGTGGTGATGCAAGTCTCAGATGAACATA[A/G]TCGTACATTGTTGTTGTTGTCTTTTTAAAGACAGTTGAAGCAAGCTGAATTGTGTGACATCCTTCATTAAGAATCATTTCATTTGATGAAAACTTGATTTGACTGTTTTTTTATCCCTTGTTTGGGTTTGGTCTTGATTTCGGTGTTAGT
zSNP13954609	zK18H14	108458	16	48.9							TGAGGTAAACCAAATAGTTTACAGTAATTCAGCTTGTGTGCTTACATGTGGGGTTTCTTGTGATGTGTGGTGATGCAAGTCTCAGATGAACATAGTCGTACATTGTTGTTGTTGTCTTTTTAAAGACAGTTGAAGCAAGCTGAATTGTGT[A/G]ACATCCTTCATTAAGAATCATTTCATTTGATGAAAACTTGATTTGACTGTTTTTTTATCCCTTGTTTGGGTTTGGTCTTGATTTCGGTGTTAGTGAGCATTTTATTTTGATATATTTTGAAATGCAGCTTACAAAGCTGTGTCACATGAT
zSNP13954617	zK18H14	108526	16	48.9							GGTGATGCAAGTCTCAGATGAACATAGTCGTACATTGTTGTTGTTGTCTTTTTAAAGACAGTTGAAGCAAGCTGAATTGTGTGACATCCTTCATTAAGAATCATTTCATTTGATGAAAACTTGATTTGACTGTTTTTTTATCCCTTGTTT[A/G]GGTTTGGTCTTGATTTCGGTGTTAGTGAGCATTTTATTTTGATATATTTTGAAATGCAGCTTACAAAGCTGTGTCACATGATCATTCAGAAATGATTTAATATTCTGATATGGTGCTCAATATTATATATTATATATATATACTTATTAT
zSNP13954623	zK18H14	108573	16	48.9							CTTTTTAAAGACAGTTGAAGCAAGCTGAATTGTGTGACATCCTTCATTAAGAATCATTTCATTTGATGAAAACTTGATTTGACTGTTTTTTTATCCCTTGTTTGGGTTTGGTCTTGATTTCGGTGTTAGTGAGCATTTTATTTTGATATA[T/G]TTTGAAATGCAGCTTACAAAGCTGTGTCACATGATCATTCAGAAATGATTTAATATTCTGATATGGTGCTCAATATTATATATTATATATATATACTTATTATAAATGTTAAAAACAGTTAAACACCTTGTTATTAGAAAATCCAAATTG
zSNP13954627	zK18H14	108594	16	48.9							AAGCTGAATTGTGTGACATCCTTCATTAAGAATCATTTCATTTGATGAAAACTTGATTTGACTGTTTTTTTATCCCTTGTTTGGGTTTGGTCTTGATTTCGGTGTTAGTGAGCATTTTATTTTGATATATTTTGAAATGCAGCTTACAAA[T/G]CTGTGTCACATGATCATTCAGAAATGATTTAATATTCTGATATGGTGCTCAATATTATATATTATATATATATACTTATTATAAATGTTAAAAACAGTTAAACACCTTGTTATTAGAAAATCCAAATTGAAATGGAAATCATTTGTAATA
zSNP13954621	zK18H14	108559	16	48.9							ATTGTTGTTGTTGTCTTTTTAAAGACAGTTGAAGCAAGCTGAATTGTGTGACATCCTTCATTAAGAATCATTTCATTTGATGAAAACTTGATTTGACTGTTTTTTTATCCCTTGTTTGGGTTTGGTCTTGATTTCGGTGTTAGTGAGCAT[T/C]TTATTTTGATATATTTTGAAATGCAGCTTACAAAGCTGTGTCACATGATCATTCAGAAATGATTTAATATTCTGATATGGTGCTCAATATTATATATTATATATATATACTTATTATAAATGTTAAAAACAGTTAAACACCTTGTTATTA
zSNP13954619	zK18H14	108538	16	48.9							CTCAGATGAACATAGTCGTACATTGTTGTTGTTGTCTTTTTAAAGACAGTTGAAGCAAGCTGAATTGTGTGACATCCTTCATTAAGAATCATTTCATTTGATGAAAACTTGATTTGACTGTTTTTTTATCCCTTGTTTGGGTTTGGTCTT[A/G]ATTTCGGTGTTAGTGAGCATTTTATTTTGATATATTTTGAAATGCAGCTTACAAAGCTGTGTCACATGATCATTCAGAAATGATTTAATATTCTGATATGGTGCTCAATATTATATATTATATATATATACTTATTATAAATGTTAAAAA
zSNP13954620	zK18H14	108558	16	48.9							CATTGTTGTTGTTGTCTTTTTAAAGACAGTTGAAGCAAGCTGAATTGTGTGACATCCTTCATTAAGAATCATTTCATTTGATGAAAACTTGATTTGACTGTTTTTTTATCCCTTGTTTGGGTTTGGTCTTGATTTCGGTGTTAGTGAGCA[A/T]TTTATTTTGATATATTTTGAAATGCAGCTTACAAAGCTGTGTCACATGATCATTCAGAAATGATTTAATATTCTGATATGGTGCTCAATATTATATATTATATATATATACTTATTATAAATGTTAAAAACAGTTAAACACCTTGTTATT
zSNP13954784	zK18H14	113215	16	48.9							GCTTTATAAATAAAGTTGAATAAATAAATACACATTAAATTACAATATTGAAGAAAAATGCTAAATAGCATGCTAAATAATCCAATGTTTGATGTCCTATATGATATTTTCACAAATAAAATGATATAACCAACACATTTCATGTTATTT[T/C]AGGGAAATAATAGCATACCTGCAACTTCTCAAAGCGAGCAGCCAAGTTTTACTGTTGCTAAACAAAATCAAATAAACTAAAACAAATCAGACATTTTAACAATGTAAACAAATATAAAAATAAATGTCAAGTTGGTTACTGCTTTCTTAA
zSNP13955130	zK18H14	121820	16	48.9							AAAACCTAGCGTCCTGCAAAAACATATCCGATCCCACACAGGAGAGAGGCCCTATCCATGTGTCCCATGTGGCTTTTCCTTCAAGACCAAAAGCAACCTGTACAAACATCGCAAATCTCATGCACACCGAATAAAAGCAGGCATGGCTTC[A/G]AGTCGTGAGGAAACAAGTTTTATTGGGCCAGAAGGTGCAGTCTTGGGTGAAGAACAAGAAGAGGGTACGGAGGGAGAGAGTACAGGTTCTGAGGATGAGACAGGGCAGCACCAACCATCTACCTCACAAGGCAGACCAACTCTGAAAAAA
zSNP13955140	zK18H14	121972	16	48.9							GTCGTGAGGAAACAAGTTTTATTGGGCCAGAAGGTGCAGTCTTGGGTGAAGAACAAGAAGAGGGTACGGAGGGAGAGAGTACAGGTTCTGAGGATGAGACAGGGCAGCACCAACCATCTACCTCACAAGGCAGACCAACTCTGAAAAAAA[C/G]CTGCAAAGTGGAATTGTCATTCATAGAGGAGGGACCCCAAACTGAGGATTCACAGGCAGTCAAGCAAAGGTTAGCAATGAGGCTAAGTGAGAGAAAACGTGCGCCCAGAACATCTTCAGATGATACACGATCCTCATTGGGTCCTGGCAG
zSNP13955003	zK18H14	119114	16	48.9							TTAAGGACCATATCAATACAATGTCAGAGGTCATTAAGCTGTCTTTGATATATGGACAGACATCCATTGCAGAGTGGTAACAACAGTGTCTCCTATTTGTCTCTTTTACTCTTTGCCTTTTTATTTTACATCTGTTTGTGTCAATCCAAA[T/C]GTAAAATCTAACAATAAAGTGCTGTAATTTTATATAATGCACCACACACTCTTTTCACAGTAATAACCAGTTGTGTTCATTATAAATTTGTGGTTCAGTCCTTTTGCAATCAAATGTATACCTATGTCATGAATAATGATGAAGGTCTTA
zSNP13954990	zK18H14	118961	16	48.9							GGTGATCTCTGTGTGTGTGTTTCCTTTCAGTTTTTGCTATATATAGTCTGCTTGAACATGTCGTAATTGTGGGTCTCCCTGCCCAGTTCCTTTTGCATAGACATCTATGAATAATTCATGCTTCCTCATAGAAATCCCTCTTAATCGTTC[A/C]GTTTAAGGACCATATCAATACAATGTCAGAGGTCATTAAGCTGTCTTTGATATATGGACAGACATCCATTGCAGAGTGGTAACAACAGTGTCTCCTATTTGTCTCTTTTACTCTTTGCCTTTTTATTTTACATCTGTTTGTGTCAATCCA
zSNP13954993	zK18H14	118970	16	48.9							TGTGTGTGTGTTTCCTTTCAGTTTTTGCTATATATAGTCTGCTTGAACATGTCGTAATTGTGGGTCTCCCTGCCCAGTTCCTTTTGCATAGACATCTATGAATAATTCATGCTTCCTCATAGAAATCCCTCTTAATCGTTCAGTTTAAGG[A/G]CCATATCAATACAATGTCAGAGGTCATTAAGCTGTCTTTGATATATGGACAGACATCCATTGCAGAGTGGTAACAACAGTGTCTCCTATTTGTCTCTTTTACTCTTTGCCTTTTTATTTTACATCTGTTTGTGTCAATCCAAACGTAAAA
zSNP13955181	zK18H14	123089	16	48.9							TGCTGCACACAGACTAGCATGCATGAGTAAATCTTTACATAGTTTTCAAAGTGAAGAAGGAAGTGCTTTAATTGAAAACCAGCCACAGATCATGAGCTACAAGTTCAAAGCTATGGCCATGGCTGTTCGCAAGCGTAAAAAGAAAGAGGA[A/G]AGTCTTGAGGAAGACCCCCCCAGTCCAGGTCCAACCGCTGTGTCATTCTGCTCTAAGCCTCTGTCTATGCCAGGTTGTAGTGATAATCAGGGTGCATCTTGTGGCCTTTCACCAAGTGAGCTAGAAAGAAGGGGTTCCTGTAAAGAAATT
zSNP13955235	zK18H14	123448	16	48.9							AGGAAGAAGAGCCAGAACATGAGCCATCACAGGAGCCAAAACCAACCTCTACTTCCCGGTTAATTCGTCAATCCAACATTCAAGTTCCAGAAATTCTTGTTACAGAGGAGCCAGATTCAGAGATGTTATCTCAACCAGTAAGCACCTCTC[A/T]AGAATCTGAGAAAGTGGAGGAATTCCAGTGGCCTCAGCGTAGCCAAAGTCTGTCTCAGCTCCCTGCAGAGAAGCTACCGCCAAAGAAAAAGCGTCTCCGTTTGGCTGAGGCAACCCAATCATCAGGAGAATCTAGCTTTGAGTCAGTATC
zSNP13955275	zK18H14	124373	16	48.9							ACCGCAAATGTTTCACCAAGGCTACCTTCACAGTGAGACACCTCCGGTAAATCAAAGACCCACAGAGTATGTAGAACGCCTGCCCCTTCAGCCACTCGCAACTTTATTCCCGCTACAATCAAGTGATGTTGCTCAGGCGGTTTGCTTTCC[T/C]ATGCCAGGAGGTCTGACTATTCAGGTCCCCTCTGGGCCTCTTTTCAGGGAGTTTAGGTCATCACCATCCTCTTTGCCTAGTCCTGTTCATTCACAACAGCAGCTAGTAGTTCGCCACAGTCCCCATCCTGTGATTGCTCCTTGCCTTCAA
zSNP13955222	zK18H14	123316	16	48.9							GTAGTGATAATCAGGGTGCATCTTGTGGCCTTTCACCAAGTGAGCTAGAAAGAAGGGGTTCCTGTAAAGAAATTTCTGTCATCCAACATACCAGATCATTTGAAAAACAGGAAAGCATCCCTATGACAAACCAGGAAGAAGAGCCAGAAC[A/G]TGAGCCATCACAGGAGCCAAAACCAACCTCTACTTCCCGGTTAATTCGTCAATCCAACATTCAAGTTCCAGAAATTCTTGTTACAGAGGAGCCAGATTCAGAGATGTTATCTCAACCAGTAAGCACCTCTCTAGAATCTGAGAAAGTGGA
zSNP13955183	zK18H14	123107	16	48.9							ATGCATGAGTAAATCTTTACATAGTTTTCAAAGTGAAGAAGGAAGTGCTTTAATTGAAAACCAGCCACAGATCATGAGCTACAAGTTCAAAGCTATGGCCATGGCTGTTCGCAAGCGTAAAAAGAAAGAGGAGAGTCTTGAGGAAGACCC[A/C]CCCAGTCCAGGTCCAACCGCTGTGTCATTCTGCTCTAAGCCTCTGTCTATGCCAGGTTGTAGTGATAATCAGGGTGCATCTTGTGGCCTTTCACCAAGTGAGCTAGAAAGAAGGGGTTCCTGTAAAGAAATTTCTGTCATCCAACATACC
zSNP13955201	zK18H14	123230	16	48.9							GAAAGAGGAGAGTCTTGAGGAAGACCCCCCCAGTCCAGGTCCAACCGCTGTGTCATTCTGCTCTAAGCCTCTGTCTATGCCAGGTTGTAGTGATAATCAGGGTGCATCTTGTGGCCTTTCACCAAGTGAGCTAGAAAGAAGGGGTTCCTG[T/G]AAAGAAATTTCTGTCATCCAACATACCAGATCATTTGAAAAACAGGAAAGCATCCCTATGACAAACCAGGAAGAAGAGCCAGAACATGAGCCATCACAGGAGCCAAAACCAACCTCTACTTCCCGGTTAATTCGTCAATCCAACATTCAA
zSNP13954829	zK18H14	113689	16	48.9							ACATTTGTATTAAATTGCTTATTTATCGCAAACCATTGCAATATACACATTTGCAATATTTCAATAGATTTGATACATTGCTCAACCCTAATTGCTACAGTACAAACACTAATGTGGTTGCATTTGAATAGCCACAGCACAAAAGACCAC[T/C]TACTGACCGAACATGATCTTTATGATGGTCTTTAAGGATTATAAACAGTCTTTAAGGATTGAAACAGTCGTTGCCATACAAATTCTTTTCATTTGATTGCTTTCCTGCTCGCTCCTAAGCTGCGTAACTTGGGTTTATTCACTTAAAATG
zSNP13954839	zK18H14	113949	16	48.9							CGCTCCTAAGCTGCGTAACTTGGGTTTATTCACTTAAAATGTGTATAACGCCGAGGGTACCAGCAAAAATAATGCAGAGCCTGAGAAAATAAGAGGGAAGAATCTGGATGCAATCCAAACACAAGTGTTCACAAGAGACTCGTATGAGAT[A/G]GGCATGGGCAAAATGGATAGTCGCATTAGCACAATACAGTTTTTCGAATTAGTCGATATTGATAATTAAAGCTATAAAAGTCTCTTTTTTTATTAGTAAAAGTTGTAGAACAAAACTTTCTTTGGCTTAATAGCAAAAATACTGTACATT
zSNP13954820	zK18H14	113600	16	48.9							GGCTTCAGAGATGCTCAATGTCATGTAACTACATTGTCAGATGCGCTGAAGTCTTTAAGAGGCTCCGCTAATGACAGGCACTCAAATATACATTTGTATTAAATTGCTTATTTATCGCAAACCATTGCAATATACACATTTGCAATATTT[T/C]AATAGATTTGATACATTGCTCAACCCTAATTGCTACAGTACAAACACTAATGTGGTTGCATTTGAATAGCCACAGCACAAAAGACCACCTACTGACCGAACATGATCTTTATGATGGTCTTTAAGGATTATAAACAGTCTTTAAGGATTG
zSNP13954811	zK18H14	113431	16	48.9							AATCAAATAAACTAAAACAAATCAGACATTTTAACAATGTAAACAAATATAAAAATAAATGTCAAGTTGGTTACTGCTTTCTTAACTGGTTCACTTGTCCGAAAATCTGCAACAATTTTAGTATTGATGCTAAAACATGACCAATAAAAC[T/C]TGCATGTCTGCTCTTCTTGGCTTCAGAGATGCTCAATGTCATGTAACTACATTGTCAGATGCGCTGAAGTCTTTAAGAGGCTCCGCTAATGACAGGCACTCAAATATACATTTGTATTAAATTGCTTATTTATCGCAAACCATTGCAATA
zSNP13954818	zK18H14	113577	16	48.9							AAACCTGCATGTCTGCTCTTCTTGGCTTCAGAGATGCTCAATGTCATGTAACTACATTGTCAGATGCGCTGAAGTCTTTAAGAGGCTCCGCTAATGACAGGCACTCAAATATACATTTGTATTAAATTGCTTATTTATCGCAAACCATTG[A/C]AATATACACATTTGCAATATTTCAATAGATTTGATACATTGCTCAACCCTAATTGCTACAGTACAAACACTAATGTGGTTGCATTTGAATAGCCACAGCACAAAAGACCACCTACTGACCGAACATGATCTTTATGATGGTCTTTAAGGA
zSNP13954840	zK18H14	113959	16	48.9							CTGCGTAACTTGGGTTTATTCACTTAAAATGTGTATAACGCCGAGGGTACCAGCAAAAATAATGCAGAGCCTGAGAAAATAAGAGGGAAGAATCTGGATGCAATCCAAACACAAGTGTTCACAAGAGACTCGTATGAGATGGGCATGGGC[A/G]AAATGGATAGTCGCATTAGCACAATACAGTTTTTCGAATTAGTCGATATTGATAATTAAAGCTATAAAAGTCTCTTTTTTTATTAGTAAAAGTTGTAGAACAAAACTTTCTTTGGCTTAATAGCAAAAATACTGTACATTTTTGTGAAAT
zSNP13954907	zK18H14	116029	16	48.9							TCACATGATATCGGCATGGTCTGACTTTTGTGTTTTTGTGTCAGTTTTGACAGAATAAAAAATTTAAAATGTTAAAGTTTATTGTAAAGGTTGTTTTAATTTTGACTTATTTAGCTCAATGCTATTTTAACTAAAAGCTGATTTTAAGGT[A/T]ATTGACATCAAATAATGTGTCTCAAAGAAAAGTCAAGGTTTTAAAACTGCCAACATTTTCTGTTATACTATTTCTACGGTATATGTAAGTTTTTTTCTTAACGTTTTTTATTTTTATTTTTATTTTTATTTTTTTTATTTCATTTTATTT
zSNP13954940	zK18H14	117163	16	48.9							CATATATTTTGTACATTTTATATTGATCTTATAAATATAATTTAGTACATGATCTTACTTGAGAACAGTGGCACCAGCTATGTGTTGTGTTAAGATTCTTATGTGCCCATTTGACAGCTTCAGTTAACATTCGCAGTGTCTTGAGCTTGA[C/G]TTAGGAGATGCAGATGTAAATACACTCTGACAGAACAGATTGTTCAATCTGAACAAACACTTTATTTACAAAAACAGTATCATCTGTAATAATTATAACAGTATGTTTATCCCCATTCGTACAGTATTTTTTTCTCTGGGATTATAAAAT
zSNP13954906	zK18H14	116017	16	48.9							TACATGTCACATTCACATGATATCGGCATGGTCTGACTTTTGTGTTTTTGTGTCAGTTTTGACAGAATAAAAAATTTAAAATGTTAAAGTTTATTGTAAAGGTTGTTTTAATTTTGACTTATTTAGCTCAATGCTATTTTAACTAAAAGC[A/T]GATTTTAAGGTAATTGACATCAAATAATGTGTCTCAAAGAAAAGTCAAGGTTTTAAAACTGCCAACATTTTCTGTTATACTATTTCTACGGTATATGTAAGTTTTTTTCTTAACGTTTTTTATTTTTATTTTTATTTTTATTTTTTTTAT
zSNP13954841	zK18H14	113966	16	48.9							ACTTGGGTTTATTCACTTAAAATGTGTATAACGCCGAGGGTACCAGCAAAAATAATGCAGAGCCTGAGAAAATAAGAGGGAAGAATCTGGATGCAATCCAAACACAAGTGTTCACAAGAGACTCGTATGAGATGGGCATGGGCAAAATGG[A/G]TAGTCGCATTAGCACAATACAGTTTTTCGAATTAGTCGATATTGATAATTAAAGCTATAAAAGTCTCTTTTTTTATTAGTAAAAGTTGTAGAACAAAACTTTCTTTGGCTTAATAGCAAAAATACTGTACATTTTTGTGAAATAATAAAA
zSNP13954903	zK18H14	115942	16	48.9							TGTTTAAGAAGGGATTGGACATGGGATTATCCCAGATAAATAGTGATACATCAGACCTTAGTAAATCCAGTCAATTACATGTCACATTCACATGATATCGGCATGGTCTGACTTTTGTGTTTTTGTGTCAGTTTTGACAGAATAAAAAAT[T/G]TAAAATGTTAAAGTTTATTGTAAAGGTTGTTTTAATTTTGACTTATTTAGCTCAATGCTATTTTAACTAAAAGCTGATTTTAAGGTAATTGACATCAAATAATGTGTCTCAAAGAAAAGTCAAGGTTTTAAAACTGCCAACATTTTCTGT
zSNP13953845	zK18H14	93441	16	48.9							CCTCATTTTGTGGGCGGCAATTGTAAAAATACATTTTGTCTGCAAAGTCCAAGACCGCTAATTTGCTTTAAATTACAGTCCAGGACAGGGCCAAAATGACATAAATGTGCCTCACATAGCTCAATACGGACACGTTGCATCGCATTACAC[A/G]TCTAGTAAGTATACATGTTACTTCAAAGTTACAAAATTACTGACGCAACGTTAATGATTGATAATTCTGACAGGTTATAAGAGAAAATAATGTGGAATTACACAAGGAGGCGAATAACACTTGCTTGTTGCCAACCAAACTACCATCTTT
zSNP13953904	zK18H14	94874	16	48.9							AAGCAGTGAATAGAAGCATATGCATTTTCTCCTTTGATTCCAGGAAAAACCAGCCAACCATTTTAGTACGTGAAGATGCATTCGTCACAAATCGTACTGCAGCATGATATGATACAGTATACTGTCCAGCTTTTTTAATACTTAGGAGAA[A/T]ATTGGAAATCAGCTGTCACTAATTTCTATAGTTTTTTTTCCCTCTATGAATGTCAGTTGCTACCCAACATTCTTCAAAAACTTGATTTATCAGTGAACACAAGTGGTAAGCTAATATAGTGGTCGATCCTCGCTCTATCGTGTTTACACA
zSNP13953788	zK18H14	91690	16	48.9							TAAACTTGTTCAGCTATATAGTATTTAAGTTCTCTCAAATATCGTTGTATTATTTAAATAGTGCCAGTGTTTGAATTAAAATGCCGATTTTGAGGTTTTGTTTTTAAAATTGAATCTCTTTTGACCCCCCTTCCATGTGTATGATCACAC[A/C]AGTGTGATCAGCCTTGGCTGGTCCCTGAAGCATACTGAGGCACAGAAAGTGTGCACAGTGCTTGTCATGGGAGGCTCAATGTGTGTATGTTTATAATTTCTTACCATCAAGTATTTCAGAAGAAAATTATGACCAAACATGACATAAATC
zSNP13953764	zK18H14	91524	16	48.9							TAATAAGGTCTTCTGTGTTTGAGGTAGGAGTAGGGGAAGGCCATATAATAAGTGTGTAAGTGTGAAGGTTCAAATGCGTTTATAATGTGTAAATATTCATAATAATATATAATATTGTAAATAACAACAGTAAATTGATTAATCAATAAA[T/C]AAATTAAAGCTCTATTAAACTTGTTCAGCTATATAGTATTTAAGTTCTCTCAAATATCGTTGTATTATTTAAATAGTGCCAGTGTTTGAATTAAAATGCCGATTTTGAGGTTTTGTTTTTAAAATTGAATCTCTTTTGACCCCCCTTCCA
zSNP13953774	zK18H14	91630	16	48.9							ATATAATATTGTAAATAACAACAGTAAATTGATTAATCAATAAACAAATTAAAGCTCTATTAAACTTGTTCAGCTATATAGTATTTAAGTTCTCTCAAATATCGTTGTATTATTTAAATAGTGCCAGTGTTTGAATTAAAATGCCGATTT[T/G]GAGGTTTTGTTTTTAAAATTGAATCTCTTTTGACCCCCCTTCCATGTGTATGATCACACCAGTGTGATCAGCCTTGGCTGGTCCCTGAAGCATACTGAGGCACAGAAAGTGTGCACAGTGCTTGTCATGGGAGGCTCAATGTGTGTATGT
zSNP13953907	zK18H14	94913	16	48.9							CCAGGAAAAACCAGCCAACCATTTTAGTACGTGAAGATGCATTCGTCACAAATCGTACTGCAGCATGATATGATACAGTATACTGTCCAGCTTTTTTAATACTTAGGAGAAAATTGGAAATCAGCTGTCACTAATTTCTATAGTTTTTTT[-/T]CCCTCTATGAATGTCAGTTGCTACCCAACATTCTTCAAAAACTTGATTTATCAGTGAACACAAGTGGTAAGCTAATATAGTGGTCGATCCTCGCTCTATCGTGTTTACACAGATGTCCATAAAGAGCCTCGAGCTGAAACTGATTCCTGG
zSNP13953933	zK18H14	95140	16	48.9							ATAGTGGTCGATCCTCGCTCTATCGTGTTTACACAGATGTCCATAAAGAGCCTCGAGCTGAAACTGATTCCTGGAGATCTTCAAGTTTGAACACCAAAGACCATAAACAAAACTTTATTCCCATAATCTCTTCAGCGTTGGGGATATGCA[T/G]CAATTCCAGGACTTACTTTTATTGGTACTGACAGTCTGGATCCCGTTGTAATTTCACTTCATTTTATGTGTTTTTCTGCTTTCTTGAATTGGCCTAGCTTTCCTCGCATGGTGTGGCAGTGGAGATCTCACTATAACAAGACAATCCGTC
zSNP13953936	zK18H14	95191	16	48.9							CTCGAGCTGAAACTGATTCCTGGAGATCTTCAAGTTTGAACACCAAAGACCATAAACAAAACTTTATTCCCATAATCTCTTCAGCGTTGGGGATATGCAGCAATTCCAGGACTTACTTTTATTGGTACTGACAGTCTGGATCCCGTTGTA[A/T]TTTCACTTCATTTTATGTGTTTTTCTGCTTTCTTGAATTGGCCTAGCTTTCCTCGCATGGTGTGGCAGTGGAGATCTCACTATAACAAGACAATCCGTCATGCCATTGTTGATCAGATATACAGAGCCTCTGTTGTGCCATCGCTTCTTG
zSNP13953929	zK18H14	95119	16	48.9							GAACACAAGTGGTAAGCTAATATAGTGGTCGATCCTCGCTCTATCGTGTTTACACAGATGTCCATAAAGAGCCTCGAGCTGAAACTGATTCCTGGAGATCTTCAAGTTTGAACACCAAAGACCATAAACAAAACTTTATTCCCATAATCT[T/C]TTCAGCGTTGGGGATATGCAGCAATTCCAGGACTTACTTTTATTGGTACTGACAGTCTGGATCCCGTTGTAATTTCACTTCATTTTATGTGTTTTTCTGCTTTCTTGAATTGGCCTAGCTTTCCTCGCATGGTGTGGCAGTGGAGATCTC
zSNP13953913	zK18H14	95034	16	48.9							CAGCTGTCACTAATTTCTATAGTTTTTTTTCCCTCTATGAATGTCAGTTGCTACCCAACATTCTTCAAAAACTTGATTTATCAGTGAACACAAGTGGTAAGCTAATATAGTGGTCGATCCTCGCTCTATCGTGTTTACACAGATGTCCAT[A/G]AAGAGCCTCGAGCTGAAACTGATTCCTGGAGATCTTCAAGTTTGAACACCAAAGACCATAAACAAAACTTTATTCCCATAATCTCTTCAGCGTTGGGGATATGCAGCAATTCCAGGACTTACTTTTATTGGTACTGACAGTCTGGATCCC
zSNP13953924	zK18H14	95098	16	48.9							TCAAAAACTTGATTTATCAGTGAACACAAGTGGTAAGCTAATATAGTGGTCGATCCTCGCTCTATCGTGTTTACACAGATGTCCATAAAGAGCCTCGAGCTGAAACTGATTCCTGGAGATCTTCAAGTTTGAACACCAAAGACCATAAAC[A/C]AAACTTTATTCCCATAATCTCTTCAGCGTTGGGGATATGCAGCAATTCCAGGACTTACTTTTATTGGTACTGACAGTCTGGATCCCGTTGTAATTTCACTTCATTTTATGTGTTTTTCTGCTTTCTTGAATTGGCCTAGCTTTCCTCGCA
zSNP13953594	zK18H14	87663	16	48.9							TTGAACTTCTAACATGACACGTACTAAACTCTAGGGAATCCATATATATGCATATGAATAGGAGAGGAAAATGTATGTAATTAAGCTGCAATCAAAATAGATTTAGGAATGCAAAATGTTGGCATGTTGTAACGGCCATAGCTTTCTTTT[T/C]AAAGCCTAAAATAAATTTTAAAATGTAAAAAATATATATAAAGGCCAGAATATAATTCCCAAAATGGTAAATTAACGTTTTTTACTTTTGAAGGGAATATTGTGTAAAAGAAATCCTAAAAAGTTTAGTCATTCATTTAATCTCAAAATG
zSNP13953595	zK18H14	87677	16	48.9							TGACACGTACTAAACTCTAGGGAATCCATATATATGCATATGAATAGGAGAGGAAAATGTATGTAATTAAGCTGCAATCAAAATAGATTTAGGAATGCAAAATGTTGGCATGTTGTAACGGCCATAGCTTTCTTTTCAAAGCCTAAAATA[A/T]ATTTTAAAATGTAAAAAATATATATAAAGGCCAGAATATAATTCCCAAAATGGTAAATTAACGTTTTTTACTTTTGAAGGGAATATTGTGTAAAAGAAATCCTAAAAAGTTTAGTCATTCATTTAATCTCAAAATGTTGAATGGCACAAC
zSNP13953593	zK18H14	87645	16	48.9							GAAGAAGCTTAGAATGGCTTGAACTTCTAACATGACACGTACTAAACTCTAGGGAATCCATATATATGCATATGAATAGGAGAGGAAAATGTATGTAATTAAGCTGCAATCAAAATAGATTTAGGAATGCAAAATGTTGGCATGTTGTAA[T/C]GGCCATAGCTTTCTTTTCAAAGCCTAAAATAAATTTTAAAATGTAAAAAATATATATAAAGGCCAGAATATAATTCCCAAAATGGTAAATTAACGTTTTTTACTTTTGAAGGGAATATTGTGTAAAAGAAATCCTAAAAAGTTTAGTCAT
zSNP13953505	zK18H14	85145	16	48.9							CATGTGTGGAGTCATGTGACCCCGCTCTTTTTATACTTCTGCGTCGAGTGCTGCATCTAAAAATGGCACACTATGCACTATGTACTTATGCACTTACACACTCAACAGCATAGTATTGGTACTGTATGTAGTGTCCTCCCAAATGGAGCT[T/G]TAATGGTTTTTTTACTGATGATGTTTGACGGTTGCCAAGAATAAATGACCAAACTATCAAATGATACCTGTCATGAGTATAACTGCATTCACCATCGGGAGGTGCTATATTCAATCTTGTAGGAGAATTTTGCTTTCACAATACAAAATA
zSNP13953587	zK18H14	87630	16	48.9							ATGAATTATTGGGTTGAAGAAGCTTAGAATGGCTTGAACTTCTAACATGACACGTACTAAACTCTAGGGAATCCATATATATGCATATGAATAGGAGAGGAAAATGTATGTAATTAAGCTGCAATCAAAATAGATTTAGGAATGCAAAAT[A/G]TTGGCATGTTGTAACGGCCATAGCTTTCTTTTCAAAGCCTAAAATAAATTTTAAAATGTAAAAAATATATATAAAGGCCAGAATATAATTCCCAAAATGGTAAATTAACGTTTTTTACTTTTGAAGGGAATATTGTGTAAAAGAAATCCT
zSNP13953599	zK18H14	87708	16	48.9							ATATGCATATGAATAGGAGAGGAAAATGTATGTAATTAAGCTGCAATCAAAATAGATTTAGGAATGCAAAATGTTGGCATGTTGTAACGGCCATAGCTTTCTTTTCAAAGCCTAAAATAAATTTTAAAATGTAAAAAATATATATAAAGG[A/C]CAGAATATAATTCCCAAAATGGTAAATTAACGTTTTTTACTTTTGAAGGGAATATTGTGTAAAAGAAATCCTAAAAAGTTTAGTCATTCATTTAATCTCAAAATGTTGAATGGCACAACATTCAAACACTTCAAATTTTTGTTTGCTGTT
zSNP13953609	zK18H14	87780	16	48.9							GTTGGCATGTTGTAACGGCCATAGCTTTCTTTTCAAAGCCTAAAATAAATTTTAAAATGTAAAAAATATATATAAAGGCCAGAATATAATTCCCAAAATGGTAAATTAACGTTTTTTACTTTTGAAGGGAATATTGTGTAAAAGAAATCC[T/C]AAAAAGTTTAGTCATTCATTTAATCTCAAAATGTTGAATGGCACAACATTCAAACACTTCAAATTTTTGTTTGCTGTTGTTCAAACTACTTATAAGCTAAAACAACACAATTCTTGAATTCTTGAGGTTATTCTTGAGGTTGAGCATATC
zSNP13953710	zK18H14	88891	16	48.9							GAAATTCACTATCAAAAGATCAGCTGTCATTTGATGCCTGCTGCCAGTGAAACCTGTTTCCAACGCTCTGACTTTCACTTCCTGGTCTTGTCGGTCATGTCTCAGCAAGTTCAAGTTGTTGCTGGGGAGTGTGTAGATATAAAAAAGTGT[T/G]TAATGTGGTTTCCCACTGCTTTGAGTCTTGTCACCCACACAATGACAAGAGAAACTCGTCGGCTCCGAAATGAGTGGGCGGCTTCTAAAAGTGTGACTTCCTCCTTCTATTTTTGTCGCTTGTGTTTTCTTCCCATGACATATCATGCGT
zSNP13953607	zK18H14	87758	16	48.9							AATAGATTTAGGAATGCAAAATGTTGGCATGTTGTAACGGCCATAGCTTTCTTTTCAAAGCCTAAAATAAATTTTAAAATGTAAAAAATATATATAAAGGCCAGAATATAATTCCCAAAATGGTAAATTAACGTTTTTTACTTTTGAAGG[A/G]AATATTGTGTAAAAGAAATCCTAAAAAGTTTAGTCATTCATTTAATCTCAAAATGTTGAATGGCACAACATTCAAACACTTCAAATTTTTGTTTGCTGTTGTTCAAACTACTTATAAGCTAAAACAACACAATTCTTGAATTCTTGAGGT
zSNP13953605	zK18H14	87740	16	48.9							TAATTAAGCTGCAATCAAAATAGATTTAGGAATGCAAAATGTTGGCATGTTGTAACGGCCATAGCTTTCTTTTCAAAGCCTAAAATAAATTTTAAAATGTAAAAAATATATATAAAGGCCAGAATATAATTCCCAAAATGGTAAATTAAC[A/G]TTTTTTACTTTTGAAGGGAATATTGTGTAAAAGAAATCCTAAAAAGTTTAGTCATTCATTTAATCTCAAAATGTTGAATGGCACAACATTCAAACACTTCAAATTTTTGTTTGCTGTTGTTCAAACTACTTATAAGCTAAAACAACACAA
zSNP13953606	zK18H14	87757	16	48.9							AAATAGATTTAGGAATGCAAAATGTTGGCATGTTGTAACGGCCATAGCTTTCTTTTCAAAGCCTAAAATAAATTTTAAAATGTAAAAAATATATATAAAGGCCAGAATATAATTCCCAAAATGGTAAATTAACGTTTTTTACTTTTGAAG[T/G]GAATATTGTGTAAAAGAAATCCTAAAAAGTTTAGTCATTCATTTAATCTCAAAATGTTGAATGGCACAACATTCAAACACTTCAAATTTTTGTTTGCTGTTGTTCAAACTACTTATAAGCTAAAACAACACAATTCTTGAATTCTTGAGG
zSNP13953945	zK18H14	95251	16	48.9							ACTTTATTCCCATAATCTCTTCAGCGTTGGGGATATGCAGCAATTCCAGGACTTACTTTTATTGGTACTGACAGTCTGGATCCCGTTGTAATTTCACTTCATTTTATGTGTTTTTCTGCTTTCTTGAATTGGCCTAGCTTTCCTCGCATG[C/G]TGTGGCAGTGGAGATCTCACTATAACAAGACAATCCGTCATGCCATTGTTGATCAGATATACAGAGCCTCTGTTGTGCCATCGCTTCTTGGAAAAACAGAAGACAATGAGATGACGGAAATGTGAGTTCCCCTCCCAGAGGGCTACAGTA
zSNP13954279	zK18H14	102517	16	48.9							TTTATAGCTTTTTAAAGACGTGATGATATATCTTTAATATTTAAGTGATTACTGTGGATCAAATGATTTTAAGTATCATTTTAGACCAACAGGTGACACTCCTCCTGTATTAAAGTTGTGTGGTCAACAAGGGGTGACAATTACACTTAA[A/G]GTTTGGTGCCAGTATGACATAACATTGCAAGAAATACATTAAACCTGGCATTCAGATCCAATTATGCAAACACTTGTTATAATCTGTTGTTTAAAGAGGAATTCAGTAAAAGTGGAAGTAAGTGAGTGCATTCAAATATAGATAAATTGT
zSNP13954280	zK18H14	102533	16	48.9							GACGTGATGATATATCTTTAATATTTAAGTGATTACTGTGGATCAAATGATTTTAAGTATCATTTTAGACCAACAGGTGACACTCCTCCTGTATTAAAGTTGTGTGGTCAACAAGGGGTGACAATTACACTTAAGGTTTGGTGCCAGTAT[A/G]ACATAACATTGCAAGAAATACATTAAACCTGGCATTCAGATCCAATTATGCAAACACTTGTTATAATCTGTTGTTTAAAGAGGAATTCAGTAAAAGTGGAAGTAAGTGAGTGCATTCAAATATAGATAAATTGTTATTGATGTTCTTGGC
zSNP13954278	zK18H14	102478	16	48.9							TGAATGTCCGCACAGCTTTTAAAAAGATTGGATTGTATTTTTATAGCTTTTTAAAGACGTGATGATATATCTTTAATATTTAAGTGATTACTGTGGATCAAATGATTTTAAGTATCATTTTAGACCAACAGGTGACACTCCTCCTGTATT[A/G]AAGTTGTGTGGTCAACAAGGGGTGACAATTACACTTAAGGTTTGGTGCCAGTATGACATAACATTGCAAGAAATACATTAAACCTGGCATTCAGATCCAATTATGCAAACACTTGTTATAATCTGTTGTTTAAAGAGGAATTCAGTAAAA
zSNP13954259	zK18H14	102305	16	48.9							GGATCCGCTGTCAGAGTGAGTATTCAGCTGGTTTTGCTAACAGTGTATTTAAGTTTGATGTCATCGAATTTTTTTTTTTTTTTTTTTTGAATGCGTGGCATGCAACTTATGTTACATGAGGGTGAATGTGTGTGGGTATACTGCAAATGT[C/G]TAGTTATTTTTTCTTTTCCATTTGAATGTCCGCACAGCTTTTAAAAAGATTGGATTGTATTTTTATAGCTTTTTAAAGACGTGATGATATATCTTTAATATTTAAGTGATTACTGTGGATCAAATGATTTTAAGTATCATTTTAGACCAA
zSNP13954277	zK18H14	102456	16	48.9							TAGTTATTTTTTCTTTTCCATTTGAATGTCCGCACAGCTTTTAAAAAGATTGGATTGTATTTTTATAGCTTTTTAAAGACGTGATGATATATCTTTAATATTTAAGTGATTACTGTGGATCAAATGATTTTAAGTATCATTTTAGACCAA[T/C]AGGTGACACTCCTCCTGTATTAAAGTTGTGTGGTCAACAAGGGGTGACAATTACACTTAAGGTTTGGTGCCAGTATGACATAACATTGCAAGAAATACATTAAACCTGGCATTCAGATCCAATTATGCAAACACTTGTTATAATCTGTTG
zSNP13954436	zK18H14	104922	16	48.9							TTCAAGTGGTTATCATAACTGTTCAAGAAAACTAGTTTACAAATCGTTAAGAACCTGCAGTGTAGAAAGCGCCTAAGGCCGAATTCTTGCTGAATCTTTAGCATGAAACATGTTTCTTTAACTCGCTGTGCTAGTCTGGAGCTCTTTGTA[T/G]TGTCTAAAGCCTTTATATCCCATGCCGTATTTTAAGAATCTCTCTATCAGGAAGATGATGTGAAGCACAGGTAAAGTGCACTTCTGAAGAGCCCCGAGAGGCTTCCTCATTAACGCTGCTTTGTTTTTGGAAGGTTAAAGCCAGGAGAGA
zSNP13954560	zK18H14	108044	16	48.9							ATTTTTTTTAGTTTGTGTAATACATATTCATGTCTTAGTGAACCAAATTCATGTGTTTATTTTAATTACATTTGCATTCTGACATTACAGTAACCTACAATGGGCTTTTTCAAAAAATGATTAACAAAGATGACTTGTTTTCGTTAAAAA[-/A]TTGTTAATTTTGTCAAAGTTAGTAAATTATGTTTTAAATAACATGAGAAGAAAAGAAAAAGAAAAAAAAACACTGATCCAGCGTGGCTTGTGCCTTTTTTGTTCTTGCTGGAACTGTATGTACATGCACACAAACAACACCTTGGGCTAG
zSNP13954568	zK18H14	108088	16	48.9							AAATTCATGTGTTTATTTTAATTACATTTGCATTCTGACATTACAGTAACCTACAATGGGCTTTTTCAAAAAATGATTAACAAAGATGACTTGTTTTCGTTAAAAAATTGTTAATTTTGTCAAAGTTAGTAAATTATGTTTTAAATAACA[T/C]GAGAAGAAAAGAAAAAGAAAAAAAAACACTGATCCAGCGTGGCTTGTGCCTTTTTTGTTCTTGCTGGAACTGTATGTACATGCACACAAACAACACCTTGGGCTAGTGAAACTGAAGACCTGCTGACCTGATTTGCCCTTGTTGCTCCTT
zSNP13954548	zK18H14	108014	16	48.9							ACCAATCCTTTCAAGCAGTGTGTGAGGTATATTTTTTTTAGTTTGTGTAATACATATTCATGTCTTAGTGAACCAAATTCATGTGTTTATTTTAATTACATTTGCATTCTGACATTACAGTAACCTACAATGGGCTTTTTCAAAAAATGA[A/T]TAACAAAGATGACTTGTTTTCGTTAAAAAATTGTTAATTTTGTCAAAGTTAGTAAATTATGTTTTAAATAACATGAGAAGAAAAGAAAAAGAAAAAAAAACACTGATCCAGCGTGGCTTGTGCCTTTTTTGTTCTTGCTGGAACTGTATG
zSNP13954538	zK18H14	107858	16	48.9							TTAATCGTATTAAAATCCGGAGTATTAGTGTCCTCATAAATGTGAAGAAAAGAGAGTAGAAAAACATTATATATTTCATATTGTGGAACATTCCAGCATATCAGGTGTAGTTAAATTAAAACTGATTTGATTTTAATATTAACCAAACAG[T/G]GATCCACCAATCCTTTCAAGCAGTGTGTGAGGTATATTTTTTTTAGTTTGTGTAATACATATTCATGTCTTAGTGAACCAAATTCATGTGTTTATTTTAATTACATTTGCATTCTGACATTACAGTAACCTACAATGGGCTTTTTCAAAA
zSNP13954542	zK18H14	107896	16	48.9							AATGTGAAGAAAAGAGAGTAGAAAAACATTATATATTTCATATTGTGGAACATTCCAGCATATCAGGTGTAGTTAAATTAAAACTGATTTGATTTTAATATTAACCAAACAGTGATCCACCAATCCTTTCAAGCAGTGTGTGAGGTATAT[A/T]TTTTTTAGTTTGTGTAATACATATTCATGTCTTAGTGAACCAAATTCATGTGTTTATTTTAATTACATTTGCATTCTGACATTACAGTAACCTACAATGGGCTTTTTCAAAAAATGATTAACAAAGATGACTTGTTTTCGTTAAAAAATT
zSNP13954052	zK18H14	97491	16	48.9							TCCACAGCAATGATCATCAAACTAACTCCCTAATTCATTTCATATTAATAAATTACATATTTGTTATTGTTTTATATTTAAAAATATATATATTGTTTATCATATTGTTTTTATATTAAATGAAAATTTATTAGAATGTTCATGTCTCAG[A/G]TCAGCTACACATTTAATGCCCTGCATTTGACATTTTCGCATCAAGTTTTCTCATATTTGGTAGCATTTTCAGTCACTAGTTTAAAATTTGTGACCCAAACCAAAAGAAAGGATCAAAACTATCCTTTTCAGTATTTATTTTACTACATTT
zSNP13954059	zK18H14	97535	16	48.9							TTAATAAATTACATATTTGTTATTGTTTTATATTTAAAAATATATATATTGTTTATCATATTGTTTTTATATTAAATGAAAATTTATTAGAATGTTCATGTCTCAGGTCAGCTACACATTTAATGCCCTGCATTTGACATTTTCGCATCA[A/T]GTTTTCTCATATTTGGTAGCATTTTCAGTCACTAGTTTAAAATTTGTGACCCAAACCAAAAGAAAGGATCAAAACTATCCTTTTCAGTATTTATTTTACTACATTTGTATTTATGAAATCAGGAAATGATGGAATGAAGAGTGTTTTTAT
zSNP13953950	zK18H14	95333	16	48.9							CCGTTGTAATTTCACTTCATTTTATGTGTTTTTCTGCTTTCTTGAATTGGCCTAGCTTTCCTCGCATGGTGTGGCAGTGGAGATCTCACTATAACAAGACAATCCGTCATGCCATTGTTGATCAGATATACAGAGCCTCTGTTGTGCCAT[T/C]GCTTCTTGGAAAAACAGAAGACAATGAGATGACGGAAATGTGAGTTCCCCTCCCAGAGGGCTACAGTATGGGCAATGCCTGGCCACAGACCCCCCTCCTTTAAACAGGCTGACCATCAGCACAAAGATCACATTCAGATCCAACACAATG
zSNP13953947	zK18H14	95264	16	48.9							AATCTCTTCAGCGTTGGGGATATGCAGCAATTCCAGGACTTACTTTTATTGGTACTGACAGTCTGGATCCCGTTGTAATTTCACTTCATTTTATGTGTTTTTCTGCTTTCTTGAATTGGCCTAGCTTTCCTCGCATGGTGTGGCAGTGGA[A/G]ATCTCACTATAACAAGACAATCCGTCATGCCATTGTTGATCAGATATACAGAGCCTCTGTTGTGCCATCGCTTCTTGGAAAAACAGAAGACAATGAGATGACGGAAATGTGAGTTCCCCTCCCAGAGGGCTACAGTATGGGCAATGCCTG
zSNP13953948	zK18H14	95273	16	48.9							AGCGTTGGGGATATGCAGCAATTCCAGGACTTACTTTTATTGGTACTGACAGTCTGGATCCCGTTGTAATTTCACTTCATTTTATGTGTTTTTCTGCTTTCTTGAATTGGCCTAGCTTTCCTCGCATGGTGTGGCAGTGGAGATCTCACT[A/C]TAACAAGACAATCCGTCATGCCATTGTTGATCAGATATACAGAGCCTCTGTTGTGCCATCGCTTCTTGGAAAAACAGAAGACAATGAGATGACGGAAATGTGAGTTCCCCTCCCAGAGGGCTACAGTATGGGCAATGCCTGGCCACAGAC
zSNP13954169	zK18H14	101519	16	48.9							TGTTACCCCAAACCTTGATTTTTCCTTCACCGAACTTGACTGATTTCTATGAGAATCTTGGGTCCATCCTTGGGAGAACATGCAAACTCCAAACAGAAATGCCAACTGGGACTTGAACTAGCAACCTTCATGCTGTGAGTCATCAGTGCT[A/T]ACCACTGAGCCACTGGTCTACCAAGAGATAAAAAAATATAAATTTACTCCATAATCTTATTGTAATCTTTATTTTTTTTATCCTTCTTCCATTTGAACCCTTTACTCAATGAATTTCTTTAAACTAAAAGACCATCACAACACCTAAGAC
zSNP13954233	zK18H14	102059	16	48.9							GTCTCTCTCCCTCCCGTCTCTCTCTCTTTCTTTCTCTCTCTCTCTCTCTCTGTCTGTTATTCTCCCCCTCAGTCACTTCACAGAAGTACACCCACTCAAACACAAACATTCATATCCGCCGCGCCGTTTGGTGGCTTTCATTCATGCTTT[A/C]GCAGTGTGAGGTGGCAGAGCTCCTCAGGTAATGGACATCCGTACGCTCTGTTCCGCTCAGAGAACAGACGCGAACTGGAATTACTAGACATGAGGGGATCCGCTGTCAGAGTGAGTATTCAGCTGGTTTTGCTAACAGTGTATTTAAGTT
zSNP13954251	zK18H14	102258	16	48.9							TGTTCCGCTCAGAGAACAGACGCGAACTGGAATTACTAGACATGAGGGGATCCGCTGTCAGAGTGAGTATTCAGCTGGTTTTGCTAACAGTGTATTTAAGTTTGATGTCATCGAATTTTTTTTTTTTTTTTTTTTGAATGCGTGGCATGC[A/G]ACTTATGTTACATGAGGGTGAATGTGTGTGGGTATACTGCAAATGTCTAGTTATTTTTTCTTTTCCATTTGAATGTCCGCACAGCTTTTAAAAAGATTGGATTGTATTTTTATAGCTTTTTAAAGACGTGATGATATATCTTTAATATTT
zSNP13954181	zK18H14	101710	16	48.9							AATTTACTCCATAATCTTATTGTAATCTTTATTTTTTTTATCCTTCTTCCATTTGAACCCTTTACTCAATGAATTTCTTTAAACTAAAAGACCATCACAACACCTAAGACACACTAATAGCCTTCATGCTAAATATTATCGTGGTTGTTT[T/C]CCTCTCAAAACTAACAAAGCCCCCCAAAAAAGCATCATTGTCTATCATGGCAACAACAACCCTCCCGCTTGTCCTTGCGCATGGAGCTGAAACCTGTTATTCAATCACTGTGAGCGTATTCATTCACACACCTTTTTCTTCGCCACCATG
zSNP13954172	zK18H14	101563	16	48.9							TTCTATGAGAATCTTGGGTCCATCCTTGGGAGAACATGCAAACTCCAAACAGAAATGCCAACTGGGACTTGAACTAGCAACCTTCATGCTGTGAGTCATCAGTGCTTACCACTGAGCCACTGGTCTACCAAGAGATAAAAAAATATAAAT[T/G]TACTCCATAATCTTATTGTAATCTTTATTTTTTTTATCCTTCTTCCATTTGAACCCTTTACTCAATGAATTTCTTTAAACTAAAAGACCATCACAACACCTAAGACACACTAATAGCCTTCATGCTAAATATTATCGTGGTTGTTTCCCT
zSNP13954174	zK18H14	101618	16	48.9							TGCCAACTGGGACTTGAACTAGCAACCTTCATGCTGTGAGTCATCAGTGCTTACCACTGAGCCACTGGTCTACCAAGAGATAAAAAAATATAAATTTACTCCATAATCTTATTGTAATCTTTATTTTTTTTATCCTTCTTCCATTTGAAC[A/C]CTTTACTCAATGAATTTCTTTAAACTAAAAGACCATCACAACACCTAAGACACACTAATAGCCTTCATGCTAAATATTATCGTGGTTGTTTCCCTCTCAAAACTAACAAAGCCCCCCAAAAAAGCATCATTGTCTATCATGGCAACAACA
zSNP13078730	zK152J12	122118	16	48.9							TTTATGTGTTTATTTAGTTATGTATGTATTTAATTTTTATTTACGTATTTCTGTATCAATTAATTAATTAATTAATTTATTTTTAATTAATTAATTTTTTTAATTAATTAATTAATTAATTTATTTATTTATTTATTAATTTATTTATTT[A/G]CATTACATTACATTACATTACATTACCTTATTGCCTAAACTTTTGAAATTAGTGTTTTGGTAACCTCCCAACTCCACCAAACAGCATCTCTTGTTTAAAAAATATTTATAATAATGTATGTTGTTAAAGTTTTCCAGCAAAGAGCCTTTG
zSNP13078754	zK152J12	122440	16	48.9							TGACTGCCATTCAGGAGGACCTAGAAATAACAAAGGCAAAATCCACCCAAATCCACAAGGCTCAAGGAACCGCACAAGAAAGTACAACATTTTCTGGGTTCCCCTTATACACCATTACGCCAGCAGTGTCCTTTAAGAAACAAAACTCTC[A/G]GTAAAGCTTCAACAATGCACAAGAGCCACAGAGGGGATGACATCAAGTTTAGGTTGCGCTGCTATAAACAAGCATGTGCTGAGTCCAGTTGGTGAATGCACTGTGTGGTAGAAACAGCAGAGTAAATGCACACGCTGAGCCAGATCCACA
zSNP13955887	zK18H14	138215	16	48.9							TACTCTTCACCTCATAGGCCTTGGCCTGGCATACGAGCCATGTCTCCAGGAGGCAAGAGGGCGTCTTTCTCTCGGAAGGGCTGGGAGGTTTCCCCGAGGAACTTCTCCCCAAGCAGCGAGGGCTCTCCTCTCAGAAGCCTGTCTCCAAGG[C/G]TTGAATTGTCCTCACCCAGTCGTCATCTCTCTCCATCTCCAGAGAGAGGCCCGTCACCCATCAGAGCTTTGTCTCCTCTCAGACCTCTCTCTCCTCTGAGACCCGTGTCACCCGCTAGATACAGGAGTGCCAGAGCTCTATCCTCCCCTA
zSNP13955852	zK18H14	136748	16	48.9							CAAAGGCAGGGAGAACATGCAAACTCCACACAGAAACACCAACCTAGCCGAGGTTTGAACCAGTGACTTTCTTGCTGTGAGGCGACAGCACTACCTACTGCGCCACTGCCTCGCCATGTTGTAAATCATCAACTATAAAATACCTTCAGA[T/C]TGCAGACATACTCACGATTTTTGCTTAAAGCTGCTTTCGTGTTCTACTTTGCCGGTGTTGTGCCAAGAAACGCACCCCTGCCACAAAACGCACCCCCTCATAAATTTTCATTAACATTCTCAGTCTATATTTAAAACAAAAATCAGAGGC
zSNP13955853	zK18H14	136851	16	48.9							CACTGCCTCGCCATGTTGTAAATCATCAACTATAAAATACCTTCAGACTGCAGACATACTCACGATTTTTGCTTAAAGCTGCTTTCGTGTTCTACTTTGCCGGTGTTGTGCCAAGAAACGCACCCCTGCCACAAAACGCACCCCCTCATA[A/G]ATTTTCATTAACATTCTCAGTCTATATTTAAAACAAAAATCAGAGGCCAAAGTTGATTAAAATGTAAAATGTTTATTATTTTGATGGATAAAGCATGGACAAGAAGTTAAACGTATTTTCAAACGCACTAGGTTTACAAATAAATGTAAA
zSNP13078769	zK152J12	122730	16	48.9							CCAGATCCACAGCTCCTCCGAGACCAATTGAGCACATAGAGAGAGAAAATAGACACAGCATATAAAACCACAGTAACCTTTAGAAATGCTACAAACACTCTCTGTGGTCATACAACCAACTTAAGCTCATGAATTTAATCCAAAGATAGA[A/T]AAAGCGTATCTTTATTTTCAAATTCACTTCATTAAACATTTAATTTGAAGTATTCAATTTTTATTTGACTGACAGATTTTAGTTTTAAAAATGAAATGCTGAATATTATTGTTAATAAAAGTGAAATTCACCCACCCACCCACACACACA
zSNP13078788	zK152J12	125981	16	48.9							TTTATTTGCATATTTATTTACTTATTGTTTTATTTATGCAAAAATGTATGGATTTACTTACTCATTTAAATATTTATCTGTGTGTTTATGTATTTATTTATTGTTTTTGCAGTTTTCGTCCTTCATAGGCTCTAGTATACTAATACACAT[A/T]ATAAATGGCTATGTTTTACATTAGCTTTCTTTTAATAATAATGTCCATATTAAAGCTCTTCTTTCTTTCTTTCTTTCTTTCTTTCTTTCTTTCTTTCTTTCTTTCTTTCTTTCTTTCTTTCTTTCTTTCTTTCTTTCTTTCTTTCTTTCT
zSNP13078789	zK152J12	126003	16	48.9							TATTGTTTTATTTATGCAAAAATGTATGGATTTACTTACTCATTTAAATATTTATCTGTGTGTTTATGTATTTATTTATTGTTTTTGCAGTTTTCGTCCTTCATAGGCTCTAGTATACTAATACACATAATAAATGGCTATGTTTTACAT[A/T]AGCTTTCTTTTAATAATAATGTCCATATTAAAGCTCTTCTTTCTTTCTTTCTTTCTTTCTTTCTTTCTTTCTTTCTTTCTTTCTTTCTTTCTTTCTTTCTTTCTTTCTTTCTTTCTTTCTTTCTTTCTTTCTTTCTTTCTTTCTCAATAA
zSNP13078784	zK152J12	125806	16	48.9							ATTTAAAGATAAAATCTCTCTATCTATTTGTAAATATTTAAAGAAATGTTTTGCAGGAATATTATATTTACTCACAATTTCCTAAAACAACATTTTTTGATGAAACCTGCAAAACAACAAATAAATAAATAATAAAAATATATATAAATT[T/C]ACAAATTTAGTTATGTCATATTTATTTATTTGCATATTTATTTACTTATTGTTTTATTTATGCAAAAATGTATGGATTTACTTACTCATTTAAATATTTATCTGTGTGTTTATGTATTTATTTATTGTTTTTGCAGTTTTCGTCCTTCAT
zSNP13078770	zK152J12	122734	16	48.9							ATCCACAGCTCCTCCGAGACCAATTGAGCACATAGAGAGAGAAAATAGACACAGCATATAAAACCACAGTAACCTTTAGAAATGCTACAAACACTCTCTGTGGTCATACAACCAACTTAAGCTCATGAATTTAATCCAAAGATAGATAAA[C/G]CGTATCTTTATTTTCAAATTCACTTCATTAAACATTTAATTTGAAGTATTCAATTTTTATTTGACTGACAGATTTTAGTTTTAAAAATGAAATGCTGAATATTATTGTTAATAAAAGTGAAATTCACCCACCCACCCACACACACACACA
zSNP13078778	zK152J12	125751	16	48.9							GTTATTACGTTTTCCAAAATAAAGAATGATGGCATATCTAGAGAATTATTTTGTAATTTAAAGATAAAATCTCTCTATCTATTTGTAAATATTTAAAGAAATGTTTTGCAGGAATATTATATTTACTCACAATTTCCTAAAACAACATTT[A/T]TTGATGAAACCTGCAAAACAACAAATAAATAAATAATAAAAATATATATAAATTTACAAATTTAGTTATGTCATATTTATTTATTTGCATATTTATTTACTTATTGTTTTATTTATGCAAAAATGTATGGATTTACTTACTCATTTAAAT
zSNP13955823	zK18H14	134876	16	48.9							TTGCAGTTTGCTTTTAGATTTGAAGGTGAAAATCTAATGAAAATAGTTTGCCATGAAGAGAAGCACGACCGACCTTCAATTCACTGAATTTATATGAAGCCAGAACTGAAAACTGCCTTTCTCCCTCTATCAATCTGTCTGTCTGTCTTT[C/G]ATTCTCTCGTAGGTTGTCTTTTCTTCACTTTTCTCATTCTCAGTCCATGTTCCAAGGACATTTCATTCAGCAACTCTTCATTCACTAGATTTAAAATATAGTTAATGAATGAAGCAGAGCTCCAAAACAGATTTTAATCGTTTATTTATT
zSNP13955824	zK18H14	134894	16	48.9							TTTGAAGGTGAAAATCTAATGAAAATAGTTTGCCATGAAGAGAAGCACGACCGACCTTCAATTCACTGAATTTATATGAAGCCAGAACTGAAAACTGCCTTTCTCCCTCTATCAATCTGTCTGTCTGTCTTTCATTCTCTCGTAGGTTGT[A/C]TTTTCTTCACTTTTCTCATTCTCAGTCCATGTTCCAAGGACATTTCATTCAGCAACTCTTCATTCACTAGATTTAAAATATAGTTAATGAATGAAGCAGAGCTCCAAAACAGATTTTAATCGTTTATTTATTGCATTACAGTGTTATATA
zSNP13955817	zK18H14	134757	16	48.9							AGTGCAGTATAAACCCCTTAAACATCTTTTTTCTTTTTCTTTTTTATTCAAGAATTTGCTCTTCCAGATCGGTGTTATTTTAGCATGTTTGCTTCATTGGTGCAAAAGTGATGTCAACCTTGCAGTTTGCTTTTAGATTTGAAGGTGAAA[A/G]TCTAATGAAAATAGTTTGCCATGAAGAGAAGCACGACCGACCTTCAATTCACTGAATTTATATGAAGCCAGAACTGAAAACTGCCTTTCTCCCTCTATCAATCTGTCTGTCTGTCTTTCATTCTCTCGTAGGTTGTCTTTTCTTCACTTT
zSNP13955806	zK18H14	134620	16	48.9							TCTGGTGAAATTGTTTTAATATTGCAATACACATCGCAGAAAAAAACGAAATATTGCAATGTCATATTTTTTTTTATATTTAGCATCGTATTACAATGCATACACATGAAGCACATGTACTGTATATGATACTTCAAAGTGCAGTATAAA[A/C]CCCTTAAACATCTTTTTTCTTTTTCTTTTTTATTCAAGAATTTGCTCTTCCAGATCGGTGTTATTTTAGCATGTTTGCTTCATTGGTGCAAAAGTGATGTCAACCTTGCAGTTTGCTTTTAGATTTGAAGGTGAAAATCTAATGAAAATA
zSNP13955809	zK18H14	134630	16	48.9							TTGTTTTAATATTGCAATACACATCGCAGAAAAAAACGAAATATTGCAATGTCATATTTTTTTTTATATTTAGCATCGTATTACAATGCATACACATGAAGCACATGTACTGTATATGATACTTCAAAGTGCAGTATAAACCCCTTAAAC[A/G]TCTTTTTTCTTTTTCTTTTTTATTCAAGAATTTGCTCTTCCAGATCGGTGTTATTTTAGCATGTTTGCTTCATTGGTGCAAAAGTGATGTCAACCTTGCAGTTTGCTTTTAGATTTGAAGGTGAAAATCTAATGAAAATAGTTTGCCATG
zSNP13955825	zK18H14	134928	16	48.9							ATGAAGAGAAGCACGACCGACCTTCAATTCACTGAATTTATATGAAGCCAGAACTGAAAACTGCCTTTCTCCCTCTATCAATCTGTCTGTCTGTCTTTCATTCTCTCGTAGGTTGTCTTTTCTTCACTTTTCTCATTCTCAGTCCATGTT[T/C]CAAGGACATTTCATTCAGCAACTCTTCATTCACTAGATTTAAAATATAGTTAATGAATGAAGCAGAGCTCCAAAACAGATTTTAATCGTTTATTTATTGCATTACAGTGTTATATATAGATTTTTTCTTTTAAAGTAATACATCATTTTC
zSNP13955849	zK18H14	135898	16	48.9							TTACTTAAATTGTATTAGCATCTCTGAGAAATATTCACTAAATTAAAATGTGTGACAAGTGTAAAAAGGTTGACGCCAACTCCCATTCAAACTAAGCAGGGTGGTGCGTGGTCAGTACCTAGATTGTAGACTTCCTATAGGTAAACCTGG[A/T]ATTTTTTTAAAGTGGTGTTAGCGAAGCCAGTGGTGTTGCTTACTGTGAGGTCTCTTTGTGTCATAATACCCAAGTATAGTGATGGGAACTAGGCATGTGCCAATCAGGTTTTTTGCGCTCATTTTTTGAGTCATTTGATTTTGAGTATCT
zSNP13955850	zK18H14	135906	16	48.9							ATTGTATTAGCATCTCTGAGAAATATTCACTAAATTAAAATGTGTGACAAGTGTAAAAAGGTTGACGCCAACTCCCATTCAAACTAAGCAGGGTGGTGCGTGGTCAGTACCTAGATTGTAGACTTCCTATAGGTAAACCTGGAATTTTTT[A/T]AAAGTGGTGTTAGCGAAGCCAGTGGTGTTGCTTACTGTGAGGTCTCTTTGTGTCATAATACCCAAGTATAGTGATGGGAACTAGGCATGTGCCAATCAGGTTTTTTGCGCTCATTTTTTGAGTCATTTGATTTTGAGTATCTACCAATAC
zSNP13955847	zK18H14	135865	16	48.9							TTTAGTGTATTTTAGCTATGACATATTACACAGTTACTTAAATTGTATTAGCATCTCTGAGAAATATTCACTAAATTAAAATGTGTGACAAGTGTAAAAAGGTTGACGCCAACTCCCATTCAAACTAAGCAGGGTGGTGCGTGGTCAGTA[T/C]CTAGATTGTAGACTTCCTATAGGTAAACCTGGAATTTTTTTAAAGTGGTGTTAGCGAAGCCAGTGGTGTTGCTTACTGTGAGGTCTCTTTGTGTCATAATACCCAAGTATAGTGATGGGAACTAGGCATGTGCCAATCAGGTTTTTTGCG
zSNP13955830	zK18H14	134974	16	48.9							GCCAGAACTGAAAACTGCCTTTCTCCCTCTATCAATCTGTCTGTCTGTCTTTCATTCTCTCGTAGGTTGTCTTTTCTTCACTTTTCTCATTCTCAGTCCATGTTCCAAGGACATTTCATTCAGCAACTCTTCATTCACTAGATTTAAAAT[A/G]TAGTTAATGAATGAAGCAGAGCTCCAAAACAGATTTTAATCGTTTATTTATTGCATTACAGTGTTATATATAGATTTTTTCTTTTAAAGTAATACATCATTTTCAGCAGTTTAAGCAACAAAAGAACAGGTTGTCCGCTGGGTCTTAGAA
zSNP13955837	zK18H14	135436	16	48.9							ATTGCAAAAAGATACAGTTGTTACTCATTTTTACAGCAAATTCTCCAAATTAAACTCTCTAATCAAGTAAAGAAATCTAAAGCAGCACATCTGTTTACATGATCTTTTATTAATAGAAAATATTTACGGAAGTGACTGGGCCATTAGAAA[A/T]ATCCTTAGTGTTTACCGTGTATAAGTCTTAATTTTCAGTCGTAATGGTCTTAATTAATTAGTCTTAAATTTGACTTAAGGAGACCTGTAGAAACCCTGAAGAGCTTTTAAAATAAATATACACAAATTTGTACTTAAAGTTTTTGATGTT
zSNP13078793	zK152J12	126597	16	48.9							CATTAAAGACAAAATGCTAGCCAGTTAGCATATGTAGGCAGAGCTTAGTAACAGAACCTGTGTTTTTACGACTGTCGTTTACAAATATTACAATGTGTTTTGTATTTGAATGTCATGTTGTACATGTATAATGCTAAAAATGATTAATCT[A/G]TTGATGTCTGGTCTGTTTTCGGGAAAATGAGGATTTGCAAAGACCAGATATGCAATACTAATGTATCCCATGTAATATTTGTATGTACAATCAATAAGAATGAGTCAGTTTACTTGATAAGATCCCCATCAGCATCATCATCTCCCGTTG
zSNP13955905	zK18H14	138367	16	48.9							TGAATTGTCCTCACCCAGTCGTCATCTCTCTCCATCTCCAGAGAGAGGCCCGTCACCCATCAGAGCTTTGTCTCCTCTCAGACCTCTCTCTCCTCTGAGACCCGTGTCACCCGCTAGATACAGGAGTGCCAGAGCTCTATCCTCCCCTAC[A/G]CCTTTAAAGCCTCAGCATCGCCCGCACAGCTCTCCCGCAGGCCTCCACTGGGAGCCCAGCAAACCAGCTACTAACACTCAAAAGGTAGGCAATGTAACAATTTAAAGGGGTCTTGTTATGCTGGGTTTTTACGAGATGTTATTTTCCAGA
zSNP13955908	zK18H14	138379	16	48.9							ACCCAGTCGTCATCTCTCTCCATCTCCAGAGAGAGGCCCGTCACCCATCAGAGCTTTGTCTCCTCTCAGACCTCTCTCTCCTCTGAGACCCGTGTCACCCGCTAGATACAGGAGTGCCAGAGCTCTATCCTCCCCTACGCCTTTAAAGCC[T/C]CAGCATCGCCCGCACAGCTCTCCCGCAGGCCTCCACTGGGAGCCCAGCAAACCAGCTACTAACACTCAAAAGGTAGGCAATGTAACAATTTAAAGGGGTCTTGTTATGCTGGGTTTTTACGAGATGTTATTTTCCAGAATGCTTCTGTGG
zSNP13955888	zK18H14	138220	16	48.9							TTCACCTCATAGGCCTTGGCCTGGCATACGAGCCATGTCTCCAGGAGGCAAGAGGGCGTCTTTCTCTCGGAAGGGCTGGGAGGTTTCCCCGAGGAACTTCTCCCCAAGCAGCGAGGGCTCTCCTCTCAGAAGCCTGTCTCCAAGGGTTGA[A/G]TTGTCCTCACCCAGTCGTCATCTCTCTCCATCTCCAGAGAGAGGCCCGTCACCCATCAGAGCTTTGTCTCCTCTCAGACCTCTCTCTCCTCTGAGACCCGTGTCACCCGCTAGATACAGGAGTGCCAGAGCTCTATCCTCCCCTACGCCT
zSNP13076250	zK152J12	55588	16	48.9							GTAAGTGTATTGGAGAGATATAAACACAATAAGCCTCTTTTTTTAAATTTCCTGACTTTAAAATAGAATCTAAATCCCGATTTTACCTTTTTTACTTTGACCACAGTTGCATGTCAGTACATTTATAAAAGACAGCACTTCAATCCTGGT[A/T]TGTGGATGTTTAATTGGATTTATTTTGTACATTAACATAATAAAAAAATGCATACAGTAGTGAATATTTTTGTGTTTCCTGTCACATTTGCCATGCAAAAACAATGCACAGTGAAACACGCATGCTGTGTGTGTGTGTGTGTGTGTGTGT
zSNP13076251	zK152J12	55599	16	48.9							GGAGAGATATAAACACAATAAGCCTCTTTTTTTAAATTTCCTGACTTTAAAATAGAATCTAAATCCCGATTTTACCTTTTTTACTTTGACCACAGTTGCATGTCAGTACATTTATAAAAGACAGCACTTCAATCCTGGTTTGTGGATGTT[A/T]AATTGGATTTATTTTGTACATTAACATAATAAAAAAATGCATACAGTAGTGAATATTTTTGTGTTTCCTGTCACATTTGCCATGCAAAAACAATGCACAGTGAAACACGCATGCTGTGTGTGTGTGTGTGTGTGTGTGTGTGTGTGTGTG
zSNP13955928	zK18H14	138513	16	48.9							CTACGCCTTTAAAGCCTCAGCATCGCCCGCACAGCTCTCCCGCAGGCCTCCACTGGGAGCCCAGCAAACCAGCTACTAACACTCAAAAGGTAGGCAATGTAACAATTTAAAGGGGTCTTGTTATGCTGGGTTTTTACGAGATGTTATTTT[T/C]CAGAATGCTTCTGTGGAAAAATGCTTGACAGATTATTACTATGCCCTGCTGCTAATGAGACTTTTTGGATAAAAGCAAAAACACTGCAAAAACTAAACATGTAAATGAGCTGCATGTCCCTGCCCAATTACAGCTCATGCTTTTCTCCAG
zSNP13955992	zK18H14	141078	16	48.9							ATGGATCTCATCTTCGGAAAGCAGTCCGCAAAGAACTAAAATCCAAGATGAGGGAGCCAGTCAGTCTGACCGGTTTAGTCCCAGTACAAGCTCGGCCGTACCTAAACTCCTCTCTTTAAAGCAAGGTATAGGGGAGCAACGGACTGCCAA[A/G]GTCAGAAAGCAATATAGCGACTCGAGCTCCACCACAAAGACTCGCACTTTTGGTCCCGAAGCATCAAGGAAAACTGCAGCAGACAGCGATGAAGGAGCCCAGAGGATCTCGCAGGGGGAAGAAGCGAGTTCCTCAGGTGAAAGCAGACTG
zSNP13955997	zK18H14	141255	16	48.9							CTCCACCACAAAGACTCGCACTTTTGGTCCCGAAGCATCAAGGAAAACTGCAGCAGACAGCGATGAAGGAGCCCAGAGGATCTCGCAGGGGGAAGAAGCGAGTTCCTCAGGTGAAAGCAGACTGCTACGTGGGACAGAAAAGCCTGTAGC[A/G]GCGCCACTCAGGGGACGTGGCTCTTCTGCAGAAGGATCTGACGCTGATCCAGATAGCACTTAAAAACCTCTGTGCACAATGGTGAAATGCTTTCTACTGCTAATACTACTATTGTTTTGTTTTTGTAATGCGCTTATTTTTTATATACAC
zSNP13955991	zK18H14	141058	16	48.9							CTCGCCAGAAGGGATTATCCATGGATCTCATCTTCGGAAAGCAGTCCGCAAAGAACTAAAATCCAAGATGAGGGAGCCAGTCAGTCTGACCGGTTTAGTCCCAGTACAAGCTCGGCCGTACCTAAACTCCTCTCTTTAAAGCAAGGTATA[A/G]GGGAGCAACGGACTGCCAAGGTCAGAAAGCAATATAGCGACTCGAGCTCCACCACAAAGACTCGCACTTTTGGTCCCGAAGCATCAAGGAAAACTGCAGCAGACAGCGATGAAGGAGCCCAGAGGATCTCGCAGGGGGAAGAAGCGAGTT
zSNP13955938	zK18H14	138732	16	48.9							ATAAAAGCAAAAACACTGCAAAAACTAAACATGTAAATGAGCTGCATGTCCCTGCCCAATTACAGCTCATGCTTTTCTCCAGTAGCTAAATGTCAGTAAACTCCTGATATTTGGTTCTGAACGCACAGCCAAATAGTATCAGTATATTAG[A/T]CCTGTGAAAATGAACCTGAACCACACTGTTCCAGTTACTATGACCAATTATGTGAAGCTGCTTTGACACAATCTACATTGTAAAAGCGCTATACAAATAAAGCTGAATTGAATTGAATTGAATTGAAAATGTCTCTTGGACATGACGACA
zSNP13955988	zK18H14	140916	16	48.9							TCAAGCCCGCATGCCCTATCACATGATTCCCATTGGGGGCATCCAAATGGTGCAGCTCCGACCCCCATCACGGCCCAAACTGGAACGACAGTCGTCGTCCACCCCTTCACCCACCTCTCCCAAAGAAGACTCCCCTTTTTCTCTCGCCAG[A/G]AGGGATTATCCATGGATCTCATCTTCGGAAAGCAGTCCGCAAAGAACTAAAATCCAAGATGAGGGAGCCAGTCAGTCTGACCGGTTTAGTCCCAGTACAAGCTCGGCCGTACCTAAACTCCTCTCTTTAAAGCAAGGTATAGGGGAGCAA
zSNP13076004	zK152J12	50852	16	48.9							ATTAAGGTAATCAAAAAATTGCTGTTTATATGGTAGACTACAAATCACTGCGTGTTCACACCAAATGTGGCGAAAACGTCAAAGTTCGCTCTGGCTGCCCTAGTAACATCGATGTCTGCCTTTACTGCTCGGCCAACGAAAGCATCAAAA[A/T]TGATTTTGTATTTAAAGGAGCCATTACAGCATATCAGCAAATTAGTTAAATTCCCACATAAAAACATTCTTTTTATCAAATTCGTTTAACTGTGGAAGATCAAGTTGCTGCAAGATGTGGCATTGCTCCACTTATCCGATATGTGTTCAT
zSNP13076005	zK152J12	50895	16	48.9							ATCACTGCGTGTTCACACCAAATGTGGCGAAAACGTCAAAGTTCGCTCTGGCTGCCCTAGTAACATCGATGTCTGCCTTTACTGCTCGGCCAACGAAAGCATCAAAAATGATTTTGTATTTAAAGGAGCCATTACAGCATATCAGCAAAT[T/C]AGTTAAATTCCCACATAAAAACATTCTTTTTATCAAATTCGTTTAACTGTGGAAGATCAAGTTGCTGCAAGATGTGGCATTGCTCCACTTATCCGATATGTGTTCATATGTCTGAAATACTCTTAAGCAGCAATACTGTTTTGTACTGTC
zSNP13075982	zK152J12	50676	16	48.9							TTGTTGTCAAACGTCTTCGACAACTGCCATGCGTGCATCTATGCAAAATGAAGTGAGAAGTACTACAAAACGGTAACAGTTTGATTAAGGTGTTTACATGTCTGGACTGCACTTTAATAATGCAACTAAAATAGGGAAACTCTACATTTC[T/C]TAATTTCGATTATGACTTTAGTCAAATTAAGGTAATCAAAAAATTGCTGTTTATATGGTAGACTACAAATCACTGCGTGTTCACACCAAATGTGGCGAAAACGTCAAAGTTCGCTCTGGCTGCCCTAGTAACATCGATGTCTGCCTTTAC
zSNP13078794	zK152J12	126620	16	48.9							GTTAGCATATGTAGGCAGAGCTTAGTAACAGAACCTGTGTTTTTACGACTGTCGTTTACAAATATTACAATGTGTTTTGTATTTGAATGTCATGTTGTACATGTATAATGCTAAAAATGATTAATCTATTGATGTCTGGTCTGTTTTCGG[T/G]AAAATGAGGATTTGCAAAGACCAGATATGCAATACTAATGTATCCCATGTAATATTTGTATGTACAATCAATAAGAATGAGTCAGTTTACTTGATAAGATCCCCATCAGCATCATCATCTCCCGTTGTTTTTGTGATTAACCTGACAAAA
zSNP13075961	zK152J12	50361	16	48.9							GCCACAAAAGCTTCAGCAAACAAAGACTACATTTACATGGACATCAGTAATCAAATTATTTGCTTTAATCTGAATAAGACAATTATATGATTAAGATGTTTTTGAATGTTTTGAATGAAACAGCGGATACAAATTCTCAAGCAGCAAGCC[A/T]CATCAGACATTTCATTGACTAACTTTTCATTCATATCCCTGCGACCAACTCGGAGGTACTGTATGAAAGTATGCAGTAAGGACTGGTGGGAGAATTCTCAGCATAGTCATCAATTCACACTCGCACCAAAATGTGCTCTCTTGCTTAAAG
zSNP13076015	zK152J12	51275	16	48.9							GTGACTTATTTTTATGTAAAAAAAAACAAAAACAAACAAACATCGCAAATAATTGGAAATTTGGCGATTGCGATAATCAAACCCTTGGGAATAACTGTGGCTGGAACCAAAGTTCACAGGACTATGTTCTCTAAACACAAGCCGAGGACT[T/C]CAGCATTTCAATTCCTTGCTGCCGAACCACATCATAGCTCATTACCATAAAGTTGACTTGATTTCAACTCTCCTCAATGCTCCTAGTCAGCAGCTCCCATTAAAAATGAATGGCTTCGGGCTACTTTGATGTGCTCGCCACTTTCGGTGT
zSNP13076247	zK152J12	55270	16	48.9							TGGTCTTGCAGGGGAAAAAGAAATAAATCTTGAAAGAATAGTTGAATTTATATATATATATATATATATATATATATATATATATATATATATATATATATATATATATATATATATATATATATATATATAACTTTTGTTCTGCAAAGA[A/T]CCATGAAATTTTAGAAAATATAAGTCTATAAATTAACAAAGTTTAAATACATTAAATGCAATGCAGTAGTAGTGCAGAGTAGTATTGTTACAATACAATTTAGATTTTAATTTGACACCTATTGAATAATCTATTTTTAATAGGACTAAC
zSNP13076248	zK152J12	55304	16	48.9							AGAATAGTTGAATTTATATATATATATATATATATATATATATATATATATATATATATATATATATATATATATATATATATATATATATATATATAACTTTTGTTCTGCAAAGATCCATGAAATTTTAGAAAATATAAGTCTATAAAT[A/T]AACAAAGTTTAAATACATTAAATGCAATGCAGTAGTAGTGCAGAGTAGTATTGTTACAATACAATTTAGATTTTAATTTGACACCTATTGAATAATCTATTTTTAATAGGACTAACACCACATGGAAATAATGGTAAGTGTATTGGAGAG
zSNP13076125	zK152J12	52713	16	48.9							CGGTCAATTTTAAATGGAATGTGCTGACCACTCAATTTAACCAATTTTTTTTTTTTTTTTGAGAAATATATTTCAAAGAGGCAGAAATGGGGGGGAAAACAAAGCCTTGGGGATTCTTCTAAATTACAACTTTGCTTAAAAACACACTTA[A/G]AGCCTCTAGATCCGATTTAATGATTTCCAAGTGAATTACTCTGTCAGTTTTTTTTAACCAAGATTCTGTATTAACAGGCATTTTAAAAGTTTCGGTCAGTAGGATTTTTCTTGGTAACTAAGACTGCCTTTACTTGATCAAAAATACAGT
zSNP13076117	zK152J12	52470	16	48.9							ATTTTAGGATTTATTAAGTGCTTTATTTCTTTTTACCTGACAATTTTTTTTAACCTGTAGAAACCTGTGGGTCTGTGATAATGAGATCTGATTGTTTTAGTTGTTTGTATCAAATGTCAACCTTTGCTGCTGCTGCTGCTAAAAAAAAAA[A/T]AAAAAAAAAAAAAATTAAAAAAAAAAACTACCTATGTGTATTAATAAAGTCAACTGAACTATACTGGACTAATTGTTTTGCATAAAAAACAACGGTCAATTTTAAATGGAATGTGCTGACCACTCAATTTAACCAATTTTTTTTTTTTTT
zSNP13076124	zK152J12	52646	16	48.9							AACTACCTATGTGTATTAATAAAGTCAACTGAACTATACTGGACTAATTGTTTTGCATAAAAAACAACGGTCAATTTTAAATGGAATGTGCTGACCACTCAATTTAACCAATTTTTTTTTTTTTTTTGAGAAATATATTTCAAAGAGGCA[A/G]AAATGGGGGGGAAAACAAAGCCTTGGGGATTCTTCTAAATTACAACTTTGCTTAAAAACACACTTAGAGCCTCTAGATCCGATTTAATGATTTCCAAGTGAATTACTCTGTCAGTTTTTTTTAACCAAGATTCTGTATTAACAGGCATTT
zSNP13955569	zK18H14	130715	16	48.9							TGTTATTAAAGGGTGATAAGGCTCAGAGAAGGTTTTAGTGGTATAGGTTGTGTTGGTAAAGTGGTAAAGGATGGGTACATGGTCTGATCTAGTGTACATGTTTTACAGATGTATTTGTTATTTAAAATATTGTAATAAATATTTATTACA[A/T]ATATTTAATTACATTGTAAATATAAATTAAAAATATGCTTTTTTAGTCTATGTATTAGGTGTGTTTGAGAATGAATGCCATTTAGCAGTCTTACAGTATATCACCCTGAAGAGGTGGACTTTTCTAGTACTGGCTCTGAAATTTGCATAT
zSNP13955570	zK18H14	130716	16	48.9							GTTATTAAAGGGTGATAAGGCTCAGAGAAGGTTTTAGTGGTATAGGTTGTGTTGGTAAAGTGGTAAAGGATGGGTACATGGTCTGATCTAGTGTACATGTTTTACAGATGTATTTGTTATTTAAAATATTGTAATAAATATTTATTACAT[A/T]TATTTAATTACATTGTAAATATAAATTAAAAATATGCTTTTTTAGTCTATGTATTAGGTGTGTTTGAGAATGAATGCCATTTAGCAGTCTTACAGTATATCACCCTGAAGAGGTGGACTTTTCTAGTACTGGCTCTGAAATTTGCATATG
zSNP13955567	zK18H14	130637	16	48.9							TTTAACTACTAAGTACTTAAATACGGTTTTATATACAGTGTTTTTTGTGTGATTAATTTATTGCAAACCCACTTCCTTTGTTATTAAAGGGTGATAAGGCTCAGAGAAGGTTTTAGTGGTATAGGTTGTGTTGGTAAAGTGGTAAAGGAT[A/G]GGTACATGGTCTGATCTAGTGTACATGTTTTACAGATGTATTTGTTATTTAAAATATTGTAATAAATATTTATTACATATATTTAATTACATTGTAAATATAAATTAAAAATATGCTTTTTTAGTCTATGTATTAGGTGTGTTTGAGAAT
zSNP13955490	zK18H14	126808	16	48.9							AAGATTTTAGCGCAGGTGCAATCATTAGCGGCTGGCTAGCGCAGAAATTAAATTGAAAATACTGGGGTAATATTAATTTCCATATTTTAAAGACATGGCATGGGAAAATTTAGTTTAATGCAGCTGAGGCTCGAACCAGTGACCTACTGC[A/G]TCGCCTGCATGCTTATTAATGGAAGTCTATTTTGCGAAAAGTCCAGTGTGATCGTGGCTTTACTGGTGGAATGTGCAATCAATGAAGATTGGCCACCAGGCTGGTCAAATTTAGCCATAAAACCTCCAACACTAAATAGGCCAGTGTTTA
zSNP13955566	zK18H14	130572	16	48.9							ACAGGTGTACCTAATAAAGTAGCCAGTGAGTGTATATGGTAATACTTTACTGTATATTAGATTTCTTTAACTACTAAGTACTTAAATACGGTTTTATATACAGTGTTTTTTGTGTGATTAATTTATTGCAAACCCACTTCCTTTGTTATT[A/T]AAGGGTGATAAGGCTCAGAGAAGGTTTTAGTGGTATAGGTTGTGTTGGTAAAGTGGTAAAGGATGGGTACATGGTCTGATCTAGTGTACATGTTTTACAGATGTATTTGTTATTTAAAATATTGTAATAAATATTTATTACATATATTTA
zSNP13955571	zK18H14	130743	16	48.9							AAGGTTTTAGTGGTATAGGTTGTGTTGGTAAAGTGGTAAAGGATGGGTACATGGTCTGATCTAGTGTACATGTTTTACAGATGTATTTGTTATTTAAAATATTGTAATAAATATTTATTACATATATTTAATTACATTGTAAATATAAAT[T/G]AAAAATATGCTTTTTTAGTCTATGTATTAGGTGTGTTTGAGAATGAATGCCATTTAGCAGTCTTACAGTATATCACCCTGAAGAGGTGGACTTTTCTAGTACTGGCTCTGAAATTTGCATATGCAATAATACAATGTTATACCAAAAATT
zSNP13955582	zK18H14	130934	16	48.9							GAATGAATGCCATTTAGCAGTCTTACAGTATATCACCCTGAAGAGGTGGACTTTTCTAGTACTGGCTCTGAAATTTGCATATGCAATAATACAATGTTATACCAAAAATTTAAATGTTAAATTGTTTATTCTTCTGCAAAAACTATTATA[T/C]AGTAGTTCATAAAATAACATAAGAACATTATAGTTCAACGTAAGGAAAACACTGCAGGTGTATTGTAAAATTCATTTATACACCGTTAATAATCCTCTAGCCGATATACTTTCATAGGTTAGGATATTGTTGTTGTTTTTTTCCATCCTG
zSNP13955583	zK18H14	131040	16	48.9							AATTTAAATGTTAAATTGTTTATTCTTCTGCAAAAACTATTATACAGTAGTTCATAAAATAACATAAGAACATTATAGTTCAACGTAAGGAAAACACTGCAGGTGTATTGTAAAATTCATTTATACACCGTTAATAATCCTCTAGCCGAT[A/T]TACTTTCATAGGTTAGGATATTGTTGTTGTTTTTTTCCATCCTGCTCTGATTCTAGCCAAATGTAATTTTAGCTTTTTAACTAAAATATAAAATACATGTAAAATAAAAAAAAATAATTATATAATCTTACAAATTTTATTTAATATATA
zSNP13955580	zK18H14	130855	16	48.9							ATTTATTACATATATTTAATTACATTGTAAATATAAATTAAAAATATGCTTTTTTAGTCTATGTATTAGGTGTGTTTGAGAATGAATGCCATTTAGCAGTCTTACAGTATATCACCCTGAAGAGGTGGACTTTTCTAGTACTGGCTCTGA[A/G]ATTTGCATATGCAATAATACAATGTTATACCAAAAATTTAAATGTTAAATTGTTTATTCTTCTGCAAAAACTATTATACAGTAGTTCATAAAATAACATAAGAACATTATAGTTCAACGTAAGGAAAACACTGCAGGTGTATTGTAAAAT
zSNP13955573	zK18H14	130797	16	48.9							TCTGATCTAGTGTACATGTTTTACAGATGTATTTGTTATTTAAAATATTGTAATAAATATTTATTACATATATTTAATTACATTGTAAATATAAATTAAAAATATGCTTTTTTAGTCTATGTATTAGGTGTGTTTGAGAATGAATGCCAT[T/G]TAGCAGTCTTACAGTATATCACCCTGAAGAGGTGGACTTTTCTAGTACTGGCTCTGAAATTTGCATATGCAATAATACAATGTTATACCAAAAATTTAAATGTTAAATTGTTTATTCTTCTGCAAAAACTATTATACAGTAGTTCATAAA
zSNP13955574	zK18H14	130798	16	48.9							CTGATCTAGTGTACATGTTTTACAGATGTATTTGTTATTTAAAATATTGTAATAAATATTTATTACATATATTTAATTACATTGTAAATATAAATTAAAAATATGCTTTTTTAGTCTATGTATTAGGTGTGTTTGAGAATGAATGCCATT[T/C]AGCAGTCTTACAGTATATCACCCTGAAGAGGTGGACTTTTCTAGTACTGGCTCTGAAATTTGCATATGCAATAATACAATGTTATACCAAAAATTTAAATGTTAAATTGTTTATTCTTCTGCAAAAACTATTATACAGTAGTTCATAAAA
zSNP13955452	zK18H14	126280	16	48.9							ACAAAGAGATTGTAGTACAGGTGAAACTATGAGCCATTAGAGACTTCAATTATCCTGCCTTGTTCAGTCGTCTATAGAATTCACACCTTGCTCAAAGGTATGAATTTGGATGGAGCATAGAGAGAGGGAGACTGCTGATAGCTTAGTAGC[T/C]CTGCAGATTTATTTTTGAAGTCTGCTGCTCATTAGTGTTTTACCAGCTATATCTACATAGCACAGTTAAAGAGTAAAAACAAAACTTTCACCTTGAGTGACTAGAAGAACTACTGAAATTTCATCATGGAAATTCACAGTGAGAAAATTA
zSNP13955455	zK18H14	126429	16	48.9							CCCTGCAGATTTATTTTTGAAGTCTGCTGCTCATTAGTGTTTTACCAGCTATATCTACATAGCACAGTTAAAGAGTAAAAACAAAACTTTCACCTTGAGTGACTAGAAGAACTACTGAAATTTCATCATGGAAATTCACAGTGAGAAAAT[T/G]ATTTATTGTTTTTTTTTTTAGGAACACTAATTGTTAGCAACAATGGCCTATATGCACTGCTAGTGTTTTTGAGCCAACAACAAACTTCGGGTAAAAGCTTTTTGTGACTATTTTCAATTTTATAAGGTTCTTTTTACAGCATCAGTGTTG
zSNP13955447	zK18H14	126204	16	48.9							ATTCATGATCTTCCTCACAAAGAAAGGGATTACCACTGAACCTGGTGTTTTCTGTTTGTTTTTTACTATCTGAGTGACAAAGAGATTGTAGTACAGGTGAAACTATGAGCCATTAGAGACTTCAATTATCCTGCCTTGTTCAGTCGTCTA[T/C]AGAATTCACACCTTGCTCAAAGGTATGAATTTGGATGGAGCATAGAGAGAGGGAGACTGCTGATAGCTTAGTAGCCCTGCAGATTTATTTTTGAAGTCTGCTGCTCATTAGTGTTTTACCAGCTATATCTACATAGCACAGTTAAAGAGT
zSNP13955293	zK18H14	124459	16	48.9							TTCAGCCACTCGCAACTTTATTCCCGCTACAATCAAGTGATGTTGCTCAGGCGGTTTGCTTTCCCATGCCAGGAGGTCTGACTATTCAGGTCCCCTCTGGGCCTCTTTTCAGGGAGTTTAGGTCATCACCATCCTCTTTGCCTAGTCCTG[T/G]TCATTCACAACAGCAGCTAGTAGTTCGCCACAGTCCCCATCCTGTGATTGCTCCTTGCCTTCAACAGCTTGTGCCAGTGGTGTCCCTTGTAGTGCCTGTGCGCTTACAGACTCACATTCCTACCTATGCTAGTGCCATGTATACAACCAT
zSNP13955445	zK18H14	126162	16	48.9							GTATAGCATTATATACACATAACTAGGACTGGAGAGCAGCTTATTCATGATCTTCCTCACAAAGAAAGGGATTACCACTGAACCTGGTGTTTTCTGTTTGTTTTTTACTATCTGAGTGACAAAGAGATTGTAGTACAGGTGAAACTATGA[C/G]CCATTAGAGACTTCAATTATCCTGCCTTGTTCAGTCGTCTATAGAATTCACACCTTGCTCAAAGGTATGAATTTGGATGGAGCATAGAGAGAGGGAGACTGCTGATAGCTTAGTAGCCCTGCAGATTTATTTTTGAAGTCTGCTGCTCAT
zSNP13955456	zK18H14	126438	16	48.9							TTTATTTTTGAAGTCTGCTGCTCATTAGTGTTTTACCAGCTATATCTACATAGCACAGTTAAAGAGTAAAAACAAAACTTTCACCTTGAGTGACTAGAAGAACTACTGAAATTTCATCATGGAAATTCACAGTGAGAAAATTATTTATTG[-/T]TTTTTTTTTTAGGAACACTAATTGTTAGCAACAATGGCCTATATGCACTGCTAGTGTTTTTGAGCCAACAACAAACTTCGGGTAAAAGCTTTTTGTGACTATTTTCAATTTTATAAGGTTCTTTTTACAGCATCAGTGTTGTAATGTACA
zSNP13955474	zK18H14	126651	16	48.9							AGCCAACAACAAACTTCGGGTAAAAGCTTTTTGTGACTATTTTCAATTTTATAAGGTTCTTTTTACAGCATCAGTGTTGTAATGTACAGTAGTTACAATACATTCTGTTAAATAAATGTAAGCATCCATAAGGTTGTTAAAGCATAAAAA[A/G]AGACAAAAGATTTTAGCGCAGGTGCAATCATTAGCGGCTGGCTAGCGCAGAAATTAAATTGAAAATACTGGGGTAATATTAATTTCCATATTTTAAAGACATGGCATGGGAAAATTTAGTTTAATGCAGCTGAGGCTCGAACCAGTGACC
zSNP13955483	zK18H14	126769	16	48.9							TAAGCATCCATAAGGTTGTTAAAGCATAAAAAGAGACAAAAGATTTTAGCGCAGGTGCAATCATTAGCGGCTGGCTAGCGCAGAAATTAAATTGAAAATACTGGGGTAATATTAATTTCCATATTTTAAAGACATGGCATGGGAAAATTT[A/T]GTTTAATGCAGCTGAGGCTCGAACCAGTGACCTACTGCATCGCCTGCATGCTTATTAATGGAAGTCTATTTTGCGAAAAGTCCAGTGTGATCGTGGCTTTACTGGTGGAATGTGCAATCAATGAAGATTGGCCACCAGGCTGGTCAAATT
zSNP13955463	zK18H14	126521	16	48.9							CCTTGAGTGACTAGAAGAACTACTGAAATTTCATCATGGAAATTCACAGTGAGAAAATTATTTATTGTTTTTTTTTTTAGGAACACTAATTGTTAGCAACAATGGCCTATATGCACTGCTAGTGTTTTTGAGCCAACAACAAACTTCGGG[T/G]AAAAGCTTTTTGTGACTATTTTCAATTTTATAAGGTTCTTTTTACAGCATCAGTGTTGTAATGTACAGTAGTTACAATACATTCTGTTAAATAAATGTAAGCATCCATAAGGTTGTTAAAGCATAAAAAGAGACAAAAGATTTTAGCGCA
zSNP13955457	zK18H14	126448	16	48.9							AAGTCTGCTGCTCATTAGTGTTTTACCAGCTATATCTACATAGCACAGTTAAAGAGTAAAAACAAAACTTTCACCTTGAGTGACTAGAAGAACTACTGAAATTTCATCATGGAAATTCACAGTGAGAAAATTATTTATTGTTTTTTTTTT[-/T]AGGAACACTAATTGTTAGCAACAATGGCCTATATGCACTGCTAGTGTTTTTGAGCCAACAACAAACTTCGGGTAAAAGCTTTTTGTGACTATTTTCAATTTTATAAGGTTCTTTTTACAGCATCAGTGTTGTAATGTACAGTAGTTACAA
zSNP13955462	zK18H14	126511	16	48.9							AAAACTTTCACCTTGAGTGACTAGAAGAACTACTGAAATTTCATCATGGAAATTCACAGTGAGAAAATTATTTATTGTTTTTTTTTTTAGGAACACTAATTGTTAGCAACAATGGCCTATATGCACTGCTAGTGTTTTTGAGCCAACAAC[A/G]AACTTCGGGTAAAAGCTTTTTGTGACTATTTTCAATTTTATAAGGTTCTTTTTACAGCATCAGTGTTGTAATGTACAGTAGTTACAATACATTCTGTTAAATAAATGTAAGCATCCATAAGGTTGTTAAAGCATAAAAAGAGACAAAAGA
zSNP13955585	zK18H14	131070	16	48.9							CAAAAACTATTATACAGTAGTTCATAAAATAACATAAGAACATTATAGTTCAACGTAAGGAAAACACTGCAGGTGTATTGTAAAATTCATTTATACACCGTTAATAATCCTCTAGCCGATATACTTTCATAGGTTAGGATATTGTTGTTG[-/T]TTTTTTCCATCCTGCTCTGATTCTAGCCAAATGTAATTTTAGCTTTTTAACTAAAATATAAAATACATGTAAAATAAAAAAAAATAATTATATAATCTTACAAATTTTATTTAATATATATATTTTTTAAATATAAATTTCAAAAATATA
zSNP13955791	zK18H14	134426	16	48.9							CTCGAGGCTAAAAAAAAACCTGATCGGGACATCCCTACTAAATACTGTCAGGTTTCCTCCAGAAAACCAAGCTCTATGAATTTCACATTAATCTGCTCTGTTGTATACATCTAATCTTGAAACTTGTTGATTATATTTCATACACGATTA[A/G]GTCTAAATGATTAAATTCCTTTCCAAAATAAATTTTCAAGTTTTCTGGTGAAATTGTTTTAATATTGCAATACACATCGCAGAAAAAAACGAAATATTGCAATGTCATATTTTTTTTTATATTTAGCATCGTATTACAATGCATACACAT
zSNP13955792	zK18H14	134455	16	48.9							CATCCCTACTAAATACTGTCAGGTTTCCTCCAGAAAACCAAGCTCTATGAATTTCACATTAATCTGCTCTGTTGTATACATCTAATCTTGAAACTTGTTGATTATATTTCATACACGATTAGGTCTAAATGATTAAATTCCTTTCCAAAA[A/T]AAATTTTCAAGTTTTCTGGTGAAATTGTTTTAATATTGCAATACACATCGCAGAAAAAAACGAAATATTGCAATGTCATATTTTTTTTTATATTTAGCATCGTATTACAATGCATACACATGAAGCACATGTACTGTATATGATACTTCA
zSNP13955790	zK18H14	134421	16	48.9							TCTGACTCGAGGCTAAAAAAAAACCTGATCGGGACATCCCTACTAAATACTGTCAGGTTTCCTCCAGAAAACCAAGCTCTATGAATTTCACATTAATCTGCTCTGTTGTATACATCTAATCTTGAAACTTGTTGATTATATTTCATACAC[T/G]ATTAGGTCTAAATGATTAAATTCCTTTCCAAAATAAATTTTCAAGTTTTCTGGTGAAATTGTTTTAATATTGCAATACACATCGCAGAAAAAAACGAAATATTGCAATGTCATATTTTTTTTTATATTTAGCATCGTATTACAATGCATA
zSNP13955787	zK18H14	134395	16	48.9							TCGGCAGATACGCAAAATCAAAAGATTCTGACTCGAGGCTAAAAAAAAACCTGATCGGGACATCCCTACTAAATACTGTCAGGTTTCCTCCAGAAAACCAAGCTCTATGAATTTCACATTAATCTGCTCTGTTGTATACATCTAATCTTG[A/T]AACTTGTTGATTATATTTCATACACGATTAGGTCTAAATGATTAAATTCCTTTCCAAAATAAATTTTCAAGTTTTCTGGTGAAATTGTTTTAATATTGCAATACACATCGCAGAAAAAAACGAAATATTGCAATGTCATATTTTTTTTTA
zSNP13955789	zK18H14	134414	16	48.9							AAAAGATTCTGACTCGAGGCTAAAAAAAAACCTGATCGGGACATCCCTACTAAATACTGTCAGGTTTCCTCCAGAAAACCAAGCTCTATGAATTTCACATTAATCTGCTCTGTTGTATACATCTAATCTTGAAACTTGTTGATTATATTT[T/C]ATACACGATTAGGTCTAAATGATTAAATTCCTTTCCAAAATAAATTTTCAAGTTTTCTGGTGAAATTGTTTTAATATTGCAATACACATCGCAGAAAAAAACGAAATATTGCAATGTCATATTTTTTTTTATATTTAGCATCGTATTACA
zSNP13955793	zK18H14	134459	16	48.9							CCTACTAAATACTGTCAGGTTTCCTCCAGAAAACCAAGCTCTATGAATTTCACATTAATCTGCTCTGTTGTATACATCTAATCTTGAAACTTGTTGATTATATTTCATACACGATTAGGTCTAAATGATTAAATTCCTTTCCAAAATAAA[A/T]TTTCAAGTTTTCTGGTGAAATTGTTTTAATATTGCAATACACATCGCAGAAAAAAACGAAATATTGCAATGTCATATTTTTTTTTATATTTAGCATCGTATTACAATGCATACACATGAAGCACATGTACTGTATATGATACTTCAAAGT
zSNP13955797	zK18H14	134525	16	48.9							GTTGTATACATCTAATCTTGAAACTTGTTGATTATATTTCATACACGATTAGGTCTAAATGATTAAATTCCTTTCCAAAATAAATTTTCAAGTTTTCTGGTGAAATTGTTTTAATATTGCAATACACATCGCAGAAAAAAACGAAATATT[T/G]CAATGTCATATTTTTTTTTATATTTAGCATCGTATTACAATGCATACACATGAAGCACATGTACTGTATATGATACTTCAAAGTGCAGTATAAACCCCTTAAACATCTTTTTTCTTTTTCTTTTTTATTCAAGAATTTGCTCTTCCAGAT
zSNP13955804	zK18H14	134556	16	48.9							TTATATTTCATACACGATTAGGTCTAAATGATTAAATTCCTTTCCAAAATAAATTTTCAAGTTTTCTGGTGAAATTGTTTTAATATTGCAATACACATCGCAGAAAAAAACGAAATATTGCAATGTCATATTTTTTTTTATATTTAGCAT[T/C]GTATTACAATGCATACACATGAAGCACATGTACTGTATATGATACTTCAAAGTGCAGTATAAACCCCTTAAACATCTTTTTTCTTTTTCTTTTTTATTCAAGAATTTGCTCTTCCAGATCGGTGTTATTTTAGCATGTTTGCTTCATTGG
zSNP13955796	zK18H14	134502	16	48.9							TGAATTTCACATTAATCTGCTCTGTTGTATACATCTAATCTTGAAACTTGTTGATTATATTTCATACACGATTAGGTCTAAATGATTAAATTCCTTTCCAAAATAAATTTTCAAGTTTTCTGGTGAAATTGTTTTAATATTGCAATACAC[A/G]TCGCAGAAAAAAACGAAATATTGCAATGTCATATTTTTTTTTATATTTAGCATCGTATTACAATGCATACACATGAAGCACATGTACTGTATATGATACTTCAAAGTGCAGTATAAACCCCTTAAACATCTTTTTTCTTTTTCTTTTTTA
zSNP13955794	zK18H14	134469	16	48.9							ACTGTCAGGTTTCCTCCAGAAAACCAAGCTCTATGAATTTCACATTAATCTGCTCTGTTGTATACATCTAATCTTGAAACTTGTTGATTATATTTCATACACGATTAGGTCTAAATGATTAAATTCCTTTCCAAAATAAATTTTCAAGTT[A/T]TCTGGTGAAATTGTTTTAATATTGCAATACACATCGCAGAAAAAAACGAAATATTGCAATGTCATATTTTTTTTTATATTTAGCATCGTATTACAATGCATACACATGAAGCACATGTACTGTATATGATACTTCAAAGTGCAGTATAAA
zSNP13955795	zK18H14	134491	16	48.9							ACCAAGCTCTATGAATTTCACATTAATCTGCTCTGTTGTATACATCTAATCTTGAAACTTGTTGATTATATTTCATACACGATTAGGTCTAAATGATTAAATTCCTTTCCAAAATAAATTTTCAAGTTTTCTGGTGAAATTGTTTTAATA[T/G]TGCAATACACATCGCAGAAAAAAACGAAATATTGCAATGTCATATTTTTTTTTATATTTAGCATCGTATTACAATGCATACACATGAAGCACATGTACTGTATATGATACTTCAAAGTGCAGTATAAACCCCTTAAACATCTTTTTTCTT
zSNP13955593	zK18H14	131155	16	48.9							TTCATTTATACACCGTTAATAATCCTCTAGCCGATATACTTTCATAGGTTAGGATATTGTTGTTGTTTTTTTCCATCCTGCTCTGATTCTAGCCAAATGTAATTTTAGCTTTTTAACTAAAATATAAAATACATGTAAAATAAAAAAAAA[A/T]AATTATATAATCTTACAAATTTTATTTAATATATATATTTTTTAAATATAAATTTCAAAAATATATAATTTACATTATTTACTTTTTATTGATTATTATTTACACATTTATTTAGTTGTTTATATTGGGTATATAACCCTCATATAGTGT
zSNP13955595	zK18H14	131186	16	48.9							CGATATACTTTCATAGGTTAGGATATTGTTGTTGTTTTTTTCCATCCTGCTCTGATTCTAGCCAAATGTAATTTTAGCTTTTTAACTAAAATATAAAATACATGTAAAATAAAAAAAAATAATTATATAATCTTACAAATTTTATTTAAT[A/T]TATATATTTTTTAAATATAAATTTCAAAAATATATAATTTACATTATTTACTTTTTATTGATTATTATTTACACATTTATTTAGTTGTTTATATTGGGTATATAACCCTCATATAGTGTATATAAGTATATTTAATTATTAAACTCATTT
zSNP13955592	zK18H14	131151	16	48.9							AAAATTCATTTATACACCGTTAATAATCCTCTAGCCGATATACTTTCATAGGTTAGGATATTGTTGTTGTTTTTTTCCATCCTGCTCTGATTCTAGCCAAATGTAATTTTAGCTTTTTAACTAAAATATAAAATACATGTAAAATAAAAA[A/G]AAATAATTATATAATCTTACAAATTTTATTTAATATATATATTTTTTAAATATAAATTTCAAAAATATATAATTTACATTATTTACTTTTTATTGATTATTATTTACACATTTATTTAGTTGTTTATATTGGGTATATAACCCTCATATA
zSNP13955586	zK18H14	131073	16	48.9							AAACTATTATACAGTAGTTCATAAAATAACATAAGAACATTATAGTTCAACGTAAGGAAAACACTGCAGGTGTATTGTAAAATTCATTTATACACCGTTAATAATCCTCTAGCCGATATACTTTCATAGGTTAGGATATTGTTGTTGTTT[T/G]TTTCCATCCTGCTCTGATTCTAGCCAAATGTAATTTTAGCTTTTTAACTAAAATATAAAATACATGTAAAATAAAAAAAAATAATTATATAATCTTACAAATTTTATTTAATATATATATTTTTTAAATATAAATTTCAAAAATATATAA
zSNP13955589	zK18H14	131146	16	48.9							ATTGTAAAATTCATTTATACACCGTTAATAATCCTCTAGCCGATATACTTTCATAGGTTAGGATATTGTTGTTGTTTTTTTCCATCCTGCTCTGATTCTAGCCAAATGTAATTTTAGCTTTTTAACTAAAATATAAAATACATGTAAAAT[A/C]AAAAAAAATAATTATATAATCTTACAAATTTTATTTAATATATATATTTTTTAAATATAAATTTCAAAAATATATAATTTACATTATTTACTTTTTATTGATTATTATTTACACATTTATTTAGTTGTTTATATTGGGTATATAACCCTC
zSNP13955597	zK18H14	131222	16	48.9							TTTTTCCATCCTGCTCTGATTCTAGCCAAATGTAATTTTAGCTTTTTAACTAAAATATAAAATACATGTAAAATAAAAAAAAATAATTATATAATCTTACAAATTTTATTTAATATATATATTTTTTAAATATAAATTTCAAAAATATAT[A/C]ATTTACATTATTTACTTTTTATTGATTATTATTTACACATTTATTTAGTTGTTTATATTGGGTATATAACCCTCATATAGTGTATATAAGTATATTTAATTATTAAACTCATTTCATATTAATTGATTATTTATACATCTATACATGTAC
zSNP13955676	zK18H14	132138	16	48.9							AGGGTCCTGCCAAAGTGAAGATCTTTGCATTATTACTCTTCATGAATGTGATAACCTTATATATTAGATAGATTAAAAAATAGATTTTTTATGAACACCTCTATCTATCTGTCTGTCTTACCTGAACAGGTATAAGTCAAACGAGGATTA[T/C]GTGTATGTTCGTGGAAGGGGAAGAGGCAAGTACGTGTGTGGTGAATGTGGGATTCGCTGTAAGAAGCCCAGCATGTTAAAAAAGCACATTCGCACTCATACAGATCTGCGTCCGTATGTCTGCAAGTACTGCAACTTCGCCTTTAAAACC
zSNP13955784	zK18H14	134348	16	48.9							TATTCTTTTTTTAATGTATTATTGAAGTATTGAATCTGGTTTGAGTATCGGCAGATACGCAAAATCAAAAGATTCTGACTCGAGGCTAAAAAAAAACCTGATCGGGACATCCCTACTAAATACTGTCAGGTTTCCTCCAGAAAACCAAGC[A/T]CTATGAATTTCACATTAATCTGCTCTGTTGTATACATCTAATCTTGAAACTTGTTGATTATATTTCATACACGATTAGGTCTAAATGATTAAATTCCTTTCCAAAATAAATTTTCAAGTTTTCTGGTGAAATTGTTTTAATATTGCAATA
zSNP13955673	zK18H14	132096	16	48.9							AGCTCTTATAATGAGAGATTCAGTGTTTGGGGAGTTCACATGAGGGTCCTGCCAAAGTGAAGATCTTTGCATTATTACTCTTCATGAATGTGATAACCTTATATATTAGATAGATTAAAAAATAGATTTTTTATGAACACCTCTATCTAT[A/C]TGTCTGTCTTACCTGAACAGGTATAAGTCAAACGAGGATTATGTGTATGTTCGTGGAAGGGGAAGAGGCAAGTACGTGTGTGGTGAATGTGGGATTCGCTGTAAGAAGCCCAGCATGTTAAAAAAGCACATTCGCACTCATACAGATCTG
zSNP13955659	zK18H14	131963	16	48.9							TTGGCCACTTTTAGCTCTCTGTCCTTAAGTGGAATTGTCTCGCCAGCAAAAAATACAATCTTTGAGCCAAAGTGTGGATTCTTTGAGACTATCTTCATAGTGACAAGTGCTGAAAATATATAGCGGAACCCGGAGCTCTTATAATGAGAG[A/G]TTCAGTGTTTGGGGAGTTCACATGAGGGTCCTGCCAAAGTGAAGATCTTTGCATTATTACTCTTCATGAATGTGATAACCTTATATATTAGATAGATTAAAAAATAGATTTTTTATGAACACCTCTATCTATCTGTCTGTCTTACCTGAA
zSNP13955670	zK18H14	132054	16	48.9							TCTTCATAGTGACAAGTGCTGAAAATATATAGCGGAACCCGGAGCTCTTATAATGAGAGATTCAGTGTTTGGGGAGTTCACATGAGGGTCCTGCCAAAGTGAAGATCTTTGCATTATTACTCTTCATGAATGTGATAACCTTATATATTA[A/G]ATAGATTAAAAAATAGATTTTTTATGAACACCTCTATCTATCTGTCTGTCTTACCTGAACAGGTATAAGTCAAACGAGGATTATGTGTATGTTCGTGGAAGGGGAAGAGGCAAGTACGTGTGTGGTGAATGTGGGATTCGCTGTAAGAAG
zSNP8679717	zC236O11	75028	16	48.9							GAAACGCATGTCGTCTTCATCTGGAGATAAAGCAGGCAAAGCTGGATTGTATTACTAAAAAAGGCAGACAGACGATCAGACAGATTTATGTTGTACTTTAACAAAGCACCATGAGCCTCCTGGTCATGCTTGTACTTTCACCCCCTACAC[A/T]TCCATCTGTTTGCGCTCTCTTTTGTCTTTTAAAGTTGCCAAAGACTAGTCTTCGCCCATAGCACTTAATGCAGTGTGGGTGGAACATTTGCATTTAGATGGATACATATAGATATGTTACAGATATAAAAGTTTTCTGCTGGTGCCTCGA
zSNP8679674	zC236O11	73648	16	48.9							AAATGTATCAAATTCTTGCAATAAATAAAGATAGAAGTATAATTTTCAACAACTACAAATGCCATTCAAAAGTTTGGGATCAGTAAGACTTTTATGAAAAAAAATCTTTCTTTTTTTTCACAGTGACATACTAAATTAATAACAATTGGC[A/T]GTAAAGATCATTTACTTTACATCAAAATATTTTTACTTAATTATTTACATTGCATTTAAATATTTTTACTTGAGTTTACTTTTCGTCAAATAAATCCAACCATGGCGAACACAACTTTAACATAAAACAAATACTTAAAAAAAATTCCAA
zSNP8679728	zC236O11	75166	16	48.9							CACCCCCTACACATCCATCTGTTTGCGCTCTCTTTTGTCTTTTAAAGTTGCCAAAGACTAGTCTTCGCCCATAGCACTTAATGCAGTGTGGGTGGAACATTTGCATTTAGATGGATACATATAGATATGTTACAGATATAAAAGTTTTCT[A/G]CTGGTGCCTCGAGGGGATAAAGACTGGGAACAATAGAATTTAAAAGAAAAAAACTTGAAAAAACAAATCGGAAAAGTGCAAATCTTACTGGTCTGGCTATTAGTTGTCAAGGCATTGCTGTGTCGTTGTTAATGTGCTTTTGTTGTGTGC
zSNP8679747	zC236O11	75231	16	48.9							CGCCCATAGCACTTAATGCAGTGTGGGTGGAACATTTGCATTTAGATGGATACATATAGATATGTTACAGATATAAAAGTTTTCTGCTGGTGCCTCGAGGGGATAAAGACTGGGAACAATAGAATTTAAAAGAAAAAAACTTGAAAAAAC[A/T]AATCGGAAAAGTGCAAATCTTACTGGTCTGGCTATTAGTTGTCAAGGCATTGCTGTGTCGTTGTTAATGTGCTTTTGTTGTGTGCTAAAAAAGTTCATTATTTATTAAGCAAGGATGCATTCAGTTGATCAGAAGTGACTAAATATGATT
zSNP8679730	zC236O11	75170	16	48.9							CCCTACACATCCATCTGTTTGCGCTCTCTTTTGTCTTTTAAAGTTGCCAAAGACTAGTCTTCGCCCATAGCACTTAATGCAGTGTGGGTGGAACATTTGCATTTAGATGGATACATATAGATATGTTACAGATATAAAAGTTTTCTGCTG[T/G]TGCCTCGAGGGGATAAAGACTGGGAACAATAGAATTTAAAAGAAAAAAACTTGAAAAAACAAATCGGAAAAGTGCAAATCTTACTGGTCTGGCTATTAGTTGTCAAGGCATTGCTGTGTCGTTGTTAATGTGCTTTTGTTGTGTGCTAAA
zSNP8679636	zC236O11	72812	16	48.9							CTTTTCTGACAATACATTACATAGCTATGTCTCCATGTGAGATCGGGTTGTACTTGCTCTTATTGCCTATACGGGTATGTTTATTTGAAAAAATACTCTTATTCAGCAGTGACACATTTAGTTGCTTAAAAGTGACAGTAAAGAAAATTA[A/T]TTAGATTTTTTTTATTTTACTTTCGATCAATTAAATCTGCACGTCATGATTTTGCCAAGTATGATGTAGTTCTGGATAAACATCTATTTTCATCCCTGAACATAATTTTTGTTCGATAAAAGTTCATTCATTGATTTTAGTTCAGCTTAG
zSNP8679630	zC236O11	72531	16	48.9							TGCAGAGAAACAAGACAAGAAAGCAGGCTACAGTGGAAACTGAGGTAGAAAGAGAAGAGAGTCTACCAATGCAATGCAATGCATGAGAGTTATATGCCAATGCAATCTCAAGGCCATTCGTAAATGTTTGATTTAGTGGCTAATTTTGTA[A/T]AAATTTTTACAATCTCAATCATACAATTTATTTTGATTCATCCCACAACAAGGAGTATAAGCCCTTCTTTTAAAAAATATATATATTTTCAAATGAATGAAATTGTATGAATTAGTACAAATTATTGGCACTTTTCTGACAATACATTAC
zSNP8679622	zC236O11	72223	16	48.9							TGCATTTCCTGGGATGAGAACGACAGGTGAGAAGGCGTTTATTGATTTAAATCTGCTTTTTTTTGCGGCGTGCTCAGAATCTTCATTCTCGCAGTAGGGTGTATTTTGCGAGCGTGTGTTGATAAAGGGTTAGTGACAGCGTGCTGTAAA[T/C]GCGGGTGACATGGGAAGGTTGAATGGTGCTGATAGCTGTTTTGATCTTCAGTTGACCCAGCACTGACTCTACTTTGACACTGCATGATGGTGAACGCCTCGCTCCTTCTGTGCTGTACACACATCAGCTGCAATAACGGAAAACACATTT
zSNP8679632	zC236O11	72722	16	48.9							TCCCACAACAAGGAGTATAAGCCCTTCTTTTAAAAAATATATATATTTTCAAATGAATGAAATTGTATGAATTAGTACAAATTATTGGCACTTTTCTGACAATACATTACATAGCTATGTCTCCATGTGAGATCGGGTTGTACTTGCTCT[A/T]ATTGCCTATACGGGTATGTTTATTTGAAAAAATACTCTTATTCAGCAGTGACACATTTAGTTGCTTAAAAGTGACAGTAAAGAAAATTATTTAGATTTTTTTTATTTTACTTTCGATCAATTAAATCTGCACGTCATGATTTTGCCAAGT
zSNP8679635	zC236O11	72810	16	48.9							CACTTTTCTGACAATACATTACATAGCTATGTCTCCATGTGAGATCGGGTTGTACTTGCTCTTATTGCCTATACGGGTATGTTTATTTGAAAAAATACTCTTATTCAGCAGTGACACATTTAGTTGCTTAAAAGTGACAGTAAAGAAAAT[T/G]ATTTAGATTTTTTTTATTTTACTTTCGATCAATTAAATCTGCACGTCATGATTTTGCCAAGTATGATGTAGTTCTGGATAAACATCTATTTTCATCCCTGAACATAATTTTTGTTCGATAAAAGTTCATTCATTGATTTTAGTTCAGCTT
zSNP8679633	zC236O11	72733	16	48.9							GGAGTATAAGCCCTTCTTTTAAAAAATATATATATTTTCAAATGAATGAAATTGTATGAATTAGTACAAATTATTGGCACTTTTCTGACAATACATTACATAGCTATGTCTCCATGTGAGATCGGGTTGTACTTGCTCTTATTGCCTATA[T/C]GGGTATGTTTATTTGAAAAAATACTCTTATTCAGCAGTGACACATTTAGTTGCTTAAAAGTGACAGTAAAGAAAATTATTTAGATTTTTTTTATTTTACTTTCGATCAATTAAATCTGCACGTCATGATTTTGCCAAGTATGATGTAGTT
zSNP8679876	zC236O11	77058	16	48.9							AAAAGATTGAAAAACGAGAATCAAACAACTGTAATAATAATTTACTGGCACTTTGTCAATATTGAATACAGTTGAAGTCAGAATATTTGCCCTCCTAAATTATAAGCCCCCCTGTATTTATTTCTCCCAATTTCTGTTTAGCATAAAGAA[-/T]TTTTTAACACATTTCTAAACATTCATTCATTTTCTTTTCCACCTTTATTAATCAGGGGTCACCACAGCAGAATAAACCACCAACTTATCCAGCATATGTTGTATGCAGCGGATGCCCTTCCAGCTGCAACCCATTACAGGGAAATACCCA
zSNP8679875	zC236O11	77048	16	48.9							AATATTTTTTAAAAGATTGAAAAACGAGAATCAAACAACTGTAATAATAATTTACTGGCACTTTGTCAATATTGAATACAGTTGAAGTCAGAATATTTGCCCTCCTAAATTATAAGCCCCCCTGTATTTATTTCTCCCAATTTCTGTTTA[A/G]CATAAAGAATTTTTTAACACATTTCTAAACATTCATTCATTTTCTTTTCCACCTTTATTAATCAGGGGTCACCACAGCAGAATAAACCACCAACTTATCCAGCATATGTTGTATGCAGCGGATGCCCTTCCAGCTGCAACCCATTACAGG
zSNP8679915	zC236O11	78046	16	48.9							ATGTTCAGCAGCCACAGAAACCATATCTGACTTAAAAGTAATTGCGCAGTAAAAAACATTTACAACAAAAGAATCAAGCACATTTATGCAAAAGGATGGAGAAGAAGGAAAGTAACAGGGTGAGGACGGAGTGAGATGAACGAGAGAGAG[A/T]GGAGAGAGAGAGAGAGAGAGAGACAGGAAGAGGACAGTGAAATGTAATCTGTCCGCATTGAGCGAGGGGAGACGGGGCTGCTGTGTGTTTGCTGCGAAATTAAAATCCATCTTGGACAGCTGCTATGATTAATGAGTTCATATTTGGGAG
zSNP8680005	zC236O11	84303	16	48.9							TATTTAAAAAAAGAAAAAACAGGGGAGCTAATAATTCTGACTTCAACTTTATGTATTTTTCTTATATAATTGTAATATAAATGTTACCTCATAGTAAATGAGTTACACTTTGCATTAAAGCTAAATTAATGTTAATCACATTAACGAGTG[A/T]AGGTACGTTATGTATGTACTGTATTGATTTTGTGTTAATCTTTGACATTATTTCCTTAAAATACAAGTGTGTATCGTTGGTTCACATTAGCTTAAGTGTGTTTAATAAACAGGTGGAACATTTGATCAAATAAGCCGTATCTTATTATTA
zSNP8679916	zC236O11	78048	16	48.9							GTTCAGCAGCCACAGAAACCATATCTGACTTAAAAGTAATTGCGCAGTAAAAAACATTTACAACAAAAGAATCAAGCACATTTATGCAAAAGGATGGAGAAGAAGGAAAGTAACAGGGTGAGGACGGAGTGAGATGAACGAGAGAGAGAG[T/G]AGAGAGAGAGAGAGAGAGAGACAGGAAGAGGACAGTGAAATGTAATCTGTCCGCATTGAGCGAGGGGAGACGGGGCTGCTGTGTGTTTGCTGCGAAATTAAAATCCATCTTGGACAGCTGCTATGATTAATGAGTTCATATTTGGGAGAG
zSNP8679873	zC236O11	77034	16	48.9							TCCGTGTACTTCTTAATATTTTTTAAAAGATTGAAAAACGAGAATCAAACAACTGTAATAATAATTTACTGGCACTTTGTCAATATTGAATACAGTTGAAGTCAGAATATTTGCCCTCCTAAATTATAAGCCCCCCTGTATTTATTTCTC[T/C]CAATTTCTGTTTAGCATAAAGAATTTTTTAACACATTTCTAAACATTCATTCATTTTCTTTTCCACCTTTATTAATCAGGGGTCACCACAGCAGAATAAACCACCAACTTATCCAGCATATGTTGTATGCAGCGGATGCCCTTCCAGCTG
zSNP8679827	zC236O11	75599	16	48.9							TTGGTAACTCAAACAATACAAACAGAAAAATAAAACAAAACTCTGAAAAATTTGTAATGTGTAATAACAATGAAATGACACAAAGAGAAAAATACTGACATATTTAATACCTTATACAAAAGGCTTTTTGGGGGATGGCAGCTTAAAGAC[A/G]CCTCTCATATGAAGAAAGAAGTCTCATGAATTGCTCAGGAATGAGTTTTTTTACAGACTTCAACTGAGTGTAAAATCTTGATAATTCTGTGGGTCTCGTCTATTAAATCTGATCTTTTTTTGGATTCTTTAATTAGATTCAGGTCAGGTG
zSNP8679826	zC236O11	75598	16	48.9							TTTGGTAACTCAAACAATACAAACAGAAAAATAAAACAAAACTCTGAAAAATTTGTAATGTGTAATAACAATGAAATGACACAAAGAGAAAAATACTGACATATTTAATACCTTATACAAAAGGCTTTTTGGGGGATGGCAGCTTAAAGA[T/C]ACCTCTCATATGAAGAAAGAAGTCTCATGAATTGCTCAGGAATGAGTTTTTTTACAGACTTCAACTGAGTGTAAAATCTTGATAATTCTGTGGGTCTCGTCTATTAAATCTGATCTTTTTTTGGATTCTTTAATTAGATTCAGGTCAGGT
zSNP8679848	zC236O11	76737	16	48.9							AAATAATCATAAAAATGGATCACAATTTAAACAAAAATACTGAAAATTTATACAAATGTGCACTTGTTCTTGAGCACATTCCAACTCAAGAACCCAGCAGTTGGGTTAGTCCCTATTATAAACAGAGTTAGGTTAAAAAGCATGATTATT[T/G]TACCTTTTTACTGTCTTTTTTTATTCAATAAATTACTTGCATAATTCTAGAATATTAATCTATTACTGAAAATATTTTGCATGACTGAAATTGTAATGTTAAAAATGCATTTGACTTTCTAAGAAGAGAATTAATACTATTTATTATCCG
zSNP8679870	zC236O11	77020	16	48.9							AATACTATTTATTATCCGTGTACTTCTTAATATTTTTTAAAAGATTGAAAAACGAGAATCAAACAACTGTAATAATAATTTACTGGCACTTTGTCAATATTGAATACAGTTGAAGTCAGAATATTTGCCCTCCTAAATTATAAGCCCCCC[A/T]GTATTTATTTCTCCCAATTTCTGTTTAGCATAAAGAATTTTTTAACACATTTCTAAACATTCATTCATTTTCTTTTCCACCTTTATTAATCAGGGGTCACCACAGCAGAATAAACCACCAACTTATCCAGCATATGTTGTATGCAGCGGA
zSNP8679867	zC236O11	76955	16	48.9							GAAAATATTTTGCATGACTGAAATTGTAATGTTAAAAATGCATTTGACTTTCTAAGAAGAGAATTAATACTATTTATTATCCGTGTACTTCTTAATATTTTTTAAAAGATTGAAAAACGAGAATCAAACAACTGTAATAATAATTTACTG[C/G]CACTTTGTCAATATTGAATACAGTTGAAGTCAGAATATTTGCCCTCCTAAATTATAAGCCCCCCTGTATTTATTTCTCCCAATTTCTGTTTAGCATAAAGAATTTTTTAACACATTTCTAAACATTCATTCATTTTCTTTTCCACCTTTA
zSNP8679595	zC236O11	70968	16	48.9							TGAATCTAATCTAATCTAATGTTAATTAATGCAGTTATCTAATGTTAATGATTGAAACTTTGTTGGCAAATTCTTTATTTAGGGACTGTTTTTCTGTCTATAGGATCATTAAAAAGTCTTAAATTAAAAACACTGATTCAAGTTTTAAGT[A/T]AAAAAATAAACATTTGTATATTTTACTGAGTTTTTAGCCATTTAGCATTTACCAGTTTCATTTTTATCTCTTTATATGTATTTATTTATTAACTTTTTATGTTTTGGATTGATTGATTGATTGATTGATTGATTGATTGATTGATTGATT
zSNP8679443	zC236O11	66425	16	48.9							TAACCAACTAACTAACTAACTAACTAACTAACTAACTAACTAACTAACTAACTAACTAACTAACTAACTAACTAACTAACTAACTAACTAACTAACTAACTAACTAACTAACTAACTAACTAGCTCACACTAAAATGCTAGTCAAGTCCA[T/C]ATGAACCAGAAGTTGCTAAGATTTTTTTTCTTTTTTTTTTTATATGTTGATGTATTTTCAACTGAAACAGAATATTTAGTAGGGCCAGGGTATTTTTTTCTTTCTTTTTTCTTTTTGCACCATTCCCTATTAGCAAACTAAAGCTTTCAA
zSNP8679356	zC236O11	64179	16	48.9							GCTTAAACCCATTCATACTGAATGTAAATTGTCCCATTACGCTGAATGCAGTAACTTAAGCACAAATGGCTTTCTGAAAGATTTACACAGATTCTAGCATCAAGTTTTCTAAATAAATAAGCCCAGGTCTTTTACTAGGATTGTAAATTT[T/C]TTCTGTGATTGAAATGTGGTGTTGCGAAGTGCTACAGAGAATCTGGCTGGCAGCAGGAGTTTGTCTGACAGCATTGAGATGTGATCGCTGTTCAGTGAATCAGGATATTGGTGCTGCTGTGGGTCTTACTGTTCCCGGATTCTTCTTCCA
zSNP8679444	zC236O11	66455	16	48.9							ACTAACTAACTAACTAACTAACTAACTAACTAACTAACTAACTAACTAACTAACTAACTAACTAACTAACTAACTAACTAACTAACTAACTAGCTCACACTAAAATGCTAGTCAAGTCCATATGAACCAGAAGTTGCTAAGATTTTTTTT[T/C]TTTTTTTTTTTATATGTTGATGTATTTTCAACTGAAACAGAATATTTAGTAGGGCCAGGGTATTTTTTTCTTTCTTTTTTCTTTTTGCACCATTCCCTATTAGCAAACTAAAGCTTTCAAATGACAGCAAAAGAGAAAACCCACCACTCC
zSNP8679485	zC236O11	66963	16	48.9							GAAAAATATTTGATTTTTTAAATTATTAGTTTACTAATAAAGTACTATTTATTTACTGTTATTGTTAATTTTTTTATAGAGCAATAATAATAATAATAATAATTATTATTACTTTTTTCATAAGCAAAAACAATTTCAGCCTTTATACAT[A/G]ATTTTTTTGTTAGTTTATGTCAACATATTACTGTTTATTTGTAAACAGGAGTGAAATGTAATAGCATAACAAGTAAAAATGGTTTCATAATAAAGCTTACATTTATTTTAGATGAACAAAAGTAATAATAAAACAATCTTTTAGATTTGT
zSNP8679445	zC236O11	66457	16	48.9							TAACTAACTAACTAACTAACTAACTAACTAACTAACTAACTAACTAACTAACTAACTAACTAACTAACTAACTAACTAACTAACTAACTAGCTCACACTAAAATGCTAGTCAAGTCCATATGAACCAGAAGTTGCTAAGATTTTTTTTCT[T/C]TTTTTTTTTATATGTTGATGTATTTTCAACTGAAACAGAATATTTAGTAGGGCCAGGGTATTTTTTTCTTTCTTTTTTCTTTTTGCACCATTCCCTATTAGCAAACTAAAGCTTTCAAATGACAGCAAAAGAGAAAACCCACCACTCCAA
zSNP8679348	zC236O11	64048	16	48.9							CCTGCTTATGGGTATCCTATAAATGAACAATACTGATACTTACATCTAAAAAAAGTTTTTTTTTTTATTCCATAGGACCTTTAAAATTACTTGGTTTGTTGACACATCAGAAAATAAATGCAGAATCTTCTGCTTAAACCCATTCATACT[A/G]AATGTAAATTGTCCCATTACGCTGAATGCAGTAACTTAAGCACAAATGGCTTTCTGAAAGATTTACACAGATTCTAGCATCAAGTTTTCTAAATAAATAAGCCCAGGTCTTTTACTAGGATTGTAAATTTCTTCTGTGATTGAAATGTGG
zSNP8679321	zC236O11	63680	16	48.9							TTTATAAATGTTCTATCATATGTTGTAAAATCTGTTATCATCTAAGGTTGTTATATTAATGTTGTTACTTCTTTTTCAAAACCATGGACCCCATGGAATGGTCGTTTCATTCTGCACATGTAAATAATAAAATCCTCTCAGAAATATGGC[T/C]AATTAACTGTACTAGTTAGTTTGTGACCTTGTTTTGTATTTGTAAAAATATTGCATTTAATTTTACATTAAAAAGATAAAGGTTTAATTTAAAATATATTTTTTAACATGCAGTTTATTTACAAAAAAATGTCTATAAAGAAAGAGACTG
zSNP8679320	zC236O11	63673	16	48.9							TAGATCTTTTATAAATGTTCTATCATATGTTGTAAAATCTGTTATCATCTAAGGTTGTTATATTAATGTTGTTACTTCTTTTTCAAAACCATGGACCCCATGGAATGGTCGTTTCATTCTGCACATGTAAATAATAAAATCCTCTCAGAA[A/G]TATGGCCAATTAACTGTACTAGTTAGTTTGTGACCTTGTTTTGTATTTGTAAAAATATTGCATTTAATTTTACATTAAAAAGATAAAGGTTTAATTTAAAATATATTTTTTAACATGCAGTTTATTTACAAAAAAATGTCTATAAAGAAA
zSNP8679324	zC236O11	63784	16	48.9							TTTCATTCTGCACATGTAAATAATAAAATCCTCTCAGAAATATGGCCAATTAACTGTACTAGTTAGTTTGTGACCTTGTTTTGTATTTGTAAAAATATTGCATTTAATTTTACATTAAAAAGATAAAGGTTTAATTTAAAATATATTTTT[-/T]AACATGCAGTTTATTTACAAAAAAATGTCTATAAAGAAAGAGACTGTTTTGAGTTTAAGTGCTAGGGCCGCATACATGGAATGGCTTAGGACCCCCAAATTACAAAGTCCGCCCCTGCTTATGGGTATCCTATAAATGAACAATACTGAT
zSNP8679345	zC236O11	64023	16	48.9							GGACCCCCAAATTACAAAGTCCGCCCCTGCTTATGGGTATCCTATAAATGAACAATACTGATACTTACATCTAAAAAAAGTTTTTTTTTTTATTCCATAGGACCTTTAAAATTACTTGGTTTGTTGACACATCAGAAAATAAATGCAGAA[T/C]CTTCTGCTTAAACCCATTCATACTGAATGTAAATTGTCCCATTACGCTGAATGCAGTAACTTAAGCACAAATGGCTTTCTGAAAGATTTACACAGATTCTAGCATCAAGTTTTCTAAATAAATAAGCCCAGGTCTTTTACTAGGATTGTA
zSNP8679325	zC236O11	63822	16	48.9							AATATGGCCAATTAACTGTACTAGTTAGTTTGTGACCTTGTTTTGTATTTGTAAAAATATTGCATTTAATTTTACATTAAAAAGATAAAGGTTTAATTTAAAATATATTTTTTAACATGCAGTTTATTTACAAAAAAATGTCTATAAAGA[A/C]AGAGACTGTTTTGAGTTTAAGTGCTAGGGCCGCATACATGGAATGGCTTAGGACCCCCAAATTACAAAGTCCGCCCCTGCTTATGGGTATCCTATAAATGAACAATACTGATACTTACATCTAAAAAAAGTTTTTTTTTTTATTCCATAG
zSNP8679521	zC236O11	68251	16	48.9							AAAACAGATAGCACACAATGTAAGACTATTTGTCTTTTGATAGCGTTTATTTGCCCTAGAGTGCATATATGCTTTAGCTGTACATTTTTAGCATTATTTCAGCATAAATGAAAGATTTGCATTCATGGTTGCATGAAATTATTGTTAAAA[A/G]TTGTCTTTAGCATACTGAATGAACAAAAAAGTTCTTATGACAGTTGTTCACTGAAAAGTTCTTTGGAGAACTCAAAATGTTTTTTATAAACTAATGAAAGTGAATGCATGTAACTACACTAATAGCTCTGATGTATTGATCCAGAAATTG
zSNP8679516	zC236O11	68210	16	48.9							TCTCTGTTGCTGTGTTCTTGGTTTTATATTTTATTTTAGATAAAACAGATAGCACACAATGTAAGACTATTTGTCTTTTGATAGCGTTTATTTGCCCTAGAGTGCATATATGCTTTAGCTGTACATTTTTAGCATTATTTCAGCATAAAT[T/G]AAAGATTTGCATTCATGGTTGCATGAAATTATTGTTAAAAATTGTCTTTAGCATACTGAATGAACAAAAAAGTTCTTATGACAGTTGTTCACTGAAAAGTTCTTTGGAGAACTCAAAATGTTTTTTATAAACTAATGAAAGTGAATGCAT
zSNP8679590	zC236O11	70812	16	48.9							GTTCATAGTACATCCATCTGTAAATATTAGCATAAGTTTTCTATAATTGCACTCTTTAATCTTACGCTTGCTGCTATTGCACTTCTGGTTAAACCTAAACTGCATTTCATTGCCTTGTAGAAGCAATGAAATGTACATGTGTAATGAAAA[A/T]AAGGTTGAATCTAATCTAATCTAATGTTAATTAATGCAGTTATCTAATGTTAATGATTGAAACTTTGTTGGCAAATTCTTTATTTAGGGACTGTTTTTCTGTCTATAGGATCATTAAAAAGTCTTAAATTAAAAACACTGATTCAAGTTT
zSNP8679592	zC236O11	70894	16	48.9							TTCTGGTTAAACCTAAACTGCATTTCATTGCCTTGTAGAAGCAATGAAATGTACATGTGTAATGAAAATAAGGTTGAATCTAATCTAATCTAATGTTAATTAATGCAGTTATCTAATGTTAATGATTGAAACTTTGTTGGCAAATTCTTT[A/T]TTTAGGGACTGTTTTTCTGTCTATAGGATCATTAAAAAGTCTTAAATTAAAAACACTGATTCAAGTTTTAAGTTAAAAAATAAACATTTGTATATTTTACTGAGTTTTTAGCCATTTAGCATTTACCAGTTTCATTTTTATCTCTTTATA
zSNP8679591	zC236O11	70824	16	48.9							TCCATCTGTAAATATTAGCATAAGTTTTCTATAATTGCACTCTTTAATCTTACGCTTGCTGCTATTGCACTTCTGGTTAAACCTAAACTGCATTTCATTGCCTTGTAGAAGCAATGAAATGTACATGTGTAATGAAAATAAGGTTGAATC[T/G]AATCTAATCTAATGTTAATTAATGCAGTTATCTAATGTTAATGATTGAAACTTTGTTGGCAAATTCTTTATTTAGGGACTGTTTTTCTGTCTATAGGATCATTAAAAAGTCTTAAATTAAAAACACTGATTCAAGTTTTAAGTTAAAAAA
zSNP8679495	zC236O11	67183	16	48.9							CAAGTAAAAATGGTTTCATAATAAAGCTTACATTTATTTTAGATGAACAAAAGTAATAATAAAACAATCTTTTAGATTTGTTTTTCCTTTCTATTTTTTACTTTTAGCATTCTGCAGTGCATGTTTCTAGTGTCTTGTGCATTTCTCTAG[A/T]ACCCCATGTTGCACAAAAATGCCCCCTTGGGTCTCATCTGTTCCCTTTATTGTGGCTATGGCATATTAGTAAAAGGGAAGGAGGGTTGGGCAAGCAAAATCTCCATTACATTCAATCATGAGTCTGTGTTCTTGCCCGTGGGAGCTCAGC
zSNP8679491	zC236O11	67038	16	48.9							ATAGAGCAATAATAATAATAATAATAATTATTATTACTTTTTTCATAAGCAAAAACAATTTCAGCCTTTATACATAATTTTTTTGTTAGTTTATGTCAACATATTACTGTTTATTTGTAAACAGGAGTGAAATGTAATAGCATAACAAGT[A/G]AAAATGGTTTCATAATAAAGCTTACATTTATTTTAGATGAACAAAAGTAATAATAAAACAATCTTTTAGATTTGTTTTTCCTTTCTATTTTTTACTTTTAGCATTCTGCAGTGCATGTTTCTAGTGTCTTGTGCATTTCTCTAGAACCCC
zSNP8679490	zC236O11	67009	16	48.9							ATTTATTTACTGTTATTGTTAATTTTTTTATAGAGCAATAATAATAATAATAATAATTATTATTACTTTTTTCATAAGCAAAAACAATTTCAGCCTTTATACATAATTTTTTTGTTAGTTTATGTCAACATATTACTGTTTATTTGTAAA[T/C]AGGAGTGAAATGTAATAGCATAACAAGTAAAAATGGTTTCATAATAAAGCTTACATTTATTTTAGATGAACAAAAGTAATAATAAAACAATCTTTTAGATTTGTTTTTCCTTTCTATTTTTTACTTTTAGCATTCTGCAGTGCATGTTTC
zSNP8679492	zC236O11	67058	16	48.9							ATAATAATTATTATTACTTTTTTCATAAGCAAAAACAATTTCAGCCTTTATACATAATTTTTTTGTTAGTTTATGTCAACATATTACTGTTTATTTGTAAACAGGAGTGAAATGTAATAGCATAACAAGTAAAAATGGTTTCATAATAAA[C/G]CTTACATTTATTTTAGATGAACAAAAGTAATAATAAAACAATCTTTTAGATTTGTTTTTCCTTTCTATTTTTTACTTTTAGCATTCTGCAGTGCATGTTTCTAGTGTCTTGTGCATTTCTCTAGAACCCCATGTTGCACAAAAATGCCCC
zSNP8679494	zC236O11	67155	16	48.9							TAAACAGGAGTGAAATGTAATAGCATAACAAGTAAAAATGGTTTCATAATAAAGCTTACATTTATTTTAGATGAACAAAAGTAATAATAAAACAATCTTTTAGATTTGTTTTTCCTTTCTATTTTTTACTTTTAGCATTCTGCAGTGCAT[T/G]TTTCTAGTGTCTTGTGCATTTCTCTAGAACCCCATGTTGCACAAAAATGCCCCCTTGGGTCTCATCTGTTCCCTTTATTGTGGCTATGGCATATTAGTAAAAGGGAAGGAGGGTTGGGCAAGCAAAATCTCCATTACATTCAATCATGAG
zSNP8679493	zC236O11	67108	16	48.9							TACATAATTTTTTTGTTAGTTTATGTCAACATATTACTGTTTATTTGTAAACAGGAGTGAAATGTAATAGCATAACAAGTAAAAATGGTTTCATAATAAAGCTTACATTTATTTTAGATGAACAAAAGTAATAATAAAACAATCTTTTAG[A/G]TTTGTTTTTCCTTTCTATTTTTTACTTTTAGCATTCTGCAGTGCATGTTTCTAGTGTCTTGTGCATTTCTCTAGAACCCCATGTTGCACAAAAATGCCCCCTTGGGTCTCATCTGTTCCCTTTATTGTGGCTATGGCATATTAGTAAAAG
zSNP8680587	zC236O11	92294	16	48.9							TCAATGGGGGAAAAGTTAGAGTAAGAATCACCATACAATGATACCATGAAATCGTGATATTCTTATCCAAGGTTATCATACATCAGCATCTTATATAGGTCTAGCGAATTCCATACATACTACTCACATTCATAGAACATACTTTCCTAA[T/C]GGTTGTGTAGTAAATTTAAATTTAGATGTACCTATTTAATTAGTATTTAGTATTTATTTAATAGTAGACTTCAAATAAAGCTAGACTGTATTTTTGTATGAAATGATGTGTACTTAAATAAAACAAGGAAACTACATAATTAGGCTTCAC
zSNP8680585	zC236O11	92281	16	48.9							TGTTAAATTGTGTTCAATGGGGGAAAAGTTAGAGTAAGAATCACCATACAATGATACCATGAAATCGTGATATTCTTATCCAAGGTTATCATACATCAGCATCTTATATAGGTCTAGCGAATTCCATACATACTACTCACATTCATAGAA[T/C]ATACTTTCCTAACGGTTGTGTAGTAAATTTAAATTTAGATGTACCTATTTAATTAGTATTTAGTATTTATTTAATAGTAGACTTCAAATAAAGCTAGACTGTATTTTTGTATGAAATGATGTGTACTTAAATAAAACAAGGAAACTACAT
zSNP8680588	zC236O11	92299	16	48.9							GGGGGAAAAGTTAGAGTAAGAATCACCATACAATGATACCATGAAATCGTGATATTCTTATCCAAGGTTATCATACATCAGCATCTTATATAGGTCTAGCGAATTCCATACATACTACTCACATTCATAGAACATACTTTCCTAACGGTT[A/G]TGTAGTAAATTTAAATTTAGATGTACCTATTTAATTAGTATTTAGTATTTATTTAATAGTAGACTTCAAATAAAGCTAGACTGTATTTTTGTATGAAATGATGTGTACTTAAATAAAACAAGGAAACTACATAATTAGGCTTCACATTTA
zSNP8680656	zC236O11	93964	16	48.9							CTTGGATGAAGCTCTGAATACATCACTCCTAAATATGGGTCAGTGAAGATGGCGACAAAAAGAAATTGCATGCCGTGTTGAGGCATTTCGTGTTAGTGTTTCTTCGAAGGTAGGCCATTGTCTTTTTTTGCTTCTTCTTTGTATAGGATT[T/C]AGCATCGTGTTTACAAGTTTAGTTCGTTTGCAGTCTTATTATTATGTACTGTATGTGGTGGTTGCATTGCATTTGCATACAGTATGGTAAGCTTTAAAATATTAATGGACTGATAGATCAATATTCATGTTGTAATAACATTATGCAAAG
zSNP8680591	zC236O11	92329	16	48.9							CAATGATACCATGAAATCGTGATATTCTTATCCAAGGTTATCATACATCAGCATCTTATATAGGTCTAGCGAATTCCATACATACTACTCACATTCATAGAACATACTTTCCTAACGGTTGTGTAGTAAATTTAAATTTAGATGTACCTA[T/C]TTAATTAGTATTTAGTATTTATTTAATAGTAGACTTCAAATAAAGCTAGACTGTATTTTTGTATGAAATGATGTGTACTTAAATAAAACAAGGAAACTACATAATTAGGCTTCACATTTATTTCATTCTAGTGTTTTAGGATGTATTGAA
zSNP8680580	zC236O11	92020	16	48.9							ATCTCCACATCAAAAGCTGCTGGTTTGTCCATGATTCAGCAAACATCTGAAAAACAAATTGCTTATAAACCAACATCCAAGCATGATATGGATCTGAACAGTGCAGTGGTTTACTTTATATTCAAAGAAAGGAAAGATATCCAAAGGCGC[T/C]TTACAGATTTGAAAGACATCTGTGGTTTTTAAACCAATAAAGACAGCAGAAGTTAATGATTTATCTTAGTTATTTAGCCTGACACGTTTACTGTTACAAAATATGTTAAATGTTAAATTGTGTTCAATGGGGGAAAAGTTAGAGTAAGAA
zSNP8680504	zC236O11	90793	16	48.9							AATCCATCTGTTCAAATTCCTACCTTTTTCTTGCATAGAATTCATGCAAAAAAGGCATATTATTATAAAGAAAACTTGTCATTGTGAGCGATGCAAGGCAAAATATATTTTAGCTCTGCTCATTTCCCATGAAGCAGCATAATCAAGTTG[A/G]TATCCCATGATTCTTAAATGTAGTAATGCATGATTTGCAATAAACATGAAATATAGTATAGTTTCTACAAATGCAACCAACTACTTTAAATGAATGGATTTGTATTTCTGTATTTTATTTAATTCAATTTCTTTTACAATACGTCACAGA
zSNP8680491	zC236O11	90676	16	48.9							TTGTGTCCGTTTTGTGATCTCCCTAACAGACTAAAACAGAAATATATTTTTAACAATAACTGAAAGACAGATTTGTTGTGAGCTCTGAGGTTATCACTAGATGTTGCGCTTTTGTTTAATCCATCTGTTCAAATTCCTACCTTTTTCTTG[A/C]ATAGAATTCATGCAAAAAAGGCATATTATTATAAAGAAAACTTGTCATTGTGAGCGATGCAAGGCAAAATATATTTTAGCTCTGCTCATTTCCCATGAAGCAGCATAATCAAGTTGATATCCCATGATTCTTAAATGTAGTAATGCATGA
zSNP8680512	zC236O11	90924	16	48.9							AAGCAGCATAATCAAGTTGATATCCCATGATTCTTAAATGTAGTAATGCATGATTTGCAATAAACATGAAATATAGTATAGTTTCTACAAATGCAACCAACTACTTTAAATGAATGGATTTGTATTTCTGTATTTTATTTAATTCAATTT[A/C]TTTTACAATACGTCACAGATTTGTAGTTTGTTCCCTTATTGAAGCCATTAAATATACACGGTTTTGTTACTTTTTCATCATTTTCATATACTTATTTGTTTCAGTTGAATTTGCAATGTTGTGAATCACCTGACTTGTGTCATCGCTTAT
zSNP8680553	zC236O11	91487	16	48.9							TTTGAAAAACAGAGAAGTCTACTGTGTACTTGCAAAAAGTTTCTGTCCTATCACAGGATGCCACTCAAGAGAATTCATGAATAGGAGTGAAATAGTACAGAATAAATCGATAGGTTATAGGCATGGGACGATAACTGGTTTCAAGGTTTA[A/C]CATGGTTTGGAAAGGTCAAGGTTTAATTAATTAATTTATTTATTCATTAATTTTCCTTTGGCTTAGTGCCTTATTTATCAAGAACTACCAACTATTCCAGCATATGTTTTATGAAGTAAAGGTCCTTCCAGCAGAAAACCAGTACTGGGA
zSNP8680513	zC236O11	90941	16	48.9							TGATATCCCATGATTCTTAAATGTAGTAATGCATGATTTGCAATAAACATGAAATATAGTATAGTTTCTACAAATGCAACCAACTACTTTAAATGAATGGATTTGTATTTCTGTATTTTATTTAATTCAATTTCTTTTACAATACGTCAC[A/G]GATTTGTAGTTTGTTCCCTTATTGAAGCCATTAAATATACACGGTTTTGTTACTTTTTCATCATTTTCATATACTTATTTGTTTCAGTTGAATTTGCAATGTTGTGAATCACCTGACTTGTGTCATCGCTTATAACAAAACTTCCTTTGA
zSNP8680774	zC236O11	95337	16	48.9							GGTTAGTCTCGCAGGTACTAATTGCGTGATCTTTTATGATTACTGTGAGTTTGGGCATTCTTCTTTTGTCACATATGTTTTTAAGCTAGGCTACTACTAAACGGTAGGAAGGTACAGTTTGCAATTTCGCATACAATCAACGACTGATTT[T/G]CTAAATGTAACATCTCAAAGAGTTTACTCCTTCACTGCATATGTCAATGGACACCAACTTGATTTGCTCAGTTGGACCAAAAGCCCTTGATGGGGTCTGACTAGTCAGTGTTGCCAAATCTGTGTTTTTACCCTGTTGCCATTGGTTTAT
zSNP8680773	zC236O11	95326	16	48.9							TCACCCAAAGTGGTTAGTCTCGCAGGTACTAATTGCGTGATCTTTTATGATTACTGTGAGTTTGGGCATTCTTCTTTTGTCACATATGTTTTTAAGCTAGGCTACTACTAAACGGTAGGAAGGTACAGTTTGCAATTTCGCATACAATCA[A/G]CGACTGATTTTCTAAATGTAACATCTCAAAGAGTTTACTCCTTCACTGCATATGTCAATGGACACCAACTTGATTTGCTCAGTTGGACCAAAAGCCCTTGATGGGGTCTGACTAGTCAGTGTTGCCAAATCTGTGTTTTTACCCTGTTGC
zSNP8680776	zC236O11	95408	16	48.9							CATATGTTTTTAAGCTAGGCTACTACTAAACGGTAGGAAGGTACAGTTTGCAATTTCGCATACAATCAACGACTGATTTTCTAAATGTAACATCTCAAAGAGTTTACTCCTTCACTGCATATGTCAATGGACACCAACTTGATTTGCTCA[A/G]TTGGACCAAAAGCCCTTGATGGGGTCTGACTAGTCAGTGTTGCCAAATCTGTGTTTTTACCCTGTTGCCATTGGTTTATTGAACCGGTCAGCAGGTTCATTTAATTTTAGCCAAAAAGGACAATGTCCCATTGGGTGGTGGTTTTTTACA
zSNP8680779	zC236O11	95494	16	48.9							GTAACATCTCAAAGAGTTTACTCCTTCACTGCATATGTCAATGGACACCAACTTGATTTGCTCAGTTGGACCAAAAGCCCTTGATGGGGTCTGACTAGTCAGTGTTGCCAAATCTGTGTTTTTACCCTGTTGCCATTGGTTTATTGAACC[T/G]GTCAGCAGGTTCATTTAATTTTAGCCAAAAAGGACAATGTCCCATTGGGTGGTGGTTTTTTACAGGAACCTGAAAACCCTCAACCCTTGTTGGCAGTGCAAAACACACTGAAAAACTGAAATGCACAAACTGTGGCCTGATATTGGCTGA
zSNP8680777	zC236O11	95460	16	48.9							ATTTCGCATACAATCAACGACTGATTTTCTAAATGTAACATCTCAAAGAGTTTACTCCTTCACTGCATATGTCAATGGACACCAACTTGATTTGCTCAGTTGGACCAAAAGCCCTTGATGGGGTCTGACTAGTCAGTGTTGCCAAATCTG[T/G]GTTTTTACCCTGTTGCCATTGGTTTATTGAACCGGTCAGCAGGTTCATTTAATTTTAGCCAAAAAGGACAATGTCCCATTGGGTGGTGGTTTTTTACAGGAACCTGAAAACCCTCAACCCTTGTTGGCAGTGCAAAACACACTGAAAAAC
zSNP8680745	zC236O11	94731	16	48.9							TTAAAACTATACAAATAAAACAAAGCAGAGTTTTTTTTTTACTATTTAAATATAAATACTGTAATGTTAATCACTTTCTTCAGTTTGGATGGCTCATGTTGTCATGTATCTATTTACATTTGTATTTTGAAATGATTACGTACGATGACT[A/G]AAAATTGTAAAAGTCTGAGCCATCTTGAATTATTTGCTCACTTTTATTACTTAAAAAAGTGCTATGTTAACTTACTCATTTTTGCAAAGTGACTTGAACATAAAACATTTAAGTTGTCTCATAGAAAATTTAAGACTTGTGTTGTTTCAT
zSNP8680683	zC236O11	94287	16	48.9							TTTTTAATATTTAATTTTCCTATTCCTTATCTATATTATAGAAACAATTTTATTAATGATATGTTTATTATTGCATTTGGTATTTTCACTTATTTAATACAAAAAAAATCTACATTGCACTGGAGTTGTACATTTTCGCATTTAGTTTTA[T/G]AAATGTTACATTTATGTTTATTTGTTTGGTTGATTATTGATTTGCATATTCTTAATTTTCCTAGTTGTTGTAGCTTGATGATCATTTAGAAATTTTGGCATCAGAAGTTTATAACAATGTTGGTTCTAAATGTTGGTTATCAGATGGCTG
zSNP8680682	zC236O11	94275	16	48.9							AACTTATACAATTTTTTAATATTTAATTTTCCTATTCCTTATCTATATTATAGAAACAATTTTATTAATGATATGTTTATTATTGCATTTGGTATTTTCACTTATTTAATACAAAAAAAATCTACATTGCACTGGAGTTGTACATTTTCG[C/G]ATTTAGTTTTATAAATGTTACATTTATGTTTATTTGTTTGGTTGATTATTGATTTGCATATTCTTAATTTTCCTAGTTGTTGTAGCTTGATGATCATTTAGAAATTTTGGCATCAGAAGTTTATAACAATGTTGGTTCTAAATGTTGGTT
zSNP8680723	zC236O11	94535	16	48.9							GCATCAGAAGTTTATAACAATGTTGGTTCTAAATGTTGGTTATCAGATGGCTGCACATCCTAAAAAAAAGCAATATTGGTCAATCTAGCTTGCGCAACACAGCATGTATAAAAATAGCATGTGTAAAAATAGCATCACTGTGTGAGGAAA[A/T]AATGTTTGTATTAGCCGGTATCTGTCTAAATTTATCATTCATAAATTAAAACTATACAAATAAAACAAAGCAGAGTTTTTTTTTTACTATTTAAATATAAATACTGTAATGTTAATCACTTTCTTCAGTTTGGATGGCTCATGTTGTCAT
zSNP8680738	zC236O11	94662	16	48.9							AATAGCATCACTGTGTGAGGAAATAATGTTTGTATTAGCCGGTATCTGTCTAAATTTATCATTCATAAATTAAAACTATACAAATAAAACAAAGCAGAGTTTTTTTTTTACTATTTAAATATAAATACTGTAATGTTAATCACTTTCTTC[A/G]GTTTGGATGGCTCATGTTGTCATGTATCTATTTACATTTGTATTTTGAAATGATTACGTACGATGACTGAAAATTGTAAAAGTCTGAGCCATCTTGAATTATTTGCTCACTTTTATTACTTAAAAAAGTGCTATGTTAACTTACTCATTT
zSNP8680726	zC236O11	94564	16	48.9							TAAATGTTGGTTATCAGATGGCTGCACATCCTAAAAAAAAGCAATATTGGTCAATCTAGCTTGCGCAACACAGCATGTATAAAAATAGCATGTGTAAAAATAGCATCACTGTGTGAGGAAATAATGTTTGTATTAGCCGGTATCTGTCTA[A/T]ATTTATCATTCATAAATTAAAACTATACAAATAAAACAAAGCAGAGTTTTTTTTTTACTATTTAAATATAAATACTGTAATGTTAATCACTTTCTTCAGTTTGGATGGCTCATGTTGTCATGTATCTATTTACATTTGTATTTTGAAATG
zSNP8680486	zC236O11	90646	16	48.9							TGTTTGAATTTTAAAAGATGTGATACGTCTTTGTGTCCGTTTTGTGATCTCCCTAACAGACTAAAACAGAAATATATTTTTAACAATAACTGAAAGACAGATTTGTTGTGAGCTCTGAGGTTATCACTAGATGTTGCGCTTTTGTTTAAT[A/C]CATCTGTTCAAATTCCTACCTTTTTCTTGCATAGAATTCATGCAAAAAAGGCATATTATTATAAAGAAAACTTGTCATTGTGAGCGATGCAAGGCAAAATATATTTTAGCTCTGCTCATTTCCCATGAAGCAGCATAATCAAGTTGATAT
zSNP8680143	zC236O11	86988	16	48.9							TTCCAAAAATTACATTTTATTAAATGCTAATAGGCTAATTATTATTATTATTATTATTATTATTATTATTATTATTATTATTATTATTAACTGATTTCCTATTTCAACCTTATTGCTAATTTTATTTTATTTTTATTTCAAGACGACCTC[T/G]ATTATTATTATTTTTGTACATTTTGGAGCTATTTTCACATCAGCTAACCTGGCCATGCAGAAAGCAGAGGTGTGCGCTGCATCACATCGTCCATTCAGCTGTCTTTTCACTGTCTTTTCTCGCGCTCCGGCTCTGATACGGCGGGCTGTG
zSNP8680049	zC236O11	85518	16	48.9							GATTGATTGATGTTATTAGGCTAAATGTAGGCACTACAACCAGACTTTCTATTTGTCAGCAGGTACATAAACAACCAATCAGATTTTTTCTTGAATAAATATTCATATTCATATTTTTTCTGTGTCGGCCCGCAACTTTCAAGCATTATT[A/G]GTTTCGGCATCTGGTCGAAAAAGGCATTGGGTTGTTTGAACCAGACTTTTATTTCAGAACCATATGATGAGGTATTTTAAGCGTTGGGGGCAGGGTTTATTTTTTACGCTCCTCCTTTCATCTTTCTTCCAGCATATTAATGGTTGGAGG
zSNP8680249	zC236O11	87585	16	48.9							TGTAGCGCTTTTTTGGTCATAGGCGTCATTGTCATTGTGTATCAACAGATCCTTCTCTCTCTCACTCCCCTCTCTCCTCCTCTCCATGACATGCCAGAGCCATAGACCAGATTTAATGCAAACTATTTAAGATATGTTTCGATCTTTAAT[C/G]GGTTCTGAGTATATGCACAGGTATTTGAATAAAATGAATGGTTTGTTATGTGTTTATTGCTTGAATGCAGTGCATGCTGGCTTTCATATTGAATATTCCATACATAAAATGTTTATTCAGAGAAATTGCATGTGATTAATGATACTTAAT
zSNP8680310	zC236O11	88230	16	48.9							GATTAGTTATTATTAGACTGGAAACTGCCTCTGAAGCAGTTTATTCACCAGTTGCCGTGGAAACAGCATGGGCAGTGGAAGTTCTTAAAGCTATAGAACACGCTATAACGCTCTCTTTGTGCAGCTTGGCCCAGATATGAGCCAGAGAGC[A/C]TAAAAAAAAAGAGGAAGAGGAAGCTTTACACCCTACTGGCCAAAACAATGGCCACGTCTTCTCAGAATTTGCTCTGCCAAGATGTTTCAGATTGGCTGCCTCAAGAACAGAAGTCACTGTTGTGACACTGTTTTGATTTGGGAAACCATG
zSNP8680269	zC236O11	87731	16	48.9							TAATGGGTTCTGAGTATATGCACAGGTATTTGAATAAAATGAATGGTTTGTTATGTGTTTATTGCTTGAATGCAGTGCATGCTGGCTTTCATATTGAATATTCCATACATAAAATGTTTATTCAGAGAAATTGCATGTGATTAATGATAC[T/C]TAATGGCTCAAGATAACCTAAAGATGAGTAGATATTTGTGATGAAATTCATTTTGCTTAAAACACCAGCATTTAATTCACCATATATATGTTTTATATGATGTTGGATTTTGTGCTGTGTGGACATCTCAAATAATTATGAATGCATATA
zSNP8680048	zC236O11	85484	16	48.9							AGTCAAACAGCAACAACAATGGATAATAATAAATGATTGATTGATGTTATTAGGCTAAATGTAGGCACTACAACCAGACTTTCTATTTGTCAGCAGGTACATAAACAACCAATCAGATTTTTTCTTGAATAAATATTCATATTCATATTT[T/G]TTCTGTGTCGGCCCGCAACTTTCAAGCATTATTAGTTTCGGCATCTGGTCGAAAAAGGCATTGGGTTGTTTGAACCAGACTTTTATTTCAGAACCATATGATGAGGTATTTTAAGCGTTGGGGGCAGGGTTTATTTTTTACGCTCCTCCT
zSNP8680012	zC236O11	84422	16	48.9							GCTAAATTAATGTTAATCACATTAACGAGTGAAGGTACGTTATGTATGTACTGTATTGATTTTGTGTTAATCTTTGACATTATTTCCTTAAAATACAAGTGTGTATCGTTGGTTCACATTAGCTTAAGTGTGTTTAATAAACAGGTGGAA[A/C]ATTTGATCAAATAAGCCGTATCTTATTATTAAATGTTAAAATAAAAAGGTTACAATTTATTTATTTATTACTGTTAATTAATATTAAGCAGTTAACCATTTACTAACAGGCACTTGCACACATAGGGCTCAACCTGTGCAGTGCACATGC
zSNP8680006	zC236O11	84366	16	48.9							ATATAATTGTAATATAAATGTTACCTCATAGTAAATGAGTTACACTTTGCATTAAAGCTAAATTAATGTTAATCACATTAACGAGTGAAGGTACGTTATGTATGTACTGTATTGATTTTGTGTTAATCTTTGACATTATTTCCTTAAAAT[A/T]CAAGTGTGTATCGTTGGTTCACATTAGCTTAAGTGTGTTTAATAAACAGGTGGAACATTTGATCAAATAAGCCGTATCTTATTATTAAATGTTAAAATAAAAAGGTTACAATTTATTTATTTATTACTGTTAATTAATATTAAGCAGTTA
zSNP8680013	zC236O11	84439	16	48.9							CACATTAACGAGTGAAGGTACGTTATGTATGTACTGTATTGATTTTGTGTTAATCTTTGACATTATTTCCTTAAAATACAAGTGTGTATCGTTGGTTCACATTAGCTTAAGTGTGTTTAATAAACAGGTGGAACATTTGATCAAATAAGC[T/C]GTATCTTATTATTAAATGTTAAAATAAAAAGGTTACAATTTATTTATTTATTACTGTTAATTAATATTAAGCAGTTAACCATTTACTAACAGGCACTTGCACACATAGGGCTCAACCTGTGCAGTGCACATGCCCTTTTTTGTCTTTAAT
zSNP8680041	zC236O11	85356	16	48.9							TTGTAAGACTTGCTGCAGGCTAAACACGGTGTGAAAAGGCTACCCCAAACTGTCCTTTGGGAACCTTCATTTCAAAGTGATTCTGTGTTGTTTGGAGGTGTTTGACGGTTTGCAACAAGCTCCACTCTAGTCAAACAGCAACAACAATGG[A/T]TAATAATAAATGATTGATTGATGTTATTAGGCTAAATGTAGGCACTACAACCAGACTTTCTATTTGTCAGCAGGTACATAAACAACCAATCAGATTTTTTCTTGAATAAATATTCATATTCATATTTTTTCTGTGTCGGCCCGCAACTTT
zSNP8680016	zC236O11	84521	16	48.9							TGTGTATCGTTGGTTCACATTAGCTTAAGTGTGTTTAATAAACAGGTGGAACATTTGATCAAATAAGCCGTATCTTATTATTAAATGTTAAAATAAAAAGGTTACAATTTATTTATTTATTACTGTTAATTAATATTAAGCAGTTAACCA[A/T]TTACTAACAGGCACTTGCACACATAGGGCTCAACCTGTGCAGTGCACATGCCCTTTTTTGTCTTTAATAGAAAGTGCCCTTCCAAAATGATCAAAAGTGCCCCCGCTCATGTCATTCAAATCACATGTATGAAAGCATTTAGTTGTGGTG
zSNP8680337	zC236O11	88584	16	48.9							AACTGCAATATGGGGATCAAAAAGGCTATAAAAAGTCAATGTGAAAAGCATTTTGCAAAATACTTTCTTAGGGACTTTCAAATGCTGGGGGTTTTTCATCAATTGGACTGGAAATGGAAGTACTGGAAACTAGAATTTGCTCAAATTGTT[T/C]TCAGAATAGCAACTTGGCTATTGGTTTAGTAAAGGGGGTCACTCCGCATCTAGGACAACTTCACAAGTACAGTATAACCCAGTATAATACAGTATAGTGTTAAGTTCAAGACAACAGTTCAGATCATATTAGGGCTGGACAATATATTGT
zSNP8680325	zC236O11	88520	16	48.9							GGGAAACCATGTGAAATGACATCACAACATAACAGAAGTATGATCACACACAGCATTACATAAAAACTGCAATATGGGGATCAAAAAGGCTATAAAAAGTCAATGTGAAAAGCATTTTGCAAAATACTTTCTTAGGGACTTTCAAATGCT[-/G]GGGGTTTTTCATCAATTGGACTGGAAATGGAAGTACTGGAAACTAGAATTTGCTCAAATTGTTCTCAGAATAGCAACTTGGCTATTGGTTTAGTAAAGGGGGTCACTCCGCATCTAGGACAACTTCACAAGTACAGTATAACCCAGTATA
zSNP8680340	zC236O11	88629	16	48.9							AAGCATTTTGCAAAATACTTTCTTAGGGACTTTCAAATGCTGGGGGTTTTTCATCAATTGGACTGGAAATGGAAGTACTGGAAACTAGAATTTGCTCAAATTGTTCTCAGAATAGCAACTTGGCTATTGGTTTAGTAAAGGGGGTCACTC[T/C]GCATCTAGGACAACTTCACAAGTACAGTATAACCCAGTATAATACAGTATAGTGTTAAGTTCAAGACAACAGTTCAGATCATATTAGGGCTGGACAATATATTGTTTTGCATCAATATTGCAATGTGTACATCCACAACAGTCACATTGC
zSNP8680485	zC236O11	90629	16	48.9							AAAAATAAAAAATAATGTGTTTGAATTTTAAAAGATGTGATACGTCTTTGTGTCCGTTTTGTGATCTCCCTAACAGACTAAAACAGAAATATATTTTTAACAATAACTGAAAGACAGATTTGTTGTGAGCTCTGAGGTTATCACTAGATG[T/C]TGCGCTTTTGTTTAATCCATCTGTTCAAATTCCTACCTTTTTCTTGCATAGAATTCATGCAAAAAAGGCATATTATTATAAAGAAAACTTGTCATTGTGAGCGATGCAAGGCAAAATATATTTTAGCTCTGCTCATTTCCCATGAAGCAG
zSNP8680474	zC236O11	90486	16	48.9							ATTGCACACAAAAACCTCTAAAAACCGTTTTATATGTGATAGCTTCCAACTAAAATGAGTGTATTTGTCATTTATACTTGGATAAGGATTGTTGTTAAACATTTAGAAAATTTTGCAAAGGTTTTGCACAAATCTACAATTAGAAAAATA[A/G]AAAATAATGTGTTTGAATTTTAAAAGATGTGATACGTCTTTGTGTCCGTTTTGTGATCTCCCTAACAGACTAAAACAGAAATATATTTTTAACAATAACTGAAAGACAGATTTGTTGTGAGCTCTGAGGTTATCACTAGATGTTGCGCTT
zSNP8680323	zC236O11	88474	16	48.9							GGCTGCCTCAAGAACAGAAGTCACTGTTGTGACACTGTTTTGATTTGGGAAACCATGTGAAATGACATCACAACATAACAGAAGTATGATCACACACAGCATTACATAAAAACTGCAATATGGGGATCAAAAAGGCTATAAAAAGTCAAT[A/G]TGAAAAGCATTTTGCAAAATACTTTCTTAGGGACTTTCAAATGCTGGGGGTTTTTCATCAATTGGACTGGAAATGGAAGTACTGGAAACTAGAATTTGCTCAAATTGTTCTCAGAATAGCAACTTGGCTATTGGTTTAGTAAAGGGGGTC
zSNP8680312	zC236O11	88257	16	48.9							CCTCTGAAGCAGTTTATTCACCAGTTGCCGTGGAAACAGCATGGGCAGTGGAAGTTCTTAAAGCTATAGAACACGCTATAACGCTCTCTTTGTGCAGCTTGGCCCAGATATGAGCCAGAGAGCATAAAAAAAAAGAGGAAGAGGAAGCTT[T/G]ACACCCTACTGGCCAAAACAATGGCCACGTCTTCTCAGAATTTGCTCTGCCAAGATGTTTCAGATTGGCTGCCTCAAGAACAGAAGTCACTGTTGTGACACTGTTTTGATTTGGGAAACCATGTGAAATGACATCACAACATAACAGAAG
zSNP8680311	zC236O11	88231	16	48.9							ATTAGTTATTATTAGACTGGAAACTGCCTCTGAAGCAGTTTATTCACCAGTTGCCGTGGAAACAGCATGGGCAGTGGAAGTTCTTAAAGCTATAGAACACGCTATAACGCTCTCTTTGTGCAGCTTGGCCCAGATATGAGCCAGAGAGCA[T/C]AAAAAAAAAGAGGAAGAGGAAGCTTTACACCCTACTGGCCAAAACAATGGCCACGTCTTCTCAGAATTTGCTCTGCCAAGATGTTTCAGATTGGCTGCCTCAAGAACAGAAGTCACTGTTGTGACACTGTTTTGATTTGGGAAACCATGT
zSNP8680315	zC236O11	88295	16	48.9							GCATGGGCAGTGGAAGTTCTTAAAGCTATAGAACACGCTATAACGCTCTCTTTGTGCAGCTTGGCCCAGATATGAGCCAGAGAGCATAAAAAAAAAGAGGAAGAGGAAGCTTTACACCCTACTGGCCAAAACAATGGCCACGTCTTCTCA[C/G]AATTTGCTCTGCCAAGATGTTTCAGATTGGCTGCCTCAAGAACAGAAGTCACTGTTGTGACACTGTTTTGATTTGGGAAACCATGTGAAATGACATCACAACATAACAGAAGTATGATCACACACAGCATTACATAAAAACTGCAATATG
zSNP8680322	zC236O11	88460	16	48.9							AGATGTTTCAGATTGGCTGCCTCAAGAACAGAAGTCACTGTTGTGACACTGTTTTGATTTGGGAAACCATGTGAAATGACATCACAACATAACAGAAGTATGATCACACACAGCATTACATAAAAACTGCAATATGGGGATCAAAAAGGC[A/T]ATAAAAAGTCAATGTGAAAAGCATTTTGCAAAATACTTTCTTAGGGACTTTCAAATGCTGGGGGTTTTTCATCAATTGGACTGGAAATGGAAGTACTGGAAACTAGAATTTGCTCAAATTGTTCTCAGAATAGCAACTTGGCTATTGGTT
zSNP8680321	zC236O11	88459	16	48.9							AAGATGTTTCAGATTGGCTGCCTCAAGAACAGAAGTCACTGTTGTGACACTGTTTTGATTTGGGAAACCATGTGAAATGACATCACAACATAACAGAAGTATGATCACACACAGCATTACATAAAAACTGCAATATGGGGATCAAAAAGG[A/C]TATAAAAAGTCAATGTGAAAAGCATTTTGCAAAATACTTTCTTAGGGACTTTCAAATGCTGGGGGTTTTTCATCAATTGGACTGGAAATGGAAGTACTGGAAACTAGAATTTGCTCAAATTGTTCTCAGAATAGCAACTTGGCTATTGGT
zSNP8678436	zC236O11	39236	16	48.9							TTAGTTTGTAAATAGTGTTTTGTTTGTTTGCTTGTTTGTTTTGTGTTGTTTATATCTGCATCGTTGGCTGATTACCAAGACCATCATTAGAAACCCAAATCAGATTATTTCAATCACATCAAAATGTCTAATAAAATAATAATAGTAATA[A/T]TTACCTGCTACCTACTGTATAATATCTCAAATGAATCTTTCAATATTATCCCGAAGATCATTTTTCCACAGTTTCAAGTCAATTATACATCAAAGAGAAAAGTTTCAATTTAGTACAACCCTTTGGTCAGTATGTAATCCCTCCCCAAGT
zSNP8678402	zC236O11	39116	16	48.9							TGTGTTTATCTTTAACATTAGGGTGACCCAGTTGATTTATAAAGAAAGAAAAAAGTGATGGAAATTCTAGGACGAATTTGACTTATTTAATTAAATTGAAAGTCACAATGCAATGTGGTATTAGTTTGTAAATAGTGTTTTGTTTGTTTG[A/C]TTGTTTGTTTTGTGTTGTTTATATCTGCATCGTTGGCTGATTACCAAGACCATCATTAGAAACCCAAATCAGATTATTTCAATCACATCAAAATGTCTAATAAAATAATAATAGTAATATTTACCTGCTACCTACTGTATAATATCTCAA
zSNP8678444	zC236O11	39256	16	48.9							TGTTTGTTTGCTTGTTTGTTTTGTGTTGTTTATATCTGCATCGTTGGCTGATTACCAAGACCATCATTAGAAACCCAAATCAGATTATTTCAATCACATCAAAATGTCTAATAAAATAATAATAGTAATATTTACCTGCTACCTACTGTA[A/T]AATATCTCAAATGAATCTTTCAATATTATCCCGAAGATCATTTTTCCACAGTTTCAAGTCAATTATACATCAAAGAGAAAAGTTTCAATTTAGTACAACCCTTTGGTCAGTATGTAATCCCTCCCCAAGTTGACAGAAAGCGTAGGTACA
zSNP8678456	zC236O11	39299	16	48.9							TTGGCTGATTACCAAGACCATCATTAGAAACCCAAATCAGATTATTTCAATCACATCAAAATGTCTAATAAAATAATAATAGTAATATTTACCTGCTACCTACTGTATAATATCTCAAATGAATCTTTCAATATTATCCCGAAGATCATT[A/T]TTCCACAGTTTCAAGTCAATTATACATCAAAGAGAAAAGTTTCAATTTAGTACAACCCTTTGGTCAGTATGTAATCCCTCCCCAAGTTGACAGAAAGCGTAGGTACACAGTGTTCGGCTGTTTAATTGAGAGCTGGTTTGCATACACCAT
zSNP8678451	zC236O11	39277	16	48.9							TGTGTTGTTTATATCTGCATCGTTGGCTGATTACCAAGACCATCATTAGAAACCCAAATCAGATTATTTCAATCACATCAAAATGTCTAATAAAATAATAATAGTAATATTTACCTGCTACCTACTGTATAATATCTCAAATGAATCTTT[T/C]AATATTATCCCGAAGATCATTTTTCCACAGTTTCAAGTCAATTATACATCAAAGAGAAAAGTTTCAATTTAGTACAACCCTTTGGTCAGTATGTAATCCCTCCCCAAGTTGACAGAAAGCGTAGGTACACAGTGTTCGGCTGTTTAATTG
zSNP8678395	zC236O11	39058	16	48.9							AGAAGACTATGTGAAGTGGTTAATTTTTTTATTAATAAATGTATGTGACTGAGGTAAATGTGTTTATCTTTAACATTAGGGTGACCCAGTTGATTTATAAAGAAAGAAAAAAGTGATGGAAATTCTAGGACGAATTTGACTTATTTAATT[A/C]AATTGAAAGTCACAATGCAATGTGGTATTAGTTTGTAAATAGTGTTTTGTTTGTTTGCTTGTTTGTTTTGTGTTGTTTATATCTGCATCGTTGGCTGATTACCAAGACCATCATTAGAAACCCAAATCAGATTATTTCAATCACATCAAA
zSNP8678380	zC236O11	38837	16	48.9							CCTGCTGCCTTTCATATCTCAAATTAATCTTTCAAAGTAATCCTGAAGACCATTATTCCACAGTTTCAAGTCAACTGTACCTCAAAGAAAAAAGTTTCAAATTACTACGACCCTTTGGTCAGTATGTAATCCCTCCACAAGTTGACAGAA[A/T]GCGTAGGTACTCACAGTTCGGTTGTTTATTTGACAACTGGTTTGCGTACACCATTTTGGGCTTAAGAGAGAGAAGACTATGTGAAGTGGTTAATTTTTTTATTAATAAATGTATGTGACTGAGGTAAATGTGTTTATCTTTAACATTAGG
zSNP8678378	zC236O11	38685	16	48.9							GACAGAGTCCATCATCAGAAACCTAAATCAGAATATTTCAGTTTTAGACTCATCAAAATATAATATATATATATATATATATATATATATATATATATATATATATATATATATATATATATATATATATATATATATATATATAATATT[A/T]ACCTGCTGCCTTTCATATCTCAAATTAATCTTTCAAAGTAATCCTGAAGACCATTATTCCACAGTTTCAAGTCAACTGTACCTCAAAGAAAAAAGTTTCAAATTACTACGACCCTTTGGTCAGTATGTAATCCCTCCACAAGTTGACAGA
zSNP8678383	zC236O11	38871	16	48.9							AAGTAATCCTGAAGACCATTATTCCACAGTTTCAAGTCAACTGTACCTCAAAGAAAAAAGTTTCAAATTACTACGACCCTTTGGTCAGTATGTAATCCCTCCACAAGTTGACAGAAAGCGTAGGTACTCACAGTTCGGTTGTTTATTTGA[A/C]AACTGGTTTGCGTACACCATTTTGGGCTTAAGAGAGAGAAGACTATGTGAAGTGGTTAATTTTTTTATTAATAAATGTATGTGACTGAGGTAAATGTGTTTATCTTTAACATTAGGGTGACCCAGTTGATTTATAAAGAAAGAAAAAAGT
zSNP8678394	zC236O11	39045	16	48.9							GGGCTTAAGAGAGAGAAGACTATGTGAAGTGGTTAATTTTTTTATTAATAAATGTATGTGACTGAGGTAAATGTGTTTATCTTTAACATTAGGGTGACCCAGTTGATTTATAAAGAAAGAAAAAAGTGATGGAAATTCTAGGACGAATTT[T/G]ACTTATTTAATTAAATTGAAAGTCACAATGCAATGTGGTATTAGTTTGTAAATAGTGTTTTGTTTGTTTGCTTGTTTGTTTTGTGTTGTTTATATCTGCATCGTTGGCTGATTACCAAGACCATCATTAGAAACCCAAATCAGATTATTT
zSNP8678384	zC236O11	38900	16	48.9							TTTCAAGTCAACTGTACCTCAAAGAAAAAAGTTTCAAATTACTACGACCCTTTGGTCAGTATGTAATCCCTCCACAAGTTGACAGAAAGCGTAGGTACTCACAGTTCGGTTGTTTATTTGACAACTGGTTTGCGTACACCATTTTGGGCT[T/C]AAGAGAGAGAAGACTATGTGAAGTGGTTAATTTTTTTATTAATAAATGTATGTGACTGAGGTAAATGTGTTTATCTTTAACATTAGGGTGACCCAGTTGATTTATAAAGAAAGAAAAAAGTGATGGAAATTCTAGGACGAATTTGACTTA
zSNP8678797	zC236O11	47903	16	48.9							TAATATTGCTATGTAAGCTTTTTCTATGATTAACAGCCTTATGATTTCTGAGTTAAAGCTGTTTGAGGTTTAACTATTATAGATGTGGATGTCTTTTACGGTTTTGTCTTGTAATAAAATGTATTACAAACCCCATACAACTGATCTGAG[A/T]GTAATTAAAAATGCCTGCATGATATTCAAGATCTTAACTTCCTCAATAAGCCCTCCAGTGAAATTTTTATTCTTTTCTCAAATATTTCCTAAGTGATGTTTAACAGGACAAGGGCCTTTATAAGTATTTTCTATTATACATATTTATATG
zSNP8678774	zC236O11	47493	16	48.9							TTTGTGTCACAGAAATTTATTAATAAATGGATTTTTTTTCTTGGTAATTACGCTCACATGGATTGTCCGCATGTCTGTTTAATGCAGGTGGCTGGAGTGGGTGGGGCAACTGGGCGGAGTGTAGCAGTGAATGCGGGGGTGGAGTCCAGA[A/C]GCGAACGCGCAACTGTCAATCACCTCCTGATGAAGCCTACCTGTGCGAAGGTGTTCTGGAAGAAGGTCGTCCATGCAATGCTCAGCCCTGCATCGGTAAGTGTCAGACTAAATATATGCACGCATGTGACCGTTTACATATTCACTTCTT
zSNP8678806	zC236O11	48836	16	48.9							CGAGTGTGATATTGTGTTTATACAACATTTCGACAGCATAATCAAGTAAATAAAAAAGAAAACCAAACATAGTCTCAAATCTTTTTGTTAGAGGAACTACTTTCTTCAGCCATTCATTCACTTCTACAGCTGGTCAAAACAGCAGAAATC[A/G]TTGCTACTTCACCAGCTTCACTTTAGAGCTAGTATTTAAATGATTCTCTAATGTAATATCTAAAGTGATGACAAAACACTTTAAGATTATAAGGCTGAACGGCTTGAAATGCCATCAGTCTACAGAGATATCTCCCAGTATTTTTCTGTT
zSNP8678817	zC236O11	49671	16	48.9							AATATGTATACAATATGTATATTGTTCTGGAGAAAGTCTTTTTTTTAGGTTGATGGGGAAAAAGTGGTTTTATTATTTTTTTTACAAAACAAATTGTGGTCAATATTATTAGCCCCCTTATTTTATTTTATTATTTTTTTTCGATTGGCT[T/G]TAGAGGAAACCACTACTGTCCAATGACTTACCTAATTAACCTAACTTCCCTAGTTAAGCCTTTAAATAGCACTTTAAGATGAATGCCAGTATCATCCAAAATTACAGGTAAAATATTATGTACTGTAATCAGGACAAAGACAAAAGAAAA
zSNP8678813	zC236O11	49562	16	48.9							GGACGGAGTAAAACACAAGAGTGAAGAGGCTGTATAAGTGCTGTTATTGCAGAATATTGCATGGATTATCAGACAATCAGTTTCGAGAAGCAGACAGAACTGTTATATAAATATGTATACAATATGTATATTGTTCTGGAGAAAGTCTTT[A/T]TTTTAGGTTGATGGGGAAAAAGTGGTTTTATTATTTTTTTTACAAAACAAATTGTGGTCAATATTATTAGCCCCCTTATTTTATTTTATTATTTTTTTTCGATTGGCTTTAGAGGAAACCACTACTGTCCAATGACTTACCTAATTAACC
zSNP8678745	zC236O11	47026	16	48.9							TTTTTGCAGTGCATCTACATCTTATTTTCCAACTATTTCTTTCGTTTGGCTCTTTCTCACATTAAATGAGATTTGTATTGAGTTTTATAATTTCTGTACAGATCCTCATGTATACAAAAAAAAAGGATCTTATCTGATTTTTTCTCACTT[A/T]CAATTCTCAATAAGCACATAGAGCGGCGCTGAGTGCAGAATTACGTTCCCTCCCTGTACAATTGATTTGTGAGTAATTAAAAATGTCTGCAGCTGGACATGGTCCAGCTTCATGTTCTATTCATGCAGATTAATACATATTTGTCGGGGC
zSNP8678558	zC236O11	40470	16	48.9							AGAAACATCCGAGCAGAGGACGAATATGATAGTTTAAAGATGATATAGCATTTGCTGCAAAGGGTCTGGAGCTCCCACCGAACAAGAGAAGAACACTAAATTATTAAAAGCATAATAAAATGTCCTTGGGGACAGATAAAGAAAACACTA[A/C]ACTTTTTTCTGCCCCCATCTTTTTCTTCCTCAGCTCGTGATTATTGAGCCAAAAAAAGGTCGTACTCTGCCATCGTTTTTCACAGGGAGAGAAAATCTTATCTCCAAATGGAGTTTTTTTTTTTTTCTGTCTGGACTTTTTTTTTCTTAT
zSNP8678480	zC236O11	39601	16	48.9							TCGGGCTCAAGAGAGAGAAGATTATGTGAAGCGGCAAGGGTGCAAACCTAAGTTGTGTTTCCTGCCCCTGGAGTGAGGTTAATCAATGAGATGTGTAAGCACAGCTGTTCAAATATTTATTCTAAGCAGGATACCGACAGCACCAATGAA[-/C]ACACACACACACACAGAAAAGAGTGGATTATACCTGTGAGCTTCAGGCATCAGAAGAACTAATAGAGACGGACAGAGAGAGAAAAAGGTATGAGATGATGGATGGCTCATATCTTTTTTACTCCAACACTTTGAGGAATCTAGTTTTTTC
zSNP8678658	zC236O11	43700	16	48.9							TTTGATTGTATATTCAAGGCTGAGGCACTGAAGATTAGAATCCGTTATGTTTTATCGGCTGAAAATGTCTCACGCAACATGCGGCAAAGCCAATCTCAGCGCCCCAAGTAAACAATTTGCCATTAATCGCTCATCCTGCTCAAACAAATA[A/G]ATATTGATTCAGGTTTTCAGAAGACGCTTGCTCACAGATTTGTATCAGCAGCTGCAGAAAAAGCATCAATTGTTTTTATATCTGGCCGTTATGGCCATCATAATGTATTAACTCAGGATTTTTCAGTGTTAGCGCCTAGGAAGGGTTCAT
zSNP8678718	zC236O11	44841	16	48.9							TCTTTTTGGCTGAGTTCCTTTATTAATCTGGGGTTTCCACAGCGGAATGAACCACCTTTATCATGAATATTATAAGGTTAATATATTTTATGCATACATACATTAAAAATCAAAATTTTATTTGACAAATCATTTAAATATTTATAGCAT[A/T]ATTGTGAGAATAAACATTTGGTTTTAAAATTTATGTTTATTTTATGTTTTTATCTTGGTTTTGAGCATTTTGTAGACTTTATTTCACACAAAAAGTGTGTTTCTTATTTAGTGTTTTGTCTTGTTTCAATTGGAAATATATATATATATA
zSNP8678677	zC236O11	43866	16	48.9							TTCAGAAGACGCTTGCTCACAGATTTGTATCAGCAGCTGCAGAAAAAGCATCAATTGTTTTTATATCTGGCCGTTATGGCCATCATAATGTATTAACTCAGGATTTTTCAGTGTTAGCGCCTAGGAAGGGTTCATTTAATGTGAGGGTCT[A/G]TGATGTGTTACTCATATTTTTGTCTGGATTTCTTAATTGTGTATATATATATATATATATACTTATAAGAATACACTATAATTATATTGATATTTCTTGAATACATTTGCACTGTAATGAACAGGCATATGATATCTGAGTTTAATTAAA
zSNP8678374	zC236O11	38490	16	48.9							ATAAATGTACGGGTGAGCCATTTGTTTCATAAAGAAAGGAAAATGTAAGTGATGGAAATTCTAGGTGTAATTTTATCTAGGAAATAATCATACAGTTAGGAATTCCCTGGAGCATGAAAGTCCAAATGCAATATAGTATTAGTTTGTAAA[A/T]AAACTATTTTTTTAGTTATGTTCATATCTGCATTATTTGTTGATGACAGAGTCCATCATCAGAAACCTAAATCAGAATATTTCAGTTTTAGACTCATCAAAATATAATATATATATATATATATATATATATATATATATATATATATAT
zSNP8678303	zC236O11	34028	16	48.9							TGCTCTATTTCAGCCTTATATGAAAATGCAAATATTGTTGTAATGTTAGAAAGCAGTAAGGCTAGTTTACTACTTTCTAGATATTTAGGCAAAAGTTAAATGTATAACTTGTTATAACTTCCCAGCAGGCACATGTTGTCAAAGTGAAGT[A/C]ATATTGAAATTGTACCCCGATGGTGTGGGGGACGTTGCATTTTGTTTGGAAATGAAAATCTGGTTGACGTCACCAAACCAAACGTCAGGTCTACGTCAATGTCCAAAATGTCCAACATCATACTTATAATCAATCAAATATCAACATTTA
zSNP8678286	zC236O11	33784	16	48.9							TTTTTATTTGCAACTCTTTTTATTTGCAAAATTTCAGTTTTATTTCTCAAAATGTAATTTTCCCTTGCAGATCTTTATTTTTGTTGGTAAATCTTATCTTTATTTCTCAAAAATATTTTTTCGCTTGTTTGCAAAATTAATATATATATA[T/C]ATATATTTAATTTTGCAATTATATATGGCCTTAGATTAACTCTGTAGTTTGTACTGCTTTATTTATATTAAAATTATGGTGCACCTATATTGTTGCTCTATTTCAGCCTTATATGAAAATGCAAATATTGTTGTAATGTTAGAAAGCAGT
zSNP8678304	zC236O11	34055	16	48.9							GCAAATATTGTTGTAATGTTAGAAAGCAGTAAGGCTAGTTTACTACTTTCTAGATATTTAGGCAAAAGTTAAATGTATAACTTGTTATAACTTCCCAGCAGGCACATGTTGTCAAAGTGAAGTAATATTGAAATTGTACCCCGATGGTGT[-/G]GGGGACGTTGCATTTTGTTTGGAAATGAAAATCTGGTTGACGTCACCAAACCAAACGTCAGGTCTACGTCAATGTCCAAAATGTCCAACATCATACTTATAATCAATCAAATATCAACATTTAATGATGTTACAACTTGACATTGTGTGA
zSNP8678306	zC236O11	34071	16	48.9							TGTTAGAAAGCAGTAAGGCTAGTTTACTACTTTCTAGATATTTAGGCAAAAGTTAAATGTATAACTTGTTATAACTTCCCAGCAGGCACATGTTGTCAAAGTGAAGTAATATTGAAATTGTACCCCGATGGTGTGGGGGACGTTGCATTT[A/T]GTTTGGAAATGAAAATCTGGTTGACGTCACCAAACCAAACGTCAGGTCTACGTCAATGTCCAAAATGTCCAACATCATACTTATAATCAATCAAATATCAACATTTAATGATGTTACAACTTGACATTGTGTGAACGTTACCACTATGAC
zSNP8678305	zC236O11	34062	16	48.9							TTGTTGTAATGTTAGAAAGCAGTAAGGCTAGTTTACTACTTTCTAGATATTTAGGCAAAAGTTAAATGTATAACTTGTTATAACTTCCCAGCAGGCACATGTTGTCAAAGTGAAGTAATATTGAAATTGTACCCCGATGGTGTGGGGGAC[A/G]TTGCATTTTGTTTGGAAATGAAAATCTGGTTGACGTCACCAAACCAAACGTCAGGTCTACGTCAATGTCCAAAATGTCCAACATCATACTTATAATCAATCAAATATCAACATTTAATGATGTTACAACTTGACATTGTGTGAACGTTAC
zSNP8678058	zC236O11	28757	16	48.9							CTCCATGGATATCCCCGACCCCAGTCTTAATGGCTGGTTGTCATTTTTATGTGTAGCCTCTATTTTCCCACATCTTCCCATATGTGCAAGTACCCCACCTCTCTTTAGTTCCTAAGAGGAAAATGGAGAGTTAAATAAAGGGACACATGA[T/G]AGAGAGAGTGTGCGTGCCATCTTAAAATGCTAAAGGCGTGTCTATTGTGTGAATGTGACCCATTGCTCAGAGGCATCATGGATGATGAGTAGATTCATCTCTCGCAGCTTAGAGCAGTGACAGATTATGGGCTGGATTTGAGAGACAGAA
zSNP8677355	zC236O11	9038	16	48.9							AGATAGACAAAGATAAGAAATGTGGTTGGACTGGTAGATGGATGGATGGATGAATGGGCCTATAGGGCTATGGATCACAGACTGCATAGATAGGATGAAAGAAAGAAAGAAAGAAAAAAAGAAAGAAAGAAAGACAAAAAAGCTGAATGG[T/G]TGTTCCTACAGGCAGATGGATGTATGATGAGCTCAAACCCATGAGATGTGCTGTAGTCGCTGCACAAGTGGGTTCAGCAACACAAGGCCTCGGGGTAAGATTCCTTTATCCCTGCTCTTAAACCCCAAATGTGTTGTCTGGCTGATTTGC
zSNP8677237	zC236O11	6611	16	48.9							AAACAGAAATTATTTACTAATATACTCTTGTATAACATAACATTACGTAGATATGCTGAACTCACATCTAAATGTCAAAGAAAATGCACAATATCCTTCAAGGAACATCTCCTACCTTCTCATATATCATTTATAAGAGGTCGAAGTGAA[A/G]GAAACTGGGTAAATATGAAGTGACAATACAGTCTCTGACTAATGCATTAACAAAGGCTATTACCTGCAACGTTAACACTCGAATATGTGTGACCATTTTTCTTTTCCCTGCAAAAAGAGTGCCATTTAAGCATAAGCCATGTTATTGTAG
zSNP8677405	zC236O11	9312	16	48.9							CCCAAATGTGTTGTCTGGCTGATTTGCTGTGGACGTGGTATGGCTTGATTGGATTTGATATTCACAACAATTCCCTCTCATATGTATCTGATTATGTTCAGGCACAAAGCACTCATTATCTGTGGGATTGATTCTGATGGAGAGAAAAGA[A/G]GACAGTCTCTGCGCCATCTGCAACAGGCCCACTGCGAGATGTGTGAATTATGAGCGATTAGCCATTTCATCTCCTGAACTCTCCCAAACACTGTCTGCGCGCTGAAATGCACTCACTTACTCACACACACACACACACACACACACACAC
zSNP8677997	zC236O11	28406	16	48.9							TTTAACTTTGTTTTTAAAACTCCAAAGGAATTAATCTCTTCAAAGAGTGCCTTTAAAAAGGGAATTAAAACTTTTAAAAGCTATTAAAGACCCCTTAGAGTCAAAGACTTTCATCTAATGCATGTACACACAACGTATTGCTTGTGAATG[A/G]ACCATAAGACAAGCTAGCCATATGAATAGATGGACGGGAAGTGTGATAATGAGAGAACATCTCACAAATTGATCATAAGCTTGGGAGGTGAGCCAGAAATGTCCAACTGTGCCCATCGGACGCAGCAGAGTAGAAAGGCAAAAGAAAGAT
zSNP8677983	zC236O11	28318	16	48.9							CAATGATAGATTTTTCCAATATCATACAGCCCTAGTGCAGATCCTGAACCTTATCTATTTCAACCAAAATACAAGGAAGTTAGATGATTTTAACTTTGTTTTTAAAACTCCAAAGGAATTAATCTCTTCAAAGAGTGCCTTTAAAAAGGG[A/T]ATTAAAACTTTTAAAAGCTATTAAAGACCCCTTAGAGTCAAAGACTTTCATCTAATGCATGTACACACAACGTATTGCTTGTGAATGGACCATAAGACAAGCTAGCCATATGAATAGATGGACGGGAAGTGTGATAATGAGAGAACATCT
zSNP8678367	zC236O11	38293	16	48.9							ATTGCTCGTACTGTGTCATTCAATTCTGCTCGTGTTTTTTATTTATCAGAAAAGATATGCTAAGGCAATATTTGTCTTAGTCTGTTCATTGGAAATAATAATGGCTTTTTGTCTAAACAACAATATTGTTTTTTTATATATACATTAAAA[A/T]ATATAATTATTAAAATGTACCTGATTTCAGGTTAATTTTTTAATCAATAAATGTACGGGTGAGCCATTTGTTTCATAAAGAAAGGAAAATGTAAGTGATGGAAATTCTAGGTGTAATTTTATCTAGGAAATAATCATACAGTTAGGAATT
zSNP8678365	zC236O11	38277	16	48.9							ACATTGTTTGCAAAATATTGCTCGTACTGTGTCATTCAATTCTGCTCGTGTTTTTTATTTATCAGAAAAGATATGCTAAGGCAATATTTGTCTTAGTCTGTTCATTGGAAATAATAATGGCTTTTTGTCTAAACAACAATATTGTTTTTT[-/T]ATATATACATTAAAATATATAATTATTAAAATGTACCTGATTTCAGGTTAATTTTTTAATCAATAAATGTACGGGTGAGCCATTTGTTTCATAAAGAAAGGAAAATGTAAGTGATGGAAATTCTAGGTGTAATTTTATCTAGGAAATAAT
zSNP8678369	zC236O11	38385	16	48.9							AAATAATAATGGCTTTTTGTCTAAACAACAATATTGTTTTTTTATATATACATTAAAATATATAATTATTAAAATGTACCTGATTTCAGGTTAATTTTTTAATCAATAAATGTACGGGTGAGCCATTTGTTTCATAAAGAAAGGAAAATG[T/G]AAGTGATGGAAATTCTAGGTGTAATTTTATCTAGGAAATAATCATACAGTTAGGAATTCCCTGGAGCATGAAAGTCCAAATGCAATATAGTATTAGTTTGTAAATAAACTATTTTTTTAGTTATGTTCATATCTGCATTATTTGTTGATG
zSNP8678371	zC236O11	38401	16	48.9							TTGTCTAAACAACAATATTGTTTTTTTATATATACATTAAAATATATAATTATTAAAATGTACCTGATTTCAGGTTAATTTTTTAATCAATAAATGTACGGGTGAGCCATTTGTTTCATAAAGAAAGGAAAATGTAAGTGATGGAAATTC[A/T]AGGTGTAATTTTATCTAGGAAATAATCATACAGTTAGGAATTCCCTGGAGCATGAAAGTCCAAATGCAATATAGTATTAGTTTGTAAATAAACTATTTTTTTAGTTATGTTCATATCTGCATTATTTGTTGATGACAGAGTCCATCATCA
zSNP8678370	zC236O11	38398	16	48.9							TTTTTGTCTAAACAACAATATTGTTTTTTTATATATACATTAAAATATATAATTATTAAAATGTACCTGATTTCAGGTTAATTTTTTAATCAATAAATGTACGGGTGAGCCATTTGTTTCATAAAGAAAGGAAAATGTAAGTGATGGAAA[A/T]TCTAGGTGTAATTTTATCTAGGAAATAATCATACAGTTAGGAATTCCCTGGAGCATGAAAGTCCAAATGCAATATAGTATTAGTTTGTAAATAAACTATTTTTTTAGTTATGTTCATATCTGCATTATTTGTTGATGACAGAGTCCATCA
zSNP8678363	zC236O11	38260	16	48.9							CTCCCTTGCTCTGTGAAACATTGTTTGCAAAATATTGCTCGTACTGTGTCATTCAATTCTGCTCGTGTTTTTTATTTATCAGAAAAGATATGCTAAGGCAATATTTGTCTTAGTCTGTTCATTGGAAATAATAATGGCTTTTTGTCTAAA[T/C]AACAATATTGTTTTTTTATATATACATTAAAATATATAATTATTAAAATGTACCTGATTTCAGGTTAATTTTTTAATCAATAAATGTACGGGTGAGCCATTTGTTTCATAAAGAAAGGAAAATGTAAGTGATGGAAATTCTAGGTGTAAT
zSNP8678308	zC236O11	34116	16	48.9							GCAAAAGTTAAATGTATAACTTGTTATAACTTCCCAGCAGGCACATGTTGTCAAAGTGAAGTAATATTGAAATTGTACCCCGATGGTGTGGGGGACGTTGCATTTTGTTTGGAAATGAAAATCTGGTTGACGTCACCAAACCAAACGTCA[A/G]GTCTACGTCAATGTCCAAAATGTCCAACATCATACTTATAATCAATCAAATATCAACATTTAATGATGTTACAACTTGACATTGTGTGAACGTTACCACTATGACGTCTATCAGATGTTAGATTTTGGTTGCCATACCTTAATCTAACCT
zSNP8678307	zC236O11	34091	16	48.9							AGTTTACTACTTTCTAGATATTTAGGCAAAAGTTAAATGTATAACTTGTTATAACTTCCCAGCAGGCACATGTTGTCAAAGTGAAGTAATATTGAAATTGTACCCCGATGGTGTGGGGGACGTTGCATTTTGTTTGGAAATGAAAATCTG[A/G]TTGACGTCACCAAACCAAACGTCAGGTCTACGTCAATGTCCAAAATGTCCAACATCATACTTATAATCAATCAAATATCAACATTTAATGATGTTACAACTTGACATTGTGTGAACGTTACCACTATGACGTCTATCAGATGTTAGATTT
zSNP8678357	zC236O11	38165	16	48.9							AAAAAAACTAATAAACAGCTTTTATTCTAGCTGAAATAAAACAAATGAGACTTTTTCCAGAAGAAAAAAAAATATTATCAGACATACTGTGAAAACTCCCTTGCTCTGTGAAACATTGTTTGCAAAATATTGCTCGTACTGTGTCATTCA[A/G]TTCTGCTCGTGTTTTTTATTTATCAGAAAAGATATGCTAAGGCAATATTTGTCTTAGTCTGTTCATTGGAAATAATAATGGCTTTTTGTCTAAACAACAATATTGTTTTTTTATATATACATTAAAATATATAATTATTAAAATGTACCT
zSNP8678361	zC236O11	38247	16	48.9							CATACTGTGAAAACTCCCTTGCTCTGTGAAACATTGTTTGCAAAATATTGCTCGTACTGTGTCATTCAATTCTGCTCGTGTTTTTTATTTATCAGAAAAGATATGCTAAGGCAATATTTGTCTTAGTCTGTTCATTGGAAATAATAATGG[T/C]TTTTTGTCTAAACAACAATATTGTTTTTTTATATATACATTAAAATATATAATTATTAAAATGTACCTGATTTCAGGTTAATTTTTTAATCAATAAATGTACGGGTGAGCCATTTGTTTCATAAAGAAAGGAAAATGTAAGTGATGGAAA
zSNP8678358	zC236O11	38173	16	48.9							TAATAAACAGCTTTTATTCTAGCTGAAATAAAACAAATGAGACTTTTTCCAGAAGAAAAAAAAATATTATCAGACATACTGTGAAAACTCCCTTGCTCTGTGAAACATTGTTTGCAAAATATTGCTCGTACTGTGTCATTCAATTCTGCT[T/C]GTGTTTTTTATTTATCAGAAAAGATATGCTAAGGCAATATTTGTCTTAGTCTGTTCATTGGAAATAATAATGGCTTTTTGTCTAAACAACAATATTGTTTTTTTATATATACATTAAAATATATAATTATTAAAATGTACCTGATTTCAG
zSNP8679225	zC236O11	60769	16	48.9							TGATTAATTGGCTAATTCTCTTCTCTCCACTGCACATCTTTCTTTCAGCTGTTTGTCTCCCGCTGTTTAGTTAGATCATTAGTTAGTTTACGATTTATGCCTTAACGCAAGCTTCAGTTTACATTCTGAAGCAAGGATATCATTAAGCTT[T/G]TGCAGCAGCAAAATCAAACGATTATCATTGTAATTTTAAATATTTTTCTTACAAAAATATTTAAAATGCACTTATGGTAAATAACGTTAAGCTCTGTTCTTCTTCCAGCTGGGACCCAATGTTAAGGAGCTTTTTCGTCTAGTAGAGGAC
zSNP8679072	zC236O11	56972	16	48.9							ATGTGAGGCACTGTAGGAGCAGGAGATTGAAAGAAACCATTGTGAAGTTCCCAGCAAATGATGGTGATTAATTGAGGCTTTAAATCACTATGGATTGGACTAAAGTTTAGCAACCCAAAGCTCGTCTTCCATTCCCCCCGCAATATATCT[T/C]TCAGTAATGTGCCCTTATCACGCAAGCCTCACTTTTGTCTTCCTAATGGCACTTTGTATTTTCTATCCTCATTCAGAATATTTTTCAGTCTCTTATTCTGAGTCTTTTTCTCTGTAGTGGATGGCGTGTGGAACGAGTGGTCTGGTTGGA
zSNP8679226	zC236O11	60797	16	48.9							ACTGCACATCTTTCTTTCAGCTGTTTGTCTCCCGCTGTTTAGTTAGATCATTAGTTAGTTTACGATTTATGCCTTAACGCAAGCTTCAGTTTACATTCTGAAGCAAGGATATCATTAAGCTTTTGCAGCAGCAAAATCAAACGATTATCA[A/T]TGTAATTTTAAATATTTTTCTTACAAAAATATTTAAAATGCACTTATGGTAAATAACGTTAAGCTCTGTTCTTCTTCCAGCTGGGACCCAATGTTAAGGAGCTTTTTCGTCTAGTAGAGGACTTTGTGGACGTCATCAGCCTTCGCATGA
zSNP8679247	zC236O11	61195	16	48.9							GATGGATATATGGGCAGGAAGCTACAAACCCAAGAAAGAACTGGAGATTTGCATGAAACAAATTACAATAAAAAGTAATTAACCATCTGATGCATAGTGGCCTTTTCTGTGAAAAGGTCTTGAAAGCCCATTTGTAACGATTCAGGGTGT[T/G]ATTTTACATGCAGATCTTTATAGATAATACGTTTTTTTGTAGTTTCATAAATGACTCTTAGTCATTTTTGCAATTGTGGTTTTTATAATGATGAAGGATTAAAGGAACACTTCACATTTAAATTAAAAAGGCTCATTTCACAAGTAACCT
zSNP8679230	zC236O11	60859	16	48.9							CGATTTATGCCTTAACGCAAGCTTCAGTTTACATTCTGAAGCAAGGATATCATTAAGCTTTTGCAGCAGCAAAATCAAACGATTATCATTGTAATTTTAAATATTTTTCTTACAAAAATATTTAAAATGCACTTATGGTAAATAACGTTA[A/T]GCTCTGTTCTTCTTCCAGCTGGGACCCAATGTTAAGGAGCTTTTTCGTCTAGTAGAGGACTTTGTGGACGTCATCAGCCTTCGCATGAAGGACTTCCAGGATACTTATGAGGTCACGGATAATCTAGGTCAGTTTCCTCTGACATTTATA
zSNP8679063	zC236O11	56704	16	48.9							TCATGCCCTAGCCGCTCTGATTACAGAACATGGGGCGTGGGGCGAGTGGACACCATGGAGCTTGTGTTCATCAACATGCGGCCGTGGCTACAGGGAACGCAACCGCTCCTGCAAGCCACCCCAGTTCGGAGGAAACCCCTGTGATGGTCC[A/C]GAGAAACAGACTAAATTCTGCAACATCGCTGTATGCCCAGGTGATCTTCGGGTCTTTAAATACAGACTGCCTCATACAGATTTAATGACTTCCATCAAGCAGCACAATTAAAGCCTAATGTGAGGCACTGTAGGAGCAGGAGATTGAAAG
zSNP8679056	zC236O11	56402	16	48.9							CTTGCTGCTAAAAATAAAGCAATAATTGCCGCAATACATCATATCCTGAACAAGATGAACAATAATCAATGCATAATACTCAATGTCTTCGCTCCTATTGGTAGACATCCCATTACGTCGCTTCTCATTAAATTTTTCTCAACCTTATCT[T/C]ATCCCAGTCACTCATATCTTCGTGAAATTGCCAACTCCCATTGGAAATGTATGAATTCAATTCCCTTCAGACTGTTGTCAGTGTGAACTTCTCTTTAGTTTTTCTCCAGTGCATGTGTGTGTTTGTCGAAATGCGTTTTTCTCTCTATAA
zSNP8679055	zC236O11	56267	16	48.9							TAGTATGTGTTCCTGTCATAACAATATTGGTGGGATACTTAAAAGGGTTATAACTTTTTTGAGTTTCTGATCACAAACAAAAGCGATTTATTTCAGGTATAAGACTTCCTTCTACTTAGACAGGGAATCGGTTTTCTTGCTGCTAAAAAT[A/G]AAGCAATAATTGCCGCAATACATCATATCCTGAACAAGATGAACAATAATCAATGCATAATACTCAATGTCTTCGCTCCTATTGGTAGACATCCCATTACGTCGCTTCTCATTAAATTTTTCTCAACCTTATCTCATCCCAGTCACTCAT
zSNP8679057	zC236O11	56415	16	48.9							ATAAAGCAATAATTGCCGCAATACATCATATCCTGAACAAGATGAACAATAATCAATGCATAATACTCAATGTCTTCGCTCCTATTGGTAGACATCCCATTACGTCGCTTCTCATTAAATTTTTCTCAACCTTATCTCATCCCAGTCACT[A/C]ATATCTTCGTGAAATTGCCAACTCCCATTGGAAATGTATGAATTCAATTCCCTTCAGACTGTTGTCAGTGTGAACTTCTCTTTAGTTTTTCTCCAGTGCATGTGTGTGTTTGTCGAAATGCGTTTTTCTCTCTATAAATCATGCCCTAGC
zSNP8679060	zC236O11	56509	16	48.9							TCCCATTACGTCGCTTCTCATTAAATTTTTCTCAACCTTATCTCATCCCAGTCACTCATATCTTCGTGAAATTGCCAACTCCCATTGGAAATGTATGAATTCAATTCCCTTCAGACTGTTGTCAGTGTGAACTTCTCTTTAGTTTTTCTC[T/C]AGTGCATGTGTGTGTTTGTCGAAATGCGTTTTTCTCTCTATAAATCATGCCCTAGCCGCTCTGATTACAGAACATGGGGCGTGGGGCGAGTGGACACCATGGAGCTTGTGTTCATCAACATGCGGCCGTGGCTACAGGGAACGCAACCGC
zSNP8679058	zC236O11	56416	16	48.9							TAAAGCAATAATTGCCGCAATACATCATATCCTGAACAAGATGAACAATAATCAATGCATAATACTCAATGTCTTCGCTCCTATTGGTAGACATCCCATTACGTCGCTTCTCATTAAATTTTTCTCAACCTTATCTCATCCCAGTCACTC[A/G]TATCTTCGTGAAATTGCCAACTCCCATTGGAAATGTATGAATTCAATTCCCTTCAGACTGTTGTCAGTGTGAACTTCTCTTTAGTTTTTCTCCAGTGCATGTGTGTGTTTGTCGAAATGCGTTTTTCTCTCTATAAATCATGCCCTAGCC
zSNP8679280	zC236O11	62388	16	48.9							AACATCTGTCTCAGGGCAAATCTAAAATAATTTACCCATTTTAATTAGTTAACAGTCTGAATCATGCGTCTCTATTACATTGATCCACAAATGGTAATACACAAGAATTCTTATTAGAAATTCAGAGCTGTGAATGAGTCTGTCCCTAAC[A/T]TACAGCTCACAAAGACTTCCAAACATGTGGGCATTTCTAAAGCTTTGGAATCACTCACAAAAGCACGCACATCCCTCCAGCAAAGACTGGTTTTACTCAGCATTCAGGTTCACAAACTCAGCGAGAAGATGAACCGCCATGGTCATACGT
zSNP8679276	zC236O11	62164	16	48.9							CACTGCAAAATATATTTGTGCCTGCTTTAAATAGGAAAGTACAAGAAGTAGATTTTTTGAGTGAGATGCTAATAATCTAACTTGATTCAATGATTTATGCTGATCTAAGCTAAAATGCTCCTGCCAAACCCATGTATTAGCTGAATAGTT[A/T]AAAAAAATGGTAAACTTTTGAACTGTATGCGACTTTGTAAAATAAGGCCATTTCCAAAAAATGTTCCTTTATTAACATCTGTCTCAGGGCAAATCTAAAATAATTTACCCATTTTAATTAGTTAACAGTCTGAATCATGCGTCTCTATTA
zSNP8679284	zC236O11	62527	16	48.9							CTGTCCCTAACATACAGCTCACAAAGACTTCCAAACATGTGGGCATTTCTAAAGCTTTGGAATCACTCACAAAAGCACGCACATCCCTCCAGCAAAGACTGGTTTTACTCAGCATTCAGGTTCACAAACTCAGCGAGAAGATGAACCGCC[A/G]TGGTCATACGTTGTGGGCCGCAGCTGGCAGAGTTTAAAAGGGCGCGTGAGGGGTGGCATCAGGTTCTGTTTACCTCTGAATCACTGCGCTCTGATTCTCCCATATTGCCAACACCTGTCCTACAGCAATGACCCATCAGTCCCACACAAA
zSNP8679319	zC236O11	63637	16	48.9							GCCCCGAGCAATGCCAAGAAGCCTTTATTAATTATATAGATCTTTTATAAATGTTCTATCATATGTTGTAAAATCTGTTATCATCTAAGGTTGTTATATTAATGTTGTTACTTCTTTTTCAAAACCATGGACCCCATGGAATGGTCGTTT[T/C]ATTCTGCACATGTAAATAATAAAATCCTCTCAGAAATATGGCCAATTAACTGTACTAGTTAGTTTGTGACCTTGTTTTGTATTTGTAAAAATATTGCATTTAATTTTACATTAAAAAGATAAAGGTTTAATTTAAAATATATTTTTTAAC
zSNP8679313	zC236O11	63579	16	48.9							GCCGGACATAACCAATAAGCAAGGTAAGCATTTGCTTAGGGCCTCAAGGAATTAGGGGGCCCCGAGCAATGCCAAGAAGCCTTTATTAATTATATAGATCTTTTATAAATGTTCTATCATATGTTGTAAAATCTGTTATCATCTAAGGTT[A/G]TTATATTAATGTTGTTACTTCTTTTTCAAAACCATGGACCCCATGGAATGGTCGTTTCATTCTGCACATGTAAATAATAAAATCCTCTCAGAAATATGGCCAATTAACTGTACTAGTTAGTTTGTGACCTTGTTTTGTATTTGTAAAAAT
zSNP8679259	zC236O11	61473	16	48.9							AAGGCTCATTTCACAAGTAACCTAGGGTAATTTAGTTGAGTTTAACCATTTTTTTAATCAATTCAGCCAATCTCCAGGTCTTTTAGCTTAGCTTGGCATAATCATTGGCTATTGGATCAGATCATTAGCATCTGTAAATTATTATCAGTA[-/T]TTTTTTTATTTAAAGCTTGACTCTTCTCTAATTACATTGTTTACTAGACGAAAAATTAAAAGTTGCAATTTCCTAGGTTGATGTGGCTAGGAAGGGGCTCAGTAGTTAGCACTATCGCTAAACAGCCAGAAGGTCGCTGGTTTGAGTCCT
zSNP8679249	zC236O11	61221	16	48.9							AACCCAAGAAAGAACTGGAGATTTGCATGAAACAAATTACAATAAAAAGTAATTAACCATCTGATGCATAGTGGCCTTTTCTGTGAAAAGGTCTTGAAAGCCCATTTGTAACGATTCAGGGTGTTATTTTACATGCAGATCTTTATAGAT[A/T]ATACGTTTTTTTGTAGTTTCATAAATGACTCTTAGTCATTTTTGCAATTGTGGTTTTTATAATGATGAAGGATTAAAGGAACACTTCACATTTAAATTAAAAAGGCTCATTTCACAAGTAACCTAGGGTAATTTAGTTGAGTTTAACCAT
zSNP8679248	zC236O11	61214	16	48.9							AGCTACAAACCCAAGAAAGAACTGGAGATTTGCATGAAACAAATTACAATAAAAAGTAATTAACCATCTGATGCATAGTGGCCTTTTCTGTGAAAAGGTCTTGAAAGCCCATTTGTAACGATTCAGGGTGTTATTTTACATGCAGATCTT[T/C]ATAGATAATACGTTTTTTTGTAGTTTCATAAATGACTCTTAGTCATTTTTGCAATTGTGGTTTTTATAATGATGAAGGATTAAAGGAACACTTCACATTTAAATTAAAAAGGCTCATTTCACAAGTAACCTAGGGTAATTTAGTTGAGTT
zSNP8679256	zC236O11	61329	16	48.9							TAACGATTCAGGGTGTTATTTTACATGCAGATCTTTATAGATAATACGTTTTTTTGTAGTTTCATAAATGACTCTTAGTCATTTTTGCAATTGTGGTTTTTATAATGATGAAGGATTAAAGGAACACTTCACATTTAAATTAAAAAGGCT[A/C]ATTTCACAAGTAACCTAGGGTAATTTAGTTGAGTTTAACCATTTTTTTAATCAATTCAGCCAATCTCCAGGTCTTTTAGCTTAGCTTGGCATAATCATTGGCTATTGGATCAGATCATTAGCATCTGTAAATTATTATCAGTATTTTTTT
zSNP8679258	zC236O11	61371	16	48.9							AATACGTTTTTTTGTAGTTTCATAAATGACTCTTAGTCATTTTTGCAATTGTGGTTTTTATAATGATGAAGGATTAAAGGAACACTTCACATTTAAATTAAAAAGGCTCATTTCACAAGTAACCTAGGGTAATTTAGTTGAGTTTAACCA[-/T]TTTTTTAATCAATTCAGCCAATCTCCAGGTCTTTTAGCTTAGCTTGGCATAATCATTGGCTATTGGATCAGATCATTAGCATCTGTAAATTATTATCAGTATTTTTTTTATTTAAAGCTTGACTCTTCTCTAATTACATTGTTTACTAGA
zSNP8679257	zC236O11	61348	16	48.9							TTTACATGCAGATCTTTATAGATAATACGTTTTTTTGTAGTTTCATAAATGACTCTTAGTCATTTTTGCAATTGTGGTTTTTATAATGATGAAGGATTAAAGGAACACTTCACATTTAAATTAAAAAGGCTCATTTCACAAGTAACCTAG[A/G]GTAATTTAGTTGAGTTTAACCATTTTTTTAATCAATTCAGCCAATCTCCAGGTCTTTTAGCTTAGCTTGGCATAATCATTGGCTATTGGATCAGATCATTAGCATCTGTAAATTATTATCAGTATTTTTTTTATTTAAAGCTTGACTCTT
zSNP8679054	zC236O11	56252	16	48.9							CCTATGTTGCTTTGCTAGTATGTGTTCCTGTCATAACAATATTGGTGGGATACTTAAAAGGGTTATAACTTTTTTGAGTTTCTGATCACAAACAAAAGCGATTTATTTCAGGTATAAGACTTCCTTCTACTTAGACAGGGAATCGGTTTT[T/C]TTGCTGCTAAAAATAAAGCAATAATTGCCGCAATACATCATATCCTGAACAAGATGAACAATAATCAATGCATAATACTCAATGTCTTCGCTCCTATTGGTAGACATCCCATTACGTCGCTTCTCATTAAATTTTTCTCAACCTTATCTC
zSNP8678932	zC236O11	51926	16	48.9							TCCATAAATACAGAAGCTTCTGTGGATGGCTTTGTAAATTTTTTGTCTGCTTTTAGAAGCAAATCTATAATTAATCTGGGCACAGAATATGGTGCACTGCTCCTATTGTTTAGTATGCATGTGCAGGGTTTTGATATGTAAACACAAATG[A/T]GTATAATGTTCCTCCAGGATGAGGTTGAATATTTACCTCCTTATCAATTTTCATTTTGACATTCAGTATTGTTCTATTGGGCATTCTTAATTTTCAATTTAGTTACACTGAGTGGTAATAATAGCCTACCTACTCCTATAGAGTGGAGGA
zSNP8678862	zC236O11	51115	16	48.9							GAGAGTATATCGAACTAAACACAGGTTGACCGCTATGTAACCTTAAACTTCACACAAAATCCCAAGCATGGCTGATGCTGGTCTAAATGTTCAGGTGGCACAGCACTGACCCTATCAGAAGTCGAGTGTAGTTGCTAACCCCACCCCATC[T/C]TGCAGGCAAAGGCCGGCTTGGCTCTCGTAGCCAATCCCTGCGCTCGGTGGACAGCCGTAAACGAGAGGACTCTGATAAGACCCGCAGCGGACAGCAGTCTTCCCAAACAGGTAAGAAAACAGGTGGCATCAGCCTCCTCTGCAGCTTGGG
zSNP8678937	zC236O11	51957	16	48.9							TTGTAAATTTTTTGTCTGCTTTTAGAAGCAAATCTATAATTAATCTGGGCACAGAATATGGTGCACTGCTCCTATTGTTTAGTATGCATGTGCAGGGTTTTGATATGTAAACACAAATGAGTATAATGTTCCTCCAGGATGAGGTTGAAT[A/G]TTTACCTCCTTATCAATTTTCATTTTGACATTCAGTATTGTTCTATTGGGCATTCTTAATTTTCAATTTAGTTACACTGAGTGGTAATAATAGCCTACCTACTCCTATAGAGTGGAGGAACTATGATGTCACCTTGTAGGCTCACATGAT
zSNP8678951	zC236O11	52087	16	48.9							CCTCCAGGATGAGGTTGAATATTTACCTCCTTATCAATTTTCATTTTGACATTCAGTATTGTTCTATTGGGCATTCTTAATTTTCAATTTAGTTACACTGAGTGGTAATAATAGCCTACCTACTCCTATAGAGTGGAGGAACTATGATGT[A/C]ACCTTGTAGGCTCACATGATAAACTCCCTATAGGATTTTCCCATAGTCCAAATCGGATAATCCTTACAAGGAAATACAACTTATAGTGCTTTTATATGTTAAATGCAAATGCAAGAACTAAAAAGCTAACATTAGGCTATAAACGGACTA
zSNP8678949	zC236O11	52084	16	48.9							GTTCCTCCAGGATGAGGTTGAATATTTACCTCCTTATCAATTTTCATTTTGACATTCAGTATTGTTCTATTGGGCATTCTTAATTTTCAATTTAGTTACACTGAGTGGTAATAATAGCCTACCTACTCCTATAGAGTGGAGGAACTATGA[T/C]GTCACCTTGTAGGCTCACATGATAAACTCCCTATAGGATTTTCCCATAGTCCAAATCGGATAATCCTTACAAGGAAATACAACTTATAGTGCTTTTATATGTTAAATGCAAATGCAAGAACTAAAAAGCTAACATTAGGCTATAAACGGA
zSNP8678839	zC236O11	50552	16	48.9							TCCTGGCATTTATTAATTTTATACAAACGTTCATACATATATCATAATTTTTTTTTTACCTCTTCAAAATTGAATGTATTTTCTTTTCTTTAGACAAAGTCATTTAACTATTCTACCATTATTACATCAGAACTGGCATTTGCTTTTTTT[A/T]AAATTATATAAATTCATCAAATTGATAGAGCAATGACAGAATAAGCATTTGTGTGTGCTTTTCATTGGACCCATAGGCTACAGGCAGTATTCCTCAAAAGGCCAGGGTTTAAGTCCAGTGAAATACAAAGGAATGCAAGAGGCCATGCTT
zSNP8678821	zC236O11	49701	16	48.9							AGAAAGTCTTTTTTTTAGGTTGATGGGGAAAAAGTGGTTTTATTATTTTTTTTACAAAACAAATTGTGGTCAATATTATTAGCCCCCTTATTTTATTTTATTATTTTTTTTCGATTGGCTTTAGAGGAAACCACTACTGTCCAATGACTT[A/C]CCTAATTAACCTAACTTCCCTAGTTAAGCCTTTAAATAGCACTTTAAGATGAATGCCAGTATCATCCAAAATTACAGGTAAAATATTATGTACTGTAATCAGGACAAAGACAAAAGAAAAGAGTTATAGGAAATGAGTTATTGAAACTAT
zSNP8678818	zC236O11	49673	16	48.9							TATGTATACAATATGTATATTGTTCTGGAGAAAGTCTTTTTTTTAGGTTGATGGGGAAAAAGTGGTTTTATTATTTTTTTTACAAAACAAATTGTGGTCAATATTATTAGCCCCCTTATTTTATTTTATTATTTTTTTTCGATTGGCTTT[A/G]GAGGAAACCACTACTGTCCAATGACTTACCTAATTAACCTAACTTCCCTAGTTAAGCCTTTAAATAGCACTTTAAGATGAATGCCAGTATCATCCAAAATTACAGGTAAAATATTATGTACTGTAATCAGGACAAAGACAAAAGAAAAGA
zSNP8678824	zC236O11	49785	16	48.9							CCCTTATTTTATTTTATTATTTTTTTTCGATTGGCTTTAGAGGAAACCACTACTGTCCAATGACTTACCTAATTAACCTAACTTCCCTAGTTAAGCCTTTAAATAGCACTTTAAGATGAATGCCAGTATCATCCAAAATTACAGGTAAAA[T/C]ATTATGTACTGTAATCAGGACAAAGACAAAAGAAAAGAGTTATAGGAAATGAGTTATTGAAACTATTCTGTTTACAAATGTGTTAAAGTGGTGCAGTGGGTAGTGCTGTCGCCTCACAGCAAGGGGGTCACTAGTTCGAGCCTTGGCTAG
zSNP8678836	zC236O11	50433	16	48.9							GGAAAGGAATTTTAATTTCACAGGAGGGCTAACAATTTTGCCTTGAACTTTGTATATTTTACCTTCTCATACCTAATAATGAAATAAGCAAAACTATATACATATCCCTATTGTGAATATCCTGGCATTTATTAATTTTATACAAACGTT[T/C]ATACATATATCATAATTTTTTTTTTACCTCTTCAAAATTGAATGTATTTTCTTTTCTTTAGACAAAGTCATTTAACTATTCTACCATTATTACATCAGAACTGGCATTTGCTTTTTTTTAAATTATATAAATTCATCAAATTGATAGAGC
zSNP8678829	zC236O11	49915	16	48.9							ATCCAAAATTACAGGTAAAATATTATGTACTGTAATCAGGACAAAGACAAAAGAAAAGAGTTATAGGAAATGAGTTATTGAAACTATTCTGTTTACAAATGTGTTAAAGTGGTGCAGTGGGTAGTGCTGTCGCCTCACAGCAAGGGGGTC[A/G]CTAGTTCGAGCCTTGGCTAGGTCAGTTGGCATTACGGTGTTTGCACATTCCCTGTGTTCGTGTTGGTTTCCTTCGGGTGCTCCGGTTTCCCCCACATGCGCCATAGGTGAATTGGGTAAGCAAATTTGTTTGTAGTGTATGTGTGTGAAT
zSNP8678972	zC236O11	52176	16	48.9							TAGTTACACTGAGTGGTAATAATAGCCTACCTACTCCTATAGAGTGGAGGAACTATGATGTCACCTTGTAGGCTCACATGATAAACTCCCTATAGGATTTTCCCATAGTCCAAATCGGATAATCCTTACAAGGAAATACAACTTATAGTG[A/C]TTTTATATGTTAAATGCAAATGCAAGAACTAAAAAGCTAACATTAGGCTATAAACGGACTACAGTGCCTTTCAGGGCGCTCACCTGTGACATCAGCACCATCCTACTACAGACAACTTTTCAGGCTTATTTTTAGAAATATGGTCCATGA
zSNP8678973	zC236O11	53489	16	48.9							ACAACCCATATTACCCATTGAACTGTTAGAACTAAAATGCTTTCTATTGGACATTTAATATGCTACTCTTGCTTTGGAATTGCAACATGATTCCTTGGCTTTCCAAGTTGCTCAGATAATAAAGTCTGATCAATTGGACAGCCTTGTGAA[A/T]TCCTCCTGTAGTAACTGACTTGCATATCCCAGAACTGAAAGCATGAACGTCTACCACGATGAAATGCTGAGGATATGGAACCAGCGAAGAAATGATTTAAGCCTCCCCTGATCGATGAGGCGGCTAATCCTGCATGCTAATTAGTTTTGG
zSNP8678971	zC236O11	52174	16	48.9							TTTAGTTACACTGAGTGGTAATAATAGCCTACCTACTCCTATAGAGTGGAGGAACTATGATGTCACCTTGTAGGCTCACATGATAAACTCCCTATAGGATTTTCCCATAGTCCAAATCGGATAATCCTTACAAGGAAATACAACTTATAG[T/C]GCTTTTATATGTTAAATGCAAATGCAAGAACTAAAAAGCTAACATTAGGCTATAAACGGACTACAGTGCCTTTCAGGGCGCTCACCTGTGACATCAGCACCATCCTACTACAGACAACTTTTCAGGCTTATTTTTAGAAATATGGTCCAT
zSNP8679053	zC236O11	56246	16	48.9							ACTGAGCCTATGTTGCTTTGCTAGTATGTGTTCCTGTCATAACAATATTGGTGGGATACTTAAAAGGGTTATAACTTTTTTGAGTTTCTGATCACAAACAAAAGCGATTTATTTCAGGTATAAGACTTCCTTCTACTTAGACAGGGAATC[A/G]GTTTTCTTGCTGCTAAAAATAAAGCAATAATTGCCGCAATACATCATATCCTGAACAAGATGAACAATAATCAATGCATAATACTCAATGTCTTCGCTCCTATTGGTAGACATCCCATTACGTCGCTTCTCATTAAATTTTTCTCAACCT
zSNP8678970	zC236O11	52172	16	48.9							AATTTAGTTACACTGAGTGGTAATAATAGCCTACCTACTCCTATAGAGTGGAGGAACTATGATGTCACCTTGTAGGCTCACATGATAAACTCCCTATAGGATTTTCCCATAGTCCAAATCGGATAATCCTTACAAGGAAATACAACTTAT[A/T]GTGCTTTTATATGTTAAATGCAAATGCAAGAACTAAAAAGCTAACATTAGGCTATAAACGGACTACAGTGCCTTTCAGGGCGCTCACCTGTGACATCAGCACCATCCTACTACAGACAACTTTTCAGGCTTATTTTTAGAAATATGGTCC
zSNP8678979	zC236O11	53570	16	48.9							GCAACATGATTCCTTGGCTTTCCAAGTTGCTCAGATAATAAAGTCTGATCAATTGGACAGCCTTGTGAATTCCTCCTGTAGTAACTGACTTGCATATCCCAGAACTGAAAGCATGAACGTCTACCACGATGAAATGCTGAGGATATGGAA[T/C]CAGCGAAGAAATGATTTAAGCCTCCCCTGATCGATGAGGCGGCTAATCCTGCATGCTAATTAGTTTTGGCCCTTTTCCTACCCTTTCCTCCACACCCTACCCCATCCCACTTCCCCTACACCCCTCTCAGTGGATTCTCCGTCGGGTGAG
zSNP8678958	zC236O11	52117	16	48.9							TTATCAATTTTCATTTTGACATTCAGTATTGTTCTATTGGGCATTCTTAATTTTCAATTTAGTTACACTGAGTGGTAATAATAGCCTACCTACTCCTATAGAGTGGAGGAACTATGATGTCACCTTGTAGGCTCACATGATAAACTCCCT[A/T]TAGGATTTTCCCATAGTCCAAATCGGATAATCCTTACAAGGAAATACAACTTATAGTGCTTTTATATGTTAAATGCAAATGCAAGAACTAAAAAGCTAACATTAGGCTATAAACGGACTACAGTGCCTTTCAGGGCGCTCACCTGTGACA
zSNP8678957	zC236O11	52115	16	48.9							CCTTATCAATTTTCATTTTGACATTCAGTATTGTTCTATTGGGCATTCTTAATTTTCAATTTAGTTACACTGAGTGGTAATAATAGCCTACCTACTCCTATAGAGTGGAGGAACTATGATGTCACCTTGTAGGCTCACATGATAAACTCC[A/C]TATAGGATTTTCCCATAGTCCAAATCGGATAATCCTTACAAGGAAATACAACTTATAGTGCTTTTATATGTTAAATGCAAATGCAAGAACTAAAAAGCTAACATTAGGCTATAAACGGACTACAGTGCCTTTCAGGGCGCTCACCTGTGA
zSNP8678963	zC236O11	52137	16	48.9							ATTCAGTATTGTTCTATTGGGCATTCTTAATTTTCAATTTAGTTACACTGAGTGGTAATAATAGCCTACCTACTCCTATAGAGTGGAGGAACTATGATGTCACCTTGTAGGCTCACATGATAAACTCCCTATAGGATTTTCCCATAGTCC[-/A]AATCGGATAATCCTTACAAGGAAATACAACTTATAGTGCTTTTATATGTTAAATGCAAATGCAAGAACTAAAAAGCTAACATTAGGCTATAAACGGACTACAGTGCCTTTCAGGGCGCTCACCTGTGACATCAGCACCATCCTACTACAG
zSNP8679011	zC236O11	54303	16	48.9							ATTCCATTATTTCAGCTTCCCAGGGGGCCCAGACAAACATGTTTTTCAGATTAAAAAATGTGTCTAGCAAAGCACAATGATGTATTAAGTGCTAATCATATTATGCAGAACTTAGTCCTTGCACACTAAGAGTTCCATGTATACTTGTGG[T/G]TTTTATTCTCTGCAATTCTGTGTTCACACTGACAACTTTTTTTATATTATTTTATTTTTTTATTGGTGATTGGTGATAATAACTTGGCAGCCATATTTACAATTTAGGCTTATTTTGAAAACGTAGCCCTATATACGTTTCAGTAGATCG
zSNP8678964	zC236O11	52140	16	48.9							CAGTATTGTTCTATTGGGCATTCTTAATTTTCAATTTAGTTACACTGAGTGGTAATAATAGCCTACCTACTCCTATAGAGTGGAGGAACTATGATGTCACCTTGTAGGCTCACATGATAAACTCCCTATAGGATTTTCCCATAGTCCAAA[T/C]CGGATAATCCTTACAAGGAAATACAACTTATAGTGCTTTTATATGTTAAATGCAAATGCAAGAACTAAAAAGCTAACATTAGGCTATAAACGGACTACAGTGCCTTTCAGGGCGCTCACCTGTGACATCAGCACCATCCTACTACAGACA
zSNP13078915	zK152J12	130075	16	48.9							GTAAACAAAAGCGTTATATCAAAACAAAGAACATTCTGCCTCTGTAATACTAGAGTGCTTTATATTAATGCATTTCGTAATTGAAGCAGTTCAAGATGATGCCCACCTGACAATTATCGGATGTGTTTTTATGCACACATGGACACTAAG[T/C]AGTAGGATAACTGACATATATTTAATATATAAATAGGCTGTATGGCTATAACTTTTTATTGCATGGAACCATCACAGTGCTCGCAAAACACCGAGCCCATATTCCCATTACACAAATAATAGGAACATTTCCCACAGCAGTCCAACTGAA
zSNP13078916	zK152J12	130092	16	48.9							ATCAAAACAAAGAACATTCTGCCTCTGTAATACTAGAGTGCTTTATATTAATGCATTTCGTAATTGAAGCAGTTCAAGATGATGCCCACCTGACAATTATCGGATGTGTTTTTATGCACACATGGACACTAAGCAGTAGGATAACTGACA[T/G]ATATTTAATATATAAATAGGCTGTATGGCTATAACTTTTTATTGCATGGAACCATCACAGTGCTCGCAAAACACCGAGCCCATATTCCCATTACACAAATAATAGGAACATTTCCCACAGCAGTCCAACTGAAGCTTGACAGTAATTGTC
zSNP13078914	zK152J12	129972	16	48.9							AGGGAAGAGAATTACAGGAACAGTGAGCAGATTGTGGATGTCGGTGAAGAGCTGATTAATGAGCATGCATCTAAACTGGGAGATGACAGTAAGTACAATTACAGTAAACAAAAGCGTTATATCAAAACAAAGAACATTCTGCCTCTGTAA[T/C]ACTAGAGTGCTTTATATTAATGCATTTCGTAATTGAAGCAGTTCAAGATGATGCCCACCTGACAATTATCGGATGTGTTTTTATGCACACATGGACACTAAGCAGTAGGATAACTGACATATATTTAATATATAAATAGGCTGTATGGCT
zSNP13078911	zK152J12	129766	16	48.9							TTTTATGTTGTTTTATTGATTAAGCATGTCAATCTAATACAGCATTATATATATGTTTAAAACAAAGCAGGAAAGTGAATAAAGCACCAGTTAAAATAACAAGTTATTATTGATAAAGAAAATAAATTGCTGCTTATAAATTTCCGCCAA[T/G]TGCTAATGCATTTCTTTATTGCATTTCAGAGATGCGTGACAAACTCCGTAAGTGGAGGGAAGAGAATTACAGGAACAGTGAGCAGATTGTGGATGTCGGTGAAGAGCTGATTAATGAGCATGCATCTAAACTGGGAGATGACAGTAAGTA
zSNP13078912	zK152J12	129890	16	48.9							AATTGCTGCTTATAAATTTCCGCCAAGTGCTAATGCATTTCTTTATTGCATTTCAGAGATGCGTGACAAACTCCGTAAGTGGAGGGAAGAGAATTACAGGAACAGTGAGCAGATTGTGGATGTCGGTGAAGAGCTGATTAATGAGCATGC[A/G]TCTAAACTGGGAGATGACAGTAAGTACAATTACAGTAAACAAAAGCGTTATATCAAAACAAAGAACATTCTGCCTCTGTAATACTAGAGTGCTTTATATTAATGCATTTCGTAATTGAAGCAGTTCAAGATGATGCCCACCTGACAATTA
zSNP13078919	zK152J12	130166	16	48.9							CAAGATGATGCCCACCTGACAATTATCGGATGTGTTTTTATGCACACATGGACACTAAGCAGTAGGATAACTGACATATATTTAATATATAAATAGGCTGTATGGCTATAACTTTTTATTGCATGGAACCATCACAGTGCTCGCAAAACA[C/G]CGAGCCCATATTCCCATTACACAAATAATAGGAACATTTCCCACAGCAGTCCAACTGAAGCTTGACAGTAATTGTCCTGAAATTTATTAAAGGTGGTTATTTTGTTATGAAAGCCATGTTTTGATGGCAGCAGCACTAGTGATTTAAAGA
zSNP8682297	zC236O11	124353	16	48.9							ATTATTCCTAATAAATGATGGACGCTTATGAGTCTTAAGAATAGTATTAAACAATAGTTTCGGCAAAGATATGAGAATTTTATCAAAACAACTTATGTATTATGCATGCCAGGCCAGTAGATGGCGATGTCACTTTAAAGAAAAATCTAT[A/G]CGCTTGAAGATAAATAAAAAATTAGCAGGAGCACATCACTGTTTACACAAAATAACAATTTTGTTGTTTACACTGAGACGATATCAGAGAAAAAAAAACGTGCACTTCAATATTCAATCGCAAAATGGTCTAAATCTTAAAAATTAACAT
zSNP8682296	zC236O11	124346	16	48.9							AGCCATGATTATTCCTAATAAATGATGGACGCTTATGAGTCTTAAGAATAGTATTAAACAATAGTTTCGGCAAAGATATGAGAATTTTATCAAAACAACTTATGTATTATGCATGCCAGGCCAGTAGATGGCGATGTCACTTTAAAGAAA[A/T]ATCTATACGCTTGAAGATAAATAAAAAATTAGCAGGAGCACATCACTGTTTACACAAAATAACAATTTTGTTGTTTACACTGAGACGATATCAGAGAAAAAAAAACGTGCACTTCAATATTCAATCGCAAAATGGTCTAAATCTTAAAAA
zSNP8682298	zC236O11	124355	16	48.9							TATTCCTAATAAATGATGGACGCTTATGAGTCTTAAGAATAGTATTAAACAATAGTTTCGGCAAAGATATGAGAATTTTATCAAAACAACTTATGTATTATGCATGCCAGGCCAGTAGATGGCGATGTCACTTTAAAGAAAAATCTATAC[A/G]CTTGAAGATAAATAAAAAATTAGCAGGAGCACATCACTGTTTACACAAAATAACAATTTTGTTGTTTACACTGAGACGATATCAGAGAAAAAAAAACGTGCACTTCAATATTCAATCGCAAAATGGTCTAAATCTTAAAAATTAACATTT
zSNP13078982	zK152J12	133558	16	48.9							GCATTACAGGCCAACACATTGCAATATTTTCTGCAAAAAGTGCCTTAGCTGGAAATCAGGATTTCGTTTTGACTGAAATCAAAATGAGTGTATTTATTCATTATTGTGAAATCAAAATGTTTATATTTTTACTTTCATTTGATTTTATTT[T/G]ATTTATATTATTTATAAAAGCTCTTCGTAATTTTTAAAATCTCATTAAATTGTTTGAATATACCTTTTAACTTCTTTAAATGTGTATCAGACCATAACATTTGTATTACCTCAATTCAGTTCAACTTATTACTTTATTACTTTAATGTAA
zSNP13078993	zK152J12	135214	16	48.9							GAATTGCAAAATATCTCCACTTGTATAGTATGAATTTGAATGAACACTGTATTGTTTTTTTTTTCTCATAAAAATATTGCATGTCGAGTCTGACCTCTTGAATATGACTATAGCAGAAGTTTCTTTTTTCTTTCCCTGTTGCTTGATTTT[T/C]CCTCAAGTGTCTGATAGCAACATTCTCTCCACATCAAAATGAGGTTATAGCGGAAACAGCAGAAACATTTCAGATGGCTTGATATTTATTTGCTTTGGTCAGTTCTGGGTTTTTAAGCCAGACAAGCAGATGAAGTCCTGCAATCGTGTT
zSNP13081131	zK152J12	187204	16	48.9							TTATTATATTGTTATTAAATGAGATACGCTCACTTAAAAAAATCATTTTAATTAATAAATAACTATAAATTATTTTGAAATAGTTATTCAAATCTTCTTGTGAAAATACATTCATATTGCAATATCACAGAAAATCGAAATATCGCAATG[A/T]CTAGTTTATTTCCCCAGTATTGTGCAGTGCTAATATGAGTTGCAGATGTCTAGTGACAAGATGAGTAAGAGACTTTGAAGTTGGTTTCAGAAAGTGTCTCAGTGCTTGAAATACCATGTGAAAACCATGGTGTGTCCTCCAACGACATAG
zSNP13081140	zK152J12	187426	16	48.9							ACTTTGAAGTTGGTTTCAGAAAGTGTCTCAGTGCTTGAAATACCATGTGAAAACCATGGTGTGTCCTCCAACGACATAGATATGGTGAATATGCACGTAAGAATTAACCTAAGGCTGTTTAGAATAAGTCATTTATCCTTAACCTTATTC[A/C]CTGTACCTGAAAGTACTTTAGTTGTACTGAGAGGTCAACATCACCTGTTGTACTCGTTGCTTTGAAGAACTTCTGAGGTCTTTCAAAGAGTATTCGAGTCACCCTTTAGCAGAGTAGCTTTGATTGATGAGGTCCTTTGGAGGTTAACGG
zSNP13081128	zK152J12	187162	16	48.9							AGGATCTTTATTCTGTTGTAATCATCTATGCTTGTGATTTGCTTATTATATTGTTATTAAATGAGATACGCTCACTTAAAAAAATCATTTTAATTAATAAATAACTATAAATTATTTTGAAATAGTTATTCAAATCTTCTTGTGAAAATA[T/C]ATTCATATTGCAATATCACAGAAAATCGAAATATCGCAATGACTAGTTTATTTCCCCAGTATTGTGCAGTGCTAATATGAGTTGCAGATGTCTAGTGACAAGATGAGTAAGAGACTTTGAAGTTGGTTTCAGAAAGTGTCTCAGTGCTTG
zSNP13081051	zK152J12	185794	16	48.9							TCTGATCAAGGTTAATGCATTTACATGACCACGTGCATTGGTTGTCTTATTAGGCATAATTGGGGTAAGAACATGCATGTACACACTCTCATTGTGTGGACAAAATCATTTTTCAGAATATCTTGACTTACACAATGTTACACAACGGTT[A/G]GGAACAACATGAGGGTAAAAGGATGATTTTTATTTATTATTGGAAACTTTAATGTCAAAGATAAAGATATGAGTTTGGCCTGTAAATTCGTTTCTACATTACCCAACAGTCTGTTCATTCTGAAAATGTACCCCTATATATATTTCTTGA
zSNP13081053	zK152J12	185837	16	48.9							GTCTTATTAGGCATAATTGGGGTAAGAACATGCATGTACACACTCTCATTGTGTGGACAAAATCATTTTTCAGAATATCTTGACTTACACAATGTTACACAACGGTTAGGAACAACATGAGGGTAAAAGGATGATTTTTATTTATTATTG[A/G]AAACTTTAATGTCAAAGATAAAGATATGAGTTTGGCCTGTAAATTCGTTTCTACATTACCCAACAGTCTGTTCATTCTGAAAATGTACCCCTATATATATTTCTTGAAATTGCGAATTATGTAGCCAGAAGTATGCATGGCTGCATTTTG
zSNP13076840	zK152J12	66864	16	48.9							ACTCACACACAGACGGCAGTAAAAGTTCAACAAAAAAGTTAAAGCAGTTTTATTAAACATTTTCTTTATTAAACTTTTAAACAATATCAATTTAAATACTACTACACTTTCCATGCAGGCTTTGTCATAGTTCTTAGCACTGATTGACAC[A/G]TTTTATTGCTGTTTTTAATGTAGTGCATGTTTATTGATTATTACAATTATTACTACTACTATTATTATTATTATTATAATGGTGTGGGTTTTCGGATAGATGTCAGCTCCAGGATGGAGTAACACATGTCCTTTCTTATGTCTTTATGAT
zSNP13078795	zK152J12	126668	16	48.9							CTGTCGTTTACAAATATTACAATGTGTTTTGTATTTGAATGTCATGTTGTACATGTATAATGCTAAAAATGATTAATCTATTGATGTCTGGTCTGTTTTCGGGAAAATGAGGATTTGCAAAGACCAGATATGCAATACTAATGTATCCCA[A/T]GTAATATTTGTATGTACAATCAATAAGAATGAGTCAGTTTACTTGATAAGATCCCCATCAGCATCATCATCTCCCGTTGTTTTTGTGATTAACCTGACAAAATCTAATATTTTAATTCAGTTCAATAATCTTCAGATTTAGATAATTTAT
zSNP13078910	zK152J12	129750	16	48.9							CATATATCACAAGTTTTTTTATGTTGTTTTATTGATTAAGCATGTCAATCTAATACAGCATTATATATATGTTTAAAACAAAGCAGGAAAGTGAATAAAGCACCAGTTAAAATAACAAGTTATTATTGATAAAGAAAATAAATTGCTGCT[A/T]ATAAATTTCCGCCAAGTGCTAATGCATTTCTTTATTGCATTTCAGAGATGCGTGACAAACTCCGTAAGTGGAGGGAAGAGAATTACAGGAACAGTGAGCAGATTGTGGATGTCGGTGAAGAGCTGATTAATGAGCATGCATCTAAACTGG
zSNP13076858	zK152J12	68065	16	48.9							TTTTTTTCTGTATGCCAAATGATTTGTTTCCTCTGAATCTACCCATAGAGAACTCTTAAGTGTACCTGCACTCTTTAAAAAAAAAAAACAGTTTTCTGAGTTTTATGCCATTTTAGGTGTTAAATCTTTTAAAGTTAATTCCTTTGTATG[T/C]AAGATGCCATTTTTGGTGTAGATTATACCAGTTTTTAACCAGTTTTGATAAGATGACAGAAGGTAAGACACAAGTGTGTATTCTATTCTTTTGAGGTCCATTTCACAGGTCTGGGGTCAGCTTTATATGGGGTCAGCGTTTATATGCCTG
zSNP13076841	zK152J12	66957	16	48.9							AAATACTACTACACTTTCCATGCAGGCTTTGTCATAGTTCTTAGCACTGATTGACACGTTTTATTGCTGTTTTTAATGTAGTGCATGTTTATTGATTATTACAATTATTACTACTACTATTATTATTATTATTATAATGGTGTGGGTTTT[T/C]GGATAGATGTCAGCTCCAGGATGGAGTAACACATGTCCTTTCTTATGTCTTTATGATTATTAATAAAGGTAAATGTTTAAGAGCCTATAATATGATATGAAAACAATTTTCTCTGGCGTCAAGCAGAAGAGTACGCAAAATCACTCCTTT
zSNP13076842	zK152J12	66962	16	48.9							CTACTACACTTTCCATGCAGGCTTTGTCATAGTTCTTAGCACTGATTGACACGTTTTATTGCTGTTTTTAATGTAGTGCATGTTTATTGATTATTACAATTATTACTACTACTATTATTATTATTATTATAATGGTGTGGGTTTTCGGAT[A/G]GATGTCAGCTCCAGGATGGAGTAACACATGTCCTTTCTTATGTCTTTATGATTATTAATAAAGGTAAATGTTTAAGAGCCTATAATATGATATGAAAACAATTTTCTCTGGCGTCAAGCAGAAGAGTACGCAAAATCACTCCTTTACGTT
zSNP8682293	zC236O11	124277	16	48.9							GGCTTTGTGGAGGCTGGTTTCGATCTCTTTTAAATCATGACATCTTTCCATTCGCATTTTGCACATCTCAGCCATGATTATTCCTAATAAATGATGGACGCTTATGAGTCTTAAGAATAGTATTAAACAATAGTTTCGGCAAAGATATGA[T/G]AATTTTATCAAAACAACTTATGTATTATGCATGCCAGGCCAGTAGATGGCGATGTCACTTTAAAGAAAAATCTATACGCTTGAAGATAAATAAAAAATTAGCAGGAGCACATCACTGTTTACACAAAATAACAATTTTGTTGTTTACACT
zSNP8682253	zC236O11	123688	16	48.9							TACATTGCAATCATGAATTTTGAAAGTATTACATCACTTTGTAAAAATTTATTATTACCATTCATTTAGTCTCCCCATGCAGTTTGATAGAACACATGGACCCGGAAGCTGCTTCACCTGACGTCACATTTTATAAATGAATAGAAACAA[A/C]CTCCAAAACATAAGTGTGATTTAAATGACCCATCCCAATTGTGAATGAGCCAAGGAGCTCACCAGACATGTTTGCATTTTATATCATTCTAAGTAGAATTAATAGTTATAGTAATATTTTTTACAAAAAAAAAATAATGATAATAATAAT
zSNP8682252	zC236O11	123675	16	48.9							GGGTTTGGATATATACATTGCAATCATGAATTTTGAAAGTATTACATCACTTTGTAAAAATTTATTATTACCATTCATTTAGTCTCCCCATGCAGTTTGATAGAACACATGGACCCGGAAGCTGCTTCACCTGACGTCACATTTTATAAA[T/C]GAATAGAAACAACCTCCAAAACATAAGTGTGATTTAAATGACCCATCCCAATTGTGAATGAGCCAAGGAGCTCACCAGACATGTTTGCATTTTATATCATTCTAAGTAGAATTAATAGTTATAGTAATATTTTTTACAAAAAAAAAATAA
zSNP8682256	zC236O11	123709	16	48.9							GAAAGTATTACATCACTTTGTAAAAATTTATTATTACCATTCATTTAGTCTCCCCATGCAGTTTGATAGAACACATGGACCCGGAAGCTGCTTCACCTGACGTCACATTTTATAAATGAATAGAAACAACCTCCAAAACATAAGTGTGAT[T/G]TAAATGACCCATCCCAATTGTGAATGAGCCAAGGAGCTCACCAGACATGTTTGCATTTTATATCATTCTAAGTAGAATTAATAGTTATAGTAATATTTTTTACAAAAAAAAAATAATGATAATAATAATTGAGGGACTAGTAATGTCTGA
zSNP8682263	zC236O11	123758	16	48.9							CTCCCCATGCAGTTTGATAGAACACATGGACCCGGAAGCTGCTTCACCTGACGTCACATTTTATAAATGAATAGAAACAACCTCCAAAACATAAGTGTGATTTAAATGACCCATCCCAATTGTGAATGAGCCAAGGAGCTCACCAGACAT[T/G]TTTGCATTTTATATCATTCTAAGTAGAATTAATAGTTATAGTAATATTTTTTACAAAAAAAAAATAATGATAATAATAATTGAGGGACTAGTAATGTCTGATTGGTTTTCCAGTATGTCTCAAGTACAAAATAAACACACACAAATTGGC
zSNP8682262	zC236O11	123756	16	48.9							GTCTCCCCATGCAGTTTGATAGAACACATGGACCCGGAAGCTGCTTCACCTGACGTCACATTTTATAAATGAATAGAAACAACCTCCAAAACATAAGTGTGATTTAAATGACCCATCCCAATTGTGAATGAGCCAAGGAGCTCACCAGAC[A/C]TGTTTGCATTTTATATCATTCTAAGTAGAATTAATAGTTATAGTAATATTTTTTACAAAAAAAAAATAATGATAATAATAATTGAGGGACTAGTAATGTCTGATTGGTTTTCCAGTATGTCTCAAGTACAAAATAAACACACACAAATTG
zSNP8682227	zC236O11	122378	16	48.9							TTTAAGAAAATCACTCGCATGTTTGACTAAATTTTAATGAAAGGTGGCTTAATGTCTATTATTAGTCATTGGCTAATGATTTTTTTTAATTAGACAGCCATTGATTAGATTTACAGGCTAAAGGTCCAATGATAATTAGGGCCCTTTTAT[C/G]TACAACATTCACAAACCATTGAAAGAATTGTAGAATTCATTCATAAAAATGTAATTAGCTGTATGACGTGATTTGTCATACATATTTTTTATTATTAGTATTTTTTATTAAAACTCCTTTGTTCTTGCCAAAATAAAACAAATAAGAAAA
zSNP8682214	zC236O11	122094	16	48.9							GATCCACCTGGCCAATCCTGTTGGCACCGATCCCGTGGCAGGCTTCGGGCTGAAGAGCTTGCCCACCGACCGAGTCAGCGTTTCATGCTCGGAGAGGGAGTCCCCGGTGCAGACGGTGCAGAATATCTCCAGCGAGTCCCAGATGACAAA[T/C]ACGTGTGAGCAAGGGGATTCTGGGAACTCTGGGATGTCTAAGAGCGAGACTGTCTCCACACTGTCCATGAGCTCTCTGGAGGTAAGAAATGATGATGTTCATTGTGGGATTCAATCTTGCAGCCCTCTACAATTTTAAGAAAATCACTCG
zSNP8682188	zC236O11	121660	16	48.9							CACATTTCCTTTTGATTCACAGGCACCCTGAAGCGTCCCTCCCAGCAAGGCGAGGAGAAGGTTCCATCCCAGCAGATCACAGTACAGAAAGGCTCCAACTTCAACACCCTTCCTGCCAGCATGGCAAAGGTCCACCTGCAAAACGTAGCC[A/G]ACTACGCCAGTCACACTCTCACCATGCGCCGCGACAAAGGCGCCATCGCCGGGGTCAGCACGGAGTTACCCGGGGCCAAATCTATTTACATCTGTGACGGCGAGCTCTTCAAACAGCTTGACGGAGCACCGGGAGACATTCCTGAAGGAG
zSNP8682223	zC236O11	122329	16	48.9							AGAAATGATGATGTTCATTGTGGGATTCAATCTTGCAGCCCTCTACAATTTTAAGAAAATCACTCGCATGTTTGACTAAATTTTAATGAAAGGTGGCTTAATGTCTATTATTAGTCATTGGCTAATGATTTTTTTTAATTAGACAGCCAT[T/C]GATTAGATTTACAGGCTAAAGGTCCAATGATAATTAGGGCCCTTTTATCTACAACATTCACAAACCATTGAAAGAATTGTAGAATTCATTCATAAAAATGTAATTAGCTGTATGACGTGATTTGTCATACATATTTTTTATTATTAGTAT
zSNP8682226	zC236O11	122375	16	48.9							AATTTTAAGAAAATCACTCGCATGTTTGACTAAATTTTAATGAAAGGTGGCTTAATGTCTATTATTAGTCATTGGCTAATGATTTTTTTTAATTAGACAGCCATTGATTAGATTTACAGGCTAAAGGTCCAATGATAATTAGGGCCCTTT[T/G]ATCTACAACATTCACAAACCATTGAAAGAATTGTAGAATTCATTCATAAAAATGTAATTAGCTGTATGACGTGATTTGTCATACATATTTTTTATTATTAGTATTTTTTATTAAAACTCCTTTGTTCTTGCCAAAATAAAACAAATAAGA
zSNP8682225	zC236O11	122369	16	48.9							CTCTACAATTTTAAGAAAATCACTCGCATGTTTGACTAAATTTTAATGAAAGGTGGCTTAATGTCTATTATTAGTCATTGGCTAATGATTTTTTTTAATTAGACAGCCATTGATTAGATTTACAGGCTAAAGGTCCAATGATAATTAGGG[T/C]CCTTTTATCTACAACATTCACAAACCATTGAAAGAATTGTAGAATTCATTCATAAAAATGTAATTAGCTGTATGACGTGATTTGTCATACATATTTTTTATTATTAGTATTTTTTATTAAAACTCCTTTGTTCTTGCCAAAATAAAACAA
zSNP8682287	zC236O11	124055	16	48.9							TGGCTAGTCAGATTTACTAGTCAAAGGCTTTTGCCAAGGTTTGAGTAGAGGGTTGCAAAGTGATAGACGTCCTCCATCTGTTTCCTCACTGCGGATGAGCTGGCTTGACTTCATTTGTGTCTAAACGGCAAAATCACTCATCACAATTTT[T/G]TATGGAAAGATTCACAGCGTAAATGAATCAGACACAACGGCTTTCTGAATGACTCTCCATTAACATTTCACGGCTTTGTGGAGGCTGGTTTCGATCTCTTTTAAATCATGACATCTTTCCATTCGCATTTTGCACATCTCAGCCATGATT
zSNP8682286	zC236O11	124052	16	48.9							AATTGGCTAGTCAGATTTACTAGTCAAAGGCTTTTGCCAAGGTTTGAGTAGAGGGTTGCAAAGTGATAGACGTCCTCCATCTGTTTCCTCACTGCGGATGAGCTGGCTTGACTTCATTTGTGTCTAAACGGCAAAATCACTCATCACAAT[T/C]TTGTATGGAAAGATTCACAGCGTAAATGAATCAGACACAACGGCTTTCTGAATGACTCTCCATTAACATTTCACGGCTTTGTGGAGGCTGGTTTCGATCTCTTTTAAATCATGACATCTTTCCATTCGCATTTTGCACATCTCAGCCATG
zSNP8682288	zC236O11	124074	16	48.9							GTCAAAGGCTTTTGCCAAGGTTTGAGTAGAGGGTTGCAAAGTGATAGACGTCCTCCATCTGTTTCCTCACTGCGGATGAGCTGGCTTGACTTCATTTGTGTCTAAACGGCAAAATCACTCATCACAATTTTGTATGGAAAGATTCACAGC[C/G]TAAATGAATCAGACACAACGGCTTTCTGAATGACTCTCCATTAACATTTCACGGCTTTGTGGAGGCTGGTTTCGATCTCTTTTAAATCATGACATCTTTCCATTCGCATTTTGCACATCTCAGCCATGATTATTCCTAATAAATGATGGA
zSNP8682291	zC236O11	124180	16	48.9							CGGCAAAATCACTCATCACAATTTTGTATGGAAAGATTCACAGCGTAAATGAATCAGACACAACGGCTTTCTGAATGACTCTCCATTAACATTTCACGGCTTTGTGGAGGCTGGTTTCGATCTCTTTTAAATCATGACATCTTTCCATTC[A/G]CATTTTGCACATCTCAGCCATGATTATTCCTAATAAATGATGGACGCTTATGAGTCTTAAGAATAGTATTAAACAATAGTTTCGGCAAAGATATGAGAATTTTATCAAAACAACTTATGTATTATGCATGCCAGGCCAGTAGATGGCGAT
zSNP8682290	zC236O11	124172	16	48.9							TGTCTAAACGGCAAAATCACTCATCACAATTTTGTATGGAAAGATTCACAGCGTAAATGAATCAGACACAACGGCTTTCTGAATGACTCTCCATTAACATTTCACGGCTTTGTGGAGGCTGGTTTCGATCTCTTTTAAATCATGACATCT[A/T]TCCATTCGCATTTTGCACATCTCAGCCATGATTATTCCTAATAAATGATGGACGCTTATGAGTCTTAAGAATAGTATTAAACAATAGTTTCGGCAAAGATATGAGAATTTTATCAAAACAACTTATGTATTATGCATGCCAGGCCAGTAG
zSNP8682283	zC236O11	124001	16	48.9							AATGTCTGATTGGTTTTCCAGTATGTCTCAAGTACAAAATAAACACACACAAATTGGCTAGTCAGATTTACTAGTCAAAGGCTTTTGCCAAGGTTTGAGTAGAGGGTTGCAAAGTGATAGACGTCCTCCATCTGTTTCCTCACTGCGGAT[A/G]AGCTGGCTTGACTTCATTTGTGTCTAAACGGCAAAATCACTCATCACAATTTTGTATGGAAAGATTCACAGCGTAAATGAATCAGACACAACGGCTTTCTGAATGACTCTCCATTAACATTTCACGGCTTTGTGGAGGCTGGTTTCGATC
zSNP8682265	zC236O11	123761	16	48.9							CCCATGCAGTTTGATAGAACACATGGACCCGGAAGCTGCTTCACCTGACGTCACATTTTATAAATGAATAGAAACAACCTCCAAAACATAAGTGTGATTTAAATGACCCATCCCAATTGTGAATGAGCCAAGGAGCTCACCAGACATGTT[T/C]GCATTTTATATCATTCTAAGTAGAATTAATAGTTATAGTAATATTTTTTACAAAAAAAAAATAATGATAATAATAATTGAGGGACTAGTAATGTCTGATTGGTTTTCCAGTATGTCTCAAGTACAAAATAAACACACACAAATTGGCTAG
zSNP8682264	zC236O11	123760	16	48.9							CCCCATGCAGTTTGATAGAACACATGGACCCGGAAGCTGCTTCACCTGACGTCACATTTTATAAATGAATAGAAACAACCTCCAAAACATAAGTGTGATTTAAATGACCCATCCCAATTGTGAATGAGCCAAGGAGCTCACCAGACATGT[A/T]TGCATTTTATATCATTCTAAGTAGAATTAATAGTTATAGTAATATTTTTTACAAAAAAAAAATAATGATAATAATAATTGAGGGACTAGTAATGTCTGATTGGTTTTCCAGTATGTCTCAAGTACAAAATAAACACACACAAATTGGCTA
zSNP8682268	zC236O11	123795	16	48.9							GCTGCTTCACCTGACGTCACATTTTATAAATGAATAGAAACAACCTCCAAAACATAAGTGTGATTTAAATGACCCATCCCAATTGTGAATGAGCCAAGGAGCTCACCAGACATGTTTGCATTTTATATCATTCTAAGTAGAATTAATAGT[A/T]ATAGTAATATTTTTTACAAAAAAAAAATAATGATAATAATAATTGAGGGACTAGTAATGTCTGATTGGTTTTCCAGTATGTCTCAAGTACAAAATAAACACACACAAATTGGCTAGTCAGATTTACTAGTCAAAGGCTTTTGCCAAGGTT
zSNP8682273	zC236O11	123827	16	48.9							AATAGAAACAACCTCCAAAACATAAGTGTGATTTAAATGACCCATCCCAATTGTGAATGAGCCAAGGAGCTCACCAGACATGTTTGCATTTTATATCATTCTAAGTAGAATTAATAGTTATAGTAATATTTTTTACAAAAAAAAAATAAT[A/G]ATAATAATAATTGAGGGACTAGTAATGTCTGATTGGTTTTCCAGTATGTCTCAAGTACAAAATAAACACACACAAATTGGCTAGTCAGATTTACTAGTCAAAGGCTTTTGCCAAGGTTTGAGTAGAGGGTTGCAAAGTGATAGACGTCCT
zSNP8682269	zC236O11	123805	16	48.9							CTGACGTCACATTTTATAAATGAATAGAAACAACCTCCAAAACATAAGTGTGATTTAAATGACCCATCCCAATTGTGAATGAGCCAAGGAGCTCACCAGACATGTTTGCATTTTATATCATTCTAAGTAGAATTAATAGTTATAGTAATA[T/G]TTTTTACAAAAAAAAAATAATGATAATAATAATTGAGGGACTAGTAATGTCTGATTGGTTTTCCAGTATGTCTCAAGTACAAAATAAACACACACAAATTGGCTAGTCAGATTTACTAGTCAAAGGCTTTTGCCAAGGTTTGAGTAGAGG
zSNP13076528	zK152J12	62072	16	48.9							GCATTAGACACAAACGTCATTCAATATCAACCCTGTCAGGCATTTTTAGAACAATACTCATCTGATGACATTAAAATATTAATAAATAACCAGATAACAAATAATTAATAATATAATATATGTACAAGTGAAACTAAGCATGTTGTTCAA[T/C]TTTTTGACTAGATCTGTTAACTATATCAGTTCAATTTTCTTATTTTATTTGAAAATTCTGCCATTTTGCCTCCATTTAAAATCAGTTCTATGAATTTTGTTTGTAAATTAAAATGAATGCAGATAGCAAAACTGAAAGTCCTGTATTTGA
zSNP13076530	zK152J12	62083	16	48.9							AAACGTCATTCAATATCAACCCTGTCAGGCATTTTTAGAACAATACTCATCTGATGACATTAAAATATTAATAAATAACCAGATAACAAATAATTAATAATATAATATATGTACAAGTGAAACTAAGCATGTTGTTCAACTTTTTGACTA[T/G]ATCTGTTAACTATATCAGTTCAATTTTCTTATTTTATTTGAAAATTCTGCCATTTTGCCTCCATTTAAAATCAGTTCTATGAATTTTGTTTGTAAATTAAAATGAATGCAGATAGCAAAACTGAAAGTCCTGTATTTGACCCATACATCA
zSNP13076527	zK152J12	62071	16	48.9							TGCATTAGACACAAACGTCATTCAATATCAACCCTGTCAGGCATTTTTAGAACAATACTCATCTGATGACATTAAAATATTAATAAATAACCAGATAACAAATAATTAATAATATAATATATGTACAAGTGAAACTAAGCATGTTGTTCA[A/T]CTTTTTGACTAGATCTGTTAACTATATCAGTTCAATTTTCTTATTTTATTTGAAAATTCTGCCATTTTGCCTCCATTTAAAATCAGTTCTATGAATTTTGTTTGTAAATTAAAATGAATGCAGATAGCAAAACTGAAAGTCCTGTATTTG
zSNP13076454	zK152J12	60696	16	48.9							GAACAGTTTGTAAAGCCACACAGCACAGACACAACCAACCGTCGACTTGCACCAGTGGAGCACTTTGATCAAAATTCCCAAGCTGGATGCGTCTAAATAACAGTCAAAGCCACAACTTTGAGAGATCAGCTCGGAGGGACAACTGGGGGG[-/A]AAAAAAGCCATCTTCGCTGCCAATATAAAGGTCAACGTTTCATTTCTAAAAGTGTTTGTTTTTTCCCTTTTTTTTCCTGGAAGTCCCTGCCTGCTACATTTGGCGATGCTCCATGTCATTATGGCAGCTTTCTGCACACTGACTGGCTTT
zSNP13076513	zK152J12	62010	16	48.9							GCTTTTTTTTTCCCTAATAATAATAATAATAAATACTGACTATCACATTTTTATAATGACCTGCATTAGACACAAACGTCATTCAATATCAACCCTGTCAGGCATTTTTAGAACAATACTCATCTGATGACATTAAAATATTAATAAATA[A/C]CCAGATAACAAATAATTAATAATATAATATATGTACAAGTGAAACTAAGCATGTTGTTCAACTTTTTGACTAGATCTGTTAACTATATCAGTTCAATTTTCTTATTTTATTTGAAAATTCTGCCATTTTGCCTCCATTTAAAATCAGTTC
zSNP13076532	zK152J12	62145	16	48.9							AAATATTAATAAATAACCAGATAACAAATAATTAATAATATAATATATGTACAAGTGAAACTAAGCATGTTGTTCAACTTTTTGACTAGATCTGTTAACTATATCAGTTCAATTTTCTTATTTTATTTGAAAATTCTGCCATTTTGCCTC[A/C]ATTTAAAATCAGTTCTATGAATTTTGTTTGTAAATTAAAATGAATGCAGATAGCAAAACTGAAAGTCCTGTATTTGACCCATACATCACAGAATCCAGAAAAACTACGGCTTATACAAAAATACTAAGTAGGTATTTTAATTGATGGTAA
zSNP13076566	zK152J12	62421	16	48.9							AAGTAGGTATTTTAATTGATGGTAAATGTTTCTTGAGCAACAAATCAAGTGATAAATCAAATGACGAAAAAAGAGTTCTATTTTGGTCCTCACTGACTTTCATTGTAGTGACAAAACTAATCTTCAAAATTTTATTTTTGGTTATTCAGG[A/T]AAAACATACAGGTGAATAACTAATGACAATGTTCAAATGTATCCATTAAGCATCTATATTAATGAATGTGCAAAAAAAAAGGAGGGTGGCAAAAACTGAATGGTGTAATTGAAGGCTTGTCAGCAACTCCTTCCCTTGACTCCCATAAAA
zSNP13076590	zK152J12	62567	16	48.9							CAGGTAAAACATACAGGTGAATAACTAATGACAATGTTCAAATGTATCCATTAAGCATCTATATTAATGAATGTGCAAAAAAAAAGGAGGGTGGCAAAAACTGAATGGTGTAATTGAAGGCTTGTCAGCAACTCCTTCCCTTGACTCCCA[T/C]AAAAACCACAGGGACACAACAAACAAGCAAACAGACAAACGGCGTGACTGACCCAGCAAATCATCCACAAATTGGAAACATGTTCGAAATCTAAACAAAACTGTCTAAATGCACACCTCCGAAATTATTAAAGCAACGTGACTCCAAATC
zSNP13076562	zK152J12	62401	16	48.9							ACGGCTTATACAAAAATACTAAGTAGGTATTTTAATTGATGGTAAATGTTTCTTGAGCAACAAATCAAGTGATAAATCAAATGACGAAAAAAGAGTTCTATTTTGGTCCTCACTGACTTTCATTGTAGTGACAAAACTAATCTTCAAAAT[A/T]TTATTTTTGGTTATTCAGGTAAAACATACAGGTGAATAACTAATGACAATGTTCAAATGTATCCATTAAGCATCTATATTAATGAATGTGCAAAAAAAAAGGAGGGTGGCAAAAACTGAATGGTGTAATTGAAGGCTTGTCAGCAACTCC
zSNP13076552	zK152J12	62317	16	48.9							TTTTGTTTGTAAATTAAAATGAATGCAGATAGCAAAACTGAAAGTCCTGTATTTGACCCATACATCACAGAATCCAGAAAAACTACGGCTTATACAAAAATACTAAGTAGGTATTTTAATTGATGGTAAATGTTTCTTGAGCAACAAATC[A/C]AGTGATAAATCAAATGACGAAAAAAGAGTTCTATTTTGGTCCTCACTGACTTTCATTGTAGTGACAAAACTAATCTTCAAAATTTTATTTTTGGTTATTCAGGTAAAACATACAGGTGAATAACTAATGACAATGTTCAAATGTATCCAT
zSNP13076553	zK152J12	62328	16	48.9							AATTAAAATGAATGCAGATAGCAAAACTGAAAGTCCTGTATTTGACCCATACATCACAGAATCCAGAAAAACTACGGCTTATACAAAAATACTAAGTAGGTATTTTAATTGATGGTAAATGTTTCTTGAGCAACAAATCAAGTGATAAAT[T/C]AAATGACGAAAAAAGAGTTCTATTTTGGTCCTCACTGACTTTCATTGTAGTGACAAAACTAATCTTCAAAATTTTATTTTTGGTTATTCAGGTAAAACATACAGGTGAATAACTAATGACAATGTTCAAATGTATCCATTAAGCATCTAT
zSNP8682299	zC236O11	124398	16	48.9							ATTAAACAATAGTTTCGGCAAAGATATGAGAATTTTATCAAAACAACTTATGTATTATGCATGCCAGGCCAGTAGATGGCGATGTCACTTTAAAGAAAAATCTATACGCTTGAAGATAAATAAAAAATTAGCAGGAGCACATCACTGTTT[A/T]CACAAAATAACAATTTTGTTGTTTACACTGAGACGATATCAGAGAAAAAAAAACGTGCACTTCAATATTCAATCGCAAAATGGTCTAAATCTTAAAAATTAACATTTAGGTAGAAAACGGTGTTGTGTAATGTACGGGCTGATTTTATTT
zSNP13076253	zK152J12	55697	16	48.9							CATGTCAGTACATTTATAAAAGACAGCACTTCAATCCTGGTTTGTGGATGTTTAATTGGATTTATTTTGTACATTAACATAATAAAAAAATGCATACAGTAGTGAATATTTTTGTGTTTCCTGTCACATTTGCCATGCAAAAACAATGCA[A/C]AGTGAAACACGCATGCTGTGTGTGTGTGTGTGTGTGTGTGTGTGTGTGTGTGTGTGTGTGTGTGTGTGTGTGTGTGTGCGTGCCTGTCTGTGCGTGAACTTTGTAACAGAATTGTGTGACTCATTGTTGCAGAAAGGCTTGAATTAACTA
zSNP8682301	zC236O11	124442	16	48.9							AACTTATGTATTATGCATGCCAGGCCAGTAGATGGCGATGTCACTTTAAAGAAAAATCTATACGCTTGAAGATAAATAAAAAATTAGCAGGAGCACATCACTGTTTACACAAAATAACAATTTTGTTGTTTACACTGAGACGATATCAGA[A/G]AAAAAAAAACGTGCACTTCAATATTCAATCGCAAAATGGTCTAAATCTTAAAAATTAACATTTAGGTAGAAAACGGTGTTGTGTAATGTACGGGCTGATTTTATTTGTGTCTAAAAGCAGGCACACATGGTCTAATTATCAGAAGGTTGG
zSNP8682303	zC236O11	124495	16	48.9							AAATCTATACGCTTGAAGATAAATAAAAAATTAGCAGGAGCACATCACTGTTTACACAAAATAACAATTTTGTTGTTTACACTGAGACGATATCAGAGAAAAAAAAACGTGCACTTCAATATTCAATCGCAAAATGGTCTAAATCTTAAA[A/G]ATTAACATTTAGGTAGAAAACGGTGTTGTGTAATGTACGGGCTGATTTTATTTGTGTCTAAAAGCAGGCACACATGGTCTAATTATCAGAAGGTTGGATGTCCACAATTGTAAGTTTATGTTAAATACTACACGATTTTATGACCTGGCA
zSNP8682302	zC236O11	124482	16	48.9							TCACTTTAAAGAAAAATCTATACGCTTGAAGATAAATAAAAAATTAGCAGGAGCACATCACTGTTTACACAAAATAACAATTTTGTTGTTTACACTGAGACGATATCAGAGAAAAAAAAACGTGCACTTCAATATTCAATCGCAAAATGG[T/C]CTAAATCTTAAAAATTAACATTTAGGTAGAAAACGGTGTTGTGTAATGTACGGGCTGATTTTATTTGTGTCTAAAAGCAGGCACACATGGTCTAATTATCAGAAGGTTGGATGTCCACAATTGTAAGTTTATGTTAAATACTACACGATT
zSNP13076306	zK152J12	57103	16	48.9							AATAATTCAACTGTGGTTAGGTTAAAAAGGTCCTCACATAAGGGTCAAATGTTAAAACCCAACTTGTCTGTGATATTGCTGGGAAATAATTAGGCTAAGTTAAACAAGTGCTCTGTAACTAGTCCGGGGTCAAATGCTATCTTAAGAGGG[-/A]AAAACAGTGACTCCAAAAGAGCGAAATGCAAACATGAGTGTGTCATTAGAAAATTCAGAAGCACAAAACATAAATCTTACAGAATAAACTAACATATAGAATCAATCATTCAGATATTTACTGTGAAGCATCATCAAGCTCAATAGGAAA
zSNP13076376	zK152J12	58345	16	48.9							CAAAAAAATTAAAAGAGTAGGCACTTTCAATTTTGATAAGGACATTTGGTCTTTACTAATCAGGCATATGTACATGAAATCTGCTTATAAACACTAACAAATCATAAGATTTACCAAAAAATACATAGTACAATTTATTTTAAGACACAC[A/G]TCTGAAAACTCATAACACAATCAAAAGCAGACCTTGGTAGCTAACAATTAGTTAAGAAGTAATATTTCAGCTTAACACGACTAAAATATTATTAAGAAATGTTATAACAAATATTAAAAAACTCTTAGCATAGCTTGAGCATCACACTGT
zSNP13076379	zK152J12	59045	16	48.9							ACTAATTTTAACACTAATTTAAGCAAATAAACACCCTTAATGTGTTTTTGCCGTTACAAAGATTTTCATGGTAATGTTAACTTTCACTGTCTCATTTATGAAACTCTTGAGATAAATAAGTTATAACTCTAAACTTAAATAATACATCTA[A/T]ACAGAATGCTGCCCTTCCCAGCTCATTTATTCAGTCACAATAACTTCTGGGACTTCGAGCGAATTTTGCGCTCAAGTCTGCTTCGATGAGTTTTATATTTCAAAAACGCATCCGGGAACTTTCACCCGTCTTTTGTTCTTTGAAGATTAA
zSNP13076375	zK152J12	58327	16	48.9							TTTGTGACAAAGTTCTACCAAAAAAATTAAAAGAGTAGGCACTTTCAATTTTGATAAGGACATTTGGTCTTTACTAATCAGGCATATGTACATGAAATCTGCTTATAAACACTAACAAATCATAAGATTTACCAAAAAATACATAGTACA[A/G]TTTATTTTAAGACACACGTCTGAAAACTCATAACACAATCAAAAGCAGACCTTGGTAGCTAACAATTAGTTAAGAAGTAATATTTCAGCTTAACACGACTAAAATATTATTAAGAAATGTTATAACAAATATTAAAAAACTCTTAGCATA
zSNP13076309	zK152J12	57130	16	48.9							AGGTCCTCACATAAGGGTCAAATGTTAAAACCCAACTTGTCTGTGATATTGCTGGGAAATAATTAGGCTAAGTTAAACAAGTGCTCTGTAACTAGTCCGGGGTCAAATGCTATCTTAAGAGGGAAAAACAGTGACTCCAAAAGAGCGAAA[T/C]GCAAACATGAGTGTGTCATTAGAAAATTCAGAAGCACAAAACATAAATCTTACAGAATAAACTAACATATAGAATCAATCATTCAGATATTTACTGTGAAGCATCATCAAGCTCAATAGGAAAGAAACGCTCTAAGTTCAAGTGAACTCG
zSNP13076322	zK152J12	57222	16	48.9							TAGTCCGGGGTCAAATGCTATCTTAAGAGGGAAAAACAGTGACTCCAAAAGAGCGAAATGCAAACATGAGTGTGTCATTAGAAAATTCAGAAGCACAAAACATAAATCTTACAGAATAAACTAACATATAGAATCAATCATTCAGATATT[A/T]ACTGTGAAGCATCATCAAGCTCAATAGGAAAGAAACGCTCTAAGTTCAAGTGAACTCGCGGTGACCTCGGTGCATTGCCTCTGGCTTCGGTGAGGGTCTTTAATGATGTGTGCTGCTACCGCTGCCGTCTCTATTACTGGCCCTTAACAT
zSNP13076591	zK152J12	62637	16	48.9							ATGTGCAAAAAAAAAGGAGGGTGGCAAAAACTGAATGGTGTAATTGAAGGCTTGTCAGCAACTCCTTCCCTTGACTCCCATAAAAACCACAGGGACACAACAAACAAGCAAACAGACAAACGGCGTGACTGACCCAGCAAATCATCCACA[A/T]ATTGGAAACATGTTCGAAATCTAAACAAAACTGTCTAAATGCACACCTCCGAAATTATTAAAGCAACGTGACTCCAAATCAAACAAAGTGTTTATTCTAGGATTTTTGCAACAAAGCAGGAAGGCACAATTTTCTCGTAACGTTTGAGAA
zSNP13076763	zK152J12	65331	16	48.9							TACCAGGATATCAAATAGCGTGCATCACCACAAGCGTAGGCCTAGTGAATCACACAGGTCTGCAGAAACAGGAGCGTACTCCATGTGAGACGTGGTTACGTGAGAAACGCTCACCGACAAGGGAGTACGATAACTTAGCCAGGCATGGAG[T/C]CTCCCGCAACACTCCTACCCCAGGTCAGCATTGACAATGGGCACCTCTCTTCACAACACTGGACTGCCTCCACACACCACGGCCAGAGAGAAAAGGAGCGGGTCAATTTGTTGGTTCCCAGCCGTCATTTTGCCCCCCGCCCCACCAGCT
zSNP13076737	zK152J12	65139	16	48.9							CTACAACACCTGTACACTTGTAATTTTAATTGCTTTAATAGACAGAAGTTACATCTTACAGGTAATTAAAAAAAATAACACTTGTAAATTTTAATAATCAGAAGTTACAGAATATGAATTGTAAAATTACAAACTCTATGCACAAAAAAA[-/A]CCCCAAAAACAAATTAGCATCAGCGAAAATGAGTTGAGAAATACCAGGATATCAAATAGCGTGCATCACCACAAGCGTAGGCCTAGTGAATCACACAGGTCTGCAGAAACAGGAGCGTACTCCATGTGAGACGTGGTTACGTGAGAAACG
zSNP13076714	zK152J12	65076	16	48.9							TATTAATAAATGCGCATAACATCAAAAACAGCAATAAAACATTTGGCCAATCAATGCTAGTAACTACAACACCTGTACACTTGTAATTTTAATTGCTTTAATAGACAGAAGTTACATCTTACAGGTAATTAAAAAAAATAACACTTGTAA[A/T]TTTTAATAATCAGAAGTTACAGAATATGAATTGTAAAATTACAAACTCTATGCACAAAAAAAACCCCAAAAACAAATTAGCATCAGCGAAAATGAGTTGAGAAATACCAGGATATCAAATAGCGTGCATCACCACAAGCGTAGGCCTAGT
zSNP13076680	zK152J12	64926	16	48.9							ATACATTTTAAATTCACACACAGTTAACTATTACAATTAACATTATTAAAATAATTGTTTACCTTATATTTTTCAGTAATTATTAACCAACTAAAATAATAATAATAATAATCAATGCTTGGAAAATTGACTTAAAATACTAGTAATGAT[A/T]ATTAATAAATGCGCATAACATCAAAAACAGCAATAAAACATTTGGCCAATCAATGCTAGTAACTACAACACCTGTACACTTGTAATTTTAATTGCTTTAATAGACAGAAGTTACATCTTACAGGTAATTAAAAAAAATAACACTTGTAAA
zSNP13076681	zK152J12	64929	16	48.9							CATTTTAAATTCACACACAGTTAACTATTACAATTAACATTATTAAAATAATTGTTTACCTTATATTTTTCAGTAATTATTAACCAACTAAAATAATAATAATAATAATCAATGCTTGGAAAATTGACTTAAAATACTAGTAATGATTAT[T/C]AATAAATGCGCATAACATCAAAAACAGCAATAAAACATTTGGCCAATCAATGCTAGTAACTACAACACCTGTACACTTGTAATTTTAATTGCTTTAATAGACAGAAGTTACATCTTACAGGTAATTAAAAAAAATAACACTTGTAAATTT
zSNP13076736	zK152J12	65132	16	48.9							CTAGTAACTACAACACCTGTACACTTGTAATTTTAATTGCTTTAATAGACAGAAGTTACATCTTACAGGTAATTAAAAAAAATAACACTTGTAAATTTTAATAATCAGAAGTTACAGAATATGAATTGTAAAATTACAAACTCTATGCAC[-/A]AAAAAAACCCCAAAAACAAATTAGCATCAGCGAAAATGAGTTGAGAAATACCAGGATATCAAATAGCGTGCATCACCACAAGCGTAGGCCTAGTGAATCACACAGGTCTGCAGAAACAGGAGCGTACTCCATGTGAGACGTGGTTACGTG
zSNP13081048	zK152J12	185751	16	48.9							GACCTGTGATTGGTTTGTTCTTAAGCCATTTCTGTGACCTAACTCTGATCAAGGTTAATGCATTTACATGACCACGTGCATTGGTTGTCTTATTAGGCATAATTGGGGTAAGAACATGCATGTACACACTCTCATTGTGTGGACAAAATC[A/T]TTTTTCAGAATATCTTGACTTACACAATGTTACACAACGGTTAGGAACAACATGAGGGTAAAAGGATGATTTTTATTTATTATTGGAAACTTTAATGTCAAAGATAAAGATATGAGTTTGGCCTGTAAATTCGTTTCTACATTACCCAAC
zSNP13081049	zK152J12	185779	16	48.9							TTTCTGTGACCTAACTCTGATCAAGGTTAATGCATTTACATGACCACGTGCATTGGTTGTCTTATTAGGCATAATTGGGGTAAGAACATGCATGTACACACTCTCATTGTGTGGACAAAATCATTTTTCAGAATATCTTGACTTACACAA[T/C]GTTACACAACGGTTAGGAACAACATGAGGGTAAAAGGATGATTTTTATTTATTATTGGAAACTTTAATGTCAAAGATAAAGATATGAGTTTGGCCTGTAAATTCGTTTCTACATTACCCAACAGTCTGTTCATTCTGAAAATGTACCCCT
zSNP13081044	zK152J12	185650	16	48.9							ACATTCTTTTCACATATCACACTTGCGCACGTCAGTAAATCGACAGAAGGTAGGTTTATGCATTTACATGCTGGGTGAAATTGAAGTAAGGGGCTGAAATTGACCTGTGATTGGTTTGTTCTTAAGCCATTTCTGTGACCTAACTCTGAT[A/C]AAGGTTAATGCATTTACATGACCACGTGCATTGGTTGTCTTATTAGGCATAATTGGGGTAAGAACATGCATGTACACACTCTCATTGTGTGGACAAAATCATTTTTCAGAATATCTTGACTTACACAATGTTACACAACGGTTAGGAACA
zSNP13076715	zK152J12	65077	16	48.9							ATTAATAAATGCGCATAACATCAAAAACAGCAATAAAACATTTGGCCAATCAATGCTAGTAACTACAACACCTGTACACTTGTAATTTTAATTGCTTTAATAGACAGAAGTTACATCTTACAGGTAATTAAAAAAAATAACACTTGTAAA[A/T]TTTAATAATCAGAAGTTACAGAATATGAATTGTAAAATTACAAACTCTATGCACAAAAAAAACCCCAAAAACAAATTAGCATCAGCGAAAATGAGTTGAGAAATACCAGGATATCAAATAGCGTGCATCACCACAAGCGTAGGCCTAGTG
zSNP13076806	zK152J12	65681	16	48.9							TTCATCTTTCACTCATTTCTACAGGCAGTGGGAGAGAAGCCACAAACACCAGAGCCCCAGCAATGAGCCCTTTGTTTATAGAGGAAATAAGAAGTACGCACGTGTAACATGGATACTGCCAGTACTCTCAGTGAACTGCAATTATCTTCC[T/C]CCCACAAACCTACTTTGGTATTATCTGATTCCAAAAGTATTCCGCTGGTGAAAATTATTTAATCCGAAGTCTTCAGTGCATCACCGCCTGGATCTTTATCCAGACAGCAACATTTAAAAAGAAGAAAAAAAAAGGTAAAGGGGTCATCAC
zSNP13076601	zK152J12	62989	16	48.9							CATCTTATAGCGATTCGAAATTGTATGTTGAGTAAATTGAATGTAAGAGCAGATTAATAAGCAGATGAAGAACAAAAATTTAATTAGTGTCAAAATCATCAAGTCGTTTGATTTAATAGTCAGACGTTGCAGCTTTTATGGGGGAAAAAA[A/T]AGCAAGCTTGACACTTATAAATTAATAATAAAAAAGAAAAAATATATATATTGGTATCAACTATTAACCAAAAAGAGTAAAAAAATAAATAAATAAATAAAATAAAATAAAACTTGCTTATTGGATATTGCTAAAAAAAAAAAAAAAAAA
zSNP13076602	zK152J12	63019	16	48.9							AGTAAATTGAATGTAAGAGCAGATTAATAAGCAGATGAAGAACAAAAATTTAATTAGTGTCAAAATCATCAAGTCGTTTGATTTAATAGTCAGACGTTGCAGCTTTTATGGGGGAAAAAAAAGCAAGCTTGACACTTATAAATTAATAAT[A/T]AAAAAGAAAAAATATATATATTGGTATCAACTATTAACCAAAAAGAGTAAAAAAATAAATAAATAAATAAAATAAAATAAAACTTGCTTATTGGATATTGCTAAAAAAAAAAAAAAAAAAAAAAACTGGAAAAAAAAGTTAAATTGAACA
zSNP13076598	zK152J12	62965	16	48.9							TGAAAACTATGTAGTCAGAAGCTACATCTTATAGCGATTCGAAATTGTATGTTGAGTAAATTGAATGTAAGAGCAGATTAATAAGCAGATGAAGAACAAAAATTTAATTAGTGTCAAAATCATCAAGTCGTTTGATTTAATAGTCAGACG[T/C]TGCAGCTTTTATGGGGGAAAAAAAAGCAAGCTTGACACTTATAAATTAATAATAAAAAAGAAAAAATATATATATTGGTATCAACTATTAACCAAAAAGAGTAAAAAAATAAATAAATAAATAAAATAAAATAAAACTTGCTTATTGGAT
zSNP13076592	zK152J12	62649	16	48.9							AAAGGAGGGTGGCAAAAACTGAATGGTGTAATTGAAGGCTTGTCAGCAACTCCTTCCCTTGACTCCCATAAAAACCACAGGGACACAACAAACAAGCAAACAGACAAACGGCGTGACTGACCCAGCAAATCATCCACAAATTGGAAACAT[T/G]TTCGAAATCTAAACAAAACTGTCTAAATGCACACCTCCGAAATTATTAAAGCAACGTGACTCCAAATCAAACAAAGTGTTTATTCTAGGATTTTTGCAACAAAGCAGGAAGGCACAATTTTCTCGTAACGTTTGAGAAAATTTAAATATC
zSNP13076593	zK152J12	62764	16	48.9							ACTGACCCAGCAAATCATCCACAAATTGGAAACATGTTCGAAATCTAAACAAAACTGTCTAAATGCACACCTCCGAAATTATTAAAGCAACGTGACTCCAAATCAAACAAAGTGTTTATTCTAGGATTTTTGCAACAAAGCAGGAAGGCA[T/C]AATTTTCTCGTAACGTTTGAGAAAATTTAAATATCATCATTATCCGGATATGAAAACTATGTAGTCAGAAGCTACATCTTATAGCGATTCGAAATTGTATGTTGAGTAAATTGAATGTAAGAGCAGATTAATAAGCAGATGAAGAACAAA
zSNP13076666	zK152J12	64672	16	48.9							AATATTCAATAAAACTTGTCACTTGTGAATTAAAATTTTCAAAAGACAAAAAAAAACTTAAAACATTTATATTCGCATTTGACTAAAAGGAGATTATTTTTAATTTTTATCAATCAACTTACAAAATACTTTTAATTTTTAATTATAAAA[T/G]GAAATCTTTACACAAAGAAAAATCGAAAAGCATTAATTGGTGTCATAATACAAATTTTATTTAATAGTACAAAGTTAAATTGTATGGGTAATTAAAAAAATCAATACATTTTAAATTCACACACAGTTAACTATTACAATTAACATTATT
zSNP13076678	zK152J12	64847	16	48.9							GAAAAGCATTAATTGGTGTCATAATACAAATTTTATTTAATAGTACAAAGTTAAATTGTATGGGTAATTAAAAAAATCAATACATTTTAAATTCACACACAGTTAACTATTACAATTAACATTATTAAAATAATTGTTTACCTTATATTT[A/T]TCAGTAATTATTAACCAACTAAAATAATAATAATAATAATCAATGCTTGGAAAATTGACTTAAAATACTAGTAATGATTATTAATAAATGCGCATAACATCAAAAACAGCAATAAAACATTTGGCCAATCAATGCTAGTAACTACAACAC
zSNP13076679	zK152J12	64915	16	48.9							TAAAAAAATCAATACATTTTAAATTCACACACAGTTAACTATTACAATTAACATTATTAAAATAATTGTTTACCTTATATTTTTCAGTAATTATTAACCAACTAAAATAATAATAATAATAATCAATGCTTGGAAAATTGACTTAAAATA[T/C]TAGTAATGATTATTAATAAATGCGCATAACATCAAAAACAGCAATAAAACATTTGGCCAATCAATGCTAGTAACTACAACACCTGTACACTTGTAATTTTAATTGCTTTAATAGACAGAAGTTACATCTTACAGGTAATTAAAAAAAATA
zSNP13076673	zK152J12	64745	16	48.9							CGCATTTGACTAAAAGGAGATTATTTTTAATTTTTATCAATCAACTTACAAAATACTTTTAATTTTTAATTATAAAATGAAATCTTTACACAAAGAAAAATCGAAAAGCATTAATTGGTGTCATAATACAAATTTTATTTAATAGTACAA[-/A]GTTAAATTGTATGGGTAATTAAAAAAATCAATACATTTTAAATTCACACACAGTTAACTATTACAATTAACATTATTAAAATAATTGTTTACCTTATATTTTTCAGTAATTATTAACCAACTAAAATAATAATAATAATAATCAATGCTT
zSNP13076669	zK152J12	64721	16	48.9							AAAAAAACTTAAAACATTTATATTCGCATTTGACTAAAAGGAGATTATTTTTAATTTTTATCAATCAACTTACAAAATACTTTTAATTTTTAATTATAAAATGAAATCTTTACACAAAGAAAAATCGAAAAGCATTAATTGGTGTCATAA[T/C]ACAAATTTTATTTAATAGTACAAAGTTAAATTGTATGGGTAATTAAAAAAATCAATACATTTTAAATTCACACACAGTTAACTATTACAATTAACATTATTAAAATAATTGTTTACCTTATATTTTTCAGTAATTATTAACCAACTAAAA
zSNP13076671	zK152J12	64730	16	48.9							TAAAACATTTATATTCGCATTTGACTAAAAGGAGATTATTTTTAATTTTTATCAATCAACTTACAAAATACTTTTAATTTTTAATTATAAAATGAAATCTTTACACAAAGAAAAATCGAAAAGCATTAATTGGTGTCATAATACAAATTT[T/G]ATTTAATAGTACAAAGTTAAATTGTATGGGTAATTAAAAAAATCAATACATTTTAAATTCACACACAGTTAACTATTACAATTAACATTATTAAAATAATTGTTTACCTTATATTTTTCAGTAATTATTAACCAACTAAAATAATAATAA
zSNP8681159	zC236O11	105398	16	48.9							ATGAGCATCCTGGCAATTCCCGATTTTATCTTCGTAACTCTACAACATAATACCCAGCAAACAGGTTTTAATGGATCTGTTTAAACACAGCGTATGCTAACCGTGGGAATGATAGTCACATCATTGCATCACTGCACGTTAAATAAGCCT[A/G]ATTTAGAATTAGACAATATTAAAGACATAGTTCAGCCAAAAATGAAAATTCTGTGATCATTTACTGTTCCGTGACTTGTTATAAACTATAAAGGTTTTGGTCCTGTTGAACACAAAATAAGATATTTTGAAGAACGTTGGAAACCTGTAA
zSNP8681157	zC236O11	105384	16	48.9							GAAATAAAAAGTGAATGAGCATCCTGGCAATTCCCGATTTTATCTTCGTAACTCTACAACATAATACCCAGCAAACAGGTTTTAATGGATCTGTTTAAACACAGCGTATGCTAACCGTGGGAATGATAGTCACATCATTGCATCACTGCA[T/C]GTTAAATAAGCCTGATTTAGAATTAGACAATATTAAAGACATAGTTCAGCCAAAAATGAAAATTCTGTGATCATTTACTGTTCCGTGACTTGTTATAAACTATAAAGGTTTTGGTCCTGTTGAACACAAAATAAGATATTTTGAAGAACG
zSNP8681161	zC236O11	105471	16	48.9							GATCTGTTTAAACACAGCGTATGCTAACCGTGGGAATGATAGTCACATCATTGCATCACTGCACGTTAAATAAGCCTGATTTAGAATTAGACAATATTAAAGACATAGTTCAGCCAAAAATGAAAATTCTGTGATCATTTACTGTTCCGT[A/G]ACTTGTTATAAACTATAAAGGTTTTGGTCCTGTTGAACACAAAATAAGATATTTTGAAGAACGTTGGAAACCTGTAACCATTGACTACCCTGGTTTTGTTTTTCCTAGTATGGATGTCAGCCTACAGGTTTCCCAGAACTAGTCAAGGAT
zSNP8681168	zC236O11	105553	16	48.9							AGAATTAGACAATATTAAAGACATAGTTCAGCCAAAAATGAAAATTCTGTGATCATTTACTGTTCCGTGACTTGTTATAAACTATAAAGGTTTTGGTCCTGTTGAACACAAAATAAGATATTTTGAAGAACGTTGGAAACCTGTAACCAT[T/C]GACTACCCTGGTTTTGTTTTTCCTAGTATGGATGTCAGCCTACAGGTTTCCCAGAACTAGTCAAGGATGAGTGATGGTGGCAGAACTTTCATTTTTGAATATCCCTTTAATATAAGTTGTAGCAAAATTTCTTTCATTCAATAACAGATT
zSNP8681164	zC236O11	105511	16	48.9							AGTCACATCATTGCATCACTGCACGTTAAATAAGCCTGATTTAGAATTAGACAATATTAAAGACATAGTTCAGCCAAAAATGAAAATTCTGTGATCATTTACTGTTCCGTGACTTGTTATAAACTATAAAGGTTTTGGTCCTGTTGAACA[A/C]AAAATAAGATATTTTGAAGAACGTTGGAAACCTGTAACCATTGACTACCCTGGTTTTGTTTTTCCTAGTATGGATGTCAGCCTACAGGTTTCCCAGAACTAGTCAAGGATGAGTGATGGTGGCAGAACTTTCATTTTTGAATATCCCTTT
zSNP8681148	zC236O11	105245	16	48.9							CAATTTCTCTCTCTGTTTGATTTATTCACAGAAATCGTCTGTCCCTCATTTCCCAGACTGTGTTTAATGCTGCTAGCATCACTGCACCCAAACATAGCATTTTACGATAAATAAACCACAGCTTTAGTGGCAAGCTCTTGAAATAAAAAG[T/G]GAATGAGCATCCTGGCAATTCCCGATTTTATCTTCGTAACTCTACAACATAATACCCAGCAAACAGGTTTTAATGGATCTGTTTAAACACAGCGTATGCTAACCGTGGGAATGATAGTCACATCATTGCATCACTGCACGTTAAATAAGC
zSNP8681102	zC236O11	104454	16	48.9							TCATTCCTCTGTGGTAACCCTTGATAAATAAGGAACTAAGCCGAAGAATAATGAATGAATGTTCCTAGTTACCTAGCTGGGGACTATTTTCTGGTGCTGCATAATAAATTAGTGCCTGATGCAACCAGGGTACAGCAGTAAAGTTCCTTG[C/G]TAAATACACTGAAATGAGAGTATAGTTCCCAGCCATACAAAACAAAACAAAAAGCCAGCTATACAGGTCTACACCTTAAAAATAGCAACATTTTATTGTTATTTCTGTTGGGCTTAGTACACAAGGTAACTAAAGAATAGTCAAGCTTTA
zSNP8681089	zC236O11	104075	16	48.9							TATAAGTTTTAATGTTTCTTATGATTAGTCCTGCACTCTTTAAGTACACACTTTAAAATGTTAAAGAAACACTCCACTTTTTGGAAATAGGTTCATTTACAAGTCTCCTAGAGTTAAACTGTTGAGTTTTATCATGTTTGAATTCATTCA[C/G]CTGATCTCTGGGTTTGGATGGAGCACTTGTAGCTTAGCTTAGCATTGCATACATCATTGAATGGGATTAGACCATTAGCATCTCGGTCAAAAATATAAAAAAAAGTTTTAAGAATTATTTACTGCTGCAATGATAATACGCGGCAATGTT
zSNP8681103	zC236O11	104455	16	48.9							CATTCCTCTGTGGTAACCCTTGATAAATAAGGAACTAAGCCGAAGAATAATGAATGAATGTTCCTAGTTACCTAGCTGGGGACTATTTTCTGGTGCTGCATAATAAATTAGTGCCTGATGCAACCAGGGTACAGCAGTAAAGTTCCTTGG[A/T]AAATACACTGAAATGAGAGTATAGTTCCCAGCCATACAAAACAAAACAAAAAGCCAGCTATACAGGTCTACACCTTAAAAATAGCAACATTTTATTGTTATTTCTGTTGGGCTTAGTACACAAGGTAACTAAAGAATAGTCAAGCTTTAA
zSNP8681125	zC236O11	104620	16	48.9							GAGAGTATAGTTCCCAGCCATACAAAACAAAACAAAAAGCCAGCTATACAGGTCTACACCTTAAAAATAGCAACATTTTATTGTTATTTCTGTTGGGCTTAGTACACAAGGTAACTAAAGAATAGTCAAGCTTTAAACTCTTATTTTGAA[A/T]TTTTTTTAGCAAGACTCTAATGCTCTAGTCTATTTCAATGGTCTCAAACTCAATTCCTGGAAGGCCGCAGCTCTGCATAATTTAGTACCAACCAGCTCCAACTCACACCTGCTTAATAGTCGTAGTCTTAAACATCTTGATTGGTTGGAT
zSNP8681122	zC236O11	104612	16	48.9							ACTGAAATGAGAGTATAGTTCCCAGCCATACAAAACAAAACAAAAAGCCAGCTATACAGGTCTACACCTTAAAAATAGCAACATTTTATTGTTATTTCTGTTGGGCTTAGTACACAAGGTAACTAAAGAATAGTCAAGCTTTAAACTCTT[A/T]TTTTGAAATTTTTTTAGCAAGACTCTAATGCTCTAGTCTATTTCAATGGTCTCAAACTCAATTCCTGGAAGGCCGCAGCTCTGCATAATTTAGTACCAACCAGCTCCAACTCACACCTGCTTAATAGTCGTAGTCTTAAACATCTTGATT
zSNP8681224	zC236O11	106525	16	48.9							TTACTGTTATTACTTTACCTGCTTTAAAATCTGAGGTTGTTTTATTAACATACCACTAAATCACAACTAATTAGGAATTCACAGAATCATTTTAACCAAGGTAAAAAACAGCCATTTTGTTACACAGAGGACATCAGTAAGAATGTTGTA[A/C]GACTTCTCAGATGCTCATGTGTGTGTTCACCTTTCTCCTCTCTCTTCACCAGGTTAACATGGTTATCGGGATTCTGGTTTTTAACAAACTGGTGTCCAAAGATGGCATTACTGATATGAAACTCAAGGAGAGGGCCGGGTATGCCTCATC
zSNP8681223	zC236O11	106495	16	48.9							AAAAAATCTTAAATTGAATACAATTTTACATTACTGTTATTACTTTACCTGCTTTAAAATCTGAGGTTGTTTTATTAACATACCACTAAATCACAACTAATTAGGAATTCACAGAATCATTTTAACCAAGGTAAAAAACAGCCATTTTGT[T/C]ACACAGAGGACATCAGTAAGAATGTTGTAAGACTTCTCAGATGCTCATGTGTGTGTTCACCTTTCTCCTCTCTCTTCACCAGGTTAACATGGTTATCGGGATTCTGGTTTTTAACAAACTGGTGTCCAAAGATGGCATTACTGATATGAA
zSNP8681241	zC236O11	106755	16	48.9							TTTAACAAACTGGTGTCCAAAGATGGCATTACTGATATGAAACTCAAGGAGAGGGCCGGGTATGCCTCATCGCACTCCTTCATCTCATTGGCTGAGTTCTGGGAAGAATTTCATTGGCCAGACCTTTGAAACATCTCTCCCCCACAACTA[T/C]GCAGGAATGAATACAACACAGACTCATTGTGAATATGTACTTATGTATACATTTCTGGAGAGTGCAAATTATGTAGCCAGAGGTACGAATGGCTGCATTTTGTTTTTCAAATGAACGCTACAGGGTGGTATGATGCCGCCGACGGCTTCG
zSNP8681273	zC236O11	107121	16	48.9							GCTGTTAGCAGTTTGCCCAGTGGCTTGCCGCGTATGTCGTAGCAGTGCTTAATTTGTGAATTGCGAGGTCCAGAAACAGATAGGGGTAACAGATCCGGCATGTTACCCAAGGAAGTAGAGGTATCACGCACAAGAGAAAAGATCGGAGGA[A/G]GTAGGGGGTGTTGTGGTTGGGATAGCAGGGTGTTGGATGGCGGACGGGTGTCGTGGACGAAAGTAAAGAGGGTTGGGGAGTCACAGAAGAAAGTGATAGCAGACAGGAGAGGAAGGCGGTTGAGATGGGGATCGGTAAAATGAGGTGCCA
zSNP8681272	zC236O11	107086	16	48.9							AACTAACTGCTTGCCTTTGTGTGGACGGCTTTTCCGCTGTTAGCAGTTTGCCCAGTGGCTTGCCGCGTATGTCGTAGCAGTGCTTAATTTGTGAATTGCGAGGTCCAGAAACAGATAGGGGTAACAGATCCGGCATGTTACCCAAGGAAG[T/C]AGAGGTATCACGCACAAGAGAAAAGATCGGAGGAAGTAGGGGGTGTTGTGGTTGGGATAGCAGGGTGTTGGATGGCGGACGGGTGTCGTGGACGAAAGTAAAGAGGGTTGGGGAGTCACAGAAGAAAGTGATAGCAGACAGGAGAGGAAG
zSNP8681222	zC236O11	106485	16	48.9							TTTGTGCAAGAAAAAATCTTAAATTGAATACAATTTTACATTACTGTTATTACTTTACCTGCTTTAAAATCTGAGGTTGTTTTATTAACATACCACTAAATCACAACTAATTAGGAATTCACAGAATCATTTTAACCAAGGTAAAAAACA[A/G]CCATTTTGTTACACAGAGGACATCAGTAAGAATGTTGTAAGACTTCTCAGATGCTCATGTGTGTGTTCACCTTTCTCCTCTCTCTTCACCAGGTTAACATGGTTATCGGGATTCTGGTTTTTAACAAACTGGTGTCCAAAGATGGCATTA
zSNP8681204	zC236O11	106037	16	48.9							AAGTCATAAAATTGGAAATTAAATGAATATTTTCTGTAATCATAATCATAAACTTCTATTGACACAACAGCAGCAGGAAAGGAATATATTCAATACTGCGCTCAAAAATGATGCTTGTTCAAACTACTTATTTTATAAGAGTTAAATCAA[T/C]GTTTTTTTCGACAACTTAGTTGTTTTACATTCAATCCACTTAAATTTGTAATATCAATTAAGTTACCTTTTAATTTCAATTAAGTTACGAGCATTATTTGCGGTGTATGTATGAAAGAAAACAAATCTTAGAGTAAAACTCCAACTCCAA
zSNP8681172	zC236O11	105593	16	48.9							AAAATTCTGTGATCATTTACTGTTCCGTGACTTGTTATAAACTATAAAGGTTTTGGTCCTGTTGAACACAAAATAAGATATTTTGAAGAACGTTGGAAACCTGTAACCATTGACTACCCTGGTTTTGTTTTTCCTAGTATGGATGTCAGC[T/C]TACAGGTTTCCCAGAACTAGTCAAGGATGAGTGATGGTGGCAGAACTTTCATTTTTGAATATCCCTTTAATATAAGTTGTAGCAAAATTTCTTTCATTCAATAACAGATTTAGATATAAGTTTAGTGTTTATTTTTTTACATAGTCATAC
zSNP8681211	zC236O11	106146	16	48.9							GATGCTTGTTCAAACTACTTATTTTATAAGAGTTAAATCAACGTTTTTTTCGACAACTTAGTTGTTTTACATTCAATCCACTTAAATTTGTAATATCAATTAAGTTACCTTTTAATTTCAATTAAGTTACGAGCATTATTTGCGGTGTAT[T/G]TATGAAAGAAAACAAATCTTAGAGTAAAACTCCAACTCCAAACCTTCATTTATCCCAGACAAACCCCCGATTTATTTTATGACTTGTCTCAAAGTCACAACATTAAAAAGAGGACACTTAACAAAATTGGTTTCGATAGAGGTAATATAA
zSNP8681215	zC236O11	106203	16	48.9							TTAGTTGTTTTACATTCAATCCACTTAAATTTGTAATATCAATTAAGTTACCTTTTAATTTCAATTAAGTTACGAGCATTATTTGCGGTGTATGTATGAAAGAAAACAAATCTTAGAGTAAAACTCCAACTCCAAACCTTCATTTATCCC[A/G]GACAAACCCCCGATTTATTTTATGACTTGTCTCAAAGTCACAACATTAAAAAGAGGACACTTAACAAAATTGGTTTCGATAGAGGTAATATAAGACTGATAAATCAAACAAAACATAAATGGGATTTGAAGTTTGTGCAAGAAAAAATCT
zSNP8681214	zC236O11	106191	16	48.9							TTTTTCGACAACTTAGTTGTTTTACATTCAATCCACTTAAATTTGTAATATCAATTAAGTTACCTTTTAATTTCAATTAAGTTACGAGCATTATTTGCGGTGTATGTATGAAAGAAAACAAATCTTAGAGTAAAACTCCAACTCCAAACC[A/T]TCATTTATCCCAGACAAACCCCCGATTTATTTTATGACTTGTCTCAAAGTCACAACATTAAAAAGAGGACACTTAACAAAATTGGTTTCGATAGAGGTAATATAAGACTGATAAATCAAACAAAACATAAATGGGATTTGAAGTTTGTGC
zSNP8681078	zC236O11	103448	16	48.9							ACAGAAGCTCAATGCTCGTTCGCAACCTGTCTATCAGCCACCGGATGTTTTGGTTATGGGTAAACAGACTTTAAATGAAGGGACAGAAATCTCTCGTTTTCAGTTGTTAATATCTTCATTTGTGTTTAAAACATAGACTAAAGTCTTATA[T/G]ATTTGGAATGACATGAGGTTGAGTAAAAAGTGATAAGTGATAGTTCAAGTAAATCCGATCAAACATGTTGATGTGCTATACTCTATACTCTAATCCACAGGTGTTAAATCCAGTTCCTGGAGGGCCGCAGCTCTGCACAGTTTAGTTTCA
zSNP8680809	zC236O11	96827	16	48.9							GGCATCGTTGGCAGTGAAAATGCATGCCTGATCAAGTGACCCATACTGAACTGTACTGTACTGTACTGAACTAAACTGTATCATTGAGTGGAAATGAGGCATTAGTATTTCCACTTCAATACATCCTTTTAAGCCTCCTTTTGCCTACCG[T/G]CCTGTCGGTTAACTGTCAAATGCTACAAAATTGACAGGACTTGATAGTTTCCTTTCCAAACTTCATGTTTCGTCCTGTCTGCACCAATAGACTAAATAATTCCCTTGGTTCGATAGAGGTTTCTCTAAATTCCAGCCTGTCTTCCACAGC
zSNP8680793	zC236O11	95827	16	48.9							TTCACTGTGATCAGTTTGGTGTTTCAGGGCTAATCAGGTAAATCAGGTAATCAGGTAAATGTAATCTTTTTGTATGGATACTTTATGGCAGTAGATAGGATGTAAATTAAGAGTCTATTTCCATGTACACATTTATATCTGATTCCATTG[A/T]CATTCATTCATTCATTTTCTTTTCGGCTTAGTGCCTTTATTAATCCAGGTTTACCACAGCAGAATGCACATTTATCCAGCACATGTTTACACAGCGAATGCCCTTTCAGCTACAACCCATCTCTGGGAGAGATCCACACAATTATCCACA
zSNP8680810	zC236O11	96834	16	48.9							TTGGCAGTGAAAATGCATGCCTGATCAAGTGACCCATACTGAACTGTACTGTACTGTACTGAACTAAACTGTATCATTGAGTGGAAATGAGGCATTAGTATTTCCACTTCAATACATCCTTTTAAGCCTCCTTTTGCCTACCGTCCTGTC[A/G]GTTAACTGTCAAATGCTACAAAATTGACAGGACTTGATAGTTTCCTTTCCAAACTTCATGTTTCGTCCTGTCTGCACCAATAGACTAAATAATTCCCTTGGTTCGATAGAGGTTTCTCTAAATTCCAGCCTGTCTTCCACAGCTTAGGCT
zSNP8680812	zC236O11	96898	16	48.9							TAAACTGTATCATTGAGTGGAAATGAGGCATTAGTATTTCCACTTCAATACATCCTTTTAAGCCTCCTTTTGCCTACCGTCCTGTCGGTTAACTGTCAAATGCTACAAAATTGACAGGACTTGATAGTTTCCTTTCCAAACTTCATGTTT[T/C]GTCCTGTCTGCACCAATAGACTAAATAATTCCCTTGGTTCGATAGAGGTTTCTCTAAATTCCAGCCTGTCTTCCACAGCTTAGGCTTAGTCAACTGTTTGATTGGCCAGCGGAAGACAAACTTAGTCTCAGAGGATGCATTTCTTTCTTG
zSNP8680811	zC236O11	96896	16	48.9							ACTAAACTGTATCATTGAGTGGAAATGAGGCATTAGTATTTCCACTTCAATACATCCTTTTAAGCCTCCTTTTGCCTACCGTCCTGTCGGTTAACTGTCAAATGCTACAAAATTGACAGGACTTGATAGTTTCCTTTCCAAACTTCATGT[T/C]TCGTCCTGTCTGCACCAATAGACTAAATAATTCCCTTGGTTCGATAGAGGTTTCTCTAAATTCCAGCCTGTCTTCCACAGCTTAGGCTTAGTCAACTGTTTGATTGGCCAGCGGAAGACAAACTTAGTCTCAGAGGATGCATTTCTTTCT
zSNP8680792	zC236O11	95817	16	48.9							ATTGCACTAGTTCACTGTGATCAGTTTGGTGTTTCAGGGCTAATCAGGTAAATCAGGTAATCAGGTAAATGTAATCTTTTTGTATGGATACTTTATGGCAGTAGATAGGATGTAAATTAAGAGTCTATTTCCATGTACACATTTATATCT[A/G]ATTCCATTGTCATTCATTCATTCATTTTCTTTTCGGCTTAGTGCCTTTATTAATCCAGGTTTACCACAGCAGAATGCACATTTATCCAGCACATGTTTACACAGCGAATGCCCTTTCAGCTACAACCCATCTCTGGGAGAGATCCACACA
zSNP8680781	zC236O11	95566	16	48.9							AAAAGCCCTTGATGGGGTCTGACTAGTCAGTGTTGCCAAATCTGTGTTTTTACCCTGTTGCCATTGGTTTATTGAACCGGTCAGCAGGTTCATTTAATTTTAGCCAAAAAGGACAATGTCCCATTGGGTGGTGGTTTTTTACAGGAACCT[A/G]AAAACCCTCAACCCTTGTTGGCAGTGCAAAACACACTGAAAAACTGAAATGCACAAACTGTGGCCTGATATTGGCTGATGACCAACTACAGTCAACTTTCATTGCACTAGTTCACTGTGATCAGTTTGGTGTTTCAGGGCTAATCAGGTA
zSNP8680780	zC236O11	95558	16	48.9							GTTGGACCAAAAGCCCTTGATGGGGTCTGACTAGTCAGTGTTGCCAAATCTGTGTTTTTACCCTGTTGCCATTGGTTTATTGAACCGGTCAGCAGGTTCATTTAATTTTAGCCAAAAAGGACAATGTCCCATTGGGTGGTGGTTTTTTAC[A/G]GGAACCTGAAAACCCTCAACCCTTGTTGGCAGTGCAAAACACACTGAAAAACTGAAATGCACAAACTGTGGCCTGATATTGGCTGATGACCAACTACAGTCAACTTTCATTGCACTAGTTCACTGTGATCAGTTTGGTGTTTCAGGGCTA
zSNP8680784	zC236O11	95619	16	48.9							CCTGTTGCCATTGGTTTATTGAACCGGTCAGCAGGTTCATTTAATTTTAGCCAAAAAGGACAATGTCCCATTGGGTGGTGGTTTTTTACAGGAACCTGAAAACCCTCAACCCTTGTTGGCAGTGCAAAACACACTGAAAAACTGAAATGC[A/T]CAAACTGTGGCCTGATATTGGCTGATGACCAACTACAGTCAACTTTCATTGCACTAGTTCACTGTGATCAGTTTGGTGTTTCAGGGCTAATCAGGTAAATCAGGTAATCAGGTAAATGTAATCTTTTTGTATGGATACTTTATGGCAGTA
zSNP8680791	zC236O11	95792	16	48.9							TGATGACCAACTACAGTCAACTTTCATTGCACTAGTTCACTGTGATCAGTTTGGTGTTTCAGGGCTAATCAGGTAAATCAGGTAATCAGGTAAATGTAATCTTTTTGTATGGATACTTTATGGCAGTAGATAGGATGTAAATTAAGAGTC[T/C]ATTTCCATGTACACATTTATATCTGATTCCATTGTCATTCATTCATTCATTTTCTTTTCGGCTTAGTGCCTTTATTAATCCAGGTTTACCACAGCAGAATGCACATTTATCCAGCACATGTTTACACAGCGAATGCCCTTTCAGCTACAA
zSNP8680789	zC236O11	95767	16	48.9							GCACAAACTGTGGCCTGATATTGGCTGATGACCAACTACAGTCAACTTTCATTGCACTAGTTCACTGTGATCAGTTTGGTGTTTCAGGGCTAATCAGGTAAATCAGGTAATCAGGTAAATGTAATCTTTTTGTATGGATACTTTATGGCA[C/G]TAGATAGGATGTAAATTAAGAGTCTATTTCCATGTACACATTTATATCTGATTCCATTGTCATTCATTCATTCATTTTCTTTTCGGCTTAGTGCCTTTATTAATCCAGGTTTACCACAGCAGAATGCACATTTATCCAGCACATGTTTAC
zSNP8681073	zC236O11	103340	16	48.9							AGTGCATTATCTGCGAATGTTTCATGCAATATTCCAGTTTTGCGCATATGTTTAATTTGCATCTTTGGACATAAACATAGCTAGTTTTTACAGCATTCATATTTGGTAACAGAAGCTCAATGCTCGTTCGCAACCTGTCTATCAGCCACC[A/G]GATGTTTTGGTTATGGGTAAACAGACTTTAAATGAAGGGACAGAAATCTCTCGTTTTCAGTTGTTAATATCTTCATTTGTGTTTAAAACATAGACTAAAGTCTTATAGATTTGGAATGACATGAGGTTGAGTAAAAAGTGATAAGTGATA
zSNP8681069	zC236O11	103284	16	48.9							AACCAGTGGACCGACCTCATTGCACATCTAAAATGTTGCATTGGTGCCAGATGGAAAGTGCATTATCTGCGAATGTTTCATGCAATATTCCAGTTTTGCGCATATGTTTAATTTGCATCTTTGGACATAAACATAGCTAGTTTTTACAGC[A/C]TTCATATTTGGTAACAGAAGCTCAATGCTCGTTCGCAACCTGTCTATCAGCCACCGGATGTTTTGGTTATGGGTAAACAGACTTTAAATGAAGGGACAGAAATCTCTCGTTTTCAGTTGTTAATATCTTCATTTGTGTTTAAAACATAGA
zSNP8681075	zC236O11	103393	16	48.9							AATTTGCATCTTTGGACATAAACATAGCTAGTTTTTACAGCATTCATATTTGGTAACAGAAGCTCAATGCTCGTTCGCAACCTGTCTATCAGCCACCGGATGTTTTGGTTATGGGTAAACAGACTTTAAATGAAGGGACAGAAATCTCTC[T/G]TTTTCAGTTGTTAATATCTTCATTTGTGTTTAAAACATAGACTAAAGTCTTATAGATTTGGAATGACATGAGGTTGAGTAAAAAGTGATAAGTGATAGTTCAAGTAAATCCGATCAAACATGTTGATGTGCTATACTCTATACTCTAATC
zSNP8681077	zC236O11	103436	16	48.9							TCATATTTGGTAACAGAAGCTCAATGCTCGTTCGCAACCTGTCTATCAGCCACCGGATGTTTTGGTTATGGGTAAACAGACTTTAAATGAAGGGACAGAAATCTCTCGTTTTCAGTTGTTAATATCTTCATTTGTGTTTAAAACATAGAC[A/T]AAAGTCTTATAGATTTGGAATGACATGAGGTTGAGTAAAAAGTGATAAGTGATAGTTCAAGTAAATCCGATCAAACATGTTGATGTGCTATACTCTATACTCTAATCCACAGGTGTTAAATCCAGTTCCTGGAGGGCCGCAGCTCTGCAC
zSNP8681076	zC236O11	103398	16	48.9							GCATCTTTGGACATAAACATAGCTAGTTTTTACAGCATTCATATTTGGTAACAGAAGCTCAATGCTCGTTCGCAACCTGTCTATCAGCCACCGGATGTTTTGGTTATGGGTAAACAGACTTTAAATGAAGGGACAGAAATCTCTCGTTTT[T/C]AGTTGTTAATATCTTCATTTGTGTTTAAAACATAGACTAAAGTCTTATAGATTTGGAATGACATGAGGTTGAGTAAAAAGTGATAAGTGATAGTTCAAGTAAATCCGATCAAACATGTTGATGTGCTATACTCTATACTCTAATCCACAG
zSNP8681067	zC236O11	103260	16	48.9							GCAATGGGACAGCATGAATTAACAAACCAGTGGACCGACCTCATTGCACATCTAAAATGTTGCATTGGTGCCAGATGGAAAGTGCATTATCTGCGAATGTTTCATGCAATATTCCAGTTTTGCGCATATGTTTAATTTGCATCTTTGGAC[A/G]TAAACATAGCTAGTTTTTACAGCATTCATATTTGGTAACAGAAGCTCAATGCTCGTTCGCAACCTGTCTATCAGCCACCGGATGTTTTGGTTATGGGTAAACAGACTTTAAATGAAGGGACAGAAATCTCTCGTTTTCAGTTGTTAATAT
zSNP8680929	zC236O11	98878	16	48.9							TCACCCAAAAATGTAAATGTACTCACTGTTTACTCAAGTGTTTTCAAACCTTTAAGGGTTTCTTCTGATGAAAACAAAAGAGGTATTTTGAAGAAAGCTGAGAACCTGTAACCATTGACTTCCATAGTAAGAAAGGGAAGCCATCGATTA[C/G]AGGTTTTCAGCTTTTTTCAAAATATCTTCTTTTGTGTTCAACAGAAGAAAGAAACTAAAACAACAGTGCGTTTCTGAAAACCATCGTTAGCCATCTATTTGTAATGTTTTCCATTAGCATTAATGACCACCGCTACATTAAAACAGTCAT
zSNP8680926	zC236O11	98827	16	48.9							GCTATATCTGGATATATTAAATTAAGGTTTGTTAACAGTTAAAGGGATAGTTCACCCAAAAATGTAAATGTACTCACTGTTTACTCAAGTGTTTTCAAACCTTTAAGGGTTTCTTCTGATGAAAACAAAAGAGGTATTTTGAAGAAAGCT[A/G]AGAACCTGTAACCATTGACTTCCATAGTAAGAAAGGGAAGCCATCGATTAGAGGTTTTCAGCTTTTTTCAAAATATCTTCTTTTGTGTTCAACAGAAGAAAGAAACTAAAACAACAGTGCGTTTCTGAAAACCATCGTTAGCCATCTATT
zSNP8680977	zC236O11	101092	16	48.9							TCCTCTTTCTGTTGGGTTCTAACGGAGGCATGGCAGTCGTACATGGCTGTGACCGGCCGCCTTAGAAACCGTATCATACGCAAGCGTTTCCTTTGCCTTGGTTGGGGTGAGGACTGTCTCTTTGTCATTTCCTATGCATCTTTACAGTAT[C/G]TGTGCCTCTATTTAGAATATGTCTTGTCTGCAAAAACAAATAAACAAATAAATAAAGCCCAGCTGTGCATTTGACCTAAAAGTTGAGGTTGATTCATTGTGGTAATACATGATGCAAATCATCTATTCTAAAATCTTGGATGAAATTTAA
zSNP8681066	zC236O11	103259	16	48.9							TGCAATGGGACAGCATGAATTAACAAACCAGTGGACCGACCTCATTGCACATCTAAAATGTTGCATTGGTGCCAGATGGAAAGTGCATTATCTGCGAATGTTTCATGCAATATTCCAGTTTTGCGCATATGTTTAATTTGCATCTTTGGA[T/C]ATAAACATAGCTAGTTTTTACAGCATTCATATTTGGTAACAGAAGCTCAATGCTCGTTCGCAACCTGTCTATCAGCCACCGGATGTTTTGGTTATGGGTAAACAGACTTTAAATGAAGGGACAGAAATCTCTCGTTTTCAGTTGTTAATA
zSNP8681065	zC236O11	103252	16	48.9							AAATGGGTGCAATGGGACAGCATGAATTAACAAACCAGTGGACCGACCTCATTGCACATCTAAAATGTTGCATTGGTGCCAGATGGAAAGTGCATTATCTGCGAATGTTTCATGCAATATTCCAGTTTTGCGCATATGTTTAATTTGCAT[A/C]TTTGGACATAAACATAGCTAGTTTTTACAGCATTCATATTTGGTAACAGAAGCTCAATGCTCGTTCGCAACCTGTCTATCAGCCACCGGATGTTTTGGTTATGGGTAAACAGACTTTAAATGAAGGGACAGAAATCTCTCGTTTTCAGTT
zSNP8681785	zC236O11	114808	16	48.9							CTTTAACTGCTTACACTCAACACTGGATAAAACTAATTTTCATAAAAGAGCTAAAAGCCTAAAATAATAAAATTAACATAAAAAACACATAGCAAAAGTTATTCAAATTGAATCCAAAATGAAAATGAAGGCTTAAAATAGAAAGAAAAT[T/G]ATATTTAAAAATAAAAAGGGACTGGAAAAACCAATAGAAAAGCACAAATCAAAATTATTAAAGCAAACTTTAAAATGAAAACTGAAAATCAAACCTTTTACAAGAAGTAATACAAGTCTCAGGTGGCCCTAGAATGTATTTCTAAATGTT
zSNP8681783	zC236O11	114795	16	48.9							CATTAAGTGGTTACTTTAACTGCTTACACTCAACACTGGATAAAACTAATTTTCATAAAAGAGCTAAAAGCCTAAAATAATAAAATTAACATAAAAAACACATAGCAAAAGTTATTCAAATTGAATCCAAAATGAAAATGAAGGCTTAAA[A/T]TAGAAAGAAAATGATATTTAAAAATAAAAAGGGACTGGAAAAACCAATAGAAAAGCACAAATCAAAATTATTAAAGCAAACTTTAAAATGAAAACTGAAAATCAAACCTTTTACAAGAAGTAATACAAGTCTCAGGTGGCCCTAGAATGT
zSNP8681788	zC236O11	114832	16	48.9							GGATAAAACTAATTTTCATAAAAGAGCTAAAAGCCTAAAATAATAAAATTAACATAAAAAACACATAGCAAAAGTTATTCAAATTGAATCCAAAATGAAAATGAAGGCTTAAAATAGAAAGAAAATGATATTTAAAAATAAAAAGGGACT[A/G]GAAAAACCAATAGAAAAGCACAAATCAAAATTATTAAAGCAAACTTTAAAATGAAAACTGAAAATCAAACCTTTTACAAGAAGTAATACAAGTCTCAGGTGGCCCTAGAATGTATTTCTAAATGTTCATCTCAAAATACTCACACAGATT
zSNP8681864	zC236O11	115340	16	48.9							CTGGAATGCTCACATTATCTTTTATTAAGTAGTGACAATAACTGCACAGTATTTTAGTTGATCTGTGTGGTATTTTAGCAGAAAGTATGGTTGCCATAAGACATTTATTGTCTTTCTAATAATAGCAGCCACGTCAAGAATGTCTTGTCT[A/T]ACTGTGTAACTGAAATGAGCCATGTTGGTCTAGTCTCCGTCATTAGCTCTCTCCATAATGTAAGATAAAGTAAAGCAGCCATTTATGGATGTACATAATTATGTGTAGGATGTGTATTTGTGTGTGGCGACAGCTGAGAAGATCTAAGAG
zSNP8681863	zC236O11	115296	16	48.9							CTAAAACAGTATATAGGCAATAATCTTTGTTATTTGTTTAATTTCTGGAATGCTCACATTATCTTTTATTAAGTAGTGACAATAACTGCACAGTATTTTAGTTGATCTGTGTGGTATTTTAGCAGAAAGTATGGTTGCCATAAGACATTT[A/T]TTGTCTTTCTAATAATAGCAGCCACGTCAAGAATGTCTTGTCTTACTGTGTAACTGAAATGAGCCATGTTGGTCTAGTCTCCGTCATTAGCTCTCTCCATAATGTAAGATAAAGTAAAGCAGCCATTTATGGATGTACATAATTATGTGT
zSNP8681760	zC236O11	114712	16	48.9							ACAATATACTCTAAGTATTAAAATTACTTTAAAAATAGTCCCTTAACTTACTTTAATTTTTATGTGGAAAAGTAATTTGATCACATTAAGTGGTTACTTTAACTGCTTACACTCAACACTGGATAAAACTAATTTTCATAAAAGAGCTAA[A/C]AGCCTAAAATAATAAAATTAACATAAAAAACACATAGCAAAAGTTATTCAAATTGAATCCAAAATGAAAATGAAGGCTTAAAATAGAAAGAAAATGATATTTAAAAATAAAAAGGGACTGGAAAAACCAATAGAAAAGCACAAATCAAAA
zSNP8681750	zC236O11	114521	16	48.9							ACGGATAGACAGATAGATAGATAGATAGATAGATAGATAGATAGATAGATAGATAGATAGATAGATAGATAGATAGATAGATAGATAGATAGATAGATAGATAGATAGATAGATAGATAGATAGATAGATAGATAGATACTTACATTTTA[A/C]ACTTTATTGCAATGTATTAAAATTATGTTGTCACTAAATTACAATATACTCTAAGTATTAAAATTACTTTAAAAATAGTCCCTTAACTTACTTTAATTTTTATGTGGAAAAGTAATTTGATCACATTAAGTGGTTACTTTAACTGCTTAC
zSNP8681530	zC236O11	109563	16	48.9							ATTAACTCAAGGCTGGCTGCCGTTGTTTGGCACTGATAGACGGGGAGGGCGAATTGGATTTCAGAGGAAGGATTTTCGTATTCCTTCCTTTCTCCTTCGCACTTGTTCTTAAGCACAGCATTTTTCATTAGCCTAATTAATAAGCGCCGC[A/T]GTTAATTACACATACCGCAGGAGCAGCACTTTGGGTAGTCATGGCACACCTGTAAATTCTGCCATTTTCTTAAGTTTTTCGAATAACAAACTGCACATTGTCAGACTGCTAAGGTCTTCATCAAGGACTTTGGATACCTGCGGCAACACA
zSNP8681752	zC236O11	114544	16	48.9							GATAGATAGATAGATAGATAGATAGATAGATAGATAGATAGATAGATAGATAGATAGATAGATAGATAGATAGATAGATAGATAGATAGATAGATAGATAGATAGATAGATAGATACTTACATTTTAAACTTTATTGCAATGTATTAAAA[A/T]TATGTTGTCACTAAATTACAATATACTCTAAGTATTAAAATTACTTTAAAAATAGTCCCTTAACTTACTTTAATTTTTATGTGGAAAAGTAATTTGATCACATTAAGTGGTTACTTTAACTGCTTACACTCAACACTGGATAAAACTAAT
zSNP8681756	zC236O11	114674	16	48.9							TTTATTGCAATGTATTAAAATTATGTTGTCACTAAATTACAATATACTCTAAGTATTAAAATTACTTTAAAAATAGTCCCTTAACTTACTTTAATTTTTATGTGGAAAAGTAATTTGATCACATTAAGTGGTTACTTTAACTGCTTACAC[T/C]CAACACTGGATAAAACTAATTTTCATAAAAGAGCTAAAAGCCTAAAATAATAAAATTAACATAAAAAACACATAGCAAAAGTTATTCAAATTGAATCCAAAATGAAAATGAAGGCTTAAAATAGAAAGAAAATGATATTTAAAAATAAAA
zSNP8681753	zC236O11	114647	16	48.9							AGATAGATAGATACTTACATTTTAAACTTTATTGCAATGTATTAAAATTATGTTGTCACTAAATTACAATATACTCTAAGTATTAAAATTACTTTAAAAATAGTCCCTTAACTTACTTTAATTTTTATGTGGAAAAGTAATTTGATCACA[A/T]TAAGTGGTTACTTTAACTGCTTACACTCAACACTGGATAAAACTAATTTTCATAAAAGAGCTAAAAGCCTAAAATAATAAAATTAACATAAAAAACACATAGCAAAAGTTATTCAAATTGAATCCAAAATGAAAATGAAGGCTTAAAATA
zSNP8682173	zC236O11	121477	16	48.9							TCATAGGCCCCTATTCATCTACTGATCTCTGATTTGTCCTATAATTTCTCAGCATGATTCAGCAAAATTATATTTAAATAAATTACATCATCATTTGAGTTGATTTAAAAAAAAATCAAAATGTAGCACTGATCTATCAAATCAGCATGC[A/G]CTTTTTCTCTCTCTACTTTTTCACTTACTAAGCACATTTCCTTTTGATTCACAGGCACCCTGAAGCGTCCCTCCCAGCAAGGCGAGGAGAAGGTTCCATCCCAGCAGATCACAGTACAGAAAGGCTCCAACTTCAACACCCTTCCTGCCA
zSNP8682013	zC236O11	117492	16	48.9							CAACAATTTAGTGTTTCTTTAAATGCAAATGGGCTGCTGCTCCCCACTTCCATTTCAAAACAAGGTCTTTACAGCATATGTCTTGTGCCTAATTTTCACTGAATGGTACAGTGATGCGTTTCCCAAACAACGACGTAACTCACGGCTGAT[A/T]GTACGATGCATCACTTACGTTTATTAAAAACGATGGAGGAGTTTTATTTAGTATAAGCTATTAATTTAGTATAAGCTGTTAACTAAACACTGTTAATGTCCAACCACCATATGAAAGGCTGTATTTACTCTGCATGGTTCAAGTGACTCA
zSNP8682175	zC236O11	121513	16	48.9							TCCTATAATTTCTCAGCATGATTCAGCAAAATTATATTTAAATAAATTACATCATCATTTGAGTTGATTTAAAAAAAAATCAAAATGTAGCACTGATCTATCAAATCAGCATGCGCTTTTTCTCTCTCTACTTTTTCACTTACTAAGCAC[A/T]TTTCCTTTTGATTCACAGGCACCCTGAAGCGTCCCTCCCAGCAAGGCGAGGAGAAGGTTCCATCCCAGCAGATCACAGTACAGAAAGGCTCCAACTTCAACACCCTTCCTGCCAGCATGGCAAAGGTCCACCTGCAAAACGTAGCCAACT
zSNP8682183	zC236O11	121575	16	48.9							GTTGATTTAAAAAAAAATCAAAATGTAGCACTGATCTATCAAATCAGCATGCGCTTTTTCTCTCTCTACTTTTTCACTTACTAAGCACATTTCCTTTTGATTCACAGGCACCCTGAAGCGTCCCTCCCAGCAAGGCGAGGAGAAGGTTCC[A/G]TCCCAGCAGATCACAGTACAGAAAGGCTCCAACTTCAACACCCTTCCTGCCAGCATGGCAAAGGTCCACCTGCAAAACGTAGCCAACTACGCCAGTCACACTCTCACCATGCGCCGCGACAAAGGCGCCATCGCCGGGGTCAGCACGGAG
zSNP8682179	zC236O11	121527	16	48.9							AGCATGATTCAGCAAAATTATATTTAAATAAATTACATCATCATTTGAGTTGATTTAAAAAAAAATCAAAATGTAGCACTGATCTATCAAATCAGCATGCGCTTTTTCTCTCTCTACTTTTTCACTTACTAAGCACATTTCCTTTTGATT[T/C]ACAGGCACCCTGAAGCGTCCCTCCCAGCAAGGCGAGGAGAAGGTTCCATCCCAGCAGATCACAGTACAGAAAGGCTCCAACTTCAACACCCTTCCTGCCAGCATGGCAAAGGTCCACCTGCAAAACGTAGCCAACTACGCCAGTCACACT
zSNP8681996	zC236O11	117352	16	48.9							TAAAGTGGACCTATTATTTTTTTTTCAAGATGTAATAGATGTTTCAGGTGTACCCAGAGTCTGTCTGTGCAGTTTCAGCTCCAAATACCCCTCAGATTATTTATTATAAAAGGGTTTCCCTGGTCATTTTTGAGTGGAAGCAACAATTTA[C/G]TGTTTCTTTAAATGCAAATGGGCTGCTGCTCCCCACTTCCATTTCAAAACAAGGTCTTTACAGCATATGTCTTGTGCCTAATTTTCACTGAATGGTACAGTGATGCGTTTCCCAAACAACGACGTAACTCACGGCTGATTGTACGATGCA
zSNP8681898	zC236O11	116260	16	48.9							GGTTTGTGTTTAGGGGTTGGGTAATAGCATATAATAAGCATTTTTTACAGTATAAAATACATCACACCTGTATTTAAGTGTGTAACTATATAGTTAGTTTTTGTATTCTCTATTTGTTCCCCTTTTCCTTCCCATCTCTATTCTTAATGG[T/G]TGTTATGTATCTTTGTAAATGTAAAAAATCTTAAATAAATCTTAAAAATAAAAAAAAAAACATTACGCCTGTGAGAGTCCTAGTAAACCTTATATACAAGTATGTGTGTGATTGCCTGTGTGTGTCTGTTAGTGCATTTTAAAACAGTAG
zSNP8681865	zC236O11	115402	16	48.9							CTGTGTGGTATTTTAGCAGAAAGTATGGTTGCCATAAGACATTTATTGTCTTTCTAATAATAGCAGCCACGTCAAGAATGTCTTGTCTTACTGTGTAACTGAAATGAGCCATGTTGGTCTAGTCTCCGTCATTAGCTCTCTCCATAATGT[A/G]AGATAAAGTAAAGCAGCCATTTATGGATGTACATAATTATGTGTAGGATGTGTATTTGTGTGTGGCGACAGCTGAGAAGATCTAAGAGAGGTTAAAATCACGCAACCTGCAATATTTTTATCTTCCTGCTGAATTGCAGCAATTTGTAAA
zSNP13079109	zK152J12	137941	16	48.9							TTAGGCAAATCATATAAAAACGATTTGTTCTGTTGACAATTGAAAAAATATATAGCTTAAAGGGGGTAATAATATTAACCTTAAAATGGTTTTAAAAAATAATAAAAACTGCTTTTATTCTAGCATATATAAAACAAATAAAACTTTCCT[T/C]AGAAGAAACAATATAATAGGGTCTGTTAAACATTTCTGCTCTATGTAACTGTGAACGTGATGCTTGGCGTAGACGTATCGTTTGACAATCAGAGGAAGTGTTGTACGGGTGTTCACTCAAGCACACACGGGGTCAGTGGCACACACCAAC
zSNP13079067	zK152J12	135852	16	48.9							TTTTCTGCGATACAAGCAAAAAGAAATGTCATGGCTTTAGAACGTTTTACATCTAATTATGGAAAAATGAAGCAAAGACACAAATAAATAGTACTTGCTGTGCGATAAGCTGCAATTTATTAATGTACAGTGTAAACATTTTTGTTATTG[T/G]GATTTATAATTCATTCATAGTCTTTAAAGAGTGGGGTAAATACTTCACACAGCTTGTTTTTATTGAAACCAGCTCTTAAATTGGCTGTGAAACAAGATGGTAATTATCAAAGCAAGACTTGGAATCATAAAAACAGCTTAAAAAAACTTT
zSNP13079072	zK152J12	136096	16	48.9							AAGATGGTAATTATCAAAGCAAGACTTGGAATCATAAAAACAGCTTAAAAAAACTTTGTTTGTTTTGGCATATCAGTTTTTTTTCTTGTTCAGTGGGATTTAACAGTTCTTTCTCAATTAGCACATTTGAAATCATTCAACCGGCAGACT[A/C]GGGCATGTTTGTCTGTCATGGAGCATTACTTTCATTAATTGGATCCATTAGCCAAGTCCACTAATCAGTTTCCTTTATTGTAAGTAGAGTAAAGCCCCCGCTTTGTTATGGTTGCCAGTTGAACGTTAAATGTGGCCATCTTGAGAACGA
zSNP8681520	zC236O11	109456	16	48.9							ATTTGTTTTTGTTCTGTTTGTGTTTAAATAATAATGGGAAAATACAACCGTTATCAACACGTTTGCTTGAGTATTTTGGAGCTGCATTGCATTCTCTGCGGAAAGTGATTAACTCAAGGCTGGCTGCCGTTGTTTGGCACTGATAGACGG[A/G]GAGGGCGAATTGGATTTCAGAGGAAGGATTTTCGTATTCCTTCCTTTCTCCTTCGCACTTGTTCTTAAGCACAGCATTTTTCATTAGCCTAATTAATAAGCGCCGCTGTTAATTACACATACCGCAGGAGCAGCACTTTGGGTAGTCATG
zSNP8681259	zC236O11	106923	16	48.9							ACAGACTCATTGTGAATATGTACTTATGTATACATTTCTGGAGAGTGCAAATTATGTAGCCAGAGGTACGAATGGCTGCATTTTGTTTTTCAAATGAACGCTACAGGGTGGTATGATGCCGCCGACGGCTTCGTTTTTTTTACATTTTTT[A/T]ATTTGTACTACCAACTAACTGCTTGCCTTTGTGTGGACGGCTTTTCCGCTGTTAGCAGTTTGCCCAGTGGCTTGCCGCGTATGTCGTAGCAGTGCTTAATTTGTGAATTGCGAGGTCCAGAAACAGATAGGGGTAACAGATCCGGCATGT
zSNP8681260	zC236O11	106948	16	48.9							ATGTATACATTTCTGGAGAGTGCAAATTATGTAGCCAGAGGTACGAATGGCTGCATTTTGTTTTTCAAATGAACGCTACAGGGTGGTATGATGCCGCCGACGGCTTCGTTTTTTTTACATTTTTTTATTTGTACTACCAACTAACTGCTT[A/G]CCTTTGTGTGGACGGCTTTTCCGCTGTTAGCAGTTTGCCCAGTGGCTTGCCGCGTATGTCGTAGCAGTGCTTAATTTGTGAATTGCGAGGTCCAGAAACAGATAGGGGTAACAGATCCGGCATGTTACCCAAGGAAGTAGAGGTATCACG
zSNP8681258	zC236O11	106913	16	48.9							TGAATACAACACAGACTCATTGTGAATATGTACTTATGTATACATTTCTGGAGAGTGCAAATTATGTAGCCAGAGGTACGAATGGCTGCATTTTGTTTTTCAAATGAACGCTACAGGGTGGTATGATGCCGCCGACGGCTTCGTTTTTTT[-/T]ACATTTTTTTATTTGTACTACCAACTAACTGCTTGCCTTTGTGTGGACGGCTTTTCCGCTGTTAGCAGTTTGCCCAGTGGCTTGCCGCGTATGTCGTAGCAGTGCTTAATTTGTGAATTGCGAGGTCCAGAAACAGATAGGGGTAACAGA
zSNP8681343	zC236O11	107781	16	48.9							CAGCGGCCTCTGGTGGATTTAAGTGAGAAGGGCAGGCGTAAATGGCACTCGCAGAATAATTTTCAGATCTATACAAGCATATACAGCCCCCTCTGGTGGATTCCCAAAAACTGCAATAAACCTACCTCCTGGAATGTATTTCAAGCTCTC[T/C]AGAAATGTTTACAGGTGTACAAATCCATATTGAGCCTGGGTTAATTGAAATAAATGAATTTATTAAACTGTTAAAATAAACTTTCACATTAACTTCCTTAAAAAGTAACTAAGTAACACATTTAGTTACTTATTTTTAACAAAAAATAAT
zSNP8681342	zC236O11	107774	16	48.9							CAGTCGACAGCGGCCTCTGGTGGATTTAAGTGAGAAGGGCAGGCGTAAATGGCACTCGCAGAATAATTTTCAGATCTATACAAGCATATACAGCCCCCTCTGGTGGATTCCCAAAAACTGCAATAAACCTACCTCCTGGAATGTATTTCA[A/C]GCTCTCCAGAAATGTTTACAGGTGTACAAATCCATATTGAGCCTGGGTTAATTGAAATAAATGAATTTATTAAACTGTTAAAATAAACTTTCACATTAACTTCCTTAAAAAGTAACTAAGTAACACATTTAGTTACTTATTTTTAACAAA
zSNP8681269	zC236O11	107011	16	48.9							TTCAAATGAACGCTACAGGGTGGTATGATGCCGCCGACGGCTTCGTTTTTTTTACATTTTTTTATTTGTACTACCAACTAACTGCTTGCCTTTGTGTGGACGGCTTTTCCGCTGTTAGCAGTTTGCCCAGTGGCTTGCCGCGTATGTCGT[A/G]GCAGTGCTTAATTTGTGAATTGCGAGGTCCAGAAACAGATAGGGGTAACAGATCCGGCATGTTACCCAAGGAAGTAGAGGTATCACGCACAAGAGAAAAGATCGGAGGAAGTAGGGGGTGTTGTGGTTGGGATAGCAGGGTGTTGGATGG
zSNP8681276	zC236O11	107247	16	48.9							CGCACAAGAGAAAAGATCGGAGGAAGTAGGGGGTGTTGTGGTTGGGATAGCAGGGTGTTGGATGGCGGACGGGTGTCGTGGACGAAAGTAAAGAGGGTTGGGGAGTCACAGAAGAAAGTGATAGCAGACAGGAGAGGAAGGCGGTTGAGA[A/T]GGGGATCGGTAAAATGAGGTGCCAGATCAGATTTCAGAGGTGCCGGATCAAGCGTATTCCAGGACAAATTAAGCTATGGTCAGTGGACTTCAGCCGCAGAGCAGAGTTGACCGCGATGACAGGGTTCAAGTCTGGTGAAGAACAGTTCCA
zSNP8681275	zC236O11	107142	16	48.9							GGCTTGCCGCGTATGTCGTAGCAGTGCTTAATTTGTGAATTGCGAGGTCCAGAAACAGATAGGGGTAACAGATCCGGCATGTTACCCAAGGAAGTAGAGGTATCACGCACAAGAGAAAAGATCGGAGGAAGTAGGGGGTGTTGTGGTTGG[A/G]ATAGCAGGGTGTTGGATGGCGGACGGGTGTCGTGGACGAAAGTAAAGAGGGTTGGGGAGTCACAGAAGAAAGTGATAGCAGACAGGAGAGGAAGGCGGTTGAGATGGGGATCGGTAAAATGAGGTGCCAGATCAGATTTCAGAGGTGCCG
zSNP8681278	zC236O11	107303	16	48.9							GTTGGATGGCGGACGGGTGTCGTGGACGAAAGTAAAGAGGGTTGGGGAGTCACAGAAGAAAGTGATAGCAGACAGGAGAGGAAGGCGGTTGAGATGGGGATCGGTAAAATGAGGTGCCAGATCAGATTTCAGAGGTGCCGGATCAAGCGT[A/G]TTCCAGGACAAATTAAGCTATGGTCAGTGGACTTCAGCCGCAGAGCAGAGTTGACCGCGATGACAGGGTTCAAGTCTGGTGAAGAACAGTTCCAGAAAGCAGGTAAAACAAAAACAAAAGACAAAAAAAAAAAAAAAACAAGTAAAAAAC
zSNP8681270	zC236O11	107026	16	48.9							CAGGGTGGTATGATGCCGCCGACGGCTTCGTTTTTTTTACATTTTTTTATTTGTACTACCAACTAACTGCTTGCCTTTGTGTGGACGGCTTTTCCGCTGTTAGCAGTTTGCCCAGTGGCTTGCCGCGTATGTCGTAGCAGTGCTTAATTT[T/G]TGAATTGCGAGGTCCAGAAACAGATAGGGGTAACAGATCCGGCATGTTACCCAAGGAAGTAGAGGTATCACGCACAAGAGAAAAGATCGGAGGAAGTAGGGGGTGTTGTGGTTGGGATAGCAGGGTGTTGGATGGCGGACGGGTGTCGTG
zSNP8681279	zC236O11	107310	16	48.9							GGCGGACGGGTGTCGTGGACGAAAGTAAAGAGGGTTGGGGAGTCACAGAAGAAAGTGATAGCAGACAGGAGAGGAAGGCGGTTGAGATGGGGATCGGTAAAATGAGGTGCCAGATCAGATTTCAGAGGTGCCGGATCAAGCGTATTCCAG[C/G]ACAAATTAAGCTATGGTCAGTGGACTTCAGCCGCAGAGCAGAGTTGACCGCGATGACAGGGTTCAAGTCTGGTGAAGAACAGTTCCAGAAAGCAGGTAAAACAAAAACAAAAGACAAAAAAAAAAAAAAAACAAGTAAAAAACGGGGTGA
zSNP8681446	zC236O11	108767	16	48.9							AGAAACGTGGCCTGGGATTTATTACCGAGAAGACGAATATTACTCATGTTATGACTCATGATTGACTGACTGTGTTTCCTTTTCTGGGCTGTGCTCCACTGCCTGCAGGCTGAGACGCGTGCCCTTACTGGCATCGCTTTTCTTTTTTTT[T/C]TTTTCTTTCTTTTTTTTCTTTCTTCTTTTTGCATCCAAGTGTTTCTCTTCCCATTTTGAGATTTTTATTATGATTATTTCATTTCAGCTACGTTGTGTTTGCTATGATCTATCTGATCGATTGCGTTTGTTTTTGTGCTGTCTGAAACAT
zSNP8681445	zC236O11	108759	16	48.9							TATACAGCAGAAACGTGGCCTGGGATTTATTACCGAGAAGACGAATATTACTCATGTTATGACTCATGATTGACTGACTGTGTTTCCTTTTCTGGGCTGTGCTCCACTGCCTGCAGGCTGAGACGCGTGCCCTTACTGGCATCGCTTTTC[T/C]TTTTTTTTTTTTCTTTCTTTTTTTTCTTTCTTCTTTTTGCATCCAAGTGTTTCTCTTCCCATTTTGAGATTTTTATTATGATTATTTCATTTCAGCTACGTTGTGTTTGCTATGATCTATCTGATCGATTGCGTTTGTTTTTGTGCTGTC
zSNP8681479	zC236O11	108967	16	48.9							CCCATTTTGAGATTTTTATTATGATTATTTCATTTCAGCTACGTTGTGTTTGCTATGATCTATCTGATCGATTGCGTTTGTTTTTGTGCTGTCTGAAACATTGTATCCACAGCATCCCCTCGCTCACACTCAGGGCTCTCCTCTATCCCC[T/C]GCCCACCTGTCACTGATTGGCTGAGATGCAGCTCTCCGCCTATACTTATCACATTAGCCTCTCCCACAATTTTTTAGCTGCTGCAATGTTCAGTTCCCTGCAGAGAATTATTTTTGCACTTAAATTTCCCTCATAATAGGGATTTAGGAC
zSNP8681509	zC236O11	109254	16	48.9							TAGGGATTTAGGACTCAATTTTCTGATTGCTTCTGATGGAAGCATGCTGGGTAATGTGCTTTAGATTAGTCATTTAGATTTAGAATAGCTGTAGAATTTTATATGGAACCATAAATTAGTTTGTGTGTGTATGTGTGCGTGTGTGTGTGT[C/G]TGTGTGTCTGTGTAAATATGTGGATTTCATTGTTTGGACGTTTTGGATCAGATTTGTTTTTGTTCTGTTTGTGTTTAAATAATAATGGGAAAATACAACCGTTATCAACACGTTTGCTTGAGTATTTTGGAGCTGCATTGCATTCTCTGC
zSNP8681485	zC236O11	109042	16	48.9							GTTTGTTTTTGTGCTGTCTGAAACATTGTATCCACAGCATCCCCTCGCTCACACTCAGGGCTCTCCTCTATCCCCTGCCCACCTGTCACTGATTGGCTGAGATGCAGCTCTCCGCCTATACTTATCACATTAGCCTCTCCCACAATTTTT[-/T]AGCTGCTGCAATGTTCAGTTCCCTGCAGAGAATTATTTTTGCACTTAAATTTCCCTCATAATAGGGATTTAGGACTCAATTTTCTGATTGCTTCTGATGGAAGCATGCTGGGTAATGTGCTTTAGATTAGTCATTTAGATTTAGAATAGC
zSNP8681444	zC236O11	108758	16	48.9							TTATACAGCAGAAACGTGGCCTGGGATTTATTACCGAGAAGACGAATATTACTCATGTTATGACTCATGATTGACTGACTGTGTTTCCTTTTCTGGGCTGTGCTCCACTGCCTGCAGGCTGAGACGCGTGCCCTTACTGGCATCGCTTTT[T/C]TTTTTTTTTTTTTCTTTCTTTTTTTTCTTTCTTCTTTTTGCATCCAAGTGTTTCTCTTCCCATTTTGAGATTTTTATTATGATTATTTCATTTCAGCTACGTTGTGTTTGCTATGATCTATCTGATCGATTGCGTTTGTTTTTGTGCTGT
zSNP8681367	zC236O11	107930	16	48.9							CCAGAAATGTTTACAGGTGTACAAATCCATATTGAGCCTGGGTTAATTGAAATAAATGAATTTATTAAACTGTTAAAATAAACTTTCACATTAACTTCCTTAAAAAGTAACTAAGTAACACATTTAGTTACTTATTTTTAACAAAAAATA[A/C]TTAAGATTGTAATGTATTTAACTTTACCCAACACTGAAAATACTGCAAATAATCGTAAAAGCAAAACATGATTGTCAAATCGAGAGTGAAGTTTTTCTTACCTCATTATCAAGTGGGGTTTTACTGATAAATTAGCAGATTTATCTAGGT
zSNP8681365	zC236O11	107910	16	48.9							TGGAATGTATTTCAAGCTCTCCAGAAATGTTTACAGGTGTACAAATCCATATTGAGCCTGGGTTAATTGAAATAAATGAATTTATTAAACTGTTAAAATAAACTTTCACATTAACTTCCTTAAAAAGTAACTAAGTAACACATTTAGTTA[T/C]TTATTTTTAACAAAAAATAATTAAGATTGTAATGTATTTAACTTTACCCAACACTGAAAATACTGCAAATAATCGTAAAAGCAAAACATGATTGTCAAATCGAGAGTGAAGTTTTTCTTACCTCATTATCAAGTGGGGTTTTACTGATAA
zSNP8681393	zC236O11	108152	16	48.9							TTGTCAAATCGAGAGTGAAGTTTTTCTTACCTCATTATCAAGTGGGGTTTTACTGATAAATTAGCAGATTTATCTAGGTTTATGCTTAAAATAAGCATGGGGAAGAGATTGCAAAGGACTGGTTATTGGTCCCATCAAAAGCAAGACGAC[A/G]ACACCTTTTGCTCACTCACTGCATTTCCTTCATACTTATGTTGGTGATTTGCCACGTGTCGCTTAATCATTTCTCCAGCTTCTCTTGATTTTTTTTTTAGGTGTTGCTGTGCATCTTGAATTCAAAGCAGTTTAAATCCATGTTTTATGT
zSNP8681443	zC236O11	108753	16	48.9							AGGCTTTATACAGCAGAAACGTGGCCTGGGATTTATTACCGAGAAGACGAATATTACTCATGTTATGACTCATGATTGACTGACTGTGTTTCCTTTTCTGGGCTGTGCTCCACTGCCTGCAGGCTGAGACGCGTGCCCTTACTGGCATCG[T/C]TTTTCTTTTTTTTTTTTTCTTTCTTTTTTTTCTTTCTTCTTTTTGCATCCAAGTGTTTCTCTTCCCATTTTGAGATTTTTATTATGATTATTTCATTTCAGCTACGTTGTGTTTGCTATGATCTATCTGATCGATTGCGTTTGTTTTTGT
zSNP8681431	zC236O11	108613	16	48.9							GTCACTGAAGCTGAAGAATAGTTATTATAGACCTCATTATAAGCTTTTCACAATCGTACGCTGTCCATCTCAGTGCCACTGACCATCAATTACACACCGCAATTGTTAAGCTTCCGAGATTCACATGCCTTCTACCAATCAGGCTTTATA[A/C]AGCAGAAACGTGGCCTGGGATTTATTACCGAGAAGACGAATATTACTCATGTTATGACTCATGATTGACTGACTGTGTTTCCTTTTCTGGGCTGTGCTCCACTGCCTGCAGGCTGAGACGCGTGCCCTTACTGGCATCGCTTTTCTTTTT
zSNP13953501	zK18H14	85111	16	48.9							CTATTTTTTTTTTTATTAAGATTACTTTCCCTACCATGTGTGGAGTCATGTGACCCCGCTCTTTTTATACTTCTGCGTCGAGTGCTGCATCTAAAAATGGCACACTATGCACTATGTACTTATGCACTTACACACTCAACAGCATAGTAT[A/T]GGTACTGTATGTAGTGTCCTCCCAAATGGAGCTTTAATGGTTTTTTTACTGATGATGTTTGACGGTTGCCAAGAATAAATGACCAAACTATCAAATGATACCTGTCATGAGTATAACTGCATTCACCATCGGGAGGTGCTATATTCAATC
zSNP13956848	zK18H14	160750	16	48.9							GTTCTGTTTATTAAAAACATTCACTGAAGTTTTGTCATCTGGCACTTTAATAAAAAAACAAGTAAATAAAAAGTAATATTGTTCTGTTGTTATCCATTTTCTTGTGGAATTTGAATAATTTTGATATCGTTAGAGTTGTCGTTTTAGTTT[T/C]CTTGGTTTGTATTGGCCTTAAACGTAGCATAGGAAAATGTTGTTATAGTAAGCTAATGTTTGTTAGCTTTTTCTGGTAACACTTTAGTTTAGGTAACGATTTACATCTTTTACTACTGGTGTATTATCTGCCTGTTATTAAGATATGAAC
zSNP13956540	zK18H14	153778	16	48.9							AAATCTTTTTTTTTTTTCAGCAAGCTTTTCAAGCGCTCTGTATCACAACCAAGCAAACTGACCATACTGGAAAACTTGTTCTTATGGAGATAAATATAGGTGAGGCAAATGTTTTCAATTATATACCACAGACATTATAAAATTAAAATA[A/C]ATTTTTTACTTGTTAATTCAGTATATGGTGCAGTGGGTAGCGTGGCTGGTTTTAGCCTCAGCTGGGTCAGTTGGCATTTCTGTGTGAAGTCTCCCGGTGTTGGTATGGGTTTTCTTCCGGGTGCTCCGGTTTCCCCCAGTCCAAAGACAT
zSNP13956849	zK18H14	160782	16	48.9							TGTCATCTGGCACTTTAATAAAAAAACAAGTAAATAAAAAGTAATATTGTTCTGTTGTTATCCATTTTCTTGTGGAATTTGAATAATTTTGATATCGTTAGAGTTGTCGTTTTAGTTTCCTTGGTTTGTATTGGCCTTAAACGTAGCATA[T/G]GAAAATGTTGTTATAGTAAGCTAATGTTTGTTAGCTTTTTCTGGTAACACTTTAGTTTAGGTAACGATTTACATCTTTTACTACTGGTGTATTATCTGCCTGTTATTAAGATATGAACTGTTTAATAGCACTTATAAAGTATGATATTAT
zSNP13956857	zK18H14	161207	16	48.9							AATAAAGTGTGCCCCTTTTTTCTTAAAAGCAGCTTATTCGCACTGTCATTAGGAGGCTAACTACTAGCTTTTAGTTTGCGGCTTGTATAATAGCTTTTAGCTTGACTCTGACTTGAAATTGTAAACAAGTGACTCCCAAAAACGTATTGT[A/C]TTCCATTACAATTTATTTCAAACCAAATTATTTATTTTGACATATTTTGTTGTTTTTTTTCCTCTAAGCTCTGAAAACCCGGCCATCATACTGGTGCACCCATCTCAGCCTGAACATAAGAAACTGGAACAACCCAAAATAGATCACCCA
zSNP13956850	zK18H14	160845	16	48.9							ATTTTCTTGTGGAATTTGAATAATTTTGATATCGTTAGAGTTGTCGTTTTAGTTTCCTTGGTTTGTATTGGCCTTAAACGTAGCATAGGAAAATGTTGTTATAGTAAGCTAATGTTTGTTAGCTTTTTCTGGTAACACTTTAGTTTAGGT[A/T]ACGATTTACATCTTTTACTACTGGTGTATTATCTGCCTGTTATTAAGATATGAACTGTTTAATAGCACTTATAAAGTATGATATTATTTTACATCTCTAATACCTAAACCCAAATACTACGTTACTAACTACTAATAAGCAGCTAATTAG
zSNP13956539	zK18H14	153774	16	48.9							TCCTAAATCTTTTTTTTTTTTCAGCAAGCTTTTCAAGCGCTCTGTATCACAACCAAGCAAACTGACCATACTGGAAAACTTGTTCTTATGGAGATAAATATAGGTGAGGCAAATGTTTTCAATTATATACCACAGACATTATAAAATTAA[A/T]ATAAATTTTTTACTTGTTAATTCAGTATATGGTGCAGTGGGTAGCGTGGCTGGTTTTAGCCTCAGCTGGGTCAGTTGGCATTTCTGTGTGAAGTCTCCCGGTGTTGGTATGGGTTTTCTTCCGGGTGCTCCGGTTTCCCCCAGTCCAAAG
zSNP13956401	zK18H14	150812	16	48.9							TTTTGGTTTCTGCTTTTGTCTCACCCTCTCTCTGGAACCGTTCTTCACCAGACTCGAATCCCATTGTTGTGGTCAACTCGTTCCTGCTTGTCAAGTTAATAAACTGGTAACAGCCGGCCATATGGAGGTAAGCAGTCAGCTGGTAACAGC[A/G]AAAAGGAACGACATTGTACCGCCCCCGTAGCGTTTGTTTTAAAGGAGAAATGCAGCCATAAGTATTTCTAGCTACATAATATGCGATCTCTAGAAATATAAAAGGCTAAGTTTTGAGAATGAGTCTCAGTTGCAACCTCCTCTGTGCATG
zSNP13956387	zK18H14	150748	16	48.9							AAAGAAAAGATTTTTACCACGTTCTCAGATCTTACCACATTCCCACTCTGTTATTTACTTTAATTTTTGGTTTCTGCTTTTGTCTCACCCTCTCTCTGGAACCGTTCTTCACCAGACTCGAATCCCATTGTTGTGGTCAACTCGTTCCTG[A/C]TTGTCAAGTTAATAAACTGGTAACAGCCGGCCATATGGAGGTAAGCAGTCAGCTGGTAACAGCAAAAAGGAACGACATTGTACCGCCCCCGTAGCGTTTGTTTTAAAGGAGAAATGCAGCCATAAGTATTTCTAGCTACATAATATGCGA
zSNP13956422	zK18H14	151071	16	48.9							AGTTTTGAGAATGAGTCTCAGTTGCAACCTCCTCTGTGCATGTCATTAGGGAAAAAATTGCTTGCCCTTATAATCTAACCGTAAAATCAATTTATGCATTTTTGATGTATTGTGTGTAGCTTACATGTTTACCACACCCTTACAGCTGTC[A/G]ATTTTGACAGCAAACAGAAATGGTGAGGAGGTATCTGTTAGGTTGTAATATTTTTTTCTATATAATAACCCATTTCCAATCTTTCTGAATGAAATGCCAACATCCAATCAGCTCACAGTAGAAAATACAAGCCACACCCACTGTTTTCCC
zSNP13956510	zK18H14	153535	16	48.9							GTAGGCATTAACTTACTTCATTTTTTTTTCACTGTCTAATTTACAAATATCATTAACAGTGTAGCTTACGTTTGTTCAGTTTCCGATACACGGCCACAAGAGAACGGGACTTATAGTACAGATTACCTAGCAAAACTACTGACCTAAACT[T/C]TTTCCTAAACCCAACCAATAGTGTTTTCAAAATCAAACATGGGAGAAAAGTACACTGTGGCCACATCGTTTTACCTTAATTTTACATTTCCTAAATCTTTTTTTTTTTTCAGCAAGCTTTTCAAGCGCTCTGTATCACAACCAAGCAAAC
zSNP13956426	zK18H14	151119	16	48.9							GGGAAAAAATTGCTTGCCCTTATAATCTAACCGTAAAATCAATTTATGCATTTTTGATGTATTGTGTGTAGCTTACATGTTTACCACACCCTTACAGCTGTCGATTTTGACAGCAAACAGAAATGGTGAGGAGGTATCTGTTAGGTTGTA[A/G]TATTTTTTTCTATATAATAACCCATTTCCAATCTTTCTGAATGAAATGCCAACATCCAATCAGCTCACAGTAGAAAATACAAGCCACACCCACTGTTTTCCCATTTAAAGATGCTGTATGTAGGTTTTTGACTCTTCTAAAACATGAAAA
zSNP13956954	zK18H14	162737	16	48.9							TGTTCTTTTTACAGAGCAGCCTATTAGTTTTCTTCATAATTTTAAACACTGTTCTGAAACCTAAAATGAAAAGCCATATATAAATAAACTATAAGTACTCTAACTTAAAGTATACTAGCAGTGTAAAAACACTGTAGAATTAGCAGTTAT[T/C]GAGAGAGTGATTTTATAAGCTTGAAAAATTTGAAATAGACTACTTGTATACAAAAAGATCACTTCTAGTATAGCATATAAACTAATTGTGTACTGTTCTGTTTGACTTAATGTACACAAAACTTAAATTTAGTCTCAAGTAGTATGCATT
zSNP13956952	zK18H14	162725	16	48.9							AGTTATGCTTCTTGTTCTTTTTACAGAGCAGCCTATTAGTTTTCTTCATAATTTTAAACACTGTTCTGAAACCTAAAATGAAAAGCCATATATAAATAAACTATAAGTACTCTAACTTAAAGTATACTAGCAGTGTAAAAACACTGTAGA[A/G]TTAGCAGTTATCGAGAGAGTGATTTTATAAGCTTGAAAAATTTGAAATAGACTACTTGTATACAAAAAGATCACTTCTAGTATAGCATATAAACTAATTGTGTACTGTTCTGTTTGACTTAATGTACACAAAACTTAAATTTAGTCTCAA
zSNP13956955	zK18H14	162760	16	48.9							TTAGTTTTCTTCATAATTTTAAACACTGTTCTGAAACCTAAAATGAAAAGCCATATATAAATAAACTATAAGTACTCTAACTTAAAGTATACTAGCAGTGTAAAAACACTGTAGAATTAGCAGTTATCGAGAGAGTGATTTTATAAGCTT[A/G]AAAAATTTGAAATAGACTACTTGTATACAAAAAGATCACTTCTAGTATAGCATATAAACTAATTGTGTACTGTTCTGTTTGACTTAATGTACACAAAACTTAAATTTAGTCTCAAGTAGTATGCATTTTATCTGGACTGTGCCTTTGTTT
zSNP13956964	zK18H14	162861	16	48.9							AAAAACACTGTAGAATTAGCAGTTATCGAGAGAGTGATTTTATAAGCTTGAAAAATTTGAAATAGACTACTTGTATACAAAAAGATCACTTCTAGTATAGCATATAAACTAATTGTGTACTGTTCTGTTTGACTTAATGTACACAAAACT[A/T]AAATTTAGTCTCAAGTAGTATGCATTTTATCTGGACTGTGCCTTTGTTTTTCATATCCATCTACATTTAATAATCATATCCATTCATAAGTGATGCAGACAGTTGTTAAACTGATGTTTTTACCACAAGATATAGAAAAAAGATTTAACC
zSNP13956962	zK18H14	162828	16	48.9							TAAGTACTCTAACTTAAAGTATACTAGCAGTGTAAAAACACTGTAGAATTAGCAGTTATCGAGAGAGTGATTTTATAAGCTTGAAAAATTTGAAATAGACTACTTGTATACAAAAAGATCACTTCTAGTATAGCATATAAACTAATTGTG[T/C]ACTGTTCTGTTTGACTTAATGTACACAAAACTTAAATTTAGTCTCAAGTAGTATGCATTTTATCTGGACTGTGCCTTTGTTTTTCATATCCATCTACATTTAATAATCATATCCATTCATAAGTGATGCAGACAGTTGTTAAACTGATGT
zSNP13956947	zK18H14	162685	16	48.9							TGTACTTGTACTTTTTAATGGCAAGTGTACTTTGGCCTGAAGTTATGCTTCTTGTTCTTTTTACAGAGCAGCCTATTAGTTTTCTTCATAATTTTAAACACTGTTCTGAAACCTAAAATGAAAAGCCATATATAAATAAACTATAAGTAC[A/T]CTAACTTAAAGTATACTAGCAGTGTAAAAACACTGTAGAATTAGCAGTTATCGAGAGAGTGATTTTATAAGCTTGAAAAATTTGAAATAGACTACTTGTATACAAAAAGATCACTTCTAGTATAGCATATAAACTAATTGTGTACTGTTC
zSNP13956859	zK18H14	161238	16	48.9							GCTTATTCGCACTGTCATTAGGAGGCTAACTACTAGCTTTTAGTTTGCGGCTTGTATAATAGCTTTTAGCTTGACTCTGACTTGAAATTGTAAACAAGTGACTCCCAAAAACGTATTGTCTTCCATTACAATTTATTTCAAACCAAATTA[T/C]TTATTTTGACATATTTTGTTGTTTTTTTTCCTCTAAGCTCTGAAAACCCGGCCATCATACTGGTGCACCCATCTCAGCCTGAACATAAGAAACTGGAACAACCCAAAATAGATCACCCAATCGCTCTCAACAGTGGAAATGCCAGTCCTG
zSNP13956858	zK18H14	161211	16	48.9							AAGTGTGCCCCTTTTTTCTTAAAAGCAGCTTATTCGCACTGTCATTAGGAGGCTAACTACTAGCTTTTAGTTTGCGGCTTGTATAATAGCTTTTAGCTTGACTCTGACTTGAAATTGTAAACAAGTGACTCCCAAAAACGTATTGTCTTC[T/C]ATTACAATTTATTTCAAACCAAATTATTTATTTTGACATATTTTGTTGTTTTTTTTCCTCTAAGCTCTGAAAACCCGGCCATCATACTGGTGCACCCATCTCAGCCTGAACATAAGAAACTGGAACAACCCAAAATAGATCACCCAATCG
zSNP13956866	zK18H14	161332	16	48.9							CAAGTGACTCCCAAAAACGTATTGTCTTCCATTACAATTTATTTCAAACCAAATTATTTATTTTGACATATTTTGTTGTTTTTTTTCCTCTAAGCTCTGAAAACCCGGCCATCATACTGGTGCACCCATCTCAGCCTGAACATAAGAAAC[A/T]GGAACAACCCAAAATAGATCACCCAATCGCTCTCAACAGTGGAAATGCCAGTCCTGAAGTTCAGATTTTAGGGAAACCTTCTTCTTTTGGGGCTCGATCTGATGCCATAACCTTCCTTGGGTAAGGCCACATTTCACAAATCATCCCATT
zSNP13956912	zK18H14	162309	16	48.9							TTGAAACTGCTGATATCTTGTTTTTTTTTCAACACCCAACCCAAGAGCATTCCAGTTGGAATGTTATATAAGGCTTTTATCTAAAGTACATACAGTAAAGAAACAATAAATATGAATAATTGACATTACATTTTTTATGAATCATTAGCT[A/C]TTCAACTCTAACATATTTATTTAAGCAATATGTTTATAAGCAAGCAGCACTAAGATGAATAATTTCTTTCTGAAAAGGCACATACAGGCTAGGAAGGCCAAAGTGAAATATGGCATACAATCGTGTTAAAAATATATGCTCAAGTCAAAT
zSNP13956911	zK18H14	162294	16	48.9							TCAAACGGTGTCATTTTGAAACTGCTGATATCTTGTTTTTTTTTCAACACCCAACCCAAGAGCATTCCAGTTGGAATGTTATATAAGGCTTTTATCTAAAGTACATACAGTAAAGAAACAATAAATATGAATAATTGACATTACATTTTT[A/T]ATGAATCATTAGCTATTCAACTCTAACATATTTATTTAAGCAATATGTTTATAAGCAAGCAGCACTAAGATGAATAATTTCTTTCTGAAAAGGCACATACAGGCTAGGAAGGCCAAAGTGAAATATGGCATACAATCGTGTTAAAAATAT
zSNP13081043	zK152J12	185641	16	48.9							ATTAAAGACACATTCTTTTCACATATCACACTTGCGCACGTCAGTAAATCGACAGAAGGTAGGTTTATGCATTTACATGCTGGGTGAAATTGAAGTAAGGGGCTGAAATTGACCTGTGATTGGTTTGTTCTTAAGCCATTTCTGTGACCT[A/T]ACTCTGATCAAGGTTAATGCATTTACATGACCACGTGCATTGGTTGTCTTATTAGGCATAATTGGGGTAAGAACATGCATGTACACACTCTCATTGTGTGGACAAAATCATTTTTCAGAATATCTTGACTTACACAATGTTACACAACGG
zSNP13080860	zK152J12	181519	16	48.9							TAGCAAGGTCAGAGTAAAATGATCAGTAGTGACAGTAAATACATTTATAATGTTACAGAAGGTTTTGGTTTCAAACAATTGCAATTCTCTCTTCCTTAGATCCACAAAATTGTAAGCAGTCCTGTTTTTTCAGCATTTATTATAAGAAAT[A/G]AGTATATTCAACAATTCATTAGATATATTACAGCATATTTCGGTGACAGAGTTGTAGCTTCTTTGCTTTGGCTAGAGTACATTCAACATTTAACATAGAAAACAGTATTTATAACGTTATTACTGTTTTTAATTAAATAAATGCATAAAT
zSNP13080859	zK152J12	181512	16	48.9							TTGTTTTTAGCAAGGTCAGAGTAAAATGATCAGTAGTGACAGTAAATACATTTATAATGTTACAGAAGGTTTTGGTTTCAAACAATTGCAATTCTCTCTTCCTTAGATCCACAAAATTGTAAGCAGTCCTGTTTTTTCAGCATTTATTAT[A/G]AGAAATAAGTATATTCAACAATTCATTAGATATATTACAGCATATTTCGGTGACAGAGTTGTAGCTTCTTTGCTTTGGCTAGAGTACATTCAACATTTAACATAGAAAACAGTATTTATAACGTTATTACTGTTTTTAATTAAATAAATG
zSNP13080861	zK152J12	181531	16	48.9							AGTAAAATGATCAGTAGTGACAGTAAATACATTTATAATGTTACAGAAGGTTTTGGTTTCAAACAATTGCAATTCTCTCTTCCTTAGATCCACAAAATTGTAAGCAGTCCTGTTTTTTCAGCATTTATTATAAGAAATAAGTATATTCAA[T/C]AATTCATTAGATATATTACAGCATATTTCGGTGACAGAGTTGTAGCTTCTTTGCTTTGGCTAGAGTACATTCAACATTTAACATAGAAAACAGTATTTATAACGTTATTACTGTTTTTAATTAAATAAATGCATAAATCCTTCATTTGTC
zSNP13080866	zK152J12	181561	16	48.9							ATTTATAATGTTACAGAAGGTTTTGGTTTCAAACAATTGCAATTCTCTCTTCCTTAGATCCACAAAATTGTAAGCAGTCCTGTTTTTTCAGCATTTATTATAAGAAATAAGTATATTCAACAATTCATTAGATATATTACAGCATATTTC[T/G]GTGACAGAGTTGTAGCTTCTTTGCTTTGGCTAGAGTACATTCAACATTTAACATAGAAAACAGTATTTATAACGTTATTACTGTTTTTAATTAAATAAATGCATAAATCCTTCATTTGTCACACTCTATTGTAACACTTGAAGCCATTGT
zSNP13080862	zK152J12	181533	16	48.9							TAAAATGATCAGTAGTGACAGTAAATACATTTATAATGTTACAGAAGGTTTTGGTTTCAAACAATTGCAATTCTCTCTTCCTTAGATCCACAAAATTGTAAGCAGTCCTGTTTTTTCAGCATTTATTATAAGAAATAAGTATATTCAACA[A/T]TTCATTAGATATATTACAGCATATTTCGGTGACAGAGTTGTAGCTTCTTTGCTTTGGCTAGAGTACATTCAACATTTAACATAGAAAACAGTATTTATAACGTTATTACTGTTTTTAATTAAATAAATGCATAAATCCTTCATTTGTCAC
zSNP13080858	zK152J12	181493	16	48.9							AAATTGATATTTTCATATATTGTTTTTAGCAAGGTCAGAGTAAAATGATCAGTAGTGACAGTAAATACATTTATAATGTTACAGAAGGTTTTGGTTTCAAACAATTGCAATTCTCTCTTCCTTAGATCCACAAAATTGTAAGCAGTCCTG[-/T]TTTTTCAGCATTTATTATAAGAAATAAGTATATTCAACAATTCATTAGATATATTACAGCATATTTCGGTGACAGAGTTGTAGCTTCTTTGCTTTGGCTAGAGTACATTCAACATTTAACATAGAAAACAGTATTTATAACGTTATTACT
zSNP13080803	zK152J12	180990	16	48.9							GCTTAGCAATCTATGGGGCTATGATAAAATTGTTAAGCATTGATAAAACAGTTGGGGACCACTGCTGAACGCAGCGCACAAATCACACTTCTTGACTGCATTATGGTGTGGGGTTGTTGTTCAGGCATATGGCTTTGCTCCTTAGATCTA[T/G]TGAATGGTACTCTTAATGCTTCAGCATACTAAGGAATTTTGGACAGTTTGACTGCAATGCAAAAAGTAAGGTCTATAAAAACATGGATGAGCAGGTTTGGTGCAGAGGAATTTAACTGGCCCTCACAGAGTCCTGATCTCAACTAAAATG
zSNP13080802	zK152J12	180985	16	48.9							TGGTTGCTTAGCAATCTATGGGGCTATGATAAAATTGTTAAGCATTGATAAAACAGTTGGGGACCACTGCTGAACGCAGCGCACAAATCACACTTCTTGACTGCATTATGGTGTGGGGTTGTTGTTCAGGCATATGGCTTTGCTCCTTAG[A/T]TCTATTGAATGGTACTCTTAATGCTTCAGCATACTAAGGAATTTTGGACAGTTTGACTGCAATGCAAAAAGTAAGGTCTATAAAAACATGGATGAGCAGGTTTGGTGCAGAGGAATTTAACTGGCCCTCACAGAGTCCTGATCTCAACTA
zSNP13080823	zK152J12	181057	16	48.9							AACGCAGCGCACAAATCACACTTCTTGACTGCATTATGGTGTGGGGTTGTTGTTCAGGCATATGGCTTTGCTCCTTAGATCTATTGAATGGTACTCTTAATGCTTCAGCATACTAAGGAATTTTGGACAGTTTGACTGCAATGCAAAAAG[T/C]AAGGTCTATAAAAACATGGATGAGCAGGTTTGGTGCAGAGGAATTTAACTGGCCCTCACAGAGTCCTGATCTCAACTAAAATGAACTGGCTTTGATCAACAATCTGGCTTTACAATTTATTAGTATGTGTTTAAGCACATTAAATATGTT
zSNP13080836	zK152J12	181132	16	48.9							TAGATCTATTGAATGGTACTCTTAATGCTTCAGCATACTAAGGAATTTTGGACAGTTTGACTGCAATGCAAAAAGTAAGGTCTATAAAAACATGGATGAGCAGGTTTGGTGCAGAGGAATTTAACTGGCCCTCACAGAGTCCTGATCTCA[A/G]CTAAAATGAACTGGCTTTGATCAACAATCTGGCTTTACAATTTATTAGTATGTGTTTAAGCACATTAAATATGTTAAACACATTATTGATTTTATTCTGTAAAATGCTGAAGCAATTTCTACCAATTCTAAAATAAAACATTGTCACTGA
zSNP13080830	zK152J12	181113	16	48.9							GGCATATGGCTTTGCTCCTTAGATCTATTGAATGGTACTCTTAATGCTTCAGCATACTAAGGAATTTTGGACAGTTTGACTGCAATGCAAAAAGTAAGGTCTATAAAAACATGGATGAGCAGGTTTGGTGCAGAGGAATTTAACTGGCCC[T/G]CACAGAGTCCTGATCTCAACTAAAATGAACTGGCTTTGATCAACAATCTGGCTTTACAATTTATTAGTATGTGTTTAAGCACATTAAATATGTTAAACACATTATTGATTTTATTCTGTAAAATGCTGAAGCAATTTCTACCAATTCTAA
zSNP13080963	zK152J12	182653	16	48.9							ATACATTCCAAATGTACTGTATGGTGCAAGACTAGAGTCTGAACAGAATAAATGGTTTAGTTTGTGCTGAAAGTTGTCTTTATGTCTTTCCAATTCCATTCGTTTTTCCTTAGAGCTCTAAAAAAACACTTTTTAAAGGTTTTTTTGTTC[A/C]CCTCAAATTCAATTTACAAAAGTGATACTATTTACATCGAAATCATATTCAATGCAGATTGCTTCTTCAAAGATGCAGTATGTGAGTTTGACACCCAGTTTTTGAATTAGGTATTCAGGGCTCGAAATTAACCTTTTTGCTTGGTAGCAC
zSNP13080879	zK152J12	181650	16	48.9							AGCATTTATTATAAGAAATAAGTATATTCAACAATTCATTAGATATATTACAGCATATTTCGGTGACAGAGTTGTAGCTTCTTTGCTTTGGCTAGAGTACATTCAACATTTAACATAGAAAACAGTATTTATAACGTTATTACTGTTTTT[A/G]ATTAAATAAATGCATAAATCCTTCATTTGTCACACTCTATTGTAACACTTGAAGCCATTGTATTAAAAGCATGCATGGCACAAACACTTATTTTTATATTCTGCGTTGTGCTGTATCTTTTCTTTTAGTGGGGTTAAGCATAATTTCTCT
zSNP13080997	zK152J12	182784	16	48.9							TTTAAAGGTTTTTTTGTTCACCTCAAATTCAATTTACAAAAGTGATACTATTTACATCGAAATCATATTCAATGCAGATTGCTTCTTCAAAGATGCAGTATGTGAGTTTGACACCCAGTTTTTGAATTAGGTATTCAGGGCTCGAAATTA[A/C]CCTTTTTGCTTGGTAGCACAGTGTTCCTAACTTTAAAAATTTAGTCGCAAACAGCAATTATAAGCACCGTTACTTCAAGTTTTATACAAACATATTTATTGCATTTGAAATCAACACTAATCAAACTAACAAGCAAAAAAAAAAAAAAAA
zSNP13081041	zK152J12	185490	16	48.9							AATTATCATCCATTTAAGATGCAATAATTTGATTGTACCACTTCTACATCTGAAAAGAAAAAAAAAATCATTTAATCTGATCATCTAAATTTACAATACGATTCTATATAGTTCCGTATAATGTTTATATAATAGATGCATTTAAATCAG[C/G]ATTAAAGACACATTCTTTTCACATATCACACTTGCGCACGTCAGTAAATCGACAGAAGGTAGGTTTATGCATTTACATGCTGGGTGAAATTGAAGTAAGGGGCTGAAATTGACCTGTGATTGGTTTGTTCTTAAGCCATTTCTGTGACCT
zSNP13081038	zK152J12	185412	16	48.9							GGTAGTAACGCTTAAAAACTATTATTCAAAACAATTATTTGAGTATACAAATTTAAAGTTATGGCAAATTTATAGCTCAATTATCATCCATTTAAGATGCAATAATTTGATTGTACCACTTCTACATCTGAAAAGAAAAAAAAAATCATT[T/C]AATCTGATCATCTAAATTTACAATACGATTCTATATAGTTCCGTATAATGTTTATATAATAGATGCATTTAAATCAGGATTAAAGACACATTCTTTTCACATATCACACTTGCGCACGTCAGTAAATCGACAGAAGGTAGGTTTATGCAT
zSNP13080878	zK152J12	181648	16	48.9							TCAGCATTTATTATAAGAAATAAGTATATTCAACAATTCATTAGATATATTACAGCATATTTCGGTGACAGAGTTGTAGCTTCTTTGCTTTGGCTAGAGTACATTCAACATTTAACATAGAAAACAGTATTTATAACGTTATTACTGTTT[T/C]TAATTAAATAAATGCATAAATCCTTCATTTGTCACACTCTATTGTAACACTTGAAGCCATTGTATTAAAAGCATGCATGGCACAAACACTTATTTTTATATTCTGCGTTGTGCTGTATCTTTTCTTTTAGTGGGGTTAAGCATAATTTCT
zSNP13080869	zK152J12	181590	16	48.9							CAAACAATTGCAATTCTCTCTTCCTTAGATCCACAAAATTGTAAGCAGTCCTGTTTTTTCAGCATTTATTATAAGAAATAAGTATATTCAACAATTCATTAGATATATTACAGCATATTTCGGTGACAGAGTTGTAGCTTCTTTGCTTTG[A/G]CTAGAGTACATTCAACATTTAACATAGAAAACAGTATTTATAACGTTATTACTGTTTTTAATTAAATAAATGCATAAATCCTTCATTTGTCACACTCTATTGTAACACTTGAAGCCATTGTATTAAAAGCATGCATGGCACAAACACTTA
zSNP13080868	zK152J12	181587	16	48.9							TTTCAAACAATTGCAATTCTCTCTTCCTTAGATCCACAAAATTGTAAGCAGTCCTGTTTTTTCAGCATTTATTATAAGAAATAAGTATATTCAACAATTCATTAGATATATTACAGCATATTTCGGTGACAGAGTTGTAGCTTCTTTGCT[A/T]TGGCTAGAGTACATTCAACATTTAACATAGAAAACAGTATTTATAACGTTATTACTGTTTTTAATTAAATAAATGCATAAATCCTTCATTTGTCACACTCTATTGTAACACTTGAAGCCATTGTATTAAAAGCATGCATGGCACAAACAC
zSNP13080870	zK152J12	181603	16	48.9							TTCTCTCTTCCTTAGATCCACAAAATTGTAAGCAGTCCTGTTTTTTCAGCATTTATTATAAGAAATAAGTATATTCAACAATTCATTAGATATATTACAGCATATTTCGGTGACAGAGTTGTAGCTTCTTTGCTTTGGCTAGAGTACATT[A/C]AACATTTAACATAGAAAACAGTATTTATAACGTTATTACTGTTTTTAATTAAATAAATGCATAAATCCTTCATTTGTCACACTCTATTGTAACACTTGAAGCCATTGTATTAAAAGCATGCATGGCACAAACACTTATTTTTATATTCTG
zSNP13080875	zK152J12	181636	16	48.9							AGTCCTGTTTTTTCAGCATTTATTATAAGAAATAAGTATATTCAACAATTCATTAGATATATTACAGCATATTTCGGTGACAGAGTTGTAGCTTCTTTGCTTTGGCTAGAGTACATTCAACATTTAACATAGAAAACAGTATTTATAACG[T/G]TATTACTGTTTTTAATTAAATAAATGCATAAATCCTTCATTTGTCACACTCTATTGTAACACTTGAAGCCATTGTATTAAAAGCATGCATGGCACAAACACTTATTTTTATATTCTGCGTTGTGCTGTATCTTTTCTTTTAGTGGGGTTA
zSNP13080874	zK152J12	181635	16	48.9							CAGTCCTGTTTTTTCAGCATTTATTATAAGAAATAAGTATATTCAACAATTCATTAGATATATTACAGCATATTTCGGTGACAGAGTTGTAGCTTCTTTGCTTTGGCTAGAGTACATTCAACATTTAACATAGAAAACAGTATTTATAAC[A/G]TTATTACTGTTTTTAATTAAATAAATGCATAAATCCTTCATTTGTCACACTCTATTGTAACACTTGAAGCCATTGTATTAAAAGCATGCATGGCACAAACACTTATTTTTATATTCTGCGTTGTGCTGTATCTTTTCTTTTAGTGGGGTT
zSNP13957527	zK18H14	174026	16	48.9							GCAATATTTTGTTAATGTATGTGCTTTTTTCCATTGTACTACTAGACGTTTTCATAACACAGTATGTACAGCCCCATGCTGATATGATGTTCAGATGCATATGATTAATTTGATATGCATGGTGATAAAAAGTAAATGATCAAAGTGTTT[A/T]AGTCTCTGCTGATCCCCGTTTTCATAGATGTGACCAAAGTGCGTATACCTTTATCACAGCAGCACCAATAGCCTGCATGACTTTACAATACCCATATGGACAATTAACAAAAAAGCAACGGCATTTCTTTAGCACGAGATGCATCAGCTT
zSNP13957526	zK18H14	173992	16	48.9							TTAGGTGTACCTAAAAAAAGTGTAGATCAATCTAGCAATATTTTGTTAATGTATGTGCTTTTTTCCATTGTACTACTAGACGTTTTCATAACACAGTATGTACAGCCCCATGCTGATATGATGTTCAGATGCATATGATTAATTTGATAT[A/G]CATGGTGATAAAAAGTAAATGATCAAAGTGTTTAAGTCTCTGCTGATCCCCGTTTTCATAGATGTGACCAAAGTGCGTATACCTTTATCACAGCAGCACCAATAGCCTGCATGACTTTACAATACCCATATGGACAATTAACAAAAAAGC
zSNP13957592	zK18H14	175003	16	48.9							GGTAACTGAGAATTATAAAATCATGCATGACTTTGCAAAAAAAAAAAAAAAAAAGATTGCACCCTAAAGTGTATTGATTACCATATACAATATATGTCCATATTCTGGATGTATGTGGTATTACTTACGTTGCCCTTGATATTAATATAA[A/C]AGGTGTTTAATATTTACAGTTTATAGATTGCTTATTAAATTTACTGATTTTATACACATTATTTATTATTATTCATGAAAATATGATGTTATTTTCATCAGTAAATGTAATGTTCTATGTTTATTTATGATTATTTTATTAGGAAAGCTC
zSNP13957596	zK18H14	175028	16	48.9							CATGACTTTGCAAAAAAAAAAAAAAAAAAGATTGCACCCTAAAGTGTATTGATTACCATATACAATATATGTCCATATTCTGGATGTATGTGGTATTACTTACGTTGCCCTTGATATTAATATAACAGGTGTTTAATATTTACAGTTTAT[A/T]GATTGCTTATTAAATTTACTGATTTTATACACATTATTTATTATTATTCATGAAAATATGATGTTATTTTCATCAGTAAATGTAATGTTCTATGTTTATTTATGATTATTTTATTAGGAAAGCTCCCTAAATCACAACTGGTATCAAACA
zSNP13957595	zK18H14	175027	16	48.9							GCATGACTTTGCAAAAAAAAAAAAAAAAAAGATTGCACCCTAAAGTGTATTGATTACCATATACAATATATGTCCATATTCTGGATGTATGTGGTATTACTTACGTTGCCCTTGATATTAATATAACAGGTGTTTAATATTTACAGTTTA[A/T]AGATTGCTTATTAAATTTACTGATTTTATACACATTATTTATTATTATTCATGAAAATATGATGTTATTTTCATCAGTAAATGTAATGTTCTATGTTTATTTATGATTATTTTATTAGGAAAGCTCCCTAAATCACAACTGGTATCAAAC
zSNP13957523	zK18H14	173950	16	48.9							TGAGGAATTTTCCACCACCTTGTTGGGGGTCCAACCCAGTACTTAGGTGTACCTAAAAAAAGTGTAGATCAATCTAGCAATATTTTGTTAATGTATGTGCTTTTTTCCATTGTACTACTAGACGTTTTCATAACACAGTATGTACAGCCC[T/C]ATGCTGATATGATGTTCAGATGCATATGATTAATTTGATATGCATGGTGATAAAAAGTAAATGATCAAAGTGTTTAAGTCTCTGCTGATCCCCGTTTTCATAGATGTGACCAAAGTGCGTATACCTTTATCACAGCAGCACCAATAGCCT
zSNP13957287	zK18H14	169718	16	48.9							TTGCTGTTTGGAAGTGTATTTCTTGCTGTGGAACACAAAAAAAGAGAAATTTTAAAGAATGTGCAAAATGATTTTGTTCCATATAGCTTAAGCATTGTGCTTTTTTATGTCTTTAAAATAATTTTTGTTTGTTTTGTTGTTGTTGTTGTT[T/G]TTTTAATTATCAAGGATCACAATTTCGGCTAAGACTCTTCAGTAACATTTTACTAGAGGAAAAATGTAACCTGTATCTTTATTGGTTTCATAGTGAATTAATTAATATAGAAAATGTCCCACTTTTTACATTTTACAAGCTCTCTGAATG
zSNP13957278	zK18H14	169633	16	48.9							GGCTTTCAATAAATCATGTAGCCTACAAGGATCCTTTTTAAAAGGCTGTTTGGAATTAAATTAAAATTCTGTCATCATTTATACCTTGCTGTTTGGAAGTGTATTTCTTGCTGTGGAACACAAAAAAAGAGAAATTTTAAAGAATGTGCA[A/C]AATGATTTTGTTCCATATAGCTTAAGCATTGTGCTTTTTTATGTCTTTAAAATAATTTTTGTTTGTTTTGTTGTTGTTGTTGTTTTTTTAATTATCAAGGATCACAATTTCGGCTAAGACTCTTCAGTAACATTTTACTAGAGGAAAAAT
zSNP13957501	zK18H14	173398	16	48.9							TGCTCTCACTGCCTTATTATTGAGCTATTAATAGAACCTAATGGAGGCTCAGTGAGCATCCATATAGTCCATGATGCTGTTTGCATTGGTAGTCTGATATATTTTGGAGTTATAGGACTATATTGAACTTATATATTACTAAATGTTCCT[T/C]TTTTTATCCACTCAGATGGTAGAATCAGAATTTGGCATCAACAACATGAAAGCATTGATTCATCCTGCCTTGAATCAACGGTTCAGGCTGCTGGTGGTGGTGTAATGGTGTGGGGGATATTTTCTTGGCACACTTTGAGCCCATTAGTAC
zSNP13957518	zK18H14	173899	16	48.9							CCCAATCCAATAAAACACCTTTGGGATGTGGTGGATTTCTGAGGAATTTTCTGAGGAATTTTCCACCACCTTGTTGGGGGTCCAACCCAGTACTTAGGTGTACCTAAAAAAAGTGTAGATCAATCTAGCAATATTTTGTTAATGTATGTG[T/C]TTTTTTCCATTGTACTACTAGACGTTTTCATAACACAGTATGTACAGCCCCATGCTGATATGATGTTCAGATGCATATGATTAATTTGATATGCATGGTGATAAAAAGTAAATGATCAAAGTGTTTAAGTCTCTGCTGATCCCCGTTTTC
zSNP13957513	zK18H14	173860	16	48.9							GACAATGAGTTCACTGTATGGACTCCACAAGCACCAGATCCCAATCCAATAAAACACCTTTGGGATGTGGTGGATTTCTGAGGAATTTTCTGAGGAATTTTCCACCACCTTGTTGGGGGTCCAACCCAGTACTTAGGTGTACCTAAAAAA[-/A]GTGTAGATCAATCTAGCAATATTTTGTTAATGTATGTGCTTTTTTCCATTGTACTACTAGACGTTTTCATAACACAGTATGTACAGCCCCATGCTGATATGATGTTCAGATGCATATGATTAATTTGATATGCATGGTGATAAAAAGTAA
zSNP13957631	zK18H14	175446	16	48.9							AATTAACAATTGCCCAAGACAAACAGAAGGGTGATATAAAAAGCAGGAGAAATAAAATGAAAAAATATCAGGGTTGATAAAAGTGCTTCTCCAGAGGTTCCACTGGATGGCAGTACTCTATTAATATAAATGTTTAACAGGAATTACATT[A/T]AAATGACAATACTTACATGACAAACCATTTTTTAATACAAATATGAGACACCATACTTAACCCATATAACCCCCAAGAAATGTTTTGGGGGGATTGCATTTCCTAATGTCGGAGGTTAGCACACTTAATGCATTTTTTAAAAAACCTTCC
zSNP13957626	zK18H14	175333	16	48.9							TTTCCCCACGTTTCTTTCAACACATTTTACAACCTATTACTGTTTTATAATTGTATTTTATTGTACTGTATCTAAAAGTAGTATCACTTCCGTAAAACGTCATCCTTGTACTTAATTAACAATTGCCCAAGACAAACAGAAGGGTGATAT[A/C]AAAAGCAGGAGAAATAAAATGAAAAAATATCAGGGTTGATAAAAGTGCTTCTCCAGAGGTTCCACTGGATGGCAGTACTCTATTAATATAAATGTTTAACAGGAATTACATTAAAATGACAATACTTACATGACAAACCATTTTTTAATA
zSNP13957633	zK18H14	175479	16	48.9							ATATAAAAAGCAGGAGAAATAAAATGAAAAAATATCAGGGTTGATAAAAGTGCTTCTCCAGAGGTTCCACTGGATGGCAGTACTCTATTAATATAAATGTTTAACAGGAATTACATTAAAATGACAATACTTACATGACAAACCATTTTT[T/C]AATACAAATATGAGACACCATACTTAACCCATATAACCCCCAAGAAATGTTTTGGGGGGATTGCATTTCCTAATGTCGGAGGTTAGCACACTTAATGCATTTTTTAAAAAACCTTCCATAATATCAAAACATCAACCTCTACCAAATAGT
zSNP13957667	zK18H14	175976	16	48.9							TGGAATATGAGCAGAAGTTCAGTCTTACAGATTTGTTGTGACTTTTAAAATCTGATTTTATAACACCAATGTCCACAATCCTAATCCTAAACATTTCCATATGAAGTGGATCTAAACTATGTTGTACTTATATACTATATGCTGTACTAC[A/G]TATAACACCTAGTCTCTTCAAACATAACTTCAGTCTTGATAATCAAACCATTTTGCTTTAAAACAGTTTACAATTATATATGCTCCCCAAAAGATTTGCAAGTGAAAATCTTGCTTAGACATCGTTACATTGCATGAACCACTAATGTAG
zSNP13957635	zK18H14	175592	16	48.9							CATTAAAATGACAATACTTACATGACAAACCATTTTTTAATACAAATATGAGACACCATACTTAACCCATATAACCCCCAAGAAATGTTTTGGGGGGATTGCATTTCCTAATGTCGGAGGTTAGCACACTTAATGCATTTTTTAAAAAAC[A/C]TTCCATAATATCAAAACATCAACCTCTACCAAATAGTTGATAGTATGTTGGTTTATGGTAAAAGTACAGAAATTTATACATAAACTTTTGCAACAAAACCAATACAATCAAGTGTAGTAGTGCAACAGGATTATGTTTGTTTGATTTTTT
zSNP13957619	zK18H14	175163	16	48.9							ATATTTACAGTTTATAGATTGCTTATTAAATTTACTGATTTTATACACATTATTTATTATTATTCATGAAAATATGATGTTATTTTCATCAGTAAATGTAATGTTCTATGTTTATTTATGATTATTTTATTAGGAAAGCTCCCTAAATCA[A/C]AACTGGTATCAAACAGGGTTTTCCCCACGTTTCTTTCAACACATTTTACAACCTATTACTGTTTTATAATTGTATTTTATTGTACTGTATCTAAAAGTAGTATCACTTCCGTAAAACGTCATCCTTGTACTTAATTAACAATTGCCCAAG
zSNP13957606	zK18H14	175074	16	48.9							TATTGATTACCATATACAATATATGTCCATATTCTGGATGTATGTGGTATTACTTACGTTGCCCTTGATATTAATATAACAGGTGTTTAATATTTACAGTTTATAGATTGCTTATTAAATTTACTGATTTTATACACATTATTTATTATT[A/T]TTCATGAAAATATGATGTTATTTTCATCAGTAAATGTAATGTTCTATGTTTATTTATGATTATTTTATTAGGAAAGCTCCCTAAATCACAACTGGTATCAAACAGGGTTTTCCCCACGTTTCTTTCAACACATTTTACAACCTATTACTG
zSNP13957604	zK18H14	175055	16	48.9							AAGATTGCACCCTAAAGTGTATTGATTACCATATACAATATATGTCCATATTCTGGATGTATGTGGTATTACTTACGTTGCCCTTGATATTAATATAACAGGTGTTTAATATTTACAGTTTATAGATTGCTTATTAAATTTACTGATTTT[A/C]TACACATTATTTATTATTATTCATGAAAATATGATGTTATTTTCATCAGTAAATGTAATGTTCTATGTTTATTTATGATTATTTTATTAGGAAAGCTCCCTAAATCACAACTGGTATCAAACAGGGTTTTCCCCACGTTTCTTTCAACAC
zSNP13957613	zK18H14	175125	16	48.9							ACTTACGTTGCCCTTGATATTAATATAACAGGTGTTTAATATTTACAGTTTATAGATTGCTTATTAAATTTACTGATTTTATACACATTATTTATTATTATTCATGAAAATATGATGTTATTTTCATCAGTAAATGTAATGTTCTATGTT[T/C]ATTTATGATTATTTTATTAGGAAAGCTCCCTAAATCACAACTGGTATCAAACAGGGTTTTCCCCACGTTTCTTTCAACACATTTTACAACCTATTACTGTTTTATAATTGTATTTTATTGTACTGTATCTAAAAGTAGTATCACTTCCGT
zSNP13957617	zK18H14	175137	16	48.9							CTTGATATTAATATAACAGGTGTTTAATATTTACAGTTTATAGATTGCTTATTAAATTTACTGATTTTATACACATTATTTATTATTATTCATGAAAATATGATGTTATTTTCATCAGTAAATGTAATGTTCTATGTTTATTTATGATTA[A/T]TTTATTAGGAAAGCTCCCTAAATCACAACTGGTATCAAACAGGGTTTTCCCCACGTTTCTTTCAACACATTTTACAACCTATTACTGTTTTATAATTGTATTTTATTGTACTGTATCTAAAAGTAGTATCACTTCCGTAAAACGTCATCC
zSNP13957616	zK18H14	175135	16	48.9							CCCTTGATATTAATATAACAGGTGTTTAATATTTACAGTTTATAGATTGCTTATTAAATTTACTGATTTTATACACATTATTTATTATTATTCATGAAAATATGATGTTATTTTCATCAGTAAATGTAATGTTCTATGTTTATTTATGAT[T/C]ATTTTATTAGGAAAGCTCCCTAAATCACAACTGGTATCAAACAGGGTTTTCCCCACGTTTCTTTCAACACATTTTACAACCTATTACTGTTTTATAATTGTATTTTATTGTACTGTATCTAAAAGTAGTATCACTTCCGTAAAACGTCAT
zSNP13957270	zK18H14	169564	16	48.9							CTGTCTGATAAAATACCTGTTTTTATTACCCTTGTGCATGAGGGTTTAAAGTAAATTAAATATTTAACTGGCTTTCAATAAATCATGTAGCCTACAAGGATCCTTTTTAAAAGGCTGTTTGGAATTAAATTAAAATTCTGTCATCATTTA[T/G]ACCTTGCTGTTTGGAAGTGTATTTCTTGCTGTGGAACACAAAAAAAGAGAAATTTTAAAGAATGTGCAAAATGATTTTGTTCCATATAGCTTAAGCATTGTGCTTTTTTATGTCTTTAAAATAATTTTTGTTTGTTTTGTTGTTGTTGTT
zSNP13957092	zK18H14	164050	16	48.9							TTATTGGTATGTCTGAGAAAAGCAAACACATAAATGGACCAGAGTGACTGGTATTAAAATAACTGCTGTAATTATACGAGCACAAAACTTATATCTTGGAATTGCATTTTTGTGTTTGTATGAACAGCTTTATAAAACTGCTTTTAAGGA[A/T]TAAATACTGAGCAACACTGAATAAATATTTTTACCAAAGAATTTTTTCATACAAAAATAAAACAAACCTGTCGTCTAACTCACGACTAACTGTCTATTTGTTTTTTTTTATTAAATTAAAAATATGTTTGGGACAGCTAAACATTAAAGA
zSNP13957045	zK18H14	163807	16	48.9							AGAAACACTGTAGACAATAGAAATGTGAGAACAACAGTCTTGATGTTTTCCATCTTCCTGATAGATTAAATAGGCCAACAGTGCACATAAGGCACAAATCTTCCAAAATCTGAGAATTTATTCTTTTTATTTTTTTGACACTACAAACTT[C/G]TATTTTTAGCATGTCATACATTGCAAAGTTATTGTATATCATTCATGCTACCTTTACTGCCTCAAGCTTCTCAACACGTCTGCACATTTACATTATTGGTATGTCTGAGAAAAGCAAACACATAAATGGACCAGAGTGACTGGTATTAAA
zSNP13957093	zK18H14	164051	16	48.9							TATTGGTATGTCTGAGAAAAGCAAACACATAAATGGACCAGAGTGACTGGTATTAAAATAACTGCTGTAATTATACGAGCACAAAACTTATATCTTGGAATTGCATTTTTGTGTTTGTATGAACAGCTTTATAAAACTGCTTTTAAGGAA[T/C]AAATACTGAGCAACACTGAATAAATATTTTTACCAAAGAATTTTTTCATACAAAAATAAAACAAACCTGTCGTCTAACTCACGACTAACTGTCTATTTGTTTTTTTTTATTAAATTAAAAATATGTTTGGGACAGCTAAACATTAAAGAA
zSNP13957096	zK18H14	164145	16	48.9							TTGGAATTGCATTTTTGTGTTTGTATGAACAGCTTTATAAAACTGCTTTTAAGGAATAAATACTGAGCAACACTGAATAAATATTTTTACCAAAGAATTTTTTCATACAAAAATAAAACAAACCTGTCGTCTAACTCACGACTAACTGTC[T/C]ATTTGTTTTTTTTTATTAAATTAAAAATATGTTTGGGACAGCTAAACATTAAAGAACACCTGTTATGCCCCTTTCTACAAATGTAAAATAAGTCTCTGATGTCCCTAGATGGTGTATGTGAAGTTTCAGCTAAAAAACTGCTCCTTTCAG
zSNP13957094	zK18H14	164069	16	48.9							AAGCAAACACATAAATGGACCAGAGTGACTGGTATTAAAATAACTGCTGTAATTATACGAGCACAAAACTTATATCTTGGAATTGCATTTTTGTGTTTGTATGAACAGCTTTATAAAACTGCTTTTAAGGAATAAATACTGAGCAACACT[A/G]AATAAATATTTTTACCAAAGAATTTTTTCATACAAAAATAAAACAAACCTGTCGTCTAACTCACGACTAACTGTCTATTTGTTTTTTTTTATTAAATTAAAAATATGTTTGGGACAGCTAAACATTAAAGAACACCTGTTATGCCCCTTT
zSNP13957008	zK18H14	163506	16	48.9							GTCTCTGTGTCACTTAGGAGTAGGCCATTATCTGATTGTTTTGGCGAATAAAGCAATAGCCTGCAATTACCCTTCATGCTAAAACATACTTGGCATTATCTCTTGCATACGTAGGTTTGTGTAATTGCCCTGGATCGCTGCCGGTTCTTC[T/G]GCTGAAAAGCACCTTGGCACGAATATTCAAAGGGTGTGTACATAGTTGAAAAGTAATTAGTTTGAACACACTGACATGTTGTTGTGATGTGAAGATATAGAGGCTTGTGGAACAGGTGAATTAGGCAGGAAGCTTGCTGGCGTATGGGAA
zSNP13956967	zK18H14	162925	16	48.9							GACTACTTGTATACAAAAAGATCACTTCTAGTATAGCATATAAACTAATTGTGTACTGTTCTGTTTGACTTAATGTACACAAAACTTAAATTTAGTCTCAAGTAGTATGCATTTTATCTGGACTGTGCCTTTGTTTTTCATATCCATCTA[T/C]ATTTAATAATCATATCCATTCATAAGTGATGCAGACAGTTGTTAAACTGATGTTTTTACCACAAGATATAGAAAAAAGATTTAACCTTGCCAAAAAAGCAGGAGTACATTGCTATGTACTGAACTTCACTGAAACATTTTATAATGCAAA
zSNP13956965	zK18H14	162880	16	48.9							CAGTTATCGAGAGAGTGATTTTATAAGCTTGAAAAATTTGAAATAGACTACTTGTATACAAAAAGATCACTTCTAGTATAGCATATAAACTAATTGTGTACTGTTCTGTTTGACTTAATGTACACAAAACTTAAATTTAGTCTCAAGTAG[A/T]ATGCATTTTATCTGGACTGTGCCTTTGTTTTTCATATCCATCTACATTTAATAATCATATCCATTCATAAGTGATGCAGACAGTTGTTAAACTGATGTTTTTACCACAAGATATAGAAAAAAGATTTAACCTTGCCAAAAAAGCAGGAGT
zSNP13956968	zK18H14	162994	16	48.9							TTAATGTACACAAAACTTAAATTTAGTCTCAAGTAGTATGCATTTTATCTGGACTGTGCCTTTGTTTTTCATATCCATCTACATTTAATAATCATATCCATTCATAAGTGATGCAGACAGTTGTTAAACTGATGTTTTTACCACAAGATA[A/T]AGAAAAAAGATTTAACCTTGCCAAAAAAGCAGGAGTACATTGCTATGTACTGAACTTCACTGAAACATTTTATAATGCAAACAATGCAAAATGCACAATATGTTTACAATTGATTCTTGTTGTTAAAGTATATGTATCGTTACTTTTTTT
zSNP13956991	zK18H14	163403	16	48.9							TGTATGATTAACAAAGAATGCTAATAAATTCATTTTGAGAACATTTTGTACTTGTTCTGACCCTAATTTTATTTCTTTCTTCTGTCTCCCCGCAGTCTTTGTAGTCTCTGTGTCACTTAGGAGTAGGCCATTATCTGATTGTTTTGGCGA[A/C]TAAAGCAATAGCCTGCAATTACCCTTCATGCTAAAACATACTTGGCATTATCTCTTGCATACGTAGGTTTGTGTAATTGCCCTGGATCGCTGCCGGTTCTTCTGCTGAAAAGCACCTTGGCACGAATATTCAAAGGGTGTGTACATAGTT
zSNP13956983	zK18H14	163298	16	48.9							TTTACAGCATTTTATTCTTATAATGAAGTTACTCTGTAGAATTGTAGGATTCTGATCTGATGTGATTAATCTTATTGCATATATTTTAGTTTTTGTGATTCTGTCTGTATGATTAACAAAGAATGCTAATAAATTCATTTTGAGAACATT[A/T]TGTACTTGTTCTGACCCTAATTTTATTTCTTTCTTCTGTCTCCCCGCAGTCTTTGTAGTCTCTGTGTCACTTAGGAGTAGGCCATTATCTGATTGTTTTGGCGAATAAAGCAATAGCCTGCAATTACCCTTCATGCTAAAACATACTTGG
zSNP13957266	zK18H14	169507	16	48.9							ATAAACAAGCAAACAAACCTATTTACATAGTTTCCCCCTAAAAAGTACCCTGGCCGGCTGTCTGATAAAATACCTGTTTTTATTACCCTTGTGCATGAGGGTTTAAAGTAAATTAAATATTTAACTGGCTTTCAATAAATCATGTAGCCT[A/C]CAAGGATCCTTTTTAAAAGGCTGTTTGGAATTAAATTAAAATTCTGTCATCATTTATACCTTGCTGTTTGGAAGTGTATTTCTTGCTGTGGAACACAAAAAAAGAGAAATTTTAAAGAATGTGCAAAATGATTTTGTTCCATATAGCTTA
zSNP13957265	zK18H14	169489	16	48.9							TCCTTCACGACCAGATAAATAAACAAGCAAACAAACCTATTTACATAGTTTCCCCCTAAAAAGTACCCTGGCCGGCTGTCTGATAAAATACCTGTTTTTATTACCCTTGTGCATGAGGGTTTAAAGTAAATTAAATATTTAACTGGCTTT[A/C]AATAAATCATGTAGCCTACAAGGATCCTTTTTAAAAGGCTGTTTGGAATTAAATTAAAATTCTGTCATCATTTATACCTTGCTGTTTGGAAGTGTATTTCTTGCTGTGGAACACAAAAAAAGAGAAATTTTAAAGAATGTGCAAAATGAT
zSNP13957267	zK18H14	169508	16	48.9							TAAACAAGCAAACAAACCTATTTACATAGTTTCCCCCTAAAAAGTACCCTGGCCGGCTGTCTGATAAAATACCTGTTTTTATTACCCTTGTGCATGAGGGTTTAAAGTAAATTAAATATTTAACTGGCTTTCAATAAATCATGTAGCCTA[A/C]AAGGATCCTTTTTAAAAGGCTGTTTGGAATTAAATTAAAATTCTGTCATCATTTATACCTTGCTGTTTGGAAGTGTATTTCTTGCTGTGGAACACAAAAAAAGAGAAATTTTAAAGAATGTGCAAAATGATTTTGTTCCATATAGCTTAA
zSNP13957269	zK18H14	169526	16	48.9							TATTTACATAGTTTCCCCCTAAAAAGTACCCTGGCCGGCTGTCTGATAAAATACCTGTTTTTATTACCCTTGTGCATGAGGGTTTAAAGTAAATTAAATATTTAACTGGCTTTCAATAAATCATGTAGCCTACAAGGATCCTTTTTAAAA[A/G]GCTGTTTGGAATTAAATTAAAATTCTGTCATCATTTATACCTTGCTGTTTGGAAGTGTATTTCTTGCTGTGGAACACAAAAAAAGAGAAATTTTAAAGAATGTGCAAAATGATTTTGTTCCATATAGCTTAAGCATTGTGCTTTTTTATG
zSNP13957268	zK18H14	169512	16	48.9							CAAGCAAACAAACCTATTTACATAGTTTCCCCCTAAAAAGTACCCTGGCCGGCTGTCTGATAAAATACCTGTTTTTATTACCCTTGTGCATGAGGGTTTAAAGTAAATTAAATATTTAACTGGCTTTCAATAAATCATGTAGCCTACAAG[C/G]ATCCTTTTTAAAAGGCTGTTTGGAATTAAATTAAAATTCTGTCATCATTTATACCTTGCTGTTTGGAAGTGTATTTCTTGCTGTGGAACACAAAAAAAGAGAAATTTTAAAGAATGTGCAAAATGATTTTGTTCCATATAGCTTAAGCAT
zSNP13957253	zK18H14	169317	16	48.9							AGTTGGATCCGTTTGACAGTCCCTTTTGGGAAGCAGAAGCCAAGTTATCATTCCAAGGCATTTAGTGCATTTGTCAAAGCCAGTGTTTATGTACTGTGACACTGGCCTCAATCAACCCCTTTCACTTTCCTCACTCACGTGTGCATATCT[A/C]CACAACAGGAAGTGACCTTTTTCCTTCACGACCAGATAAATAAACAAGCAAACAAACCTATTTACATAGTTTCCCCCTAAAAAGTACCCTGGCCGGCTGTCTGATAAAATACCTGTTTTTATTACCCTTGTGCATGAGGGTTTAAAGTAA
zSNP13957106	zK18H14	166414	16	48.9							TTATTGTAAAGTGTTACCCTTTAATAAGATCATGAGGTTTATGTTCTTAACAATAGCCTGATTTAAAACAATGGCTTTAACTTTATAATGTCCATCTCTCCCTTGAGCTTAACGCGTGCCGCCAGCAACAAACTTTGTCCACGTAAAAAA[A/T]AAAAAAACAGGATGCCTTTACGCATTCCATCCCAATCGCCACCGCATTCAGACTGAGGAGAATGTCAGGAAAGGCACATCAGAGGTAAATAAGAGGAAGCGATATGAAGTAGACGGCGGTTGATAATGGAAAGCATAAAAAATTGGCACG
zSNP13957105	zK18H14	166292	16	48.9							AAATAACAAGTAATTAAGGTACCCATTATTCACAGATGAGCTTAGTTAGAACACAAGTTAGTTCTGTATTAATGCATAACTCATCATAATAGTAGATTACATATATCATTATTCATGTACTGTTATTGTAAAGTGTTACCCTTTAATAAG[A/T]TCATGAGGTTTATGTTCTTAACAATAGCCTGATTTAAAACAATGGCTTTAACTTTATAATGTCCATCTCTCCCTTGAGCTTAACGCGTGCCGCCAGCAACAAACTTTGTCCACGTAAAAAATAAAAAAACAGGATGCCTTTACGCATTCC
zSNP13957107	zK18H14	166441	16	48.9							GATCATGAGGTTTATGTTCTTAACAATAGCCTGATTTAAAACAATGGCTTTAACTTTATAATGTCCATCTCTCCCTTGAGCTTAACGCGTGCCGCCAGCAACAAACTTTGTCCACGTAAAAAATAAAAAAACAGGATGCCTTTACGCATT[T/C]CATCCCAATCGCCACCGCATTCAGACTGAGGAGAATGTCAGGAAAGGCACATCAGAGGTAAATAAGAGGAAGCGATATGAAGTAGACGGCGGTTGATAATGGAAAGCATAAAAAATTGGCACGTTTTCTCCATTCATTGCCGGAGGCACA
zSNP13957109	zK18H14	166609	16	48.9							CATTCAGACTGAGGAGAATGTCAGGAAAGGCACATCAGAGGTAAATAAGAGGAAGCGATATGAAGTAGACGGCGGTTGATAATGGAAAGCATAAAAAATTGGCACGTTTTCTCCATTCATTGCCGGAGGCACAAACAGAAGGAAGCAAAT[A/G]TAATTGTTGTGCACTTAATTGATTTTTGTTTTAAGTCATCGCATTTCGGAGAAGCTTCTGGTCATGACCCGGTTAATCTGGAGTAACAATCAGATGTCAGTGTGTGAGATGAAGAGATTGTATGCTGAAATGTGATGCCAAAATGGGAGA
zSNP13957108	zK18H14	166573	16	48.9							AGGATGCCTTTACGCATTCCATCCCAATCGCCACCGCATTCAGACTGAGGAGAATGTCAGGAAAGGCACATCAGAGGTAAATAAGAGGAAGCGATATGAAGTAGACGGCGGTTGATAATGGAAAGCATAAAAAATTGGCACGTTTTCTCC[A/G]TTCATTGCCGGAGGCACAAACAGAAGGAAGCAAATATAATTGTTGTGCACTTAATTGATTTTTGTTTTAAGTCATCGCATTTCGGAGAAGCTTCTGGTCATGACCCGGTTAATCTGGAGTAACAATCAGATGTCAGTGTGTGAGATGAAG
zSNP13951425	zK18H14	35958	16	48.9							AGCACAGCCTACACATAAATCAAACAATAGCAGCTGTTCTTCAATAACTTTAATAAATATTTTAAAATCAAATCTTTGAATAGCTGTAACATGAAACACTGGAATTTAACAAGGTCTTGAGAAAAAAAATAATAAGTAATATTAGTATTT[A/T]AAAAAAAATATTATGAATTAATATAACTACACTGGAAAGCAAAGTAGCAGCCACAGGCTTCATATGTAGCAAATGCAACAGATCCTGCTGCTCCCATATTGGACTGTTTATCCACTACAGACTGACCTGGGTGCAAACTCCATTGTTCCT
zSNP13951426	zK18H14	35980	16	48.9							AACAATAGCAGCTGTTCTTCAATAACTTTAATAAATATTTTAAAATCAAATCTTTGAATAGCTGTAACATGAAACACTGGAATTTAACAAGGTCTTGAGAAAAAAAATAATAAGTAATATTAGTATTTAAAAAAAAATATTATGAATTAA[T/C]ATAACTACACTGGAAAGCAAAGTAGCAGCCACAGGCTTCATATGTAGCAAATGCAACAGATCCTGCTGCTCCCATATTGGACTGTTTATCCACTACAGACTGACCTGGGTGCAAACTCCATTGTTCCTAGAGACAGAAGGATGCCTATGA
zSNP13951423	zK18H14	35910	16	48.9							TTCATAATGCTTCATCACCTGGATTATGATAAATTGAATTAAATTTAAAGCACAGCCTACACATAAATCAAACAATAGCAGCTGTTCTTCAATAACTTTAATAAATATTTTAAAATCAAATCTTTGAATAGCTGTAACATGAAACACTGG[A/C]ATTTAACAAGGTCTTGAGAAAAAAAATAATAAGTAATATTAGTATTTAAAAAAAAATATTATGAATTAATATAACTACACTGGAAAGCAAAGTAGCAGCCACAGGCTTCATATGTAGCAAATGCAACAGATCCTGCTGCTCCCATATTGG
zSNP13951417	zK18H14	35790	16	48.9							TCCTACATGTAATTAATTTTTTAAATATTTCAAACAAATGTCTTCAACTTTATTCATATCTAAGCATTTAAACCAGGCAGGTTTATCCTCACAGTAGTACCAACACATTAATTTAAGACGTTCATAATGCTTCATCACCTGGATTATGAT[A/T]AATTGAATTAAATTTAAAGCACAGCCTACACATAAATCAAACAATAGCAGCTGTTCTTCAATAACTTTAATAAATATTTTAAAATCAAATCTTTGAATAGCTGTAACATGAAACACTGGAATTTAACAAGGTCTTGAGAAAAAAAATAAT
zSNP13951422	zK18H14	35904	16	48.9							AAGACGTTCATAATGCTTCATCACCTGGATTATGATAAATTGAATTAAATTTAAAGCACAGCCTACACATAAATCAAACAATAGCAGCTGTTCTTCAATAACTTTAATAAATATTTTAAAATCAAATCTTTGAATAGCTGTAACATGAAA[T/C]ACTGGAATTTAACAAGGTCTTGAGAAAAAAAATAATAAGTAATATTAGTATTTAAAAAAAAATATTATGAATTAATATAACTACACTGGAAAGCAAAGTAGCAGCCACAGGCTTCATATGTAGCAAATGCAACAGATCCTGCTGCTCCCA
zSNP13951442	zK18H14	36210	16	48.9							GACTGTTTATCCACTACAGACTGACCTGGGTGCAAACTCCATTGTTCCTAGAGACAGAAGGATGCCTATGACATACTGGAAATAGGAAGTAAAACAGCTACTGATTTACCATGTCTTATTTAGTGTGTTAAACTGTTTAAACAATGAAAA[A/T]AATAATAATAATAATGCTTTACTAAATTGCCTTTAGACAGCAGGAGGCATCATGCATCTCAAAATTCAGCAAATTAATTTTTTGTCATTTTCCAGCTTTTTATAGAAAAATAAAAAATAATCAAAATAGTTATGCTACAGTTAATAGTAA
zSNP13951452	zK18H14	36320	16	48.9							ATGTCTTATTTAGTGTGTTAAACTGTTTAAACAATGAAAATAATAATAATAATAATGCTTTACTAAATTGCCTTTAGACAGCAGGAGGCATCATGCATCTCAAAATTCAGCAAATTAATTTTTTGTCATTTTCCAGCTTTTTATAGAAAA[-/A]TAAAAAATAATCAAAATAGTTATGCTACAGTTAATAGTAAATAAAAAATCTAGTAAATCTAGGCCTGTATACAATGCTCTTTTGGAGTTTAGTTTAGTGTAAAACACAGTGGAAACGTACTACTCAGGTTTGTTTTGTAAAATGTGTGAG
zSNP13951503	zK18H14	36558	16	48.9							TTTAGTTTAGTGTAAAACACAGTGGAAACGTACTACTCAGGTTTGTTTTGTAAAATGTGTGAGAGTAATCACACTTTCCGTGGAGTTCAGTAATGTTCTTTCAGTACATTCCGGTTGACTTTTTTTCTCCATGCCCTTGGGAAAGGGCTA[A/T]ATGAATTAAAGTTCATAGTGATGGTTAACCCCACTAATAGCCCCCATGTGGGCCATGCTACCATTAGGACAACTGAGAAGCTTCAGTCCTGCTAAAGAGTACAACTGAGTCAGGGAATTGTGGGAATTGTGCTGACATAAGCAACCAGTA
zSNP13951447	zK18H14	36276	16	48.9							TATGACATACTGGAAATAGGAAGTAAAACAGCTACTGATTTACCATGTCTTATTTAGTGTGTTAAACTGTTTAAACAATGAAAATAATAATAATAATAATGCTTTACTAAATTGCCTTTAGACAGCAGGAGGCATCATGCATCTCAAAAT[A/T]CAGCAAATTAATTTTTTGTCATTTTCCAGCTTTTTATAGAAAAATAAAAAATAATCAAAATAGTTATGCTACAGTTAATAGTAAATAAAAAATCTAGTAAATCTAGGCCTGTATACAATGCTCTTTTGGAGTTTAGTTTAGTGTAAAACA
zSNP13951443	zK18H14	36213	16	48.9							TGTTTATCCACTACAGACTGACCTGGGTGCAAACTCCATTGTTCCTAGAGACAGAAGGATGCCTATGACATACTGGAAATAGGAAGTAAAACAGCTACTGATTTACCATGTCTTATTTAGTGTGTTAAACTGTTTAAACAATGAAAATAA[A/T]AATAATAATAATGCTTTACTAAATTGCCTTTAGACAGCAGGAGGCATCATGCATCTCAAAATTCAGCAAATTAATTTTTTGTCATTTTCCAGCTTTTTATAGAAAAATAAAAAATAATCAAAATAGTTATGCTACAGTTAATAGTAAATA
zSNP13951446	zK18H14	36270	16	48.9							GATGCCTATGACATACTGGAAATAGGAAGTAAAACAGCTACTGATTTACCATGTCTTATTTAGTGTGTTAAACTGTTTAAACAATGAAAATAATAATAATAATAATGCTTTACTAAATTGCCTTTAGACAGCAGGAGGCATCATGCATCT[C/G]AAAATTCAGCAAATTAATTTTTTGTCATTTTCCAGCTTTTTATAGAAAAATAAAAAATAATCAAAATAGTTATGCTACAGTTAATAGTAAATAAAAAATCTAGTAAATCTAGGCCTGTATACAATGCTCTTTTGGAGTTTAGTTTAGTGT
zSNP13951283	zK18H14	32519	16	48.9							TTGTAGCCAGTTTTCTGTATTGATTTATATGCACTGTAAAATCCAGTTTATAATAGTATTTTTGAGATGAAACAAGATCAGATGCAAACAGGGGAAGTAGCAGAATGATTTAAACATGTGTAACATAATAGAGAGAGCATTTTAAATTAA[A/G]AAATATTTATATCTAGATAGAAATGACATTTAAATTGGAAAAAGTTGGTCAAAAACGTATTTACCTACCAAATTGTCCACCTAGTGCAGTTTTTAGAAGCCATCTTCTTTTTTAGAAGCCTTTCTTTTGTCAGGAATGGATTGCACAGAA
zSNP13951394	zK18H14	35566	16	48.9							AGAAAATGGTTTAACTCACTCTCGTCCTCAATCTGGCAACCTACACTTGCGTTTGTTTTGATCCAGGGGTGCAATACCTAGTTCAACCGCTGTTTGTCAAACTTACATACTGCACCTTGCATTGGGAAGGTTGCTTTGGAAATGTAATAG[A/G]TTGCGGATTATAAATGACCCTATATTATTAAGGCAATAATCAGTAACTGTTTCCATTATTTATTAATGTAACCTCCTACATGTAATTAATTTTTTAAATATTTCAAACAAATGTCTTCAACTTTATTCATATCTAAGCATTTAAACCAGG
zSNP13951273	zK18H14	32480	16	48.9							AAATACTGGGGCGTTAGGATCCACACAGACCGTAAGTTATTGTAGCCAGTTTTCTGTATTGATTTATATGCACTGTAAAATCCAGTTTATAATAGTATTTTTGAGATGAAACAAGATCAGATGCAAACAGGGGAAGTAGCAGAATGATTT[A/T]AACATGTGTAACATAATAGAGAGAGCATTTTAAATTAAGAAATATTTATATCTAGATAGAAATGACATTTAAATTGGAAAAAGTTGGTCAAAAACGTATTTACCTACCAAATTGTCCACCTAGTGCAGTTTTTAGAAGCCATCTTCTTTT
zSNP13077178	zK152J12	79832	16	48.9							AAAAGTAAAGATGATTTATGTTTTTAATTAAATAAATTAGTATTGCATTCATGTTTTCTGATTTTTCATAGTATATTTAGTGGGTTGCTGCTGCGAAGGCGGCAGGGCAGAGGATCGCGATGCCGGCTCAGCATCGTGATGTCTATCGGC[A/G]ATGGACAATGGCATCATCTACCGACCTAACCCTAATTTACAACTGAAAAGAATAAATTGAAAATAATAAATATTTTATTAAACTAAATCTGTACTTGATTTGACTGCTGGACTGCTCCATGACTAAACGTATGAGACCATTTCGCAAAGA
zSNP13077179	zK152J12	79839	16	48.9							AAGATGATTTATGTTTTTAATTAAATAAATTAGTATTGCATTCATGTTTTCTGATTTTTCATAGTATATTTAGTGGGTTGCTGCTGCGAAGGCGGCAGGGCAGAGGATCGCGATGCCGGCTCAGCATCGTGATGTCTATCGGCAATGGAC[A/G]ATGGCATCATCTACCGACCTAACCCTAATTTACAACTGAAAAGAATAAATTGAAAATAATAAATATTTTATTAAACTAAATCTGTACTTGATTTGACTGCTGGACTGCTCCATGACTAAACGTATGAGACCATTTCGCAAAGATATAATA
zSNP13951395	zK18H14	35619	16	48.9							TGTTTTGATCCAGGGGTGCAATACCTAGTTCAACCGCTGTTTGTCAAACTTACATACTGCACCTTGCATTGGGAAGGTTGCTTTGGAAATGTAATAGGTTGCGGATTATAAATGACCCTATATTATTAAGGCAATAATCAGTAACTGTTT[T/C]CATTATTTATTAATGTAACCTCCTACATGTAATTAATTTTTTAAATATTTCAAACAAATGTCTTCAACTTTATTCATATCTAAGCATTTAAACCAGGCAGGTTTATCCTCACAGTAGTACCAACACATTAATTTAAGACGTTCATAATGC
zSNP13951415	zK18H14	35721	16	48.9							GGATTATAAATGACCCTATATTATTAAGGCAATAATCAGTAACTGTTTCCATTATTTATTAATGTAACCTCCTACATGTAATTAATTTTTTAAATATTTCAAACAAATGTCTTCAACTTTATTCATATCTAAGCATTTAAACCAGGCAGG[A/T]TTATCCTCACAGTAGTACCAACACATTAATTTAAGACGTTCATAATGCTTCATCACCTGGATTATGATAAATTGAATTAAATTTAAAGCACAGCCTACACATAAATCAAACAATAGCAGCTGTTCTTCAATAACTTTAATAAATATTTTA
zSNP13951416	zK18H14	35754	16	48.9							AATCAGTAACTGTTTCCATTATTTATTAATGTAACCTCCTACATGTAATTAATTTTTTAAATATTTCAAACAAATGTCTTCAACTTTATTCATATCTAAGCATTTAAACCAGGCAGGTTTATCCTCACAGTAGTACCAACACATTAATTT[A/C]AGACGTTCATAATGCTTCATCACCTGGATTATGATAAATTGAATTAAATTTAAAGCACAGCCTACACATAAATCAAACAATAGCAGCTGTTCTTCAATAACTTTAATAAATATTTTAAAATCAAATCTTTGAATAGCTGTAACATGAAAC
zSNP13951414	zK18H14	35716	16	48.9							GTTGCGGATTATAAATGACCCTATATTATTAAGGCAATAATCAGTAACTGTTTCCATTATTTATTAATGTAACCTCCTACATGTAATTAATTTTTTAAATATTTCAAACAAATGTCTTCAACTTTATTCATATCTAAGCATTTAAACCAG[A/G]CAGGTTTATCCTCACAGTAGTACCAACACATTAATTTAAGACGTTCATAATGCTTCATCACCTGGATTATGATAAATTGAATTAAATTTAAAGCACAGCCTACACATAAATCAAACAATAGCAGCTGTTCTTCAATAACTTTAATAAATA
zSNP13951396	zK18H14	35625	16	48.9							GATCCAGGGGTGCAATACCTAGTTCAACCGCTGTTTGTCAAACTTACATACTGCACCTTGCATTGGGAAGGTTGCTTTGGAAATGTAATAGGTTGCGGATTATAAATGACCCTATATTATTAAGGCAATAATCAGTAACTGTTTCCATTA[T/C]TTATTAATGTAACCTCCTACATGTAATTAATTTTTTAAATATTTCAAACAAATGTCTTCAACTTTATTCATATCTAAGCATTTAAACCAGGCAGGTTTATCCTCACAGTAGTACCAACACATTAATTTAAGACGTTCATAATGCTTCATC
zSNP13951397	zK18H14	35630	16	48.9							AGGGGTGCAATACCTAGTTCAACCGCTGTTTGTCAAACTTACATACTGCACCTTGCATTGGGAAGGTTGCTTTGGAAATGTAATAGGTTGCGGATTATAAATGACCCTATATTATTAAGGCAATAATCAGTAACTGTTTCCATTATTTAT[A/T]AATGTAACCTCCTACATGTAATTAATTTTTTAAATATTTCAAACAAATGTCTTCAACTTTATTCATATCTAAGCATTTAAACCAGGCAGGTTTATCCTCACAGTAGTACCAACACATTAATTTAAGACGTTCATAATGCTTCATCACCTG
zSNP13951621	zK18H14	38131	16	48.9							TTTTTTCTGGTGTGACTGGGGTCATATTTTATGAAGTCTAATAGTACAACTTTGACGAGCCGTTGTGCAGGAATTATTAAGTGAAATTCGCGTTTACTTTTCATACGAAGATTGACTTCCTGCTAACGATGCGGCACAATACGAGTCAAA[T/C]CAGCTGTTCAAACAAGTTGAGAAATGTGGCGCGAGCTCACATTTTCAACTCATGGTTTTGTCCCCACGGTCAGCCAAGAATAACGTTTAGCTACATTAGAGTAACACTGCAAACCACACGCCGCAGGAATCTGACGCTCTTTCCTAATTC
zSNP13074320	zK152J12	18316	16	48.9							TGTGCCGCGGCACAAAACCCCCCGATCCCACTCGGTGACTCAGAGGACATTAAAACTTCATCTATTACACAAAAGATCACAACCACTTAACCCTCAACCGCCATTCGTAATGTCCAGGAATAAAACGCAAGCATGAGGTGAACTTTTTTT[T/G]TACATTTTTATTTAATACCAGATGCATTGAACCCAAAAATAAGGCCGTTTTCTCATTTCTTCTTCAAGAGAGTCGAGAGGGAGAACAGGATGTTCGGCCGCAGTATGGGAATGCTGGAAGCGTACGGTCTGCAAAGATCCACTCAATAAA
zSNP13074319	zK152J12	18067	16	48.9							AAATCCAAGCCTGTAGCGTCTGCGAGTGCTTGTGATGGAAATAGAAAACGTATAGACTGTAGGTGTCACAAGTGGAAAATGGAATGAGATGAGAAAGGTGGAGAGGCATTATGTTGATTGTCTATCGCATCAGACATGCCCGTCTGCAAA[A/C]ACAAAAAAGTCAGGACGATCACCTTTCCTTGCCCTCTTCGCCGCAGCGGACCGTAAATGCAGCAGACTAAACACTCATTCATCATTACGGCGCACGCATGTGCCGCGGCACAAAACCCCCCGATCCCACTCGGTGACTCAGAGGACATTA
zSNP13074380	zK152J12	19349	16	48.9							AGATGAGATCAGATTAAAGAAGAGATGCTCTGGTGCTTTGACCTCATTCCGGTTTGCGTTGCTCTGCTTCTTCTCGATGTTCATGGCCAGCATTTGGCTTCGGAAAGAAAGGCTCTTGGTTTTCTCGATCACCTGCTGATATGGTGATAT[C/G]GCGTTGTTGCCCATCACCACGTGACCCTGTCGAAGGAAAGAGGAGAGGAAAAGAGCATCAGAGCTAAACTCGGGGAATGGCAGCTTTTTTCTGTTCCCACAGACACACAGACCAGTATTCACAACCTCCACACGGCCAGCTTAGACCACA
zSNP13074382	zK152J12	19493	16	48.9							TGATATCGCGTTGTTGCCCATCACCACGTGACCCTGTCGAAGGAAAGAGGAGAGGAAAAGAGCATCAGAGCTAAACTCGGGGAATGGCAGCTTTTTTCTGTTCCCACAGACACACAGACCAGTATTCACAACCTCCACACGGCCAGCTTA[A/G]ACCACACAGATGATTATTCCAATTCATTCCAGTCCAGACCTGAAGTCTGGTTACTTTGTAAAATAAAATAAAAATAAAAATAAAAATAAATAATAATAATAATAATGACTAATTCATCACCTAAGAATTTTAAGGTTCTATTTGTGTAAG
zSNP13074381	zK152J12	19422	16	48.9							TCGATGTTCATGGCCAGCATTTGGCTTCGGAAAGAAAGGCTCTTGGTTTTCTCGATCACCTGCTGATATGGTGATATCGCGTTGTTGCCCATCACCACGTGACCCTGTCGAAGGAAAGAGGAGAGGAAAAGAGCATCAGAGCTAAACTCG[C/G]GGAATGGCAGCTTTTTTCTGTTCCCACAGACACACAGACCAGTATTCACAACCTCCACACGGCCAGCTTAGACCACACAGATGATTATTCCAATTCATTCCAGTCCAGACCTGAAGTCTGGTTACTTTGTAAAATAAAATAAAAATAAAA
zSNP13074318	zK152J12	18064	16	48.9							TTTAAATCCAAGCCTGTAGCGTCTGCGAGTGCTTGTGATGGAAATAGAAAACGTATAGACTGTAGGTGTCACAAGTGGAAAATGGAATGAGATGAGAAAGGTGGAGAGGCATTATGTTGATTGTCTATCGCATCAGACATGCCCGTCTGC[A/G]AACACAAAAAAGTCAGGACGATCACCTTTCCTTGCCCTCTTCGCCGCAGCGGACCGTAAATGCAGCAGACTAAACACTCATTCATCATTACGGCGCACGCATGTGCCGCGGCACAAAACCCCCCGATCCCACTCGGTGACTCAGAGGACA
zSNP13074226	zK152J12	17285	16	48.9							GAAGACATTTATTCACCTGCCTTCGTTACTAAAGACGTATCAGGTTGCTTTCCTCCCTAGACCACCTTTCGGTCTTTACTTAAGCGCACTGCCTAAATATAAAATCACCTGAAGTGATTCCCCAAAGCTTCTCCATTTGGGAAAGACTCT[A/G]TAATGATCTCATATTACAGAAAAGCCTGCTCTAAATATAGGCCTCCTCTTGTAAAAATGCATTTGCAAGTTGGAAAACAAGGATTTATTAGGGAACATACGTTGTATATTTTAATTACGCGGCCTGTTTTTGAACAAATGCCTTAACGTT
zSNP13074195	zK152J12	16833	16	48.9							TAGGTGTGGCACTTAATCTTTTATTTATATATCATTTTTACCCATGTTCTCAATCTCAATATATCTACATCTCAAAATGTGTTCTCACTCTTGATATTTTGGCTCTAATTAGTTGGAAATCTTCCAAGTTTAGTCAGGGTGTGCAGCACC[T/C]GATTCAGGTACTGATGTATACCAAGCAGGTGTTATGCAACAGCCTAGGTATGGTCCATCTGTCCAAATATAAACATTTGATATATTTCACACGGACCTTACGTTAGGATCCTCAGAAGTGCGAGAGAGAGAGGAAAAAAAAACATTTGTC
zSNP13074237	zK152J12	17426	16	48.9							AAAGACTCTGTAATGATCTCATATTACAGAAAAGCCTGCTCTAAATATAGGCCTCCTCTTGTAAAAATGCATTTGCAAGTTGGAAAACAAGGATTTATTAGGGAACATACGTTGTATATTTTAATTACGCGGCCTGTTTTTGAACAAATG[T/C]CTTAACGTTTTTCAAGTAGGGAATGAACAATGCGAAAAAGGGAAAGATTATGTAGCCCTCTTAACCAAAACCTACGTTGACCTTTTCGTTTGGGTGTTTGTTTATTTATTTTAAGTGAAGTGACAGACGTTGTGGTGGACAACCTTCTCA
zSNP13074317	zK152J12	18063	16	48.9							CTTTAAATCCAAGCCTGTAGCGTCTGCGAGTGCTTGTGATGGAAATAGAAAACGTATAGACTGTAGGTGTCACAAGTGGAAAATGGAATGAGATGAGAAAGGTGGAGAGGCATTATGTTGATTGTCTATCGCATCAGACATGCCCGTCTG[T/C]AAACACAAAAAAGTCAGGACGATCACCTTTCCTTGCCCTCTTCGCCGCAGCGGACCGTAAATGCAGCAGACTAAACACTCATTCATCATTACGGCGCACGCATGTGCCGCGGCACAAAACCCCCCGATCCCACTCGGTGACTCAGAGGAC
zSNP13074314	zK152J12	17916	16	48.9							AAAGTAAAGGTGACGTCAGTTGTTTTAGATGTCTGGCTGGGAGCCCGAGCGCTGTGGCAGCTATAAGCCCCCTCTTCACTCGTCCAGAGAGACAGGGCCCATAAACATGTCAGCTGATAGAGAGGCCAAAGCAGACATTAAGACACGCTT[T/C]AAATCCAAGCCTGTAGCGTCTGCGAGTGCTTGTGATGGAAATAGAAAACGTATAGACTGTAGGTGTCACAAGTGGAAAATGGAATGAGATGAGAAAGGTGGAGAGGCATTATGTTGATTGTCTATCGCATCAGACATGCCCGTCTGCAAA
zSNP13951677	zK18H14	39191	16	48.9							ATCTCCACCCATTCAATTTCATTTTTGTCCCCCTGTACTTTTAGGTTAATCACATTCAAAAGCCAATCAGTAGATTTTTTTGATTGACCTTTTTTATTTCAATAATTTGGCATGTAAAAATATGGAAGAATTTGCTGAATGTGATCCTTA[T/C]TTTAAGATCAACAATGGTCTAAAATTAGTTTTATAGAGTCCTACTGTATCTACTATCGCAAATAACCACACTATGTGGTTGATATGTTTGTAAATGATTTGTCATTTTGATGCTGATATCAACATTTGTTACCCTTGTGAAAATGATTTA
zSNP13951678	zK18H14	39216	16	48.9							TGTCCCCCTGTACTTTTAGGTTAATCACATTCAAAAGCCAATCAGTAGATTTTTTTGATTGACCTTTTTTATTTCAATAATTTGGCATGTAAAAATATGGAAGAATTTGCTGAATGTGATCCTTATTTTAAGATCAACAATGGTCTAAAA[A/T]TAGTTTTATAGAGTCCTACTGTATCTACTATCGCAAATAACCACACTATGTGGTTGATATGTTTGTAAATGATTTGTCATTTTGATGCTGATATCAACATTTGTTACCCTTGTGAAAATGATTTAAATGCACGTAATGCATGTTAAAAAC
zSNP13951672	zK18H14	39114	16	48.9							GACTTTCTAGTGAAAACGAAAGTCTTCTTTCTGATGATGTACATTAAGCAGGACAATCCCATTATTTAGTCAGCTAAATCTCCACCCATTCAATTTCATTTTTGTCCCCCTGTACTTTTAGGTTAATCACATTCAAAAGCCAATCAGTAG[A/T]TTTTTTTGATTGACCTTTTTTATTTCAATAATTTGGCATGTAAAAATATGGAAGAATTTGCTGAATGTGATCCTTATTTTAAGATCAACAATGGTCTAAAATTAGTTTTATAGAGTCCTACTGTATCTACTATCGCAAATAACCACACTA
zSNP13951622	zK18H14	38173	16	48.9							AGTACAACTTTGACGAGCCGTTGTGCAGGAATTATTAAGTGAAATTCGCGTTTACTTTTCATACGAAGATTGACTTCCTGCTAACGATGCGGCACAATACGAGTCAAACCAGCTGTTCAAACAAGTTGAGAAATGTGGCGCGAGCTCACA[A/T]TTTCAACTCATGGTTTTGTCCCCACGGTCAGCCAAGAATAACGTTTAGCTACATTAGAGTAACACTGCAAACCACACGCCGCAGGAATCTGACGCTCTTTCCTAATTCTTGGAAATGACAGGGCACAGACGGAGTCCCCTGTGTGTGGAA
zSNP13951623	zK18H14	38184	16	48.9							GACGAGCCGTTGTGCAGGAATTATTAAGTGAAATTCGCGTTTACTTTTCATACGAAGATTGACTTCCTGCTAACGATGCGGCACAATACGAGTCAAACCAGCTGTTCAAACAAGTTGAGAAATGTGGCGCGAGCTCACATTTTCAACTCA[T/G]GGTTTTGTCCCCACGGTCAGCCAAGAATAACGTTTAGCTACATTAGAGTAACACTGCAAACCACACGCCGCAGGAATCTGACGCTCTTTCCTAATTCTTGGAAATGACAGGGCACAGACGGAGTCCCCTGTGTGTGGAATTTACAGAGAG
zSNP19901821	zK152J12	149974	16	48.9							TGTCATACAGACATGAATAAAAAGGAGACTTTACTAAATTCACCGTTCAGAAACTACAGAAAATTTTTATCTATCTATCTATCTATCTATCTATCTATCTATCTATCTATCTATCTATCTATCTATCTATCTATCTATCTATCTATCTAT[CTGT(112)/(213)]CGTTCGATCGTTCTATCCATCTATCGTTCTATCCATCAATCTATCATCTGTCTATGTATCCATCCATCCATCCATCCATCCATCCATCCATCCATCCATCCATCCATCCATCCATCCATCCATCCATCCATCCATCCATCCATCCATCCA
zSNP13956386	zK18H14	150743	16	48.9							AAGGAAAAGAAAAGATTTTTACCACGTTCTCAGATCTTACCACATTCCCACTCTGTTATTTACTTTAATTTTTGGTTTCTGCTTTTGTCTCACCCTCTCTCTGGAACCGTTCTTCACCAGACTCGAATCCCATTGTTGTGGTCAACTCGT[T/C]CCTGCTTGTCAAGTTAATAAACTGGTAACAGCCGGCCATATGGAGGTAAGCAGTCAGCTGGTAACAGCAAAAAGGAACGACATTGTACCGCCCCCGTAGCGTTTGTTTTAAAGGAGAAATGCAGCCATAAGTATTTCTAGCTACATAATA
zSNP13956324	zK18H14	149298	16	48.9							CTATTTTTAGTGGTTTCGTTATTAATCATTAATCTGTATATATCGTAGTGTGTTTTACGTATCTTTTAATTTGTTCACTTTGATTAGAGCAATGCCAGTGTATGTGACACTGAAGACTGGAATAATGGCTGCTGAAGCTTTTTTTTTTCT[A/T]CCGTAATATGAATAAATTAAATGTTAAAAAGGGAGCAAAAAAAAGTTATTTCTGTGATCATACACTTACCCTCCACTTGCCATTTCCAATATTTTATTTATTTACAGTATTTTTATCAAATAGACGAGCAGGTGAGCAGAAAAGATCTTT
zSNP19901795	zK152J12	41326	16	48.9							TAGAATCAACTAAATCAACAAAAAAGTGATGAAATATAACAAATTAAATTAATATTTCTTTTAAATTGTGTTTGAAAAACTAGTTAAATAAACAAAATGTTTATTTTTCAACTTTGCACTGATTTACTCTAAATATGACGATAATAATAG[TAA(24)/(42)]CTAATTTAAATAAAATAAATACATAGAATAGGCCAAAAAGTAATGAAATAAATAAAATAAATATATTTTTTAAATTGTGTTGGAAGAACTGGCTAAATAAACAAAAAGTTTAGTTTTTCAACTTTGCACTAATTTACTCAAAAAATTCTA
zSNP19901810	zK152J12	106446	16	48.9							ACACTTTTACTGTTACTCACAGAGGCTCATAGCTGACCTTGTATGGTCATGTATAAAACCTCTGGTGCTGTGTTCAACCCTGTGAACCTTGAGTGCTGCGTTACATACTGGATTACAAATAAACGTAATAAATGCAATATATAATATGCA[TCAT(68)/(72)]TTATTAATCATTCAATTTGACAAGTATTGAATAAGTGAGTGAGATTGATTTGACTTGAGTGAGTGACTGACTGAGTGAATAAATTAACAGCATCAATCAATTAATCAATCAATCGATCCATCCATCCATCCATCAACCATTAATTAATTA
zSNP19901806	zK152J12	141278	16	48.9							TTTTGTTTGCGTAGAGTTGCCTACAGGAGCTGAAGAGGCAGTTTCCAGACAGTCACAGAGTGAAGCGATTAGCAGGGATGCGGCTGGAGGCTCTGGAGAGGTAAGACACACACCGCAGCACCGTCTTAACACCACGTCCTTGGATTGGGT[GGA(12)/(18)]GGGCTGTTCTGGGATGGAAGTGGCAGGATACGTGGGAAGGGAGGCTGTTTATTTTGCAAGCCACCGTTCCTTCTGCTAAGTGGAAAAGCAAGAGAGAACGACTCAACCCTCGGTAGTCCTGTGGCTCTTTTGCCTGAGCGAGGAATTTGG
zSNP13080727	zK152J12	180594	16	48.9							ATTCAGCATGTCTGTGCAAGAAGATCAACTGCTGTAGATTGCAAATGACGGCAGCCGTTCACATATCGAGTCTATTCCATGTGCAAATTTATTATTTCCAGTGGAGGCTAGACTTATGAGAAGCGACCTGGGAGGACACGCTTACACTTT[T/C]AGGCGCACCAAGTTAAACATTTCAACCTTTGAATGTTGCGGGCGCACCGCAAGTCACGTGACAAGAACTAATAGATAAGCTTCATACTTTGTATGGAATATATAGATTTCAGAAGAATAATTATATCAGGCAAACACAGAACAGCCAAAC
zSNP13080726	zK152J12	180582	16	48.9							CAAATCAGGTGAATTCAGCATGTCTGTGCAAGAAGATCAACTGCTGTAGATTGCAAATGACGGCAGCCGTTCACATATCGAGTCTATTCCATGTGCAAATTTATTATTTCCAGTGGAGGCTAGACTTATGAGAAGCGACCTGGGAGGACA[T/C]GCTTACACTTTTAGGCGCACCAAGTTAAACATTTCAACCTTTGAATGTTGCGGGCGCACCGCAAGTCACGTGACAAGAACTAATAGATAAGCTTCATACTTTGTATGGAATATATAGATTTCAGAAGAATAATTATATCAGGCAAACACA
zSNP13080728	zK152J12	180621	16	48.9							ACTGCTGTAGATTGCAAATGACGGCAGCCGTTCACATATCGAGTCTATTCCATGTGCAAATTTATTATTTCCAGTGGAGGCTAGACTTATGAGAAGCGACCTGGGAGGACACGCTTACACTTTTAGGCGCACCAAGTTAAACATTTCAAC[T/C]TTTGAATGTTGCGGGCGCACCGCAAGTCACGTGACAAGAACTAATAGATAAGCTTCATACTTTGTATGGAATATATAGATTTCAGAAGAATAATTATATCAGGCAAACACAGAACAGCCAAACACAGAAGTGCTTTTTAATCTAATAAAT
zSNP13080731	zK152J12	180634	16	48.9							GCAAATGACGGCAGCCGTTCACATATCGAGTCTATTCCATGTGCAAATTTATTATTTCCAGTGGAGGCTAGACTTATGAGAAGCGACCTGGGAGGACACGCTTACACTTTTAGGCGCACCAAGTTAAACATTTCAACCTTTGAATGTTGC[A/G]GGCGCACCGCAAGTCACGTGACAAGAACTAATAGATAAGCTTCATACTTTGTATGGAATATATAGATTTCAGAAGAATAATTATATCAGGCAAACACAGAACAGCCAAACACAGAAGTGCTTTTTAATCTAATAAATAAAACTAGTATCA
zSNP13080730	zK152J12	180632	16	48.9							TTGCAAATGACGGCAGCCGTTCACATATCGAGTCTATTCCATGTGCAAATTTATTATTTCCAGTGGAGGCTAGACTTATGAGAAGCGACCTGGGAGGACACGCTTACACTTTTAGGCGCACCAAGTTAAACATTTCAACCTTTGAATGTT[A/G]CGGGCGCACCGCAAGTCACGTGACAAGAACTAATAGATAAGCTTCATACTTTGTATGGAATATATAGATTTCAGAAGAATAATTATATCAGGCAAACACAGAACAGCCAAACACAGAAGTGCTTTTTAATCTAATAAATAAAACTAGTAT
zSNP13080724	zK152J12	180566	16	48.9							GCAACCCGTTTGTCAACAAATCAGGTGAATTCAGCATGTCTGTGCAAGAAGATCAACTGCTGTAGATTGCAAATGACGGCAGCCGTTCACATATCGAGTCTATTCCATGTGCAAATTTATTATTTCCAGTGGAGGCTAGACTTATGAGAA[A/G]CGACCTGGGAGGACACGCTTACACTTTTAGGCGCACCAAGTTAAACATTTCAACCTTTGAATGTTGCGGGCGCACCGCAAGTCACGTGACAAGAACTAATAGATAAGCTTCATACTTTGTATGGAATATATAGATTTCAGAAGAATAATT
zSNP13080714	zK152J12	180285	16	48.9							GGTGTCAAGCAAAATTTCACTGTACTCTAGAGCAGTGCTTCCCACTCCACGTACCGGTTTGGGGATCAATTGGTACCGGGCCTCACAAGAATTCATAATGTTTTTAATTTTTATTTATTATCTGAGTCTGAACGATCTTTTATTTTGAAA[A/T]TTTTTTTTTAATTTCTCAGTTACATCTCAATCAATCAAGTGCCAAAATTTAACCCACAAGCTACCAAAATAAGTAAGAAACAATCATCTTTGGAAAGTGAAGGACCCATGAACTGCCAATTAATTTATCCGCAACCCGTTTGTCAACAAA
zSNP13080690	zK152J12	180026	16	48.9							AGCAAAATAATGTCAATCGTCAATCGTTATTGGTATTATATCAAAATGGAAGCAAGTGGGAACAACAACAACTCATCCATGAGTTGGTAGGCCATGTAAAATCATTGTGTATTCTGAGACACACAGTGCACAGATGTTGCCAGTCAGTAA[T/C]TACAGACAATCTTAATTGGCTTAAGAAACCATAGAATGGGTTTTCATTGCCGAGCAGCTTCATGCAAACCTTCCATCACCAAGGGCAATACAAAGTGTTGTATGCAGTGGTGTCAAGCAAAATTTCACTGTACTCTAGAGCAGTGCTTCC
zSNP13080721	zK152J12	180522	16	48.9							TCTTTGGAAAGTGAAGGACCCATGAACTGCCAATTAATTTATCCGCAACCCGTTTGTCAACAAATCAGGTGAATTCAGCATGTCTGTGCAAGAAGATCAACTGCTGTAGATTGCAAATGACGGCAGCCGTTCACATATCGAGTCTATTCC[A/G]TGTGCAAATTTATTATTTCCAGTGGAGGCTAGACTTATGAGAAGCGACCTGGGAGGACACGCTTACACTTTTAGGCGCACCAAGTTAAACATTTCAACCTTTGAATGTTGCGGGCGCACCGCAAGTCACGTGACAAGAACTAATAGATAA
zSNP13080723	zK152J12	180543	16	48.9							ATGAACTGCCAATTAATTTATCCGCAACCCGTTTGTCAACAAATCAGGTGAATTCAGCATGTCTGTGCAAGAAGATCAACTGCTGTAGATTGCAAATGACGGCAGCCGTTCACATATCGAGTCTATTCCATGTGCAAATTTATTATTTCC[A/T]GTGGAGGCTAGACTTATGAGAAGCGACCTGGGAGGACACGCTTACACTTTTAGGCGCACCAAGTTAAACATTTCAACCTTTGAATGTTGCGGGCGCACCGCAAGTCACGTGACAAGAACTAATAGATAAGCTTCATACTTTGTATGGAAT
zSNP13080722	zK152J12	180533	16	48.9							TGAAGGACCCATGAACTGCCAATTAATTTATCCGCAACCCGTTTGTCAACAAATCAGGTGAATTCAGCATGTCTGTGCAAGAAGATCAACTGCTGTAGATTGCAAATGACGGCAGCCGTTCACATATCGAGTCTATTCCATGTGCAAATT[T/C]ATTATTTCCAGTGGAGGCTAGACTTATGAGAAGCGACCTGGGAGGACACGCTTACACTTTTAGGCGCACCAAGTTAAACATTTCAACCTTTGAATGTTGCGGGCGCACCGCAAGTCACGTGACAAGAACTAATAGATAAGCTTCATACTT
zSNP13080768	zK152J12	180878	16	48.9							ACACAGAACAGCCAAACACAGAAGTGCTTTTTAATCTAATAAATAAAACTAGTATCAGAGTTGCTGCAATGTTTTGTCAACTTCTCATCCTCTGAGTAAATGGTTGATGGTTGCTTAGCAATCTATGGGGCTATGATAAAATTGTTAAGC[A/T]TTGATAAAACAGTTGGGGACCACTGCTGAACGCAGCGCACAAATCACACTTCTTGACTGCATTATGGTGTGGGGTTGTTGTTCAGGCATATGGCTTTGCTCCTTAGATCTATTGAATGGTACTCTTAATGCTTCAGCATACTAAGGAATT
zSNP13080765	zK152J12	180872	16	48.9							AGGCAAACACAGAACAGCCAAACACAGAAGTGCTTTTTAATCTAATAAATAAAACTAGTATCAGAGTTGCTGCAATGTTTTGTCAACTTCTCATCCTCTGAGTAAATGGTTGATGGTTGCTTAGCAATCTATGGGGCTATGATAAAATTG[T/G]TAAGCATTGATAAAACAGTTGGGGACCACTGCTGAACGCAGCGCACAAATCACACTTCTTGACTGCATTATGGTGTGGGGTTGTTGTTCAGGCATATGGCTTTGCTCCTTAGATCTATTGAATGGTACTCTTAATGCTTCAGCATACTAA
zSNP13080777	zK152J12	180924	16	48.9							AACTAGTATCAGAGTTGCTGCAATGTTTTGTCAACTTCTCATCCTCTGAGTAAATGGTTGATGGTTGCTTAGCAATCTATGGGGCTATGATAAAATTGTTAAGCATTGATAAAACAGTTGGGGACCACTGCTGAACGCAGCGCACAAATC[A/G]CACTTCTTGACTGCATTATGGTGTGGGGTTGTTGTTCAGGCATATGGCTTTGCTCCTTAGATCTATTGAATGGTACTCTTAATGCTTCAGCATACTAAGGAATTTTGGACAGTTTGACTGCAATGCAAAAAGTAAGGTCTATAAAAACAT
zSNP13080789	zK152J12	180958	16	48.9							CTTCTCATCCTCTGAGTAAATGGTTGATGGTTGCTTAGCAATCTATGGGGCTATGATAAAATTGTTAAGCATTGATAAAACAGTTGGGGACCACTGCTGAACGCAGCGCACAAATCACACTTCTTGACTGCATTATGGTGTGGGGTTGTT[C/G]TTCAGGCATATGGCTTTGCTCCTTAGATCTATTGAATGGTACTCTTAATGCTTCAGCATACTAAGGAATTTTGGACAGTTTGACTGCAATGCAAAAAGTAAGGTCTATAAAAACATGGATGAGCAGGTTTGGTGCAGAGGAATTTAACTG
zSNP13080778	zK152J12	180925	16	48.9							ACTAGTATCAGAGTTGCTGCAATGTTTTGTCAACTTCTCATCCTCTGAGTAAATGGTTGATGGTTGCTTAGCAATCTATGGGGCTATGATAAAATTGTTAAGCATTGATAAAACAGTTGGGGACCACTGCTGAACGCAGCGCACAAATCA[C/G]ACTTCTTGACTGCATTATGGTGTGGGGTTGTTGTTCAGGCATATGGCTTTGCTCCTTAGATCTATTGAATGGTACTCTTAATGCTTCAGCATACTAAGGAATTTTGGACAGTTTGACTGCAATGCAAAAAGTAAGGTCTATAAAAACATG
zSNP13080752	zK152J12	180770	16	48.9							CCTTTGAATGTTGCGGGCGCACCGCAAGTCACGTGACAAGAACTAATAGATAAGCTTCATACTTTGTATGGAATATATAGATTTCAGAAGAATAATTATATCAGGCAAACACAGAACAGCCAAACACAGAAGTGCTTTTTAATCTAATAA[A/G]TAAAACTAGTATCAGAGTTGCTGCAATGTTTTGTCAACTTCTCATCCTCTGAGTAAATGGTTGATGGTTGCTTAGCAATCTATGGGGCTATGATAAAATTGTTAAGCATTGATAAAACAGTTGGGGACCACTGCTGAACGCAGCGCACAA
zSNP13080734	zK152J12	180666	16	48.9							TATTCCATGTGCAAATTTATTATTTCCAGTGGAGGCTAGACTTATGAGAAGCGACCTGGGAGGACACGCTTACACTTTTAGGCGCACCAAGTTAAACATTTCAACCTTTGAATGTTGCGGGCGCACCGCAAGTCACGTGACAAGAACTAA[T/G]AGATAAGCTTCATACTTTGTATGGAATATATAGATTTCAGAAGAATAATTATATCAGGCAAACACAGAACAGCCAAACACAGAAGTGCTTTTTAATCTAATAAATAAAACTAGTATCAGAGTTGCTGCAATGTTTTGTCAACTTCTCATC
zSNP13080733	zK152J12	180664	16	48.9							TCTATTCCATGTGCAAATTTATTATTTCCAGTGGAGGCTAGACTTATGAGAAGCGACCTGGGAGGACACGCTTACACTTTTAGGCGCACCAAGTTAAACATTTCAACCTTTGAATGTTGCGGGCGCACCGCAAGTCACGTGACAAGAACT[A/G]ATAGATAAGCTTCATACTTTGTATGGAATATATAGATTTCAGAAGAATAATTATATCAGGCAAACACAGAACAGCCAAACACAGAAGTGCTTTTTAATCTAATAAATAAAACTAGTATCAGAGTTGCTGCAATGTTTTGTCAACTTCTCA
zSNP13080735	zK152J12	180667	16	48.9							ATTCCATGTGCAAATTTATTATTTCCAGTGGAGGCTAGACTTATGAGAAGCGACCTGGGAGGACACGCTTACACTTTTAGGCGCACCAAGTTAAACATTTCAACCTTTGAATGTTGCGGGCGCACCGCAAGTCACGTGACAAGAACTAAT[A/C]GATAAGCTTCATACTTTGTATGGAATATATAGATTTCAGAAGAATAATTATATCAGGCAAACACAGAACAGCCAAACACAGAAGTGCTTTTTAATCTAATAAATAAAACTAGTATCAGAGTTGCTGCAATGTTTTGTCAACTTCTCATCC
zSNP13080740	zK152J12	180707	16	48.9							TTATGAGAAGCGACCTGGGAGGACACGCTTACACTTTTAGGCGCACCAAGTTAAACATTTCAACCTTTGAATGTTGCGGGCGCACCGCAAGTCACGTGACAAGAACTAATAGATAAGCTTCATACTTTGTATGGAATATATAGATTTCAG[A/T]AGAATAATTATATCAGGCAAACACAGAACAGCCAAACACAGAAGTGCTTTTTAATCTAATAAATAAAACTAGTATCAGAGTTGCTGCAATGTTTTGTCAACTTCTCATCCTCTGAGTAAATGGTTGATGGTTGCTTAGCAATCTATGGGG
zSNP13080737	zK152J12	180671	16	48.9							CATGTGCAAATTTATTATTTCCAGTGGAGGCTAGACTTATGAGAAGCGACCTGGGAGGACACGCTTACACTTTTAGGCGCACCAAGTTAAACATTTCAACCTTTGAATGTTGCGGGCGCACCGCAAGTCACGTGACAAGAACTAATAGAT[A/C]AGCTTCATACTTTGTATGGAATATATAGATTTCAGAAGAATAATTATATCAGGCAAACACAGAACAGCCAAACACAGAAGTGCTTTTTAATCTAATAAATAAAACTAGTATCAGAGTTGCTGCAATGTTTTGTCAACTTCTCATCCTCTG
zSNP13080682	zK152J12	179944	16	48.9							ATTTTCTGCGGTTTATTGTTCCTAGTCATTTCTCCCATAGGAAACTGAATTGGAAATTCGAATACAATCGCCAAAAAAAAAGAGCAAAATAATGTCAATCGTCAATCGTTATTGGTATTATATCAAAATGGAAGCAAGTGGGAACAACAA[A/C]AACTCATCCATGAGTTGGTAGGCCATGTAAAATCATTGTGTATTCTGAGACACACAGTGCACAGATGTTGCCAGTCAGTAATTACAGACAATCTTAATTGGCTTAAGAAACCATAGAATGGGTTTTCATTGCCGAGCAGCTTCATGCAAA
zSNP13076987	zK152J12	71023	16	48.9							CTTTTTGAAGCAACTAAGTCAAATTTAAGACTCTTTAACCCTTTCCTAAGTGAGTTTTTTTGTGTGACCATGTCAAGTTTGTGACCCACCAACTCCAATGATCTATTCGTATTTTGCCCTTTTCTGTAAATATTGACATTCTTCTACCAT[A/T]AACAGTGTGTACCTTGCGTGAACAAGCACATCCTCCAGCGTATTTGATTGTCTGAAACCTAAAGTGAATGTTCTTTGTTTGAAAACATGGATAAATTATGATTTATGTCAACAGCTGCACATCTCTTTTTGTGCCTCAGCAAGCAGTCAG
zSNP13077045	zK152J12	72357	16	48.9							ATCATGGAAAAAAAAATTTATATATTTTTTTTAAATTTAGCTCAAAAACCCCTATCGTACTGTTTTTCTTCGTTTTTTTCTTCTTCTTTTTTTTGACTAATATGAACAATAATGAATTTATCAATGAACAGAGCGAGGGGACAAAAAAAA[-/A]AACCTAGTGAACTCCAATGAATTGCCCCCTTTGAACAAATCTTTAATTCATATGCTGGAAATCTCCCCCTCAATCTCCCTCTCAAATCCAACATGTCAAAATGCATCCTCACATAAGCACAAATATGTTTATTTCTTTGAAAATCCAATA
zSNP13076946	zK152J12	69839	16	48.9							AATAGAAATTGGAGGAAAAAATACACAGGGGGTTATTAACTCTGAACTCAACTATATACACATACACACAGAAGATAATAATATAATTTTCTAATTATCTACTTAAAGACATTATACACAACTCATTTCAAAACTGAAAATGAGCAAAAA[A/C]AAAAAAAAAGATCTGTGGTTTTTGTGTCCTATTATTCAGTAAAATGTTGGCTCAATATGGATCGTTGGAGCGCACAACTTCTTGTCATCTTCAGTTGAAAAGCCTTTTTTTTTGCCTACTGGGATTATACTCAGCAAGCAGTATAACCTT
zSNP13076871	zK152J12	69215	16	48.9							ACACTCCTACCTACAGAGCTGGACTCAAGGACTTTCCTGACTTTTTTCAAACTACAGGTGTGAAAACAACCTGCTGGGAGTTAATGATGTTATAGTTCAATTGTTGTTGAACATTGTAAGCAGAGCGGCCTACAAACTTTTTGCGAGAGT[A/T]AAAAGCTGGCTTTGACTGCTGAAATTGCAAACTATCTTCTTTATCTTTCTTATCTAACTTCTTTTTTATTGAATCTCTGAGTCAGACTCTTCACCTGACAGACTGGTCATTTTTGGGTTAAAACTGTAAATATCCCCTACATTAGTTTAG
zSNP13076942	zK152J12	69834	16	48.9							CGTTAAATAGAAATTGGAGGAAAAAATACACAGGGGGTTATTAACTCTGAACTCAACTATATACACATACACACAGAAGATAATAATATAATTTTCTAATTATCTACTTAAAGACATTATACACAACTCATTTCAAAACTGAAAATGAGC[-/A]AAAAAAAAAAAAAAGATCTGTGGTTTTTGTGTCCTATTATTCAGTAAAATGTTGGCTCAATATGGATCGTTGGAGCGCACAACTTCTTGTCATCTTCAGTTGAAAAGCCTTTTTTTTTGCCTACTGGGATTATACTCAGCAAGCAGTATA
zSNP13077047	zK152J12	72359	16	48.9							CATGGAAAAAAAAATTTATATATTTTTTTTAAATTTAGCTCAAAAACCCCTATCGTACTGTTTTTCTTCGTTTTTTTCTTCTTCTTTTTTTTGACTAATATGAACAATAATGAATTTATCAATGAACAGAGCGAGGGGACAAAAAAAAAA[-/A]CCTAGTGAACTCCAATGAATTGCCCCCTTTGAACAAATCTTTAATTCATATGCTGGAAATCTCCCCCTCAATCTCCCTCTCAAATCCAACATGTCAAAATGCATCCTCACATAAGCACAAATATGTTTATTTCTTTGAAAATCCAATAAT
zSNP13077176	zK152J12	79760	16	48.9							ACTACACTTGATTTTGGTTTTACTGTAAACAACATGTTAAATGAGAATCTGAAATATTTATGACATACTTCAAAAAGTAAAGATGATTTATGTTTTTAATTAAATAAATTAGTATTGCATTCATGTTTTCTGATTTTTCATAGTATATTT[A/G]GTGGGTTGCTGCTGCGAAGGCGGCAGGGCAGAGGATCGCGATGCCGGCTCAGCATCGTGATGTCTATCGGCAATGGACAATGGCATCATCTACCGACCTAACCCTAATTTACAACTGAAAAGAATAAATTGAAAATAATAAATATTTTAT
zSNP13077177	zK152J12	79797	16	48.9							TAAATGAGAATCTGAAATATTTATGACATACTTCAAAAAGTAAAGATGATTTATGTTTTTAATTAAATAAATTAGTATTGCATTCATGTTTTCTGATTTTTCATAGTATATTTAGTGGGTTGCTGCTGCGAAGGCGGCAGGGCAGAGGAT[T/C]GCGATGCCGGCTCAGCATCGTGATGTCTATCGGCAATGGACAATGGCATCATCTACCGACCTAACCCTAATTTACAACTGAAAAGAATAAATTGAAAATAATAAATATTTTATTAAACTAAATCTGTACTTGATTTGACTGCTGGACTGC
zSNP13077174	zK152J12	79590	16	48.9							TCAGAAAGCTTCCTTTTAATTCAAATTCTATTAAACTATTATTAACCTTGTAACTGCCTGCTCTAGCAAATGGTTGACCCTATTTTGACTGTTTTAAATAATGGTTTACACACTCCGCATTGTTGATTTACACAAAAAAAGAAAGAAAAA[T/C]CAAACAATCCTGGTGCACTACTACACTTGATTTTGGTTTTACTGTAAACAACATGTTAAATGAGAATCTGAAATATTTATGACATACTTCAAAAAGTAAAGATGATTTATGTTTTTAATTAAATAAATTAGTATTGCATTCATGTTTTCT
zSNP13077078	zK152J12	74569	16	48.9							AGTGCCGTCATGTCAAATATAGAATCCCCAGCATTCTTGAGGCCATACCCACGGGTCCCGGGCCGCTTCGTTTATTCTTAACAATTGGCCACAGAATGTAAATGTCCGCAGAAATTTCTGCAAGCCATAAAATCCCCGAAAATGACTTAA[T/G]GTTTTGGGAAGTCATTTAATGTCTCGCTGCTCGGGGGCTGCCCCTCCCGCCGGTCCCCCGAAACAACACTGGGTTCACAGAGGAGTCATGAGAAATCCTCAGAGGGGTGGAAGAGTCAGCACAAGTACTTACGCCATGCTTGTCAGCCAG
zSNP13077129	zK152J12	76971	16	48.9							CAGACAAACAGCAACAGGACATTACTGCAATTGTCTGAATTCTATTTCAAGTTTGGTATAGTGGGGTTTAATTAAGAATTAAGGATTAAAAATGAAGGATTAGTTCTCCCAGAAGTGCACATTCAGTCATATTTTATAGGCTCTTGTCTT[C/G]AAATCTGAAATGAATATTTAAGAGGCCTTTTTGACTGTCAAGCAATTGAATGCGGCTTGAAATATGAAGAAAATATGGACCACTTTGATGATGTTCAGGATGTTTTTTTTTTGTTTAGGCTTAAAGGGATAGTTCACCCAAAAACCAAAA
zSNP13080515	zK152J12	170397	16	48.9							TCATCTTTGAATCTAAGGCAGGATTGCCACCTCTGTTGCAATGATTTGTTCATCCCTTGACCAAATGGGCATTTATACACTGATTTCCATTAACCCTTATAAAAGCTGATGAACGAGAAACCTCAAACTGTCCCATCTCCCAACTGTCAA[T/C]GAGATTGAGCCGCGCTATGCATAATCAGCCACAAAGCTACCAGGAGATGTATTGTTGTATATGTGTGATATCCATTAAAGTTTTTTTCTCTCTCTCTCTTTTCTTGTTTGATTCTCACAGTTATGCAAAAGCAGCTTTTTGTCTTGAAGA
zSNP13080511	zK152J12	170372	16	48.9							ACAGATTGGCAGAGCAGACTGTCATTCATCTTTGAATCTAAGGCAGGATTGCCACCTCTGTTGCAATGATTTGTTCATCCCTTGACCAAATGGGCATTTATACACTGATTTCCATTAACCCTTATAAAAGCTGATGAACGAGAAACCTCA[A/G]ACTGTCCCATCTCCCAACTGTCAATGAGATTGAGCCGCGCTATGCATAATCAGCCACAAAGCTACCAGGAGATGTATTGTTGTATATGTGTGATATCCATTAAAGTTTTTTTCTCTCTCTCTCTTTTCTTGTTTGATTCTCACAGTTATG
zSNP13080545	zK152J12	175783	16	48.9							GGCACACTCAGAATTGCATAATGTTTTCGTGTTGTGTTGTGGATAAGGGAGGAGAAATTATGATAGAAATTTCATCATGGCCTTACTCTGTGAAGATAATAATAATAATATAACTGATAATTTATTTAATCCATATGTAGACTTATCTCT[T/G]CTTTTAATGTGGTCAATTATTGGGTTTTTGCGTCCAGAAAACCTAAACTCCCTTCAAGTCTGCACTCTCGGACTTGCTGCATCCATCATGTTACATGCTTGTGTTGGACATTTCCTGTTTATTTAGATCATGTTCTGTTTATTTAGAGCT
zSNP13080621	zK152J12	176819	16	48.9							TACAACAAAACCAAGAACCTGTTACACTGTTATATGTGTAAAGTGCACCATCTGGCAAAAACTGAGCAATCTTGGTGATATTGATGGTGACCTGAATAGGGTCTTTTTATAACTACTGTTTCAAACATTTTTCTACATGTATTTATTTAT[-/A]AAAAAAATAACTTTTCATATTTAAAAAAAAGTTATTGTTACATTTATTGTTAATAGTGGAATTAAATTATTGCGTTATTAATATTAAAGCATATAACACTAGTAGTGAAGTACTAAAGAAGTAGGAAATACGAAAACTGAAATAAATAAT
zSNP13080607	zK152J12	176520	16	48.9							GAGAGGTTCAGGCAATATGTGCACTGAATAAGCCTTTCATCTGTATTTATTTAAACAGGAAGTTGTCCATTAACACCAATGCATCATTTGTAAGTGACTCCTGACATATGAACACAAACAGCCAGCCAGGGGCAGAAGGCCGACAGAGGG[A/T]GCGCAGAGAGCCACACACAGGCCCTCTGTTCAAACACACACACACACACGCTTCAGTAGTTCAAACACACAACCATGACAGTCATCAGCGCACTTTGATGTGAGATTTGCTTGTGAGACAAAGCTGGCAATTGCAGGATGTCGGTCAGTA
zSNP13080508	zK152J12	170357	16	48.9							ATGAAGAACCCAGGGACAGATTGGCAGAGCAGACTGTCATTCATCTTTGAATCTAAGGCAGGATTGCCACCTCTGTTGCAATGATTTGTTCATCCCTTGACCAAATGGGCATTTATACACTGATTTCCATTAACCCTTATAAAAGCTGAT[A/G]AACGAGAAACCTCAAACTGTCCCATCTCCCAACTGTCAATGAGATTGAGCCGCGCTATGCATAATCAGCCACAAAGCTACCAGGAGATGTATTGTTGTATATGTGTGATATCCATTAAAGTTTTTTTCTCTCTCTCTCTTTTCTTGTTTG
zSNP13076859	zK152J12	68093	16	48.9							TCCTCTGAATCTACCCATAGAGAACTCTTAAGTGTACCTGCACTCTTTAAAAAAAAAAAACAGTTTTCTGAGTTTTATGCCATTTTAGGTGTTAAATCTTTTAAAGTTAATTCCTTTGTATGCAAGATGCCATTTTTGGTGTAGATTATA[A/C]CAGTTTTTAACCAGTTTTGATAAGATGACAGAAGGTAAGACACAAGTGTGTATTCTATTCTTTTGAGGTCCATTTCACAGGTCTGGGGTCAGCTTTATATGGGGTCAGCGTTTATATGCCTGAGGTATTGTTCAGAATTGTACACACGCA
zSNP13076869	zK152J12	69212	16	48.9							CCGACACTCCTACCTACAGAGCTGGACTCAAGGACTTTCCTGACTTTTTTCAAACTACAGGTGTGAAAACAACCTGCTGGGAGTTAATGATGTTATAGTTCAATTGTTGTTGAACATTGTAAGCAGAGCGGCCTACAAACTTTTTGCGAG[A/T]GTTAAAAGCTGGCTTTGACTGCTGAAATTGCAAACTATCTTCTTTATCTTTCTTATCTAACTTCTTTTTTATTGAATCTCTGAGTCAGACTCTTCACCTGACAGACTGGTCATTTTTGGGTTAAAACTGTAAATATCCCCTACATTAGTT
zSNP13079244	zK152J12	140966	16	48.9							TTATTGTATTTTTGATCAAATACATTCAGCTGGGTTGAGCATGAGACCCCTGTCAAAGAGATTTAAAAATGATTTAGAAAAATGATTTTGAACAGTAGTGTTGAAAGTACATTATCTTTGATATTATATCTAAATATGCAGAGAAAAAAA[A/C]CTTTTTCGTCTTATTTTATTCACACCAGCAGCTTGAGCTTGAAACAGCACTTTCTTTATGACAAACCAACAGCAGACATGGGAAACGTTTGGAAAACCAGTTTGCGGAGAGCGTTCGGAAAACTTGCATGTTCGCATGGTTAACCCCACT
zSNP13080504	zK152J12	170346	16	48.9							CTGAGATGTCAATGAAGAACCCAGGGACAGATTGGCAGAGCAGACTGTCATTCATCTTTGAATCTAAGGCAGGATTGCCACCTCTGTTGCAATGATTTGTTCATCCCTTGACCAAATGGGCATTTATACACTGATTTCCATTAACCCTTA[T/G]AAAAGCTGATGAACGAGAAACCTCAAACTGTCCCATCTCCCAACTGTCAATGAGATTGAGCCGCGCTATGCATAATCAGCCACAAAGCTACCAGGAGATGTATTGTTGTATATGTGTGATATCCATTAAAGTTTTTTTCTCTCTCTCTCT
zSNP13079240	zK152J12	140935	16	48.9							TAATTGCAATAATTTTACTATATTATAGCTTTTATTGTATTTTTGATCAAATACATTCAGCTGGGTTGAGCATGAGACCCCTGTCAAAGAGATTTAAAAATGATTTAGAAAAATGATTTTGAACAGTAGTGTTGAAAGTACATTATCTTT[T/G]ATATTATATCTAAATATGCAGAGAAAAAAAACTTTTTCGTCTTATTTTATTCACACCAGCAGCTTGAGCTTGAAACAGCACTTTCTTTATGACAAACCAACAGCAGACATGGGAAACGTTTGGAAAACCAGTTTGCGGAGAGCGTTCGGA
zSNP13960672	zK18H14	163599	16	48.9							CATTATCTCTTGCATACGTAGGTTTGTGTAATTGCCCTGGATCGCTGCCGGTTCTTCTGCTGAAAAGCACCTTGGCACGAATATTCAAAGGGTGTGTACATAGTTGAAAAGTAATTAGTTTGAACACACTGACATGTTGTTGTGATGTGA[-/A]GATATAGAGGCTTGTGGAACAGGTGAATTAGGCAGGAAGCTTGCTGGCGTATGGGAAAGAAACACTGTAGACAATAGAAATGTGAGAACAACAGTCTTGATGTTTTCCATCTTCCTGATAGATTAAATAGGCCAACAGTGCACATAAGGC
zSNP13960671	zK18H14	163597	16	48.9							GGCATTATCTCTTGCATACGTAGGTTTGTGTAATTGCCCTGGATCGCTGCCGGTTCTTCTGCTGAAAAGCACCTTGGCACGAATATTCAAAGGGTGTGTACATAGTTGAAAAGTAATTAGTTTGAACACACTGACATGTTGTTGTGATGT[-/A]AAGATATAGAGGCTTGTGGAACAGGTGAATTAGGCAGGAAGCTTGCTGGCGTATGGGAAAGAAACACTGTAGACAATAGAAATGTGAGAACAACAGTCTTGATGTTTTCCATCTTCCTGATAGATTAAATAGGCCAACAGTGCACATAAG
zSNP13960680	zK18H14	166421	16	48.9							AAAGTGTTACCCTTTAATAAGATCATGAGGTTTATGTTCTTAACAATAGCCTGATTTAAAACAATGGCTTTAACTTTATAATGTCCATCTCTCCCTTGAGCTTAACGCGTGCCGCCAGCAACAAACTTTGTCCACGTAAAAAATAAAAAA[-/AAA]CAGGATGCCTTTACGCATTCCATCCCAATCGCCACCGCATTCAGACTGAGGAGAATGTCAGGAAAGGCACATCAGAGGTAAATAAGAGGAAGCGATATGAAGTAGACGGCGGTTGATAATGGAAAGCATAAAAAATTGGCACGTTTTCTC
zSNP13960811	zK18H14	185692	16	48.9							TCTAAAAGTCTGCTACCACACAGATTTTGTGGTGTGTAATTTACAGTACGGTGGATTTTAGTTCCCCAAGCTCACATCCTAAATGGTGCACGACGGAGGCTGAGGAGTTAAGCACCCAAAGAAGAAATAGGCCAGTTACATCCTTTTTTT[-/T]CACGCTTCATGTCCTGAGGGAGGCTGCGTGTGCGCGTGTGTCAGGGATTAGCATGTGTTAGGTATCACTGAGTGTCAGGTTCGTGAGGTGACACTCTCTTTGCATCTGGGAATATGACAGCAGGCTCACCCTCTACTTCCGACATGACTT
zSNP13960759	zK18H14	175372	16	48.9							CTGTTTTATAATTGTATTTTATTGTACTGTATCTAAAAGTAGTATCACTTCCGTAAAACGTCATCCTTGTACTTAATTAACAATTGCCCAAGACAAACAGAAGGGTGATATAAAAAGCAGGAGAAATAAAATGAAAAAATATCAGGGTTG[-/T]TAAAAGTGCTTCTCCAGAGGTTCCACTGGATGGCAGTACTCTATTAATATAAATGTTTAACAGGAATTACATTAAAATGACAATACTTACATGACAAACCATTTTTTAATACAAATATGAGACACCATACTTAACCCATATAACCCCCAA
zSNP13960668	zK18H14	162831	16	48.9							GTACTCTAACTTAAAGTATACTAGCAGTGTAAAAACACTGTAGAATTAGCAGTTATCGAGAGAGTGATTTTATAAGCTTGAAAAATTTGAAATAGACTACTTGTATACAAAAAGATCACTTCTAGTATAGCATATAAACTAATTGTGTAC[-/CAAACATTTA]GTTCTGTTTGACTTAATGTACACAAAACTTAAATTTAGTCTCAAGTAGTATGCATTTTATCTGGACTGTGCCTTTGTTTTTCATATCCATCTACATTTAATAATCATATCCATTCATAAGTGATGCAGACAGTTGTTAAACTGATGTTTT
zSNP13960377	zK18H14	101598	16	48.9							ATGCAAACTCCAAACAGAAATGCCAACTGGGACTTGAACTAGCAACCTTCATGCTGTGAGTCATCAGTGCTTACCACTGAGCCACTGGTCTACCAAGAGATAAAAAAATATAAATTTACTCCATAATCTTATTGTAATCTTTATTTTTTT[-/T]ATCCTTCTTCCATTTGAACCCTTTACTCAATGAATTTCTTTAAACTAAAAGACCATCACAACACCTAAGACACACTAATAGCCTTCATGCTAAATATTATCGTGGTTGTTTCCCTCTCAAAACTAACAAAGCCCCCCAAAAAAGCATCAT
zSNP13960375	zK18H14	101555	16	48.9							TGACTGATTTCTATGAGAATCTTGGGTCCATCCTTGGGAGAACATGCAAACTCCAAACAGAAATGCCAACTGGGACTTGAACTAGCAACCTTCATGCTGTGAGTCATCAGTGCTTACCACTGAGCCACTGGTCTACCAAGAGATAAAAAA[-/AA]TATAAATTTACTCCATAATCTTATTGTAATCTTTATTTTTTTTATCCTTCTTCCATTTGAACCCTTTACTCAATGAATTTCTTTAAACTAAAAGACCATCACAACACCTAAGACACACTAATAGCCTTCATGCTAAATATTATCGTGGTT
zSNP13960440	zK18H14	113496	16	48.9							GTTGGTTACTGCTTTCTTAACTGGTTCACTTGTCCGAAAATCTGCAACAATTTTAGTATTGATGCTAAAACATGACCAATAAAACCTGCATGTCTGCTCTTCTTGGCTTCAGAGATGCTCAATGTCATGTAACTACATTGTCAGATGCGC[-/GA]GAAGTCTTTAAGAGGCTCCGCTAATGACAGGCACTCAAATATACATTTGTATTAAATTGCTTATTTATCGCAAACCATTGCAATATACACATTTGCAATATTTCAATAGATTTGATACATTGCTCAACCCTAATTGCTACAGTACAAACA
zSNP13960577	zK18H14	148215	16	48.9							AACCATTCATGTGTGACCGTGACACACATTTGATTGGTTACATTAACAATTGCAAATAAAAATGTGTGCCAGCTTATTTATGCAGTTAATGCAGTGTTTAATGAAATATGCGCTTATTTGCATATATTTGTAATGCAAAACATGAACATT[-/T]GAGAAACCTGCCTTTAAAAGAAAAGTATTGGACTTGAACTGCAGACACATCTTGATAACATGTATTTTGAATGTTTTCTTTGTTAGACTGGATACAAAAATAATAATGTTCCAGCCCAAATATTCAATACCAGAATCAAGGTCTTAACAA
zSNP13960518	zK18H14	132342	16	48.9							TCGCTGTAAGAAGCCCAGCATGTTAAAAAAGCACATTCGCACTCATACAGATCTGCGTCCGTATGTCTGCAAGTACTGCAACTTCGCCTTTAAAACCAAAGGTAGACATACATTCAAACTCATCCTATCATCTCTTTAAAGGCTCACGTT[-/CGGTA]CGGTACTGTGTTGATGTTGAGACTTGTCTTTTTCTTCAAGGGAACCTTACCAAACACATGAAGTCTAAGGCTCATGGTAAGAAATGCCTGGAGATGGGAGCATCCGAGTCCTCTGAGCTGGACCCTGAGGAAGCAGGTAATGTTAACAAA
zSNP13074608	zK152J12	25359	16	48.9							CACTCCCAGCCAAATCACTGGTTTTAGGCGAGAATCAAATGATAAATAAACAGTTAAAACATACTGTGCTGGTTTACTCAAGTGGGGATAGAAGCAGTGGATATTTTTCCACTGATTTGATTAAAGAGGGAACACATGTCAGTCAAGCCA[T/G]TCAAAAGATTGACTCAAAACAAATAAGATCAAATGTCCTCTTAGGGGAACTGACCCTCCAGACAAGCTAAACCAGAGACCAAGGTCAACCACGGCCTTGGTGCAATGAAATGGGCCACACATACTCAGACACTAATCTAATTTTATCCAG
zSNP13074561	zK152J12	25091	16	48.9							GAAAAAGGAATGCCTGTTGACTCCAGGGGTTAAAGCAGGGACATGAAATCCAAGCTCTTCAGCAGCCCCTGAGCAGTCCGTGAAGCATGCGGCACACTGATGAACAATTACAGCCGAAAAGGAACAGGAAACCAATTAAGACACTGGGAG[A/G]TTTAGATAGCGGTACATCCATTATGATCCTGCAGACCTAGAGGTCTAGACGATGTCTGAAATGAAGCAGACAGCTTGTGAGCCTTTACAGTAAAATCAATGGAAATACCAAACAGTTCACTCCCAGCCAAATCACTGGTTTTAGGCGAGA
zSNP13074621	zK152J12	25731	16	48.9							TCTGAACTCAAACCAAAAATATACAAAAGCTGAAAGAAGTAATTACGCTAAAGAAAGAGGTTGGCTGAACAAGCCACTCAAGCGTAAGTGCCTGACATGGCGGTTTACGCCAAGCTGCTTGACTCCCCTTGCTGCAGTCTCATTTTACAC[A/G]GGCTTAAACCTGGTCCCTCTGGGGTTGGGGGTGGAGGGTAAGGATCGTTTTCACTTCGACCCTTTACATGTACCGGCTACTTGCAGTTGATTTATCCAATTCAGATTTTAGGCCATTGGGATTGGGGTAACCGGTCTCACTCCAAGAGCC
zSNP13074636	zK152J12	26019	16	48.9							CACTCCAAGAGCCTTAGATTGTTAATTCATACAATTTTGACTGGCTCTACAGTAGTTGAATTTGAATGAATTCACTGTTAAACATTTCCATATGAAGGCACAAAGAGATGCACATCATTTGAAGTCTCTGGAAGTGACCCCTGCTTCATA[C/G]CCTGGGGTAAAACTAATTCCCCTCATCCCACTAAAACAACCTCTCTCTTCTCACTAAAGATAATGTTGGTAGTTAAATCATGAATAAATCAACTGTAAAGTGGATTATTGTGGATTGTAAGAGATCACAGTGATTTACAGATGACAAGAT
zSNP13074625	zK152J12	25902	16	48.9							GGGGTTGGGGGTGGAGGGTAAGGATCGTTTTCACTTCGACCCTTTACATGTACCGGCTACTTGCAGTTGATTTATCCAATTCAGATTTTAGGCCATTGGGATTGGGGTAACCGGTCTCACTCCAAGAGCCTTAGATTGTTAATTCATACA[A/G]TTTTGACTGGCTCTACAGTAGTTGAATTTGAATGAATTCACTGTTAAACATTTCCATATGAAGGCACAAAGAGATGCACATCATTTGAAGTCTCTGGAAGTGACCCCTGCTTCATACCCTGGGGTAAAACTAATTCCCCTCATCCCACTA
zSNP13074515	zK152J12	24244	16	48.9							GCTGGCAAAATTTTATGAAAAATTGCTGAGGTAAGATGACAAAGTTATAACCATCGTACTTTGCTGACTTTCATCAATTTCACTTTTATTGTTGTAGCTCAAATACCAGACTATGGCACTAGAAAAACAAGGTTGTGGGTTCAATTCTTG[A/G]GCAAAGCAGGAATTGATAACATGTCAAGCTTCAATGGTGTAACAGCATTTGCTTTATGCATAAATGTAAAGTTAATGCATTGACTCCTTCCTTAAAAAAAACATTCAATAAGGGTAAACTATCACAGATGGCCCCAATACCATTCACCAG
zSNP13074394	zK152J12	20960	16	48.9							TTAATATTCTTCCAAAATTATTGTTTTTAAAAATATATTAAGCAGATCTAAGGTGTTTATAATTAATAACAGAATACCTTTGAGCACATTAGAATGATTTATGTAAAAACATTGAAAAATCCAGAATTACTAGCAGAGGAATAAATTACA[A/T]TTTAAATTAGAATATATTCAATATATTCAGATAGAAATCATTAACTAACATTTACATTTTTGACCAAACACAGTCTTGGTTAGCATAAGAGACTTTAATTAAAATGCTTTAAGTTGTGAGAGATAATAACTATGTGCCATTTTGAACGAC
zSNP13074393	zK152J12	20935	16	48.9							TTAAAATGAATACTTTGTTCAGAACTTAATATTCTTCCAAAATTATTGTTTTTAAAAATATATTAAGCAGATCTAAGGTGTTTATAATTAATAACAGAATACCTTTGAGCACATTAGAATGATTTATGTAAAAACATTGAAAAATCCAGA[A/T]TTACTAGCAGAGGAATAAATTACATTTTAAATTAGAATATATTCAATATATTCAGATAGAAATCATTAACTAACATTTACATTTTTGACCAAACACAGTCTTGGTTAGCATAAGAGACTTTAATTAAAATGCTTTAAGTTGTGAGAGATA
zSNP13074488	zK152J12	23263	16	48.9							AGAATTACATCACCGTGCCGTCGTGAGTTTGAGGTCAAGGTAGTGATGAAACAAACTTTAGGACAGGAATAAAACACTCACTGCATGAGTTTTACTGTTTTTTAAAAGCATTTTAAAGGACACGATGCACAATTCCATGTAAAAAAAAAA[A/T]AAAAAATAGCATCTTTCTCACATGGTCTGCATCCTATCGAAAATGCTGAGCTTAAACACACCAAAAGAACTAAAGGTCAGTATTAACTAGTACGCGCATTTTGTGCCTGCATGCTAGGAATTAACCATCTATATCAAAAGGTAATAATGG
zSNP13074506	zK152J12	24096	16	48.9							AGCGCAGGTTAGGTTGCTCTCTGCTGGTCTTAACACCACCCTTGGCAGCAACCTAGCTTTCTTAAGTGGTCTTCTATCTAGGTACTGACCAGGTGCAGACCTGCTTAGTTTCAGTGGGCGACCATGTGAGAGTTGCAGAGAGCTAGTTGC[T/C]GGCAAAATTTTATGAAAAATTGCTGAGGTAAGATGACAAAGTTATAACCATCGTACTTTGCTGACTTTCATCAATTTCACTTTTATTGTTGTAGCTCAAATACCAGACTATGGCACTAGAAAAACAAGGTTGTGGGTTCAATTCTTGAGC
zSNP13074497	zK152J12	23335	16	48.9							AACACTCACTGCATGAGTTTTACTGTTTTTTAAAAGCATTTTAAAGGACACGATGCACAATTCCATGTAAAAAAAAAAAAAAAAATAGCATCTTTCTCACATGGTCTGCATCCTATCGAAAATGCTGAGCTTAAACACACCAAAAGAACT[A/T]AAGGTCAGTATTAACTAGTACGCGCATTTTGTGCCTGCATGCTAGGAATTAACCATCTATATCAAAAGGTAATAATGGGCAATGTTACATCCTAAATCGGGACTGCAAATGCAGTAACCAAGGTAGTGCACTGTGACCACTTTAAGTATC
zSNP13960253	zK18H14	70653	16	48.9							ATTTACAACTTTACCTCTGCGCTTGGTTATTGTGCTGTGTTATAGTCTGTCATGATCAGCTTTTTGCTGCTCTTATGAAAAATAAAAGGCGATTTACGCTCAAGCCTTGCTGGTCAACCTAGTGGGCCATTTTTAATGTCACCGTTTTTT[-/A]ATGAGGAATTCCCTTTGCACACACAGATGGATGGGCTTGTATCTGCCTCATCCTCCCACCACACCCCTGATCTAGTGGAGATCACAAAATGAAGCCTTCATTTGTGAATTCACCACCGTTCACCTGAAAAAAACATCTATTACTCTTCTC
zSNP13959460	zK18H14	221103	16	48.9							TCATATTGCAAAATATGTACGTAATAAGCCAGTAGTTAATAGCATTAATTGTGACTTAAACTAAAGTGTTACAAACACTACTTTCAAAAACATAAAAAAAAAATTTTTTTGAGCGGTGGTTCAAATAACACCAATCCACATAAGAGAAAA[A/T]CGATATCTACAAAAGTTTGTACAATCTGTATTATTCCTCCCTATGTGATAAAATCAAGTTAAAAAGCACATCTGTTTGAAACGGACTCCAGCAAAAGCATGTGTGATGTTTATTTATCCGCTGTTGTCTGTTTTCCCGTCTCATGCTGAG
zSNP13959453	zK18H14	221011	16	48.9							TCATGTAGTAATTGCGTTTAAATTTTGGGTAAGCTAAAAAAAAATGTTGTATGAAATCACACTTTTATAAACTTTAACTATAAAAACACAGTTCATATTGCAAAATATGTACGTAATAAGCCAGTAGTTAATAGCATTAATTGTGACTTA[A/C]ACTAAAGTGTTACAAACACTACTTTCAAAAACATAAAAAAAAAATTTTTTTGAGCGGTGGTTCAAATAACACCAATCCACATAAGAGAAAAACGATATCTACAAAAGTTTGTACAATCTGTATTATTCCTCCCTATGTGATAAAATCAAG
zSNP13959464	zK18H14	221225	16	48.9							AAATAACACCAATCCACATAAGAGAAAAACGATATCTACAAAAGTTTGTACAATCTGTATTATTCCTCCCTATGTGATAAAATCAAGTTAAAAAGCACATCTGTTTGAAACGGACTCCAGCAAAAGCATGTGTGATGTTTATTTATCCGC[T/C]GTTGTCTGTTTTCCCGTCTCATGCTGAGGTGGACTCAGGGAGGGGGTGGTTTTGGTTCTCTTCACCTCTCCCTCCCGCTTCAGGATCAGGGTGGAGGGCCGTTTCCTCCCTCTGTTTCCCAGGCCTCGCCTCCCTCTGTTTTCCTAAGGC
zSNP13959502	zK18H14	221527	16	48.9							ATCTCAATCTCTCCCTGCCATTAAAGCACAGCCTCGACACAGATTGCTCTTTAAAGTGACATCTTCAGCTGTAACGCCTATCATTCCTTCCAGATCCTGTTCACTTATCTCTCCACTTTTAGCGACGTCTGATCCATTAAGGGCTAAAAT[A/C]TAGTTTAATGCAGCTGGATCTGCGTTTTACATTGGTTTGTTTTCTCAATGTGCGTCATTCGCCGATTGTCTTTTCAAAGGTTTGGATGATTCAGATTGCGGATATACATTAGCCATCAATGGGAGCAGCTCTTTTTCTGGTCGCAGTGAT
zSNP13959466	zK18H14	221252	16	48.9							AACGATATCTACAAAAGTTTGTACAATCTGTATTATTCCTCCCTATGTGATAAAATCAAGTTAAAAAGCACATCTGTTTGAAACGGACTCCAGCAAAAGCATGTGTGATGTTTATTTATCCGCTGTTGTCTGTTTTCCCGTCTCATGCTG[A/C]GGTGGACTCAGGGAGGGGGTGGTTTTGGTTCTCTTCACCTCTCCCTCCCGCTTCAGGATCAGGGTGGAGGGCCGTTTCCTCCCTCTGTTTCCCAGGCCTCGCCTCCCTCTGTTTTCCTAAGGCAATCTCAATCTCTCCCTGCCATTAAAG
zSNP13959452	zK18H14	220983	16	48.9							TGCTAGTTGGCTGCTTATTAGTAGTTAGTCATGTAGTAATTGCGTTTAAATTTTGGGTAAGCTAAAAAAAAATGTTGTATGAAATCACACTTTTATAAACTTTAACTATAAAAACACAGTTCATATTGCAAAATATGTACGTAATAAGCC[A/G]GTAGTTAATAGCATTAATTGTGACTTAAACTAAAGTGTTACAAACACTACTTTCAAAAACATAAAAAAAAAATTTTTTTGAGCGGTGGTTCAAATAACACCAATCCACATAAGAGAAAAACGATATCTACAAAAGTTTGTACAATCTGTA
zSNP13959362	zK18H14	218617	16	48.9							TTCAAACTACTGGGATCTTTCAGTGGGAAAATTTGGAGTTATTCCAGATTTGGCTTTTTTTTGCCGTGTTGTAAGAGTGGGTTTTGGTGGTGCAATGAATGCATGATCAGACCTAAACTATATATAATTCACTAAAATTTAAGAATATTG[C/G]ATGATGTTGACTAATGTTTCTTTATTTGATTAGACTTCATGTATTTTTTAGTATTGTAATGCGTTGTTGTTGTTGTTTTGCTAAAAACCAGTTGGTTATTTTTATTTTATTTTATATTGGTATATACTAATAAACATGTTAACAGATAGA
zSNP13959361	zK18H14	218600	16	48.9							GAACGCTTAAACTGCTTTTCAAACTACTGGGATCTTTCAGTGGGAAAATTTGGAGTTATTCCAGATTTGGCTTTTTTTTGCCGTGTTGTAAGAGTGGGTTTTGGTGGTGCAATGAATGCATGATCAGACCTAAACTATATATAATTCACT[-/A]AAATTTAAGAATATTGGATGATGTTGACTAATGTTTCTTTATTTGATTAGACTTCATGTATTTTTTAGTATTGTAATGCGTTGTTGTTGTTGTTTTGCTAAAAACCAGTTGGTTATTTTTATTTTATTTTATATTGGTATATACTAATAA
zSNP13959363	zK18H14	218622	16	48.9							ACTACTGGGATCTTTCAGTGGGAAAATTTGGAGTTATTCCAGATTTGGCTTTTTTTTGCCGTGTTGTAAGAGTGGGTTTTGGTGGTGCAATGAATGCATGATCAGACCTAAACTATATATAATTCACTAAAATTTAAGAATATTGGATGA[T/G]GTTGACTAATGTTTCTTTATTTGATTAGACTTCATGTATTTTTTAGTATTGTAATGCGTTGTTGTTGTTGTTTTGCTAAAAACCAGTTGGTTATTTTTATTTTATTTTATATTGGTATATACTAATAAACATGTTAACAGATAGAAGTAT
zSNP13959437	zK18H14	220217	16	48.9							GTCATGATAAATACCAAAAAAATAATGCAACTGGAATGAAAAGATCACAATGACATATGATGACATGTGCAGGTGTTGTAGTGCATTTCTTAAGGCTGATTTATACTTCTGTGTCAAACACACACATATGCTACGGCGCAGCCTTCGCAT[A/G]GACGCATAGTCCTGAACATCTTTGAAAAAATATAACTACGCGTCAAAACGACGTGTAGTGCAAACTCTGTGATTGGTCGGCTTGGTAGCGCTGATGAGTGTAGGTGGGACCAAGAGCCGCTCGAGTCTGTTGGAGCGAGTGTTTACATGT
zSNP13959365	zK18H14	218721	16	48.9							GATCAGACCTAAACTATATATAATTCACTAAAATTTAAGAATATTGGATGATGTTGACTAATGTTTCTTTATTTGATTAGACTTCATGTATTTTTTAGTATTGTAATGCGTTGTTGTTGTTGTTTTGCTAAAAACCAGTTGGTTATTTTT[A/T]TTTTATTTTATATTGGTATATACTAATAAACATGTTAACAGATAGAAGTATTACAATTAGACTTAATAATCAGTATATCGACTTATCGCACAACACATGGACATGTCTTCAATCATTTTTAGTGATGCAATATACATCGGCCATACACAA
zSNP13960173	zK18H14	49839	16	48.9							AATATCATAACCTTCTTAAAGGTAGTAATTTTAAAAATCACCTCACTATACCAGATGAATTTGCAGAATTCTTAGCAGATTTCAACAGATACCTCTACAAAATCTTAGATACCTGCTCAGATGAACTTAAATTGGCGTCATTTCTAAAAA[-/T]ATATAAAACTGACTCAATTAAGTCAATGGCAAAAGACCTGGATAAACACATTGATGACTGTAAAATAATTGAGACAATCTCTGATTTGAAGAATAATAAAAAGCCGGGTCCTGATGGTTATATAAATTAATTTTGTAAAGTTTTAAATAC
zSNP13960153	zK18H14	41817	16	48.9							CAATGTATGCTTTTTAAATTCTTTATAAAGTAGTATCAAAAAGTAGTAAATTTAATGAGCAGCACATGAAGTCCGAGAACACTTGCATGACCACTTTAGCTTTAGCATCTTTTTGGCCCTGTCTCTTGGTTTTAGGAGACATTTGTGTTC[-/TTCAT]TTAATTTAAAATAGATTATGCTAAACATGAGTAAAAGTGTAGTCTAGAGCAGTGTTTCTCAACCACGGTTCTGGAGGACCACCAACAGTGCATGTTTTGATGACTCCTTTCTCTGTCACACCCATTACAGGTCTTTTAATCTTAGTTTTT
zSNP13960186	zK18H14	52668	16	48.9							TGAAGAAAGCAGAGCCAAAATCTCTACTCTCGGTCTCAGACTTCTCGCCCTTTTTTTATCCTCCTTGAAAACATGTGTATCTGCATGTGTCTTCACGCTTGGCCTGGCCCAACTTCTTCCTTGAATATTGGAGATGGAGAGAGAGTGGGT[-/TG]TGTGTGTGTGTGAGAGAGTGCGAGATGCTTGAACACGGCTGAGCTCAGCAGTCAGAGACAGAAACTCACTGTCTGTTTCACTCACTCACACATTCTTCCTCCCTTCATCCCTTGCAGTCTTATTGGGGATGCAGTGTACTACGCATTTTC
zSNP13960248	zK18H14	70308	16	48.9							AATCAAAATATAAACAATTAAAATTCCTATGTAAATAATAAAACTAAGTGATCAAAACAGTTGGCAACACTGCCAGTCTCCCATGGATTGTCTTTCTCAGCCTCACGCATCCTGCACGTAAGTTGGCCATTGGCCACGCCCACTTATTTA[-/AC]CTTTTCACACTCATTTACTTATTTTAATTCTTTAAGGGTACCCATTTGATTCCGAGGTAACAATATACATCATCTTAATGTTTAGTCCTGTTTGGTCATGCTTTACAATTTTTTTTTTATTTAAAAAATTTTAAACTTTTTTTAAATTGT
zSNP13960214	zK18H14	62930	16	48.9							TAGTCTTTAAAATCTAGAAACATCTTATATCGAAATATATACAGTGTATATATATTGTTATCATTCAATATGGAAAATAATTATAGAGATTGCATTTCCATATCGGCCAGCCCTACCTGGGAGCAAACAATACATAATAACAAATTTTTT[-/GTTTG]TGCTCAAGATCAATTTGTAAACCCATTGATATTCATATTGAACTTTATGTTTGCGTCCATTATCACATCACCTGGTTACAGGAACAACAGACCTGTGACTTGTATGACTTGTATTTGTCAGAGTATTTACACTAGTGTGCACTTGAGTGT
zSNP13960146	zK18H14	39211	16	48.9							ATTTTTGTCCCCCTGTACTTTTAGGTTAATCACATTCAAAAGCCAATCAGTAGATTTTTTTGATTGACCTTTTTTATTTCAATAATTTGGCATGTAAAAATATGGAAGAATTTGCTGAATGTGATCCTTATTTTAAGATCAACAATGGTC[-/A]AAAATTAGTTTTATAGAGTCCTACTGTATCTACTATCGCAAATAACCACACTATGTGGTTGATATGTTTGTAAATGATTTGTCATTTTGATGCTGATATCAACATTTGTTACCCTTGTGAAAATGATTTAAATGCACGTAATGCATGTTA
zSNP13959558	zK18H14	225084	16	48.9							CCAGACCAGCGCACAGGACGCAGCTGCATATGTGGGACAGTGTGTTTGGCATGTTTCGTTTGATGAGACTAAATATGACATGCTGTAGATTATAGAGATGGATCACGATGGTTTAATAATCATTTTACAGTGATAATTGGTCCATAACAG[T/C]CATTATTGGTCACTAGATTTAATTTCCTGTGGTTTTCTGGGATATAGGAAAATACATTTTAGTTTTAGTGAGATATAGGATGAAGTGCAGTGTTTATTATTATATGTGTGTGTATATATATGTATGTGTATATATATGTATTTATATATA
zSNP13959555	zK18H14	224853	16	48.9							CAGTGAGGAATGCGAGCGTTTCACAGATCATTCTGAGCCCATACTGAGATGTGATGGAGCTCCGCAATGGGGATCTGCTCGTCTTCTCACGACAGCCTCCAGAAAACACTCTGCGCTGGGGTCTAAAACAATACCGACTCGCTTGAGGCT[T/C]AGCAGTTTAGTATGTTTTGATACTGAGGTTGGAGAAGGATTGTGGTGTCAAGTATTTCGTGCTTGAGGGCGTCTTTGGATCCAGACCAGCGCACAGGACGCAGCTGCATATGTGGGACAGTGTGTTTGGCATGTTTCGTTTGATGAGACT
zSNP13959566	zK18H14	225484	16	48.9							ATATATATATATATGAATATATATATATATATATGAAAAAAAAAAAAAAAATATATATATATATATATATATATATATATATATATGTATATGTATGTGTGTATATGTATGTGTGTGTGTGTGTATATATATATATACTTAAAAGTCAGC[T/C]AGAGTTAAACAGTTGATTCTTGCAGCTGGTCTCTTGGTCTGGTGGATGAGCTTTTAGCTTAGCTTAGCATAAAGCATGAAATTGGATTAAACCATTAGCACCTCGGTTTAAAAAATGTTTTGATAAGTTTGCTATTTAAAGCTTGACTCT
zSNP13960115	zK18H14	36291	16	48.9							ATAGGAAGTAAAACAGCTACTGATTTACCATGTCTTATTTAGTGTGTTAAACTGTTTAAACAATGAAAATAATAATAATAATAATGCTTTACTAAATTGCCTTTAGACAGCAGGAGGCATCATGCATCTCAAAATTCAGCAAATTAATTT[-/AT]TTGTCATTTTCCAGCTTTTTATAGAAAAATAAAAAATAATCAAAATAGTTATGCTACAGTTAATAGTAAATAAAAAATCTAGTAAATCTAGGCCTGTATACAATGCTCTTTTGGAGTTTAGTTTAGTGTAAAACACAGTGGAAACGTACT
zSNP13960109	zK18H14	35935	16	48.9							ATGATAAATTGAATTAAATTTAAAGCACAGCCTACACATAAATCAAACAATAGCAGCTGTTCTTCAATAACTTTAATAAATATTTTAAAATCAAATCTTTGAATAGCTGTAACATGAAACACTGGAATTTAACAAGGTCTTGAGAAAAAA[-/TTC]ATAATAAGTAATATTAGTATTTAAAAAAAAATATTATGAATTAATATAACTACACTGGAAAGCAAAGTAGCAGCCACAGGCTTCATATGTAGCAAATGCAACAGATCCTGCTGCTCCCATATTGGACTGTTTATCCACTACAGACTGACC
zSNP13075198	zK152J12	35654	16	48.9							TACAATTGGCAACTGAAAGCAAAATCTTGACGTTCATATTTTTTGTCATCTAAATTTAAGGAAAAGTTTGGTTCCTGATTAAATTATTGTCTTTATTGTAGTCAAACGTTCATGAATCTGGTTTGATTTTTGAGTTCAAATCACCAACTC[A/C]GTTATTATTTTACTACTAGAATAGATAATATACAACAAAATATTGCCAACCTTCATTTTTGTCATTCATTTTTTAGAGCAATTTTGAATTCCTTAGCAGATCCTTCAATTCAGGTCTTTTCGATAAACTGGTCAAAGATTCATACATAAT
zSNP13075195	zK152J12	35583	16	48.9							TTAAAGCCTTATTTTTATACTATTGAATTAAAGACTTTAAAAACTTAAGGATCCGCGGACACCCTGATAACTACAATTGGCAACTGAAAGCAAAATCTTGACGTTCATATTTTTTGTCATCTAAATTTAAGGAAAAGTTTGGTTCCTGAT[T/C]AAATTATTGTCTTTATTGTAGTCAAACGTTCATGAATCTGGTTTGATTTTTGAGTTCAAATCACCAACTCAGTTATTATTTTACTACTAGAATAGATAATATACAACAAAATATTGCCAACCTTCATTTTTGTCATTCATTTTTTAGAGC
zSNP13075200	zK152J12	35706	16	48.9							AATTTAAGGAAAAGTTTGGTTCCTGATTAAATTATTGTCTTTATTGTAGTCAAACGTTCATGAATCTGGTTTGATTTTTGAGTTCAAATCACCAACTCAGTTATTATTTTACTACTAGAATAGATAATATACAACAAAATATTGCCAACC[A/T]TCATTTTTGTCATTCATTTTTTAGAGCAATTTTGAATTCCTTAGCAGATCCTTCAATTCAGGTCTTTTCGATAAACTGGTCAAAGATTCATACATAATGACTGTGATTTGATTCTTCATTTAAAATCACTGATTCTAAGAGCTCACAGTA
zSNP13075243	zK152J12	36201	16	48.9							GCTATAACAATGTTGACCTCCACCATTCTTGTTATTCAATTTCACGAGAAAAGGAGCAATATTGAATTCCTGAACAAATCTTTCAAGCCTGATCTTTTTAATAAATTGGTCAAAGATTCATTCATTATGATTTGATTCTTGATTTCAGGC[C/G]ACTGATTCCAAGAGCTTACAATAAAAAAAGTTACATGCAATATAGCACAAAATCTTGACATCCATCATTTTTGTCGTTCAATTTCATGAAAAAAAGAACAGCATAATTTAATTCATGAACAACTATTTTCAGTCAGATCTTTTCAACAAA
zSNP13075215	zK152J12	35823	16	48.9							GAATAGATAATATACAACAAAATATTGCCAACCTTCATTTTTGTCATTCATTTTTTAGAGCAATTTTGAATTCCTTAGCAGATCCTTCAATTCAGGTCTTTTCGATAAACTGGTCAAAGATTCATACATAATGACTGTGATTTGATTCTT[A/C]ATTTAAAATCACTGATTCTAAGAGCTCACAGTAAAAATTCACATTATGCAAAATATTTACAAAATCACTATAACAAAATGTTGACCTCCACCATTCTTGTCATCCAATTTTATGACCAAATACTCTTTAAATCAGTCAAAGATTTATTCG
zSNP13075194	zK152J12	35568	16	48.9							GCATTTTACGACTAATTAAAGCCTTATTTTTATACTATTGAATTAAAGACTTTAAAAACTTAAGGATCCGCGGACACCCTGATAACTACAATTGGCAACTGAAAGCAAAATCTTGACGTTCATATTTTTTGTCATCTAAATTTAAGGAAA[A/T]GTTTGGTTCCTGATTAAATTATTGTCTTTATTGTAGTCAAACGTTCATGAATCTGGTTTGATTTTTGAGTTCAAATCACCAACTCAGTTATTATTTTACTACTAGAATAGATAATATACAACAAAATATTGCCAACCTTCATTTTTGTCA
zSNP13075101	zK152J12	34439	16	48.9							ACTCTCACAGGAGTAAATGTTTATAAATCATGTTAGCGTTTTAGGAAGGTTCCCATTTCAACGTTGACTTGAGTCTTTTTTTATGTCGCTATAAAAAGCCTGGTATTTAACATACGAGGTGCTTGTTACTAAACAAAAGCGAATTGTTTT[A/G]ATTTGGGCAGTGGATGGGCAGTGCAACTAGTCTTTGAATTCATCATAATTTAGAGAATAGGAATGAGCTCCGACATAAGTGCACACTAGGCTAACGGCACTCAAGCTAATTACGCTTGGGATGAATCCTTGTAATGTAGAGTGTTTACTG
zSNP13075069	zK152J12	34236	16	48.9							AATTACTGCTAGCTTCACAAAGCCTGGCCTCCAAGCATGCAAAGTGTAATGGAGATCTCCCTAAAGACTCGATCGGCTGGACCTGCAGAGACCCCTGCGAAACCCCCCCCCCCCCGACTCCTAGTGATTTGGGCCTCGTTTTCTTCTCCG[T/C]TTCGTGACGATAAACGTCCAGAATGAAAAACAGCTGGCCTGATCAAATGGGCACTCTCACAGGAGTAAATGTTTATAAATCATGTTAGCGTTTTAGGAAGGTTCCCATTTCAACGTTGACTTGAGTCTTTTTTTATGTCGCTATAAAAAG
zSNP13075102	zK152J12	34440	16	48.9							CTCTCACAGGAGTAAATGTTTATAAATCATGTTAGCGTTTTAGGAAGGTTCCCATTTCAACGTTGACTTGAGTCTTTTTTTATGTCGCTATAAAAAGCCTGGTATTTAACATACGAGGTGCTTGTTACTAAACAAAAGCGAATTGTTTTG[A/T]TTTGGGCAGTGGATGGGCAGTGCAACTAGTCTTTGAATTCATCATAATTTAGAGAATAGGAATGAGCTCCGACATAAGTGCACACTAGGCTAACGGCACTCAAGCTAATTACGCTTGGGATGAATCCTTGTAATGTAGAGTGTTTACTGC
zSNP13075167	zK152J12	35355	16	48.9							TTGTTAAGTATAATAATTTTAGTACACATTTACAAAAATAAAAGCTCACAACTAATTAATTACCATCCTTAACACTTTTTATTATATGGAAAGAGTAAAAAGCCTGAAAACAATCTTTACACAGACTATTAATAACTTCCGTTTTAAAAC[A/G]GAAACAAAATCTTTATGGGGTCGGTTTTACTGCATTTAAGACCTCTGAAACACAGATTTAAGGCATTTTACGACTAATTAAAGCCTTATTTTTATACTATTGAATTAAAGACTTTAAAAACTTAAGGATCCGCGGACACCCTGATAACTA
zSNP13075147	zK152J12	35023	16	48.9							TTAAATTAACAAAACAGATTAATAATATAAACTCAGAATTTAGTGTTTTGTACCAGCACATCTAAAATCATTAACCGAAATGAAAATGTTCACTTTTACTTCTTTCCAAAAAGTAGACTACGTGAAAAACTAAATAATTGAATTTGTTGA[A/G]GGAGAATTGAAACTTTTAAGAATAAAAATAACTCAAAAGCACCAGAAAAGTGGTCCTTCTATCTCATACACTAAATCCCAAGACCTTCCAAAGACATATTAAGGGTATCTGCAGACTTCTAATAGTTATATTTACAACTTATTACCTTTA
zSNP13075384	zK152J12	38277	16	48.9							TGGGCTATGGGTGTCTGTTTGTGTGCGTCTGCATGTGTCTGTGTTACAGGTCCAGCTGATTGCGCCAGGATTGAAAACACCGTTGTATGGTTGATTTTTCCCTGCTATAAGTAGCGTGTCTGTCTAGGACGTGGTGGGGGCTTGCAGTCT[A/G]AATCTGTTAATCGCCTTGTCTAATCTTTCGTCTTGTGTCGGTCTTGGACCAGAGTAGAGCTAGCAACATGATTATTGAATTAAGTAAATAAATATATTTTTCTACGGCAATTGCACTCGTCTTCTTCTTAGTTGTGGTGACCGGACAATG
zSNP13075380	zK152J12	38139	16	48.9							CTCATCATATTTTTCATCAAGTATCTTTATCTCACCTTTGGACCACTTTAGCCAATAGCAAAACAGCAACTACTGGGGAGGAGGGTATAGAGACAGCAAGGCTCCATCTAAGGACGACCCCCTGTAGTCGTTTTTCATTGGGCTATGGGT[T/G]TCTGTTTGTGTGCGTCTGCATGTGTCTGTGTTACAGGTCCAGCTGATTGCGCCAGGATTGAAAACACCGTTGTATGGTTGATTTTTCCCTGCTATAAGTAGCGTGTCTGTCTAGGACGTGGTGGGGGCTTGCAGTCTAAATCTGTTAATC
zSNP13075397	zK152J12	38403	16	48.9							GGACGTGGTGGGGGCTTGCAGTCTAAATCTGTTAATCGCCTTGTCTAATCTTTCGTCTTGTGTCGGTCTTGGACCAGAGTAGAGCTAGCAACATGATTATTGAATTAAGTAAATAAATATATTTTTCTACGGCAATTGCACTCGTCTTCT[T/C]CTTAGTTGTGGTGACCGGACAATGTCATACAAGTCAATATTATAAAAACCATCAATGCATAAAACAAATGTAATTTAATCACACGTCTGCGATGGGAATATTGCATATACTCTTATCGCAATAACGTTGTGGATGGAAATGATGCAAAGC
zSNP13075439	zK152J12	38653	16	48.9							ATTGCATATACTCTTATCGCAATAACGTTGTGGATGGAAATGATGCAAAGCATGTGAGCTTCTGTGTACACCACAGACAGCTGCCGACTTGCGGAGCCTGTGTGCGTACCCTGATATAAACCTATGATGCACTGCGCTATGACCGCGTTG[A/T]GGCACAGCGCGTACAGTGTGCGACCCCCTTTACGATGGTCTTGCTGCCGACAGTTACACACCTTTTTTCATTCTTGTTGAAACTCACACTGATAGCGATCTAAGATTTATGTTAATTTGGCAAGCTGAACGCATTCTGTACTGTACATGA
zSNP13075404	zK152J12	38445	16	48.9							GTCTAATCTTTCGTCTTGTGTCGGTCTTGGACCAGAGTAGAGCTAGCAACATGATTATTGAATTAAGTAAATAAATATATTTTTCTACGGCAATTGCACTCGTCTTCTTCTTAGTTGTGGTGACCGGACAATGTCATACAAGTCAATATT[A/T]TAAAAACCATCAATGCATAAAACAAATGTAATTTAATCACACGTCTGCGATGGGAATATTGCATATACTCTTATCGCAATAACGTTGTGGATGGAAATGATGCAAAGCATGTGAGCTTCTGTGTACACCACAGACAGCTGCCGACTTGCG
zSNP13075357	zK152J12	37858	16	48.9							CAAACAGCCTTTAAATGCACAGTTGTATAACGTCAAATGACTCGGATTACAATAAAATTATTCGAGCATTGTGATATTGCAAGTATTGAAAGAACGATATTATTTACTATGTAATATTTGTCAAGATAAATGCTGTTCAGATCTAATTAA[-/T]TTAAAAAAAATCTGTCAAGGTGCAAATATTTAGTTTTTAAAACACTACGACAATAAAAACCTCGGCAAGTTTGCAGATTGGTTGTTGTCATTTTCCCCTCATCTTGACTCTACCAATAAGTATCTTTTTTCTCATCATATTTTTCATCAA
zSNP13075275	zK152J12	36543	16	48.9							AATCACGAAAAACTCACTATGGTTTTGTCATGAGTAAAGACACAAATTACAATTTTCCTAACTTGACACTGTTGTATGACTTAAAAAGACATGGAATATAACTTAAGTTATACGGACCACTTTTGTGGTGATTATTAAAGCCTGGTAGTT[T/C]TGTTTTCCAAACAAAATATTCCTAATTTTCAATTTTGAGGTGGGATTTTCCTTTGAAACACAGTTTATTACACTATTCATTGTGCTTTGTTGTGTCCGGGGCTGTGTTGCCACTACAAGTCAGCAGTTTGACTGCAAAAACAGAAGGAAT
zSNP13075274	zK152J12	36541	16	48.9							TCAATCACGAAAAACTCACTATGGTTTTGTCATGAGTAAAGACACAAATTACAATTTTCCTAACTTGACACTGTTGTATGACTTAAAAAGACATGGAATATAACTTAAGTTATACGGACCACTTTTGTGGTGATTATTAAAGCCTGGTAG[T/C]TTTGTTTTCCAAACAAAATATTCCTAATTTTCAATTTTGAGGTGGGATTTTCCTTTGAAACACAGTTTATTACACTATTCATTGTGCTTTGTTGTGTCCGGGGCTGTGTTGCCACTACAAGTCAGCAGTTTGACTGCAAAAACAGAAGGA
zSNP13075331	zK152J12	37159	16	48.9							GCTGTTTTGTGGCTGCGGAAAAAAAAGGTCCATTAACCATCCCTAGTACTAGGGAGGTTCAGACTCCAGGATTTCACAAAATAAATAAATAAATAAAAATCTGATCTGTGCAAGTAAAATGAAAAAAAAAAAATTTGTGGTGATTTTTCG[T/C]AAATTTTACAGCATTTCTTTTGATTTGCTGTGAAAACTACACACAAATTTACATATCTTATTTCTTTGCTATTTTTGGACCCCAATAACCACTTGTCACTGTAATGTATACAACTGAAACAAACAGATAAACTAGAATTTACCCTTAATG
zSNP13075344	zK152J12	37702	16	48.9							TTGAAAAAAATGCTAAGCTGTCAATGATGTTTGACAGCTATTTGAAAATGTTGATGGAAATGAAACAAAGCATGTGCGCTTGTGTACACATGTGACGACAGATGCATATATACAATATATAGAAGTTTAGCGATTGACAACTCATGTAGC[T/C]TAGTTCAAACAGCCTTTAAATGCACAGTTGTATAACGTCAAATGACTCGGATTACAATAAAATTATTCGAGCATTGTGATATTGCAAGTATTGAAAGAACGATATTATTTACTATGTAATATTTGTCAAGATAAATGCTGTTCAGATCTA
zSNP13075343	zK152J12	37682	16	48.9							AATAAAATGAAACCAATGGTTTGAAAAAAATGCTAAGCTGTCAATGATGTTTGACAGCTATTTGAAAATGTTGATGGAAATGAAACAAAGCATGTGCGCTTGTGTACACATGTGACGACAGATGCATATATACAATATATAGAAGTTTAG[T/C]GATTGACAACTCATGTAGCTTAGTTCAAACAGCCTTTAAATGCACAGTTGTATAACGTCAAATGACTCGGATTACAATAAAATTATTCGAGCATTGTGATATTGCAAGTATTGAAAGAACGATATTATTTACTATGTAATATTTGTCAAG
zSNP13075044	zK152J12	34083	16	48.9							TAGTTTGTGATCTCGATAATGCCTCAGGCTTCCATAATCAGGGTCAGGACTAATTAGTGGCCATTTACACAGAGTCTCGCTGTAGAAAACGCCTGGTTCTGGAGGTCCAGTAGCTGGAGGGCTCTCTCGAGATCTCACAGATGCAGGTGT[T/G]CTAATTACTGCTAGCTTCACAAAGCCTGGCCTCCAAGCATGCAAAGTGTAATGGAGATCTCCCTAAAGACTCGATCGGCTGGACCTGCAGAGACCCCTGCGAAACCCCCCCCCCCCCGACTCCTAGTGATTTGGGCCTCGTTTTCTTCTC
zSNP13074731	zK152J12	28271	16	48.9							TTGCAAATGAACCATGAAGCGCACAGAATCCATGAAGTGCGCAGCTGCGGAGGTGTGAAAAACTACACAGCATGTGTAAACATCATCCCTAGTGAGGATGTGCAGCGAGGAGACGTCTGATAACCAAGATTAGCCAGTAACTGCATAAAA[T/C]GCCCGACTTGAGCAGGACTTTGAGCAGTTTTCTAACATGCACATTAATAGCAGTAAAATATGCCTCTAAGCATATTCTCTGACAGTGTAATCTAATAGGCTTAACGCTATAGCCTTTGTCGTTCATGCGTTATGTTATGAATAACTTCAC
zSNP13074730	zK152J12	28234	16	48.9							GTTTATGCAGCCCTGGAAAAGTTTGTTATTGGCTATTTTGCAAATGAACCATGAAGCGCACAGAATCCATGAAGTGCGCAGCTGCGGAGGTGTGAAAAACTACACAGCATGTGTAAACATCATCCCTAGTGAGGATGTGCAGCGAGGAGA[T/C]GTCTGATAACCAAGATTAGCCAGTAACTGCATAAAATGCCCGACTTGAGCAGGACTTTGAGCAGTTTTCTAACATGCACATTAATAGCAGTAAAATATGCCTCTAAGCATATTCTCTGACAGTGTAATCTAATAGGCTTAACGCTATAGC
zSNP13074733	zK152J12	28289	16	48.9							GCGCACAGAATCCATGAAGTGCGCAGCTGCGGAGGTGTGAAAAACTACACAGCATGTGTAAACATCATCCCTAGTGAGGATGTGCAGCGAGGAGACGTCTGATAACCAAGATTAGCCAGTAACTGCATAAAATGCCCGACTTGAGCAGGA[T/C]TTTGAGCAGTTTTCTAACATGCACATTAATAGCAGTAAAATATGCCTCTAAGCATATTCTCTGACAGTGTAATCTAATAGGCTTAACGCTATAGCCTTTGTCGTTCATGCGTTATGTTATGAATAACTTCACATGAATCTGTGTGCTGAG
zSNP13074735	zK152J12	28314	16	48.9							GCTGCGGAGGTGTGAAAAACTACACAGCATGTGTAAACATCATCCCTAGTGAGGATGTGCAGCGAGGAGACGTCTGATAACCAAGATTAGCCAGTAACTGCATAAAATGCCCGACTTGAGCAGGACTTTGAGCAGTTTTCTAACATGCAC[A/T]TTAATAGCAGTAAAATATGCCTCTAAGCATATTCTCTGACAGTGTAATCTAATAGGCTTAACGCTATAGCCTTTGTCGTTCATGCGTTATGTTATGAATAACTTCACATGAATCTGTGTGCTGAGGACGTATGCATTACTTCTACACTAA
zSNP13074734	zK152J12	28308	16	48.9							TGCGCAGCTGCGGAGGTGTGAAAAACTACACAGCATGTGTAAACATCATCCCTAGTGAGGATGTGCAGCGAGGAGACGTCTGATAACCAAGATTAGCCAGTAACTGCATAAAATGCCCGACTTGAGCAGGACTTTGAGCAGTTTTCTAAC[A/G]TGCACATTAATAGCAGTAAAATATGCCTCTAAGCATATTCTCTGACAGTGTAATCTAATAGGCTTAACGCTATAGCCTTTGTCGTTCATGCGTTATGTTATGAATAACTTCACATGAATCTGTGTGCTGAGGACGTATGCATTACTTCTA
zSNP13074729	zK152J12	28055	16	48.9							TTAGCTCCAACCCTAATAAAACACACCTGAACCAGCTAACCAAGCTCTTACTAGATATACTAGAAACCTCTGGGCAGGTCTATTGAAGCTAAACTTAGCAGGACACCGGCCCTCCAAGACCGAGATTGGACATCCCTGCCCTAGAGCATA[T/C]ACTAGCTAATTTATAAATTACTAGCCATGTTTATGCAGCCCTGGAAAAGTTTGTTATTGGCTATTTTGCAAATGAACCATGAAGCGCACAGAATCCATGAAGTGCGCAGCTGCGGAGGTGTGAAAAACTACACAGCATGTGTAAACATCA
zSNP13074661	zK152J12	26343	16	48.9							ACTAAAATTGTCATCAGATGCAGACAGACTATTCCAATCAAGGCCAATGAATGCAAAATTGAGAATTTATGTCTCTGAGGACATGAGGCTTTTGCATTTGCATGTCTCTTAAGTGCATGTCATAAAATCAGATTTCAAATACAGTCTTCT[T/C]ACAGACATTTTTATATATAAAGCCATTTGTAGTTGTGGTCTTTTCTTGGTCTACGCTGAGAGCAAAAACAGGAACACAAAAACCCTGCCATTCAAGGCCAACAACTGTAAACAAAAAACCGGCATTCATTTCATAAGGCTTCTGCGTATT
zSNP13074658	zK152J12	26253	16	48.9							ATAAATCAACTGTAAAGTGGATTATTGTGGATTGTAAGAGATCACAGTGATTTACAGATGACAAGATTGGAAACATCCATCCAGCTTAAAACTAAAATTGTCATCAGATGCAGACAGACTATTCCAATCAAGGCCAATGAATGCAAAATT[C/G]AGAATTTATGTCTCTGAGGACATGAGGCTTTTGCATTTGCATGTCTCTTAAGTGCATGTCATAAAATCAGATTTCAAATACAGTCTTCTCACAGACATTTTTATATATAAAGCCATTTGTAGTTGTGGTCTTTTCTTGGTCTACGCTGAG
zSNP13074662	zK152J12	26388	16	48.9							AATGAATGCAAAATTGAGAATTTATGTCTCTGAGGACATGAGGCTTTTGCATTTGCATGTCTCTTAAGTGCATGTCATAAAATCAGATTTCAAATACAGTCTTCTCACAGACATTTTTATATATAAAGCCATTTGTAGTTGTGGTCTTTT[T/C]TTGGTCTACGCTGAGAGCAAAAACAGGAACACAAAAACCCTGCCATTCAAGGCCAACAACTGTAAACAAAAAACCGGCATTCATTTCATAAGGCTTCTGCGTATTGTACCAATATAACCTCAAAAGAGACACAATAATGCCTTCTAGGTT
zSNP13074712	zK152J12	27551	16	48.9							TAAAACACCTGCCGCATTCAGTCCAACATAGACTGGAGAGTCTATGAGGAGTTCAGAAGATGCATCTTGTCAGTGGTATTTAATCCATGTTGTTCAATTAACACAAATATCCTACCTATTCACTTTAATCTGTTTAATTGCTACAATATT[T/C]ATTGTTAATTGCACCAAGTAAATAAGCGCAGACCTTACAATCTTCAAGTCTGCGTGAATTAGGGGTTTCACTGACTAGTCGACTTTAATGCTTTGTCGTCGATTAATTGCGCTGCATAGATCACGTGTTTTCTAACCTGAACTACATGGC
zSNP13074711	zK152J12	27515	16	48.9							CAATAAAAAAAAAGTGCAACGAGAGTGAAGTGGTAATAAAACACCTGCCGCATTCAGTCCAACATAGACTGGAGAGTCTATGAGGAGTTCAGAAGATGCATCTTGTCAGTGGTATTTAATCCATGTTGTTCAATTAACACAAATATCCTA[T/C]CTATTCACTTTAATCTGTTTAATTGCTACAATATTCATTGTTAATTGCACCAAGTAAATAAGCGCAGACCTTACAATCTTCAAGTCTGCGTGAATTAGGGGTTTCACTGACTAGTCGACTTTAATGCTTTGTCGTCGATTAATTGCGCTG
zSNP13074953	zK152J12	32991	16	48.9							TATTTTTGACTTTAACTGTATGTAAAAACAACAACAACACTTTTTTTTCCTGAGAGACTTCCTGTGCAAGGATTCAGTGGATTTTGATCTTTGGCTTGTAGTGCACACACAGTTTAAACAGACATATGGATCACATTTTATTTTATTTTT[-/A]TTTTTTAAACACATTGTTCTTTAAATTTACTTTATTATTTGATTTGTTTTATTTTAATAAGTTAATGAGTTTAATTGTTATTCGGTTGCATGTGAAATATTGAGATTAAGAGTTATTGTTTGGGTTACAAAACCCAATGTCTGGGTCTAG
zSNP13074952	zK152J12	32988	16	48.9							GAATATTTTTGACTTTAACTGTATGTAAAAACAACAACAACACTTTTTTTTCCTGAGAGACTTCCTGTGCAAGGATTCAGTGGATTTTGATCTTTGGCTTGTAGTGCACACACAGTTTAAACAGACATATGGATCACATTTTATTTTATT[A/T]TTATTTTTTAAACACATTGTTCTTTAAATTTACTTTATTATTTGATTTGTTTTATTTTAATAAGTTAATGAGTTTAATTGTTATTCGGTTGCATGTGAAATATTGAGATTAAGAGTTATTGTTTGGGTTACAAAACCCAATGTCTGGGTC
zSNP13074955	zK152J12	33027	16	48.9							ACACTTTTTTTTCCTGAGAGACTTCCTGTGCAAGGATTCAGTGGATTTTGATCTTTGGCTTGTAGTGCACACACAGTTTAAACAGACATATGGATCACATTTTATTTTATTTTTATTTTTTAAACACATTGTTCTTTAAATTTACTTTAT[A/T]ATTTGATTTGTTTTATTTTAATAAGTTAATGAGTTTAATTGTTATTCGGTTGCATGTGAAATATTGAGATTAAGAGTTATTGTTTGGGTTACAAAACCCAATGTCTGGGTCTAGGAGTAATAAATATATATAATAGACTTTTGTCTAGTA
zSNP13075025	zK152J12	33695	16	48.9							GAATCCCAGAGGGGTCAAGAATTATTAAACTTCTTTCTTTCAAATCTTTTTTTCTTTATAAATAAAAGTAGTAATCCCTACTCTAGAAAAGTGTTAATATCCTTTCTACCCACTTAAAACTTACTCAGTTGGCTCATATCATTTATTTGT[T/C]CTTTTACAAGCACTTAGGAGCCAAACGGTTAATGTAATGGACTTGTCTGAAGATGAGAGGATGTTTGTTTTTGCAGTTGAGAGCAGACGCTCTGATGACTCGCGAGACTTTAGCAGGAAAAGCCTTGGGCTGTTGCAGACGCGCAGCTCT
zSNP13074976	zK152J12	33188	16	48.9							TTTTATTTTAATAAGTTAATGAGTTTAATTGTTATTCGGTTGCATGTGAAATATTGAGATTAAGAGTTATTGTTTGGGTTACAAAACCCAATGTCTGGGTCTAGGAGTAATAAATATATATAATAGACTTTTGTCTAGTATTTTATTTAT[A/T]TATTTTTTTTACAGCAACTCAACTTAAAGAACATCAGCAAATATCACCGCAAATTTTAAAAAAGGCGCATTTTAGGCCACAAAAATCAGAAATGCTGTGAAATCCTAGAGGGACTGTTCAAACCACTACCATTTACCCAGCAAGTCACTT
zSNP13074951	zK152J12	32881	16	48.9							TTTCCAGAAGAAAAAAATATTATAGGAAATTCTGTAAAATTCTTTGCTGTGTTAAACATCATTTGGGAAATATTTGAAAAAGACAAAATATATATTTACAGGAGGGCGAATATTTTTGACTTTAACTGTATGTAAAAACAACAACAACAC[-/T]TTTTTTTCCTGAGAGACTTCCTGTGCAAGGATTCAGTGGATTTTGATCTTTGGCTTGTAGTGCACACACAGTTTAAACAGACATATGGATCACATTTTATTTTATTTTTATTTTTTAAACACATTGTTCTTTAAATTTACTTTATTATTT
zSNP13074737	zK152J12	28317	16	48.9							GCGGAGGTGTGAAAAACTACACAGCATGTGTAAACATCATCCCTAGTGAGGATGTGCAGCGAGGAGACGTCTGATAACCAAGATTAGCCAGTAACTGCATAAAATGCCCGACTTGAGCAGGACTTTGAGCAGTTTTCTAACATGCACATT[A/T]ATAGCAGTAAAATATGCCTCTAAGCATATTCTCTGACAGTGTAATCTAATAGGCTTAACGCTATAGCCTTTGTCGTTCATGCGTTATGTTATGAATAACTTCACATGAATCTGTGTGCTGAGGACGTATGCATTACTTCTACACTAAAAT
zSNP13074736	zK152J12	28315	16	48.9							CTGCGGAGGTGTGAAAAACTACACAGCATGTGTAAACATCATCCCTAGTGAGGATGTGCAGCGAGGAGACGTCTGATAACCAAGATTAGCCAGTAACTGCATAAAATGCCCGACTTGAGCAGGACTTTGAGCAGTTTTCTAACATGCACA[T/G]TAATAGCAGTAAAATATGCCTCTAAGCATATTCTCTGACAGTGTAATCTAATAGGCTTAACGCTATAGCCTTTGTCGTTCATGCGTTATGTTATGAATAACTTCACATGAATCTGTGTGCTGAGGACGTATGCATTACTTCTACACTAAA
zSNP13074793	zK152J12	31015	16	48.9							AACAGCTCCACTTCAGCCGAGGTCTCTGTAATAGCACCTGGTTGGGGAATTACAGAATGGGAAAAAAGCCAAAAGCCAGAAAAATTAAAACAGAATTACGACAAATCTATGGAAATGAATTCATAGCTGCTTATATTTATAGAGGCCTAT[A/G]GCTAACACATCTATAACAAAACATTTAATACTATCCTCACAGGAGCAAACCAGTATTTGGAAGCACAAAAAATCCGGGGTCATTCTCAGCCCTCTAAACTAACCGCAGATCTTGGAATTCCACATTCCCCACATGAAAAAGGGCAGGAAC
zSNP13074801	zK152J12	31267	16	48.9							ACCGCAGATCTTGGAATTCCACATTCCCCACATGAAAAAGGGCAGGAACAGAGCCAGCCACCGAATTCACCGCAATGGCTGTGACTTATCGCCGTTTGTCTTGCCCGTTGCCGCAGGGTCCACCGGGCTGCACGGTGGAACCAATTTACT[A/G]TGCCACCGCTTTCAAACATCTCAACGACCATCTATTATCAATCTCAGACGCACAGAGCAGAGCATACTAACCTGCTTTACCTAGCAGTCCAAACGCAAATAGTGCATTCCACAAAGCTGAAGACATGTGCGAGCCCCCGCTGTCCTGCAC
zSNP13074798	zK152J12	31222	16	48.9							TTGGAAGCACAAAAAATCCGGGGTCATTCTCAGCCCTCTAAACTAACCGCAGATCTTGGAATTCCACATTCCCCACATGAAAAAGGGCAGGAACAGAGCCAGCCACCGAATTCACCGCAATGGCTGTGACTTATCGCCGTTTGTCTTGCC[T/C]GTTGCCGCAGGGTCCACCGGGCTGCACGGTGGAACCAATTTACTGTGCCACCGCTTTCAAACATCTCAACGACCATCTATTATCAATCTCAGACGCACAGAGCAGAGCATACTAACCTGCTTTACCTAGCAGTCCAAACGCAAATAGTGC
zSNP13958503	zK18H14	198189	16	48.9							AGATTCTGTAATGGAAAATCGAGGTGAGTGTTTTGCCTTATTTTGCTCGGTTTTGACACTAATGATGCTGAATAATTTCGAGGAAACCTTTCCATTTGTAAATGGCACTTATTAAGGCTGCGTCTGCTACATTTACATTATTAATTTAGA[A/G]GACACTTCTATTTAAACTGACTTAATGACATATTCACCCCCAGAGAGGCAAATAAACATGAGAAGTGCTAGTTATACAGAGTTTCAGACATCTTTTAGATTAGTTTAAGCAAGATTTAAAGAATTACAGGAATGCAGTACTCACAGATGA
zSNP13958499	zK18H14	198133	16	48.9							ATTTAATTATCGGTTTGTTTTGCTTTAATTACAGGATCCATTTGTTGTTGTGTCTCAGATTCTGTAATGGAAAATCGAGGTGAGTGTTTTGCCTTATTTTGCTCGGTTTTGACACTAATGATGCTGAATAATTTCGAGGAAACCTTTCCA[T/C]TTGTAAATGGCACTTATTAAGGCTGCGTCTGCTACATTTACATTATTAATTTAGAGGACACTTCTATTTAAACTGACTTAATGACATATTCACCCCCAGAGAGGCAAATAAACATGAGAAGTGCTAGTTATACAGAGTTTCAGACATCTT
zSNP13958505	zK18H14	198347	16	48.9							CTATTTAAACTGACTTAATGACATATTCACCCCCAGAGAGGCAAATAAACATGAGAAGTGCTAGTTATACAGAGTTTCAGACATCTTTTAGATTAGTTTAAGCAAGATTTAAAGAATTACAGGAATGCAGTACTCACAGATGACATGAGT[T/C]TTATTATCTTGCTTTGGTTTCAAAATGATCTCTTTCCACATTGTTTTTCAAAGTTTTTGTTTTATTTTAATTATTAAATCATACATAAGTCCTCTGCTACAATCACTGGGCTTGTATAAAAGTAAATTATCTGAGGTGATACTCAGACCA
zSNP13958509	zK18H14	198388	16	48.9							CAAATAAACATGAGAAGTGCTAGTTATACAGAGTTTCAGACATCTTTTAGATTAGTTTAAGCAAGATTTAAAGAATTACAGGAATGCAGTACTCACAGATGACATGAGTTTTATTATCTTGCTTTGGTTTCAAAATGATCTCTTTCCACA[A/T]TGTTTTTCAAAGTTTTTGTTTTATTTTAATTATTAAATCATACATAAGTCCTCTGCTACAATCACTGGGCTTGTATAAAAGTAAATTATCTGAGGTGATACTCAGACCAGACATTATCATGTTCTCATTATTGTACAATGTAACCATTAT
zSNP13958508	zK18H14	198387	16	48.9							GCAAATAAACATGAGAAGTGCTAGTTATACAGAGTTTCAGACATCTTTTAGATTAGTTTAAGCAAGATTTAAAGAATTACAGGAATGCAGTACTCACAGATGACATGAGTTTTATTATCTTGCTTTGGTTTCAAAATGATCTCTTTCCAC[A/T]TTGTTTTTCAAAGTTTTTGTTTTATTTTAATTATTAAATCATACATAAGTCCTCTGCTACAATCACTGGGCTTGTATAAAAGTAAATTATCTGAGGTGATACTCAGACCAGACATTATCATGTTCTCATTATTGTACAATGTAACCATTA
zSNP13958450	zK18H14	195689	16	48.9							GTGATAACAGTCACAGAGGGATTGCAGAGATGTTTGTCCTCCGGTAAAGTGAGTATTTTTCTGTATTACAGGAGACCCCTGGAGATGAGCGAATACACATGGTCTGCTGCCCTGAACCCACTGATATAGACGAACAGAGGCACTACAGAC[A/G]ACCACCCTTACAACGCCAATGACCTTCACCAGTGTACGTCTGCCATTCATTCTCAACAGATTTATTTTTAAAGGTGTCTTTGATTATCCTTCTTGAGTCCATAAAAGGACTCGCACGAATCAAGATCTTTGAGATTTTATTCATTTATTT
zSNP13958197	zK18H14	188049	16	48.9							TATATACATTGCTGTAGCTGAAACATATTAGACTCATCAAAAAACTGCCAAATATCTTGTCTGCATATCACAATATTTATCTCAGAAAAAAAAAAATCTAAATATCAGATTTTATTGAATATCGTTTTGCTCTAATTGTAATGTTTTTGA[A/G]TTGCTTGATTTAAAGCCAATCTCATGTAAATTCAGTTCTGACAGTTCAATCAAAAATGTTTTAAGGAATCAGTGTATAAATATGCTGTTAGCTGCATGCTGTTATTTGTGTTCTGCACTGTTTTATTACTGCAGTAAAGACTCTATACTA
zSNP13958191	zK18H14	187993	16	48.9							AAACAAGACAAACCAAAGTAAGAAAATAACTTTTTTCATTGTGATTATTTATATGTTATATACATTGCTGTAGCTGAAACATATTAGACTCATCAAAAAACTGCCAAATATCTTGTCTGCATATCACAATATTTATCTCAGAAAAAAAAA[A/T]ATCTAAATATCAGATTTTATTGAATATCGTTTTGCTCTAATTGTAATGTTTTTGAATTGCTTGATTTAAAGCCAATCTCATGTAAATTCAGTTCTGACAGTTCAATCAAAAATGTTTTAAGGAATCAGTGTATAAATATGCTGTTAGCTG
zSNP13958416	zK18H14	195356	16	48.9							GTTTAACTAGAAATTGATATGATGTATTGATTTATATGTTTAACAACAATATATTGATCATGGATTAATCCTTGATATGCCTAATGTTGGATGAAGTTCTTACTACTTAAAGGGACCAAAACCCTGAAAATTCTGTCATTATTTACTCAC[T/C]CTTTACTTGTTCCAAACTGGTCTGTTTTTTTCTTTAGTTGAACACAACTGTTTGTGTTCAACAGAAAGACAGTTATAAAGATTTGAAGTATGAATAAATATTGAAAGTTTACACTTGAACTATTATTCATAGATTTTCAAGGCTGATGAG
zSNP13958449	zK18H14	195675	16	48.9							TTTTCCCTGAACCTGTGATAACAGTCACAGAGGGATTGCAGAGATGTTTGTCCTCCGGTAAAGTGAGTATTTTTCTGTATTACAGGAGACCCCTGGAGATGAGCGAATACACATGGTCTGCTGCCCTGAACCCACTGATATAGACGAACA[T/G]AGGCACTACAGACGACCACCCTTACAACGCCAATGACCTTCACCAGTGTACGTCTGCCATTCATTCTCAACAGATTTATTTTTAAAGGTGTCTTTGATTATCCTTCTTGAGTCCATAAAAGGACTCGCACGAATCAAGATCTTTGAGATT
zSNP13958446	zK18H14	195636	16	48.9							TAGATTTTCAAGGCTGATGAGGATGATACTGTTTACTGATTTTCCCTGAACCTGTGATAACAGTCACAGAGGGATTGCAGAGATGTTTGTCCTCCGGTAAAGTGAGTATTTTTCTGTATTACAGGAGACCCCTGGAGATGAGCGAATACA[C/G]ATGGTCTGCTGCCCTGAACCCACTGATATAGACGAACAGAGGCACTACAGACGACCACCCTTACAACGCCAATGACCTTCACCAGTGTACGTCTGCCATTCATTCTCAACAGATTTATTTTTAAAGGTGTCTTTGATTATCCTTCTTGAG
zSNP13958577	zK18H14	199907	16	48.9							TATATACATTGGCTGATGTTTCATGCATACTGTTCCTGTTACACTGTTTTTAACAGCCACTTAAAATAAAATAATAATACAAGACCAAAGTCTAGGGTATTTGTGACCAGTTTTTAGCTGAATTTATTGAGGGATTTAACAGTATGTAAT[A/C]GATTAAGTATATTTTAGGTGTATAAAGTTTTTTTTTATTTACTTTTAGAATAGTCTACTAAAAGCTTCTGTTTAAAAACATTTAAATCAGTCAGTGCACATTCCTAAACTTGAATGTGTTTGTTATAATCTTCTAATATCGTTTGTTATC
zSNP13958575	zK18H14	199901	16	48.9							ATAAGCTATATACATTGGCTGATGTTTCATGCATACTGTTCCTGTTACACTGTTTTTAACAGCCACTTAAAATAAAATAATAATACAAGACCAAAGTCTAGGGTATTTGTGACCAGTTTTTAGCTGAATTTATTGAGGGATTTAACAGTA[T/C]GTAATCGATTAAGTATATTTTAGGTGTATAAAGTTTTTTTTTATTTACTTTTAGAATAGTCTACTAAAAGCTTCTGTTTAAAAACATTTAAATCAGTCAGTGCACATTCCTAAACTTGAATGTGTTTGTTATAATCTTCTAATATCGTTT
zSNP13958581	zK18H14	199944	16	48.9							GTTACACTGTTTTTAACAGCCACTTAAAATAAAATAATAATACAAGACCAAAGTCTAGGGTATTTGTGACCAGTTTTTAGCTGAATTTATTGAGGGATTTAACAGTATGTAATCGATTAAGTATATTTTAGGTGTATAAAGTTTTTTTTT[A/T]TTTACTTTTAGAATAGTCTACTAAAAGCTTCTGTTTAAAAACATTTAAATCAGTCAGTGCACATTCCTAAACTTGAATGTGTTTGTTATAATCTTCTAATATCGTTTGTTATCATATACTATTAAAAATGAAAACAAAAGCAGTTAAAGA
zSNP13958634	zK18H14	200693	16	48.9							AAGTAATTGTGTAAGGCTTCCTGTTCGCCAATAGAATGCTGGTTAAAAGCTCTGTGTCGCCCTCTAAGAAAGGATATGAAGGTGGTTCCTTGAACAGATCTGAAGGCTGTTTTCCAGGTCATGTCGGGTTTTGGGTCTGGGCAGAACCAA[A/T]GAGCTGATTCTGTTCTGTCTCTTTGGAAAGATGCCCAGTGTAGGTGCTGTTACTGGGACAGAGAAAAGCAGGGCTTCAGTTCAATTCTGTGAGTCATTTTTCAATACATGTGTTCTTACTGTGATGCTGAACTTGGAACGCTTGCAAAGA
zSNP13958592	zK18H14	200058	16	48.9							GATTAAGTATATTTTAGGTGTATAAAGTTTTTTTTTATTTACTTTTAGAATAGTCTACTAAAAGCTTCTGTTTAAAAACATTTAAATCAGTCAGTGCACATTCCTAAACTTGAATGTGTTTGTTATAATCTTCTAATATCGTTTGTTATC[A/G]TATACTATTAAAAATGAAAACAAAAGCAGTTAAAGATTGTTGTTGTTTTTTTTTGTTATTTTTTTTTGTGTTCATTTTTTATTGCCGTCACAGTATGAGTTGCACAGACCCATGAATGAATGCACAGACCAATATGAATGCATGGACCTA
zSNP13958568	zK18H14	199836	16	48.9							GGTGTAATGTTAGCTAACTTTACTTATAGTTGAAGAATTCGGTCAGGCCCAGATGTTTTGATTAAATAAGCTATATACATTGGCTGATGTTTCATGCATACTGTTCCTGTTACACTGTTTTTAACAGCCACTTAAAATAAAATAATAATA[A/C]AAGACCAAAGTCTAGGGTATTTGTGACCAGTTTTTAGCTGAATTTATTGAGGGATTTAACAGTATGTAATCGATTAAGTATATTTTAGGTGTATAAAGTTTTTTTTTATTTACTTTTAGAATAGTCTACTAAAAGCTTCTGTTTAAAAAC
zSNP13958561	zK18H14	199599	16	48.9							AAACATAATTTGTGAAATATTTAAAAATGAAAAAAAAAAAATTTAATGGGGGGCTAATAATTCTGACTTAAATGGTATTTCTCCAAATGAAGACCCACTTTGGTGATAACACGTGATGTCCAGGTGCTTTCCAAAATTTTATTGGCTTAA[A/T]TATTGATATTTCTGCATGCTGGTGACTTCAGTTTCTTCCAAGCGTGTTGTTTGAAGGTTAGGGATGCCTATTGTTTTTGACTTGTGGGTGTAATGTTAGCTAACTTTACTTATAGTTGAAGAATTCGGTCAGGCCCAGATGTTTTGATTA
zSNP13958510	zK18H14	198397	16	48.9							ATGAGAAGTGCTAGTTATACAGAGTTTCAGACATCTTTTAGATTAGTTTAAGCAAGATTTAAAGAATTACAGGAATGCAGTACTCACAGATGACATGAGTTTTATTATCTTGCTTTGGTTTCAAAATGATCTCTTTCCACATTGTTTTTC[A/C]AAGTTTTTGTTTTATTTTAATTATTAAATCATACATAAGTCCTCTGCTACAATCACTGGGCTTGTATAAAAGTAAATTATCTGAGGTGATACTCAGACCAGACATTATCATGTTCTCATTATTGTACAATGTAACCATTATTATGGGCAA
zSNP13958565	zK18H14	199712	16	48.9							TGATGTCCAGGTGCTTTCCAAAATTTTATTGGCTTAATTATTGATATTTCTGCATGCTGGTGACTTCAGTTTCTTCCAAGCGTGTTGTTTGAAGGTTAGGGATGCCTATTGTTTTTGACTTGTGGGTGTAATGTTAGCTAACTTTACTTA[A/T]AGTTGAAGAATTCGGTCAGGCCCAGATGTTTTGATTAAATAAGCTATATACATTGGCTGATGTTTCATGCATACTGTTCCTGTTACACTGTTTTTAACAGCCACTTAAAATAAAATAATAATACAAGACCAAAGTCTAGGGTATTTGTGA
zSNP13958567	zK18H14	199827	16	48.9							TGACTTGTGGGTGTAATGTTAGCTAACTTTACTTATAGTTGAAGAATTCGGTCAGGCCCAGATGTTTTGATTAAATAAGCTATATACATTGGCTGATGTTTCATGCATACTGTTCCTGTTACACTGTTTTTAACAGCCACTTAAAATAAA[A/G]TAATAATACAAGACCAAAGTCTAGGGTATTTGTGACCAGTTTTTAGCTGAATTTATTGAGGGATTTAACAGTATGTAATCGATTAAGTATATTTTAGGTGTATAAAGTTTTTTTTTATTTACTTTTAGAATAGTCTACTAAAAGCTTCTG
zSNP13958566	zK18H14	199763	16	48.9							GCATGCTGGTGACTTCAGTTTCTTCCAAGCGTGTTGTTTGAAGGTTAGGGATGCCTATTGTTTTTGACTTGTGGGTGTAATGTTAGCTAACTTTACTTATAGTTGAAGAATTCGGTCAGGCCCAGATGTTTTGATTAAATAAGCTATATA[T/C]ATTGGCTGATGTTTCATGCATACTGTTCCTGTTACACTGTTTTTAACAGCCACTTAAAATAAAATAATAATACAAGACCAAAGTCTAGGGTATTTGTGACCAGTTTTTAGCTGAATTTATTGAGGGATTTAACAGTATGTAATCGATTAA
zSNP13958172	zK18H14	187828	16	48.9							ATACAATTGATTTACTTGTTTCTAGTCCAAATATCTACATTTCAAAGTGAAAACAAGATCATTTTACTTACCCCACTGGCAGATAGTTTTAAGGAAATATTCTTAATTTTGAAGGTGAAATTAAACGATATTTTCACTTGCTCTAAGAAG[A/G]TTTTGATAGACTAGAAACAAGACAAACCAAAGTAAGAAAATAACTTTTTTCATTGTGATTATTTATATGTTATATACATTGCTGTAGCTGAAACATATTAGACTCATCAAAAAACTGCCAAATATCTTGTCTGCATATCACAATATTTAT
zSNP13957924	zK18H14	182446	16	48.9							AGGAGGGCTGAAGTTTGGTTCGGACCAGTGTTTTGGGCTCCTTGGAAATTGGGCCACAGGTCCCTGGGGTGAGCAGAGCTTTTCTGGGGCAGGCGTGGCAATGACGTACAGGCGGTTCGGAATGGGAACGTACAGCACCGTCCAGTCATT[T/C]TGAAGGGAGCCGGGGGTGTGATATGCGGTCTGGAGGTTTGAAATGCAGGTCTGCCTTCATAGTTCCCTCAACGGAACTCTTCTGTTCTCAGGCCAAGAGAGGTAGGGCAACTTCTAGAGTGTTTTTCGAAATTAGAGGATGATTGTATTT
zSNP13957914	zK18H14	182316	16	48.9							GAAATGGAGAGTGCTTTTTCAGTAAAACAGAGTTTTAATGGGAAATGAGGATTGACTTCCATTCCTTGGAGCATGACCTGGTCAAGGTTGTATGTGCTGTTAGTTTCCCAAGCGATGAAGATGGAATGAGAGGAGGGCTGAAGTTTGGTT[T/C]GGACCAGTGTTTTGGGCTCCTTGGAAATTGGGCCACAGGTCCCTGGGGTGAGCAGAGCTTTTCTGGGGCAGGCGTGGCAATGACGTACAGGCGGTTCGGAATGGGAACGTACAGCACCGTCCAGTCATTTTGAAGGGAGCCGGGGGTGTG
zSNP13957953	zK18H14	182816	16	48.9							AATCGAAACTCTCGGGTGAACTTCCTGCATGTAACGGTTTTTCTCTGTCTCGGTCCAAACCTAAAAACATGAGCGAGCCTCAACGCGCAGAGGTGGGATGCTATTTAAAGATCACACAAGCATACCAGCTGCTCCCATTTCCTTGCTAAG[T/C]AATTGAATCAGCGCATCCAGTTGAAGAACTCGTCCTTAGATTTGAAAGATCTGTTTATAGAAGAGGGCTCTACTTTCTGTCAGCCTTTTCTGTCATTTTTTTCCTTTGGTGTTTGGAGAATCAAACGTGAGGCACTCCATGTAGGACACT
zSNP13958009	zK18H14	183863	16	48.9							GTGGGGCTGTGCGATTTAATTGAAATCTTATTGAAATTGTCATTTGGACATGCGTGACTTCTAAATAGCCTTACAGCTGGTTTTTCCCACAATGTGGTATTTGAACCAATCATGAAACAGCGCACCTAAACAGAGTGTGAGAACAGGAGG[T/C]TGAATAGCTTGCGTATGCAGGGATGATGAGTTCAGCACTGGAGGACTTGGGGCCAAAAAACTGGAATTAAGTTACTTTGGATAAAGGAAGACTGGTGTATGGCAGTGCCAGGTTATTTGTAAGTCATTCTTGGTGACCATTAACTGTTTT
zSNP13958006	zK18H14	183834	16	48.9							TTATTTAAAATATCATATTTTGTTTTGGTGTGGGGCTGTGCGATTTAATTGAAATCTTATTGAAATTGTCATTTGGACATGCGTGACTTCTAAATAGCCTTACAGCTGGTTTTTCCCACAATGTGGTATTTGAACCAATCATGAAACAGC[A/G]CACCTAAACAGAGTGTGAGAACAGGAGGTTGAATAGCTTGCGTATGCAGGGATGATGAGTTCAGCACTGGAGGACTTGGGGCCAAAAAACTGGAATTAAGTTACTTTGGATAAAGGAAGACTGGTGTATGGCAGTGCCAGGTTATTTGTA
zSNP13957909	zK18H14	182226	16	48.9							ACTTAAACATCATCCAGTTCTGATTGAGTTACTTTGTGTCTAAGGATCCAGTTATCAGGGTTCAGTCACAAGATCTCTCTTCACTAGCGGGAAATGGAGAGTGCTTTTTCAGTAAAACAGAGTTTTAATGGGAAATGAGGATTGACTTCC[A/T]TTCCTTGGAGCATGACCTGGTCAAGGTTGTATGTGCTGTTAGTTTCCCAAGCGATGAAGATGGAATGAGAGGAGGGCTGAAGTTTGGTTCGGACCAGTGTTTTGGGCTCCTTGGAAATTGGGCCACAGGTCCCTGGGGTGAGCAGAGCTT
zSNP13957727	zK18H14	178211	16	48.9							CATTATATAGTTCTTAAAAAGGTTAAAACGATTGTCCCATTCAGCAGTCTAACTTCTGTCGTTATCCCAATGTTAGCAAATACAAGACAGACACTCCAGTATTTTACACCAGCTACTATCTTTTCTGTGCTACGCTTTACTTTATATAAA[A/T]ATATCGTGAGCAATATAATAATGATCTATCATTAAATGTGAACGATAATTCACAACACACTGGGTATTTATTAACAAACATACAATATGTGATTGTGAACTTCGAGGTAGAATGGGCTGCATTGGTTCGTTTCCCCTGCAGCGCCTCATG
zSNP13957714	zK18H14	177885	16	48.9							CAATCCTATGAAAAAAATATATTCAAAAGGCTGATGGCCCGATGTTGTTTTTTTTTTATCTTCTGTGGGTTATGGATAATATATGGCAATTCTAATAGTTTATTACATTTTATTTGACTTTTGGAAATCACCAAGGGACCTCCTGTTATT[T/G]TCCCGTGACCCCCACCTTGGGAACCCCTGACCCCGACACAGACCAACTAAAAACTTTCATAGTAGATCGACTTTTTTATATTTTTTTAGGCTACTTCTTGTACTCGTGAATCACCATTGTAGGCTAATCCTCTTGAGTTCTTAACACGTA
zSNP13957851	zK18H14	180751	16	48.9							TGAAGGAACAGACCTTCTGTTGTGAGCATTTAGTTCCCTATGGGAAGTAAAAGTTGCTGCTTTTGTGTGTGAAGCAAAACAGGAATGTAGTTTCAAACCTGATCTCATTAGAAAATCTAACTTGAAGCTGCCAGTGTTTTAGAAATGTGT[T/G]TAATTTGGTCCGTACTAGGGACACTCATTTTAACGGATTAACCATGAACCGAAAAAATGCATTTTTAACAAATAATGGTACCAGTTAAATGGTTAAACATTATTATTTTTGTAGTATTATTTTTATTTTATTACTTTGCTGCATGAATGT
zSNP13957904	zK18H14	182211	16	48.9							GTGCTGCTCTAAACCACTTAAACATCATCCAGTTCTGATTGAGTTACTTTGTGTCTAAGGATCCAGTTATCAGGGTTCAGTCACAAGATCTCTCTTCACTAGCGGGAAATGGAGAGTGCTTTTTCAGTAAAACAGAGTTTTAATGGGAAA[T/C]GAGGATTGACTTCCATTCCTTGGAGCATGACCTGGTCAAGGTTGTATGTGCTGTTAGTTTCCCAAGCGATGAAGATGGAATGAGAGGAGGGCTGAAGTTTGGTTCGGACCAGTGTTTTGGGCTCCTTGGAAATTGGGCCACAGGTCCCTG
zSNP13957856	zK18H14	180939	16	48.9							TTAACCATGAACCGAAAAAATGCATTTTTAACAAATAATGGTACCAGTTAAATGGTTAAACATTATTATTTTTGTAGTATTATTTTTATTTTATTACTTTGCTGCATGAATGTGCAACGCTTATTTGTTAACTCGCCAGGCGTTAACAGA[T/C]GTATTTTGCCAAGTAAGCAAAACAAAAGGAGTGAAAAGAAAGACACTGCCGGTCAGAGTTTGTCACCGACCAGCGCTGATGGCGTTTTTCTTGGATCTGCTTCATCAACACCTCGGTGTCTTTGCACAAGTGGAGAAAAAAAAACTGCAA
zSNP13958143	zK18H14	187484	16	48.9							AAACAAAAAGGTAGAATGGACTTTTTAACGTAACATTAGGTATTAAATATTAAATATTTATTTATGCATGTTTGTATTAACATGATTGAAACATATTTAATCATTAAAATGTAAAAAGTAAAACTTAGTTTATTCGTAAATGTTATCTCT[A/T]ATTAATCATAACATGAAAGTAATTATTGTGTTTTTGTCTGATTGTAACTTGGGCTGCACAATATGTTGTTTCAGCATCGACATCGCAATGTGATCCGCTATAGTCACATCGCAATTAATGCAATGTTGAGTTTAAATTATAGTCGAACTG
zSNP13958141	zK18H14	187453	16	48.9							CAAATGATTTGTCCATATTATACCAAAAATAAAACAAAAAGGTAGAATGGACTTTTTAACGTAACATTAGGTATTAAATATTAAATATTTATTTATGCATGTTTGTATTAACATGATTGAAACATATTTAATCATTAAAATGTAAAAAGT[A/T]AAACTTAGTTTATTCGTAAATGTTATCTCTAATTAATCATAACATGAAAGTAATTATTGTGTTTTTGTCTGATTGTAACTTGGGCTGCACAATATGTTGTTTCAGCATCGACATCGCAATGTGATCCGCTATAGTCACATCGCAATTAAT
zSNP13958146	zK18H14	187565	16	48.9							ATGATTGAAACATATTTAATCATTAAAATGTAAAAAGTAAAACTTAGTTTATTCGTAAATGTTATCTCTAATTAATCATAACATGAAAGTAATTATTGTGTTTTTGTCTGATTGTAACTTGGGCTGCACAATATGTTGTTTCAGCATCGA[T/C]ATCGCAATGTGATCCGCTATAGTCACATCGCAATTAATGCAATGTTGAGTTTAAATTATAGTCGAACTGGAGACACACAATTGTATTTAATTACTGTATTTATACAGAATTTATACAATTGATTTACTTGTTTCTAGTCCAAATATCTAC
zSNP13958158	zK18H14	187637	16	48.9							TAATCATAACATGAAAGTAATTATTGTGTTTTTGTCTGATTGTAACTTGGGCTGCACAATATGTTGTTTCAGCATCGACATCGCAATGTGATCCGCTATAGTCACATCGCAATTAATGCAATGTTGAGTTTAAATTATAGTCGAACTGGA[A/G]ACACACAATTGTATTTAATTACTGTATTTATACAGAATTTATACAATTGATTTACTTGTTTCTAGTCCAAATATCTACATTTCAAAGTGAAAACAAGATCATTTTACTTACCCCACTGGCAGATAGTTTTAAGGAAATATTCTTAATTTT
zSNP13958154	zK18H14	187628	16	48.9							ATCTCTAATTAATCATAACATGAAAGTAATTATTGTGTTTTTGTCTGATTGTAACTTGGGCTGCACAATATGTTGTTTCAGCATCGACATCGCAATGTGATCCGCTATAGTCACATCGCAATTAATGCAATGTTGAGTTTAAATTATAGT[T/C]GAACTGGAGACACACAATTGTATTTAATTACTGTATTTATACAGAATTTATACAATTGATTTACTTGTTTCTAGTCCAAATATCTACATTTCAAAGTGAAAACAAGATCATTTTACTTACCCCACTGGCAGATAGTTTTAAGGAAATATT
zSNP13958135	zK18H14	187286	16	48.9							TTGATTATTGCCTATTTAGAAGTTGAATATTCAATTGTGATTTGTGAATGGTTATTTTCACTGTTTTACATTTGGATGCACTTTAAATAAGGCTAGGTTATCGCAACATATAAAGATTGAAATGTACAAACTCAACTTTTCTTTAGATTA[A/G]TGTACTAAACGTTTAACAAATGATTTGTCCATATTATACCAAAAATAAAACAAAAAGGTAGAATGGACTTTTTAACGTAACATTAGGTATTAAATATTAAATATTTATTTATGCATGTTTGTATTAACATGATTGAAACATATTTAATCA
zSNP13958070	zK18H14	185592	16	48.9							ATTTAGTATCAAACCATTTCTTGATTGATAAGATTGTATTAGCTTTTAAACTGTATTCGTATAATTTTATTTAGCTTTTCTGTCATTTGTGGTTCAATGCTCTAAAAGTCTGCTACCACACAGATTTTGTGGTGTGTAATTTACAGTACG[A/G]TGGATTTTAGTTCCCCAAGCTCACATCCTAAATGGTGCACGACGGAGGCTGAGGAGTTAAGCACCCAAAGAAGAAATAGGCCAGTTACATCCTTTTTTTTCACGCTTCATGTCCTGAGGGAGGCTGCGTGTGCGCGTGTGTCAGGGATTA
zSNP13958015	zK18H14	183899	16	48.9							TTGTCATTTGGACATGCGTGACTTCTAAATAGCCTTACAGCTGGTTTTTCCCACAATGTGGTATTTGAACCAATCATGAAACAGCGCACCTAAACAGAGTGTGAGAACAGGAGGTTGAATAGCTTGCGTATGCAGGGATGATGAGTTCAG[C/G]ACTGGAGGACTTGGGGCCAAAAAACTGGAATTAAGTTACTTTGGATAAAGGAAGACTGGTGTATGGCAGTGCCAGGTTATTTGTAAGTCATTCTTGGTGACCATTAACTGTTTTCTCAGAGGATGACAAGCTAACAAAACACTGCTGCAG
zSNP13958071	zK18H14	185593	16	48.9							TTTAGTATCAAACCATTTCTTGATTGATAAGATTGTATTAGCTTTTAAACTGTATTCGTATAATTTTATTTAGCTTTTCTGTCATTTGTGGTTCAATGCTCTAAAAGTCTGCTACCACACAGATTTTGTGGTGTGTAATTTACAGTACGG[A/T]GGATTTTAGTTCCCCAAGCTCACATCCTAAATGGTGCACGACGGAGGCTGAGGAGTTAAGCACCCAAAGAAGAAATAGGCCAGTTACATCCTTTTTTTTCACGCTTCATGTCCTGAGGGAGGCTGCGTGTGCGCGTGTGTCAGGGATTAG
zSNP13958133	zK18H14	187238	16	48.9							TGTTTTATTATGTTGTTGTTTTATTACAAATAATTCACATTTGTTGATTTGATTATTGCCTATTTAGAAGTTGAATATTCAATTGTGATTTGTGAATGGTTATTTTCACTGTTTTACATTTGGATGCACTTTAAATAAGGCTAGGTTATC[A/G]CAACATATAAAGATTGAAATGTACAAACTCAACTTTTCTTTAGATTAATGTACTAAACGTTTAACAAATGATTTGTCCATATTATACCAAAAATAAAACAAAAAGGTAGAATGGACTTTTTAACGTAACATTAGGTATTAAATATTAAAT
zSNP13958115	zK18H14	186932	16	48.9							TTGTCTATTATGTTGTATGCAGATGCACTTCCCTACATAACATCCCAATCATTTAAAAAATACATTCTTTACAAATGATATTTAAGTCATCAGGTGAAATTGTATTCATATCACAATATATATCTCAGAAAAAACTAAATATCACAATGT[T/C]ACAGTAGATTTTTCCACTATTTTGCAGCCCTAATTTAAACATGCTACATGCTTCGTTAGACTGGAAGTTTAATTGAAGGAGTGGCATTCATCATTTGGAGTTTGTATTTTTTGAGAGTTATTGCTTATGGGTGGCTGTGTGTATATACTG
zSNP13959258	zK18H14	214321	16	48.9							AGTCGGTGGGTTTCTTGAATGACAGGTCAACTAATTGCTCTTAAGGATCCAGTATACTGATGCACCTGCTCCGATCAGATGTGTTAGTTTATGTAAGATGTGTTGAACAGCTTCAGGGTTGACAGGCAACATGAAATGCAATTTTATGAG[A/T]AGACATTTAACACTCAGAATTCTATACCTACTAGAATGGCCATAGCAGTCATTATGACTATTCATATAAGCAGGGCATGCCATTATCTTTTTTTTGATCACCAGCCATTTTGGCTAGTAGATTTCCAACATTAGTAGCCTTTCGCCATTT
zSNP13959255	zK18H14	214275	16	48.9							CATCATAAATGCACATGCTCACTCTTGCTGGGGCATGCAGTGAACTAGTCGGTGGGTTTCTTGAATGACAGGTCAACTAATTGCTCTTAAGGATCCAGTATACTGATGCACCTGCTCCGATCAGATGTGTTAGTTTATGTAAGATGTGTT[A/G]AACAGCTTCAGGGTTGACAGGCAACATGAAATGCAATTTTATGAGAAGACATTTAACACTCAGAATTCTATACCTACTAGAATGGCCATAGCAGTCATTATGACTATTCATATAAGCAGGGCATGCCATTATCTTTTTTTTGATCACCAG
zSNP13959297	zK18H14	217429	16	48.9							TTGTTGTTAGCAAGATGTTGAGTATACAGAGGCATATATATTCAAAGACTCGAGAAAAATGGCTGACTGAAATGTATGTTGTCAATTTGATGGTTTTGGTTTTTTAAGGTTGTAATACTCTGAACTTTTTGTTTTGTAACTTTAATAAAA[A/T]AATAATATTAAAAGTAAATATACAGTTTTAGGAAAATTCATGGTATTATAGTAAATCGGGTTTTATTTGAACAGAGTTACAACATTATGAATTAAATAAAGTAAAAATGACTGCCTCATGGCTGTAGTGTGGATACATTAGTCTCTTTTT
zSNP13959304	zK18H14	217489	16	48.9							GGCTGACTGAAATGTATGTTGTCAATTTGATGGTTTTGGTTTTTTAAGGTTGTAATACTCTGAACTTTTTGTTTTGTAACTTTAATAAAATAATAATATTAAAAGTAAATATACAGTTTTAGGAAAATTCATGGTATTATAGTAAATCGG[T/G]TTTTATTTGAACAGAGTTACAACATTATGAATTAAATAAAGTAAAAATGACTGCCTCATGGCTGTAGTGTGGATACATTAGTCTCTTTTTCATAAATTGTGATCCAAATTTCTGATGCCACAAGAATTGATCAGTTTCAGCTCAAAGAAC
zSNP13959303	zK18H14	217488	16	48.9							TGGCTGACTGAAATGTATGTTGTCAATTTGATGGTTTTGGTTTTTTAAGGTTGTAATACTCTGAACTTTTTGTTTTGTAACTTTAATAAAATAATAATATTAAAAGTAAATATACAGTTTTAGGAAAATTCATGGTATTATAGTAAATCG[T/G]GTTTTATTTGAACAGAGTTACAACATTATGAATTAAATAAAGTAAAAATGACTGCCTCATGGCTGTAGTGTGGATACATTAGTCTCTTTTTCATAAATTGTGATCCAAATTTCTGATGCCACAAGAATTGATCAGTTTCAGCTCAAAGAA
zSNP13959235	zK18H14	214194	16	48.9							GCCTACACACTCCTCCTCTCATCTGCTTAGCATATACACCTCAAGCCTCTGGCTCTGAAGCTGCATGTACTACATACAGTACATCATAAATGCACATGCTCACTCTTGCTGGGGCATGCAGTGAACTAGTCGGTGGGTTTCTTGAATGAC[A/G]GGTCAACTAATTGCTCTTAAGGATCCAGTATACTGATGCACCTGCTCCGATCAGATGTGTTAGTTTATGTAAGATGTGTTGAACAGCTTCAGGGTTGACAGGCAACATGAAATGCAATTTTATGAGAAGACATTTAACACTCAGAATTCT
zSNP13959104	zK18H14	210803	16	48.9							GGAAAAATCCTATACATGTCTAGATTAGTGCTATTTTTTCATTACTAAAGAAGAATATAACTTTTTGTATTTTAATGACACATAATTAAAGTATTAGAAAATTATGCTTTAAAAGAAAATATTAAATGAAAATAAATGATATTTATACTA[A/T]TTTTTTGTAATGAGAATTTATTTTAAAATATTTAATGCCTCATGTAAAAGTGTTACATTTATAAAATGTAAATTTAAAAAATTATTTGAAATATAAGCAAAACAAATAAAAATATACAATATTACTAATTTATAATTTGAAATGTTTTTA
zSNP13959032	zK18H14	210416	16	48.9							CCCCAGTGCAGGGTGTGAGACGCCACCGATAGTGATGACAAACACGCAGACAAAGCGCAGCTGGCATTCAGTTACTGCACAGAGGAAGCAATCAAGTCTTTACTGTCCCTCAGCCAAACACTACGGCTTAGTTTCATGTCACAATATAGG[C/G]ATCTTTGTTCTCTCGGTGGTCTGCGCTCACTTTTGCCTCTGCCGACACTGCGTTTGTTTCCAGTGGGTTTTCTTTGCGGCCAAATGTCAATTTGCTAGAGGCATCTGAGACTTTTTATCCTTACAACAATGTGTCTAAATGAAGCTTAAC
zSNP13959113	zK18H14	210878	16	48.9							TGACACATAATTAAAGTATTAGAAAATTATGCTTTAAAAGAAAATATTAAATGAAAATAAATGATATTTATACTATTTTTTTGTAATGAGAATTTATTTTAAAATATTTAATGCCTCATGTAAAAGTGTTACATTTATAAAATGTAAATT[A/T]AAAAAATTATTTGAAATATAAGCAAAACAAATAAAAATATACAATATTACTAATTTATAATTTGAAATGTTTTTAATTTAACCGCTTTAATCAACAATAAAACTGTAAATAAGCCACAAGGGCTATTTTGTTAATTTGGCATATATTGCC
zSNP13959151	zK18H14	213421	16	48.9							TAACAAATATCCTTAATTACAAACTAAAACTAAGCAATTTCAAAATATAGAAAGTAATAAAAACTAGTACATCTAAAAAAAGAAATAAAAACTAAAACTAGTGAAAAATCCCAAACTATTATAACATTGTGTGTATATTTTAAATGTTGT[A/G]AATTTTTTTTTATTATTATTTAAATGTTAAATTTACTTGATTTTCAATTTCCATGCTGAGCATTATACAGTATTTTGTTGTTGCATTATATATTGTGCTATATTTTGATCATCTCGTTCACGGTTTATTTCAAACGCTGTTTCAAGTTTA
zSNP13959149	zK18H14	213263	16	48.9							CCACCTTGTGGGCTGTTGTATTTGAATTTGAGGTTGGTTAGATGGTAGTGGTAGATGAAAGTGATCATGTGTCCTCTGAATAAATGTTTCCAAAAAATGTTTATTTGGTTGAGTTTTTATTATACAATATTTATTCCGACGACTTTGAAT[T/C]CTGCACCTAACAAATATCCTTAATTACAAACTAAAACTAAGCAATTTCAAAATATAGAAAGTAATAAAAACTAGTACATCTAAAAAAAGAAATAAAAACTAAAACTAGTGAAAAATCCCAAACTATTATAACATTGTGTGTATATTTTAA
zSNP13959336	zK18H14	218117	16	48.9							CATTGTTTTTCTAGTGAGAGTCGTCATGATAAATTAGGAACATTGCTTCTAAATAAAGTTATCATTGTATACACAGAGACCGGAGCTCAGCATGTTACAAAGTACATGTAAAAGTACAGCAAACGTTTTTAATTTGTTAACTTGTTTTAT[T/G]AGCATCAGACAGTGGCATCCTTCAAAAACAGCATTGATGAAAAGGCCCTAGTTGGTGAAGCAGAAGTATAGTACCAACATTCTTGGCATAGTTATTTGGTTGTTGATTTCTGAGTTTGTACCCAATTGTTCCACTTAAATGCTGAACAAC
zSNP13959335	zK18H14	218103	16	48.9							AATGTCCATTCATGCATTGTTTTTCTAGTGAGAGTCGTCATGATAAATTAGGAACATTGCTTCTAAATAAAGTTATCATTGTATACACAGAGACCGGAGCTCAGCATGTTACAAAGTACATGTAAAAGTACAGCAAACGTTTTTAATTTG[T/G]TAACTTGTTTTATGAGCATCAGACAGTGGCATCCTTCAAAAACAGCATTGATGAAAAGGCCCTAGTTGGTGAAGCAGAAGTATAGTACCAACATTCTTGGCATAGTTATTTGGTTGTTGATTTCTGAGTTTGTACCCAATTGTTCCACTT
zSNP13959353	zK18H14	218488	16	48.9							GTTTCAGTCTGGTTAGGTAATGTAGTTAAGAGCTCCTTCAAATCACTCGGCCAATGGAAGGAAAGCCAAGCTCATTATGGTGGAATAAGCAGGCAGTGGCACATCCTTTGAGGAACGCTTAAACTGCTTTTCAAACTACTGGGATCTTTC[A/T]GTGGGAAAATTTGGAGTTATTCCAGATTTGGCTTTTTTTTGCCGTGTTGTAAGAGTGGGTTTTGGTGGTGCAATGAATGCATGATCAGACCTAAACTATATATAATTCACTAAAATTTAAGAATATTGGATGATGTTGACTAATGTTTCT
zSNP13959359	zK18H14	218582	16	48.9							AGTGGCACATCCTTTGAGGAACGCTTAAACTGCTTTTCAAACTACTGGGATCTTTCAGTGGGAAAATTTGGAGTTATTCCAGATTTGGCTTTTTTTTGCCGTGTTGTAAGAGTGGGTTTTGGTGGTGCAATGAATGCATGATCAGACCTA[A/C]ACTATATATAATTCACTAAAATTTAAGAATATTGGATGATGTTGACTAATGTTTCTTTATTTGATTAGACTTCATGTATTTTTTAGTATTGTAATGCGTTGTTGTTGTTGTTTTGCTAAAAACCAGTTGGTTATTTTTATTTTATTTTAT
zSNP13959354	zK18H14	218521	16	48.9							TCCTTCAAATCACTCGGCCAATGGAAGGAAAGCCAAGCTCATTATGGTGGAATAAGCAGGCAGTGGCACATCCTTTGAGGAACGCTTAAACTGCTTTTCAAACTACTGGGATCTTTCAGTGGGAAAATTTGGAGTTATTCCAGATTTGGC[-/T]TTTTTTTGCCGTGTTGTAAGAGTGGGTTTTGGTGGTGCAATGAATGCATGATCAGACCTAAACTATATATAATTCACTAAAATTTAAGAATATTGGATGATGTTGACTAATGTTTCTTTATTTGATTAGACTTCATGTATTTTTTAGTAT
zSNP13959332	zK18H14	218086	16	48.9							ATAATTATACACTGCCTAATGTCCATTCATGCATTGTTTTTCTAGTGAGAGTCGTCATGATAAATTAGGAACATTGCTTCTAAATAAAGTTATCATTGTATACACAGAGACCGGAGCTCAGCATGTTACAAAGTACATGTAAAAGTACAG[C/G]AAACGTTTTTAATTTGTTAACTTGTTTTATGAGCATCAGACAGTGGCATCCTTCAAAAACAGCATTGATGAAAAGGCCCTAGTTGGTGAAGCAGAAGTATAGTACCAACATTCTTGGCATAGTTATTTGGTTGTTGATTTCTGAGTTTGT
zSNP13959306	zK18H14	217498	16	48.9							AAATGTATGTTGTCAATTTGATGGTTTTGGTTTTTTAAGGTTGTAATACTCTGAACTTTTTGTTTTGTAACTTTAATAAAATAATAATATTAAAAGTAAATATACAGTTTTAGGAAAATTCATGGTATTATAGTAAATCGGGTTTTATTT[T/G]AACAGAGTTACAACATTATGAATTAAATAAAGTAAAAATGACTGCCTCATGGCTGTAGTGTGGATACATTAGTCTCTTTTTCATAAATTGTGATCCAAATTTCTGATGCCACAAGAATTGATCAGTTTCAGCTCAAAGAACCCCACATAG
zSNP13959305	zK18H14	217494	16	48.9							ACTGAAATGTATGTTGTCAATTTGATGGTTTTGGTTTTTTAAGGTTGTAATACTCTGAACTTTTTGTTTTGTAACTTTAATAAAATAATAATATTAAAAGTAAATATACAGTTTTAGGAAAATTCATGGTATTATAGTAAATCGGGTTTT[A/T]TTTGAACAGAGTTACAACATTATGAATTAAATAAAGTAAAAATGACTGCCTCATGGCTGTAGTGTGGATACATTAGTCTCTTTTTCATAAATTGTGATCCAAATTTCTGATGCCACAAGAATTGATCAGTTTCAGCTCAAAGAACCCCAC
zSNP13959313	zK18H14	217565	16	48.9							TAACTTTAATAAAATAATAATATTAAAAGTAAATATACAGTTTTAGGAAAATTCATGGTATTATAGTAAATCGGGTTTTATTTGAACAGAGTTACAACATTATGAATTAAATAAAGTAAAAATGACTGCCTCATGGCTGTAGTGTGGATA[T/C]ATTAGTCTCTTTTTCATAAATTGTGATCCAAATTTCTGATGCCACAAGAATTGATCAGTTTCAGCTCAAAGAACCCCACATAGCATATATTATAACTTATCAAACATGGCCCTTTTTTGGTGTGAGCTTAAATGCATCGTTTTTTTAACC
zSNP13959329	zK18H14	217930	16	48.9							ATATCCCAGAAGCAATACAACAAGCAAATCTCAGTCAGCCACCAGCATGTTACGCTTTGTTTCTATGTGCTGACCATTGCTAATAAATATTACATTAGTCCAATTCTCATTTTTACATAACAACATAAGTCTATGTCTACTAAGTCTATA[A/G]GTCTGATAATTATACACTGCCTAATGTCCATTCATGCATTGTTTTTCTAGTGAGAGTCGTCATGATAAATTAGGAACATTGCTTCTAAATAAAGTTATCATTGTATACACAGAGACCGGAGCTCAGCATGTTACAAAGTACATGTAAAAG
zSNP13959328	zK18H14	217907	16	48.9							TGGTGCCTTTACATTCTATTCTGATATCCCAGAAGCAATACAACAAGCAAATCTCAGTCAGCCACCAGCATGTTACGCTTTGTTTCTATGTGCTGACCATTGCTAATAAATATTACATTAGTCCAATTCTCATTTTTACATAACAACATA[A/G]GTCTATGTCTACTAAGTCTATAGGTCTGATAATTATACACTGCCTAATGTCCATTCATGCATTGTTTTTCTAGTGAGAGTCGTCATGATAAATTAGGAACATTGCTTCTAAATAAAGTTATCATTGTATACACAGAGACCGGAGCTCAGC
zSNP13959018	zK18H14	210226	16	48.9							TCTAAAGTAGTAGACAAATGTATTGATAATCATGTGTTGCTTTTGACCATGTGTCAAAAGTTCTGTATCTTACATCACATCAAGTCTACAGCTGTCAACCTTTCTCTTTCACTATTTCCAAATATTTAAACACTGCTTATTTGTATGAAA[A/T]GGCCTGAAGTCTGAATCACGATGATCTTTGTGCAGTTTCCCCCAGTGCAGGGTGTGAGACGCCACCGATAGTGATGACAAACACGCAGACAAAGCGCAGCTGGCATTCAGTTACTGCACAGAGGAAGCAATCAAGTCTTTACTGTCCCTC
zSNP13958695	zK18H14	202185	16	48.9							TTATCTTTATTGTTATCGTCATTAGACTTATATTAAAAATTAATATTATTATTATTATTTTTCAGGAACTATGCTTTATGTACTATAAATGCAAAACTGGCTAGTGTGCTGTTGTTTTTATTCAGTTGAAGTGGAGTTTTTTTTTAAACA[A/T]TTGTCTTCCTATAGTTTATGAATTATTAAACAAAGCTGGCATATGAAAAAAATACTATGGTTCTAGTGAATGTTTTGACAGCAAGGATGCTAATGAGGGTTTTCTTAAATGTGTTGAATGTGTTTTTCTAATACGTTTAAAATAATCAGT
zSNP13958672	zK18H14	201227	16	48.9							CAGTATTGTTACATGGTTTGGGGATTTCAGAGTTGCTGCACCACAAAAAGAAAGAATTGTTTGTTCTTGGTTCTCCTCAAACATTTGAAGGACGTGTTCAGCTTAAGGAGCCTAATATTATTACAGCATAAGCCAGTTCTATTCTAATGC[T/C]CTATTCTGCTTCATGTTCCCATCTACTGTATAAACTTCGGGTTGCATCAGATAGTCGTCACTTTAGGTTGTATCGATCAAACATTTTAGATTTTTAGTTTTTTTTATTTTATTTTTTGAAAGTCTCTCATACTCACCAGGGCTGCATATT
zSNP13958698	zK18H14	202280	16	48.9							ACTGGCTAGTGTGCTGTTGTTTTTATTCAGTTGAAGTGGAGTTTTTTTTTAAACAATTGTCTTCCTATAGTTTATGAATTATTAAACAAAGCTGGCATATGAAAAAAATACTATGGTTCTAGTGAATGTTTTGACAGCAAGGATGCTAAT[A/G]AGGGTTTTCTTAAATGTGTTGAATGTGTTTTTCTAATACGTTTAAAATAATCAGTTTTGTAATGAGAGCATTAAGCAAACTTTAATTAGTTTCACCGAACTGTACATGCAGGATTTTATTGCTGTTATTCCATTTATGAAGGTTCAGTAA
zSNP13958709	zK18H14	202496	16	48.9							GAGCATTAAGCAAACTTTAATTAGTTTCACCGAACTGTACATGCAGGATTTTATTGCTGTTATTCCATTTATGAAGGTTCAGTAATGCATGCTTAAAGTCTTGAACATATGGAAATGCAAGAAAAAAATCAGTTAATTAAAACATTATTC[T/C]AGTAAATAAAAAAAAAGGTGAATCACATTATCTTTTTGCATCGTCTGCTGTGTTTGAAGGCTAGATTGGGCTCATTGATCATACATAGGCATTGATGTTGAGCAGAGATCTGGAGCGTTGTTGATCACAGGATGGATCTGAAGCATGGCT
zSNP13958702	zK18H14	202353	16	48.9							ATGAATTATTAAACAAAGCTGGCATATGAAAAAAATACTATGGTTCTAGTGAATGTTTTGACAGCAAGGATGCTAATGAGGGTTTTCTTAAATGTGTTGAATGTGTTTTTCTAATACGTTTAAAATAATCAGTTTTGTAATGAGAGCATT[A/G]AGCAAACTTTAATTAGTTTCACCGAACTGTACATGCAGGATTTTATTGCTGTTATTCCATTTATGAAGGTTCAGTAATGCATGCTTAAAGTCTTGAACATATGGAAATGCAAGAAAAAAATCAGTTAATTAAAACATTATTCCAGTAAAT
zSNP13958671	zK18H14	201220	16	48.9							AATTTAGCAGTATTGTTACATGGTTTGGGGATTTCAGAGTTGCTGCACCACAAAAAGAAAGAATTGTTTGTTCTTGGTTCTCCTCAAACATTTGAAGGACGTGTTCAGCTTAAGGAGCCTAATATTATTACAGCATAAGCCAGTTCTATT[T/C]TAATGCTCTATTCTGCTTCATGTTCCCATCTACTGTATAAACTTCGGGTTGCATCAGATAGTCGTCACTTTAGGTTGTATCGATCAAACATTTTAGATTTTTAGTTTTTTTTATTTTATTTTTTGAAAGTCTCTCATACTCACCAGGGCT
zSNP13958648	zK18H14	200827	16	48.9							GTCTGGGCAGAACCAATGAGCTGATTCTGTTCTGTCTCTTTGGAAAGATGCCCAGTGTAGGTGCTGTTACTGGGACAGAGAAAAGCAGGGCTTCAGTTCAATTCTGTGAGTCATTTTTCAATACATGTGTTCTTACTGTGATGCTGAACT[T/C]GGAACGCTTGCAAAGATATCCAAGATTTTGGAATGCTTTAAGTTGAGAGAGGAGTAGGTCAGAGTTCCTTTTCTGATTGTTTTCTGTTCAACTTGGATGTAGAAATTTTATGTAACATGTTGGAACCATGTAGCACAAAGCTATTTTCAC
zSNP13958636	zK18H14	200744	16	48.9							CTGTGTCGCCCTCTAAGAAAGGATATGAAGGTGGTTCCTTGAACAGATCTGAAGGCTGTTTTCCAGGTCATGTCGGGTTTTGGGTCTGGGCAGAACCAATGAGCTGATTCTGTTCTGTCTCTTTGGAAAGATGCCCAGTGTAGGTGCTGT[A/T]ACTGGGACAGAGAAAAGCAGGGCTTCAGTTCAATTCTGTGAGTCATTTTTCAATACATGTGTTCTTACTGTGATGCTGAACTTGGAACGCTTGCAAAGATATCCAAGATTTTGGAATGCTTTAAGTTGAGAGAGGAGTAGGTCAGAGTTC
zSNP13958649	zK18H14	200828	16	48.9							TCTGGGCAGAACCAATGAGCTGATTCTGTTCTGTCTCTTTGGAAAGATGCCCAGTGTAGGTGCTGTTACTGGGACAGAGAAAAGCAGGGCTTCAGTTCAATTCTGTGAGTCATTTTTCAATACATGTGTTCTTACTGTGATGCTGAACTT[A/G]GAACGCTTGCAAAGATATCCAAGATTTTGGAATGCTTTAAGTTGAGAGAGGAGTAGGTCAGAGTTCCTTTTCTGATTGTTTTCTGTTCAACTTGGATGTAGAAATTTTATGTAACATGTTGGAACCATGTAGCACAAAGCTATTTTCACT
zSNP13958670	zK18H14	201172	16	48.9							TGTCTAAGTTATATAATTTCGGTTTTCCCCTTTTGCTGCTTTGCCCCCAATTTAGCAGTATTGTTACATGGTTTGGGGATTTCAGAGTTGCTGCACCACAAAAAGAAAGAATTGTTTGTTCTTGGTTCTCCTCAAACATTTGAAGGACGT[T/G]TTCAGCTTAAGGAGCCTAATATTATTACAGCATAAGCCAGTTCTATTCTAATGCTCTATTCTGCTTCATGTTCCCATCTACTGTATAAACTTCGGGTTGCATCAGATAGTCGTCACTTTAGGTTGTATCGATCAAACATTTTAGATTTTT
zSNP13958669	zK18H14	201122	16	48.9							TTTCACTTGGGTTTTCGCCATTGCCATCTTTATTGCTTTTGTTTCTATTTTGTCTAAGTTATATAATTTCGGTTTTCCCCTTTTGCTGCTTTGCCCCCAATTTAGCAGTATTGTTACATGGTTTGGGGATTTCAGAGTTGCTGCACCACA[A/G]AAAGAAAGAATTGTTTGTTCTTGGTTCTCCTCAAACATTTGAAGGACGTGTTCAGCTTAAGGAGCCTAATATTATTACAGCATAAGCCAGTTCTATTCTAATGCTCTATTCTGCTTCATGTTCCCATCTACTGTATAAACTTCGGGTTGC
zSNP13958882	zK18H14	205190	16	48.9							AGTTTCCTTCATGAAAAAGTTCCAGAAGATAGATATGCATATGCAGATGACTTCTTTGGTTCGAAACAGAAGGAATCCTCTCATCTCCTTCTTGGGAATGTGTTCCCAGAAAGCACTGTGTCAAGATAAAAAAAAAAAAATCCAAGATGG[A/G]CTTTAATGCAACAAGAAAAGTTTGGTGTGGCTATTTGTTACTTGTTTTTTATTTGTTATTGAAATGTATTTTAGCAAGAAGAACGTCTTTAGCCTGGGAGACACCCAGCCAATGGTTGTCCCAAGTGGGTTTTGAGCAACTGTCAGCTTT
zSNP13958881	zK18H14	205178	16	48.9							TTAAGGGATTGAAGTTTCCTTCATGAAAAAGTTCCAGAAGATAGATATGCATATGCAGATGACTTCTTTGGTTCGAAACAGAAGGAATCCTCTCATCTCCTTCTTGGGAATGTGTTCCCAGAAAGCACTGTGTCAAGATAAAAAAAAAAA[A/C]ATCCAAGATGGACTTTAATGCAACAAGAAAAGTTTGGTGTGGCTATTTGTTACTTGTTTTTTATTTGTTATTGAAATGTATTTTAGCAAGAAGAACGTCTTTAGCCTGGGAGACACCCAGCCAATGGTTGTCCCAAGTGGGTTTTGAGCA
zSNP13958890	zK18H14	205350	16	48.9							AACAAGAAAAGTTTGGTGTGGCTATTTGTTACTTGTTTTTTATTTGTTATTGAAATGTATTTTAGCAAGAAGAACGTCTTTAGCCTGGGAGACACCCAGCCAATGGTTGTCCCAAGTGGGTTTTGAGCAACTGTCAGCTTTTGTTTTTTC[A/C]TTGTGTTTCACGCTATTGCCTCTAGTTAGATGTTGTTGGTTGTTTTATGGTCAATTCTGTATTTCGAGTCTGTGATGGAGCTTGTCAAAGCAAAAGCACAGAGTTGGCTGTCAACTGTATACTGTCCAGTGTGTTCTAGTGTGAATTTTT
zSNP13959017	zK18H14	210198	16	48.9							TTAAAAGATTGTTGAAAATCCTAAATGTTCTAAAGTAGTAGACAAATGTATTGATAATCATGTGTTGCTTTTGACCATGTGTCAAAAGTTCTGTATCTTACATCACATCAAGTCTACAGCTGTCAACCTTTCTCTTTCACTATTTCCAAA[T/C]ATTTAAACACTGCTTATTTGTATGAAAAGGCCTGAAGTCTGAATCACGATGATCTTTGTGCAGTTTCCCCCAGTGCAGGGTGTGAGACGCCACCGATAGTGATGACAAACACGCAGACAAAGCGCAGCTGGCATTCAGTTACTGCACAGA
zSNP13958954	zK18H14	206992	16	48.9							AATGGGCTCAAAGTGTGCCAAGAAAATATCCCCCACACCATTACATCACCAGCAACAGCCTGAACCATTGACACAAGGCAGGATGGATCCATGCTTTCATGCTGTTGATGCCAAATTCTATTCTCAATTTGAGTTACTGTTGCCTTTCTC[T/G]AACCAGTCTAGCCATTCACCTCTGACCTCTGGCACCAACAAGCATTTGTGCCTGTAAACCTGCCACTCACTGGATATTTTCTCTTTTTACTGAATACATAAATATGACCACATGTAAGATGGCTATGCTATAAACTGCATTGAGACTGAG
zSNP13958745	zK18H14	202993	16	48.9							AAATTGCATTCTTGAAATTCCTGTGGATGAAGATTTGCTAAAGTGTATAACTCTCTGCTTCGTGCAGAGGGCAGGAGTCCAGATCTGCTGATCACTGAGTGTTTTTGGATAGACTGAGTGTTTAACTTAAAGGAATGGGTTTTCTTTGGG[T/G]AACGTCTTTGTTTCTTATGCATCTTAAAAGGAAAATAAAAGTTTTCATCCTTCATGTTGTTCCAAACCCGTCTGGCTTTGTTCTCTGTGGAAAACAAAAGAATAAATGTTTTAAACTCTGCTTCATGTAAGGGTCTGTGATAAGATTTAA
zSNP13958714	zK18H14	202569	16	48.9							AAGGTTCAGTAATGCATGCTTAAAGTCTTGAACATATGGAAATGCAAGAAAAAAATCAGTTAATTAAAACATTATTCCAGTAAATAAAAAAAAAGGTGAATCACATTATCTTTTTGCATCGTCTGCTGTGTTTGAAGGCTAGATTGGGCT[C/G]ATTGATCATACATAGGCATTGATGTTGAGCAGAGATCTGGAGCGTTGTTGATCACAGGATGGATCTGAAGCATGGCTGATGCTTCTCATCTAATTTAAAGGAAGCTTTTATACATGCGTCAGTGCAGTTTTGGGGTTGGGGACAGAACTG
zSNP13958711	zK18H14	202541	16	48.9							GGATTTTATTGCTGTTATTCCATTTATGAAGGTTCAGTAATGCATGCTTAAAGTCTTGAACATATGGAAATGCAAGAAAAAAATCAGTTAATTAAAACATTATTCCAGTAAATAAAAAAAAAGGTGAATCACATTATCTTTTTGCATCGT[C/G]TGCTGTGTTTGAAGGCTAGATTGGGCTCATTGATCATACATAGGCATTGATGTTGAGCAGAGATCTGGAGCGTTGTTGATCACAGGATGGATCTGAAGCATGGCTGATGCTTCTCATCTAATTTAAAGGAAGCTTTTATACATGCGTCAG
zSNP13958719	zK18H14	202707	16	48.9							CTAGATTGGGCTCATTGATCATACATAGGCATTGATGTTGAGCAGAGATCTGGAGCGTTGTTGATCACAGGATGGATCTGAAGCATGGCTGATGCTTCTCATCTAATTTAAAGGAAGCTTTTATACATGCGTCAGTGCAGTTTTGGGGTT[T/G]GGGACAGAACTGCCGTGGAATGAGAAGTTGTGTCAGACTGTAGGAAATGGGATTATAGTGCAATCTGCTGCAGTTAAGTTACACAAGCTACACACTTCCACATTCCCGTTCTCTGCTAATGTACTCTGCCGGATAAAATTGCATTCTTGA
zSNP13958723	zK18H14	202778	16	48.9							ATGGATCTGAAGCATGGCTGATGCTTCTCATCTAATTTAAAGGAAGCTTTTATACATGCGTCAGTGCAGTTTTGGGGTTGGGGACAGAACTGCCGTGGAATGAGAAGTTGTGTCAGACTGTAGGAAATGGGATTATAGTGCAATCTGCTG[T/C]AGTTAAGTTACACAAGCTACACACTTCCACATTCCCGTTCTCTGCTAATGTACTCTGCCGGATAAAATTGCATTCTTGAAATTCCTGTGGATGAAGATTTGCTAAAGTGTATAACTCTCTGCTTCGTGCAGAGGGCAGGAGTCCAGATCT
zSNP13958720	zK18H14	202721	16	48.9							TTGATCATACATAGGCATTGATGTTGAGCAGAGATCTGGAGCGTTGTTGATCACAGGATGGATCTGAAGCATGGCTGATGCTTCTCATCTAATTTAAAGGAAGCTTTTATACATGCGTCAGTGCAGTTTTGGGGTTGGGGACAGAACTGC[A/C]GTGGAATGAGAAGTTGTGTCAGACTGTAGGAAATGGGATTATAGTGCAATCTGCTGCAGTTAAGTTACACAAGCTACACACTTCCACATTCCCGTTCTCTGCTAATGTACTCTGCCGGATAAAATTGCATTCTTGAAATTCCTGTGGATG
zSNP13077753	zK152J12	99695	16	48.9							GAAATGTGAACTAGGGTTTCTGCAGGTTTATGAAAGTACATTTAAAAATTTTAAAATCGTTTTTAAGACCAAGTCAATAATAATAATTTGAAGGGAACAAATAAAGCAAAAAAGGCTAATTTTACATCTCCGATAGAGGGTAACTGGTGA[A/G]TTTTACCATTTTCAAATTAATTCAGCCAATCTCTGGGTCTAAAAAGAGCTATTTTAGCTTAGTTTAGCTTAGCTTAGCATAGATCATTGAATTAGTTATTATAATCTCATTAAAACAATTTTGATTATTCTCATATTTCAAGCTTGATCT
zSNP13077760	zK152J12	99740	16	48.9							AAATTTTAAAATCGTTTTTAAGACCAAGTCAATAATAATAATTTGAAGGGAACAAATAAAGCAAAAAAGGCTAATTTTACATCTCCGATAGAGGGTAACTGGTGAATTTTACCATTTTCAAATTAATTCAGCCAATCTCTGGGTCTAAAA[A/G]GAGCTATTTTAGCTTAGTTTAGCTTAGCTTAGCATAGATCATTGAATTAGTTATTATAATCTCATTAAAACAATTTTGATTATTCTCATATTTCAAGCTTGATCTGTTATAACAACTTGTGCTAAAACATATGGAAATTGAAAAGTTGCT
zSNP13077752	zK152J12	99611	16	48.9							TTTGGCAGTATTTCATGTTTTCAGGATTTTTTATATTTTATTTTTTTACAGATTTTACAGTGATATGAGTGTTATGTTGCGTTTGAAATGTGAACTAGGGTTTCTGCAGGTTTATGAAAGTACATTTAAAAATTTTAAAATCGTTTTTAA[A/G]ACCAAGTCAATAATAATAATTTGAAGGGAACAAATAAAGCAAAAAAGGCTAATTTTACATCTCCGATAGAGGGTAACTGGTGAATTTTACCATTTTCAAATTAATTCAGCCAATCTCTGGGTCTAAAAAGAGCTATTTTAGCTTAGTTTA
zSNP13077745	zK152J12	99576	16	48.9							GAGGGGTTTGTTTGTCTGAAATAAAAGAAACTTAATTTGGCAGTATTTCATGTTTTCAGGATTTTTTATATTTTATTTTTTTACAGATTTTACAGTGATATGAGTGTTATGTTGCGTTTGAAATGTGAACTAGGGTTTCTGCAGGTTTAT[C/G]AAAGTACATTTAAAAATTTTAAAATCGTTTTTAAGACCAAGTCAATAATAATAATTTGAAGGGAACAAATAAAGCAAAAAAGGCTAATTTTACATCTCCGATAGAGGGTAACTGGTGAATTTTACCATTTTCAAATTAATTCAGCCAATC
zSNP13077747	zK152J12	99592	16	48.9							TGAAATAAAAGAAACTTAATTTGGCAGTATTTCATGTTTTCAGGATTTTTTATATTTTATTTTTTTACAGATTTTACAGTGATATGAGTGTTATGTTGCGTTTGAAATGTGAACTAGGGTTTCTGCAGGTTTATGAAAGTACATTTAAAA[-/A]TTTTAAAATCGTTTTTAAGACCAAGTCAATAATAATAATTTGAAGGGAACAAATAAAGCAAAAAAGGCTAATTTTACATCTCCGATAGAGGGTAACTGGTGAATTTTACCATTTTCAAATTAATTCAGCCAATCTCTGGGTCTAAAAAGA
zSNP13077761	zK152J12	99742	16	48.9							ATTTTAAAATCGTTTTTAAGACCAAGTCAATAATAATAATTTGAAGGGAACAAATAAAGCAAAAAAGGCTAATTTTACATCTCCGATAGAGGGTAACTGGTGAATTTTACCATTTTCAAATTAATTCAGCCAATCTCTGGGTCTAAAAAG[A/G]GCTATTTTAGCTTAGTTTAGCTTAGCTTAGCATAGATCATTGAATTAGTTATTATAATCTCATTAAAACAATTTTGATTATTCTCATATTTCAAGCTTGATCTGTTATAACAACTTGTGCTAAAACATATGGAAATTGAAAAGTTGCTAT
zSNP13077806	zK152J12	100460	16	48.9							TTAATATTCTAAATGTAAGCAGAATTAGTTGTAGCGTTACAATACTTCCTACCAATTTCGATCACATTCTGCTTAATTTAGCTAAATAATTAACCACAGTTGTGAATAACTCTACTCCTAAATACTAAAAAATGGAAATAACATTTAACA[A/G]TATCCTCTGCTCAAAATTGAGGAAGAATTGACATTTTTTAATCAGTATTTTGGTCTTGTACGTTTGAAACATAATTACAAGAGGTAATTTTAGTTGATTGTATTTTTATTTTGGTACTTTATTTTGGTATGCTTTTTGGCAGATTTTGAA
zSNP13077809	zK152J12	100685	16	48.9							TTACAAGAGGTAATTTTAGTTGATTGTATTTTTATTTTGGTACTTTATTTTGGTATGCTTTTTGGCAGATTTTGAATGGCATTCAGTTGCATGACATCTTGTTAGTTTGAGGATAAAGGGTAAATAATGATTTTTATGACATTTTAAAAC[T/C]AAGTAAAGACAGTGTAATGATTAGTTTGAAGGGAGCACACTGTGTCAATATGTTCTTTAAATATAAACACACAATGAGTTGTATTATAGCATTACAGTATACTTAAAAGTTTGAAAATACATCTTCTTGCTGATCTCAGATTTTACATTT
zSNP13077805	zK152J12	100459	16	48.9							GTTAATATTCTAAATGTAAGCAGAATTAGTTGTAGCGTTACAATACTTCCTACCAATTTCGATCACATTCTGCTTAATTTAGCTAAATAATTAACCACAGTTGTGAATAACTCTACTCCTAAATACTAAAAAATGGAAATAACATTTAAC[A/T]ATATCCTCTGCTCAAAATTGAGGAAGAATTGACATTTTTTAATCAGTATTTTGGTCTTGTACGTTTGAAACATAATTACAAGAGGTAATTTTAGTTGATTGTATTTTTATTTTGGTACTTTATTTTGGTATGCTTTTTGGCAGATTTTGA
zSNP13077766	zK152J12	99775	16	48.9							TAATAATTTGAAGGGAACAAATAAAGCAAAAAAGGCTAATTTTACATCTCCGATAGAGGGTAACTGGTGAATTTTACCATTTTCAAATTAATTCAGCCAATCTCTGGGTCTAAAAAGAGCTATTTTAGCTTAGTTTAGCTTAGCTTAGCA[T/G]AGATCATTGAATTAGTTATTATAATCTCATTAAAACAATTTTGATTATTCTCATATTTCAAGCTTGATCTGTTATAACAACTTGTGCTAAAACATATGGAAATTGAAAAGTTGCTATTTTCTAGCTTGATATATAACCTAGAACTACGCT
zSNP13077804	zK152J12	100444	16	48.9							TCTATGTTCTGTAAAGTTAATATTCTAAATGTAAGCAGAATTAGTTGTAGCGTTACAATACTTCCTACCAATTTCGATCACATTCTGCTTAATTTAGCTAAATAATTAACCACAGTTGTGAATAACTCTACTCCTAAATACTAAAAAATG[A/G]AAATAACATTTAACAATATCCTCTGCTCAAAATTGAGGAAGAATTGACATTTTTTAATCAGTATTTTGGTCTTGTACGTTTGAAACATAATTACAAGAGGTAATTTTAGTTGATTGTATTTTTATTTTGGTACTTTATTTTGGTATGCTT
zSNP13077571	zK152J12	90144	16	48.9							TTGTTAAAATCTATTCGTGATGAATGTGACTCGTATTAAGTTTGTTGTGTCTGTAAGCACTTGTTTGTTATTTTAACTGCTTAAATCGTGATTATACCATTTAAACACTGAAGTTACCGGTGCGGCATCACCATTGCGGCTCCCGTACCG[T/C]GCGCACGTGGTCATAAATGAGTCTCTTTGAACAAACAAAAAGCGCTATAGCACAGTTTCAAACAGAAACGTAAATTACAGACGTACCTCTTTAACTGAAAGGAATTCCAGCAGTGGGAAAACGAGATGCCTGTCCAGAAAGTGGGCGATT
zSNP13077577	zK152J12	90210	16	48.9							GTTATTTTAACTGCTTAAATCGTGATTATACCATTTAAACACTGAAGTTACCGGTGCGGCATCACCATTGCGGCTCCCGTACCGTGCGCACGTGGTCATAAATGAGTCTCTTTGAACAAACAAAAAGCGCTATAGCACAGTTTCAAACAG[A/C]AACGTAAATTACAGACGTACCTCTTTAACTGAAAGGAATTCCAGCAGTGGGAAAACGAGATGCCTGTCCAGAAAGTGGGCGATTTTGGTGGTCAGATCGTACTCCGCCATGATGGCAACGGAAAAGGACGCGCTTCAAAACCGGAAAACT
zSNP13077568	zK152J12	90132	16	48.9							TGAAATACGAGTTTGTTAAAATCTATTCGTGATGAATGTGACTCGTATTAAGTTTGTTGTGTCTGTAAGCACTTGTTTGTTATTTTAACTGCTTAAATCGTGATTATACCATTTAAACACTGAAGTTACCGGTGCGGCATCACCATTGCG[A/G]CTCCCGTACCGTGCGCACGTGGTCATAAATGAGTCTCTTTGAACAAACAAAAAGCGCTATAGCACAGTTTCAAACAGAAACGTAAATTACAGACGTACCTCTTTAACTGAAAGGAATTCCAGCAGTGGGAAAACGAGATGCCTGTCCAGA
zSNP13077545	zK152J12	90000	16	48.9							AAGCCAAGCCAAAGTGGCATTACAGTCGGTTAGGTGCTCTTAAACAGTCTCTTTCGAAGCTTGCAGTGCTAGGTAGGCAGCTTGCTAGCTTTTTAGCCCACAACTCACAAATAACTAACGTTAACCAACAACTGAAATACGAGTTTGTTA[A/T]AATCTATTCGTGATGAATGTGACTCGTATTAAGTTTGTTGTGTCTGTAAGCACTTGTTTGTTATTTTAACTGCTTAAATCGTGATTATACCATTTAAACACTGAAGTTACCGGTGCGGCATCACCATTGCGGCTCCCGTACCGTGCGCAC
zSNP13077551	zK152J12	90031	16	48.9							AGGTGCTCTTAAACAGTCTCTTTCGAAGCTTGCAGTGCTAGGTAGGCAGCTTGCTAGCTTTTTAGCCCACAACTCACAAATAACTAACGTTAACCAACAACTGAAATACGAGTTTGTTAAAATCTATTCGTGATGAATGTGACTCGTATT[A/C]AGTTTGTTGTGTCTGTAAGCACTTGTTTGTTATTTTAACTGCTTAAATCGTGATTATACCATTTAAACACTGAAGTTACCGGTGCGGCATCACCATTGCGGCTCCCGTACCGTGCGCACGTGGTCATAAATGAGTCTCTTTGAACAAACA
zSNP13077580	zK152J12	90224	16	48.9							TTAAATCGTGATTATACCATTTAAACACTGAAGTTACCGGTGCGGCATCACCATTGCGGCTCCCGTACCGTGCGCACGTGGTCATAAATGAGTCTCTTTGAACAAACAAAAAGCGCTATAGCACAGTTTCAAACAGAAACGTAAATTACA[C/G]ACGTACCTCTTTAACTGAAAGGAATTCCAGCAGTGGGAAAACGAGATGCCTGTCCAGAAAGTGGGCGATTTTGGTGGTCAGATCGTACTCCGCCATGATGGCAACGGAAAAGGACGCGCTTCAAAACCGGAAAACTTTATTTACAATGCA
zSNP13077743	zK152J12	99557	16	48.9							AAGTAAACAAAATGTAAAAGAGGGGTTTGTTTGTCTGAAATAAAAGAAACTTAATTTGGCAGTATTTCATGTTTTCAGGATTTTTTATATTTTATTTTTTTACAGATTTTACAGTGATATGAGTGTTATGTTGCGTTTGAAATGTGAACT[A/G]GGGTTTCTGCAGGTTTATGAAAGTACATTTAAAAATTTTAAAATCGTTTTTAAGACCAAGTCAATAATAATAATTTGAAGGGAACAAATAAAGCAAAAAAGGCTAATTTTACATCTCCGATAGAGGGTAACTGGTGAATTTTACCATTTT
zSNP13077744	zK152J12	99564	16	48.9							CAAAATGTAAAAGAGGGGTTTGTTTGTCTGAAATAAAAGAAACTTAATTTGGCAGTATTTCATGTTTTCAGGATTTTTTATATTTTATTTTTTTACAGATTTTACAGTGATATGAGTGTTATGTTGCGTTTGAAATGTGAACTAGGGTTT[T/C]TGCAGGTTTATGAAAGTACATTTAAAAATTTTAAAATCGTTTTTAAGACCAAGTCAATAATAATAATTTGAAGGGAACAAATAAAGCAAAAAAGGCTAATTTTACATCTCCGATAGAGGGTAACTGGTGAATTTTACCATTTTCAAATTA
zSNP13077742	zK152J12	99523	16	48.9							TCAAGTGAATATCCTGAATATTCTTAAAGTTGGAAAGTAAACAAAATGTAAAAGAGGGGTTTGTTTGTCTGAAATAAAAGAAACTTAATTTGGCAGTATTTCATGTTTTCAGGATTTTTTATATTTTATTTTTTTACAGATTTTACAGTG[A/C]TATGAGTGTTATGTTGCGTTTGAAATGTGAACTAGGGTTTCTGCAGGTTTATGAAAGTACATTTAAAAATTTTAAAATCGTTTTTAAGACCAAGTCAATAATAATAATTTGAAGGGAACAAATAAAGCAAAAAAGGCTAATTTTACATCT
zSNP13077700	zK152J12	98931	16	48.9							TCGTTTACAGTGTAGTTTAGCGATATTCCAAGTGTTCAGGGCTGTTTTCTACTCATTACAGATTAGCGGTATATGTGTTGGTTTTGGGTTTAAAAGATGAAAAAGGGTCTCTGGAGGCTTTATGAATGTACATTTAAGAATATTTAGGAC[A/T]ATTTGTCAAGACCAAGTGAAAAAAAAAATGTAGGAAACAAAATATTTCAATATACTACACTGCAAATTAAAGGAACACTCCACATTTTAGGGTGGAAATAGGCTCGTTCTTTTTAAATTGCAAATTAAAATAAAGATAAATAGTAATAAT
zSNP13077741	zK152J12	99516	16	48.9							TGAACTTTCAAGTGAATATCCTGAATATTCTTAAAGTTGGAAAGTAAACAAAATGTAAAAGAGGGGTTTGTTTGTCTGAAATAAAAGAAACTTAATTTGGCAGTATTTCATGTTTTCAGGATTTTTTATATTTTATTTTTTTACAGATTT[T/C]ACAGTGATATGAGTGTTATGTTGCGTTTGAAATGTGAACTAGGGTTTCTGCAGGTTTATGAAAGTACATTTAAAAATTTTAAAATCGTTTTTAAGACCAAGTCAATAATAATAATTTGAAGGGAACAAATAAAGCAAAAAAGGCTAATTT
zSNP13077822	zK152J12	100744	16	48.9							TTTTGGCAGATTTTGAATGGCATTCAGTTGCATGACATCTTGTTAGTTTGAGGATAAAGGGTAAATAATGATTTTTATGACATTTTAAAACCAAGTAAAGACAGTGTAATGATTAGTTTGAAGGGAGCACACTGTGTCAATATGTTCTTT[A/T]AATATAAACACACAATGAGTTGTATTATAGCATTACAGTATACTTAAAAGTTTGAAAATACATCTTCTTGCTGATCTCAGATTTTACATTTAATTAATGTAGCAAAACAGCTTATGGTTTGATTAACTTCTCTCCTAAACCTTTGAATGT
zSNP13960952	zK18H14	217743	16	48.9							CCAAATTTCTGATGCCACAAGAATTGATCAGTTTCAGCTCAAAGAACCCCACATAGCATATATTATAACTTATCAAACATGGCCCTTTTTTGGTGTGAGCTTAAATGCATCGTTTTTTTAACCATCTCCCTTTAAATGCGAATGAGCTGC[-/GCT]TTCCAGGAGAGGGTGGTGCCTTTACATTCTATTCTGATATCCCAGAAGCAATACAACAAGCAAATCTCAGTCAGCCACCAGCATGTTACGCTTTGTTTCTATGTGCTGACCATTGCTAATAAATATTACATTAGTCCAATTCTCATTTTT
zSNP13960958	zK18H14	218679	16	48.9							GCCGTGTTGTAAGAGTGGGTTTTGGTGGTGCAATGAATGCATGATCAGACCTAAACTATATATAATTCACTAAAATTTAAGAATATTGGATGATGTTGACTAATGTTTCTTTATTTGATTAGACTTCATGTATTTTTTAGTATTGTAATG[-/GTTGTT]GTTGTTGTTGTTGTTTTGCTAAAAACCAGTTGGTTATTTTTATTTTATTTTATATTGGTATATACTAATAAACATGTTAACAGATAGAAGTATTACAATTAGACTTAATAATCAGTATATCGACTTATCGCACAACACATGGACATGTCT
zSNP13960912	zK18H14	205273	16	48.9							TCTCCTTCTTGGGAATGTGTTCCCAGAAAGCACTGTGTCAAGATAAAAAAAAAAAAATCCAAGATGGACTTTAATGCAACAAGAAAAGTTTGGTGTGGCTATTTGTTACTTGTTTTTTATTTGTTATTGAAATGTATTTTAGCAAGAAGA[-/GAA]CGTCTTTAGCCTGGGAGACACCCAGCCAATGGTTGTCCCAAGTGGGTTTTGAGCAACTGTCAGCTTTTGTTTTTTCCTTGTGTTTCACGCTATTGCCTCTAGTTAGATGTTGTTGGTTGTTTTATGGTCAATTCTGTATTTCGAGTCTGT
zSNP13960890	zK18H14	202238	16	48.9							ATTATTTTTCAGGAACTATGCTTTATGTACTATAAATGCAAAACTGGCTAGTGTGCTGTTGTTTTTATTCAGTTGAAGTGGAGTTTTTTTTTAAACAATTGTCTTCCTATAGTTTATGAATTATTAAACAAAGCTGGCATATGAAAAAAA[-/T]ACTATGGTTCTAGTGAATGTTTTGACAGCAAGGATGCTAATGAGGGTTTTCTTAAATGTGTTGAATGTGTTTTTCTAATACGTTTAAAATAATCAGTTTTGTAATGAGAGCATTAAGCAAACTTTAATTAGTTTCACCGAACTGTACATG
zSNP13960895	zK18H14	202473	16	48.9							TAAAATAATCAGTTTTGTAATGAGAGCATTAAGCAAACTTTAATTAGTTTCACCGAACTGTACATGCAGGATTTTATTGCTGTTATTCCATTTATGAAGGTTCAGTAATGCATGCTTAAAGTCTTGAACATATGGAAATGCAAGAAAAAA[-/A]TCAGTTAATTAAAACATTATTCCAGTAAATAAAAAAAAAGGTGAATCACATTATCTTTTTGCATCGTCTGCTGTGTTTGAAGGCTAGATTGGGCTCATTGATCATACATAGGCATTGATGTTGAGCAGAGATCTGGAGCGTTGTTGATCA
zSNP13960981	zK18H14	229204	16	48.9							GGTCTATATATAATGGATGATAAAATCCTTTAACTTTCACTCTTAAGCATTTTTTCTGTTTGCATCTATATGTTGAACAAAATGTCTTTGGATTCAGAGCAGTGCCCAGGACGCAGATGTATATATAGGACAGTGTGTTTGGTCCATTTC[-/A]TATGATGTTACAATTCATTCTGATGTGGCACGCTATGTCTAATATGCTTGCATAAACATGAAGTTACGTAAACCATCTGACCCAAGGCCTGTTGGAGCCATTGATACGGCTGTGTTTGACGTGTCCCTGTCTCTCCTCCAGATGATGAAG
zSNP19740155	zK18H14	97935	16	48.9							CCATCATGGCTCTGTGTTTGAGCCGCTGCCCTGGAGGAATTTCCTATAACTGTGACCTCCATTTACTCTCTGCTGCTGTTCTGATTCGCACGTGTGGATGAGTGAATGCTGTGTGTAGATATATTTATTTATTTATTTATTTATTTATTT[-/ATTTATTT]ATTTCACTAAATTTGTAACCAAAATGGAGTCGGGTGACAACGGGTGTCAATTACAGTTGCAAACTAGTACATACAAGCAGGCCCAATCAGCTGTGTTGTCGCACGCGTACTCAAGAGCGGTGTTGTCGCCCGCCTACTGAAGGGCGGGAC
zSNP19740181	zK18H14	187984	16	48.9							ATAGACTAGAAACAAGACAAACCAAAGTAAGAAAATAACTTTTTTCATTGTGATTATTTATATGTTATATACATTGCTGTAGCTGAAACATATTAGACTCATCAAAAAACTGCCAAATATCTTGTCTGCATATCACAATATTTATCTCAG[-/AA]AAAAAAAAATCTAAATATCAGATTTTATTGAATATCGTTTTGCTCTAATTGTAATGTTTTTGAATTGCTTGATTTAAAGCCAATCTCATGTAAATTCAGTTCTGACAGTTCAATCAAAAATGTTTTAAGGAATCAGTGTATAAATATGCT
zSNP19740149	zK18H14	87702	16	48.9							CCATATATATGCATATGAATAGGAGAGGAAAATGTATGTAATTAAGCTGCAATCAAAATAGATTTAGGAATGCAAAATGTTGGCATGTTGTAACGGCCATAGCTTTCTTTTCAAAGCCTAAAATAAATTTTAAAATGTAAAAAATATATA[-/TA]AAGGCCAGAATATAATTCCCAAAATGGTAAATTAACGTTTTTTACTTTTGAAGGGAATATTGTGTAAAAGAAATCCTAAAAAGTTTAGTCATTCATTTAATCTCAAAATGTTGAATGGCACAACATTCAAACACTTCAAATTTTTGTTTG
zSNP19740130	zK18H14	37389	16	48.9							GCGTGTGTGTTATTACTAATCAGAATACGCACAACAGTCAAACAAAAGTCTTATGAATGTGTGCAATGTATACAAAGAGAGCCTGTGTATGTGTATACATAATATAATATAAACAAATAATAATAATAATAATAATAATAATAATAATAA[-/TAA]CAAAAACATTATGTGTCGTTATTATCTGCTAAGTGCACACAAGTTTTGCAGTGTCCCCTTGAAATGAAAAATACCGGGACGAGGAATTTTTGGAATGTTCCATGACGTCACCTCGAAGTGGCTGACAGCGAGGAGGGAGCTAGAAATTAA
zSNP19740147	zK18H14	84964	16	48.9							TGGAACCACAAATGATTAAAGTGTACTTGTCACACAAAACATTATCAGAGTATTTTAAATCATGTTTATACATAAGCATACAGAAAACTAGGGCTGGGTAATCGAAATTGACATTCAAAACCTATAATTGATCTGATTTTTCCAGATCTA[-/TT]TTTTTTTTTATTAAGATTACTTTCCCTACCATGTGTGGAGTCATGTGACCCCGCTCTTTTTATACTTCTGCGTCGAGTGCTGCATCTAAAAATGGCACACTATGCACTATGTACTTATGCACTTACACACTCAACAGCATAGTATTGGTA
zSNP13077845	zK152J12	101360	16	48.9							ACAGAGGTTATGAATAAAAAAGAATGTTGTATATACTGTAGATATATAAGTTCTGTTTATTTCACAAACAAGTCATCAATGCATCATCAGGAGCTATATGTAATAAATGGTTTATACTAAAATTATTGTATTAAAAGTAATTAAATAGCT[A/G]ATTACTTTGAATATGAATAATTTTGGACCACCGTTTGGCACAAAACAACTAAAAATACTTTATTTCACTGATAAAAAAATAACCCTACATGTACCTTTGGGTGGCCTCATGGTAACTTGACACCCAATTTTGTTTCTGGGTGAACTAAAC
zSNP13077846	zK152J12	101433	16	48.9							CATCAATGCATCATCAGGAGCTATATGTAATAAATGGTTTATACTAAAATTATTGTATTAAAAGTAATTAAATAGCTAATTACTTTGAATATGAATAATTTTGGACCACCGTTTGGCACAAAACAACTAAAAATACTTTATTTCACTGAT[-/A]AAAAAATAACCCTACATGTACCTTTGGGTGGCCTCATGGTAACTTGACACCCAATTTTGTTTCTGGGTGAACTAAACATCCATTTAACTCAAAATGAATGTTCTTAATTTAGTATATGAAGTAAATTCATCTAAAAATATCTATAGACAG
zSNP13077844	zK152J12	101304	16	48.9							AAAGAAATGTTAATGCTGTGAAAATCAAAAATACAAACAGACAAAACAAAACTAATACAGAGGTTATGAATAAAAAAGAATGTTGTATATACTGTAGATATATAAGTTCTGTTTATTTCACAAACAAGTCATCAATGCATCATCAGGAGC[T/C]ATATGTAATAAATGGTTTATACTAAAATTATTGTATTAAAAGTAATTAAATAGCTAATTACTTTGAATATGAATAATTTTGGACCACCGTTTGGCACAAAACAACTAAAAATACTTTATTTCACTGATAAAAAAATAACCCTACATGTAC
[truncated: 62,864 more rows]
