# Supplementary material for: A major zebrafish polymorphism resource for genetic mapping
Source: Genome Biol. 2007 Apr 11;8(4):R55. doi: 10.1186/gb-2007-8-4-r55 (PMC1896001; doi:10.1186/gb-2007-8-4-r55)
Supplement: Additional data file 3 — A five-part table (a-e) in text file format amenable to database import [file gb-2007-8-4-r55-S3.zip › Bradley Additional Data File 3/Bradley Additional Data File 3e.txt]

zSNP ID	Clone	Clone Pos.	MGH Chr.	MGH Pos.	HS Chr.	HS Pos.	T51 Chr.	T51 Pos.	LN54 Chr.	LN54 Pos.	Sequence
zSNP21920203	zC147J13	41838			21	58.95	21	1199			GTCAAGACCTTTGGAATGAACCTAAGGTCCCACAAAGTCTCTATGACTTCTGTGCTTGTGCTTTTACAGCTGTGTGCATTTTTACAGTAAGAAAGACCGTGTGACTTCGCAGAAACTCCAATTCTGCACTTTTATTTTTCAATATAAAAA[T/C]AAAAGAAGTCAAGCTGTTAACAGAGCATGGCTGGTGTTTGGCGTGTGTAATGAAGTCAATCGTAGTGAATTTTTATGCACAGTTTTATTATTAGTTTATATGTTCTGGTCTGCAAAAGATGTGCAAACAACATGTGGTCTAGACAGGCTG
zSNP21920247	zC147J13	42146			21	58.95	21	1199			ATCATGAAATCATCCAAATCATGTCCTTCTGCTGGCAGCAGGAGGTCACTTGTGGAAAATTCCACAACAGATCTATAGATAACAACATGAGCTCACGTGAATCACACACTTGAGCTGCCCAGAGGTGGTGGAACTGGGCCTCAGACAGCA[T/C]AGCAACTCCAAAAATATTGGGTCTCTTTAAAGAGATAAAGCAACATAGATAAACATTTACTCATCCTCAATTGATTACAAAGCTTTAGAAGATATTTTGAAAACTTTTGGAAAACGGTAAACACTGATATACATATGATGAAACTCAAAA
zSNP21920241	zC147J13	42091			21	58.95	21	1199			TTCTGGTCTGCAAAAGATGTGCAAACAACATGTGGTCTAGACAGGCTGAATATGTATCATGAAATCATCCAAATCATGTCCTTCTGCTGGCAGCAGGAGGTCACTTGTGGAAAATTCCACAACAGATCTATAGATAACAACATGAGCTCA[T/C]GTGAATCACACACTTGAGCTGCCCAGAGGTGGTGGAACTGGGCCTCAGACAGCACAGCAACTCCAAAAATATTGGGTCTCTTTAAAGAGATAAAGCAACATAGATAAACATTTACTCATCCTCAATTGATTACAAAGCTTTAGAAGATAT
zSNP21917796	zC147J13	2519			21	58.95	21	1199			CTAAATTATTTGCCAACCAAGCTTGTATTAAAAGCTAAACACGGATCAAGTTCATCAAACACACACAGCTCCATCAGTCAGCTGGGCTAAAAAAAATATGGCGCTATCATGCCAGAAGAATACCACATGAGGCCAATCACACCACTTTAC[A/G]AAACACCCAAACAGATACATGATAAAACTGCATGCAAATATTTCGAGGGCCTTAAAAAAAAAAAGTGGGAATTTAAGACCACCTCACAACAAGACCCAACAGGCCTCAGGGAAAAATCTGAAGGGATTATCCCACACAGGAGGGGTCAAA
zSNP21917801	zC147J13	2772			21	58.95	21	1199			GCCTCAGGGAAAAATCTGAAGGGATTATCCCACACAGGAGGGGTCAAAAAAATTTCAGTGATGTAATAGGGTGAAGCAAGGTTTCATTCACAGACATAAAGGACTGTTTGAAGTAATAAAAAAAAGTTAGCATTCAAAGATGAAAGAGCA[C/G]ACTACAAGTTAATAATTAAGAGCAGACTAGAAGTTAATTAACACCAATAATTGGTCTCAATGTCATTACAACATTAACATATTTTTTTAATTTAATTTTAACGCTTGACCATAAGGCCAAATACATATTTGTAGTTTAACTGTGATGTTC
zSNP21917789	zC147J13	2465			21	58.95	21	1199			TGCCAAGACAAAACCAACCACAGAAAAATATGCACTTCACATACATGAGTCCAACTAAATTATTTGCCAACCAAGCTTGTATTAAAAGCTAAACACGGATCAAGTTCATCAAACACACACAGCTCCATCAGTCAGCTGGGCTAAAAAAAA[A/T]ATGGCGCTATCATGCCAGAAGAATACCACATGAGGCCAATCACACCACTTTACAAAACACCCAAACAGATACATGATAAAACTGCATGCAAATATTTCGAGGGCCTTAAAAAAAAAAAGTGGGAATTTAAGACCACCTCACAACAAGACC
zSNP21917790	zC147J13	2467			21	58.95	21	1199			CCAAGACAAAACCAACCACAGAAAAATATGCACTTCACATACATGAGTCCAACTAAATTATTTGCCAACCAAGCTTGTATTAAAAGCTAAACACGGATCAAGTTCATCAAACACACACAGCTCCATCAGTCAGCTGGGCTAAAAAAAATA[A/T]GGCGCTATCATGCCAGAAGAATACCACATGAGGCCAATCACACCACTTTACAAAACACCCAAACAGATACATGATAAAACTGCATGCAAATATTTCGAGGGCCTTAAAAAAAAAAAGTGGGAATTTAAGACCACCTCACAACAAGACCCA
zSNP21917804	zC147J13	2874			21	58.95	21	1199			ACTGTTTGAAGTAATAAAAAAAAGTTAGCATTCAAAGATGAAAGAGCACACTACAAGTTAATAATTAAGAGCAGACTAGAAGTTAATTAACACCAATAATTGGTCTCAATGTCATTACAACATTAACATATTTTTTTAATTTAATTTTAA[T/C]GCTTGACCATAAGGCCAAATACATATTTGTAGTTTAACTGTGATGTTCATATGTTAAGAAAACTCGACCTAATTAAAAATAGGCAAAATTAAAAATAGTTTGACTTCTAATTTAACAAGACCATTATTGAAAATTCTGACCTAATCAATC
zSNP21917805	zC147J13	2894			21	58.95	21	1199			AAAGTTAGCATTCAAAGATGAAAGAGCACACTACAAGTTAATAATTAAGAGCAGACTAGAAGTTAATTAACACCAATAATTGGTCTCAATGTCATTACAACATTAACATATTTTTTTAATTTAATTTTAACGCTTGACCATAAGGCCAAA[A/T]ACATATTTGTAGTTTAACTGTGATGTTCATATGTTAAGAAAACTCGACCTAATTAAAAATAGGCAAAATTAAAAATAGTTTGACTTCTAATTTAACAAGACCATTATTGAAAATTCTGACCTAATCAATCTAAATTTTCCAGGTCAATTT
zSNP21917802	zC147J13	2787			21	58.95	21	1199			CTGAAGGGATTATCCCACACAGGAGGGGTCAAAAAAATTTCAGTGATGTAATAGGGTGAAGCAAGGTTTCATTCACAGACATAAAGGACTGTTTGAAGTAATAAAAAAAAGTTAGCATTCAAAGATGAAAGAGCACACTACAAGTTAATA[A/G]TTAAGAGCAGACTAGAAGTTAATTAACACCAATAATTGGTCTCAATGTCATTACAACATTAACATATTTTTTTAATTTAATTTTAACGCTTGACCATAAGGCCAAATACATATTTGTAGTTTAACTGTGATGTTCATATGTTAAGAAAAC
zSNP21917803	zC147J13	2866			21	58.95	21	1199			CATAAAGGACTGTTTGAAGTAATAAAAAAAAGTTAGCATTCAAAGATGAAAGAGCACACTACAAGTTAATAATTAAGAGCAGACTAGAAGTTAATTAACACCAATAATTGGTCTCAATGTCATTACAACATTAACATATTTTTTTAATTT[A/C]ATTTTAACGCTTGACCATAAGGCCAAATACATATTTGTAGTTTAACTGTGATGTTCATATGTTAAGAAAACTCGACCTAATTAAAAATAGGCAAAATTAAAAATAGTTTGACTTCTAATTTAACAAGACCATTATTGAAAATTCTGACCT
zSNP21917726	zC147J13	1817			21	58.95	21	1199			GGCATACATGCAAATGATGAGGGGCCTGCTCCGCAAGTCACGGTTTGTGCATTGTAACAGTTTGGTTTGTGCATTGATTGGCCTGTTGTCCAATGGGGTTTTACACAAGTGGAATTTACATGAGAACGAGGAAACAATGGTGTCTGAGGC[T/G]CACCGTATGTCTGTTTCCATATATTGATCTCTTATTATTAGACTATGCCAAAATATACCCAGACTCTTTTAATAGGGCACCTTTAATGTATGCCCTTAATTACATCCAATAGGTTTATCCCAGCAGACTTTGGTGCTCATGACGAGTCAG
zSNP21917767	zC147J13	2324			21	58.95	21	1199			TCATATTCCCGCATCTAATCGCTCCTCTTTTCCACTGTCCTGTCGCCTTCAAGGTCTTGATCATCTCAACCTGCTGTCGGACCATAAAATGTGACTATAAAACAGTCCATTGCGAAGAACAAAGCAGTCGCTCGAGGCCAATGCCAAGAC[A/G]AAACCAACCACAGAAAAATATGCACTTCACATACATGAGTCCAACTAAATTATTTGCCAACCAAGCTTGTATTAAAAGCTAAACACGGATCAAGTTCATCAAACACACACAGCTCCATCAGTCAGCTGGGCTAAAAAAAATATGGCGCTA
zSNP21917784	zC147J13	2425			21	58.95	21	1199			ACAGTCCATTGCGAAGAACAAAGCAGTCGCTCGAGGCCAATGCCAAGACAAAACCAACCACAGAAAAATATGCACTTCACATACATGAGTCCAACTAAATTATTTGCCAACCAAGCTTGTATTAAAAGCTAAACACGGATCAAGTTCATC[A/T]AACACACACAGCTCCATCAGTCAGCTGGGCTAAAAAAAATATGGCGCTATCATGCCAGAAGAATACCACATGAGGCCAATCACACCACTTTACAAAACACCCAAACAGATACATGATAAAACTGCATGCAAATATTTCGAGGGCCTTAAA
zSNP21917765	zC147J13	2306			21	58.95	21	1199			TTCTCCTTTTCTTTCTGTTCATATTCCCGCATCTAATCGCTCCTCTTTTCCACTGTCCTGTCGCCTTCAAGGTCTTGATCATCTCAACCTGCTGTCGGACCATAAAATGTGACTATAAAACAGTCCATTGCGAAGAACAAAGCAGTCGCT[C/G]GAGGCCAATGCCAAGACAAAACCAACCACAGAAAAATATGCACTTCACATACATGAGTCCAACTAAATTATTTGCCAACCAAGCTTGTATTAAAAGCTAAACACGGATCAAGTTCATCAAACACACACAGCTCCATCAGTCAGCTGGGCT
zSNP21917766	zC147J13	2316			21	58.95	21	1199			CTTTCTGTTCATATTCCCGCATCTAATCGCTCCTCTTTTCCACTGTCCTGTCGCCTTCAAGGTCTTGATCATCTCAACCTGCTGTCGGACCATAAAATGTGACTATAAAACAGTCCATTGCGAAGAACAAAGCAGTCGCTCGAGGCCAAT[A/G]CCAAGACAAAACCAACCACAGAAAAATATGCACTTCACATACATGAGTCCAACTAAATTATTTGCCAACCAAGCTTGTATTAAAAGCTAAACACGGATCAAGTTCATCAAACACACACAGCTCCATCAGTCAGCTGGGCTAAAAAAAATA
zSNP21917731	zC147J13	1958			21	58.95	21	1199			GTCTGAGGCTCACCGTATGTCTGTTTCCATATATTGATCTCTTATTATTAGACTATGCCAAAATATACCCAGACTCTTTTAATAGGGCACCTTTAATGTATGCCCTTAATTACATCCAATAGGTTTATCCCAGCAGACTTTGGTGCTCAT[A/G]ACGAGTCAGGCCAGTGTTATCCGTGAGCACAGGGCTCTTAGACATCTTGGCAGAGGCTAAACAGGCAACAGTCAAAAAAAAAAAAAACCTGGATGCCTCATAGCTGGTTGGCCATTTGTTTTAAATAAAAAAGGGCCGTTTCTGTTGTGC
zSNP21917728	zC147J13	1923			21	58.95	21	1199			AAGTGGAATTTACATGAGAACGAGGAAACAATGGTGTCTGAGGCTCACCGTATGTCTGTTTCCATATATTGATCTCTTATTATTAGACTATGCCAAAATATACCCAGACTCTTTTAATAGGGCACCTTTAATGTATGCCCTTAATTACAT[T/C]CAATAGGTTTATCCCAGCAGACTTTGGTGCTCATGACGAGTCAGGCCAGTGTTATCCGTGAGCACAGGGCTCTTAGACATCTTGGCAGAGGCTAAACAGGCAACAGTCAAAAAAAAAAAAAACCTGGATGCCTCATAGCTGGTTGGCCAT
zSNP21917739	zC147J13	2044			21	58.95	21	1199			GCACCTTTAATGTATGCCCTTAATTACATCCAATAGGTTTATCCCAGCAGACTTTGGTGCTCATGACGAGTCAGGCCAGTGTTATCCGTGAGCACAGGGCTCTTAGACATCTTGGCAGAGGCTAAACAGGCAACAGTCAAAAAAAAAAAA[A/T]ACCTGGATGCCTCATAGCTGGTTGGCCATTTGTTTTAAATAAAAAAGGGCCGTTTCTGTTGTGCTTGGCCTTGCAGTCTTGTTTATTCTGGAACGAGCTGTTTATTATCATTTCTCCTTTTCTTTCTGTTCATATTCCCGCATCTAATCG
zSNP21917733	zC147J13	1978			21	58.95	21	1199			CTGTTTCCATATATTGATCTCTTATTATTAGACTATGCCAAAATATACCCAGACTCTTTTAATAGGGCACCTTTAATGTATGCCCTTAATTACATCCAATAGGTTTATCCCAGCAGACTTTGGTGCTCATGACGAGTCAGGCCAGTGTTA[T/C]CCGTGAGCACAGGGCTCTTAGACATCTTGGCAGAGGCTAAACAGGCAACAGTCAAAAAAAAAAAAAACCTGGATGCCTCATAGCTGGTTGGCCATTTGTTTTAAATAAAAAAGGGCCGTTTCTGTTGTGCTTGGCCTTGCAGTCTTGTTT
zSNP21918449	zC147J13	13630			21	58.95	21	1199			TGGGGCTGCTCAGGACGGTTTTAAACTAAGTTCCAGCAGGTTTCCAGGAATAATTAGCAATTTAGATTAGACATGACTGGCTACAATGCGCGATACCGTGCTGTGTGACTCACACGACCTGATGACCATTACCTGGGGTTGCAGGGAAAT[T/G]ACAAAGATTATTTGCATACACATATTATGTTCAAAGGCCGCTGACTTTAAAAAAAAAAAAAAAAAAAAAAAAGTGTAGGTATGTACTCACCAGCAGTGCCACCCACTGCCATGGCTGCACTCATCTGTGCCATGAGCTCAGGAGAAGGTT
zSNP21918450	zC147J13	13711			21	58.95	21	1199			TACAATGCGCGATACCGTGCTGTGTGACTCACACGACCTGATGACCATTACCTGGGGTTGCAGGGAAATTACAAAGATTATTTGCATACACATATTATGTTCAAAGGCCGCTGACTTTAAAAAAAAAAAAAAAAAAAAAAAAGTGTAGGT[A/G]TGTACTCACCAGCAGTGCCACCCACTGCCATGGCTGCACTCATCTGTGCCATGAGCTCAGGAGAAGGTTTCAGCACTCCAAAAGTGGCTGCAATACCTCCAGCCACTCCAATCATGCCAAGGGCGTTTCCGAGACGGGCTGTAGACTGTG
zSNP21918438	zC147J13	13405			21	58.95	21	1199			TGGAAACATGGGTATGTTTGTTTTGGTGCTTAAAAAATATCAGCATTCGTTTAATGCATCTTTAAGACCTGCTGGTAAATGAGTCAGATTTCAAGTGGCGTGTGTACATGTGTGGATGTGAATCTGGAGTGCAGGTTTGGGGAAGTGTGC[A/G]TACAGGGCATATTTAGGCCGGGCTGAGACCTCAGGGTTCAACCATCTGGAATGAAGCAGACTTCTGGTTTGAGCTGGGGCTGCTCAGGACGGTTTTAAACTAAGTTCCAGCAGGTTTCCAGGAATAATTAGCAATTTAGATTAGACATGA
zSNP21918436	zC147J13	13292			21	58.95	21	1199			AGCAAGACATGTCGCGTTCACTTATTAATGACATCATATCCAGACTATACCATTTCTGTCACCAGGGTTGCTCAAAGTGGAACAAATATATTAAAATAGAGACAAGTGCCTGTTGGAAACATGGGTATGTTTGTTTTGGTGCTTAAAAAA[-/T]ATCAGCATTCGTTTAATGCATCTTTAAGACCTGCTGGTAAATGAGTCAGATTTCAAGTGGCGTGTGTACATGTGTGGATGTGAATCTGGAGTGCAGGTTTGGGGAAGTGTGCATACAGGGCATATTTAGGCCGGGCTGAGACCTCAGGGT
zSNP21918437	zC147J13	13354			21	58.95	21	1199			CAGGGTTGCTCAAAGTGGAACAAATATATTAAAATAGAGACAAGTGCCTGTTGGAAACATGGGTATGTTTGTTTTGGTGCTTAAAAAATATCAGCATTCGTTTAATGCATCTTTAAGACCTGCTGGTAAATGAGTCAGATTTCAAGTGGC[T/G]TGTGTACATGTGTGGATGTGAATCTGGAGTGCAGGTTTGGGGAAGTGTGCATACAGGGCATATTTAGGCCGGGCTGAGACCTCAGGGTTCAACCATCTGGAATGAAGCAGACTTCTGGTTTGAGCTGGGGCTGCTCAGGACGGTTTTAAA
zSNP21918456	zC147J13	14086			21	58.95	21	1199			ACCACAGGAAGTTAGGATGCACATCCTCCCAAATCCTGTTCTCTTTTGCTACAGAGTAACTATATTTACACTAGAAAAGCTTTTTTTCACATGGTAGCAATAAAGCTGTATTTAGCAGGTCTCAAAGAATCTTCAATATTTTGTTCAACC[A/T]AATGTGCCTCTTAATAAAGCATTATTATTTAAGCATCATTTCTAAACTATGATATTATTAATTGACATATTGACATTTAATTTTAAATTTTAGTTTAAAATGTGTGTGTTAGTAATTTGAGTATTTCAGCTTTTCATTTTGTTAAACAGT
zSNP21918217	zC147J13	9944			21	58.95	21	1199			AACATGAGGCATGTGTGGCACCGGTGGGCTGCTGGGGTTAACAGTGAAACAAAGACAATGAGGACCTGGAGATCTATACTAGGGTCTGCATGATTAACTGAAATTAAACAGAACTGTGGCATGGTTTAGCGCGGTTTAATAAAAAAAAAA[T/C]GTAGAGCAGAGTGGGTCAGTGTGTTTTACACTTTGGTTCAGTGCTTTACATAAACTTGTATCTTCTGCAAATTTGGGTTTCTTGTAATGTGCATTTGGGAACTTAACATGCGCCAACCATGTTCCTATAGTTGTAATTAAAAACTAAATA
zSNP21918455	zC147J13	14085			21	58.95	21	1199			AACCACAGGAAGTTAGGATGCACATCCTCCCAAATCCTGTTCTCTTTTGCTACAGAGTAACTATATTTACACTAGAAAAGCTTTTTTTCACATGGTAGCAATAAAGCTGTATTTAGCAGGTCTCAAAGAATCTTCAATATTTTGTTCAAC[T/C]AAATGTGCCTCTTAATAAAGCATTATTATTTAAGCATCATTTCTAAACTATGATATTATTAATTGACATATTGACATTTAATTTTAAATTTTAGTTTAAAATGTGTGTGTTAGTAATTTGAGTATTTCAGCTTTTCATTTTGTTAAACAG
zSNP21918451	zC147J13	13737			21	58.95	21	1199			ACTCACACGACCTGATGACCATTACCTGGGGTTGCAGGGAAATTACAAAGATTATTTGCATACACATATTATGTTCAAAGGCCGCTGACTTTAAAAAAAAAAAAAAAAAAAAAAAAGTGTAGGTATGTACTCACCAGCAGTGCCACCCAC[T/C]GCCATGGCTGCACTCATCTGTGCCATGAGCTCAGGAGAAGGTTTCAGCACTCCAAAAGTGGCTGCAATACCTCCAGCCACTCCAATCATGCCAAGGGCGTTTCCGAGACGGGCTGTAGACTGTGTGGACAGACCCCCCAGAGCCCCCACA
zSNP21918454	zC147J13	14079			21	58.95	21	1199			CAGAAAAACCACAGGAAGTTAGGATGCACATCCTCCCAAATCCTGTTCTCTTTTGCTACAGAGTAACTATATTTACACTAGAAAAGCTTTTTTTCACATGGTAGCAATAAAGCTGTATTTAGCAGGTCTCAAAGAATCTTCAATATTTTG[T/G]TCAACCAAATGTGCCTCTTAATAAAGCATTATTATTTAAGCATCATTTCTAAACTATGATATTATTAATTGACATATTGACATTTAATTTTAAATTTTAGTTTAAAATGTGTGTGTTAGTAATTTGAGTATTTCAGCTTTTCATTTTGTT
zSNP21918435	zC147J13	13287			21	58.95	21	1199			ACTATAGCAAGACATGTCGCGTTCACTTATTAATGACATCATATCCAGACTATACCATTTCTGTCACCAGGGTTGCTCAAAGTGGAACAAATATATTAAAATAGAGACAAGTGCCTGTTGGAAACATGGGTATGTTTGTTTTGGTGCTTA[A/G]AAAATATCAGCATTCGTTTAATGCATCTTTAAGACCTGCTGGTAAATGAGTCAGATTTCAAGTGGCGTGTGTACATGTGTGGATGTGAATCTGGAGTGCAGGTTTGGGGAAGTGTGCATACAGGGCATATTTAGGCCGGGCTGAGACCTC
zSNP21918265	zC147J13	11042			21	58.95	21	1199			CATCATCTTTTATAAATTAAATTCTTATTTTTAATGCTATTAACTATAGAAAGGCATTTTAACATTGACAGTGTAACATCTTTTTACTAAACATTATTACTAAATAAAATGTATAAGTGAAATTACAAAAAAAATCAAAAAAATATATTG[T/C]AAAATATAATACATATTATTAGAAAGTCGTAATAATATATAATCAATTATGTTGCAGCCAAACAAAATAATAATAAAGCAATAAACAAACAAAAACATAATTGTGAAAAATTGTAAGGGCACGTTGACAAACCCAAAACCCGTTCATTCC
zSNP21918306	zC147J13	11465			21	58.95	21	1199			AGTTTTGGCGCAACATGAAAGTGACTGAATTATGTCACTTATTATGTATCTATGTTTACTTTCAAAACAAGCAGTACCTTGCAGTTTGCCATAAGCCACCAGAGACCCACTGAATGTGACTCCACCGATGTAGGTGCCCAGGTAAGCCAC[A/G]ATCTTAGTGAGGTTGGCAGCAGGGTCGGTGGCAAAGTGAGGATACTCCACCATGTACTCGGCCACACAGGTGAGGACAGCGGCCAGACCCACCAGACTGTGGAAAGCAGCAACAAGCTGGGGCAAGTCTGAAATCTGGATCTTTTTAGCA
zSNP21918243	zC147J13	10671			21	58.95	21	1199			AGTATTGTTTATAACATACAACTATTATTATTATTATTATATTATTATTATTAATAAATAATATTTTTATTTCCACAGTGAAATATTAACATGACAAACAACCATTAACATCATCATTTTGTAATAGATTTTGATTAAAGTATGTTTATT[A/T]CATACAACTATTATTATTATTATTATTATTAAATCTTATGTTTTAATTTCCACAAATTAAGCGAAATATTAACATAAAAATCATCATCATTATGATCATTTTGTAACAATAATTATGATTATTTTAATTAAAAAGTATAGTTTAATAGAT
zSNP21918227	zC147J13	10138			21	58.95	21	1199			CTTTACATAAACTTGTATCTTCTGCAAATTTGGGTTTCTTGTAATGTGCATTTGGGAACTTAACATGCGCCAACCATGTTCCTATAGTTGTAATTAAAAACTAAATAAGCCAGCTGCTGTCAACAAAAGAGAAGCTTTTGCACTCAGTAT[A/G]GTTTTCCTCAATAAAAGCTTTGTTTTGACATTTAAAATATTGATTTTATTTTTAAAAAAGTATTGTTTATTGCATAAAAGTATTATAATTATTAAATCACATTATTTTAATTTCCACAAAGTGAAATATTAACATGACTTATAACCATCA
zSNP21918242	zC147J13	10566			21	58.95	21	1199			ATTTAATTTCTACAAAGAGAAAAATTAACATGAAAATAATAATAATAATAATCATCATCATCATCATCATCATATGACAATAATTATAATTATTTTAATTAAAAAAGTATTGTTTATAACATACAACTATTATTATTATTATTATATTAT[T/C]ATTATTAATAAATAATATTTTTATTTCCACAGTGAAATATTAACATGACAAACAACCATTAACATCATCATTTTGTAATAGATTTTGATTAAAGTATGTTTATTACATACAACTATTATTATTATTATTATTATTAAATCTTATGTTTTA
zSNP21918403	zC147J13	12873			21	58.95	21	1199			ACAAGCAGCTCCACATTCATCTCACCTCCATGCATCATCATCTTTATTATGAATACATGTTCACCCAGATCATCTTGTACTTGAGCACCACCAAGCCATGTTTACTATCACTTCAGCAACTCCATGCACAGGATCAAACAAAATCACATT[A/G]GTCGACCAGTTTTTAACATGATGCATCAAACTAAAGAAACAAGTCTTGGGCATTTTTTAAATAATGCTTTACGTCTGCCTTTTTGCACGTTGTTTAATATTAGTTACTTATCAGTTTATTTCCAATTATCAGCAATAAGCATGAGCAAAA
zSNP21918431	zC147J13	13233			21	58.95	21	1199			CAAAGCTAAAGTTTACCAGTAATACACCACAAACTACCATCAAACACATAAATTACTATAGCAAGACATGTCGCGTTCACTTATTAATGACATCATATCCAGACTATACCATTTCTGTCACCAGGGTTGCTCAAAGTGGAACAAATATAT[T/C]AAAATAGAGACAAGTGCCTGTTGGAAACATGGGTATGTTTGTTTTGGTGCTTAAAAAATATCAGCATTCGTTTAATGCATCTTTAAGACCTGCTGGTAAATGAGTCAGATTTCAAGTGGCGTGTGTACATGTGTGGATGTGAATCTGGAG
zSNP21918350	zC147J13	12465			21	58.95	21	1199			TTTTTTTATTCATTCAGCCAATTTCCAGGCCATTTTTAGCTTCCTGTAAATTAATGAATCGGACTAGACCATTAAAATTTCACTAAAGAAGAGTTTTAATGATCATTTTAAATGCTTGTAGTAACATCATGTATTAAGGCCGACTGAAAA[T/G]TTGCTTTTTTTCTAGGTCAGTACTGCTAGGAACTATACTCTCATTTCACTGTAATAATCAAGAAACTTTGCTACTGTACCAAGACAACTATGTTACCTTGTTGCCTAAACAGAAAAGCCCTGGTACACCGGGTGCCATTTCACAACTTTA
zSNP21918320	zC147J13	11702			21	58.95	21	1199			ACCCACCAGACTGTGGAAAGCAGCAACAAGCTGGGGCAAGTCTGAAATCTGGATCTTTTTAGCAATGGTCAAACCTAAAAAGTGGAGCAAACAAAGTAAAATTAAAGGTGCTTAATGCTTAATTCACAATATTTGAAAAAGTGTTAGAAC[A/G]AATCTTAAAACAAACTTGCTGCCAATCTGAAGAGGTGTGTCTAGAGCAGAACAGGAAATTAGCAGATCCATTACAGATAAAGGGATAGATAGCAAATTTGCTTTGGTTCTAATTGAGAGATGAGAAAAATTGTTTGCGTCTGTGTTGGTT
zSNP21918324	zC147J13	11823			21	58.95	21	1199			ATTCACAATATTTGAAAAAGTGTTAGAACAAATCTTAAAACAAACTTGCTGCCAATCTGAAGAGGTGTGTCTAGAGCAGAACAGGAAATTAGCAGATCCATTACAGATAAAGGGATAGATAGCAAATTTGCTTTGGTTCTAATTGAGAGA[T/C]GAGAAAAATTGTTTGCGTCTGTGTTGGTTTTTCCTTAAATATACTACATTTACATTTACATTTAGTCTTTTAGCAGACGCTTTTATCCAAAGCGACTTACAAATGAGGACAAGGAAGCAATTTACACAACTATAAGAGCAACAATGAATA
zSNP21918214	zC147J13	9934			21	58.95	21	1199			CCAGGCTTTAAACATGAGGCATGTGTGGCACCGGTGGGCTGCTGGGGTTAACAGTGAAACAAAGACAATGAGGACCTGGAGATCTATACTAGGGTCTGCATGATTAACTGAAATTAAACAGAACTGTGGCATGGTTTAGCGCGGTTTAAT[A/T]AAAAAAAAACGTAGAGCAGAGTGGGTCAGTGTGTTTTACACTTTGGTTCAGTGCTTTACATAAACTTGTATCTTCTGCAAATTTGGGTTTCTTGTAATGTGCATTTGGGAACTTAACATGCGCCAACCATGTTCCTATAGTTGTAATTAA
zSNP21918115	zC147J13	7905			21	58.95	21	1199			GTAACAAATACATACAATAAATGAACTCTAAAGGAATGAGCCTAGAGTTTTTTTAAATGTTTCTTTCGCATTTTTCTCCACTACATTTGCATAATTGTACAGAAAAAGTGCATAAAACCTCCATATCATCTATAATATGGGCTATATATC[T/C]ATTAAGTAATGTAAGATTATAATAGTGTTGTCATACTGAATTTCGGTACTGAAATTGTAAAAACATCTATTTCCTGCTACCATTAAAGTGCTGTTGAGCACGTTCTTAAACACTGCTTATTTGCCATTGAGTTGGCGTGCTTAACAGAAA
zSNP21918112	zC147J13	7750			21	58.95	21	1199			GCTCGCCTCCCTCGCCATAGTATTTTACCACCACATAGCGTATATGAGATAAATGACATCAATACGTAATAACCGGTTAGGATTTATTACTGAACTGATACCGAATTGTCCAATGTCAAAATGAAATACCACTCATTTTGACATCCCTAT[A/G]CCTAGTAACAAATACATACAATAAATGAACTCTAAAGGAATGAGCCTAGAGTTTTTTTAAATGTTTCTTTCGCATTTTTCTCCACTACATTTGCATAATTGTACAGAAAAAGTGCATAAAACCTCCATATCATCTATAATATGGGCTATA
zSNP21918116	zC147J13	8035			21	58.95	21	1199			TATAATATGGGCTATATATCCATTAAGTAATGTAAGATTATAATAGTGTTGTCATACTGAATTTCGGTACTGAAATTGTAAAAACATCTATTTCCTGCTACCATTAAAGTGCTGTTGAGCACGTTCTTAAACACTGCTTATTTGCCATTG[A/T]GTTGGCGTGCTTAACAGAAATGGCCATGAAGGTCATCAGTTCATCACTGTTTAGTGTTACAAACACACATACAAACACCGGAGCTGTTCGATCAGCTAGTCAAGCATTGACTACTGTAATGCCCTATTCACTGGTCTCCCAGCCAGCCTC
zSNP21918131	zC147J13	8917			21	58.95	21	1199			ATTAGTCTGTTTATGAGCTAAAATGAGAGCGATCCGCTGATAAATCGACTGATCATTGTGACTTTAACACTGATACAGGGACACTGGTGCAGTTTAAAGTGGTAAACTGATGAGCTTCAATTCCAAATCAGTCATTTTGGTTGAGCATGT[A/G]AATATAATGGCTAGCAGTGTTTAAGAACATGCTCAATTGTTGTTTAATTGTTAGCAGGTAATGGAAGTTTTGAAAAATTCTGTACCATCTGGAACTAAAATAATAGCATAATTTGAAAAAATAGCTACTCTATCATTTACACTACAAAAA
zSNP21918123	zC147J13	8848			21	58.95	21	1199			TCCTCTAGCTCTAGAAAGGCGCTATATAAATAAAAAATTATTATTGTAATTATTATTATTATTATTATTATTAGTCTGTTTATGAGCTAAAATGAGAGCGATCCGCTGATAAATCGACTGATCATTGTGACTTTAACACTGATACAGGGA[A/C]ACTGGTGCAGTTTAAAGTGGTAAACTGATGAGCTTCAATTCCAAATCAGTCATTTTGGTTGAGCATGTAAATATAATGGCTAGCAGTGTTTAAGAACATGCTCAATTGTTGTTTAATTGTTAGCAGGTAATGGAAGTTTTGAAAAATTCT
zSNP21918104	zC147J13	7515			21	58.95	21	1199			CAGACACGCTTGTGTCTGGATCAGATCCACAAGAATCGCTACAACAGTCGAGAAGAGGAAATGTCACACCAGCATGTCAAAGGGCCCACAGTGAGAGAGAATGAAATGGAGTTTACTTCCAGTTCCACTAAAGCAATGAAAATGGGGCTT[C/G]TACTGTAACTTCAGTGTCAGTAAACGACTGTTCAGAAAACACACACAGTGAATTGTACAGAGTTTCTGCATTTTCATTACTCGTGCTCGCCTCCCTCGCCATAGTATTTTACCACCACATAGCGTATATGAGATAAATGACATCAATACG
zSNP21918093	zC147J13	7004			21	58.95	21	1199			TTCAATTGTTTACTGAATTGTGGGCTAACCAGTAGCTTTCGATGGATGGTCACTTGCTACTGGAGATACTGTTGGCCTGAATAAATAAAATAGTATTTGGCACCACGTTAAAAAAAAAAAAAAAATAAACAAAAAACACTGAATTTTTGC[A/G]GTTTTAAAAGCTTGACTTGTGGTTTTAAAAGCTTGACCCTGAAATCGGTTATTGTACCATACCTAGCAGAGGTGTGAACTTACACTGGTCTCACAGAACACAATTTTATATTTTACTTCACAGCACAACAATTCTTGTATAAAAATGTGT
zSNP21918106	zC147J13	7527			21	58.95	21	1199			TGTCTGGATCAGATCCACAAGAATCGCTACAACAGTCGAGAAGAGGAAATGTCACACCAGCATGTCAAAGGGCCCACAGTGAGAGAGAATGAAATGGAGTTTACTTCCAGTTCCACTAAAGCAATGAAAATGGGGCTTCTACTGTAACTT[T/C]AGTGTCAGTAAACGACTGTTCAGAAAACACACACAGTGAATTGTACAGAGTTTCTGCATTTTCATTACTCGTGCTCGCCTCCCTCGCCATAGTATTTTACCACCACATAGCGTATATGAGATAAATGACATCAATACGTAATAACCGGTT
zSNP21918109	zC147J13	7624			21	58.95	21	1199			AGTTTACTTCCAGTTCCACTAAAGCAATGAAAATGGGGCTTCTACTGTAACTTCAGTGTCAGTAAACGACTGTTCAGAAAACACACACAGTGAATTGTACAGAGTTTCTGCATTTTCATTACTCGTGCTCGCCTCCCTCGCCATAGTATT[T/C]TACCACCACATAGCGTATATGAGATAAATGACATCAATACGTAATAACCGGTTAGGATTTATTACTGAACTGATACCGAATTGTCCAATGTCAAAATGAAATACCACTCATTTTGACATCCCTATGCCTAGTAACAAATACATACAATAA
zSNP21918107	zC147J13	7530			21	58.95	21	1199			CTGGATCAGATCCACAAGAATCGCTACAACAGTCGAGAAGAGGAAATGTCACACCAGCATGTCAAAGGGCCCACAGTGAGAGAGAATGAAATGGAGTTTACTTCCAGTTCCACTAAAGCAATGAAAATGGGGCTTCTACTGTAACTTCAG[T/G]GTCAGTAAACGACTGTTCAGAAAACACACACAGTGAATTGTACAGAGTTTCTGCATTTTCATTACTCGTGCTCGCCTCCCTCGCCATAGTATTTTACCACCACATAGCGTATATGAGATAAATGACATCAATACGTAATAACCGGTTAGG
zSNP21918132	zC147J13	8922			21	58.95	21	1199			TCTGTTTATGAGCTAAAATGAGAGCGATCCGCTGATAAATCGACTGATCATTGTGACTTTAACACTGATACAGGGACACTGGTGCAGTTTAAAGTGGTAAACTGATGAGCTTCAATTCCAAATCAGTCATTTTGGTTGAGCATGTAAATA[T/C]AATGGCTAGCAGTGTTTAAGAACATGCTCAATTGTTGTTTAATTGTTAGCAGGTAATGGAAGTTTTGAAAAATTCTGTACCATCTGGAACTAAAATAATAGCATAATTTGAAAAAATAGCTACTCTATCATTTACACTACAAAAACAACA
zSNP21918175	zC147J13	9252			21	58.95	21	1199			TGATAATCTTGCTTCAAAAAAAAAAAAAAAGAAATTTTCTAGAGAACCTGTATGTGAATCCCTTACCATGACAGCAGAGAGAGCAGAAACAGAGCCCAGGCAGGTAATGCCAGTGGTGTAGCTGGGATCAAGCATATAGGGGATCATGCC[A/G]CCCACACTGGCTGCCATGAGGGTGGCGTTCAGCGCATGACGACCAGGAAGCATTAGCGGAGCAGAGTTCAGGAGACCTGAATGAGCAGAGCACAACACGTAAGCATTCTTAAGCAAAGATACACAACTATACGTCATGTTGTTAAAGAGT
zSNP21918174	zC147J13	9189			21	58.95	21	1199			TAGCTACTCTATCATTTACACTACAAAAACAACACTTACACAGGTAAAAAAAAAAAAAAAAAATGATAATCTTGCTTCAAAAAAAAAAAAAAAGAAATTTTCTAGAGAACCTGTATGTGAATCCCTTACCATGACAGCAGAGAGAGCAGA[A/C]ACAGAGCCCAGGCAGGTAATGCCAGTGGTGTAGCTGGGATCAAGCATATAGGGGATCATGCCGCCCACACTGGCTGCCATGAGGGTGGCGTTCAGCGCATGACGACCAGGAAGCATTAGCGGAGCAGAGTTCAGGAGACCTGAATGAGCA
zSNP21918194	zC147J13	9592			21	58.95	21	1199			ACGCACACCACTTCACATCAATTCAAGACAAATATGTGTGTGCAGGGGAAAAACTCAGTAGGAGTCAAATCAATTACACTTCTCTGCCGAGTAACAAGTTAGCGATACAGTTGGATTGGGCGATTATGTACTGTATTGTACACAGGCCCC[T/C]TTTTAGGCTCAAAGAAAAACTAACAAGGATAAAAATGAGACTTGTAATCTGCTTTATCAGCAAAGGCCTGCAGGCTTCAGTGCAATGGGAAAGCTCCTGAAGATAATGCGTTCCAGCTTTGAGGGACAAGTGGAAAATGACTGGCGGGCG
zSNP21918212	zC147J13	9931			21	58.95	21	1199			TGGCCAGGCTTTAAACATGAGGCATGTGTGGCACCGGTGGGCTGCTGGGGTTAACAGTGAAACAAAGACAATGAGGACCTGGAGATCTATACTAGGGTCTGCATGATTAACTGAAATTAAACAGAACTGTGGCATGGTTTAGCGCGGTTT[-/A]ATAAAAAAAAAACGTAGAGCAGAGTGGGTCAGTGTGTTTTACACTTTGGTTCAGTGCTTTACATAAACTTGTATCTTCTGCAAATTTGGGTTTCTTGTAATGTGCATTTGGGAACTTAACATGCGCCAACCATGTTCCTATAGTTGTAAT
zSNP21918196	zC147J13	9840			21	58.95	21	1199			TGAAGATAATGCGTTCCAGCTTTGAGGGACAAGTGGAAAATGACTGGCGGGCGGAGGGACTAATTAGTGCCAAATTCAGAGGGGTTCCGCCTGGCCAGGCTTTAAACATGAGGCATGTGTGGCACCGGTGGGCTGCTGGGGTTAACAGTG[A/T]AACAAAGACAATGAGGACCTGGAGATCTATACTAGGGTCTGCATGATTAACTGAAATTAAACAGAACTGTGGCATGGTTTAGCGCGGTTTAATAAAAAAAAAACGTAGAGCAGAGTGGGTCAGTGTGTTTTACACTTTGGTTCAGTGCTT
zSNP21918164	zC147J13	9083			21	58.95	21	1199			AGTGTTTAAGAACATGCTCAATTGTTGTTTAATTGTTAGCAGGTAATGGAAGTTTTGAAAAATTCTGTACCATCTGGAACTAAAATAATAGCATAATTTGAAAAAATAGCTACTCTATCATTTACACTACAAAAACAACACTTACACAGG[A/T]AAAAAAAAAAAAAAAAAATGATAATCTTGCTTCAAAAAAAAAAAAAAAGAAATTTTCTAGAGAACCTGTATGTGAATCCCTTACCATGACAGCAGAGAGAGCAGAAACAGAGCCCAGGCAGGTAATGCCAGTGGTGTAGCTGGGATCAAG
zSNP21918146	zC147J13	8989			21	58.95	21	1199			ATACAGGGACACTGGTGCAGTTTAAAGTGGTAAACTGATGAGCTTCAATTCCAAATCAGTCATTTTGGTTGAGCATGTAAATATAATGGCTAGCAGTGTTTAAGAACATGCTCAATTGTTGTTTAATTGTTAGCAGGTAATGGAAGTTTT[T/G]AAAAATTCTGTACCATCTGGAACTAAAATAATAGCATAATTTGAAAAAATAGCTACTCTATCATTTACACTACAAAAACAACACTTACACAGGTAAAAAAAAAAAAAAAAAATGATAATCTTGCTTCAAAAAAAAAAAAAAAGAAATTTT
zSNP21918168	zC147J13	9107			21	58.95	21	1199			TTGTTTAATTGTTAGCAGGTAATGGAAGTTTTGAAAAATTCTGTACCATCTGGAACTAAAATAATAGCATAATTTGAAAAAATAGCTACTCTATCATTTACACTACAAAAACAACACTTACACAGGTAAAAAAAAAAAAAAAAAATGATA[A/T]TCTTGCTTCAAAAAAAAAAAAAAAGAAATTTTCTAGAGAACCTGTATGTGAATCCCTTACCATGACAGCAGAGAGAGCAGAAACAGAGCCCAGGCAGGTAATGCCAGTGGTGTAGCTGGGATCAAGCATATAGGGGATCATGCCGCCCAC
zSNP21918173	zC147J13	9136			21	58.95	21	1199			TTTGAAAAATTCTGTACCATCTGGAACTAAAATAATAGCATAATTTGAAAAAATAGCTACTCTATCATTTACACTACAAAAACAACACTTACACAGGTAAAAAAAAAAAAAAAAAATGATAATCTTGCTTCAAAAAAAAAAAAAAAGAAA[A/T]TTTCTAGAGAACCTGTATGTGAATCCCTTACCATGACAGCAGAGAGAGCAGAAACAGAGCCCAGGCAGGTAATGCCAGTGGTGTAGCTGGGATCAAGCATATAGGGGATCATGCCGCCCACACTGGCTGCCATGAGGGTGGCGTTCAGCG
zSNP21918172	zC147J13	9132			21	58.95	21	1199			AAGTTTTGAAAAATTCTGTACCATCTGGAACTAAAATAATAGCATAATTTGAAAAAATAGCTACTCTATCATTTACACTACAAAAACAACACTTACACAGGTAAAAAAAAAAAAAAAAAATGATAATCTTGCTTCAAAAAAAAAAAAAAA[A/G]AAATTTTCTAGAGAACCTGTATGTGAATCCCTTACCATGACAGCAGAGAGAGCAGAAACAGAGCCCAGGCAGGTAATGCCAGTGGTGTAGCTGGGATCAAGCATATAGGGGATCATGCCGCCCACACTGGCTGCCATGAGGGTGGCGTTC
zSNP27523748	zK125B7	83689			21	59.6			21	119.36	TTACATATGGCTCAATGTCAATCACACAGATCTTCCCACTTGTCAAGACATCTTTAACTGCATCCACACTAATGCCATAGAGATGACCTCTCAACTCCCCGAACTCAATAAACCTGAGGAAAACAGAGCAAATCTGTCAAATAATCACCC[T/C]AAAGCTGTTATATATCTTTGTATGCACAACTTAAAATATTTATTGAATTTGAATGTTTGTATTTGACACCTTCCTGTGAAAAATATTTCCCAAAATGATGTTAAACAGAGCAAGGAAGTTTTCACAGTAATTCCTAAATAATTTTTTCTT
zSNP10191358	zC273E17	131430			21	61.77	21	1186.67	21	119.2	TACCCAAGATATATCCTAATGAATCAGTATTGATCCAATCAAACTAAATCTTAATCAAATCAATTCTATACCCAGTCCTGGTGACACAACATTCTGCATAGAAATTTATTCTCCTCTATGTCTTTGACTCTAGTTGCACCAGACCAGAAT[A/G]CAGCAACAGTTACAACTTCAGCAACTGCAACAACAACAGCAACAGCAGCAGCAGCTGCACCAACAACAAGTTCATGCACAGGCCCAGGCTCAGGCCCAGGCTCAAGCCCAAGCTCAAGCCCAAGCCCAGGCTCAGGCCCAAGCTCAGGCA
zSNP19870263	zC273E17	14192			21	61.77	21	1186.67	21	119.2	AATAAAGGGACAAAGCCGACAAGATAATGAATGAATGAATGAATTAATTTTCTAGTGCTTTAATTTGATTTTACATTAAACAAATGTCTATTTCAAAGAAAATAAAAAGTAAGTAATCGTTTATGATAGTCAAAATTCTGATTATTCTTG[TAT(18)/(30)]TAATTGTTAATATAAAGTTTATATAATAGTTATTTATTTAAATTGCATGATTCAATGATTATCATATTTATTCATTAGTTTGCATTAATTATTCTATAATTATAAGACTATTTTAATCTAATTTGTATGCATTTGACTTTTTTTATGATA
zSNP19870259	zC273E17	126252			21	61.77	21	1186.67	21	119.2	CAACACAGATTTCAATATAAATGTTTTTGCATTGTTGTGTTTTGATGCGATATTAAATAAATGGTCTTTTATTGTAGATAAAAAAGCACAAGGTGGGCCTGGTAAGTTAAATTTTAGTTAAAAATATAAGTACATTTCAAACTTTATATA[TG(16)/(44)]TCTATTTTCTGCTAAATTTCAAGGTGATCTTGTTAATTTTTAGATCCCATCAATGCCCTGCAGAATTTACCTGGAGGTGTTCCGGGGGTTATTGGACCACGTCCTCCTGGCGCACAGATGGGTGGAATGGGGCAAATGTCAATGGGTCCA
zSNP10188895	zC273E17	88973			21	61.77	21	1186.67	21	119.2	TTCTAAGTATAACAATTCTGTCATATCCTTCACTTGTCACAAACCTGTTTGAGCACAAAAGAAGTTATTTCGAAGCATGCTGGAAAAACATTAACCATTGACTCCATAGTATTTGTTTGAAAGTCAATGGCTAGTTTTGGGGGAACTGTT[T/C]CTGAGGACATCTAACCGTAAAATTCTCCATTTAAACAGTAATATTGTAGTATGTATATATATATATATATATATATATATATATATATATATATATATATATATATATATATATTTAGTCAAGCCTGAAATTATTTATACCCCTGGAAAA
zSNP10188892	zC273E17	88964			21	61.77	21	1186.67	21	119.2	ATGTCATCATTCTAAGTATAACAATTCTGTCATATCCTTCACTTGTCACAAACCTGTTTGAGCACAAAAGAAGTTATTTCGAAGCATGCTGGAAAAACATTAACCATTGACTCCATAGTATTTGTTTGAAAGTCAATGGCTAGTTTTGGG[T/G]GAACTGTTCCTGAGGACATCTAACCGTAAAATTCTCCATTTAAACAGTAATATTGTAGTATGTATATATATATATATATATATATATATATATATATATATATATATATATATATATATATATTTAGTCAAGCCTGAAATTATTTATACC
zSNP10188903	zC273E17	88990			21	61.77	21	1186.67	21	119.2	CTGTCATATCCTTCACTTGTCACAAACCTGTTTGAGCACAAAAGAAGTTATTTCGAAGCATGCTGGAAAAACATTAACCATTGACTCCATAGTATTTGTTTGAAAGTCAATGGCTAGTTTTGGGGGAACTGTTCCTGAGGACATCTAACC[A/G]TAAAATTCTCCATTTAAACAGTAATATTGTAGTATGTATATATATATATATATATATATATATATATATATATATATATATATATATATATATATATTTAGTCAAGCCTGAAATTATTTATACCCCTGGAAAATTCTCACTTAAAGTTTT
zSNP10189300	zC273E17	95840			21	61.77	21	1186.67	21	119.2	CAGTAAGTATCGATTAAGCATTAAAATGGTTTTGAAGGCAAAGACAGACTGAAATATATGATTATTTTCTGTGGAACATGAAAATATTAAATGTTTGAAACCAAAACAATTTATTTTCCACTGAAGAAAAGAGTTACATAGAGCAAGTAA[A/T]GAGTAACATAAGTTTACTTATTGGGTGTTTTTATTGGTTTAAATAGTACAAAAACAAGATATTTTACTGATATTTTGTAATCATACAATTGCTGCCAACTATTAACTTGATGGCCACTTTTTCCTTCGGTTAATGTCAACTCTCTGGTTA
zSNP10189278	zC273E17	95745			21	61.77	21	1186.67	21	119.2	TTCTTGTGTGAAATTTTGATAACGCGTTATCAGTAATTTATAACCTTAATAAGTACAAATGAGTATTACCATGACTTTCCATTGCATTAATGGGACAGTAAGTATCGATTAAGCATTAAAATGGTTTTGAAGGCAAAGACAGACTGAAAT[A/T]TATGATTATTTTCTGTGGAACATGAAAATATTAAATGTTTGAAACCAAAACAATTTATTTTCCACTGAAGAAAAGAGTTACATAGAGCAAGTAAAGAGTAACATAAGTTTACTTATTGGGTGTTTTTATTGGTTTAAATAGTACAAAAAC
zSNP10188887	zC273E17	88942			21	61.77	21	1186.67	21	119.2	GGGTTAGTTCACTTAAAAAATAATGTCATCATTCTAAGTATAACAATTCTGTCATATCCTTCACTTGTCACAAACCTGTTTGAGCACAAAAGAAGTTATTTCGAAGCATGCTGGAAAAACATTAACCATTGACTCCATAGTATTTGTTTG[A/G]AAGTCAATGGCTAGTTTTGGGGGAACTGTTCCTGAGGACATCTAACCGTAAAATTCTCCATTTAAACAGTAATATTGTAGTATGTATATATATATATATATATATATATATATATATATATATATATATATATATATATATATATTTAGT
zSNP10186104	zC273E17	55341			21	61.77	21	1186.67	21	119.2	GCAGGAGTTGCGCTCCATGCTGGAGCAGACCCACCACGAGAAGGCGCAGATCCAGCTGGACACTGACCACATCGAAGAGGACATCCAACGCCTGCGGGACCGCTTCGACGAGGAAGCCCGCATCAGAGAAGAGACGGAGGCGATCGTCCG[T/C]GCCCTGAAGAAGGACATGGGTGACTCAGCACTCGTCAAAGCAGAGTTGGAGAAGAAAGTGCAGTCCCTGCAGGACGAGATCGCGTTTATCCGCAACAACCACCAAGAGGAGATCAGCGACCTCCTGGCGCAGGTGCAGGCGTCGCAGATC
zSNP10186062	zC273E17	55044			21	61.77	21	1186.67	21	119.2	CCCGAGTTCTTCCTCATACAAGAGGAGCTTTAACGTCCCGGTGGCGCGAGCCTACGGCTCGGCAGTACTGAGCTCCGCCGACAGCCTCGACTTCACCCAGAATTCCATCATCAACGGAGACTACAAGCGCTCCAACGAGAAGGAGCAACT[T/C]CAGGGGCTCAACGACCGATTTGCCGGCTACATCGACAAGGTGCACTTTCTGGAGCAGCAGAACCAGCAGATCGAGGCGGAGATCCAGGCACTGCGGCAGAAGCAGGTGTCGCAGTCTCAGCTGGGCGAACTTTACGACCAGGAGCTGCAG
zSNP10187879	zC273E17	79400			21	61.77	21	1186.67	21	119.2	GGGCCAGAGTTTGCCATCCCTATTTTAGAGGGTCTGCTGAAAGTCATGACTTTAGGTATTGTGGTCTTGACGACAAATTTTATAGCAATATGAGTTCTGAAGTTCTTGTTTTCTGTTCTAGATTCTGTCTGACCTTCTGGCAGTCCCAAA[T/C]CCCTCAAATGAATCTAGAGAACTATATGACCTCCTTGGTCAGCCACACCTACAGGTGGGCATTCATTTAAAGGATTGAAATATATGTGTTTTTTTTTCAAACAGTTTACAGAGGCATGTTTTTTCCTCTTTTGTTGGCCATTAGTCTATT
zSNP10188877	zC273E17	88878			21	61.77	21	1186.67	21	119.2	TCATAGCACTGATAGGTGAGTGTGTCTGAAGAGCTCTTCATAGTTCTATTAGTGGGTATCTAAAGGGTTAGTTCACTTAAAAAATAATGTCATCATTCTAAGTATAACAATTCTGTCATATCCTTCACTTGTCACAAACCTGTTTGAGCA[T/C]AAAAGAAGTTATTTCGAAGCATGCTGGAAAAACATTAACCATTGACTCCATAGTATTTGTTTGAAAGTCAATGGCTAGTTTTGGGGGAACTGTTCCTGAGGACATCTAACCGTAAAATTCTCCATTTAAACAGTAATATTGTAGTATGTA
zSNP10187883	zC273E17	79413			21	61.77	21	1186.67	21	119.2	CCATCCCTATTTTAGAGGGTCTGCTGAAAGTCATGACTTTAGGTATTGTGGTCTTGACGACAAATTTTATAGCAATATGAGTTCTGAAGTTCTTGTTTTCTGTTCTAGATTCTGTCTGACCTTCTGGCAGTCCCAAATCCCTCAAATGAA[T/G]CTAGAGAACTATATGACCTCCTTGGTCAGCCACACCTACAGGTGGGCATTCATTTAAAGGATTGAAATATATGTGTTTTTTTTTCAAACAGTTTACAGAGGCATGTTTTTTCCTCTTTTGTTGGCCATTAGTCTATTTATAAGTAAGTTT
zSNP10189301	zC273E17	95841			21	61.77	21	1186.67	21	119.2	AGTAAGTATCGATTAAGCATTAAAATGGTTTTGAAGGCAAAGACAGACTGAAATATATGATTATTTTCTGTGGAACATGAAAATATTAAATGTTTGAAACCAAAACAATTTATTTTCCACTGAAGAAAAGAGTTACATAGAGCAAGTAAA[T/G]AGTAACATAAGTTTACTTATTGGGTGTTTTTATTGGTTTAAATAGTACAAAAACAAGATATTTTACTGATATTTTGTAATCATACAATTGCTGCCAACTATTAACTTGATGGCCACTTTTTCCTTCGGTTAATGTCAACTCTCTGGTTAC
zSNP10190735	zC273E17	118870			21	61.77	21	1186.67	21	119.2	TTTTACATTTTTGTATTTATTGAAAAAAAAAGTTAAGTTAGTTATGGATGTGACGTCTCTCTGCTATGGATGTGACGGATGTAAAATTGCTACTTGTGCGACTTTGATAAATTAAATATAATTGATTTTTCAGTCCAGTAAAATACAAGC[T/C]TACACACACACACAAACACACACACACAAAAAGAATTTAGCTATTTTGGTAAAAAACATAAAAAAAATTCATAGCAAGGTTGACATTTGCATGGAATTGCTCATATTGTCAATATGGAAAATAATTATTGAGATTGCATTTTTGCCAACT
zSNP10189619	zC273E17	97810			21	61.77	21	1186.67	21	119.2	AAACAAGAATAGAACTTATAGTGTAGGCCTATTTAAAGGCCTGAAGCAATTATAAATTTTAGCATATTTTTAATGTAAAAACTTTAACTGTATTCTGTGTGTATTTTATATTTATATAGCTTTTCTGTTTAATTTGTCCAGAATTATTAT[T/C]TTATAGCTTTAATTAATGTGTTTTCTTTGGGATGTATAATTTCTCCCACTGCGTTTCAAACAATAACACAAACCTCTGCTGTTGCGTCATAATTAGAATGGAACATTTAGAATGTCTTGCATTCTTAAACAGCTTCTCTGTACAGATTTG
zSNP10190741	zC273E17	119254			21	61.77	21	1186.67	21	119.2	GTCCATTTTTGACAGATGTACAAAGTTTCCAAATGATTCATTCATTACAATCATAAGTTGTAATATTTAGCAAAATAATATTTAATCATAACTAAGCCGAATCTCTGTCAAATTATCTCTGATAATACGTTTTAATTACAACATCAAAAT[A/T]TAAAAAATTCTGCTTTATAATTGAATTGGCTATACAAAAAAACATGATTTTAATGGACTAGTAGAGTCAAATTTTTAGAGGCCAGTCACTAAGAAAATTATGCTAGTAATTATGCTAGTAACAAACTGCTGTCTTTCCAGTTTTACTAGT
zSNP10191337	zC273E17	130933			21	61.77	21	1186.67	21	119.2	TAATCTCTTGAGATGCTTATTTATTTTTGGAACACAACATAAGATATTTTAGATGATATCTAAGAGGTCAAGAACAAGTCCAGAAGAGGAACCATAAACATTGTCAAGACTTTCCATGCGAATTTGTGTTCTGAAGATGTAGAGTCCCTA[A/T]ATTTATGGGGACTATATACTGTTCAGTGAGCACCGTCTTTCAGATGAGATGTTAAACCGAGGTCCTGACTTCTTGGGTCATTAAAAATCTCAAGGTTTCTTTCTGAACATAGTAGGGGTGTAACCCCGGTATCCTGACAATATTTGCTCA
zSNP10191336	zC273E17	130827			21	61.77	21	1186.67	21	119.2	ATTTACATTGTTAGGATAGTTAACTGAGATATTGTGATCCTCAAAGTGGTGTTGAGTCTCCCAAAAATGAAAATTCTGTTATAAATTACTCGCATTCACATTGTTCTAATCTCTTGAGATGCTTATTTATTTTTGGAACACAACATAAGA[A/T]ATTTTAGATGATATCTAAGAGGTCAAGAACAAGTCCAGAAGAGGAACCATAAACATTGTCAAGACTTTCCATGCGAATTTGTGTTCTGAAGATGTAGAGTCCCTATATTTATGGGGACTATATACTGTTCAGTGAGCACCGTCTTTCAGA
zSNP10189616	zC273E17	97754			21	61.77	21	1186.67	21	119.2	ATATGGCTTATAAAAAAAAAAACTAAATCGACCACACAAATAGAGTGCATGCAATAAAACAAGAATAGAACTTATAGTGTAGGCCTATTTAAAGGCCTGAAGCAATTATAAATTTTAGCATATTTTTAATGTAAAAACTTTAACTGTATT[C/G]TGTGTGTATTTTATATTTATATAGCTTTTCTGTTTAATTTGTCCAGAATTATTATCTTATAGCTTTAATTAATGTGTTTTCTTTGGGATGTATAATTTCTCCCACTGCGTTTCAAACAATAACACAAACCTCTGCTGTTGCGTCATAATT
zSNP10189310	zC273E17	95885			21	61.77	21	1186.67	21	119.2	AGACTGAAATATATGATTATTTTCTGTGGAACATGAAAATATTAAATGTTTGAAACCAAAACAATTTATTTTCCACTGAAGAAAAGAGTTACATAGAGCAAGTAAAGAGTAACATAAGTTTACTTATTGGGTGTTTTTATTGGTTTAAAT[A/G]GTACAAAAACAAGATATTTTACTGATATTTTGTAATCATACAATTGCTGCCAACTATTAACTTGATGGCCACTTTTTCCTTCGGTTAATGTCAACTCTCTGGTTACCAATTTCCTTTAAAATATCTGATTTTGTGTTTAGCTGAAAACAT
zSNP10189306	zC273E17	95860			21	61.77	21	1186.67	21	119.2	TTAAAATGGTTTTGAAGGCAAAGACAGACTGAAATATATGATTATTTTCTGTGGAACATGAAAATATTAAATGTTTGAAACCAAAACAATTTATTTTCCACTGAAGAAAAGAGTTACATAGAGCAAGTAAAGAGTAACATAAGTTTACTT[A/T]TTGGGTGTTTTTATTGGTTTAAATAGTACAAAAACAAGATATTTTACTGATATTTTGTAATCATACAATTGCTGCCAACTATTAACTTGATGGCCACTTTTTCCTTCGGTTAATGTCAACTCTCTGGTTACCAATTTCCTTTAAAATATC
zSNP10189312	zC273E17	95901			21	61.77	21	1186.67	21	119.2	TTATTTTCTGTGGAACATGAAAATATTAAATGTTTGAAACCAAAACAATTTATTTTCCACTGAAGAAAAGAGTTACATAGAGCAAGTAAAGAGTAACATAAGTTTACTTATTGGGTGTTTTTATTGGTTTAAATAGTACAAAAACAAGAT[A/C]TTTTACTGATATTTTGTAATCATACAATTGCTGCCAACTATTAACTTGATGGCCACTTTTTCCTTCGGTTAATGTCAACTCTCTGGTTACCAATTTCCTTTAAAATATCTGATTTTGTGTTTAGCTGAAAACATATTCACGATGAGAATT
zSNP10189320	zC273E17	95963			21	61.77	21	1186.67	21	119.2	AAGAAAAGAGTTACATAGAGCAAGTAAAGAGTAACATAAGTTTACTTATTGGGTGTTTTTATTGGTTTAAATAGTACAAAAACAAGATATTTTACTGATATTTTGTAATCATACAATTGCTGCCAACTATTAACTTGATGGCCACTTTTT[A/C]CTTCGGTTAATGTCAACTCTCTGGTTACCAATTTCCTTTAAAATATCTGATTTTGTGTTTAGCTGAAAACATATTCACGATGAGAATTATTTCTTTAAGTCTTACTATAAAAATGATAGCAATAAATCAATTTACTTGTTTTTTTTAGTT
zSNP10189318	zC273E17	95935			21	61.77	21	1186.67	21	119.2	TGAAACCAAAACAATTTATTTTCCACTGAAGAAAAGAGTTACATAGAGCAAGTAAAGAGTAACATAAGTTTACTTATTGGGTGTTTTTATTGGTTTAAATAGTACAAAAACAAGATATTTTACTGATATTTTGTAATCATACAATTGCTG[C/G]CAACTATTAACTTGATGGCCACTTTTTCCTTCGGTTAATGTCAACTCTCTGGTTACCAATTTCCTTTAAAATATCTGATTTTGTGTTTAGCTGAAAACATATTCACGATGAGAATTATTTCTTTAAGTCTTACTATAAAAATGATAGCAA
zSNP6588746	zC207G22	174847			21	62.7					TTTTTAGTTTTTTAAAAATATTTTCTTTCGTGTTCATCAGAAGAAACACACAGCACTTGAGGGAGAGTAAATTTTGGATAAACTATCTCTTAGCCTGCAACTTAGCCTGTATTTATTTAAGGCAAAGCATTTTATCTGCATTTATGAAAC[A/C]CTTCTGTTGGTTTGATTAATTTTTAATAAACCTATTAAAATGGTTAAAAAAGTTACTTTTTTAACTTTTTTTATCGTTTAAAATGTTTATGAGAAAATGAAGAGTGCACAAAATGGCTACAACAGTAACAAAATGTGAAAGGAGAGTTCT
zSNP6588731	zC207G22	174526			21	62.7					AGTCAAATATTATTTACTGTCATCATGACAAAGATAAAATAAATTAGTTATTAGAAATGAGTTATTAAAACTATGAAATGTGTTGAAAAAATCTCTCAGTTAAAAGAAATCTGGGGATACAATTTTAAGCCTATCTTAGAATAATCATAA[T/C]ATTTACACATGCTTTCACAATACTTTACTTAGAAAGTAACTACACATTTATATTTTTCAACGTGAGTTAAAGGGTTAAATCACTCAAAAATGAACCATTTTCTCACTTGTCACAAACCTGTTTGATATTCTTTCTTGTTAAACACAAGAT
zSNP6588729	zC207G22	173484			21	62.7					CAATGAAAACAAAAAAAGACAAAGCTTAGCTCCACCTATCTGATTCTGCAGCATGACCTAAACACCCGCAGCACTGAAACACTAGAGGGAGTGAAGGACACCAAGGCAGAGCAAACAGTACAAATTGTTTTTTTTTTTTTTAAACCTACA[T/C]AAATTATTACAGAAAATACACGATCTTACAATAAATAGTTACGTACTTATAAAAATCTTAAATAACTGCTTTCTTATTGTATGTAGTTATAAATTAAATTATTACTCCAGTCATATTGCTTTTATTACTATTACCATCAATAATAATAAT
zSNP6588766	zC207G22	175466			21	62.7					TTTTATTTATTTTCTCTTTATACTTTACAGACGGTCTAAACTAGATTATTGAAGTTGGTATTGTGATTCTCTGAATGCCAAGTGTAGTACTGTTGACCTTGAATGAGAGGATATCTCAGGTTGTCAACTAGTCTAAAAATAGTCTGAAAT[T/G]AGTTATTTTAAATTAAGTAACATTAGTGGTGAGTTATGATGTAATTTTTTATGTTTGAACAAGTGGTCCAGGCAGTGCACAAGTAACAGTGAAATACACTGATGATAATGTAGTATAAAGTAAGTTAACTTACTGCCTGTGGCAATGATC
zSNP6588765	zC207G22	175461			21	62.7					TCCTGTTTTATTTATTTTCTCTTTATACTTTACAGACGGTCTAAACTAGATTATTGAAGTTGGTATTGTGATTCTCTGAATGCCAAGTGTAGTACTGTTGACCTTGAATGAGAGGATATCTCAGGTTGTCAACTAGTCTAAAAATAGTCT[A/G]AAATGAGTTATTTTAAATTAAGTAACATTAGTGGTGAGTTATGATGTAATTTTTTATGTTTGAACAAGTGGTCCAGGCAGTGCACAAGTAACAGTGAAATACACTGATGATAATGTAGTATAAAGTAAGTTAACTTACTGCCTGTGGCAA
zSNP6588762	zC207G22	175124			21	62.7					AACAAAATGTGAAAGGAGAGTTCTTCAGATGAACTGAGGAGGGCAGCAAAAGGCATTAAATGGGACTTGTCTGCCGCAAATAACAGAAGAAGAAGAAGAACAAAACTTAATGCAGACTTGCGGTTCCCGTGCAGTCCGTGTGCGAGCTAG[A/G]CGCTCCGTTTAACCGCTGCAGGCATGGAGGGATCCGGAGAAGAGTTCCTGAAATACCGTTCACCGCTGGTGTCCCGGTACGCCAGCAAAGAGATGGCCTACAACTTCAGTGACAGGAAAAAATTTACCACATGGAGAAAGCTGTGGATTT
zSNP6588652	zC207G22	172136			21	62.7					TTCAGACCAATCAGCTTTATTTCGGGCTTTGTGAACAACTACACATGAGGGAAATCTGAGTGAGAAACTATTTCACCCTCATGTGAAATACCAGATCACAAAGATTGTTATTAAATGAATGGATTTGGTTTACAAAATGTCCCCAAGCAA[T/C]AGTAATGCTGATCCTTAATGACGTTTGGGAACATAAGCATTTAGTTCTGTCAGTCATCTGCACGCATAACAGCAGTCTCGGTGACAAATCTTCAGGCATACCTTCACCTACTGCTACATTTCTCTCATACTTTTGTCTGGTATGATACTA
zSNP6588641	zC207G22	171377			21	62.7					TCCATCCTGGGGTGTCAGTAATCGACAGTCGCCAGGTAAATATGTCCACCCAGTGTTTATGATCTGTTTGGGAACTGTCAGGTTTATTATCTTGGCTCAAGATGGTGTTCATTGTTGAGGTTTTACCAGAGCCCTGGAACCCTAGCAGCA[A/G]GAGGCGCCGCTTTGGTAACGAAGATCCATCTTCTTCTGTGAGATAAAAATAAAAGAGAATTTTTTTGCAATTCAATCAATCCACCTACAACAAAGATTTTCTTTATGCTGACATTTATGTCAAACTACATCTTCGTAGCCTACGATTCAT
zSNP6588635	zC207G22	171286			21	62.7					AGTAGGGCATGGGGACCAGGTAAACAATGATCAATGATGTACTGCTGGTTCTTAGAGTCTGCCTTGTCAGGCATGTTTTCTGTCTCCAGCTTCCATCCTGGGGTGTCAGTAATCGACAGTCGCCAGGTAAATATGTCCACCCAGTGTTTA[T/G]GATCTGTTTGGGAACTGTCAGGTTTATTATCTTGGCTCAAGATGGTGTTCATTGTTGAGGTTTTACCAGAGCCCTGGAACCCTAGCAGCAGGAGGCGCCGCTTTGGTAACGAAGATCCATCTTCTTCTGTGAGATAAAAATAAAAGAGAA
zSNP6588726	zC207G22	173469			21	62.7					TAGTTGTCATTAGACCAATGAAAACAAAAAAAGACAAAGCTTAGCTCCACCTATCTGATTCTGCAGCATGACCTAAACACCCGCAGCACTGAAACACTAGAGGGAGTGAAGGACACCAAGGCAGAGCAAACAGTACAAATTGTTTTTTTT[T/C]TTTTTAAACCTACACAAATTATTACAGAAAATACACGATCTTACAATAAATAGTTACGTACTTATAAAAATCTTAAATAACTGCTTTCTTATTGTATGTAGTTATAAATTAAATTATTACTCCAGTCATATTGCTTTTATTACTATTACC
zSNP6588725	zC207G22	173465			21	62.7					AAAATAGTTGTCATTAGACCAATGAAAACAAAAAAAGACAAAGCTTAGCTCCACCTATCTGATTCTGCAGCATGACCTAAACACCCGCAGCACTGAAACACTAGAGGGAGTGAAGGACACCAAGGCAGAGCAAACAGTACAAATTGTTTT[T/C]TTTTTTTTTAAACCTACACAAATTATTACAGAAAATACACGATCTTACAATAAATAGTTACGTACTTATAAAAATCTTAAATAACTGCTTTCTTATTGTATGTAGTTATAAATTAAATTATTACTCCAGTCATATTGCTTTTATTACTAT
zSNP6588724	zC207G22	173464			21	62.7					CAAAATAGTTGTCATTAGACCAATGAAAACAAAAAAAGACAAAGCTTAGCTCCACCTATCTGATTCTGCAGCATGACCTAAACACCCGCAGCACTGAAACACTAGAGGGAGTGAAGGACACCAAGGCAGAGCAAACAGTACAAATTGTTT[T/G]TTTTTTTTTTAAACCTACACAAATTATTACAGAAAATACACGATCTTACAATAAATAGTTACGTACTTATAAAAATCTTAAATAACTGCTTTCTTATTGTATGTAGTTATAAATTAAATTATTACTCCAGTCATATTGCTTTTATTACTA
zSNP6588850	zC207G22	176611			21	62.7					GGTAACCAGAGAGAGGCTTATCTTGAGTGTCTCTCTCTGCTAAAGATGAAGTTAATATTCCTCTATACAGGGGCAGATTTAGTGATTTGGGGACCCTAAAGGGATCAACAGTCCTAATATGCACCCTTTGTGTTTTATTTGTTTATTTTG[T/C]AGTGTTTTCTTAGATCACTCAATCTTCTTTTCTATTTTTAAAATGAAATAATTAAAAATAATAAACTATTTAGTTTTTTTTAAGAGTAAATCTGCATCTGATTTGACTGCTGGACTGCTCTGTTATTGGTGTGGGGGACAAATTTGTATG
zSNP6588849	zC207G22	176597			21	62.7					AGTGTAAATGTCAGGGTAACCAGAGAGAGGCTTATCTTGAGTGTCTCTCTCTGCTAAAGATGAAGTTAATATTCCTCTATACAGGGGCAGATTTAGTGATTTGGGGACCCTAAAGGGATCAACAGTCCTAATATGCACCCTTTGTGTTTT[A/T]TTTGTTTATTTTGTAGTGTTTTCTTAGATCACTCAATCTTCTTTTCTATTTTTAAAATGAAATAATTAAAAATAATAAACTATTTAGTTTTTTTTAAGAGTAAATCTGCATCTGATTTGACTGCTGGACTGCTCTGTTATTGGTGTGGGG
zSNP6588843	zC207G22	176516			21	62.7					TGGAATATGCTAGAGCACAAACTGTACAAGACCAAGCCCTGGGAAAGAGCGAGTGACTGTGTGTGTGTTTCCAAAATAACTAGTGTAAATGTCAGGGTAACCAGAGAGAGGCTTATCTTGAGTGTCTCTCTCTGCTAAAGATGAAGTTAA[T/C]ATTCCTCTATACAGGGGCAGATTTAGTGATTTGGGGACCCTAAAGGGATCAACAGTCCTAATATGCACCCTTTGTGTTTTATTTGTTTATTTTGTAGTGTTTTCTTAGATCACTCAATCTTCTTTTCTATTTTTAAAATGAAATAATTAA
zSNP6588871	zC207G22	176836			21	62.7					TTTTTTTAAGAGTAAATCTGCATCTGATTTGACTGCTGGACTGCTCTGTTATTGGTGTGGGGGACAAATTTGTATGAATATAATTACATTAAAAAAAATTGTTAGACCCTCACCATACAAAATAAGATCAAACGACAATATATATTATTT[A/T]TGCGTCTTAGGTGCTCCTAGGAAATTTGGGGGTCCGAATAATATTTCAAATCTTTTTCTAAAAATTAAAAAGTTAATGTTTCTTTTGTTGCCAAATAAATATTAAAATGCAAAGGACACTTAAAGAATTATCACAAGAAAATCTCTGATA
zSNP6588859	zC207G22	176689			21	62.7					TTAGTGATTTGGGGACCCTAAAGGGATCAACAGTCCTAATATGCACCCTTTGTGTTTTATTTGTTTATTTTGTAGTGTTTTCTTAGATCACTCAATCTTCTTTTCTATTTTTAAAATGAAATAATTAAAAATAATAAACTATTTAGTTTT[T/G]TTTAAGAGTAAATCTGCATCTGATTTGACTGCTGGACTGCTCTGTTATTGGTGTGGGGGACAAATTTGTATGAATATAATTACATTAAAAAAAATTGTTAGACCCTCACCATACAAAATAAGATCAAACGACAATATATATTATTTATGC
zSNP6588858	zC207G22	176685			21	62.7					AGATTTAGTGATTTGGGGACCCTAAAGGGATCAACAGTCCTAATATGCACCCTTTGTGTTTTATTTGTTTATTTTGTAGTGTTTTCTTAGATCACTCAATCTTCTTTTCTATTTTTAAAATGAAATAATTAAAAATAATAAACTATTTAG[-/T]TTTTTTTAAGAGTAAATCTGCATCTGATTTGACTGCTGGACTGCTCTGTTATTGGTGTGGGGGACAAATTTGTATGAATATAATTACATTAAAAAAAATTGTTAGACCCTCACCATACAAAATAAGATCAAACGACAATATATATTATTT
zSNP6588808	zC207G22	176054			21	62.7					TTGAATATTTGGATTGAAACCACATGAAAGTATGACTTAAAAATAACATAAGCATTAATTCACTGACTCAATGTTGTAACTTTGATAGCCATTGGCTGATAATAAGATTTCACTATTTAGAATTTGCAAAGAATACTTTTTTCTGAAACA[A/T]TATTATTAAGCCGAATGTGTGAACATAAAACCAACTTTAACTGAATGTTTTATGCATGGCTCATGCAGTGTCCGACCTCCTTTAGACCAACATATTGACTGATATTGAAGAACAGAGATTGTGTGGTCACCCATTATCTCCAAATAAACC
zSNP6588805	zC207G22	176001			21	62.7					GCTCATTCGTTCAGAACTTTTGACATGCTCCCTATGTTATTTACCACAGTAATTTGAATATTTGGATTGAAACCACATGAAAGTATGACTTAAAAATAACATAAGCATTAATTCACTGACTCAATGTTGTAACTTTGATAGCCATTGGCT[A/G]ATAATAAGATTTCACTATTTAGAATTTGCAAAGAATACTTTTTTCTGAAACATTATTATTAAGCCGAATGTGTGAACATAAAACCAACTTTAACTGAATGTTTTATGCATGGCTCATGCAGTGTCCGACCTCCTTTAGACCAACATATTG
zSNP6588767	zC207G22	175467			21	62.7					TTTATTTATTTTCTCTTTATACTTTACAGACGGTCTAAACTAGATTATTGAAGTTGGTATTGTGATTCTCTGAATGCCAAGTGTAGTACTGTTGACCTTGAATGAGAGGATATCTCAGGTTGTCAACTAGTCTAAAAATAGTCTGAAATG[A/T]GTTATTTTAAATTAAGTAACATTAGTGGTGAGTTATGATGTAATTTTTTATGTTTGAACAAGTGGTCCAGGCAGTGCACAAGTAACAGTGAAATACACTGATGATAATGTAGTATAAAGTAAGTTAACTTACTGCCTGTGGCAATGATCT
zSNP6588828	zC207G22	176330			21	62.7					GTCACCCATTATCTCCAAATAAACCACAGTCCACAGTGTAGAGAAGAATGTTAATTGAACGAAGTTATCTGGTCACATGGTGGTCCTTTTTTGACCTATTGAGACAGACTGTTTTTTGTTCACTTCTCAAACCAATTCTTTCTCTGAAAA[-/T]AAAGTCACACTGCTTAACTTTACCGATCTAGTCCCTGGAATATGCTAGAGCACAAACTGTACAAGACCAAGCCCTGGGAAAGAGCGAGTGACTGTGTGTGTGTTTCCAAAATAACTAGTGTAAATGTCAGGGTAACCAGAGAGAGGCTTA
zSNP6588820	zC207G22	176240			21	62.7					TTTAACTGAATGTTTTATGCATGGCTCATGCAGTGTCCGACCTCCTTTAGACCAACATATTGACTGATATTGAAGAACAGAGATTGTGTGGTCACCCATTATCTCCAAATAAACCACAGTCCACAGTGTAGAGAAGAATGTTAATTGAAC[A/G]AAGTTATCTGGTCACATGGTGGTCCTTTTTTGACCTATTGAGACAGACTGTTTTTTGTTCACTTCTCAAACCAATTCTTTCTCTGAAAATAAAGTCACACTGCTTAACTTTACCGATCTAGTCCCTGGAATATGCTAGAGCACAAACTGT
zSNP6588811	zC207G22	176110			21	62.7					AATTCACTGACTCAATGTTGTAACTTTGATAGCCATTGGCTGATAATAAGATTTCACTATTTAGAATTTGCAAAGAATACTTTTTTCTGAAACATTATTATTAAGCCGAATGTGTGAACATAAAACCAACTTTAACTGAATGTTTTATGC[A/G]TGGCTCATGCAGTGTCCGACCTCCTTTAGACCAACATATTGACTGATATTGAAGAACAGAGATTGTGTGGTCACCCATTATCTCCAAATAAACCACAGTCCACAGTGTAGAGAAGAATGTTAATTGAACGAAGTTATCTGGTCACATGGT
zSNP6588125	zC207G22	166067			21	62.7					CCATGTGTCAACCTGACAATGACAAGATCATTCGATGAATTTATAGTCATTTCTGCTTTAAAATCCACTTTAACGTATATGTTTTATTTAGTAAATGAGTGTCAAATCTCTCAGATAGTGGTAAACTCAATCAAATTGAGTGGGACTGTT[A/T]AATTTATTATTCTTTGTTATTGCGTGCTCGTTATAAAATGGCGCACGTTCCTGAAAAGGGAGCGGCGAGTCCCTGAAATGGCGGATTTGCCCATTTTGATAAAGCAATAGGACGTTGAACTATGTTTTTACCAAAAATGTTTGTGTTCAG
zSNP6588122	zC207G22	166048			21	62.7					TGGAGTCGGGTTTAGCGCGCCATGTGTCAACCTGACAATGACAAGATCATTCGATGAATTTATAGTCATTTCTGCTTTAAAATCCACTTTAACGTATATGTTTTATTTAGTAAATGAGTGTCAAATCTCTCAGATAGTGGTAAACTCAAT[T/C]AAATTGAGTGGGACTGTTAAATTTATTATTCTTTGTTATTGCGTGCTCGTTATAAAATGGCGCACGTTCCTGAAAAGGGAGCGGCGAGTCCCTGAAATGGCGGATTTGCCCATTTTGATAAAGCAATAGGACGTTGAACTATGTTTTTAC
zSNP6588121	zC207G22	166042			21	62.7					GTCGTCTGGAGTCGGGTTTAGCGCGCCATGTGTCAACCTGACAATGACAAGATCATTCGATGAATTTATAGTCATTTCTGCTTTAAAATCCACTTTAACGTATATGTTTTATTTAGTAAATGAGTGTCAAATCTCTCAGATAGTGGTAAA[T/C]TCAATCAAATTGAGTGGGACTGTTAAATTTATTATTCTTTGTTATTGCGTGCTCGTTATAAAATGGCGCACGTTCCTGAAAAGGGAGCGGCGAGTCCCTGAAATGGCGGATTTGCCCATTTTGATAAAGCAATAGGACGTTGAACTATGT
zSNP6588170	zC207G22	166349			21	62.7					CAAAAATGTTTGTGTTCAGCTAATTTTAGTGTTGTATGAAAAGAGTAGCCTAACGTGACTTGACTCGGGTATATTTGTATTTGTTTTTTTATTAATGGAAGCTAGTCTGCTGACTGGAAGTGACAAAGAACATCACGTGGTAAATGCCCA[T/C]ATATGGGTAGAGAAGGGTGTGGGCTGATGGTGTGATCATGAGTCAGGAATAACTTGTGGGCCTTTTCCTAGAGTCTGTTTATTTATTTATTTTTTTTAAGTCATGTTATATAAGAGATTAACTACTTTTGTTTTGTTTTTTTTTACAGGT
zSNP6588155	zC207G22	166217			21	62.7					AAATTTATTATTCTTTGTTATTGCGTGCTCGTTATAAAATGGCGCACGTTCCTGAAAAGGGAGCGGCGAGTCCCTGAAATGGCGGATTTGCCCATTTTGATAAAGCAATAGGACGTTGAACTATGTTTTTACCAAAAATGTTTGTGTTCA[C/G]CTAATTTTAGTGTTGTATGAAAAGAGTAGCCTAACGTGACTTGACTCGGGTATATTTGTATTTGTTTTTTTATTAATGGAAGCTAGTCTGCTGACTGGAAGTGACAAAGAACATCACGTGGTAAATGCCCACATATGGGTAGAGAAGGGT
zSNP6588134	zC207G22	166124			21	62.7					TTAAAATCCACTTTAACGTATATGTTTTATTTAGTAAATGAGTGTCAAATCTCTCAGATAGTGGTAAACTCAATCAAATTGAGTGGGACTGTTAAATTTATTATTCTTTGTTATTGCGTGCTCGTTATAAAATGGCGCACGTTCCTGAAA[A/G]GGGAGCGGCGAGTCCCTGAAATGGCGGATTTGCCCATTTTGATAAAGCAATAGGACGTTGAACTATGTTTTTACCAAAAATGTTTGTGTTCAGCTAATTTTAGTGTTGTATGAAAAGAGTAGCCTAACGTGACTTGACTCGGGTATATTT
zSNP6588039	zC207G22	165529			21	62.7					TAAAGGTTAAATTTCCAACTCAAAATTATACAAAACTGATAAAAAGTGATGGATCTATATGCTGTCTGTGCTCAACAACACAAGACGAAACGCTCCGGCGGACGGATATGTCTGGGTGGTACTGCGGCCTATATAAACTTGAAACGCGTC[A/G]TCGCCGGCAGATCCGTTCTCTTACAAAGCTGATTGTTGTTGAAAGCCGAGCGATTCTGCTCTCCGCCGAAATGGCCGTGTGAACTGCAGCCTGTAGACAGCGCGCAAACAACTCAGTGCATCAACATAGTGCACTGGTTCAGTACATTTA
zSNP6588034	zC207G22	165505			21	62.7					ATTTCTGAACTGATCTAAAATTGTTAAAGGTTAAATTTCCAACTCAAAATTATACAAAACTGATAAAAAGTGATGGATCTATATGCTGTCTGTGCTCAACAACACAAGACGAAACGCTCCGGCGGACGGATATGTCTGGGTGGTACTGCG[T/G]CCTATATAAACTTGAAACGCGTCATCGCCGGCAGATCCGTTCTCTTACAAAGCTGATTGTTGTTGAAAGCCGAGCGATTCTGCTCTCCGCCGAAATGGCCGTGTGAACTGCAGCCTGTAGACAGCGCGCAAACAACTCAGTGCATCAACA
zSNP6588031	zC207G22	165481			21	62.7					TAGATCACAAAATAATCATAAAATATTTCTGAACTGATCTAAAATTGTTAAAGGTTAAATTTCCAACTCAAAATTATACAAAACTGATAAAAAGTGATGGATCTATATGCTGTCTGTGCTCAACAACACAAGACGAAACGCTCCGGCGGA[A/C]GGATATGTCTGGGTGGTACTGCGGCCTATATAAACTTGAAACGCGTCATCGCCGGCAGATCCGTTCTCTTACAAAGCTGATTGTTGTTGAAAGCCGAGCGATTCTGCTCTCCGCCGAAATGGCCGTGTGAACTGCAGCCTGTAGACAGCG
zSNP6588119	zC207G22	166034			21	62.7					CATTACATGTCGTCTGGAGTCGGGTTTAGCGCGCCATGTGTCAACCTGACAATGACAAGATCATTCGATGAATTTATAGTCATTTCTGCTTTAAAATCCACTTTAACGTATATGTTTTATTTAGTAAATGAGTGTCAAATCTCTCAGATA[A/G]TGGTAAACTCAATCAAATTGAGTGGGACTGTTAAATTTATTATTCTTTGTTATTGCGTGCTCGTTATAAAATGGCGCACGTTCCTGAAAAGGGAGCGGCGAGTCCCTGAAATGGCGGATTTGCCCATTTTGATAAAGCAATAGGACGTTG
zSNP6588099	zC207G22	165875			21	62.7					TACGTCGTGTCTGGTAGCCGGCGAGACGGAAGTGTTGCGTTAGAAGTTCAGCCAAATAAGCATTAATGTGTCCAGTTTATTTTAGTCGTGATTGTCAAACAATGTATTCATATTATGTTTATAATAGATCATGGTAAATGGTTTCTGTGA[A/G]AATGGGGTCATTACATGTCGTCTGGAGTCGGGTTTAGCGCGCCATGTGTCAACCTGACAATGACAAGATCATTCGATGAATTTATAGTCATTTCTGCTTTAAAATCCACTTTAACGTATATGTTTTATTTAGTAAATGAGTGTCAAATCT
zSNP6588044	zC207G22	165552			21	62.7					AATTATACAAAACTGATAAAAAGTGATGGATCTATATGCTGTCTGTGCTCAACAACACAAGACGAAACGCTCCGGCGGACGGATATGTCTGGGTGGTACTGCGGCCTATATAAACTTGAAACGCGTCATCGCCGGCAGATCCGTTCTCTT[A/G]CAAAGCTGATTGTTGTTGAAAGCCGAGCGATTCTGCTCTCCGCCGAAATGGCCGTGTGAACTGCAGCCTGTAGACAGCGCGCAAACAACTCAGTGCATCAACATAGTGCACTGGTTCAGTACATTTATATCAAAATGGCGTAAGTATAAT
zSNP6588455	zC207G22	168373			21	62.7					CATTGTGTATTAAAAATGTTTAGTCCTAAAATGATGCTGTAGAAATGCTTTGTATTTAACCTTTCCCAACGATTTAATAATAGAAATTGTTTGGTGTACACATACTGAATTATCTATTTAGGAATTTTGTTTTTGTATGGACCTCTCACT[T/G]CATATCACCCAGCTTGAACCTTATATGTATATTAAACCTTTCTAAAAATAATGTTTTCTTTTGTCTGTTTTTTTTTTTTTTTCATAAAGCACCATCAATGATTAATTAAAATATTTAAAGATGGCTTTGTCATTCACCACATAAATAAGT
zSNP6588199	zC207G22	166573			21	62.7					TCTGTTTATTTATTTATTTTTTTTAAGTCATGTTATATAAGAGATTAACTACTTTTGTTTTGTTTTTTTTTACAGGTCCTTTGTGGCAACTCTGATCTTTGCTGTACCCGACAGCACGAAATTATTTGAATTCTCAGTAGAAGATTCTCT[A/G]ATTCCACTTGAAATAGACAGCCATGTCTTTGATGAGCTCACGGTTTGGCCTGGACGATATGGAGGTCCTTCTCTGGGACCCATCATCACCGATGGCTGACCCTCTGCGGTCAATTCTAGATAAAGATGAAGAGGTTCTTCCTCTTGGAGG
zSNP6588190	zC207G22	166490			21	62.7					AAATGCCCACATATGGGTAGAGAAGGGTGTGGGCTGATGGTGTGATCATGAGTCAGGAATAACTTGTGGGCCTTTTCCTAGAGTCTGTTTATTTATTTATTTTTTTTAAGTCATGTTATATAAGAGATTAACTACTTTTGTTTTGTTTTT[T/G]TTTACAGGTCCTTTGTGGCAACTCTGATCTTTGCTGTACCCGACAGCACGAAATTATTTGAATTCTCAGTAGAAGATTCTCTAATTCCACTTGAAATAGACAGCCATGTCTTTGATGAGCTCACGGTTTGGCCTGGACGATATGGAGGTC
zSNP6588634	zC207G22	171264			21	62.7					GACTCCAATGGGAACCACCAGCAGTAGGGCATGGGGACCAGGTAAACAATGATCAATGATGTACTGCTGGTTCTTAGAGTCTGCCTTGTCAGGCATGTTTTCTGTCTCCAGCTTCCATCCTGGGGTGTCAGTAATCGACAGTCGCCAGGT[A/G]AATATGTCCACCCAGTGTTTATGATCTGTTTGGGAACTGTCAGGTTTATTATCTTGGCTCAAGATGGTGTTCATTGTTGAGGTTTTACCAGAGCCCTGGAACCCTAGCAGCAGGAGGCGCCGCTTTGGTAACGAAGATCCATCTTCTTCT
zSNP6588513	zC207G22	169204			21	62.7					TCTGATGTAATTCTGTATTTAACAATGAATGTACATGAAAAACTATAAAAATAGAATAATATTGGTCATATGATTTGTTTGTTTCCTCCATTCATTTTACAAAACATTTGAAAATAATAAGTAACAAAACGTGCATGCGTTTGCAATAAA[A/G]TAATTGAGTAATTGTTTACAGGATTAAAAATTATAAGTGATTTATGTGGTTTTAATAAAAGTTAATGTAACAAAAATCCAGTTCCTAAATAAATAAAAATACTGATTTGCAAATGCTTAATTTGAAATTTAATGTTCTTAAAGGCAGGTA
zSNP6588495	zC207G22	168959			21	62.7					GAGGTTGAAATGCTAGCCTATCAACAAGTGTGGTATATATTTGTGGACAAGATAAAAAATACTATGCAATGGTAATAACCATGCACTTAACGACCAGCATATATTAAATAATGTTGACACCAGAGTCCTGAGTTTATCCTTATTAGTATC[A/C]AACCTTCAGTAGCAAAAAAGTATTCATAGTTGAACAACTGCATACATGAGAATCCAGCTCTGTTTGGGGTTTACATACTTACCTATATAGATGTTCTGATGTAATTCTGTATTTAACAATGAATGTACATGAAAAACTATAAAAATAGAA
zSNP6588179	zC207G22	166435			21	62.7					TTTTATTAATGGAAGCTAGTCTGCTGACTGGAAGTGACAAAGAACATCACGTGGTAAATGCCCACATATGGGTAGAGAAGGGTGTGGGCTGATGGTGTGATCATGAGTCAGGAATAACTTGTGGGCCTTTTCCTAGAGTCTGTTTATTTA[T/G]TTATTTTTTTTAAGTCATGTTATATAAGAGATTAACTACTTTTGTTTTGTTTTTTTTTACAGGTCCTTTGTGGCAACTCTGATCTTTGCTGTACCCGACAGCACGAAATTATTTGAATTCTCAGTAGAAGATTCTCTAATTCCACTTGAA
zSNP6588178	zC207G22	166396			21	62.7					GCCTAACGTGACTTGACTCGGGTATATTTGTATTTGTTTTTTTATTAATGGAAGCTAGTCTGCTGACTGGAAGTGACAAAGAACATCACGTGGTAAATGCCCACATATGGGTAGAGAAGGGTGTGGGCTGATGGTGTGATCATGAGTCAG[A/G]AATAACTTGTGGGCCTTTTCCTAGAGTCTGTTTATTTATTTATTTTTTTTAAGTCATGTTATATAAGAGATTAACTACTTTTGTTTTGTTTTTTTTTACAGGTCCTTTGTGGCAACTCTGATCTTTGCTGTACCCGACAGCACGAAATTA
zSNP6588176	zC207G22	166386			21	62.7					GAAAAGAGTAGCCTAACGTGACTTGACTCGGGTATATTTGTATTTGTTTTTTTATTAATGGAAGCTAGTCTGCTGACTGGAAGTGACAAAGAACATCACGTGGTAAATGCCCACATATGGGTAGAGAAGGGTGTGGGCTGATGGTGTGAT[T/C]ATGAGTCAGGAATAACTTGTGGGCCTTTTCCTAGAGTCTGTTTATTTATTTATTTTTTTTAAGTCATGTTATATAAGAGATTAACTACTTTTGTTTTGTTTTTTTTTACAGGTCCTTTGTGGCAACTCTGATCTTTGCTGTACCCGACAG
zSNP6588188	zC207G22	166485			21	62.7					GTGGTAAATGCCCACATATGGGTAGAGAAGGGTGTGGGCTGATGGTGTGATCATGAGTCAGGAATAACTTGTGGGCCTTTTCCTAGAGTCTGTTTATTTATTTATTTTTTTTAAGTCATGTTATATAAGAGATTAACTACTTTTGTTTTG[-/T]TTTTTTTTACAGGTCCTTTGTGGCAACTCTGATCTTTGCTGTACCCGACAGCACGAAATTATTTGAATTCTCAGTAGAAGATTCTCTAATTCCACTTGAAATAGACAGCCATGTCTTTGATGAGCTCACGGTTTGGCCTGGACGATATGG
zSNP6588184	zC207G22	166467			21	62.7					AGTGACAAAGAACATCACGTGGTAAATGCCCACATATGGGTAGAGAAGGGTGTGGGCTGATGGTGTGATCATGAGTCAGGAATAACTTGTGGGCCTTTTCCTAGAGTCTGTTTATTTATTTATTTTTTTTAAGTCATGTTATATAAGAGA[A/T]TAACTACTTTTGTTTTGTTTTTTTTTACAGGTCCTTTGTGGCAACTCTGATCTTTGCTGTACCCGACAGCACGAAATTATTTGAATTCTCAGTAGAAGATTCTCTAATTCCACTTGAAATAGACAGCCATGTCTTTGATGAGCTCACGGT
zSNP6588183	zC207G22	166442			21	62.7					AATGGAAGCTAGTCTGCTGACTGGAAGTGACAAAGAACATCACGTGGTAAATGCCCACATATGGGTAGAGAAGGGTGTGGGCTGATGGTGTGATCATGAGTCAGGAATAACTTGTGGGCCTTTTCCTAGAGTCTGTTTATTTATTTATTT[T/C]TTTTAAGTCATGTTATATAAGAGATTAACTACTTTTGTTTTGTTTTTTTTTACAGGTCCTTTGTGGCAACTCTGATCTTTGCTGTACCCGACAGCACGAAATTATTTGAATTCTCAGTAGAAGATTCTCTAATTCCACTTGAAATAGACA
zSNP6588878	zC207G22	176864			21	62.7					TTGACTGCTGGACTGCTCTGTTATTGGTGTGGGGGACAAATTTGTATGAATATAATTACATTAAAAAAAATTGTTAGACCCTCACCATACAAAATAAGATCAAACGACAATATATATTATTTATGCGTCTTAGGTGCTCCTAGGAAATTT[T/G]GGGGTCCGAATAATATTTCAAATCTTTTTCTAAAAATTAAAAAGTTAATGTTTCTTTTGTTGCCAAATAAATATTAAAATGCAAAGGACACTTAAAGAATTATCACAAGAAAATCTCTGATATTGGCTAACTAACAAAATTTGTTTAATT
zSNP6588960	zC207G22	177996			21	62.7					TTTATAGTGGAAGGAATACAGGATAATTTTTTAAATACAGCTTAAGCATTTAGATTTTAGTTTTTCCTAAATTGGTTAATTGCAGTGATACAGTATTTATTTTGAGTTTTTAAAATTGCAATCTATGGTGGTTTTTAATGAAAATAAAAA[T/C]GAGAAAGGGTAATACTAACCATCAAAAAAAAAAAAAAAAAAAAATCAGCACAGTCAACTACATCCCAAGTTTAATGATTTATAAAAGATGAATTACTGTCTGACTATCAGAGTTAAGGCATGGATATAAACATTACAGTCATGATTGTAT
zSNP6588958	zC207G22	177968			21	62.7					TTGATTTTCAAATGTCAGCTCTGTGTTCTTTATAGTGGAAGGAATACAGGATAATTTTTTAAATACAGCTTAAGCATTTAGATTTTAGTTTTTCCTAAATTGGTTAATTGCAGTGATACAGTATTTATTTTGAGTTTTTAAAATTGCAAT[A/C]TATGGTGGTTTTTAATGAAAATAAAAACGAGAAAGGGTAATACTAACCATCAAAAAAAAAAAAAAAAAAAAATCAGCACAGTCAACTACATCCCAAGTTTAATGATTTATAAAAGATGAATTACTGTCTGACTATCAGAGTTAAGGCATG
zSNP6588956	zC207G22	177848			21	62.7					CAGCTTTATTGCAATTTTGTGGCAAACAACATAAACATGCATACCTTAATTTTGGATTTGTTTGCTTAAGTTTGTATTATTTCATGTGCATATATTAAATTAATGTTTTAATGGGTACAATTGATTTTCAAATGTCAGCTCTGTGTTCTT[A/T]ATAGTGGAAGGAATACAGGATAATTTTTTAAATACAGCTTAAGCATTTAGATTTTAGTTTTTCCTAAATTGGTTAATTGCAGTGATACAGTATTTATTTTGAGTTTTTAAAATTGCAATCTATGGTGGTTTTTAATGAAAATAAAAACGA
zSNP6588975	zC207G22	178291			21	62.7					TTGTATTTTAGTATGACAGCACACTGTGAGTGTATATTAGCACCCTTTGTTGTTCGCTTTTAATATTAGATAGAGAGTTTGCACCCAGAAACTGTGACGTGATGTCAGACTTGTTTCAATATTTTGATTATAGAGGGAATATGACAACAT[A/T]ACATCAATGAAATACATTTGCAAATGATTAAAACGCAGGATATAAATGAAGCTTTTATTAGAAAATGCATGCTGATCTTACTTTAATATTGCATTTTGAAATCGTGACAATGTTCTTTTTGTGTATTGTGTGTTTTGTTTGTAGGATCTG
zSNP6588974	zC207G22	178255			21	62.7					AGAGTTAAGGCATGGATATAAACATTACAGTCATGATTGTATTTTAGTATGACAGCACACTGTGAGTGTATATTAGCACCCTTTGTTGTTCGCTTTTAATATTAGATAGAGAGTTTGCACCCAGAAACTGTGACGTGATGTCAGACTTGT[T/C]TCAATATTTTGATTATAGAGGGAATATGACAACATTACATCAATGAAATACATTTGCAAATGATTAAAACGCAGGATATAAATGAAGCTTTTATTAGAAAATGCATGCTGATCTTACTTTAATATTGCATTTTGAAATCGTGACAATGTT
zSNP6588961	zC207G22	178001			21	62.7					AGTGGAAGGAATACAGGATAATTTTTTAAATACAGCTTAAGCATTTAGATTTTAGTTTTTCCTAAATTGGTTAATTGCAGTGATACAGTATTTATTTTGAGTTTTTAAAATTGCAATCTATGGTGGTTTTTAATGAAAATAAAAACGAGA[A/G]AGGGTAATACTAACCATCAAAAAAAAAAAAAAAAAAAAATCAGCACAGTCAACTACATCCCAAGTTTAATGATTTATAAAAGATGAATTACTGTCTGACTATCAGAGTTAAGGCATGGATATAAACATTACAGTCATGATTGTATTTTAG
zSNP6588944	zC207G22	177649			21	62.7					TGTCCCACCGCTGCTCCCATCATCCACTTGGGTGCTACTTCCTGTTATGTGGGTGACAACACGGTAAGGCCAAATTATTTCTATCCAGGCCCAAGAACCTGCTCATTAATTATCAAGTGAGCTGAAAATGTAAAATAAAATGAATGACAT[A/G]TACACTTAATTTTGTATCTGAAATTGAAGAAAGAAGAAAATTTCTTTGCAGCTTTATTGCAATTTTGTGGCAAACAACATAAACATGCATACCTTAATTTTGGATTTGTTTGCTTAAGTTTGTATTATTTCATGTGCATATATTAAATTA
zSNP6588940	zC207G22	177588			21	62.7					GGAGGAGGAGAGGAAGCTCAGGCATGATGTCATGGCTCATGTGCACACATTCGCTCAATGCTGTCCCACCGCTGCTCCCATCATCCACTTGGGTGCTACTTCCTGTTATGTGGGTGACAACACGGTAAGGCCAAATTATTTCTATCCAGG[C/G]CCAAGAACCTGCTCATTAATTATCAAGTGAGCTGAAAATGTAAAATAAAATGAATGACATGTACACTTAATTTTGTATCTGAAATTGAAGAAAGAAGAAAATTTCTTTGCAGCTTTATTGCAATTTTGTGGCAAACAACATAAACATGCA
zSNP6588939	zC207G22	177572			21	62.7					ATTTCGTTATGGCTGCGGAGGAGGAGAGGAAGCTCAGGCATGATGTCATGGCTCATGTGCACACATTCGCTCAATGCTGTCCCACCGCTGCTCCCATCATCCACTTGGGTGCTACTTCCTGTTATGTGGGTGACAACACGGTAAGGCCAA[A/C]TTATTTCTATCCAGGCCCAAGAACCTGCTCATTAATTATCAAGTGAGCTGAAAATGTAAAATAAAATGAATGACATGTACACTTAATTTTGTATCTGAAATTGAAGAAAGAAGAAAATTTCTTTGCAGCTTTATTGCAATTTTGTGGCAA
zSNP6588955	zC207G22	177847			21	62.7					GCAGCTTTATTGCAATTTTGTGGCAAACAACATAAACATGCATACCTTAATTTTGGATTTGTTTGCTTAAGTTTGTATTATTTCATGTGCATATATTAAATTAATGTTTTAATGGGTACAATTGATTTTCAAATGTCAGCTCTGTGTTCT[T/C]TATAGTGGAAGGAATACAGGATAATTTTTTAAATACAGCTTAAGCATTTAGATTTTAGTTTTTCCTAAATTGGTTAATTGCAGTGATACAGTATTTATTTTGAGTTTTTAAAATTGCAATCTATGGTGGTTTTTAATGAAAATAAAAACG
zSNP6588953	zC207G22	177817			21	62.7					CTGAAATTGAAGAAAGAAGAAAATTTCTTTGCAGCTTTATTGCAATTTTGTGGCAAACAACATAAACATGCATACCTTAATTTTGGATTTGTTTGCTTAAGTTTGTATTATTTCATGTGCATATATTAAATTAATGTTTTAATGGGTACA[A/G]TTGATTTTCAAATGTCAGCTCTGTGTTCTTTATAGTGGAAGGAATACAGGATAATTTTTTAAATACAGCTTAAGCATTTAGATTTTAGTTTTTCCTAAATTGGTTAATTGCAGTGATACAGTATTTATTTTGAGTTTTTAAAATTGCAAT
zSNP6588945	zC207G22	177702			21	62.7					TGACAACACGGTAAGGCCAAATTATTTCTATCCAGGCCCAAGAACCTGCTCATTAATTATCAAGTGAGCTGAAAATGTAAAATAAAATGAATGACATGTACACTTAATTTTGTATCTGAAATTGAAGAAAGAAGAAAATTTCTTTGCAGC[A/T]TTATTGCAATTTTGTGGCAAACAACATAAACATGCATACCTTAATTTTGGATTTGTTTGCTTAAGTTTGTATTATTTCATGTGCATATATTAAATTAATGTTTTAATGGGTACAATTGATTTTCAAATGTCAGCTCTGTGTTCTTTATAG
zSNP6589079	zC207G22	180402			21	62.7					TAGAAAAAATTATACACTATGGAAGTCAATAGTTACCAATTTCAACATTTTTCTAAATATCATCTATTCTGTTCAGCAGAAGAAAAAACAGGTTTGGAACAAGTGGAGGATGAGTACATGATGGCAGACCTTTCATTTCTGGAGTCAACT[A/T]TCCCTTTAACTTCGGAACATGAATTAAGATATTTTTTATCTAATCTGACAGGTTTCTGTGCCTTTTTTGAAAACGTGTAGCGCCCTCACCGCCTAAAGAGGAACAATAATGTTATTAAAAACACAGGAAGCACGGAGCTGCTGCTGCTTT
zSNP6589075	zC207G22	180288			21	62.7					AATAAAAATGTACTCACTGTTAACTCATTTTCATCAATTGAGACCTTTATGACTTTCCTTTTAGACAAAACTTTTAGAAAAATGCTGGAAACGGTCAATCATTGACATGCATAGTAGAAAAAATTATACACTATGGAAGTCAATAGTTAC[A/C]AATTTCAACATTTTTCTAAATATCATCTATTCTGTTCAGCAGAAGAAAAAACAGGTTTGGAACAAGTGGAGGATGAGTACATGATGGCAGACCTTTCATTTCTGGAGTCAACTATCCCTTTAACTTCGGAACATGAATTAAGATATTTTT
zSNP6589072	zC207G22	180269			21	62.7					AAGGGATTGTTTGCCCAAAAATAAAAATGTACTCACTGTTAACTCATTTTCATCAATTGAGACCTTTATGACTTTCCTTTTAGACAAAACTTTTAGAAAAATGCTGGAAACGGTCAATCATTGACATGCATAGTAGAAAAAATTATACAC[T/C]ATGGAAGTCAATAGTTACCAATTTCAACATTTTTCTAAATATCATCTATTCTGTTCAGCAGAAGAAAAAACAGGTTTGGAACAAGTGGAGGATGAGTACATGATGGCAGACCTTTCATTTCTGGAGTCAACTATCCCTTTAACTTCGGAA
zSNP6589083	zC207G22	181373			21	62.7					CATTAATCAATACTTAATTTTTCTTTGCTTTTTTTTATAAAATGAAAGTGTACAGACTTAGAAAGACATATTAACTTTGATTTTTCAATTTCTAATAATTTGTAACCACTTCACATGCAGCAAAAATCGAATGCTTTAAATAGTTTTTTA[T/G]GGTCTAGGCAAGTCATTGTTTGTTTTTAACAGCTGCAAGCATACATGCTGAATATATTTGTTTATAGTCAGTAAATGTTAATTATTTATAGGAATAAATTAATAGTTTAATTCAGGAAAAATACATTAAGTTACTGCATTAAAATTGTTA
zSNP6589082	zC207G22	181340			21	62.7					AATCGGAAAGATGTAAATCGTTGCATTACATTCCATTAATCAATACTTAATTTTTCTTTGCTTTTTTTTATAAAATGAAAGTGTACAGACTTAGAAAGACATATTAACTTTGATTTTTCAATTTCTAATAATTTGTAACCACTTCACATG[A/C]AGCAAAAATCGAATGCTTTAAATAGTTTTTTAGGGTCTAGGCAAGTCATTGTTTGTTTTTAACAGCTGCAAGCATACATGCTGAATATATTTGTTTATAGTCAGTAAATGTTAATTATTTATAGGAATAAATTAATAGTTTAATTCAGGA
zSNP6589081	zC207G22	180462			21	62.7					CATCTATTCTGTTCAGCAGAAGAAAAAACAGGTTTGGAACAAGTGGAGGATGAGTACATGATGGCAGACCTTTCATTTCTGGAGTCAACTATCCCTTTAACTTCGGAACATGAATTAAGATATTTTTTATCTAATCTGACAGGTTTCTGT[C/G]CCTTTTTTGAAAACGTGTAGCGCCCTCACCGCCTAAAGAGGAACAATAATGTTATTAAAAACACAGGAAGCACGGAGCTGCTGCTGCTTTGCGTCACAGTCTATGTATTGTGTTTTTTTTTAAATGAATGCACTTAACAGTATACTTTCA
zSNP6588983	zC207G22	178409			21	62.7					ATATTTTGATTATAGAGGGAATATGACAACATTACATCAATGAAATACATTTGCAAATGATTAAAACGCAGGATATAAATGAAGCTTTTATTAGAAAATGCATGCTGATCTTACTTTAATATTGCATTTTGAAATCGTGACAATGTTCTT[T/G]TTGTGTATTGTGTGTTTTGTTTGTAGGATCTGATTATGCTACGCGATGGATTTGATATCCTGCTGCCCAAGGTTTGACTTCCTGATATTAATCATTTCAGTAAATCATTTCAATCAAATTGCTCCTTAGGGAACCATTGCATTATTGGAT
zSNP6588982	zC207G22	178395			21	62.7					TCAGACTTGTTTCAATATTTTGATTATAGAGGGAATATGACAACATTACATCAATGAAATACATTTGCAAATGATTAAAACGCAGGATATAAATGAAGCTTTTATTAGAAAATGCATGCTGATCTTACTTTAATATTGCATTTTGAAATC[A/G]TGACAATGTTCTTTTTGTGTATTGTGTGTTTTGTTTGTAGGATCTGATTATGCTACGCGATGGATTTGATATCCTGCTGCCCAAGGTTTGACTTCCTGATATTAATCATTTCAGTAAATCATTTCAATCAAATTGCTCCTTAGGGAACCA
zSNP6588980	zC207G22	178363			21	62.7					GAGAGTTTGCACCCAGAAACTGTGACGTGATGTCAGACTTGTTTCAATATTTTGATTATAGAGGGAATATGACAACATTACATCAATGAAATACATTTGCAAATGATTAAAACGCAGGATATAAATGAAGCTTTTATTAGAAAATGCATG[C/G]TGATCTTACTTTAATATTGCATTTTGAAATCGTGACAATGTTCTTTTTGTGTATTGTGTGTTTTGTTTGTAGGATCTGATTATGCTACGCGATGGATTTGATATCCTGCTGCCCAAGGTTTGACTTCCTGATATTAATCATTTCAGTAAA
zSNP6589068	zC207G22	180212			21	62.7					ATTTGTGCAATCATTTGCTCACACTCCGCTGTTATTTAAATTTATAATACTTATTTAAAGGGATTGTTTGCCCAAAAATAAAAATGTACTCACTGTTAACTCATTTTCATCAATTGAGACCTTTATGACTTTCCTTTTAGACAAAACTTT[A/C/T]AGAAAAATGCTGGAAACGGTCAATCATTGACATGCATAGTAGAAAAAATTATACACTATGGAAGTCAATAGTTACCAATTTCAACATTTTTCTAAATATCATCTATTCTGTTCAGCAGAAGAAAAAACAGGTTTGGAACAAGTGGAGGAT
zSNP6589062	zC207G22	180109			21	62.7					CCACCGCTGCATGATGTCCAACTATTCATACATTCATTTATTTATCATTTTGGTCTTAACACTGGCTTTCTTAGATCTTGAAGGGTTAATTCAACACAAACTCATTTGTGCAATCATTTGCTCACACTCCGCTGTTATTTAAATTTATAA[T/G]ACTTATTTAAAGGGATTGTTTGCCCAAAAATAAAAATGTACTCACTGTTAACTCATTTTCATCAATTGAGACCTTTATGACTTTCCTTTTAGACAAAACTTTTAGAAAAATGCTGGAAACGGTCAATCATTGACATGCATAGTAGAAAAA
zSNP6589058	zC207G22	180070			21	62.7					GCTTCCTGCAGCTCTTCCAGGGGGATCATGACAAGGTGACCACCGCTGCATGATGTCCAACTATTCATACATTCATTTATTTATCATTTTGGTCTTAACACTGGCTTTCTTAGATCTTGAAGGGTTAATTCAACACAAACTCATTTGTGC[A/C]ATCATTTGCTCACACTCCGCTGTTATTTAAATTTATAATACTTATTTAAAGGGATTGTTTGCCCAAAAATAAAAATGTACTCACTGTTAACTCATTTTCATCAATTGAGACCTTTATGACTTTCCTTTTAGACAAAACTTTTAGAAAAAT
zSNP6588895	zC207G22	177052			21	62.7					TAAAAAGTTAATGTTTCTTTTGTTGCCAAATAAATATTAAAATGCAAAGGACACTTAAAGAATTATCACAAGAAAATCTCTGATATTGGCTAACTAACAAAATTTGTTTAATTTTTATGAAAATATTGATTTACAATGTAGCCCAATAAG[A/C]ACACTTTCACTGTGTTGTGTAAGTTTGTGTAAAATTATGTATATTTTGTAAACATCTTTTCAAAACAATACAAACATACAAAAAGCAGATATGTATATAAATAAATAAATCTACACCCCACCCCGAAAAAGTTACATACATTTCCATATA
zSNP6588894	zC207G22	177018			21	62.7					GTCCGAATAATATTTCAAATCTTTTTCTAAAAATTAAAAAGTTAATGTTTCTTTTGTTGCCAAATAAATATTAAAATGCAAAGGACACTTAAAGAATTATCACAAGAAAATCTCTGATATTGGCTAACTAACAAAATTTGTTTAATTTTT[A/G]TGAAAATATTGATTTACAATGTAGCCCAATAAGAACACTTTCACTGTGTTGTGTAAGTTTGTGTAAAATTATGTATATTTTGTAAACATCTTTTCAAAACAATACAAACATACAAAAAGCAGATATGTATATAAATAAATAAATCTACAC
zSNP6588893	zC207G22	177000			21	62.7					CTCCTAGGAAATTTGGGGGTCCGAATAATATTTCAAATCTTTTTCTAAAAATTAAAAAGTTAATGTTTCTTTTGTTGCCAAATAAATATTAAAATGCAAAGGACACTTAAAGAATTATCACAAGAAAATCTCTGATATTGGCTAACTAAC[A/T]AAATTTGTTTAATTTTTATGAAAATATTGATTTACAATGTAGCCCAATAAGAACACTTTCACTGTGTTGTGTAAGTTTGTGTAAAATTATGTATATTTTGTAAACATCTTTTCAAAACAATACAAACATACAAAAAGCAGATATGTATAT
zSNP6588898	zC207G22	177062			21	62.7					ATGTTTCTTTTGTTGCCAAATAAATATTAAAATGCAAAGGACACTTAAAGAATTATCACAAGAAAATCTCTGATATTGGCTAACTAACAAAATTTGTTTAATTTTTATGAAAATATTGATTTACAATGTAGCCCAATAAGAACACTTTCA[T/C]TGTGTTGTGTAAGTTTGTGTAAAATTATGTATATTTTGTAAACATCTTTTCAAAACAATACAAACATACAAAAAGCAGATATGTATATAAATAAATAAATCTACACCCCACCCCGAAAAAGTTACATACATTTCCATATATACACAAAAA
zSNP6588897	zC207G22	177054			21	62.7					AAAAGTTAATGTTTCTTTTGTTGCCAAATAAATATTAAAATGCAAAGGACACTTAAAGAATTATCACAAGAAAATCTCTGATATTGGCTAACTAACAAAATTTGTTTAATTTTTATGAAAATATTGATTTACAATGTAGCCCAATAAGAA[A/C]ACTTTCACTGTGTTGTGTAAGTTTGTGTAAAATTATGTATATTTTGTAAACATCTTTTCAAAACAATACAAACATACAAAAAGCAGATATGTATATAAATAAATAAATCTACACCCCACCCCGAAAAAGTTACATACATTTCCATATATA
zSNP6588896	zC207G22	177053			21	62.7					AAAAAGTTAATGTTTCTTTTGTTGCCAAATAAATATTAAAATGCAAAGGACACTTAAAGAATTATCACAAGAAAATCTCTGATATTGGCTAACTAACAAAATTTGTTTAATTTTTATGAAAATATTGATTTACAATGTAGCCCAATAAGA[A/C]CACTTTCACTGTGTTGTGTAAGTTTGTGTAAAATTATGTATATTTTGTAAACATCTTTTCAAAACAATACAAACATACAAAAAGCAGATATGTATATAAATAAATAAATCTACACCCCACCCCGAAAAAGTTACATACATTTCCATATAT
zSNP6588885	zC207G22	176911			21	62.7					GAATATAATTACATTAAAAAAAATTGTTAGACCCTCACCATACAAAATAAGATCAAACGACAATATATATTATTTATGCGTCTTAGGTGCTCCTAGGAAATTTGGGGGTCCGAATAATATTTCAAATCTTTTTCTAAAAATTAAAAAGTT[A/C]ATGTTTCTTTTGTTGCCAAATAAATATTAAAATGCAAAGGACACTTAAAGAATTATCACAAGAAAATCTCTGATATTGGCTAACTAACAAAATTTGTTTAATTTTTATGAAAATATTGATTTACAATGTAGCCCAATAAGAACACTTTCA
zSNP6588883	zC207G22	176897			21	62.7					GGACAAATTTGTATGAATATAATTACATTAAAAAAAATTGTTAGACCCTCACCATACAAAATAAGATCAAACGACAATATATATTATTTATGCGTCTTAGGTGCTCCTAGGAAATTTGGGGGTCCGAATAATATTTCAAATCTTTTTCTA[A/T]AAATTAAAAAGTTAATGTTTCTTTTGTTGCCAAATAAATATTAAAATGCAAAGGACACTTAAAGAATTATCACAAGAAAATCTCTGATATTGGCTAACTAACAAAATTTGTTTAATTTTTATGAAAATATTGATTTACAATGTAGCCCAA
zSNP6588882	zC207G22	176894			21	62.7					GGGGGACAAATTTGTATGAATATAATTACATTAAAAAAAATTGTTAGACCCTCACCATACAAAATAAGATCAAACGACAATATATATTATTTATGCGTCTTAGGTGCTCCTAGGAAATTTGGGGGTCCGAATAATATTTCAAATCTTTTT[T/C]TAAAAATTAAAAAGTTAATGTTTCTTTTGTTGCCAAATAAATATTAAAATGCAAAGGACACTTAAAGAATTATCACAAGAAAATCTCTGATATTGGCTAACTAACAAAATTTGTTTAATTTTTATGAAAATATTGATTTACAATGTAGCC
zSNP6588892	zC207G22	176950			21	62.7					ATACAAAATAAGATCAAACGACAATATATATTATTTATGCGTCTTAGGTGCTCCTAGGAAATTTGGGGGTCCGAATAATATTTCAAATCTTTTTCTAAAAATTAAAAAGTTAATGTTTCTTTTGTTGCCAAATAAATATTAAAATGCAAA[A/G]GACACTTAAAGAATTATCACAAGAAAATCTCTGATATTGGCTAACTAACAAAATTTGTTTAATTTTTATGAAAATATTGATTTACAATGTAGCCCAATAAGAACACTTTCACTGTGTTGTGTAAGTTTGTGTAAAATTATGTATATTTTG
zSNP6588891	zC207G22	176946			21	62.7					CACCATACAAAATAAGATCAAACGACAATATATATTATTTATGCGTCTTAGGTGCTCCTAGGAAATTTGGGGGTCCGAATAATATTTCAAATCTTTTTCTAAAAATTAAAAAGTTAATGTTTCTTTTGTTGCCAAATAAATATTAAAATG[T/C]AAAGGACACTTAAAGAATTATCACAAGAAAATCTCTGATATTGGCTAACTAACAAAATTTGTTTAATTTTTATGAAAATATTGATTTACAATGTAGCCCAATAAGAACACTTTCACTGTGTTGTGTAAGTTTGTGTAAAATTATGTATAT
zSNP6588887	zC207G22	176927			21	62.7					AAAAAAATTGTTAGACCCTCACCATACAAAATAAGATCAAACGACAATATATATTATTTATGCGTCTTAGGTGCTCCTAGGAAATTTGGGGGTCCGAATAATATTTCAAATCTTTTTCTAAAAATTAAAAAGTTAATGTTTCTTTTGTTG[A/C]CAAATAAATATTAAAATGCAAAGGACACTTAAAGAATTATCACAAGAAAATCTCTGATATTGGCTAACTAACAAAATTTGTTTAATTTTTATGAAAATATTGATTTACAATGTAGCCCAATAAGAACACTTTCACTGTGTTGTGTAAGTT
zSNP6588907	zC207G22	177279			21	62.7					TACAAAAAGCAGATATGTATATAAATAAATAAATCTACACCCCACCCCGAAAAAGTTACATACATTTCCATATATACACAAAAATCATTGAGCGAGAATTATTTCATTGCATTTGCTTTACTAATCTGTCACTCTTAAACACATTATATT[A/T]AGAAAGAGAAGTTTTTTTTTGTTTCGTGAGTTTCATTTCTTTGCTTCAGCACAGCTCTTTTTTCTCTCCATTATCCAGTCTTTGGGCCTCCCCATAAGCGATGCTCAGGTAAGCGAGATGGAGACTCACTCGGAGGACATTGATTTCGTT
zSNP6588906	zC207G22	177269			21	62.7					AATACAAACATACAAAAAGCAGATATGTATATAAATAAATAAATCTACACCCCACCCCGAAAAAGTTACATACATTTCCATATATACACAAAAATCATTGAGCGAGAATTATTTCATTGCATTTGCTTTACTAATCTGTCACTCTTAAAC[A/G]CATTATATTTAGAAAGAGAAGTTTTTTTTTGTTTCGTGAGTTTCATTTCTTTGCTTCAGCACAGCTCTTTTTTCTCTCCATTATCCAGTCTTTGGGCCTCCCCATAAGCGATGCTCAGGTAAGCGAGATGGAGACTCACTCGGAGGACAT
zSNP6588905	zC207G22	177221			21	62.7					GTAAGTTTGTGTAAAATTATGTATATTTTGTAAACATCTTTTCAAAACAATACAAACATACAAAAAGCAGATATGTATATAAATAAATAAATCTACACCCCACCCCGAAAAAGTTACATACATTTCCATATATACACAAAAATCATTGAG[T/C]GAGAATTATTTCATTGCATTTGCTTTACTAATCTGTCACTCTTAAACACATTATATTTAGAAAGAGAAGTTTTTTTTTGTTTCGTGAGTTTCATTTCTTTGCTTCAGCACAGCTCTTTTTTCTCTCCATTATCCAGTCTTTGGGCCTCCC
zSNP6588934	zC207G22	177540			21	62.7					AAGCGAGATGGAGACTCACTCGGAGGACATTGATTTCGTTATGGCTGCGGAGGAGGAGAGGAAGCTCAGGCATGATGTCATGGCTCATGTGCACACATTCGCTCAATGCTGTCCCACCGCTGCTCCCATCATCCACTTGGGTGCTACTTC[T/C]TGTTATGTGGGTGACAACACGGTAAGGCCAAATTATTTCTATCCAGGCCCAAGAACCTGCTCATTAATTATCAAGTGAGCTGAAAATGTAAAATAAAATGAATGACATGTACACTTAATTTTGTATCTGAAATTGAAGAAAGAAGAAAAT
zSNP6588910	zC207G22	177403			21	62.7					TCTGTCACTCTTAAACACATTATATTTAGAAAGAGAAGTTTTTTTTTGTTTCGTGAGTTTCATTTCTTTGCTTCAGCACAGCTCTTTTTTCTCTCCATTATCCAGTCTTTGGGCCTCCCCATAAGCGATGCTCAGGTAAGCGAGATGGAG[A/T]CTCACTCGGAGGACATTGATTTCGTTATGGCTGCGGAGGAGGAGAGGAAGCTCAGGCATGATGTCATGGCTCATGTGCACACATTCGCTCAATGCTGTCCCACCGCTGCTCCCATCATCCACTTGGGTGCTACTTCCTGTTATGTGGGTG
zSNP6588908	zC207G22	177337			21	62.7					CATACATTTCCATATATACACAAAAATCATTGAGCGAGAATTATTTCATTGCATTTGCTTTACTAATCTGTCACTCTTAAACACATTATATTTAGAAAGAGAAGTTTTTTTTTGTTTCGTGAGTTTCATTTCTTTGCTTCAGCACAGCTC[-/T]TTTTTCTCTCCATTATCCAGTCTTTGGGCCTCCCCATAAGCGATGCTCAGGTAAGCGAGATGGAGACTCACTCGGAGGACATTGATTTCGTTATGGCTGCGGAGGAGGAGAGGAAGCTCAGGCATGATGTCATGGCTCATGTGCACACAT
zSNP6588901	zC207G22	177171			21	62.7					AAAATATTGATTTACAATGTAGCCCAATAAGAACACTTTCACTGTGTTGTGTAAGTTTGTGTAAAATTATGTATATTTTGTAAACATCTTTTCAAAACAATACAAACATACAAAAAGCAGATATGTATATAAATAAATAAATCTACACCC[T/C]ACCCCGAAAAAGTTACATACATTTCCATATATACACAAAAATCATTGAGCGAGAATTATTTCATTGCATTTGCTTTACTAATCTGTCACTCTTAAACACATTATATTTAGAAAGAGAAGTTTTTTTTTGTTTCGTGAGTTTCATTTCTTT
zSNP6588900	zC207G22	177143			21	62.7					AACTAACAAAATTTGTTTAATTTTTATGAAAATATTGATTTACAATGTAGCCCAATAAGAACACTTTCACTGTGTTGTGTAAGTTTGTGTAAAATTATGTATATTTTGTAAACATCTTTTCAAAACAATACAAACATACAAAAAGCAGAT[A/G]TGTATATAAATAAATAAATCTACACCCCACCCCGAAAAAGTTACATACATTTCCATATATACACAAAAATCATTGAGCGAGAATTATTTCATTGCATTTGCTTTACTAATCTGTCACTCTTAAACACATTATATTTAGAAAGAGAAGTTT
zSNP6588899	zC207G22	177071			21	62.7					TTGTTGCCAAATAAATATTAAAATGCAAAGGACACTTAAAGAATTATCACAAGAAAATCTCTGATATTGGCTAACTAACAAAATTTGTTTAATTTTTATGAAAATATTGATTTACAATGTAGCCCAATAAGAACACTTTCACTGTGTTGT[T/G]TAAGTTTGTGTAAAATTATGTATATTTTGTAAACATCTTTTCAAAACAATACAAACATACAAAAAGCAGATATGTATATAAATAAATAAATCTACACCCCACCCCGAAAAAGTTACATACATTTCCATATATACACAAAAATCATTGAGC
zSNP6588904	zC207G22	177220			21	62.7					TGTAAGTTTGTGTAAAATTATGTATATTTTGTAAACATCTTTTCAAAACAATACAAACATACAAAAAGCAGATATGTATATAAATAAATAAATCTACACCCCACCCCGAAAAAGTTACATACATTTCCATATATACACAAAAATCATTGA[T/G]CGAGAATTATTTCATTGCATTTGCTTTACTAATCTGTCACTCTTAAACACATTATATTTAGAAAGAGAAGTTTTTTTTTGTTTCGTGAGTTTCATTTCTTTGCTTCAGCACAGCTCTTTTTTCTCTCCATTATCCAGTCTTTGGGCCTCC
zSNP6588903	zC207G22	177207			21	62.7					TTTCACTGTGTTGTGTAAGTTTGTGTAAAATTATGTATATTTTGTAAACATCTTTTCAAAACAATACAAACATACAAAAAGCAGATATGTATATAAATAAATAAATCTACACCCCACCCCGAAAAAGTTACATACATTTCCATATATACA[C/G]AAAAATCATTGAGCGAGAATTATTTCATTGCATTTGCTTTACTAATCTGTCACTCTTAAACACATTATATTTAGAAAGAGAAGTTTTTTTTTGTTTCGTGAGTTTCATTTCTTTGCTTCAGCACAGCTCTTTTTTCTCTCCATTATCCAG
zSNP6588902	zC207G22	177173			21	62.7					AATATTGATTTACAATGTAGCCCAATAAGAACACTTTCACTGTGTTGTGTAAGTTTGTGTAAAATTATGTATATTTTGTAAACATCTTTTCAAAACAATACAAACATACAAAAAGCAGATATGTATATAAATAAATAAATCTACACCCCA[A/C]CCCGAAAAAGTTACATACATTTCCATATATACACAAAAATCATTGAGCGAGAATTATTTCATTGCATTTGCTTTACTAATCTGTCACTCTTAAACACATTATATTTAGAAAGAGAAGTTTTTTTTTGTTTCGTGAGTTTCATTTCTTTGC
zSNP6587121	zC207G22	146231			21	62.7					GAGGACAATGGTGGAAAAATAATTTGCCAAGCAGAGATGAAGGTTGATGGAGATGTAGGTGCACAGTATACTGTATACTGTAAGGCATCATTGACAGGAACAACCCCCACCAAATATACACAGCAGTGGCCAATCTGGATGATATTTCTT[A/T]TTTAATTGTTTGAACTACCTCTGACTTGACTATGTGGTTTCTGCAGAGCTTTACTTAAATGATAAAATAGTAACAATTTTGACCAGAAGTATGCTACAATAATCAGCAAGAAACATTTATCATCAAACAACTTCCCTTTTTGGATGCAAA
zSNP6587120	zC207G22	146191			21	62.7					GTACTATATACAGCTATTCATTACTGTTAATGATGATGGTGAGGACAATGGTGGAAAAATAATTTGCCAAGCAGAGATGAAGGTTGATGGAGATGTAGGTGCACAGTATACTGTATACTGTAAGGCATCATTGACAGGAACAACCCCCAC[T/C]AAATATACACAGCAGTGGCCAATCTGGATGATATTTCTTATTTAATTGTTTGAACTACCTCTGACTTGACTATGTGGTTTCTGCAGAGCTTTACTTAAATGATAAAATAGTAACAATTTTGACCAGAAGTATGCTACAATAATCAGCAAG
zSNP6587117	zC207G22	146178			21	62.7					GCTAATTATTACAGTACTATATACAGCTATTCATTACTGTTAATGATGATGGTGAGGACAATGGTGGAAAAATAATTTGCCAAGCAGAGATGAAGGTTGATGGAGATGTAGGTGCACAGTATACTGTATACTGTAAGGCATCATTGACAG[A/G]AACAACCCCCACCAAATATACACAGCAGTGGCCAATCTGGATGATATTTCTTATTTAATTGTTTGAACTACCTCTGACTTGACTATGTGGTTTCTGCAGAGCTTTACTTAAATGATAAAATAGTAACAATTTTGACCAGAAGTATGCTAC
zSNP6587128	zC207G22	146323			21	62.7					GACAGGAACAACCCCCACCAAATATACACAGCAGTGGCCAATCTGGATGATATTTCTTATTTAATTGTTTGAACTACCTCTGACTTGACTATGTGGTTTCTGCAGAGCTTTACTTAAATGATAAAATAGTAACAATTTTGACCAGAAGTA[T/C]GCTACAATAATCAGCAAGAAACATTTATCATCAAACAACTTCCCTTTTTGGATGCAAAGATTTTTATTCCAGAATAAAGCGTTGTAACGTGACCTCAGTGAATGAGTGTCATTTGATTATGATCTACAAAAATGTAGATTTTTAAATAAT
zSNP6587126	zC207G22	146295			21	62.7					AGTATACTGTATACTGTAAGGCATCATTGACAGGAACAACCCCCACCAAATATACACAGCAGTGGCCAATCTGGATGATATTTCTTATTTAATTGTTTGAACTACCTCTGACTTGACTATGTGGTTTCTGCAGAGCTTTACTTAAATGAT[A/T]AAATAGTAACAATTTTGACCAGAAGTATGCTACAATAATCAGCAAGAAACATTTATCATCAAACAACTTCCCTTTTTGGATGCAAAGATTTTTATTCCAGAATAAAGCGTTGTAACGTGACCTCAGTGAATGAGTGTCATTTGATTATGA
zSNP6587122	zC207G22	146233			21	62.7					GGACAATGGTGGAAAAATAATTTGCCAAGCAGAGATGAAGGTTGATGGAGATGTAGGTGCACAGTATACTGTATACTGTAAGGCATCATTGACAGGAACAACCCCCACCAAATATACACAGCAGTGGCCAATCTGGATGATATTTCTTAT[T/G]TAATTGTTTGAACTACCTCTGACTTGACTATGTGGTTTCTGCAGAGCTTTACTTAAATGATAAAATAGTAACAATTTTGACCAGAAGTATGCTACAATAATCAGCAAGAAACATTTATCATCAAACAACTTCCCTTTTTGGATGCAAAGA
zSNP6587086	zC207G22	145684			21	62.7					GTCAGATACCATGTAATGAATTCATTATACTGCCTTATTGCACCCTCATCTGCAAACAGAGAGCCACCCAGGGACATACTGTACCGCGTGTGTGTGTCAGTGATGTCCGTGTGCAAGGTTAGTTGAAAATTATTACACGGCATTATCGTT[A/G]CTAATAAGATAATAATTATCTTGCTTTTGTTTATTTAGGTTTAACGACAAACCGTTTCAATGCTCAAATATATTCAGTCAGCTTCTTTGGCCTTTTAAATGGTGATCAAACCGAATGTCTTTGCAGAACCTTGTAGGATTGAAATTATGG
zSNP6587085	zC207G22	145679			21	62.7					ATGGTGTCAGATACCATGTAATGAATTCATTATACTGCCTTATTGCACCCTCATCTGCAAACAGAGAGCCACCCAGGGACATACTGTACCGCGTGTGTGTGTCAGTGATGTCCGTGTGCAAGGTTAGTTGAAAATTATTACACGGCATTA[A/T]CGTTGCTAATAAGATAATAATTATCTTGCTTTTGTTTATTTAGGTTTAACGACAAACCGTTTCAATGCTCAAATATATTCAGTCAGCTTCTTTGGCCTTTTAAATGGTGATCAAACCGAATGTCTTTGCAGAACCTTGTAGGATTGAAAT
zSNP6587084	zC207G22	145602			21	62.7					GTGTGTGTTAGCAGCTGAGCGAGGTGAGGTGTATAAATTGGGCTGTGCTGATGTATGTGTTTGGCATTCTTATGGTAATGGTGTCAGATACCATGTAATGAATTCATTATACTGCCTTATTGCACCCTCATCTGCAAACAGAGAGCCACC[T/C]AGGGACATACTGTACCGCGTGTGTGTGTCAGTGATGTCCGTGTGCAAGGTTAGTTGAAAATTATTACACGGCATTATCGTTGCTAATAAGATAATAATTATCTTGCTTTTGTTTATTTAGGTTTAACGACAAACCGTTTCAATGCTCAAA
zSNP6587094	zC207G22	145771			21	62.7					GTGTGTGTGTCAGTGATGTCCGTGTGCAAGGTTAGTTGAAAATTATTACACGGCATTATCGTTGCTAATAAGATAATAATTATCTTGCTTTTGTTTATTTAGGTTTAACGACAAACCGTTTCAATGCTCAAATATATTCAGTCAGCTTCT[T/C]TGGCCTTTTAAATGGTGATCAAACCGAATGTCTTTGCAGAACCTTGTAGGATTGAAATTATGGCTGATCTGCTCGGCTTGCCCTTGTTACTTTAGTTATGAAGTATTGGTTGAAACATGAGAACAGCTGTGCAGCAATAAAGATGTTTAA
zSNP6587091	zC207G22	145754			21	62.7					GGGACATACTGTACCGCGTGTGTGTGTCAGTGATGTCCGTGTGCAAGGTTAGTTGAAAATTATTACACGGCATTATCGTTGCTAATAAGATAATAATTATCTTGCTTTTGTTTATTTAGGTTTAACGACAAACCGTTTCAATGCTCAAAT[A/G]TATTCAGTCAGCTTCTTTGGCCTTTTAAATGGTGATCAAACCGAATGTCTTTGCAGAACCTTGTAGGATTGAAATTATGGCTGATCTGCTCGGCTTGCCCTTGTTACTTTAGTTATGAAGTATTGGTTGAAACATGAGAACAGCTGTGCA
zSNP6587087	zC207G22	145719			21	62.7					TATTGCACCCTCATCTGCAAACAGAGAGCCACCCAGGGACATACTGTACCGCGTGTGTGTGTCAGTGATGTCCGTGTGCAAGGTTAGTTGAAAATTATTACACGGCATTATCGTTGCTAATAAGATAATAATTATCTTGCTTTTGTTTAT[T/G]TAGGTTTAACGACAAACCGTTTCAATGCTCAAATATATTCAGTCAGCTTCTTTGGCCTTTTAAATGGTGATCAAACCGAATGTCTTTGCAGAACCTTGTAGGATTGAAATTATGGCTGATCTGCTCGGCTTGCCCTTGTTACTTTAGTTA
zSNP6587173	zC207G22	146857			21	62.7					TTGTGTAAACATAAACAAATTAAATGTGTTTGTCTAAAAAAGCAATCATGCCTCATCAGAAGACTTGGATTAACCTGTTCAAAGCATGTGCACATATATGTTTATCTCTTTATTGATTATTGCAAGTGAGTTTTAAATGACTTTGCAGAT[A/G]ATATTTAAAATAAAATCATAATTTTACAAAGATATACACATTCTTAGAGGTTTGCAAAAACACAAAGGTGAGTAAATACATCCGAATTTTAATTTCTGAGTGAACTACTTGAAAATCATTGCCAATATCATTTCCAGTTAATTTAACACT
zSNP6587169	zC207G22	146829			21	62.7					AAGGCTTAGTTTTAAGCAATAAATGTTTTTGTGTAAACATAAACAAATTAAATGTGTTTGTCTAAAAAAGCAATCATGCCTCATCAGAAGACTTGGATTAACCTGTTCAAAGCATGTGCACATATATGTTTATCTCTTTATTGATTATTG[T/C]AAGTGAGTTTTAAATGACTTTGCAGATAATATTTAAAATAAAATCATAATTTTACAAAGATATACACATTCTTAGAGGTTTGCAAAAACACAAAGGTGAGTAAATACATCCGAATTTTAATTTCTGAGTGAACTACTTGAAAATCATTGC
zSNP6587168	zC207G22	146811			21	62.7					AAATCAAATGTCTAAAAAAAGGCTTAGTTTTAAGCAATAAATGTTTTTGTGTAAACATAAACAAATTAAATGTGTTTGTCTAAAAAAGCAATCATGCCTCATCAGAAGACTTGGATTAACCTGTTCAAAGCATGTGCACATATATGTTTA[T/C]CTCTTTATTGATTATTGCAAGTGAGTTTTAAATGACTTTGCAGATAATATTTAAAATAAAATCATAATTTTACAAAGATATACACATTCTTAGAGGTTTGCAAAAACACAAAGGTGAGTAAATACATCCGAATTTTAATTTCTGAGTGAA
zSNP6587187	zC207G22	146986			21	62.7					GTTTTAAATGACTTTGCAGATAATATTTAAAATAAAATCATAATTTTACAAAGATATACACATTCTTAGAGGTTTGCAAAAACACAAAGGTGAGTAAATACATCCGAATTTTAATTTCTGAGTGAACTACTTGAAAATCATTGCCAATAT[T/C]ATTTCCAGTTAATTTAACACTGTTTATGCATACTTCTGCAGTAATAAACAAACATACATTTGGAAACATGTTAGATAGGTCTGACAAACAATAAGAAAACCAAGTGCTTCATGTTTGGTTCTAGTCTCTTTGCAAACTCTTTACCTCACC
zSNP6587186	zC207G22	146985			21	62.7					AGTTTTAAATGACTTTGCAGATAATATTTAAAATAAAATCATAATTTTACAAAGATATACACATTCTTAGAGGTTTGCAAAAACACAAAGGTGAGTAAATACATCCGAATTTTAATTTCTGAGTGAACTACTTGAAAATCATTGCCAATA[T/G]CATTTCCAGTTAATTTAACACTGTTTATGCATACTTCTGCAGTAATAAACAAACATACATTTGGAAACATGTTAGATAGGTCTGACAAACAATAAGAAAACCAAGTGCTTCATGTTTGGTTCTAGTCTCTTTGCAAACTCTTTACCTCAC
zSNP6587182	zC207G22	146927			21	62.7					TAACCTGTTCAAAGCATGTGCACATATATGTTTATCTCTTTATTGATTATTGCAAGTGAGTTTTAAATGACTTTGCAGATAATATTTAAAATAAAATCATAATTTTACAAAGATATACACATTCTTAGAGGTTTGCAAAAACACAAAGGT[A/G]AGTAAATACATCCGAATTTTAATTTCTGAGTGAACTACTTGAAAATCATTGCCAATATCATTTCCAGTTAATTTAACACTGTTTATGCATACTTCTGCAGTAATAAACAAACATACATTTGGAAACATGTTAGATAGGTCTGACAAACAA
zSNP6587156	zC207G22	146570			21	62.7					AGTGAATGAGTGTCATTTGATTATGATCTACAAAAATGTAGATTTTTAAATAATTTGCAGAGGAATAAAACATTAAGGACAAATTTTTGAATCATAAAATGAAAGTTAACAGCTTTTGGTCTTGGGAATAAAAAACAAACAAACAACAAC[A/T]ACATGTATAGGCAAAACAAAATTAAACCTGTGACTCCTGATGATAAACTGAGGTATATTGAAGAGAAATAATTGGCCTGTAGAAGATTCTAAATCAAATGTCTAAAAAAAGGCTTAGTTTTAAGCAATAAATGTTTTTGTGTAAACATAA
zSNP6587154	zC207G22	146547			21	62.7					ATAAAGCGTTGTAACGTGACCTCAGTGAATGAGTGTCATTTGATTATGATCTACAAAAATGTAGATTTTTAAATAATTTGCAGAGGAATAAAACATTAAGGACAAATTTTTGAATCATAAAATGAAAGTTAACAGCTTTTGGTCTTGGGA[A/G]TAAAAAACAAACAAACAACAACAACATGTATAGGCAAAACAAAATTAAACCTGTGACTCCTGATGATAAACTGAGGTATATTGAAGAGAAATAATTGGCCTGTAGAAGATTCTAAATCAAATGTCTAAAAAAAGGCTTAGTTTTAAGCAA
zSNP6587149	zC207G22	146526			21	62.7					TGCAAAGATTTTTATTCCAGAATAAAGCGTTGTAACGTGACCTCAGTGAATGAGTGTCATTTGATTATGATCTACAAAAATGTAGATTTTTAAATAATTTGCAGAGGAATAAAACATTAAGGACAAATTTTTGAATCATAAAATGAAAGT[T/C]AACAGCTTTTGGTCTTGGGAATAAAAAACAAACAAACAACAACAACATGTATAGGCAAAACAAAATTAAACCTGTGACTCCTGATGATAAACTGAGGTATATTGAAGAGAAATAATTGGCCTGTAGAAGATTCTAAATCAAATGTCTAAA
zSNP6587167	zC207G22	146801			21	62.7					AGAAGATTCTAAATCAAATGTCTAAAAAAAGGCTTAGTTTTAAGCAATAAATGTTTTTGTGTAAACATAAACAAATTAAATGTGTTTGTCTAAAAAAGCAATCATGCCTCATCAGAAGACTTGGATTAACCTGTTCAAAGCATGTGCACA[T/C]ATATGTTTATCTCTTTATTGATTATTGCAAGTGAGTTTTAAATGACTTTGCAGATAATATTTAAAATAAAATCATAATTTTACAAAGATATACACATTCTTAGAGGTTTGCAAAAACACAAAGGTGAGTAAATACATCCGAATTTTAATT
zSNP6587160	zC207G22	146651			21	62.7					AATTTTTGAATCATAAAATGAAAGTTAACAGCTTTTGGTCTTGGGAATAAAAAACAAACAAACAACAACAACATGTATAGGCAAAACAAAATTAAACCTGTGACTCCTGATGATAAACTGAGGTATATTGAAGAGAAATAATTGGCCTGT[A/C]GAAGATTCTAAATCAAATGTCTAAAAAAAGGCTTAGTTTTAAGCAATAAATGTTTTTGTGTAAACATAAACAAATTAAATGTGTTTGTCTAAAAAAGCAATCATGCCTCATCAGAAGACTTGGATTAACCTGTTCAAAGCATGTGCACAT
zSNP6587157	zC207G22	146621			21	62.7					AATTTGCAGAGGAATAAAACATTAAGGACAAATTTTTGAATCATAAAATGAAAGTTAACAGCTTTTGGTCTTGGGAATAAAAAACAAACAAACAACAACAACATGTATAGGCAAAACAAAATTAAACCTGTGACTCCTGATGATAAACTG[A/G]GGTATATTGAAGAGAAATAATTGGCCTGTAGAAGATTCTAAATCAAATGTCTAAAAAAAGGCTTAGTTTTAAGCAATAAATGTTTTTGTGTAAACATAAACAAATTAAATGTGTTTGTCTAAAAAAGCAATCATGCCTCATCAGAAGACT
zSNP6586947	zC207G22	142993			21	62.7					TCTGCTTAAACAGGCTGTGCAGAGATAAGCCATTATATATTTTGACAGGCAGATAAGATTGTAACATTTGTAAGGAAAAACTTTTCTTGGTCCCACATGTTCCACACAATATAAAAATGCACATAAATAGATTTGGACCACTTAATTTGA[T/C]GATTGCTCTCAGGATATGTCATATGGATAGGTCTTCATGTCAGGATATGTGTATACAACTATTTGTTTATACGACTTTTCGAATGTAATTGTATTATTTGCTAATAATAAAAGCTGCTCCAAATTGCAGTGAAATTTAGTGTTAAGCTTT
zSNP6586946	zC207G22	142986			21	62.7					AATCCTTTCTGCTTAAACAGGCTGTGCAGAGATAAGCCATTATATATTTTGACAGGCAGATAAGATTGTAACATTTGTAAGGAAAAACTTTTCTTGGTCCCACATGTTCCACACAATATAAAAATGCACATAAATAGATTTGGACCACTT[A/C]ATTTGACGATTGCTCTCAGGATATGTCATATGGATAGGTCTTCATGTCAGGATATGTGTATACAACTATTTGTTTATACGACTTTTCGAATGTAATTGTATTATTTGCTAATAATAAAAGCTGCTCCAAATTGCAGTGAAATTTAGTGTT
zSNP6586943	zC207G22	142955			21	62.7					TTGATGCTTGCCTGCCATCCATGAATAACAAAATCCTTTCTGCTTAAACAGGCTGTGCAGAGATAAGCCATTATATATTTTGACAGGCAGATAAGATTGTAACATTTGTAAGGAAAAACTTTTCTTGGTCCCACATGTTCCACACAATAT[A/T]AAAATGCACATAAATAGATTTGGACCACTTAATTTGACGATTGCTCTCAGGATATGTCATATGGATAGGTCTTCATGTCAGGATATGTGTATACAACTATTTGTTTATACGACTTTTCGAATGTAATTGTATTATTTGCTAATAATAAAA
zSNP6586950	zC207G22	143023			21	62.7					CATTATATATTTTGACAGGCAGATAAGATTGTAACATTTGTAAGGAAAAACTTTTCTTGGTCCCACATGTTCCACACAATATAAAAATGCACATAAATAGATTTGGACCACTTAATTTGACGATTGCTCTCAGGATATGTCATATGGATA[A/G]GTCTTCATGTCAGGATATGTGTATACAACTATTTGTTTATACGACTTTTCGAATGTAATTGTATTATTTGCTAATAATAAAAGCTGCTCCAAATTGCAGTGAAATTTAGTGTTAAGCTTTGGTCTTGATTGACTGGCAGGCTCAGAAGGA
zSNP6586949	zC207G22	143013			21	62.7					AGAGATAAGCCATTATATATTTTGACAGGCAGATAAGATTGTAACATTTGTAAGGAAAAACTTTTCTTGGTCCCACATGTTCCACACAATATAAAAATGCACATAAATAGATTTGGACCACTTAATTTGACGATTGCTCTCAGGATATGT[C/G]ATATGGATAGGTCTTCATGTCAGGATATGTGTATACAACTATTTGTTTATACGACTTTTCGAATGTAATTGTATTATTTGCTAATAATAAAAGCTGCTCCAAATTGCAGTGAAATTTAGTGTTAAGCTTTGGTCTTGATTGACTGGCAGG
zSNP6586948	zC207G22	143008			21	62.7					TGTGCAGAGATAAGCCATTATATATTTTGACAGGCAGATAAGATTGTAACATTTGTAAGGAAAAACTTTTCTTGGTCCCACATGTTCCACACAATATAAAAATGCACATAAATAGATTTGGACCACTTAATTTGACGATTGCTCTCAGGA[-/T]ATGTCATATGGATAGGTCTTCATGTCAGGATATGTGTATACAACTATTTGTTTATACGACTTTTCGAATGTAATTGTATTATTTGCTAATAATAAAAGCTGCTCCAAATTGCAGTGAAATTTAGTGTTAAGCTTTGGTCTTGATTGACTG
zSNP6586832	zC207G22	140740			21	62.7					GCTAATTCAGTTTTGCTAAATTTCTTATAAACATATGGAAGTATGTGTGGGTTAAATGGGGCATTTATTCCAAATGAATTTTTTTTATGTGTTGACCATTAATTTAGGTAACAAATTTATTTTAGAGGCCTAAAAGCTCTGAAAACTTTT[A/G]AAAGTTGGCTTTAAAAATCAAGCGTTTTAAAACACATTTTTGGTTACTTTGCAATCTGAACAATTCTGGTGGACTGCAGGACCAAGTGTTTACATGCATTGCATTGACTAGTGGGACAGAATGCAGAACTCTGACAAAGCTGTGATCTCT
zSNP6586828	zC207G22	140715			21	62.7					TAAGGAATGGTGAAATTCAAGTTCTGCTAATTCAGTTTTGCTAAATTTCTTATAAACATATGGAAGTATGTGTGGGTTAAATGGGGCATTTATTCCAAATGAATTTTTTTTATGTGTTGACCATTAATTTAGGTAACAAATTTATTTTAG[A/G]GGCCTAAAAGCTCTGAAAACTTTTAAAAGTTGGCTTTAAAAATCAAGCGTTTTAAAACACATTTTTGGTTACTTTGCAATCTGAACAATTCTGGTGGACTGCAGGACCAAGTGTTTACATGCATTGCATTGACTAGTGGGACAGAATGCA
zSNP6586825	zC207G22	140667			21	62.7					TCACATATTAAAGGATTTAAGAAGGACCATGTGACCCTAAAGCTTTAATAAGGAATGGTGAAATTCAAGTTCTGCTAATTCAGTTTTGCTAAATTTCTTATAAACATATGGAAGTATGTGTGGGTTAAATGGGGCATTTATTCCAAATGA[A/T]TTTTTTTTATGTGTTGACCATTAATTTAGGTAACAAATTTATTTTAGAGGCCTAAAAGCTCTGAAAACTTTTAAAAGTTGGCTTTAAAAATCAAGCGTTTTAAAACACATTTTTGGTTACTTTGCAATCTGAACAATTCTGGTGGACTGC
zSNP6586938	zC207G22	142919			21	62.7					AATTACAATACCAAACTTAAAAAAGAAGGCAAGTTGTTGATGCTTGCCTGCCATCCATGAATAACAAAATCCTTTCTGCTTAAACAGGCTGTGCAGAGATAAGCCATTATATATTTTGACAGGCAGATAAGATTGTAACATTTGTAAGGA[A/C]AAACTTTTCTTGGTCCCACATGTTCCACACAATATAAAAATGCACATAAATAGATTTGGACCACTTAATTTGACGATTGCTCTCAGGATATGTCATATGGATAGGTCTTCATGTCAGGATATGTGTATACAACTATTTGTTTATACGACT
zSNP6586933	zC207G22	142902			21	62.7					GCCTTATAGTAGTTATTAATTACAATACCAAACTTAAAAAAGAAGGCAAGTTGTTGATGCTTGCCTGCCATCCATGAATAACAAAATCCTTTCTGCTTAAACAGGCTGTGCAGAGATAAGCCATTATATATTTTGACAGGCAGATAAGAT[T/C]GTAACATTTGTAAGGAAAAACTTTTCTTGGTCCCACATGTTCCACACAATATAAAAATGCACATAAATAGATTTGGACCACTTAATTTGACGATTGCTCTCAGGATATGTCATATGGATAGGTCTTCATGTCAGGATATGTGTATACAAC
zSNP6586842	zC207G22	140816			21	62.7					AATTTTTTTTATGTGTTGACCATTAATTTAGGTAACAAATTTATTTTAGAGGCCTAAAAGCTCTGAAAACTTTTAAAAGTTGGCTTTAAAAATCAAGCGTTTTAAAACACATTTTTGGTTACTTTGCAATCTGAACAATTCTGGTGGACT[A/G]CAGGACCAAGTGTTTACATGCATTGCATTGACTAGTGGGACAGAATGCAGAACTCTGACAAAGCTGTGATCTCTAAATAACACAAAGCAATGTTTCAGTATTTAGTACATCTTGGTCTTGTTAACATTCTTTCAAACTGTATTGAATGTT
zSNP6587040	zC207G22	144037			21	62.7					TGTAGCCAGATGAGTTTCATTAATATCTAAGCATCTCTCTGGAGTTTTGGTCCCAAGAGCTCTAATGCAATAAAGCATCTTTAACTACCATCTGCCCTGAATTATGGACTAATTACCTAATAACCTCCAATACAAATGAACAGAGTATAA[T/C]GTTGTAATGTTTTAATGCAGCACCTGCGTAATAGTGTCAACCATCTAGATACTGACAGCTGTAAACGTCTGCACTCCTGCCGGTAATGCACTGTTGCTTTAGTGAATGTTTTTTTTTTTATGTGAATGAGTGATGCTGTGTTTTCACACG
zSNP6587039	zC207G22	144017			21	62.7					CCTTAAATCTTATTATTGTTTGTAGCCAGATGAGTTTCATTAATATCTAAGCATCTCTCTGGAGTTTTGGTCCCAAGAGCTCTAATGCAATAAAGCATCTTTAACTACCATCTGCCCTGAATTATGGACTAATTACCTAATAACCTCCAA[T/C]ACAAATGAACAGAGTATAACGTTGTAATGTTTTAATGCAGCACCTGCGTAATAGTGTCAACCATCTAGATACTGACAGCTGTAAACGTCTGCACTCCTGCCGGTAATGCACTGTTGCTTTAGTGAATGTTTTTTTTTTTATGTGAATGAG
zSNP6587032	zC207G22	143716			21	62.7					TGTCAACTGGTGTAAGAGGGAGAAAAATGAAGTTTTCCACATCTTGATCACTGCCATCTTCAATCACATCTCATTGGACAGCCATAAGGGAAGCCGCATTTTAATTAGACATATTAATTAATACAGCTGTTAGAGTCTCGGTCCAGTTCC[T/C]ATTACCATCAAATCATTTCACATGCTCAAACTAGAGTTCATGCAACGTTGAGTTGTACTTTTTGTGTGTGTGTGTGTGTGTGTGTGGTGTTTTTATCTCGCTTTCCAGGTGTAATTGGCTCAAATTAGTTCCAAACTCACATGAGAGTTT
zSNP6587056	zC207G22	144606			21	62.7					TAAAAAACAACACACATCTGATATAAAGTATTTAAAGCAATGGATATTATATAAGAATAATATATTTAAATGACTGCACTGTGCAATAATACATCATAAAAATATAGCTTTTATTTTTTATTTATAAAGCTCGACCTTACAGTTAAACTT[A/G]CTCCATACACACTCAGTTAATCAACTCTTTATTGATTAAAAATAAGAAAAATCCACATTTTTATCTACATTAAAAAAGTTAAACAATTATATTTAAATTTTAATATTTAAATATATATTTAAAATAGTATTTTACTGCATTTTATTAAAA
zSNP6587042	zC207G22	144124			21	62.7					CCATCTGCCCTGAATTATGGACTAATTACCTAATAACCTCCAATACAAATGAACAGAGTATAACGTTGTAATGTTTTAATGCAGCACCTGCGTAATAGTGTCAACCATCTAGATACTGACAGCTGTAAACGTCTGCACTCCTGCCGGTAA[A/T]GCACTGTTGCTTTAGTGAATGTTTTTTTTTTTATGTGAATGAGTGATGCTGTGTTTTCACACGTGAGACAGATCTTCTGCACTTACCGTAGATAATTCAGAGCGCACGTTCACCCCGTCACTTTATTACACACTTTATTAAAGCACTCTG
zSNP6587041	zC207G22	144113			21	62.7					ATCTTTAACTACCATCTGCCCTGAATTATGGACTAATTACCTAATAACCTCCAATACAAATGAACAGAGTATAACGTTGTAATGTTTTAATGCAGCACCTGCGTAATAGTGTCAACCATCTAGATACTGACAGCTGTAAACGTCTGCACT[T/C]CTGCCGGTAATGCACTGTTGCTTTAGTGAATGTTTTTTTTTTTATGTGAATGAGTGATGCTGTGTTTTCACACGTGAGACAGATCTTCTGCACTTACCGTAGATAATTCAGAGCGCACGTTCACCCCGTCACTTTATTACACACTTTATT
zSNP6586953	zC207G22	143044			21	62.7					GATAAGATTGTAACATTTGTAAGGAAAAACTTTTCTTGGTCCCACATGTTCCACACAATATAAAAATGCACATAAATAGATTTGGACCACTTAATTTGACGATTGCTCTCAGGATATGTCATATGGATAGGTCTTCATGTCAGGATATGT[C/G]TATACAACTATTTGTTTATACGACTTTTCGAATGTAATTGTATTATTTGCTAATAATAAAAGCTGCTCCAAATTGCAGTGAAATTTAGTGTTAAGCTTTGGTCTTGATTGACTGGCAGGCTCAGAAGGAGCCCGGGGCTTTACAGGCCAC
zSNP6586952	zC207G22	143035			21	62.7					TGACAGGCAGATAAGATTGTAACATTTGTAAGGAAAAACTTTTCTTGGTCCCACATGTTCCACACAATATAAAAATGCACATAAATAGATTTGGACCACTTAATTTGACGATTGCTCTCAGGATATGTCATATGGATAGGTCTTCATGTC[A/T]GGATATGTGTATACAACTATTTGTTTATACGACTTTTCGAATGTAATTGTATTATTTGCTAATAATAAAAGCTGCTCCAAATTGCAGTGAAATTTAGTGTTAAGCTTTGGTCTTGATTGACTGGCAGGCTCAGAAGGAGCCCGGGGCTTT
zSNP6586951	zC207G22	143029			21	62.7					ATATTTTGACAGGCAGATAAGATTGTAACATTTGTAAGGAAAAACTTTTCTTGGTCCCACATGTTCCACACAATATAAAAATGCACATAAATAGATTTGGACCACTTAATTTGACGATTGCTCTCAGGATATGTCATATGGATAGGTCTT[T/C]ATGTCAGGATATGTGTATACAACTATTTGTTTATACGACTTTTCGAATGTAATTGTATTATTTGCTAATAATAAAAGCTGCTCCAAATTGCAGTGAAATTTAGTGTTAAGCTTTGGTCTTGATTGACTGGCAGGCTCAGAAGGAGCCCGG
zSNP6586957	zC207G22	143096			21	62.7					ACACAATATAAAAATGCACATAAATAGATTTGGACCACTTAATTTGACGATTGCTCTCAGGATATGTCATATGGATAGGTCTTCATGTCAGGATATGTGTATACAACTATTTGTTTATACGACTTTTCGAATGTAATTGTATTATTTGCT[A/T]ATAATAAAAGCTGCTCCAAATTGCAGTGAAATTTAGTGTTAAGCTTTGGTCTTGATTGACTGGCAGGCTCAGAAGGAGCCCGGGGCTTTACAGGCCACAGGGCAATAGTGCATGATAATATACAGAGCAGAAACACGCGGGAGTCAAGCA
zSNP6586955	zC207G22	143077			21	62.7					TCTTGGTCCCACATGTTCCACACAATATAAAAATGCACATAAATAGATTTGGACCACTTAATTTGACGATTGCTCTCAGGATATGTCATATGGATAGGTCTTCATGTCAGGATATGTGTATACAACTATTTGTTTATACGACTTTTCGAA[T/G]GTAATTGTATTATTTGCTAATAATAAAAGCTGCTCCAAATTGCAGTGAAATTTAGTGTTAAGCTTTGGTCTTGATTGACTGGCAGGCTCAGAAGGAGCCCGGGGCTTTACAGGCCACAGGGCAATAGTGCATGATAATATACAGAGCAGA
zSNP6586954	zC207G22	143074			21	62.7					TTTTCTTGGTCCCACATGTTCCACACAATATAAAAATGCACATAAATAGATTTGGACCACTTAATTTGACGATTGCTCTCAGGATATGTCATATGGATAGGTCTTCATGTCAGGATATGTGTATACAACTATTTGTTTATACGACTTTTC[A/G]AATGTAATTGTATTATTTGCTAATAATAAAAGCTGCTCCAAATTGCAGTGAAATTTAGTGTTAAGCTTTGGTCTTGATTGACTGGCAGGCTCAGAAGGAGCCCGGGGCTTTACAGGCCACAGGGCAATAGTGCATGATAATATACAGAGC
zSNP6587213	zC207G22	147574			21	62.7					GAAAGCGCTATGCAAATTAGCGGCTAATCTGTGGCGGAACACAGGCGCGCCCGGCTCGCAGGTTCCATTACTCCTCTTTAGCTCGCTTGATTATGATTAAACTGATGCCTGCCGATCGGTTTTAACCCTTTTGCCCGCCAAAAAAGCAGC[T/C]CATTGCGGATGCGTCGGCTTGGCTGGAGGCGCGTGGAAGATGAACTGTCTGTTTATATAAATAAACACGCTAAGTTTGAGTCACGACGGTTCCCCACAGAATCAGCAGTTTAGAGTGAAACTTCTCTTTTTATGCGTGTGTTAATGGGGT
zSNP6587799	zC207G22	161708			21	62.7					AACATAGTTGTCTTGGCTAAAACAAGGTTGAATTTGCGCTGTCTGAGAAAATCAACGTATAAGAATAGGCCAAATCTAGACTAGTCATCAAAAAACAGAAATGAATGACTGCACTTATAGTCTGTCGATTCTGTCTATTTGACGACTAGA[A/C]GAGTTTTGAGCTATTGTCTATTAGATTTTCAGTTTAGTCTTGTTTTAGCCAAGCTGTCTACGTTTAGATGTCGATTAAACAAAAAAAATTGTTAGTTGGGTTATATAGTACAGTAAGCCTGGCACAAATCTCAGTTGTCACAATGAGTTT
zSNP6587798	zC207G22	161707			21	62.7					AAACATAGTTGTCTTGGCTAAAACAAGGTTGAATTTGCGCTGTCTGAGAAAATCAACGTATAAGAATAGGCCAAATCTAGACTAGTCATCAAAAAACAGAAATGAATGACTGCACTTATAGTCTGTCGATTCTGTCTATTTGACGACTAG[A/T]AGAGTTTTGAGCTATTGTCTATTAGATTTTCAGTTTAGTCTTGTTTTAGCCAAGCTGTCTACGTTTAGATGTCGATTAAACAAAAAAAATTGTTAGTTGGGTTATATAGTACAGTAAGCCTGGCACAAATCTCAGTTGTCACAATGAGTT
zSNP6587783	zC207G22	161144			21	62.7					GAGTCATGTAAAGTCCATTTGCTGTGAGCAAAGCTTCAACACCAACAAAAACAATCCATTTGTCCCGATAAGTAAAGTCTAAGATTTACAAAGCATTTGTACCAGTGAAAATTATGTAAAAACATTTGACGGTAAAACATTAGTGATGGG[A/C]ACAGGGAATTTTGTGTGCATTTGTAGAAATTTCCTATTTAGAAACAACAGGATATACTCATGCCACATAATTTTCTAGGTTTTGAGGTAATTTGAGTTTACTGGTATTCATTTCATTATTTTACATCTCAAAATAGAAAGTTGTAACTCA
zSNP6587803	zC207G22	161802			21	62.7					ACAGAAATGAATGACTGCACTTATAGTCTGTCGATTCTGTCTATTTGACGACTAGAAGAGTTTTGAGCTATTGTCTATTAGATTTTCAGTTTAGTCTTGTTTTAGCCAAGCTGTCTACGTTTAGATGTCGATTAAACAAAAAAAATTGTT[A/T]GTTGGGTTATATAGTACAGTAAGCCTGGCACAAATCTCAGTTGTCACAATGAGTTTGTTCAGTCAAGGACTGCATGGAGGAAGTTTTACAAACGTATATAAAGTTGGGTTTTTAAAAGTTTGCCATATTGTTGGATCCATTTAACAAAAT
zSNP6587802	zC207G22	161796			21	62.7					CAAAAAACAGAAATGAATGACTGCACTTATAGTCTGTCGATTCTGTCTATTTGACGACTAGAAGAGTTTTGAGCTATTGTCTATTAGATTTTCAGTTTAGTCTTGTTTTAGCCAAGCTGTCTACGTTTAGATGTCGATTAAACAAAAAAA[-/A]TTGTTAGTTGGGTTATATAGTACAGTAAGCCTGGCACAAATCTCAGTTGTCACAATGAGTTTGTTCAGTCAAGGACTGCATGGAGGAAGTTTTACAAACGTATATAAAGTTGGGTTTTTAAAAGTTTGCCATATTGTTGGATCCATTTAA
zSNP6587800	zC207G22	161709			21	62.7					ACATAGTTGTCTTGGCTAAAACAAGGTTGAATTTGCGCTGTCTGAGAAAATCAACGTATAAGAATAGGCCAAATCTAGACTAGTCATCAAAAAACAGAAATGAATGACTGCACTTATAGTCTGTCGATTCTGTCTATTTGACGACTAGAA[T/G]AGTTTTGAGCTATTGTCTATTAGATTTTCAGTTTAGTCTTGTTTTAGCCAAGCTGTCTACGTTTAGATGTCGATTAAACAAAAAAAATTGTTAGTTGGGTTATATAGTACAGTAAGCCTGGCACAAATCTCAGTTGTCACAATGAGTTTG
zSNP6587719	zC207G22	160267			21	62.7					GCAAAGTGCTTCCTTATCTCAGTTCTGACTATTCTTCCCATGGCACAAACTGATGTAATATTAGTCCATTTGAGTGCCGTAATATTACAGCTTTATATCTCAAAATCTATGAACTGCACTTTAAATGTGATCAAATGCTAAATAATCTGC[-/A]AAAAACAGTCAAAAATCAAACTGGTTTCATTGCCATCACCCTTTTAACCGCCTTGCCAAATACTTTTACAATATGCATACTTGTAACTTTTCAAATATAGAGGCAATACAACAAGGTTTATTATTAAAACCATCTGGATTAAAGGTCTTC
zSNP6587711	zC207G22	160173			21	62.7					ATCATATTTTTATCTTCATATGAAAACTACACACACAACAGCATTGCGTTTGTCAGCAAGACCATGTGGTTTGCCATGATGCTTTCCTTTGCATGCAAAGTGCTTCCTTATCTCAGTTCTGACTATTCTTCCCATGGCACAAACTGATGT[A/T]ATATTAGTCCATTTGAGTGCCGTAATATTACAGCTTTATATCTCAAAATCTATGAACTGCACTTTAAATGTGATCAAATGCTAAATAATCTGCAAAAAACAGTCAAAAATCAAACTGGTTTCATTGCCATCACCCTTTTAACCGCCTTGC
zSNP6587639	zC207G22	158569			21	62.7					GTTACGAATTTACATGCAAACGCAGTAGAGGTTAGTGAGTGTAATGCCTTCTTGATTTGTTTGCCATGTGCTTGAATATTTGTATTCAAACACAAATATTCCATTCTCCCCACTGGAAAGGAAAATTAAAACCTTTTTTGTTTGGTTTCT[T/C]CTGGACTATTAAATTCCAGTTATCACATGTCTAATTTAAAAAGAGAACTCTGCTCAGATTAGTCTCAAAGGCCAGAGATCTCGCTAGCTCAAACATTTCTAATTTTGTTTGTCAAAATGAATGTAAAATAATTTAATCACATTCATTTAA
zSNP6587761	zC207G22	160930			21	62.7					GTTGTCTTTGTGTGAATAAGCATGTGGCAAACCTCACAATACCAGAGGAAGTTTCATCTGGACAGTGTTTCGCTGTGTATGTCAAAGGCGTGCTTGCTTTATTGTAATGGTTTACTTCAAAGAAGCCATTGTAGCTTGTGGATGAACCGT[A/G]CACGCTCTCTGGACTGTGAACTCTTAACATAAAAATGGACTGCCTAAAATCACATAAATGAGTGAGTCATGTAAAGTCCATTTGCTGTGAGCAAAGCTTCAACACCAACAAAAACAATCCATTTGTCCCGATAAGTAAAGTCTAAGATTT
zSNP6587758	zC207G22	160611			21	62.7					GGAGCTGGCCGGCACCACCTGATCTCTGTTTGCTCTCGTAAACATAAAAGCAAGAGCAAGAGTCAAAGCCATGAGAGAGCGAACAGAAATTAGCATACTGTATGAAAATGACCACTTTGTTGCTAAGCAACAGAGCCAAGCCTTTCCTGT[A/G]AATGGATCGTGCCACACGCTACAGCAGTTTAGTGTGAATTTGAGTGTGCGACTTTATTTTCACTTTTCACAAAAGGCCGCCTCAGTTTCGAGAGAGATACAATCAAGGACAGAAAAGCAATAAAAATGTTCCAGGGTATCACATTCTAGT
zSNP6587756	zC207G22	160437			21	62.7					ACTGGTTTCATTGCCATCACCCTTTTAACCGCCTTGCCAAATACTTTTACAATATGCATACTTGTAACTTTTCAAATATAGAGGCAATACAACAAGGTTTATTATTAAAACCATCTGGATTAAAGGTCTTCTTTTTAAAAGGTTTAAAGC[T/G]GTGAAAAAACAAAGCTGTGAAAGGGAGCTGGCCGGCACCACCTGATCTCTGTTTGCTCTCGTAAACATAAAAGCAAGAGCAAGAGTCAAAGCCATGAGAGAGCGAACAGAAATTAGCATACTGTATGAAAATGACCACTTTGTTGCTAAG
zSNP6587979	zC207G22	164859			21	62.7					GGTTTATAATTGCTTTTTGTTTAATAAAATGGTCAAACATTTGCACAATGTCTAATTTAATAGTTTGCTTAGCTGTGATTAAACACTTAGTTTTGTACAAATGTATGCATTGTTTCAAATATACCTCTGTAGAAAATAAATTATTGCTTT[T/C]AAGATGTGGATTTATCTTTTATTCTGTATTTTTTCTTCTGAATTTTTCTATGTAAAAGCCTAAGAAACATTACCTACAACTTGACCTTCCTGGAAGTGGCTTCCAATTCTCCTTTGTTTCTACTCGAGTAGTTTATCCCTTTAATTATTT
zSNP6587975	zC207G22	164637			21	62.7					TTATATTAAACATAGATTGCTGGTATCTTTGAAAAACTAAATAAAAACAAAGTGTCATCATTGCTTGAATAGACCAAAATATATATTCTGAATAATAACTCTCTTGCTATAATACACAATTTTAGCCTCTTGTGTTGCTGTGTCGGGTTT[A/C]ATTTAGATTTTTAATCTTGGTTGCTATTTATTGTACAGAGATTTTATAAAATGTAATCTGAAAATGGAGGGGGTTTATAATTGCTTTTTGTTTAATAAAATGGTCAAACATTTGCACAATGTCTAATTTAATAGTTTGCTTAGCTGTGAT
zSNP6587968	zC207G22	164416			21	62.7					TTAGCAAATGTTTAGCAAAGAGAAGGAATCAAACCAATCATATAGCAGCACAAGATGTCAGTAATGATAGTGGTTATTCTTTGATTATTTCTTATATATTATATGGTGAATCAGTTGCAGCTAGAGCACTTGTGATTCAACATATTAAAA[A/G]ATTATTACAAGCATTGTGCTACAATGTTAAAAGGTTTTTTAGTAATGTCTATTCCAAATTTATACTGTAATTATATTAAACATAGATTGCTGGTATCTTTGAAAAACTAAATAAAAACAAAGTGTCATCATTGCTTGAATAGACCAAAAT
zSNP6587999	zC207G22	165129			21	62.7					CTACTCGAGTAGTTTATCCCTTTAATTATTTTTGTCAACCGCTAAGAACAACGATCTTTCTTTTTTTTTTTCCAAAACAATATTTCCGAGGCAAAACTCGTGTTTTTAGTTTTTGTACCAGAAGAGGGCGATAAAACCAACTTTTTCCGG[A/C]AATTGCAGACGACCTTCCCTGAAATGACTCATACATGCTTTTGTGTTTGTTTTGACTTTGTCCTCACGAAATCTATTGGTCACTTATTGATACCGATATACACATATAATGTTGATATTTATTTGATATCTATCATACTTGACAAAACAG
zSNP6587989	zC207G22	165037			21	62.7					ATTTTTTCTTCTGAATTTTTCTATGTAAAAGCCTAAGAAACATTACCTACAACTTGACCTTCCTGGAAGTGGCTTCCAATTCTCCTTTGTTTCTACTCGAGTAGTTTATCCCTTTAATTATTTTTGTCAACCGCTAAGAACAACGATCTT[T/C]CTTTTTTTTTTTCCAAAACAATATTTCCGAGGCAAAACTCGTGTTTTTAGTTTTTGTACCAGAAGAGGGCGATAAAACCAACTTTTTCCGGCAATTGCAGACGACCTTCCCTGAAATGACTCATACATGCTTTTGTGTTTGTTTTGACTT
zSNP6587982	zC207G22	164897			21	62.7					ATTTGCACAATGTCTAATTTAATAGTTTGCTTAGCTGTGATTAAACACTTAGTTTTGTACAAATGTATGCATTGTTTCAAATATACCTCTGTAGAAAATAAATTATTGCTTTTAAGATGTGGATTTATCTTTTATTCTGTATTTTTTCTT[T/C]TGAATTTTTCTATGTAAAAGCCTAAGAAACATTACCTACAACTTGACCTTCCTGGAAGTGGCTTCCAATTCTCCTTTGTTTCTACTCGAGTAGTTTATCCCTTTAATTATTTTTGTCAACCGCTAAGAACAACGATCTTTCTTTTTTTTT
zSNP6587863	zC207G22	163657			21	62.7					ATTAACATTAGCTCACACTCTCAGAGCTCGGTTTACACTTTATGACTATTCTTATTACCCGTCTTCTAATAAACAAAAGCAACATGTTCCCTTTCTTATTTAGGCCTGCTGTTTTTGTGTTTAATCACAGATATATCTCTCATTCTGTCC[T/C]TTTCGCAGAAACTGCCATTAACACAATGGCGACTGCAGAACCTGCCCCAGCCTGGTGGAAACTGACCTTCCTGCGAAAAAAGAAATCGGAGCCAAAAGTGCTGTATGAAATCGCAGGAGACCACAGCAGCAATGGCGGAGAGGCACCTGG
zSNP6587808	zC207G22	161996			21	62.7					TCACAATGAGTTTGTTCAGTCAAGGACTGCATGGAGGAAGTTTTACAAACGTATATAAAGTTGGGTTTTTAAAAGTTTGCCATATTGTTGGATCCATTTAACAAAATGATGCCGATTTTAGTGTAAATACAGGCCCAGTTACAGTATGTG[T/C]GCAGTATGAACTGTAAAAAAAGAAAAATAGTAACACATTAAAATAAGGCCTCTTTATTCCATTTGTCCATTTATGCAGCCACTGATTTGATTTCATTTTATTGACAATGATGTATTGTATTTATTGTACTGTAAGTGTATATTGTATTTG
zSNP6587807	zC207G22	161958			21	62.7					GTTATATAGTACAGTAAGCCTGGCACAAATCTCAGTTGTCACAATGAGTTTGTTCAGTCAAGGACTGCATGGAGGAAGTTTTACAAACGTATATAAAGTTGGGTTTTTAAAAGTTTGCCATATTGTTGGATCCATTTAACAAAATGATGC[T/C]GATTTTAGTGTAAATACAGGCCCAGTTACAGTATGTGCGCAGTATGAACTGTAAAAAAAGAAAAATAGTAACACATTAAAATAAGGCCTCTTTATTCCATTTGTCCATTTATGCAGCCACTGATTTGATTTCATTTTATTGACAATGATG
zSNP6587915	zC207G22	164175			21	62.7					GTAAACACACTAGCATGTGTGTGTAAAGCAGCTCAAGAGGGCCAGCACTCTTCCAATTGACGTCCTCTGCCGTTTACAATCGCCTGAAGCTCTGAGCCTGAAGCAAGAGCAGGATCGCTGAATTAATGACTGATCTATACTGATGTTTGG[T/G]AACAAAGACATGCACAAACCCAAAGATCAGGTTTCTTCACAGATACACACAGCACCACTGCATTGTGGTCGACCCTTGAAAGGCTGACATTTAGCAAATGTTTAGCAAAGAGAAGGAATCAAACCAATCATATAGCAGCACAAGATGTCA
zSNP6587890	zC207G22	163803			21	62.7					GTCCCTTTCGCAGAAACTGCCATTAACACAATGGCGACTGCAGAACCTGCCCCAGCCTGGTGGAAACTGACCTTCCTGCGAAAAAAGAAATCGGAGCCAAAAGTGCTGTATGAAATCGCAGGAGACCACAGCAGCAATGGCGGAGAGGCA[T/C]CTGGGACCACTGATGCTGCAACAGACAGCCAGTTTAATGCCCGCTTGGAGCGCATTGTGGACAAAACAGCAACAAAGGGGCGACATGTGAAAGTCTCGCATTCAGGTCGCTTTAAAGAGAAGAAACGAATCCGCTCTACTCTAGCAGAAA
zSNP6587867	zC207G22	163691			21	62.7					ACACTTTATGACTATTCTTATTACCCGTCTTCTAATAAACAAAAGCAACATGTTCCCTTTCTTATTTAGGCCTGCTGTTTTTGTGTTTAATCACAGATATATCTCTCATTCTGTCCCTTTCGCAGAAACTGCCATTAACACAATGGCGAC[T/C]GCAGAACCTGCCCCAGCCTGGTGGAAACTGACCTTCCTGCGAAAAAAGAAATCGGAGCCAAAAGTGCTGTATGAAATCGCAGGAGACCACAGCAGCAATGGCGGAGAGGCACCTGGGACCACTGATGCTGCAACAGACAGCCAGTTTAAT
zSNP6587338	zC207G22	150470			21	62.7					TTAATTAATTTAGAGCTTCACAATTTTTCTAGCATCTCTTGTAAAATTACATTTGAAAATTAATGGATAACAACAATAGCCAAATTAGTATTCAAATCAATTTCAATTGTTCAATTGTCAATCTGTTGATGCTTGCACCTTTTTATCGCT[T/C]ATTTTTTATTTTAAGAATAAAGTTCAAGATTTAGAATACAAATTATGTGTAAAATGTTTTCTCTGTTTAAAAACATTGCAGTAGCAAAAGATGACATTGGCCAAAACTGATTAGCTAAAGTCACACCGAAGCGACAGCCAACAGAGCATT
zSNP6587337	zC207G22	150454			21	62.7					GCAAAAAGAAAAGGAATTAATTAATTTAGAGCTTCACAATTTTTCTAGCATCTCTTGTAAAATTACATTTGAAAATTAATGGATAACAACAATAGCCAAATTAGTATTCAAATCAATTTCAATTGTTCAATTGTCAATCTGTTGATGCTT[A/G]CACCTTTTTATCGCTTATTTTTTATTTTAAGAATAAAGTTCAAGATTTAGAATACAAATTATGTGTAAAATGTTTTCTCTGTTTAAAAACATTGCAGTAGCAAAAGATGACATTGGCCAAAACTGATTAGCTAAAGTCACACCGAAGCGA
zSNP6587336	zC207G22	150448			21	62.7					ACTAAGGCAAAAAGAAAAGGAATTAATTAATTTAGAGCTTCACAATTTTTCTAGCATCTCTTGTAAAATTACATTTGAAAATTAATGGATAACAACAATAGCCAAATTAGTATTCAAATCAATTTCAATTGTTCAATTGTCAATCTGTTG[A/G]TGCTTGCACCTTTTTATCGCTTATTTTTTATTTTAAGAATAAAGTTCAAGATTTAGAATACAAATTATGTGTAAAATGTTTTCTCTGTTTAAAAACATTGCAGTAGCAAAAGATGACATTGGCCAAAACTGATTAGCTAAAGTCACACCG
zSNP6587402	zC207G22	151755			21	62.7					TGGGCCATGAAATGTGGCTTGTTCTTATTTAATCCCATGTGTCTGAAGTTACTGAACATAAACTGTCCTACTGCCAGTGCACCCCATGAACCAGGCAGACCTCAGTCCGAGGGCAAGTCCTCCTTAACATACTCGGTGAGGGCAGCAGTC[A/T]GCCATTAGTATCCTTCAACCACCCTAATCGCACCAGTGGGCATGCTGGCATCAGACATGTCTTGCCATTGATTCTGTTCAGACTGATGCCAGAGCCATGACTAGTGAGTAGGCCATTACCTCTTTTACAAACAAGAGCCCTCTGCTGGTA
zSNP6587380	zC207G22	151542			21	62.7					GCCAAATGTTGCGGATGCCCAGAATGTTCTGTTTAAAATGGAAATGACTCTTTTCGGGCCAAATGAAGTTTCCCACTAGAAGCTATAAGATAATGATTAATGGACTATGTTTTCTGCAGACAGTGGACAGGCAGGTCTTGGCTGCAATGA[A/G]TAAACTACCAACGCCAGAGCCCAGCTGGTGCTGAACAGACCCTCAGCCACACGCCTTTCGAGTGGGCCATGAAATGTGGCTTGTTCTTATTTAATCCCATGTGTCTGAAGTTACTGAACATAAACTGTCCTACTGCCAGTGCACCCCATG
zSNP6587339	zC207G22	150472			21	62.7					AATTAATTTAGAGCTTCACAATTTTTCTAGCATCTCTTGTAAAATTACATTTGAAAATTAATGGATAACAACAATAGCCAAATTAGTATTCAAATCAATTTCAATTGTTCAATTGTCAATCTGTTGATGCTTGCACCTTTTTATCGCTTA[T/G]TTTTTATTTTAAGAATAAAGTTCAAGATTTAGAATACAAATTATGTGTAAAATGTTTTCTCTGTTTAAAAACATTGCAGTAGCAAAAGATGACATTGGCCAAAACTGATTAGCTAAAGTCACACCGAAGCGACAGCCAACAGAGCATTCC
zSNP6587317	zC207G22	149552			21	62.7					CCCATCTGTCTGCTTCTTTTCCTCTAAGGACTATGAAATGACATAACTTCATTCTCTCAATAGATTGACAGTAATTTCATTTTCAATTTGTTGTGGTTCAAGGCAGTAATGATGACTGACGGGCCCTACTGCCACCTGGCGGACAAATAC[A/T]AGACTGCAGAGATTGAAATGCAAGAGATGGAGCTGTAATTTGAGAAACTGGCCACCAGATGGCGCGCACACACAACATAGGCCACGCTTTATCTGGCACAAGGTACATATAAACAACATAATTCAGTTCTGTAGCCAGCCTGGTTAACGG
zSNP6587300	zC207G22	149337			21	62.7					TTTTTGTGTACAACAGCAGTCAGCAGAGTTTGTTGTTTTCTCTCTCTGATGCATCCATTGTTTATGGAATAATGTGAAAAGGAAAATATGGAACATGAAAAGGGAGATGGGAGGATTTCATTCAGTAGAATAACACAAAGAAACAGCCAG[T/C]CTACATAACAGTGTCATCTCTTTTTTCTACTCTTCTTTTAAAACCTCTCTATCTGCACCGGTAGCCCATCTGTCTGCTTCTTTTCCTCTAAGGACTATGAAATGACATAACTTCATTCTCTCAATAGATTGACAGTAATTTCATTTTCAA
zSNP6587299	zC207G22	149334			21	62.7					CTCTTTTTGTGTACAACAGCAGTCAGCAGAGTTTGTTGTTTTCTCTCTCTGATGCATCCATTGTTTATGGAATAATGTGAAAAGGAAAATATGGAACATGAAAAGGGAGATGGGAGGATTTCATTCAGTAGAATAACACAAAGAAACAGC[T/C]AGTCTACATAACAGTGTCATCTCTTTTTTCTACTCTTCTTTTAAAACCTCTCTATCTGCACCGGTAGCCCATCTGTCTGCTTCTTTTCCTCTAAGGACTATGAAATGACATAACTTCATTCTCTCAATAGATTGACAGTAATTTCATTTT
zSNP6587327	zC207G22	149635			21	62.7					CAATTTGTTGTGGTTCAAGGCAGTAATGATGACTGACGGGCCCTACTGCCACCTGGCGGACAAATACTAGACTGCAGAGATTGAAATGCAAGAGATGGAGCTGTAATTTGAGAAACTGGCCACCAGATGGCGCGCACACACAACATAGGC[A/C]ACGCTTTATCTGGCACAAGGTACATATAAACAACATAATTCAGTTCTGTAGCCAGCCTGGTTAACGGGGTGGTTCTTTTTTTCACAAATACCTTTTTGAAGGTATATGCCACATTTTCTATTTAATTATGAGATTTAAATACTGCATTTC
zSNP6587324	zC207G22	149611			21	62.7					ATAGATTGACAGTAATTTCATTTTCAATTTGTTGTGGTTCAAGGCAGTAATGATGACTGACGGGCCCTACTGCCACCTGGCGGACAAATACTAGACTGCAGAGATTGAAATGCAAGAGATGGAGCTGTAATTTGAGAAACTGGCCACCAG[A/C]TGGCGCGCACACACAACATAGGCCACGCTTTATCTGGCACAAGGTACATATAAACAACATAATTCAGTTCTGTAGCCAGCCTGGTTAACGGGGTGGTTCTTTTTTTCACAAATACCTTTTTGAAGGTATATGCCACATTTTCTATTTAAT
zSNP6587320	zC207G22	149570			21	62.7					TTCCTCTAAGGACTATGAAATGACATAACTTCATTCTCTCAATAGATTGACAGTAATTTCATTTTCAATTTGTTGTGGTTCAAGGCAGTAATGATGACTGACGGGCCCTACTGCCACCTGGCGGACAAATACTAGACTGCAGAGATTGAA[A/C]TGCAAGAGATGGAGCTGTAATTTGAGAAACTGGCCACCAGATGGCGCGCACACACAACATAGGCCACGCTTTATCTGGCACAAGGTACATATAAACAACATAATTCAGTTCTGTAGCCAGCCTGGTTAACGGGGTGGTTCTTTTTTTCAC
zSNP6587507	zC207G22	155619			21	62.7					ATCTGCTTCAAGATTCATCATGTTGTACATTAAGACATCGACTGTAACAAGTGATTTGCGTCACTGTTGCCTTTATCAGCTTGAACCAGTCTGGCCAATCCAGTAGATAAGCAGTTTCCAAAATTTCAATAACCCTGTCAGTTTATGGTC[T/C]TTTTTTCTATGCTGATGTCTTAACTGTTTCATTCTGCTTGACTAAATGCAATGAGTTGCTGCCATGTGATTGGCTAATTAGATATTTGCATTAACAAGCAGTTGAACAGGTATCTCTGTGGGGTTGCAGTGAGTGTAACATATATGTATG
zSNP6587493	zC207G22	155120			21	62.7					TATTTGTGCATGCTTGCCACGTGTCTACATGTGAAATAGTGAGTTGGCAGAAAACGTGATATGTGAACGACCATATAGCTTTCTTCTTTAAGTGAGAATGACATTAATCACAACTTTCTGACATACACCACAACTACTGGGTAAGAGTAC[A/T]GTTAATGGACTATTAATGGGAGTGGAAACATAAAGCTGATGAAAGTGACCCATGCTAAACTACTGTTCTGAACTAAATCACACTTATGAATGGAAATTAGGCATAAGTGGTCCAAAGTGTGTCGTTATACTCACACTATTATACCTGGGC
zSNP6587486	zC207G22	154765			21	62.7					GACGCTCTTCTCTCTTTAAAATAAAATAAGCTAGTCCTTACTTTAGCACTTAATTTTCTGAGCACTAACAGTTCCTTTGTTTAATTGTTTAATTAACTTCTTGTGTGTAAGTAAAAATTGCACTTGCCTCTTCTTGTTGAATCGCTGAGC[A/G]CCTCTCTATAATTGTGTCACTTTAGACAAAAACATCTGTTAAATGACTAAATGTAAATGTAATATTACAATGATTATGTGCAGCAGTGAACCATTTTCAAGCAAATCTTGTTGTCATCTTCTAACAAAGAGCCTTATGTCAAGAAGCAAG
zSNP6587636	zC207G22	158562			21	62.7					TAAAATTGTTACGAATTTACATGCAAACGCAGTAGAGGTTAGTGAGTGTAATGCCTTCTTGATTTGTTTGCCATGTGCTTGAATATTTGTATTCAAACACAAATATTCCATTCTCCCCACTGGAAAGGAAAATTAAAACCTTTTTTGTTT[A/G]GTTTCTTCTGGACTATTAAATTCCAGTTATCACATGTCTAATTTAAAAAGAGAACTCTGCTCAGATTAGTCTCAAAGGCCAGAGATCTCGCTAGCTCAAACATTTCTAATTTTGTTTGTCAAAATGAATGTAAAATAATTTAATCACATT
zSNP6587548	zC207G22	156411			21	62.7					GGATGTACATTAATGAGGAAAAAAATTACTTAAATGGTTTTAGCAATTGGCTGCAATATAACAGAGTGAACAAATTAAGGGAGTCTGAATACTTTCCATACCCACTATAGATAGATAGATAGATAGATGGATAGGTAGATAGCAAATGTG[T/G]AATGTCAAGAGAAGTAAATAATTAGTTATTTTATATACTTACACATAAATGTCTATAACTTTATTATTATCTACAATTTGGAAAGTAATGCTAAAACAGATTAAGTAGATGTGCCTAAAAATGTGACAGGAAGTGTGCCCTAACATAATG
zSNP6587547	zC207G22	156410			21	62.7					GGGATGTACATTAATGAGGAAAAAAATTACTTAAATGGTTTTAGCAATTGGCTGCAATATAACAGAGTGAACAAATTAAGGGAGTCTGAATACTTTCCATACCCACTATAGATAGATAGATAGATAGATGGATAGGTAGATAGCAAATGT[T/G]GAATGTCAAGAGAAGTAAATAATTAGTTATTTTATATACTTACACATAAATGTCTATAACTTTATTATTATCTACAATTTGGAAAGTAATGCTAAAACAGATTAAGTAGATGTGCCTAAAAATGTGACAGGAAGTGTGCCCTAACATAAT
zSNP6587414	zC207G22	151938			21	62.7					CCAGTGGGCATGCTGGCATCAGACATGTCTTGCCATTGATTCTGTTCAGACTGATGCCAGAGCCATGACTAGTGAGTAGGCCATTACCTCTTTTACAAACAAGAGCCCTCTGCTGGTAAAAAGTGTAATTAGTTTCTTATTCTTTTTTTC[T/C]CGTCTTTCTTTTACACAAAGTTATTACACTATACATTGTATATATTGCATTTTGCTGGGTTCCACACAGTCGATTTGTGTTGGGACAACATAAAGGTATTAAGTTAACTTATTAGCTTTTACACATTTTAGTGAACTGAACATAAAACAA
zSNP6587408	zC207G22	151883			21	62.7					ATACTCGGTGAGGGCAGCAGTCTGCCATTAGTATCCTTCAACCACCCTAATCGCACCAGTGGGCATGCTGGCATCAGACATGTCTTGCCATTGATTCTGTTCAGACTGATGCCAGAGCCATGACTAGTGAGTAGGCCATTACCTCTTTTA[T/C]AAACAAGAGCCCTCTGCTGGTAAAAAGTGTAATTAGTTTCTTATTCTTTTTTTCTCGTCTTTCTTTTACACAAAGTTATTACACTATACATTGTATATATTGCATTTTGCTGGGTTCCACACAGTCGATTTGTGTTGGGACAACATAAAG
zSNP6587407	zC207G22	151858			21	62.7					AGTCCGAGGGCAAGTCCTCCTTAACATACTCGGTGAGGGCAGCAGTCTGCCATTAGTATCCTTCAACCACCCTAATCGCACCAGTGGGCATGCTGGCATCAGACATGTCTTGCCATTGATTCTGTTCAGACTGATGCCAGAGCCATGACT[A/G]GTGAGTAGGCCATTACCTCTTTTACAAACAAGAGCCCTCTGCTGGTAAAAAGTGTAATTAGTTTCTTATTCTTTTTTTCTCGTCTTTCTTTTACACAAAGTTATTACACTATACATTGTATATATTGCATTTTGCTGGGTTCCACACAGT
zSNP6587482	zC207G22	154250			21	62.7					ATGTTCTGTTGGTGTGCCTCCAGGAACAGGGCTGAAAAAAAAAACTGATCTACTAAATCATTATTCCATGTTTAGTACCATACAGTATGGCACACGATTATTTTAATTTCCACTGTCAAAGGTTCCAAAAAAGCAAACTTTTTTGGCACC[A/C]TTTTTTAAGGGTAGCTAGCACAGCAGTACGGGTTCCAAAAAGATGGAGCTAGACTTGCTGCTCAACAGTATTGGTTTAGAGAGAATTGTCACGAGCGCAAGTAACAATCCAGGAGAAAGACAACAAAAAATCACTATTTTTAATGCACAG
zSNP6587430	zC207G22	152829			21	62.7					TGTAGACTCAACAAGGCGTTGGAAACTTTCTTTCTCCATATTGACACATGACACAGTTATTGCAGATCTGTCGGTTACAGATCTATGGTTTAAATTTTCCATTCAGGACATCCCAAAGGTGCTCCCCTGGATTGAAATGACTGAGGAGGT[A/C]ATTGAGTACAGTGATATGTCCATCCTAAAAAAAAATCTTAAATTTGAATTATGTGTGTTCATATCAAGTTGTTAGAGCAGCTGACTGTAGTTTACTGGTAATGTAGTAACCAACAGTAAACTAAGCATATTGGGAGACAGGTTATAAATG
zSNP6587415	zC207G22	151956			21	62.7					TCAGACATGTCTTGCCATTGATTCTGTTCAGACTGATGCCAGAGCCATGACTAGTGAGTAGGCCATTACCTCTTTTACAAACAAGAGCCCTCTGCTGGTAAAAAGTGTAATTAGTTTCTTATTCTTTTTTTCTCGTCTTTCTTTTACACA[A/T]AGTTATTACACTATACATTGTATATATTGCATTTTGCTGGGTTCCACACAGTCGATTTGTGTTGGGACAACATAAAGGTATTAAGTTAACTTATTAGCTTTTACACATTTTAGTGAACTGAACATAAAACAATTAAGTTGTCCCAGATAA
zSNP6585347	zC207G22	101029			21	62.7					GCGTGGCCATGACCGGCATGATAAAGAACCGGACGCTATTTCGGCGAGGAAAACGGCTAATGGGCGAAAGATGAGGAGAAAAACAATAGCGAAGCGCATACTGTACAATGGATACGAGAGATACGAAGAGACAGCCGAGGAAATGGGCGC[T/G]AGGGCGAACCACGTCTTCAGTGTATGTAAACATCAAGCTTTTGTCGCGTAGTGTCATTGTTTTGCAGAGCCTTGATTTAATTATGTGACTGATCTTTCAGCAAGAACCGGCGAAGAGGAGAAAATGGAGAGGACTAAATGGAGAGGACAT
zSNP6585346	zC207G22	101022			21	62.7					GATCTGCGCGTGGCCATGACCGGCATGATAAAGAACCGGACGCTATTTCGGCGAGGAAAACGGCTAATGGGCGAAAGATGAGGAGAAAAACAATAGCGAAGCGCATACTGTACAATGGATACGAGAGATACGAAGAGACAGCCGAGGAAA[T/C]GGGCGCGAGGGCGAACCACGTCTTCAGTGTATGTAAACATCAAGCTTTTGTCGCGTAGTGTCATTGTTTTGCAGAGCCTTGATTTAATTATGTGACTGATCTTTCAGCAAGAACCGGCGAAGAGGAGAAAATGGAGAGGACTAAATGGAG
zSNP6585341	zC207G22	100412			21	62.7					AATTATTTGTATAATTTTTATTGAATATGACTGCTTCTTTTAATGATGTGCAAGATATAATTATGACTTTAACTTAGTCAAGCAGCCAAGAAGCTATTTGATTAATGTAAAACTACAGACATTTGTTTTAAATGTCACATAATAGTTAAT[A/C]AATCATATTTAATAGATAATAACAATGTGTTTAATAACTCTAATGACTGAAAAATAGCCACATCTTTTGTGAAGGGTTTCAGTAAATCAAAATTTCTAAAATAAACAAGCAAACTAACAGTAAGAGATATTTAAAACTTTTAGACTTTAT
zSNP6585434	zC207G22	102947			21	62.7					CAGCCTGGACTGTGAGCTTGCTGACTGAAAATGTCACATTTTAAAGTTTGGGAAAATATATGAAAGGCCAATAATTACAAATGAGATTGCTCATAGGTTTTTAATATACACTCCCACATCTAGGAAAAACAGATGTAGCATCTGATAGGC[A/G]TCCTCCCTTTCCATTGTGAACAAACATTTGAGTATTGAATCACCAAGGACCGGTTTCTTCTTAAAATCTTCTTCAATGAGTTAAATGGAAAAAAAAAAATCACCTACATTTTAGAAGCCCAAAATTGTGTTAATTATCCCTTTAAAAACG
zSNP6585433	zC207G22	102938			21	62.7					GTTTCATGACAGCCTGGACTGTGAGCTTGCTGACTGAAAATGTCACATTTTAAAGTTTGGGAAAATATATGAAAGGCCAATAATTACAAATGAGATTGCTCATAGGTTTTTAATATACACTCCCACATCTAGGAAAAACAGATGTAGCAT[T/C]TGATAGGCGTCCTCCCTTTCCATTGTGAACAAACATTTGAGTATTGAATCACCAAGGACCGGTTTCTTCTTAAAATCTTCTTCAATGAGTTAAATGGAAAAAAAAAAATCACCTACATTTTAGAAGCCCAAAATTGTGTTAATTATCCCT
zSNP6585368	zC207G22	101401			21	62.7					TGACAGCAGTTCTGTTTTTAGCTGATAGCTGAATAAATTAGATTGGCTGGCAACATCAATTCTTCTCATTTATTAGCTTTGAGATTGTAATAATGTTGTGTAATACGTTACGTGAGAGATACAAACGATGCACTGAATATTTAATGTGAT[A/T]TATGTGCTTTAAATCGTTTCAGATTTGTTTATATCTGTAGTTTAATGAAGGTTAATAGGATCATCAAATGAAGACACTAGAGGCATCGTTTGGGATTCCTCGCCCTGGCAAAACCCTCTGGAGGTCCATTAGGTAACATTTCAAAAAGGA
zSNP6585340	zC207G22	100399			21	62.7					GATTAATTTGTAAAATTATTTGTATAATTTTTATTGAATATGACTGCTTCTTTTAATGATGTGCAAGATATAATTATGACTTTAACTTAGTCAAGCAGCCAAGAAGCTATTTGATTAATGTAAAACTACAGACATTTGTTTTAAATGTCA[C/G]ATAATAGTTAATAAATCATATTTAATAGATAATAACAATGTGTTTAATAACTCTAATGACTGAAAAATAGCCACATCTTTTGTGAAGGGTTTCAGTAAATCAAAATTTCTAAAATAAACAAGCAAACTAACAGTAAGAGATATTTAAAAC
zSNP6585309	zC207G22	100060			21	62.7					TATATATAAGATTGTTTTTACTTTACTTTGGACATATTTTTTTGATTTAGACAAATGCAAGATTCAAAGGCCTTTGATGGATGTAATTAATATATTTTAATAACCAATATATTTAATATAAAGAGTTAAAGGTTTCAATCTTTATTTTTA[T/C]GTCTCAAAAAAGTATGCAACACATTTAGTCATTTTATGCTCACATGCCTGTTTGTACAATAATTGAGAAAATGTAATAAAATTATTTAATTTTTCACCATTCTGCACAAAGTGCAAATTATATGACTTGATAAGATTAAAATATGATGGA
zSNP6585305	zC207G22	99955			21	62.7					TCTCTCTGGTATCTGTGCGCACACTGCCAAAAAAGACAGAATGAGAGAGTAAGAAATAGAAAGTGCCCTAAAAAGTCTTAACATGAAAGAAATCTTTAAAAAAGCTATATATAAGATTGTTTTTACTTTACTTTGGACATATTTTTTTGA[A/T]TTAGACAAATGCAAGATTCAAAGGCCTTTGATGGATGTAATTAATATATTTTAATAACCAATATATTTAATATAAAGAGTTAAAGGTTTCAATCTTTATTTTTACGTCTCAAAAAAGTATGCAACACATTTAGTCATTTTATGCTCACAT
zSNP6585298	zC207G22	99607			21	62.7					AATGTCCTTAGTTTTTGTTATATGTCTAAAGTACCTCTGTCATTTGCTTTAATACAGGCCGTCTCAGAAATATTTAAATTAATTGAGCATGAATCAAACATTAGGTCATTTGAGCCATATTCTCACTACAGCAATACTCTACTGCTGGAC[A/C]AGACACTATTTGACTGACCTTTTGTGATCCTAAGACTGCTTTAATGAGTTACAGGATCCACTTTGTTCCAGTTGAGAGCAGCTTCTCTCCTTCTTTCCCTGCAGAGCCCTCTCTTTTACAACCTCAGGTGCTTCTGGATACACTTAGTGC
zSNP6585339	zC207G22	100356			21	62.7					ATGGAATGATTTTCTTAAGGTTATGCTTTTCATAATTACAATTGATTAATTTGTAAAATTATTTGTATAATTTTTATTGAATATGACTGCTTCTTTTAATGATGTGCAAGATATAATTATGACTTTAACTTAGTCAAGCAGCCAAGAAGC[T/C]ATTTGATTAATGTAAAACTACAGACATTTGTTTTAAATGTCACATAATAGTTAATAAATCATATTTAATAGATAATAACAATGTGTTTAATAACTCTAATGACTGAAAAATAGCCACATCTTTTGTGAAGGGTTTCAGTAAATCAAAATT
zSNP6585330	zC207G22	100184			21	62.7					GTTAAAGGTTTCAATCTTTATTTTTACGTCTCAAAAAAGTATGCAACACATTTAGTCATTTTATGCTCACATGCCTGTTTGTACAATAATTGAGAAAATGTAATAAAATTATTTAATTTTTCACCATTCTGCACAAAGTGCAAATTATAT[A/G]ACTTGATAAGATTAAAATATGATGGAATGATTTTCTTAAGGTTATGCTTTTCATAATTACAATTGATTAATTTGTAAAATTATTTGTATAATTTTTATTGAATATGACTGCTTCTTTTAATGATGTGCAAGATATAATTATGACTTTAAC
zSNP6585327	zC207G22	100144			21	62.7					AATTAATATATTTTAATAACCAATATATTTAATATAAAGAGTTAAAGGTTTCAATCTTTATTTTTACGTCTCAAAAAAGTATGCAACACATTTAGTCATTTTATGCTCACATGCCTGTTTGTACAATAATTGAGAAAATGTAATAAAATT[A/T]TTTAATTTTTCACCATTCTGCACAAAGTGCAAATTATATGACTTGATAAGATTAAAATATGATGGAATGATTTTCTTAAGGTTATGCTTTTCATAATTACAATTGATTAATTTGTAAAATTATTTGTATAATTTTTATTGAATATGACTG
zSNP6586330	zC207G22	128994			21	62.7					TGATTTTTATATTTAAAAATTAGATAAACAACATCTTAGAAGATATATCTGTGTGATGTCTTATTTACCATGGCAACTGTTTGAACAACAGCTTTGAACACAGACAGAGTCAGTGCCATATTTTTTCTGGCCAGATGACTGTATGATGCC[A/G]TTGTAAGAACCACACGTGATCGCTCCCTCCAAACCCTTGTTTTGTATTTCCCAACAAGTCTTGATTAGTTAGACTGAGTTAATTGCTGGTGGATGAATGTTGTGTGTTACAGCGACAGATTCCAGCTTCTCCCGGTGCTTCCCCACTGCT
zSNP6586285	zC207G22	127153			21	62.7					ATGTGGGTTGTCGTCAGTTTGCGTTTTTCGTGATGAATGACTTTTATCAAGTGACCGATCCAAACAGGCTCAGTTCAGCCGTGACCGTCTCTGTAAAATGTTATGAGTTGTTGTGACAGTTATCGTGTCGTGTTTGTGATTTTATTGCAT[A/G]GAGGCAATGAAAGTCAGTAACTCGAAATCAACCTGACAAGCTGAGTTTTAGCAGATGAAGTTTGGGTGTTGAGCTGAAATGTCAGTTAAAAGCTGCTGAATGGCAGGTTTACCGTTTATGTACTCTTGTCCAGAACTTTGGCATGACATG
zSNP6586233	zC207G22	126514			21	62.7					AAAATAAAAGGCTCAGCATGTTCTGGTTCACACAGACTTTAATATGCAGTGTTTTTTTCCCACAAATTAAACAAATTTTGACCGAGTACTTAAAATTGTTAGGGCATCTGCCGCATAAATCATATGCCAGAGTAATTGACGGTTCATTCC[A/G]TTGTCGTAACCCAAATAAATCAGGAACTAAGCCTTATTTGCCTTATTTGTATTTAAAAACAAATGTGCACAGTTTACCCCATGTAATTCATTTTATAATTCGAGTTGTTTTTCGGATATCTGACCAATGCTGAATCATAAACAGATCTCA
zSNP6586342	zC207G22	129301			21	62.7					GAGCAGCAGAGCCTCGTGCTAATTCTTCATTGTGTGTCAGTGAGCAAATGAAAGAGCTGCTTGTAATAACCCATAAAGAGGCTTTTTATCTGTCCGCGACTCCCGAGTGCTCTCTGTCTTTCTTGCACTTTGTCTTTCTGACATTTTTTT[T/C]TCCCTCTCTCCTTCCATTTCAGACAGCTTTGCACAGTTTGTCTTTAGATAAAATGAAATGACTTGCTGCGGACGCTGTCAGACTCAGAAGAACATCTGTCCTGCCTGGAGATCCTGATTTCTGACCCCTGCCTGGTAAGATACACACTAA
zSNP6586339	zC207G22	129223			21	62.7					TTAATTGCTGGTGGATGAATGTTGTGTGTTACAGCGACAGATTCCAGCTTCTCCCGGTGCTTCCCCACTGCTGGAGTCGAGCAGCAGAGCCTCGTGCTAATTCTTCATTGTGTGTCAGTGAGCAAATGAAAGAGCTGCTTGTAATAACCC[A/T]TAAAGAGGCTTTTTATCTGTCCGCGACTCCCGAGTGCTCTCTGTCTTTCTTGCACTTTGTCTTTCTGACATTTTTTTTTCCCTCTCTCCTTCCATTTCAGACAGCTTTGCACAGTTTGTCTTTAGATAAAATGAAATGACTTGCTGCGGA
zSNP6586338	zC207G22	129219			21	62.7					TGAGTTAATTGCTGGTGGATGAATGTTGTGTGTTACAGCGACAGATTCCAGCTTCTCCCGGTGCTTCCCCACTGCTGGAGTCGAGCAGCAGAGCCTCGTGCTAATTCTTCATTGTGTGTCAGTGAGCAAATGAAAGAGCTGCTTGTAATA[A/C]CCCATAAAGAGGCTTTTTATCTGTCCGCGACTCCCGAGTGCTCTCTGTCTTTCTTGCACTTTGTCTTTCTGACATTTTTTTTTCCCTCTCTCCTTCCATTTCAGACAGCTTTGCACAGTTTGTCTTTAGATAAAATGAAATGACTTGCTG
zSNP6586220	zC207G22	126257			21	62.7					TGGTAAAATGTAATTTAATTGTTTCTGGTATGGTCTGATACCCACTTTATATTGTATCTCAGGCAGGCAGTTTTTTTTTTAAGAAATCAGATCTTTTTAGTTAATTTTTAGTTAGTTCATCATACAATTATATTGTCCCACCAAAAAACT[T/C]AAGAATTGAGTTTGAACAGTTTGAATAAGCAGCAATATTATTTTTTTAGTTTGCTAGTAGGGAAAAAAAGAAAGTCTCGACCCTTACTTAAATACGTTAACATGGCAAAATAAAAGGCTCAGCATGTTCTGGTTCACACAGACTTTAATA
zSNP6585440	zC207G22	103060			21	62.7					CCACATCTAGGAAAAACAGATGTAGCATCTGATAGGCGTCCTCCCTTTCCATTGTGAACAAACATTTGAGTATTGAATCACCAAGGACCGGTTTCTTCTTAAAATCTTCTTCAATGAGTTAAATGGAAAAAAAAAAATCACCTACATTTT[A/G]GAAGCCCAAAATTGTGTTAATTATCCCTTTAAAAACGTCTTTGACTAAATGTGTTTAGAGCAGGGATGTCCAAACTTGGTCCTGGAGGGCCGGTGCCCTTGATAGTTTAGCTCCAACTCTGATTAAACACATCTGAACCAGCTAATCAAG
zSNP6585436	zC207G22	102982			21	62.7					ACATTTTAAAGTTTGGGAAAATATATGAAAGGCCAATAATTACAAATGAGATTGCTCATAGGTTTTTAATATACACTCCCACATCTAGGAAAAACAGATGTAGCATCTGATAGGCGTCCTCCCTTTCCATTGTGAACAAACATTTGAGTA[A/T]TGAATCACCAAGGACCGGTTTCTTCTTAAAATCTTCTTCAATGAGTTAAATGGAAAAAAAAAAATCACCTACATTTTAGAAGCCCAAAATTGTGTTAATTATCCCTTTAAAAACGTCTTTGACTAAATGTGTTTAGAGCAGGGATGTCCA
zSNP6585435	zC207G22	102963			21	62.7					CTTGCTGACTGAAAATGTCACATTTTAAAGTTTGGGAAAATATATGAAAGGCCAATAATTACAAATGAGATTGCTCATAGGTTTTTAATATACACTCCCACATCTAGGAAAAACAGATGTAGCATCTGATAGGCGTCCTCCCTTTCCATT[A/G]TGAACAAACATTTGAGTATTGAATCACCAAGGACCGGTTTCTTCTTAAAATCTTCTTCAATGAGTTAAATGGAAAAAAAAAAATCACCTACATTTTAGAAGCCCAAAATTGTGTTAATTATCCCTTTAAAAACGTCTTTGACTAAATGTG
zSNP6585443	zC207G22	103072			21	62.7					AAAACAGATGTAGCATCTGATAGGCGTCCTCCCTTTCCATTGTGAACAAACATTTGAGTATTGAATCACCAAGGACCGGTTTCTTCTTAAAATCTTCTTCAATGAGTTAAATGGAAAAAAAAAAATCACCTACATTTTAGAAGCCCAAAA[A/T]TGTGTTAATTATCCCTTTAAAAACGTCTTTGACTAAATGTGTTTAGAGCAGGGATGTCCAAACTTGGTCCTGGAGGGCCGGTGCCCTTGATAGTTTAGCTCCAACTCTGATTAAACACATCTGAACCAGCTAATCAAGCTCTTACTAGAT
zSNP6585442	zC207G22	103065			21	62.7					TCTAGGAAAAACAGATGTAGCATCTGATAGGCGTCCTCCCTTTCCATTGTGAACAAACATTTGAGTATTGAATCACCAAGGACCGGTTTCTTCTTAAAATCTTCTTCAATGAGTTAAATGGAAAAAAAAAAATCACCTACATTTTAGAAG[C/G]CCAAAATTGTGTTAATTATCCCTTTAAAAACGTCTTTGACTAAATGTGTTTAGAGCAGGGATGTCCAAACTTGGTCCTGGAGGGCCGGTGCCCTTGATAGTTTAGCTCCAACTCTGATTAAACACATCTGAACCAGCTAATCAAGCTCTT
zSNP6585441	zC207G22	103061			21	62.7					CACATCTAGGAAAAACAGATGTAGCATCTGATAGGCGTCCTCCCTTTCCATTGTGAACAAACATTTGAGTATTGAATCACCAAGGACCGGTTTCTTCTTAAAATCTTCTTCAATGAGTTAAATGGAAAAAAAAAAATCACCTACATTTTA[A/G]AAGCCCAAAATTGTGTTAATTATCCCTTTAAAAACGTCTTTGACTAAATGTGTTTAGAGCAGGGATGTCCAAACTTGGTCCTGGAGGGCCGGTGCCCTTGATAGTTTAGCTCCAACTCTGATTAAACACATCTGAACCAGCTAATCAAGC
zSNP6585294	zC207G22	99377			21	62.7					TAGCAATGATTTATTTTAATTATTTAGCCTGACATGTGTTTGCTGTTCTAAAATATTTCAAATCTTTCCTAAAATAAAATATATAGTGTTTTTTTTTTTGCTCAGACAATTAAAAAGAACTTATTTTAGAGCAGTACTCACAACATCGTG[A/G]TAACTGATATTTTTATCAAGGTTATCATACTGTCAGAAACTTATACCGGCTCATGCCTAATTAACAGAAGTGTTCAGGAAATGTCCTTAGTTTTTGTTATATGTCTAAAGTACCTCTGTCATTTGCTTTAATACAGGCCGTCTCAGAAAT
zSNP6585263	zC207G22	98639			21	62.7					AAGACAAACAGCATATTGGTTTGTCTATACTTCACTCAAATGTGGGTTGAAATAACCCAGCATTTTTAGAGTGTATAGATAAAATTGGAAGCACATGAATTAATACATTTAATTTATCATTACATTTTTTGACAGCAAGAGAACATAATT[T/C]TAAGATATCAATGTGTAATTCTGAGAAATAAAGTCAAATTTGCAAGAAATAAAATTGATTTAAAAAATCTGAATACCAAGAAATAAACTTTTGATGTTTGAACTGTTTGAACCTTTAATAAATTATAAATAAATTATAAATTAAGTAAAT
zSNP6585262	zC207G22	98624			21	62.7					TTATAAATATATAAAAAGACAAACAGCATATTGGTTTGTCTATACTTCACTCAAATGTGGGTTGAAATAACCCAGCATTTTTAGAGTGTATAGATAAAATTGGAAGCACATGAATTAATACATTTAATTTATCATTACATTTTTTGACAG[C/G]AAGAGAACATAATTTTAAGATATCAATGTGTAATTCTGAGAAATAAAGTCAAATTTGCAAGAAATAAAATTGATTTAAAAAATCTGAATACCAAGAAATAAACTTTTGATGTTTGAACTGTTTGAACCTTTAATAAATTATAAATAAATT
zSNP6585213	zC207G22	97537			21	62.7					ATCAATACTCTTCTTTATGCTGGTTCAGATGCTCTCAGGAGGCTAAAAATGCTGGCCGGAGATCAATAAGGAGTCTGAGCTAGAAAGATGTTGGCTTTGCTGTCAGGTTTTGTACTCTGGACTGTAATACCATCTGCAGTGATGGAGATT[A/G]CCTTTAGTCATGGATCTTCATGTTCGCTCTCTGCAGATCAGGAGCGTCACGGTGGGTTCGGCTGGATGAGTGAGTCATTTTCTTCAAGTACGTTGGAATGAACACTTCTCAAATGGGTTAAAGTGAAATGACTGGGGCCACCAGGATCAA
zSNP6585266	zC207G22	98734			21	62.7					TGAATTAATACATTTAATTTATCATTACATTTTTTGACAGCAAGAGAACATAATTTTAAGATATCAATGTGTAATTCTGAGAAATAAAGTCAAATTTGCAAGAAATAAAATTGATTTAAAAAATCTGAATACCAAGAAATAAACTTTTGA[T/C]GTTTGAACTGTTTGAACCTTTAATAAATTATAAATAAATTATAAATTAAGTAAATCTTATTTTTAAAAAAGCAGGATTGCAAGAAAAATGTCAAATTTTAAACAAAGTCAGCATCATGAACAATACAAGATTGTGAGAAAGGCCATAAAC
zSNP6585265	zC207G22	98650			21	62.7					CATATTGGTTTGTCTATACTTCACTCAAATGTGGGTTGAAATAACCCAGCATTTTTAGAGTGTATAGATAAAATTGGAAGCACATGAATTAATACATTTAATTTATCATTACATTTTTTGACAGCAAGAGAACATAATTTTAAGATATCA[A/G]TGTGTAATTCTGAGAAATAAAGTCAAATTTGCAAGAAATAAAATTGATTTAAAAAATCTGAATACCAAGAAATAAACTTTTGATGTTTGAACTGTTTGAACCTTTAATAAATTATAAATAAATTATAAATTAAGTAAATCTTATTTTTAA
zSNP6585264	zC207G22	98640			21	62.7					AGACAAACAGCATATTGGTTTGTCTATACTTCACTCAAATGTGGGTTGAAATAACCCAGCATTTTTAGAGTGTATAGATAAAATTGGAAGCACATGAATTAATACATTTAATTTATCATTACATTTTTTGACAGCAAGAGAACATAATTT[T/C]AAGATATCAATGTGTAATTCTGAGAAATAAAGTCAAATTTGCAAGAAATAAAATTGATTTAAAAAATCTGAATACCAAGAAATAAACTTTTGATGTTTGAACTGTTTGAACCTTTAATAAATTATAAATAAATTATAAATTAAGTAAATC
zSNP6585214	zC207G22	97538			21	62.7					TCAATACTCTTCTTTATGCTGGTTCAGATGCTCTCAGGAGGCTAAAAATGCTGGCCGGAGATCAATAAGGAGTCTGAGCTAGAAAGATGTTGGCTTTGCTGTCAGGTTTTGTACTCTGGACTGTAATACCATCTGCAGTGATGGAGATTG[A/C]CTTTAGTCATGGATCTTCATGTTCGCTCTCTGCAGATCAGGAGCGTCACGGTGGGTTCGGCTGGATGAGTGAGTCATTTTCTTCAAGTACGTTGGAATGAACACTTCTCAAATGGGTTAAAGTGAAATGACTGGGGCCACCAGGATCAAT
zSNP6585239	zC207G22	98416			21	62.7					CAGTTCATCATGGAAAAAACACTAATAATGATGTAAACATGAACAAGTACACTGTGAACAGATCAGTTAAATCATATTTAAAATACTTGTGACCAAACCAAACATCTGTAAGAGAGCCAATTTCAAGAAAGCTTATACTCTTAAAATGCC[A/G]GATTATTATACATTTTATGTACTTAATAAATTTTAAACATTATAAATTATAAAAACTTTATAAATATATAAAAAGACAAACAGCATATTGGTTTGTCTATACTTCACTCAAATGTGGGTTGAAATAACCCAGCATTTTTAGAGTGTATAG
zSNP6585238	zC207G22	98415			21	62.7					TCAGTTCATCATGGAAAAAACACTAATAATGATGTAAACATGAACAAGTACACTGTGAACAGATCAGTTAAATCATATTTAAAATACTTGTGACCAAACCAAACATCTGTAAGAGAGCCAATTTCAAGAAAGCTTATACTCTTAAAATGC[T/C]AGATTATTATACATTTTATGTACTTAATAAATTTTAAACATTATAAATTATAAAAACTTTATAAATATATAAAAAGACAAACAGCATATTGGTTTGTCTATACTTCACTCAAATGTGGGTTGAAATAACCCAGCATTTTTAGAGTGTATA
zSNP6585235	zC207G22	98386			21	62.7					TAACTTTACTTGTAGCATTAAGAACAGTTTCAGTTCATCATGGAAAAAACACTAATAATGATGTAAACATGAACAAGTACACTGTGAACAGATCAGTTAAATCATATTTAAAATACTTGTGACCAAACCAAACATCTGTAAGAGAGCCAA[T/C]TTCAAGAAAGCTTATACTCTTAAAATGCCAGATTATTATACATTTTATGTACTTAATAAATTTTAAACATTATAAATTATAAAAACTTTATAAATATATAAAAAGACAAACAGCATATTGGTTTGTCTATACTTCACTCAAATGTGGGTT
zSNP6585222	zC207G22	97713			21	62.7					GCTCTCTGCAGATCAGGAGCGTCACGGTGGGTTCGGCTGGATGAGTGAGTCATTTTCTTCAAGTACGTTGGAATGAACACTTCTCAAATGGGTTAAAGTGAAATGACTGGGGCCACCAGGATCAATATAGTGTAGATTTCATGCCTGTCT[A/G]ATCACGGACACAAGAGAAGGTGCCAGTTTTCTTTCTCTAGTATGTAAGTGTATCTCTTTCTTAAGCAATTCTGTAGTGAAGGCTATTTGTGTTTCCAACAGAGACTTTGTGCTGGATGGTTTTAAATTGAATCAGCAAGCTCATATAGAA
zSNP6585252	zC207G22	98532			21	62.7					CCAATTTCAAGAAAGCTTATACTCTTAAAATGCCAGATTATTATACATTTTATGTACTTAATAAATTTTAAACATTATAAATTATAAAAACTTTATAAATATATAAAAAGACAAACAGCATATTGGTTTGTCTATACTTCACTCAAATGT[T/G]GGTTGAAATAACCCAGCATTTTTAGAGTGTATAGATAAAATTGGAAGCACATGAATTAATACATTTAATTTATCATTACATTTTTTGACAGCAAGAGAACATAATTTTAAGATATCAATGTGTAATTCTGAGAAATAAAGTCAAATTTGC
zSNP6585243	zC207G22	98445			21	62.7					GATGTAAACATGAACAAGTACACTGTGAACAGATCAGTTAAATCATATTTAAAATACTTGTGACCAAACCAAACATCTGTAAGAGAGCCAATTTCAAGAAAGCTTATACTCTTAAAATGCCAGATTATTATACATTTTATGTACTTAATA[A/C]ATTTTAAACATTATAAATTATAAAAACTTTATAAATATATAAAAAGACAAACAGCATATTGGTTTGTCTATACTTCACTCAAATGTGGGTTGAAATAACCCAGCATTTTTAGAGTGTATAGATAAAATTGGAAGCACATGAATTAATACA
zSNP6585276	zC207G22	98993			21	62.7					CAGCATCATGAACAATACAAGATTGTGAGAAAGGCCATAAACTCAGAATTGCAAGAAAATAAAGTAACACTTGAAAAAAGTCACAGTTGCATTGTGGAAAAATGGCAAGAAATAAAGTCATAATTACAAGTTACAAACTTAAAAATACAT[A/G]GGGAAATAAACTATGGAAATAAATAAGACTACAATTTTTTTAACTCTGCAGAAACAACCTCCCTACTCACCTGTCAACGATTTAGTATGCAAAAATTAAGATTTATTAAAAAGAGGCATGGGACGATAGCCGGTTTTAAAACCACTATAA
zSNP6585275	zC207G22	98988			21	62.7					AAAGTCAGCATCATGAACAATACAAGATTGTGAGAAAGGCCATAAACTCAGAATTGCAAGAAAATAAAGTAACACTTGAAAAAAGTCACAGTTGCATTGTGGAAAAATGGCAAGAAATAAAGTCATAATTACAAGTTACAAACTTAAAAA[T/C]ACATAGGGAAATAAACTATGGAAATAAATAAGACTACAATTTTTTTAACTCTGCAGAAACAACCTCCCTACTCACCTGTCAACGATTTAGTATGCAAAAATTAAGATTTATTAAAAAGAGGCATGGGACGATAGCCGGTTTTAAAACCAC
zSNP6585274	zC207G22	98973			21	62.7					TGTCAAATTTTAAACAAAGTCAGCATCATGAACAATACAAGATTGTGAGAAAGGCCATAAACTCAGAATTGCAAGAAAATAAAGTAACACTTGAAAAAAGTCACAGTTGCATTGTGGAAAAATGGCAAGAAATAAAGTCATAATTACAAG[T/C]TACAAACTTAAAAATACATAGGGAAATAAACTATGGAAATAAATAAGACTACAATTTTTTTAACTCTGCAGAAACAACCTCCCTACTCACCTGTCAACGATTTAGTATGCAAAAATTAAGATTTATTAAAAAGAGGCATGGGACGATAGC
zSNP6585293	zC207G22	99372			21	62.7					GAAGATAGCAATGATTTATTTTAATTATTTAGCCTGACATGTGTTTGCTGTTCTAAAATATTTCAAATCTTTCCTAAAATAAAATATATAGTGTTTTTTTTTTTGCTCAGACAATTAAAAAGAACTTATTTTAGAGCAGTACTCACAACA[T/C]CGTGGTAACTGATATTTTTATCAAGGTTATCATACTGTCAGAAACTTATACCGGCTCATGCCTAATTAACAGAAGTGTTCAGGAAATGTCCTTAGTTTTTGTTATATGTCTAAAGTACCTCTGTCATTTGCTTTAATACAGGCCGTCTCA
zSNP6585283	zC207G22	99051			21	62.7					ATAAAGTAACACTTGAAAAAAGTCACAGTTGCATTGTGGAAAAATGGCAAGAAATAAAGTCATAATTACAAGTTACAAACTTAAAAATACATAGGGAAATAAACTATGGAAATAAATAAGACTACAATTTTTTTAACTCTGCAGAAACAA[T/C]CTCCCTACTCACCTGTCAACGATTTAGTATGCAAAAATTAAGATTTATTAAAAAGAGGCATGGGACGATAGCCGGTTTTAAAACCACTATAATTATCTGTTATACCATTCCTAAGAGATATGTAAGGTTTTTTTATGTGTTGTAAAGAAA
zSNP6585282	zC207G22	99050			21	62.7					AATAAAGTAACACTTGAAAAAAGTCACAGTTGCATTGTGGAAAAATGGCAAGAAATAAAGTCATAATTACAAGTTACAAACTTAAAAATACATAGGGAAATAAACTATGGAAATAAATAAGACTACAATTTTTTTAACTCTGCAGAAACA[A/T]CCTCCCTACTCACCTGTCAACGATTTAGTATGCAAAAATTAAGATTTATTAAAAAGAGGCATGGGACGATAGCCGGTTTTAAAACCACTATAATTATCTGTTATACCATTCCTAAGAGATATGTAAGGTTTTTTTATGTGTTGTAAAGAA
zSNP6585273	zC207G22	98946			21	62.7					TTTAAAAAAGCAGGATTGCAAGAAAAATGTCAAATTTTAAACAAAGTCAGCATCATGAACAATACAAGATTGTGAGAAAGGCCATAAACTCAGAATTGCAAGAAAATAAAGTAACACTTGAAAAAAGTCACAGTTGCATTGTGGAAAAAT[T/G]GCAAGAAATAAAGTCATAATTACAAGTTACAAACTTAAAAATACATAGGGAAATAAACTATGGAAATAAATAAGACTACAATTTTTTTAACTCTGCAGAAACAACCTCCCTACTCACCTGTCAACGATTTAGTATGCAAAAATTAAGATT
zSNP6585269	zC207G22	98819			21	62.7					AAAGTCAAATTTGCAAGAAATAAAATTGATTTAAAAAATCTGAATACCAAGAAATAAACTTTTGATGTTTGAACTGTTTGAACCTTTAATAAATTATAAATAAATTATAAATTAAGTAAATCTTATTTTTAAAAAAGCAGGATTGCAAGA[A/C]AAATGTCAAATTTTAAACAAAGTCAGCATCATGAACAATACAAGATTGTGAGAAAGGCCATAAACTCAGAATTGCAAGAAAATAAAGTAACACTTGAAAAAAGTCACAGTTGCATTGTGGAAAAATGGCAAGAAATAAAGTCATAATTAC
zSNP6585268	zC207G22	98798			21	62.7					CAATGTGTAATTCTGAGAAATAAAGTCAAATTTGCAAGAAATAAAATTGATTTAAAAAATCTGAATACCAAGAAATAAACTTTTGATGTTTGAACTGTTTGAACCTTTAATAAATTATAAATAAATTATAAATTAAGTAAATCTTATTTT[A/T]AAAAAAGCAGGATTGCAAGAAAAATGTCAAATTTTAAACAAAGTCAGCATCATGAACAATACAAGATTGTGAGAAAGGCCATAAACTCAGAATTGCAAGAAAATAAAGTAACACTTGAAAAAAGTCACAGTTGCATTGTGGAAAAATGGC
zSNP6585267	zC207G22	98797			21	62.7					TCAATGTGTAATTCTGAGAAATAAAGTCAAATTTGCAAGAAATAAAATTGATTTAAAAAATCTGAATACCAAGAAATAAACTTTTGATGTTTGAACTGTTTGAACCTTTAATAAATTATAAATAAATTATAAATTAAGTAAATCTTATTT[A/T]TAAAAAAGCAGGATTGCAAGAAAAATGTCAAATTTTAAACAAAGTCAGCATCATGAACAATACAAGATTGTGAGAAAGGCCATAAACTCAGAATTGCAAGAAAATAAAGTAACACTTGAAAAAAGTCACAGTTGCATTGTGGAAAAATGG
zSNP6585272	zC207G22	98939			21	62.7					TCTTATTTTTAAAAAAGCAGGATTGCAAGAAAAATGTCAAATTTTAAACAAAGTCAGCATCATGAACAATACAAGATTGTGAGAAAGGCCATAAACTCAGAATTGCAAGAAAATAAAGTAACACTTGAAAAAAGTCACAGTTGCATTGTG[A/G]AAAAATGGCAAGAAATAAAGTCATAATTACAAGTTACAAACTTAAAAATACATAGGGAAATAAACTATGGAAATAAATAAGACTACAATTTTTTTAACTCTGCAGAAACAACCTCCCTACTCACCTGTCAACGATTTAGTATGCAAAAAT
zSNP6585271	zC207G22	98901			21	62.7					CCTTTAATAAATTATAAATAAATTATAAATTAAGTAAATCTTATTTTTAAAAAAGCAGGATTGCAAGAAAAATGTCAAATTTTAAACAAAGTCAGCATCATGAACAATACAAGATTGTGAGAAAGGCCATAAACTCAGAATTGCAAGAAA[A/T]TAAAGTAACACTTGAAAAAAGTCACAGTTGCATTGTGGAAAAATGGCAAGAAATAAAGTCATAATTACAAGTTACAAACTTAAAAATACATAGGGAAATAAACTATGGAAATAAATAAGACTACAATTTTTTTAACTCTGCAGAAACAAC
zSNP6585270	zC207G22	98833			21	62.7					AAGAAATAAAATTGATTTAAAAAATCTGAATACCAAGAAATAAACTTTTGATGTTTGAACTGTTTGAACCTTTAATAAATTATAAATAAATTATAAATTAAGTAAATCTTATTTTTAAAAAAGCAGGATTGCAAGAAAAATGTCAAATTT[T/C]AAACAAAGTCAGCATCATGAACAATACAAGATTGTGAGAAAGGCCATAAACTCAGAATTGCAAGAAAATAAAGTAACACTTGAAAAAAGTCACAGTTGCATTGTGGAAAAATGGCAAGAAATAAAGTCATAATTACAAGTTACAAACTTA
zSNP6586369	zC207G22	131373			21	62.7					TTGACTTAGTATGATTATAAATGAAAAATTTTGGTACTTTTATGACAGAAAAAACAACATTAATGTATAACATTTTTCTTTTCAATTAACATTTTATCAGCCTGATAAGTGTCTTGAACTGGGATTTAATTGAATGGATTGACAATAAAG[T/C]ACCTCAAAAGCCGACTATTAATTTATTCATGAAGATGAAATTACTGAACCTAAACATCGACTGATAAATGTGTATGTATACAAACACAATTATAACAGAAACTGAAAACTGCTTTCAAACCATCCCAATAAACTGCTGCCTTGTGACTCA
zSNP6586707	zC207G22	136952			21	62.7					TGGGATGTTCTCATCCTTCTCATCCATGAGATGTTCTGCATCAAACTTAGTCTAGAAATAAAATAAAAAAACCCTACAAAATAGAAAGTGATTGTGCATAACTTATTTTACTTTTTAAAATAACCTATTTAACTTTGTTTTAAAATGCTT[-/G]AGGAAAAAAAAGTTCTTGGCTTTGACCCTAATATATTATTACCACTATTATTATAATATCTCAAATATAAGTCATTTGGTATCAACTTTAGCTTAGATAACTACTCAGCTATTTCCCAATACTGGGAAGAGTTGGCGGTTCATTCTGCTG
zSNP6586694	zC207G22	136804			21	62.7					CTAATATATTAGAGTATATCATAGAATAAATATATCAGTAGAAAATGTCATACTGTTAACAATATTTCGTATGATTTGTGAATAATAATTAGCAAATTAATGCAGTAATACATTAGAATCCTGAAAAAGACTACAGATAAGTGAAGGATG[A/G]GATGTTCTCATCCTTCTCATCCATGAGATGTTCTGCATCAAACTTAGTCTAGAAATAAAATAAAAAAACCCTACAAAATAGAAAGTGATTGTGCATAACTTATTTTACTTTTTAAAATAACCTATTTAACTTTGTTTTAAAATGCTTGAG
zSNP6586692	zC207G22	136793			21	62.7					TGGGAAAAAAACTAATATATTAGAGTATATCATAGAATAAATATATCAGTAGAAAATGTCATACTGTTAACAATATTTCGTATGATTTGTGAATAATAATTAGCAAATTAATGCAGTAATACATTAGAATCCTGAAAAAGACTACAGATA[A/T]GTGAAGGATGGGATGTTCTCATCCTTCTCATCCATGAGATGTTCTGCATCAAACTTAGTCTAGAAATAAAATAAAAAAACCCTACAAAATAGAAAGTGATTGTGCATAACTTATTTTACTTTTTAAAATAACCTATTTAACTTTGTTTTA
zSNP6586715	zC207G22	137098			21	62.7					GCTTGAGGAAAAAAAAGTTCTTGGCTTTGACCCTAATATATTATTACCACTATTATTATAATATCTCAAATATAAGTCATTTGGTATCAACTTTAGCTTAGATAACTACTCAGCTATTTCCCAATACTGGGAAGAGTTGGCGGTTCATTC[T/C]GCTGTGGCGACCCCTGATGAATAAAGGCAACGAGGGAAAATGAATGAAAGAATAGTTTTGACTTCAACTGTATATAGGTGCAGTTTTAGTATGTGTAGCATTTATTTGATCGAGAATAGGGGGAAATTTGTAAATATTATTACAATTTTA
zSNP6586714	zC207G22	137001			21	62.7					GTCTAGAAATAAAATAAAAAAACCCTACAAAATAGAAAGTGATTGTGCATAACTTATTTTACTTTTTAAAATAACCTATTTAACTTTGTTTTAAAATGCTTGAGGAAAAAAAAGTTCTTGGCTTTGACCCTAATATATTATTACCACTAT[T/C]ATTATAATATCTCAAATATAAGTCATTTGGTATCAACTTTAGCTTAGATAACTACTCAGCTATTTCCCAATACTGGGAAGAGTTGGCGGTTCATTCTGCTGTGGCGACCCCTGATGAATAAAGGCAACGAGGGAAAATGAATGAAAGAAT
zSNP6586712	zC207G22	136967			21	62.7					CTTCTCATCCATGAGATGTTCTGCATCAAACTTAGTCTAGAAATAAAATAAAAAAACCCTACAAAATAGAAAGTGATTGTGCATAACTTATTTTACTTTTTAAAATAACCTATTTAACTTTGTTTTAAAATGCTTGAGGAAAAAAAAGTT[T/C]TTGGCTTTGACCCTAATATATTATTACCACTATTATTATAATATCTCAAATATAAGTCATTTGGTATCAACTTTAGCTTAGATAACTACTCAGCTATTTCCCAATACTGGGAAGAGTTGGCGGTTCATTCTGCTGTGGCGACCCCTGATG
zSNP6586689	zC207G22	136761			21	62.7					TAGCTTCTTTAATTTTGTCATGTTTTAATGCTTGGGAAAAAAACTAATATATTAGAGTATATCATAGAATAAATATATCAGTAGAAAATGTCATACTGTTAACAATATTTCGTATGATTTGTGAATAATAATTAGCAAATTAATGCAGTA[A/C]TACATTAGAATCCTGAAAAAGACTACAGATAAGTGAAGGATGGGATGTTCTCATCCTTCTCATCCATGAGATGTTCTGCATCAAACTTAGTCTAGAAATAAAATAAAAAAACCCTACAAAATAGAAAGTGATTGTGCATAACTTATTTTA
zSNP6586675	zC207G22	136320			21	62.7					GATTGAAAGGTTCAAAGGACAGCATTTGTTTGGAAAAAGAAATATTTCATAACATAATAATTTACTTTATTGTAACTTTTTTACACTTTTCACATTTAATGTTAATTCACAATTCCGTGAAGAAGCTTATTTTTCTATTTTTTTCTCCAA[A/T]AAAATGCTTGACACTAAACCTTGAACAATATATTTCATTCTGTTAATTGTATTTATTTTAATACTATATAATAGAATGGCTATATCAAAAGAAAATGTCATACTGTTAACAATATTTTGTATGGTTTGTAAATAATAATTAGCAAAATAA
zSNP6586674	zC207G22	136317			21	62.7					ATGGATTGAAAGGTTCAAAGGACAGCATTTGTTTGGAAAAAGAAATATTTCATAACATAATAATTTACTTTATTGTAACTTTTTTACACTTTTCACATTTAATGTTAATTCACAATTCCGTGAAGAAGCTTATTTTTCTATTTTTTTCTC[A/C]AATAAAATGCTTGACACTAAACCTTGAACAATATATTTCATTCTGTTAATTGTATTTATTTTAATACTATATAATAGAATGGCTATATCAAAAGAAAATGTCATACTGTTAACAATATTTTGTATGGTTTGTAAATAATAATTAGCAAAA
zSNP6586668	zC207G22	136268			21	62.7					AAGATTGTGATGCTTACTTATTTTTGAGGAAACACTGATACTCTTTTTGATGGATTGAAAGGTTCAAAGGACAGCATTTGTTTGGAAAAAGAAATATTTCATAACATAATAATTTACTTTATTGTAACTTTTTTACACTTTTCACATTTA[A/C]TGTTAATTCACAATTCCGTGAAGAAGCTTATTTTTCTATTTTTTTCTCCAATAAAATGCTTGACACTAAACCTTGAACAATATATTTCATTCTGTTAATTGTATTTATTTTAATACTATATAATAGAATGGCTATATCAAAAGAAAATGT
zSNP6586688	zC207G22	136730			21	62.7					ATTTTACATAATTTATTTTACTTTTTTAAAATAGCTTCTTTAATTTTGTCATGTTTTAATGCTTGGGAAAAAAACTAATATATTAGAGTATATCATAGAATAAATATATCAGTAGAAAATGTCATACTGTTAACAATATTTCGTATGATT[T/C]GTGAATAATAATTAGCAAATTAATGCAGTAATACATTAGAATCCTGAAAAAGACTACAGATAAGTGAAGGATGGGATGTTCTCATCCTTCTCATCCATGAGATGTTCTGCATCAAACTTAGTCTAGAAATAAAATAAAAAAACCCTACAA
zSNP6586687	zC207G22	136727			21	62.7					GTGATTTTACATAATTTATTTTACTTTTTTAAAATAGCTTCTTTAATTTTGTCATGTTTTAATGCTTGGGAAAAAAACTAATATATTAGAGTATATCATAGAATAAATATATCAGTAGAAAATGTCATACTGTTAACAATATTTCGTATG[A/G]TTTGTGAATAATAATTAGCAAATTAATGCAGTAATACATTAGAATCCTGAAAAAGACTACAGATAAGTGAAGGATGGGATGTTCTCATCCTTCTCATCCATGAGATGTTCTGCATCAAACTTAGTCTAGAAATAAAATAAAAAAACCCTA
zSNP6586684	zC207G22	136516			21	62.7					ATTGTATTTATTTTAATACTATATAATAGAATGGCTATATCAAAAGAAAATGTCATACTGTTAACAATATTTTGTATGGTTTGTAAATAATAATTAGCAAAATAATTCATGCAGTAATACATTAGAATCTTGGAAAGAAAACTACATATG[A/G]GTGAAGAATGGCAGATGTTCTGCATCAAACTAATCTAGAAACTAAACTACAAAATGAAAAGTGATTTTACATAATTTATTTTACTTTTTTAAAATAGCTTCTTTAATTTTGTCATGTTTTAATGCTTGGGAAAAAAACTAATATATTAGA
zSNP6586813	zC207G22	139421			21	62.7					ATATTTCTTCCATCCATATATCCCATACAGCAGACTTCATATTTCTCTTTCGGTTTGATATTCACGGGACTAAAACAGTCTCCTTTATTCTTCTAAAATTTGTCAGATTCATTTTTATTCTGTCTTTATCTAATTCCATTTTAAGACTGG[A/G]TTTCATGATTGCAGTGCTGTCGCCTCACTGCAAGAAGGTCGCTGGTTTGAGCCTCGGCTTTGTCTTTTGCTGTTTCTGTGTGGAGTTTGCATGTTCTCCCTGTGTTCGTGTGGGTTTCCTCCAGGTACTCCGGTTTCCCCCACAGTTCAA
zSNP6586812	zC207G22	139280			21	62.7					TGGTAAAGTGACCCTCAGATCAAGCCTGGAAATAACCTACAAGTGGATTTGTCCTCAAATAGTAAGAGGAACATGTACAAACCAGATTTTATATAGTAAACCAAACTGTGTCATTTATTGACACAAACATGCTGAACCTCTATATTTCTT[T/C]CATCCATATATCCCATACAGCAGACTTCATATTTCTCTTTCGGTTTGATATTCACGGGACTAAAACAGTCTCCTTTATTCTTCTAAAATTTGTCAGATTCATTTTTATTCTGTCTTTATCTAATTCCATTTTAAGACTGGGTTTCATGAT
zSNP6586811	zC207G22	139211			21	62.7					TTTTTGTTTTGTTGTTTTGTACATGATATGCTGTAAAGATAGCTTTTCTCACATAAAATGGACAAATTCTGGTAAAGTGACCCTCAGATCAAGCCTGGAAATAACCTACAAGTGGATTTGTCCTCAAATAGTAAGAGGAACATGTACAAA[A/C]CAGATTTTATATAGTAAACCAAACTGTGTCATTTATTGACACAAACATGCTGAACCTCTATATTTCTTCCATCCATATATCCCATACAGCAGACTTCATATTTCTCTTTCGGTTTGATATTCACGGGACTAAAACAGTCTCCTTTATTCT
zSNP6586821	zC207G22	140618			21	62.7					ACATTTGTAGCCACACCCAATCCTCTCTTTCTCTCTTTCTGTTTCATGATCACATATTAAAGGATTTAAGAAGGACCATGTGACCCTAAAGCTTTAATAAGGAATGGTGAAATTCAAGTTCTGCTAATTCAGTTTTGCTAAATTTCTTAT[A/C]AACATATGGAAGTATGTGTGGGTTAAATGGGGCATTTATTCCAAATGAATTTTTTTTATGTGTTGACCATTAATTTAGGTAACAAATTTATTTTAGAGGCCTAAAAGCTCTGAAAACTTTTAAAAGTTGGCTTTAAAAATCAAGCGTTTT
zSNP6586820	zC207G22	140617			21	62.7					GACATTTGTAGCCACACCCAATCCTCTCTTTCTCTCTTTCTGTTTCATGATCACATATTAAAGGATTTAAGAAGGACCATGTGACCCTAAAGCTTTAATAAGGAATGGTGAAATTCAAGTTCTGCTAATTCAGTTTTGCTAAATTTCTTA[T/C]AAACATATGGAAGTATGTGTGGGTTAAATGGGGCATTTATTCCAAATGAATTTTTTTTATGTGTTGACCATTAATTTAGGTAACAAATTTATTTTAGAGGCCTAAAAGCTCTGAAAACTTTTAAAAGTTGGCTTTAAAAATCAAGCGTTT
zSNP6586819	zC207G22	140529			21	62.7					TCTCTCTCTCTCTCTCTCTCTCTCTTCTCTTTGATGCCTACATTCCTAATGTATGTATCTCCACCTCTATTATTCTTTCATACTATTGGACATTTGTAGCCACACCCAATCCTCTCTTTCTCTCTTTCTGTTTCATGATCACATATTAAA[T/G]GATTTAAGAAGGACCATGTGACCCTAAAGCTTTAATAAGGAATGGTGAAATTCAAGTTCTGCTAATTCAGTTTTGCTAAATTTCTTATAAACATATGGAAGTATGTGTGGGTTAAATGGGGCATTTATTCCAAATGAATTTTTTTTATGT
zSNP6586809	zC207G22	139120			21	62.7					TGTAACTAAAGTCATGAAACAACATCAACCATGAAGATTTAACAATTTCTTGATCAATTTACCAAAATATTGTATGAAACCCTTTAAAATGTTTTTGTTTTGTTGTTTTGTACATGATATGCTGTAAAGATAGCTTTTCTCACATAAAAT[A/G]GACAAATTCTGGTAAAGTGACCCTCAGATCAAGCCTGGAAATAACCTACAAGTGGATTTGTCCTCAAATAGTAAGAGGAACATGTACAAACCAGATTTTATATAGTAAACCAAACTGTGTCATTTATTGACACAAACATGCTGAACCTCT
zSNP6586732	zC207G22	137218			21	62.7					CCAATACTGGGAAGAGTTGGCGGTTCATTCTGCTGTGGCGACCCCTGATGAATAAAGGCAACGAGGGAAAATGAATGAAAGAATAGTTTTGACTTCAACTGTATATAGGTGCAGTTTTAGTATGTGTAGCATTTATTTGATCGAGAATAG[A/G]GGGAAATTTGTAAATATTATTACAATTTTATATTGCATTTTTACAATTTGAGATGTTTTGAAATTTACTTTTATTTTTTTTAAACTGCATTTTTAGCATTCTGATATTCTGATTTGGTGCTCAAGAGACATTATTATTATTATAAGTATT
zSNP6586723	zC207G22	137128			21	62.7					CCCTAATATATTATTACCACTATTATTATAATATCTCAAATATAAGTCATTTGGTATCAACTTTAGCTTAGATAACTACTCAGCTATTTCCCAATACTGGGAAGAGTTGGCGGTTCATTCTGCTGTGGCGACCCCTGATGAATAAAGGCA[A/C]CGAGGGAAAATGAATGAAAGAATAGTTTTGACTTCAACTGTATATAGGTGCAGTTTTAGTATGTGTAGCATTTATTTGATCGAGAATAGGGGGAAATTTGTAAATATTATTACAATTTTATATTGCATTTTTACAATTTGAGATGTTTTG
zSNP6586721	zC207G22	137126			21	62.7					GACCCTAATATATTATTACCACTATTATTATAATATCTCAAATATAAGTCATTTGGTATCAACTTTAGCTTAGATAACTACTCAGCTATTTCCCAATACTGGGAAGAGTTGGCGGTTCATTCTGCTGTGGCGACCCCTGATGAATAAAGG[A/C]AACGAGGGAAAATGAATGAAAGAATAGTTTTGACTTCAACTGTATATAGGTGCAGTTTTAGTATGTGTAGCATTTATTTGATCGAGAATAGGGGGAAATTTGTAAATATTATTACAATTTTATATTGCATTTTTACAATTTGAGATGTTT
zSNP6586795	zC207G22	139021			21	62.7					ACATTTGTTTATCTTATTTTAATTTATCATTAAAAAAAAATTCCATTTCATTCTTTTTTCTGGACTTTATAGATAAAATGTTTTAGGACTCAAAAAGAGTGTAACTAAAGTCATGAAACAACATCAACCATGAAGATTTAACAATTTCTT[A/G]ATCAATTTACCAAAATATTGTATGAAACCCTTTAAAATGTTTTTGTTTTGTTGTTTTGTACATGATATGCTGTAAAGATAGCTTTTCTCACATAAAATGGACAAATTCTGGTAAAGTGACCCTCAGATCAAGCCTGGAAATAACCTACAA
zSNP6586767	zC207G22	138791			21	62.7					AAAAATATCTAAATATTAAAAAATTTCAAGGATTTAAGATATTGATGACTGTTAAACGCGTCATAACAGGCTTGTGAAAAGGGTCCATAGCATGAACTAAAACTAAAAACATGAAATATATTTAGCAACAATTTATTCTGAATTTTACAT[A/T]AAAAAAAAAAAAAAAATATATATATATATATATATATATATATATATTTTTTTTTTTTTACCCTCTAAAATGTTTTTAAACATTTGTTTATCTTATTTTAATTTATCATTAAAAAAAAATTCCATTTCATTCTTTTTTCTGGACTTTATA
zSNP6586766	zC207G22	138780			21	62.7					TTCTTGCATTTAAAAATATCTAAATATTAAAAAATTTCAAGGATTTAAGATATTGATGACTGTTAAACGCGTCATAACAGGCTTGTGAAAAGGGTCCATAGCATGAACTAAAACTAAAAACATGAAATATATTTAGCAACAATTTATTCT[A/G]AATTTTACATAAAAAAAAAAAAAAAAATATATATATATATATATATATATATATATATTTTTTTTTTTTTACCCTCTAAAATGTTTTTAAACATTTGTTTATCTTATTTTAATTTATCATTAAAAAAAAATTCCATTTCATTCTTTTTTC
zSNP6586661	zC207G22	136239			21	62.7					AACATTTCTTATTATTAGGAGTGTTGAAAAAGATTGTGATGCTTACTTATTTTTGAGGAAACACTGATACTCTTTTTGATGGATTGAAAGGTTCAAAGGACAGCATTTGTTTGGAAAAAGAAATATTTCATAACATAATAATTTACTTTA[T/C]TGTAACTTTTTTACACTTTTCACATTTAATGTTAATTCACAATTCCGTGAAGAAGCTTATTTTTCTATTTTTTTCTCCAATAAAATGCTTGACACTAAACCTTGAACAATATATTTCATTCTGTTAATTGTATTTATTTTAATACTATAT
zSNP6586589	zC207G22	134859			21	62.7					ACCCCTCACACACACACACACGCACACTCTCTCACACATAATTCACAAAGACGGATCATTCACAAAGAGATATTTCACTCTCCTCCTCGTCTGCCAGGCCTACGGCGTCTCTGTAACTCAGCCGTGTGATTGACGGCAAAGATGGAGAGC[T/C]GAAAAAGCAAGCCGGACGCGTCAGATCATCCAGCATGCTGGAAAACCAGAGCGCCTGACTGTTATTGTCATGCAGACATTAGCGAGACATTGAAAGAAAGATCAAAGAAGGCCGGTGTGACCGTTATCTGATCACCGCACTGTTTGTCTA
zSNP6586559	zC207G22	134458			21	62.7					TTTTAATTGCTTTAATGTTGTTAATTAGTCATAGTTTTTTAATATTTTTTATTTGTTCATTATTTTGTCTTTAGTTTACATTTTTACTTCATGAAAATGAGAAATAGTCCCACGAAAACAAGCTAAAATAGTTTTGAATGCCCCTTTTGA[T/C]GCCATTCTTTGTCTTTCCAAAATGACCACCAGTGCTCCACAATTCAACAGCAACTTCCCCATGGCTCCATTTAAAAATACATGGTTTTCATCTTTGGTCAATGCTCAAAACAGGAAAAAGTTGGCATAAAATCATCCACGATGTAGCGTC
zSNP6586556	zC207G22	134425			21	62.7					AAATTACAGATATTTATCTTCATTTCTTAAATATTTTAATTGCTTTAATGTTGTTAATTAGTCATAGTTTTTTAATATTTTTTATTTGTTCATTATTTTGTCTTTAGTTTACATTTTTACTTCATGAAAATGAGAAATAGTCCCACGAAA[A/G]CAAGCTAAAATAGTTTTGAATGCCCCTTTTGACGCCATTCTTTGTCTTTCCAAAATGACCACCAGTGCTCCACAATTCAACAGCAACTTCCCCATGGCTCCATTTAAAAATACATGGTTTTCATCTTTGGTCAATGCTCAAAACAGGAAA
zSNP6586578	zC207G22	134706			21	62.7					TCAATGCTCAAAACAGGAAAAAGTTGGCATAAAATCATCCACGATGTAGCGTCTCTCTCTCCCTCCCTCATTCTCTCTCCCTCTGTGTGTGTGTCAAGAGAGAGTAGTTTACAGCCACAGGGTCAATCTCTGTGAACAGCGAACAGAAAG[A/G]GAACCCCTCACACACACACACACGCACACTCTCTCACACATAATTCACAAAGACGGATCATTCACAAAGAGATATTTCACTCTCCTCCTCGTCTGCCAGGCCTACGGCGTCTCTGTAACTCAGCCGTGTGATTGACGGCAAAGATGGAGA
zSNP6586614	zC207G22	135300			21	62.7					TGTCTGGCATGCTCACCCTGTACCTGTCACTGGATGAAACAAACATACAGTTGAAGGCTAAATTATTAGCCCTTCTGTGAAATTTGAATAGTTTTTCAGATATTTCCCAAGTAACGGCAAACAGAGCAAGGACATTTACACAGTATCTAC[A/T]ACTAATATGATAGTACTATTTCTAATATTCGTAATGGAATAGATGCAGTTTTGAATTTCCAGGTCAACATTATTAGCTCCTTTTAAGATTTTTTTTTTTGATTGAACAAACTATTGCTCTCCAAAAACTTGCCTATAATATGCTTAGAAT
zSNP6586609	zC207G22	135191			21	62.7					GAGTCACACACATGCACACTTCACACCCACACGGGCCTGTCAGATAGATATCGCTGAAAAGACCCTCAACGAATTTACAACGTGGACATCAAACGCCCCCAAAGACAGCTGTCTGGCATGCTCACCCTGTACCTGTCACTGGATGAAACA[A/C]ACATACAGTTGAAGGCTAAATTATTAGCCCTTCTGTGAAATTTGAATAGTTTTTCAGATATTTCCCAAGTAACGGCAAACAGAGCAAGGACATTTACACAGTATCTACTACTAATATGATAGTACTATTTCTAATATTCGTAATGGAATA
zSNP6586491	zC207G22	132654			21	62.7					AGTGGCATGGTGATGGTAACCATGGTAACTGGTGCACTGACCAGCGGCGCCATGGTTGGTTATAATCACCACCAGCGCCACACTTGAGGACATGAGCAGTGTTAAAGGGTTAGTGGAGCCGCTGATGGTTTTCATGTGACAGGAGTGAGT[A/G]GCGGTTGAATCGGGACAGCTTTATAAATGTGGGTGGTAAGTTTTTTTTTTTTGTATGTAGAGGGGAGGATTTTGGGGAGGGAGAAAAGGATTTGTTTAGAATGTGTTGCAAGTCGTGAACCTGCATCTCCCACATGATACTTTCCCAGTT
zSNP6586374	zC207G22	131603			21	62.7					ACAAACACAATTATAACAGAAACTGAAAACTGCTTTCAAACCATCCCAATAAACTGCTGCCTTGTGACTCAGCGAAAGTCCTATAAATCCACCACATCCACGAAACATTCGCTTTTTAAACAGCCGCTTAATAAAACCGAACATCAATAA[A/C]TTTTAAATATTTATCTGATTAAAATAACATGCAAAATTACAAACTCGGATGAGTCTCAATGCATCAATGAAGCATCTCTTCAAACATCAATGGCGCAAATCTTAATATGATTAAAAGAACATTATCATGACAAAAACATCAATTTGTCAA
zSNP6586373	zC207G22	131567			21	62.7					CTGAACCTAAACATCGACTGATAAATGTGTATGTATACAAACACAATTATAACAGAAACTGAAAACTGCTTTCAAACCATCCCAATAAACTGCTGCCTTGTGACTCAGCGAAAGTCCTATAAATCCACCACATCCACGAAACATTCGCTT[T/C]TTAAACAGCCGCTTAATAAAACCGAACATCAATAAATTTTAAATATTTATCTGATTAAAATAACATGCAAAATTACAAACTCGGATGAGTCTCAATGCATCAATGAAGCATCTCTTCAAACATCAATGGCGCAAATCTTAATATGATTAA
zSNP6586371	zC207G22	131386			21	62.7					ATTATAAATGAAAAATTTTGGTACTTTTATGACAGAAAAAACAACATTAATGTATAACATTTTTCTTTTCAATTAACATTTTATCAGCCTGATAAGTGTCTTGAACTGGGATTTAATTGAATGGATTGACAATAAAGTACCTCAAAAGCC[A/G]ACTATTAATTTATTCATGAAGATGAAATTACTGAACCTAAACATCGACTGATAAATGTGTATGTATACAAACACAATTATAACAGAAACTGAAAACTGCTTTCAAACCATCCCAATAAACTGCTGCCTTGTGACTCAGCGAAAGTCCTAT
zSNP6586460	zC207G22	132433			21	62.7					TCTATGTGTGTGTGTGTGTGTGTGTGTGTGTCAGTATGCATATCAAACAGCTCCATAATGATATCTGTTTTCCTGCCAGCCGCTCTAGACTTTAGGGACCACCTTTGCTTTCTCTGTATTCCAGTTGCATGCCAATGTGTAGGTGCCCAA[A/G]TGTACACATACAGTCTAGTCTGTTTCATTGATCGCTGTTGTTTTTTTGTTACCGTTTGGGCACCAGTCGGAGTGGCATGGTGATGGTAACCATGGTAACTGGTGCACTGACCAGCGGCGCCATGGTTGGTTATAATCACCACCAGCGCCA
zSNP6586381	zC207G22	131857			21	62.7					AATATGATTAAAAGAACATTATCATGACAAAAACATCAATTTGTCAAAATAAGGCCATCAATACTTTGGGCAAAAATATCAATGGCTTAAATACAAAGACAGATTACAGGCCACCAATCTTGCCATTGTTTCCAGACTTAGAAAAAAAAA[A/C]CATCAGTTCTTCAATATTACGTTATTTTACATACAATTACAGAGCCAATGCACACATTTTTAGTCAGTATATTCCACACAAATGCAATATCCAAAAGGCAATTTTCACATAAGATATTGCTTTCTTTTCAACACGTGTTTGCTAAAGCCA
zSNP6586380	zC207G22	131848			21	62.7					GCAAATCTTAATATGATTAAAAGAACATTATCATGACAAAAACATCAATTTGTCAAAATAAGGCCATCAATACTTTGGGCAAAAATATCAATGGCTTAAATACAAAGACAGATTACAGGCCACCAATCTTGCCATTGTTTCCAGACTTAG[-/A]AAAAAAAAACATCAGTTCTTCAATATTACGTTATTTTACATACAATTACAGAGCCAATGCACACATTTTTAGTCAGTATATTCCACACAAATGCAATATCCAAAAGGCAATTTTCACATAAGATATTGCTTTCTTTTCAACACGTGTTTG
zSNP6586640	zC207G22	136095			21	62.7					ATATTGCATTTTTAGGTTTTGCTATGTTTTGATATTGAATTAATTTTTGCGATGAAAAAGCTGCATTTTTAGCATTGTCAGACCAGTTTTTGTGTCGCATGGTCCTTCAGAAACCATTCTAAAATGCTGATTTAGTGCTCAAAAAACATT[A/T]CTTATTATTAGGAGTGTTGAAAAAGATTGTGATGCTTACTTATTTTTGAGGAAACACTGATACTCTTTTTGATGGATTGAAAGGTTCAAAGGACAGCATTTGTTTGGAAAAAGAAATATTTCATAACATAATAATTTACTTTATTGTAAC
zSNP6586637	zC207G22	135999			21	62.7					AATTTTGATTAAAACTGTGTACAGGCCCAATTTTAGTAAGAGTTGCATTTATTTGGTCAAGTATAGAAGGAAGTTTGGAAACTTTATCATAATTTAATATTGCATTTTTAGGTTTTGCTATGTTTTGATATTGAATTAATTTTTGCGATG[A/G]AAAAGCTGCATTTTTAGCATTGTCAGACCAGTTTTTGTGTCGCATGGTCCTTCAGAAACCATTCTAAAATGCTGATTTAGTGCTCAAAAAACATTTCTTATTATTAGGAGTGTTGAAAAAGATTGTGATGCTTACTTATTTTTGAGGAAA
zSNP6586635	zC207G22	135986			21	62.7					CCAGATGGCTAATAATTTTGATTAAAACTGTGTACAGGCCCAATTTTAGTAAGAGTTGCATTTATTTGGTCAAGTATAGAAGGAAGTTTGGAAACTTTATCATAATTTAATATTGCATTTTTAGGTTTTGCTATGTTTTGATATTGAATT[A/T]ATTTTTGCGATGAAAAAGCTGCATTTTTAGCATTGTCAGACCAGTTTTTGTGTCGCATGGTCCTTCAGAAACCATTCTAAAATGCTGATTTAGTGCTCAAAAAACATTTCTTATTATTAGGAGTGTTGAAAAAGATTGTGATGCTTACTT
zSNP6586658	zC207G22	136232			21	62.7					CTCAAAAAACATTTCTTATTATTAGGAGTGTTGAAAAAGATTGTGATGCTTACTTATTTTTGAGGAAACACTGATACTCTTTTTGATGGATTGAAAGGTTCAAAGGACAGCATTTGTTTGGAAAAAGAAATATTTCATAACATAATAATT[T/G]ACTTTATTGTAACTTTTTTACACTTTTCACATTTAATGTTAATTCACAATTCCGTGAAGAAGCTTATTTTTCTATTTTTTTCTCCAATAAAATGCTTGACACTAAACCTTGAACAATATATTTCATTCTGTTAATTGTATTTATTTTAAT
zSNP6586649	zC207G22	136186			21	62.7					GTGTCGCATGGTCCTTCAGAAACCATTCTAAAATGCTGATTTAGTGCTCAAAAAACATTTCTTATTATTAGGAGTGTTGAAAAAGATTGTGATGCTTACTTATTTTTGAGGAAACACTGATACTCTTTTTGATGGATTGAAAGGTTCAAA[A/G]GACAGCATTTGTTTGGAAAAAGAAATATTTCATAACATAATAATTTACTTTATTGTAACTTTTTTACACTTTTCACATTTAATGTTAATTCACAATTCCGTGAAGAAGCTTATTTTTCTATTTTTTTCTCCAATAAAATGCTTGACACTA
zSNP6586641	zC207G22	136103			21	62.7					TTTTTAGGTTTTGCTATGTTTTGATATTGAATTAATTTTTGCGATGAAAAAGCTGCATTTTTAGCATTGTCAGACCAGTTTTTGTGTCGCATGGTCCTTCAGAAACCATTCTAAAATGCTGATTTAGTGCTCAAAAAACATTTCTTATTA[T/G]TAGGAGTGTTGAAAAAGATTGTGATGCTTACTTATTTTTGAGGAAACACTGATACTCTTTTTGATGGATTGAAAGGTTCAAAGGACAGCATTTGTTTGGAAAAAGAAATATTTCATAACATAATAATTTACTTTATTGTAACTTTTTTAC
zSNP6586634	zC207G22	135941			21	62.7					CATTAAACAGCACTTGGAAACATTTAAAAAAGAATTTTTGCTACACCAGATGGCTAATAATTTTGATTAAAACTGTGTACAGGCCCAATTTTAGTAAGAGTTGCATTTATTTGGTCAAGTATAGAAGGAAGTTTGGAAACTTTATCATAA[T/C]TTAATATTGCATTTTTAGGTTTTGCTATGTTTTGATATTGAATTAATTTTTGCGATGAAAAAGCTGCATTTTTAGCATTGTCAGACCAGTTTTTGTGTCGCATGGTCCTTCAGAAACCATTCTAAAATGCTGATTTAGTGCTCAAAAAAC
zSNP6586620	zC207G22	135456			21	62.7					TATGATAGTACTATTTCTAATATTCGTAATGGAATAGATGCAGTTTTGAATTTCCAGGTCAACATTATTAGCTCCTTTTAAGATTTTTTTTTTTGATTGAACAAACTATTGCTCTCCAAAAACTTGCCTATAATATGCTTAGAATGCTGC[A/G]CGGTAAAAAAATTATCTGAAAAATCTTAATGACAACAAATATTTTTATGTTGCTTTAACTTATTAATAAGTTGATCAGGTTTTAAGGTATACAAAGTTTATTTTAACATATTTAGTCAGTTTCATTTATGTAAGTTCAGATGAAAAAAAA
zSNP6586618	zC207G22	135399			21	62.7					ATATTTCCCAAGTAACGGCAAACAGAGCAAGGACATTTACACAGTATCTACTACTAATATGATAGTACTATTTCTAATATTCGTAATGGAATAGATGCAGTTTTGAATTTCCAGGTCAACATTATTAGCTCCTTTTAAGATTTTTTTTTT[T/C]GATTGAACAAACTATTGCTCTCCAAAAACTTGCCTATAATATGCTTAGAATGCTGCACGGTAAAAAAATTATCTGAAAAATCTTAATGACAACAAATATTTTTATGTTGCTTTAACTTATTAATAAGTTGATCAGGTTTTAAGGTATACA
zSNP6586561	zC207G22	134548			21	62.7					ATGAAAATGAGAAATAGTCCCACGAAAACAAGCTAAAATAGTTTTGAATGCCCCTTTTGACGCCATTCTTTGTCTTTCCAAAATGACCACCAGTGCTCCACAATTCAACAGCAACTTCCCCATGGCTCCATTTAAAAATACATGGTTTTC[A/G]TCTTTGGTCAATGCTCAAAACAGGAAAAAGTTGGCATAAAATCATCCACGATGTAGCGTCTCTCTCTCCCTCCCTCATTCTCTCTCCCTCTGTGTGTGTGTCAAGAGAGAGTAGTTTACAGCCACAGGGTCAATCTCTGTGAACAGCGAA
zSNP6586633	zC207G22	135898			21	62.7					GAAACTATTATGTTTCAAAATGTGTTGACAAGTTAATTCTCAACATTAAACAGCACTTGGAAACATTTAAAAAAGAATTTTTGCTACACCAGATGGCTAATAATTTTGATTAAAACTGTGTACAGGCCCAATTTTAGTAAGAGTTGCATT[A/T]ATTTGGTCAAGTATAGAAGGAAGTTTGGAAACTTTATCATAATTTAATATTGCATTTTTAGGTTTTGCTATGTTTTGATATTGAATTAATTTTTGCGATGAAAAAGCTGCATTTTTAGCATTGTCAGACCAGTTTTTGTGTCGCATGGTC
zSNP6586632	zC207G22	135842			21	62.7					ATATTATGTACTGTCATCATGGCAAAAACAAAAAAAATTATTTATTAGAAATTAGTGAAACTATTATGTTTCAAAATGTGTTGACAAGTTAATTCTCAACATTAAACAGCACTTGGAAACATTTAAAAAAGAATTTTTGCTACACCAGAT[C/G]GCTAATAATTTTGATTAAAACTGTGTACAGGCCCAATTTTAGTAAGAGTTGCATTTATTTGGTCAAGTATAGAAGGAAGTTTGGAAACTTTATCATAATTTAATATTGCATTTTTAGGTTTTGCTATGTTTTGATATTGAATTAATTTTT
zSNP6586627	zC207G22	135599			21	62.7					ATGCTGCACGGTAAAAAAATTATCTGAAAAATCTTAATGACAACAAATATTTTTATGTTGCTTTAACTTATTAATAAGTTGATCAGGTTTTAAGGTATACAAAGTTTATTTTAACATATTTAGTCAGTTTCATTTATGTAAGTTCAGATG[-/A]AAAAAAAAAAGTTAATTTGATTCAATAAAAAATGAAGGCAGCAAGAATGTTTTTTTTTTTACAGTTTAGTATCTTGCAAAATAAGTAGCAAAATATTATGTACTGTCATCATGGCAAAAACAAAAAAAATTATTTATTAGAAATTAGTGA
zSNP6585234	zC207G22	98354			21	62.7					ATTTAGTTTAAATGAGACATATCATCATTATCTAACTTTACTTGTAGCATTAAGAACAGTTTCAGTTCATCATGGAAAAAACACTAATAATGATGTAAACATGAACAAGTACACTGTGAACAGATCAGTTAAATCATATTTAAAATACTT[T/G]TGACCAAACCAAACATCTGTAAGAGAGCCAATTTCAAGAAAGCTTATACTCTTAAAATGCCAGATTATTATACATTTTATGTACTTAATAAATTTTAAACATTATAAATTATAAAAACTTTATAAATATATAAAAAGACAAACAGCATAT
zSNP6584428	zC207G22	83014			21	62.7					TACATTTGGTATTGTAAAATACAATAAGATTACAGTTACACTTTTTGGATTACATGATTATCAATTGGGAATTGAATATTTACAACATGGCCATGCAAATATTATGTAAATTAGTTTTCCATCCATGCTTGTAAATTTGGGGACAAAAGC[A/G]TAGTCAATCAGTGATATAATGTGTGAAATTAATATACAAGTTACCAAATTCTGCTGATGTAATCTTTTGAATAATATTTTAAATATGAATAACTTTGGCCATGTCATTGCTGTTTTCATATATTCATTTTTCTTTGGCTTGGTCCCTTTA
zSNP6584403	zC207G22	82841			21	62.7					GGAAGTCTCCAAAAAGATAGCTGTACCAGATTGTATATGTGTTTGTGTGTGTGTTTGTCTGTGCAGTAGCTATAATGAAGGCTGGGCAGCAACTAATTCCATATAATCTGTTATTCTGTTTTACATAATCAGGTATTATGTAACCAAATT[A/C]AATGTTGTGCTGGTAAGTAGATTACATTTGGTATTGTAAAATACAATAAGATTACAGTTACACTTTTTGGATTACATGATTATCAATTGGGAATTGAATATTTACAACATGGCCATGCAAATATTATGTAAATTAGTTTTCCATCCATGC
zSNP6584375	zC207G22	81696			21	62.7					TATAAAAGTATAACTTTCAAAAAGCTGGATAGATTTGTAGTTGTTTTTTTTCATTGAAGGCATTTCTTTTTCGCCAAAAGCTGCATTGATTAAAGGCAAATACTGGCCATGTCATGTCTAGATTGATATCCTAATTAAATAATCCCAACT[A/T]TATAACCTGTAATTTACCTGAACTATATACTAGTCAACATTTGAAGTGGATCATTCATCAGACTTGTCCTAAAACTACTGAACATTTGTTCAATTCATTTTGGTTGATTTCTGTAGCGCTTTTACAATGTAGATTGTGTCAAAGCAGCTT
zSNP6584442	zC207G22	83134			21	62.7					ATCCATGCTTGTAAATTTGGGGACAAAAGCGTAGTCAATCAGTGATATAATGTGTGAAATTAATATACAAGTTACCAAATTCTGCTGATGTAATCTTTTGAATAATATTTTAAATATGAATAACTTTGGCCATGTCATTGCTGTTTTCAT[A/C]TATTCATTTTTCTTTGGCTTGGTCCCTTTATTCATCAGGGGCCAACTTATCCAGCATATTTTTTACACAGATGCCCTTCCAGCTGCAACCCTGTAACATTTGTACGTTTTCACATTCACAAAAATACACTACGTCCAATTTAGTTTAATT
zSNP6584438	zC207G22	83099			21	62.7					CATGGCCATGCAAATATTATGTAAATTAGTTTTCCATCCATGCTTGTAAATTTGGGGACAAAAGCGTAGTCAATCAGTGATATAATGTGTGAAATTAATATACAAGTTACCAAATTCTGCTGATGTAATCTTTTGAATAATATTTTAAAT[A/T]TGAATAACTTTGGCCATGTCATTGCTGTTTTCATATATTCATTTTTCTTTGGCTTGGTCCCTTTATTCATCAGGGGCCAACTTATCCAGCATATTTTTTACACAGATGCCCTTCCAGCTGCAACCCTGTAACATTTGTACGTTTTCACAT
zSNP6584435	zC207G22	83072			21	62.7					TATCAATTGGGAATTGAATATTTACAACATGGCCATGCAAATATTATGTAAATTAGTTTTCCATCCATGCTTGTAAATTTGGGGACAAAAGCGTAGTCAATCAGTGATATAATGTGTGAAATTAATATACAAGTTACCAAATTCTGCTGA[A/T]GTAATCTTTTGAATAATATTTTAAATATGAATAACTTTGGCCATGTCATTGCTGTTTTCATATATTCATTTTTCTTTGGCTTGGTCCCTTTATTCATCAGGGGCCAACTTATCCAGCATATTTTTTACACAGATGCCCTTCCAGCTGCAA
zSNP6584374	zC207G22	81684			21	62.7					GTTAGTAAAAGGTATAAAAGTATAACTTTCAAAAAGCTGGATAGATTTGTAGTTGTTTTTTTTCATTGAAGGCATTTCTTTTTCGCCAAAAGCTGCATTGATTAAAGGCAAATACTGGCCATGTCATGTCTAGATTGATATCCTAATTAA[A/G]TAATCCCAACTATATAACCTGTAATTTACCTGAACTATATACTAGTCAACATTTGAAGTGGATCATTCATCAGACTTGTCCTAAAACTACTGAACATTTGTTCAATTCATTTTGGTTGATTTCTGTAGCGCTTTTACAATGTAGATTGTG
zSNP6584312	zC207G22	81154			21	62.7					CTGCTCGCAAAAAGCGCTTCAAAGTGCTCAATCGCCTGATGAAAGAGCGTCACGTCATCTGTCACGGGTCTCTTCGTGGGACAGAGACACGCGACGTCGCCAAAATCAGCTCTCCGCGAGGTCATGATGACTGCACGCACACTTCCTCGA[A/G]GACTTCACCTTGGTAAAATTTCAACACATATTTCTGATTTTTACCATGCGACTGTTTTGCCAACAGTATTTACGCGTTAAATGATAAATGACATGACAGGTTTGGGTTAAACTGAATTCAAAAGACACCTTTTAATTCAACTGTTTGGAT
zSNP6584306	zC207G22	81114			21	62.7					AGAGAGTAGCGGGTGTTAATAGATTTCAGACCGTTCGCAGCTGCTCGCAAAAAGCGCTTCAAAGTGCTCAATCGCCTGATGAAAGAGCGTCACGTCATCTGTCACGGGTCTCTTCGTGGGACAGAGACACGCGACGTCGCCAAAATCAGC[T/C]CTCCGCGAGGTCATGATGACTGCACGCACACTTCCTCGAGGACTTCACCTTGGTAAAATTTCAACACATATTTCTGATTTTTACCATGCGACTGTTTTGCCAACAGTATTTACGCGTTAAATGATAAATGACATGACAGGTTTGGGTTAA
zSNP6584294	zC207G22	81036			21	62.7					ATTATACAGAGAGGTCAAACTGCGAGCGCGGGACACACGTGTCGCAGCATCTTCTCATCCCCAGGAAGTGTGTTTTTTAGAGAGTAGCGGGTGTTAATAGATTTCAGACCGTTCGCAGCTGCTCGCAAAAAGCGCTTCAAAGTGCTCAAT[T/C]GCCTGATGAAAGAGCGTCACGTCATCTGTCACGGGTCTCTTCGTGGGACAGAGACACGCGACGTCGCCAAAATCAGCTCTCCGCGAGGTCATGATGACTGCACGCACACTTCCTCGAGGACTTCACCTTGGTAAAATTTCAACACATATT
zSNP6584373	zC207G22	81631			21	62.7					TAGGATCCATATTGGTACCTTAAAGGTGCATATAAGGTACTGAAAGTAAAGATGTTAGTAAAAGGTATAAAAGTATAACTTTCAAAAAGCTGGATAGATTTGTAGTTGTTTTTTTTCATTGAAGGCATTTCTTTTTCGCCAAAAGCTGCA[T/G]TGATTAAAGGCAAATACTGGCCATGTCATGTCTAGATTGATATCCTAATTAAATAATCCCAACTATATAACCTGTAATTTACCTGAACTATATACTAGTCAACATTTGAAGTGGATCATTCATCAGACTTGTCCTAAAACTACTGAACAT
zSNP6584353	zC207G22	81419			21	62.7					AATTCAAAAGACACCTTTTAATTCAACTGTTTGGATTTGTCCATGTTTGGCCAAATGTTGTTGGGTTACAACAACCCAACATTTTTAAGCAAGTATTCTGAAGCTCCATATTGATTGACAAAAAAGTAGAACTAGGCATCACACAGCTTT[T/C]AATCAAGTCATCTGCACACTGTGAGGAAAGTGGGTGTAAAGAGTAGTTTCAAAGGTTTATATAGGATCCATATTGGTACCTTAAAGGTGCATATAAGGTACTGAAAGTAAAGATGTTAGTAAAAGGTATAAAAGTATAACTTTCAAAAAG
zSNP6584352	zC207G22	81408			21	62.7					GGGTTAAACTGAATTCAAAAGACACCTTTTAATTCAACTGTTTGGATTTGTCCATGTTTGGCCAAATGTTGTTGGGTTACAACAACCCAACATTTTTAAGCAAGTATTCTGAAGCTCCATATTGATTGACAAAAAAGTAGAACTAGGCAT[T/C]ACACAGCTTTTAATCAAGTCATCTGCACACTGTGAGGAAAGTGGGTGTAAAGAGTAGTTTCAAAGGTTTATATAGGATCCATATTGGTACCTTAAAGGTGCATATAAGGTACTGAAAGTAAAGATGTTAGTAAAAGGTATAAAAGTATAA
zSNP6584627	zC207G22	85938			21	62.7					TGGGTGTACTTTGTAAGGCCTGTTTAACTATCATAAGTATCTGTCATATATCCTTAAAATCATATTGAAATATGTGTAGTGCTGGATTTCAAGATCTCATGAAATTAATTCATCCATGAAACCAGGCGCTTTTAAACCAGATCCAACGCC[T/G]TATGGAAGGCCTGAGCTCACAGAGAGAAACGGCCCGCCATTTTGTCTCCTGTTTCTCGTCAGGTCGCCTGCCAACTCCGCGTCTCCCAATCAGGGCGCACAGAGGAACACATGGTCCGCGGGGCTCCTCAATACCCTCGCGTGCCGCACG
zSNP6584628	zC207G22	85946			21	62.7					CTTTGTAAGGCCTGTTTAACTATCATAAGTATCTGTCATATATCCTTAAAATCATATTGAAATATGTGTAGTGCTGGATTTCAAGATCTCATGAAATTAATTCATCCATGAAACCAGGCGCTTTTAAACCAGATCCAACGCCGTATGGAA[A/G]GCCTGAGCTCACAGAGAGAAACGGCCCGCCATTTTGTCTCCTGTTTCTCGTCAGGTCGCCTGCCAACTCCGCGTCTCCCAATCAGGGCGCACAGAGGAACACATGGTCCGCGGGGCTCCTCAATACCCTCGCGTGCCGCACGCCCTATTT
zSNP6584630	zC207G22	85993			21	62.7					AAAATCATATTGAAATATGTGTAGTGCTGGATTTCAAGATCTCATGAAATTAATTCATCCATGAAACCAGGCGCTTTTAAACCAGATCCAACGCCGTATGGAAGGCCTGAGCTCACAGAGAGAAACGGCCCGCCATTTTGTCTCCTGTTT[A/C]TCGTCAGGTCGCCTGCCAACTCCGCGTCTCCCAATCAGGGCGCACAGAGGAACACATGGTCCGCGGGGCTCCTCAATACCCTCGCGTGCCGCACGCCCTATTTCAAATAAACACCGGGTCCACTTGGCGCAGCGAGACCCGCCATCTGCC
zSNP6584696	zC207G22	86642			21	62.7					CCAGAAAGAAAGGTTAAATCCCTTACAAAAAGTAACCAAGGTTTTATAGTAAAATTCTTATAGCTAAATGTTTAATTCTTTAAGACAGATGTCTACCAATTTGCTACTCAAATGGTTAACTACTGAAACCCCATGGTTGTGGATACTATG[-/T]TTTTTTATTTATTTGTAAAATTGTGGTCAGTTAATTTTACTAAGGGTTGTTTTACTCAAACGTAAACGACTGACAAATGCTGTAAATGTAAATAAAGATGTTTATATATTTTATTATTATATGCCATTATTAGCTAAGTAGCCCTAATAT
zSNP6584695	zC207G22	86593			21	62.7					ATAGTTGTGTACGTCCAGATTCCAGCAGATGACAGCGGTATAAAGCCAACCAGAAAGAAAGGTTAAATCCCTTACAAAAAGTAACCAAGGTTTTATAGTAAAATTCTTATAGCTAAATGTTTAATTCTTTAAGACAGATGTCTACCAATT[A/T]GCTACTCAAATGGTTAACTACTGAAACCCCATGGTTGTGGATACTATGTTTTTTTATTTATTTGTAAAATTGTGGTCAGTTAATTTTACTAAGGGTTGTTTTACTCAAACGTAAACGACTGACAAATGCTGTAAATGTAAATAAAGATGT
zSNP6584692	zC207G22	86544			21	62.7					GGAGAAACAAATGATAAGCGTTTTCAAGCAGAAACAGTAGGCCGCGGTCATAGTTGTGTACGTCCAGATTCCAGCAGATGACAGCGGTATAAAGCCAACCAGAAAGAAAGGTTAAATCCCTTACAAAAAGTAACCAAGGTTTTATAGTAA[A/C]ATTCTTATAGCTAAATGTTTAATTCTTTAAGACAGATGTCTACCAATTTGCTACTCAAATGGTTAACTACTGAAACCCCATGGTTGTGGATACTATGTTTTTTTATTTATTTGTAAAATTGTGGTCAGTTAATTTTACTAAGGGTTGTTT
zSNP6584677	zC207G22	86412			21	62.7					TATCCCCACCAAGGGTAAACACGGCGACAGGCCCCTGAATATATGAGAAGACTGATAGAATGGAAAGCTTTCACAAAGTATAAAGTCAGCAGGGAAGTAATCAAGAGGGAAAGTGTGTAGGCGAGGTAGTTTGGAGAAACAAATGATAAG[C/G]GTTTTCAAGCAGAAACAGTAGGCCGCGGTCATAGTTGTGTACGTCCAGATTCCAGCAGATGACAGCGGTATAAAGCCAACCAGAAAGAAAGGTTAAATCCCTTACAAAAAGTAACCAAGGTTTTATAGTAAAATTCTTATAGCTAAATGT
zSNP6584506	zC207G22	84889			21	62.7					TTTCACTCGTTGGTGAAGTTGTCATGCTTGACAGTACAAAATGTTGGTCTGTTTGGAATATGTGAAGATGAATAACTTTGAGTGAGTGAAAGAATATGTGAAAGAGACGCCATAGATTTTAGGGAATGATGGACTGGGGTGATTAAAAAA[-/A]TAAATGCCTGTCATTAGTGAGTTTTCCCACACTCTTGCACTAAGAGTTAGGAAGCTTTTTTAGGTGATATGTGTGATTTTGACTCGATTGAGTTGTTTAAATCAGCCAGCCACGACAAGCCTCACATCGCAGTTAAGTAATCTGAAATAA
zSNP6584503	zC207G22	84877			21	62.7					CTGTTCCTCATATTTCACTCGTTGGTGAAGTTGTCATGCTTGACAGTACAAAATGTTGGTCTGTTTGGAATATGTGAAGATGAATAACTTTGAGTGAGTGAAAGAATATGTGAAAGAGACGCCATAGATTTTAGGGAATGATGGACTGGG[A/G]TGATTAAAAAAATAAATGCCTGTCATTAGTGAGTTTTCCCACACTCTTGCACTAAGAGTTAGGAAGCTTTTTTAGGTGATATGTGTGATTTTGACTCGATTGAGTTGTTTAAATCAGCCAGCCACGACAAGCCTCACATCGCAGTTAAGT
zSNP6584501	zC207G22	84846			21	62.7					GAGCCAGTTGGCACATGGTGAGACCTTTGAACTGTTCCTCATATTTCACTCGTTGGTGAAGTTGTCATGCTTGACAGTACAAAATGTTGGTCTGTTTGGAATATGTGAAGATGAATAACTTTGAGTGAGTGAAAGAATATGTGAAAGAGA[T/C]GCCATAGATTTTAGGGAATGATGGACTGGGGTGATTAAAAAAATAAATGCCTGTCATTAGTGAGTTTTCCCACACTCTTGCACTAAGAGTTAGGAAGCTTTTTTAGGTGATATGTGTGATTTTGACTCGATTGAGTTGTTTAAATCAGCC
zSNP6584568	zC207G22	85712			21	62.7					AATACATACGACAAAGCAAAATTAAAGAGAAATCTGATGTGGAGGTAAAGTAACTGATGACATCTTATTTCAGAATATTTTGGCTAATAAATCAAATGATCATCACATTGATGATTCTGTAAGTTTTGCCACAACATAACCATTACTCTA[A/T]CTACTTAAAAAAAGGAAAATTGTTTTGTTAACGTAAAATTAACTATTTTAATTAGGCGTTTCTTGGAAAACTAAATGGGTGTACTTTGTAAGGCCTGTTTAACTATCATAAGTATCTGTCATATATCCTTAAAATCATATTGAAATATGT
zSNP6584558	zC207G22	85665			21	62.7					TGTTTAACTTTTAATCTACAAAATAAATGAACACAGTAAAACTAAAGAATACATACGACAAAGCAAAATTAAAGAGAAATCTGATGTGGAGGTAAAGTAACTGATGACATCTTATTTCAGAATATTTTGGCTAATAAATCAAATGATCAT[T/C]ACATTGATGATTCTGTAAGTTTTGCCACAACATAACCATTACTCTATCTACTTAAAAAAAGGAAAATTGTTTTGTTAACGTAAAATTAACTATTTTAATTAGGCGTTTCTTGGAAAACTAAATGGGTGTACTTTGTAAGGCCTGTTTAAC
zSNP6584508	zC207G22	84908			21	62.7					TGTCATGCTTGACAGTACAAAATGTTGGTCTGTTTGGAATATGTGAAGATGAATAACTTTGAGTGAGTGAAAGAATATGTGAAAGAGACGCCATAGATTTTAGGGAATGATGGACTGGGGTGATTAAAAAAATAAATGCCTGTCATTAGT[C/G]AGTTTTCCCACACTCTTGCACTAAGAGTTAGGAAGCTTTTTTAGGTGATATGTGTGATTTTGACTCGATTGAGTTGTTTAAATCAGCCAGCCACGACAAGCCTCACATCGCAGTTAAGTAATCTGAAATAATTCCTTTGGTTTTCAGTTG
zSNP6584289	zC207G22	80930			21	62.7					CTCATAGCCAGGACGATGAGAAACCAAGCCATCCTCCTAAACATGGATGTGTCTTGATCACTCGCAGAATTCCATCATTTGTAGCCTCATATGTTTCCTGTGCGTGATTATACAGAGAGGTCAAACTGCGAGCGCGGGACACACGTGTCG[T/C]AGCATCTTCTCATCCCCAGGAAGTGTGTTTTTTAGAGAGTAGCGGGTGTTAATAGATTTCAGACCGTTCGCAGCTGCTCGCAAAAAGCGCTTCAAAGTGCTCAATCGCCTGATGAAAGAGCGTCACGTCATCTGTCACGGGTCTCTTCGT
zSNP6581678	zC207G22	30338			21	62.7					AAAATGCTAAAAGTAAAGATAATTTTTCAGTTACCAGTTAATTGCAGTGATATAACAATATGTAGGAAACATAAAGTATAAGTTCTAGAAATTGATTTTTTGAGCTTTTCTGTGACCATGAGACAGCGTTGATTTATAGACCAGAGGTTT[A/T]GGATGGAGCGTATAAGAAAGAGTTGAAATAGCAGATTACAGAGCCTGTGGGTAATATGGAAACATCAAAGCTTCAAACTTGATGCAAACTTCAACCAGTTGCCAGTTCAAGGAGATAAACGGGTGTGATATGGGCTCTCAGAGCAGTTGC
zSNP6581674	zC207G22	30153			21	62.7					TAACTTACTGTTAATTTAACAAGAAATCGTTTACAGTGTAGGTTTGCTTTTCTTTTCTTTTACCAGAGGCTTTTAACCAAAGCAATTTTAAATAAGAAAGGCATCAATTTACTCATATTAATTTAAAGTTTCTGACAAAAATAAAAGTAG[C/G]GAAGGAGTGGGAAGCTGTTTTTTTTTTTTTTATAAAAATGCTAAAAGTAAAGATAATTTTTCAGTTACCAGTTAATTGCAGTGATATAACAATATGTAGGAAACATAAAGTATAAGTTCTAGAAATTGATTTTTTGAGCTTTTCTGTGAC
zSNP6580876	zC207G22	1742			21	62.7					TTGCTAAGATTTGTAGTTACACATTTAAAAATAATAAAATTCAGTTTTAAATTAGAAAATAACTTGCAAATGTTTCTGGCACACAAATCAAAAAAAATATTTAATGATGTCAGTCCTAAAATTATTAAGTCTTGTGTTTTAATGGCATAG[A/C]AGAATTGACTATGTTCATGGCAAAACTTGCAGTAAATATTCAATTTATAATATACAATTCATAATTGTTTCTTGTAACAAGATAAAATCATACAAACAACAAAAACACTAAAAGTCAAACAAGTTCCTCTAGAAGATAGAAACAGTTCCT
zSNP6583639	zC207G22	71466			21	62.7					TAATGCATGTTACACCCATAACTCATTAAGGGAATAAGGACAATCCTTTTAGACCTTTTAGAGTTTTTACTGTCCTTAAAATAGTAAAACTGTATTCAGACATGCTGTAAGTGCCTCAGTGCCATATGCATTAGACCATGCACTTAAATC[A/T]TTAAAATAGAGCCCTTAGTGTCATTTATTAATTTATGACCGGCCTAAACCATCTGAGCTACCAGCACCAACTTTGTTTAATTATTGATTGTTTAATTATTAGGTAATTTGTAGTAAAAATGTTCAGAAAAACGTCTAAATCCTAACATTC
zSNP6583638	zC207G22	71451			21	62.7					CATGGTTCTTTGGTGTAATGCATGTTACACCCATAACTCATTAAGGGAATAAGGACAATCCTTTTAGACCTTTTAGAGTTTTTACTGTCCTTAAAATAGTAAAACTGTATTCAGACATGCTGTAAGTGCCTCAGTGCCATATGCATTAGA[A/C]CATGCACTTAAATCATTAAAATAGAGCCCTTAGTGTCATTTATTAATTTATGACCGGCCTAAACCATCTGAGCTACCAGCACCAACTTTGTTTAATTATTGATTGTTTAATTATTAGGTAATTTGTAGTAAAAATGTTCAGAAAAACGTC
zSNP6581695	zC207G22	31014			21	62.7					GTGAATAATTCTGTCCCAGTGGAATGGCCACTTTTGATGTCCGATTGCTTAATGTTCAGCAGGTTATTGTGAAAGAAATGTTGAAGCCTGGTGGAAAACAACTCTTTCCACTGTTTTGGCTTTGAAAGGGAGCAGGGAGACTGAGAGAGG[A/T]CTGTAGCTGTCTACCATCGAAGTGTTTAGCATAGGTTTCTTAAGCAGTGGGGTAACTTGAGCCTGCACAGGGAAAATGTGTGTGAAAGTGCTGGAAACAGAGTTGGATTAATGTCTTGCAGAAGATGTGAGGGAGTCTGTCAAAACAGAT
zSNP6580832	zC207G22	1351			21	62.7					AGCCATTACACCTTATGAATACAACCAAATGGTTGGGTTTTGCCGCATGATGTTGACTACAAAGTGACCTATGATGACAGACCAAAGTCCCAGTGTTTGAAACCATGCTGAATCATCTGGAGCTTTTTTTTTTACCCACTCCAATGACTG[T/C]CGAATGACCCCAGGTTTCAGGTCATGGCGAGGGCAGATATGTATTAGAATAGTGGAAACCAGGCAACATTGCCGATTTTCGACCGCTGCTTTGGGAAAATGCCCTGTAATTGACCGTTAGACGACCTCAGTGTTGATCGCTTAACTAGAG
zSNP6580749	zC207G22	338			21	62.7					CACGTACATTAAAAACTTAACATATTAGCCCCATACATACTACTGCAGATCATTCTTATCAAATGCATAAGAATCAAATGCATAAGAACATCATGTATTTCAGCCAGCGCTTATTTAATATTTATAAATACTGCAAAATTGTGCTGGCAA[T/C]ATTTTAGATATCCAAAATGGTATCAATTTATTAAAACCTAAACACTGTCTAGATTTTTATTATTATTTAGTTATATCCATAATTTTGGCCAGTAATATAATTTTTCTTTTTGCTCTTTTGTCTAAAACTTTTGTTTTTACTGATAATATT
zSNP6580771	zC207G22	601			21	62.7					CTCTTTTGTCTAAAACTTTTGTTTTTACTGATAATATTTCATATATAAATTACTAAATATAATATAAACATTTATAAAAACTACTGTTGTCCAATGTCATTTTATTGTTTAAAGTGCTATCATTTTAAAGTCATTTAAATAAAATAAAAA[A/T]CATTGGCTATTTTAAAGTAAAATATCTCATATTTTTGGTCTAATATCACTCTAAATCCAAATGCATTGTGAATCCCTACACATGTATGAAATTAGTTTAACAAGTTGTCAATATTTGCAAATTGACATCCTAATGCCTTACAAATATAAA
zSNP6580773	zC207G22	639			21	62.7					TCATATATAAATTACTAAATATAATATAAACATTTATAAAAACTACTGTTGTCCAATGTCATTTTATTGTTTAAAGTGCTATCATTTTAAAGTCATTTAAATAAAATAAAAAACATTGGCTATTTTAAAGTAAAATATCTCATATTTTTG[T/G]TCTAATATCACTCTAAATCCAAATGCATTGTGAATCCCTACACATGTATGAAATTAGTTTAACAAGTTGTCAATATTTGCAAATTGACATCCTAATGCCTTACAAATATAAAAATAGGTACCTTCCAATAATTAAATATCCAATATTTGA
zSNP6580807	zC207G22	1132			21	62.7					CCCAGGTTAATACTAAATCAGTCAAATTATTTTACAATTAAACTTGTCATCAAATGCAGATCTTTGCAGAATGCCATTCTAAGTATACGCTGCTTCATTCTAGTTTAAGACGAACATAAAAAGGATCATATTATCGTTTTTGCCACAAAT[A/C]CGGAGGTGAAAGATTCACGCAAAAGCTTCTGTGCATCAAATGCAGGTCAACAGTAATCATTTGGGTCAAGCCATTACACCTTATGAATACAACCAAATGGTTGGGTTTTGCCGCATGATGTTGACTACAAAGTGACCTATGATGACAGAC
zSNP6580734	zC207G22	41			21	62.7					GAATTCAAAAGAAACATACAAAAGGTCAAATCCACAACTT[A/G]GAATAGCTTGCATGCAAAACACTTAAAGTTTAGTTTAAACTTTATTGTCTGTTCTGCTTGGCACAGAAAGAAAATTCTTCTTTAACACTGGTAACATACATATAACCAAACAACAATCACATACTGCCAACATTTATCAAGACAACCACG
zSNP6580744	zC207G22	176			21	62.7					TCAAATCCACAACTTAGAATAGCTTGCATGCAAAACACTTAAAGTTTAGTTTAAACTTTATTGTCTGTTCTGCTTGGCACAGAAAGAAAATTCTTCTTTAACACTGGTAACATACATATAACCAAACAACAATCACATACTGCCAACATT[T/C]ATCAAGACAACCACGTACATTAAAAACTTAACATATTAGCCCCATACATACTACTGCAGATCATTCTTATCAAATGCATAAGAATCAAATGCATAAGAACATCATGTATTTCAGCCAGCGCTTATTTAATATTTATAAATACTGCAAAAT
zSNP6584085	zC207G22	76613			21	62.7					TTGTCCAAAGAAGTTGCAATTTCGTTGTTTCTAAACATTTGCAAATATTGATAGGCCTACAGCTGTGGTGTTTGGAGGTTATAAGTTTATTAAGCATTGGGTTGTGATTTTTTTATGATCACAAATATGATTGTATAAACCTCTTGTTTA[A/C]TCCTTTGTCATTTTGTTATAAGTCAACATTGCTCTTACCTTTTGTCAAAAATGTTATACACAAATCAGAGTTCTGCCTACAACCTTAATATTAGCAATTTTTCTTAAAATGAGAAACAGGCAATATTAAAAATTTACTAGAATCATTATT
zSNP6584091	zC207G22	76647			21	62.7					ACATTTGCAAATATTGATAGGCCTACAGCTGTGGTGTTTGGAGGTTATAAGTTTATTAAGCATTGGGTTGTGATTTTTTTATGATCACAAATATGATTGTATAAACCTCTTGTTTACTCCTTTGTCATTTTGTTATAAGTCAACATTGCT[T/C]TTACCTTTTGTCAAAAATGTTATACACAAATCAGAGTTCTGCCTACAACCTTAATATTAGCAATTTTTCTTAAAATGAGAAACAGGCAATATTAAAAATTTACTAGAATCATTATTATTATTATTATTAATATTATCATCATCATCATCA
zSNP6584190	zC207G22	79977			21	62.7					TTCTAACAGTCAGCTCTAATTATAAAAACACTGATATTATTAACACTGATAAGTTTGTTCATTTCAACTGTTAGATGATTAAATTAAACTGCAGTTAGGTTAATATTGATTATAATACATTTTATGACAAAAATATAACTGTTAAAGTTA[A/G]TTAATTTTGGCTAGTTTTACCATTTATTCAAACTTACGTTGTAAATATTATCAAAAAACAGTATTTTATTTTGTCTTTATGTATTTATGTAAATGTACTCTATGTTTTTATAATTATTTTATAATATAATTTTGCCTATTATATTTTATA
zSNP6584279	zC207G22	80776			21	62.7					ATGGGCAAATTAAATTGATCTTAAAATAAGACCAGATAATATGTTCTTATTTAATCAAAGGTGACTTGTCTAGGTTTACATGTAAAATAAATAAATAAATAAATAAATAAATAAATAAATAAATAATCTTGCACAGAGAGACTAGTTACT[T/C]CAGCTCATAGCCAGGACGATGAGAAACCAAGCCATCCTCCTAAACATGGATGTGTCTTGATCACTCGCAGAATTCCATCATTTGTAGCCTCATATGTTTCCTGTGCGTGATTATACAGAGAGGTCAAACTGCGAGCGCGGGACACACGTG
zSNP6584244	zC207G22	80653			21	62.7					AAATAATGACTAATGCAGGATTGGGATGTGTCTGTCGCACTAATAGCTCCATCTAGTGGACAAACGGAAATCTACATATCCTCTTGAAAAATACAATTTGCTGACTACATAAGGGAGACACCTATGGGCAAATTAAATTGATCTTAAAAT[A/G]AGACCAGATAATATGTTCTTATTTAATCAAAGGTGACTTGTCTAGGTTTACATGTAAAATAAATAAATAAATAAATAAATAAATAAATAAATAAATAATCTTGCACAGAGAGACTAGTTACTCCAGCTCATAGCCAGGACGATGAGAAAC
zSNP6584235	zC207G22	80461			21	62.7					AAACTGGTATAGTGCAAAAAAGAAGAGCTAATTAAAACATCTATTGCCTTTATTTTCTTAAATATGTAGTTCAGTGGCAATGAGAGAAAATGCACGAATTAGCTGATGTGAAAAGTTGGACTTCCACTGTATGTGACCAATGACCGCCTC[A/C]ACAAGGACCTTAAATATCTTAAATATATCGTTCATTCCAAAAAATAATGACTAATGCAGGATTGGGATGTGTCTGTCGCACTAATAGCTCCATCTAGTGGACAAACGGAAATCTACATATCCTCTTGAAAAATACAATTTGCTGACTACA
zSNP6584052	zC207G22	76220			21	62.7					TTTTAAATTGTTTTTTTAAACATATATTTATTTCTCTTTGGTCTAATAAAGCTTATCAATCTTGTTTACTGAAACTCTTTTTTTTCTTTCGTTTTTTAGGTGTTACAGTCGGCAAAGGAGCAGATCAAGTGGTCAATTCTAAAATAAGTT[A/T]GAAACACAAACTTCCCCTGACTTGAAAGAATCTGTAAATAATTGAAAGGGATTTTCATTGTTATTTTGAATGAGATGTAATTTAATTATTGAAGTAGCACGTAAGGGGCACTTGTGTCTCAGGTTTCATATAAGATATTTATATTTTGTG
zSNP6583989	zC207G22	75648			21	62.7					GAAGTATGAATTGTTAACATCATTAAACCGTTTCACTTCACCCAGATGTTAAATATGCTGATCACGTTTTAAAATATGGACAATATCTTTATTAATCTAATGGCTGAGTTTTTCAATATTTTACACAAAATTGTGTTAAAAAAACCCAGC[A/C]TTTGTTTTGTTTTTTTACCATGCAGGTCAATTAACTTTTTTTCTTCATTTTTTTTTTGCTGTAACCATTGTGATTCATAAAAACACATGTTACTTTGAGAGTCAAATGTTTGTTGAGAGCCAGACAATGCTTGTTTTATGAATCGTCAAA
zSNP6583641	zC207G22	71532			21	62.7					TTACTGTCCTTAAAATAGTAAAACTGTATTCAGACATGCTGTAAGTGCCTCAGTGCCATATGCATTAGACCATGCACTTAAATCATTAAAATAGAGCCCTTAGTGTCATTTATTAATTTATGACCGGCCTAAACCATCTGAGCTACCAGC[A/G]CCAACTTTGTTTAATTATTGATTGTTTAATTATTAGGTAATTTGTAGTAAAAATGTTCAGAAAAACGTCTAAATCCTAACATTCAATCACAATCATATATTCAGAAATATTGTCATAGCACATATAGAAAAATATAATACAGAAAATACA
zSNP6583640	zC207G22	71492			21	62.7					TAAGGGAATAAGGACAATCCTTTTAGACCTTTTAGAGTTTTTACTGTCCTTAAAATAGTAAAACTGTATTCAGACATGCTGTAAGTGCCTCAGTGCCATATGCATTAGACCATGCACTTAAATCATTAAAATAGAGCCCTTAGTGTCATT[T/C]ATTAATTTATGACCGGCCTAAACCATCTGAGCTACCAGCACCAACTTTGTTTAATTATTGATTGTTTAATTATTAGGTAATTTGTAGTAAAAATGTTCAGAAAAACGTCTAAATCCTAACATTCAATCACAATCATATATTCAGAAATAT
zSNP6584028	zC207G22	75863			21	62.7					CCATTGTGATTCATAAAAACACATGTTACTTTGAGAGTCAAATGTTTGTTGAGAGCCAGACAATGCTTGTTTTATGAATCGTCAAAGTTTTAGCTAAAATCTTCTTCTTCTGTAGAGGATACTAAATAAATAAGTCACCTTACTCTTGCA[A/T]GGCCTGGGTAAATTATTAGCATTTTCATATTTCATATTAATATTAATATTTCGTATTTCACACACTTCATTATTGCACTATTGTGGTTATTATGCTTGTTTTTTATTTTAAGATACATTTATTATATTCTAATTATGTTAAATAAATACA
zSNP6584027	zC207G22	75861			21	62.7					AACCATTGTGATTCATAAAAACACATGTTACTTTGAGAGTCAAATGTTTGTTGAGAGCCAGACAATGCTTGTTTTATGAATCGTCAAAGTTTTAGCTAAAATCTTCTTCTTCTGTAGAGGATACTAAATAAATAAGTCACCTTACTCTTG[T/C]ATGGCCTGGGTAAATTATTAGCATTTTCATATTTCATATTAATATTAATATTTCGTATTTCACACACTTCATTATTGCACTATTGTGGTTATTATGCTTGTTTTTTATTTTAAGATACATTTATTATATTCTAATTATGTTAAATAAATA
zSNP6583996	zC207G22	75695			21	62.7					GTTAAATATGCTGATCACGTTTTAAAATATGGACAATATCTTTATTAATCTAATGGCTGAGTTTTTCAATATTTTACACAAAATTGTGTTAAAAAAACCCAGCCTTTGTTTTGTTTTTTTACCATGCAGGTCAATTAACTTTTTTTCTTC[A/G]TTTTTTTTTTGCTGTAACCATTGTGATTCATAAAAACACATGTTACTTTGAGAGTCAAATGTTTGTTGAGAGCCAGACAATGCTTGTTTTATGAATCGTCAAAGTTTTAGCTAAAATCTTCTTCTTCTGTAGAGGATACTAAATAAATAA
zSNP6584702	zC207G22	87055			21	62.7					CAGCATATGTTTTACACAGCGGATGCCCTTCCAGCTGCAACCCATCATTGGGAAACATCAATACACTCTCATTCACACTCATACCGTATTCACATTTTCTATAGTTAATATAGGGTAGGCAATACAGTTAAAAGTTAAAGTTAAAAGTCT[A/C]AAATCCAGCTGTTGAAGGTCATATTTCAAGGGTAACCTTTTATAACTATATATAAATGAACTTAATGAATTTATTTATTTCACACAAAAGTTAATAACATAGATTCACTTTCACAAATTGCATGTATTTTGAGAATAAAATAATAATAAT
zSNP6585062	zC207G22	92797			21	62.7					ATGCCACGCACCTGCACACATACAGTCCTGAAGTCTACCAAGTTTCTTGGTTGTCAAGTATCCTCTTAACGTATAACAATTTCTTGTTAAAAGACTTGCACTCTAATACCCACTTACAAGAGTTTGAATGAAGAAAAAAGAATAAAAGGT[A/T]AAGTACTGCCTAAAATATTTAATGTTTAAGAAAAGTATTAAACATGTACATTTTTGGTTATTGATTGATGACATGCTGAGACTGACATACTGACATTCATTCATTCATTTTCTTTTTGGCTCAATCCCTTTTATTAATTTGTGGTCGCCA
zSNP6585061	zC207G22	92789			21	62.7					GTCAAGAAATGCCACGCACCTGCACACATACAGTCCTGAAGTCTACCAAGTTTCTTGGTTGTCAAGTATCCTCTTAACGTATAACAATTTCTTGTTAAAAGACTTGCACTCTAATACCCACTTACAAGAGTTTGAATGAAGAAAAAAGAA[T/C]AAAAGGTTAAGTACTGCCTAAAATATTTAATGTTTAAGAAAAGTATTAAACATGTACATTTTTGGTTATTGATTGATGACATGCTGAGACTGACATACTGACATTCATTCATTCATTTTCTTTTTGGCTCAATCCCTTTTATTAATTTGT
zSNP6585059	zC207G22	92766			21	62.7					CAAGCAAGTAGTTGTGTTCACTCGTCAAGAAATGCCACGCACCTGCACACATACAGTCCTGAAGTCTACCAAGTTTCTTGGTTGTCAAGTATCCTCTTAACGTATAACAATTTCTTGTTAAAAGACTTGCACTCTAATACCCACTTACAA[A/G]AGTTTGAATGAAGAAAAAAGAATAAAAGGTTAAGTACTGCCTAAAATATTTAATGTTTAAGAAAAGTATTAAACATGTACATTTTTGGTTATTGATTGATGACATGCTGAGACTGACATACTGACATTCATTCATTCATTTTCTTTTTGG
zSNP6585065	zC207G22	92806			21	62.7					ACCTGCACACATACAGTCCTGAAGTCTACCAAGTTTCTTGGTTGTCAAGTATCCTCTTAACGTATAACAATTTCTTGTTAAAAGACTTGCACTCTAATACCCACTTACAAGAGTTTGAATGAAGAAAAAAGAATAAAAGGTTAAGTACTG[T/C]CTAAAATATTTAATGTTTAAGAAAAGTATTAAACATGTACATTTTTGGTTATTGATTGATGACATGCTGAGACTGACATACTGACATTCATTCATTCATTTTCTTTTTGGCTCAATCCCTTTTATTAATTTGTGGTCGCCACAGCGGAAT
zSNP6585064	zC207G22	92805			21	62.7					CACCTGCACACATACAGTCCTGAAGTCTACCAAGTTTCTTGGTTGTCAAGTATCCTCTTAACGTATAACAATTTCTTGTTAAAAGACTTGCACTCTAATACCCACTTACAAGAGTTTGAATGAAGAAAAAAGAATAAAAGGTTAAGTACT[T/G]CCTAAAATATTTAATGTTTAAGAAAAGTATTAAACATGTACATTTTTGGTTATTGATTGATGACATGCTGAGACTGACATACTGACATTCATTCATTCATTTTCTTTTTGGCTCAATCCCTTTTATTAATTTGTGGTCGCCACAGCGGAA
zSNP6585063	zC207G22	92804			21	62.7					GCACCTGCACACATACAGTCCTGAAGTCTACCAAGTTTCTTGGTTGTCAAGTATCCTCTTAACGTATAACAATTTCTTGTTAAAAGACTTGCACTCTAATACCCACTTACAAGAGTTTGAATGAAGAAAAAAGAATAAAAGGTTAAGTAC[T/C]GCCTAAAATATTTAATGTTTAAGAAAAGTATTAAACATGTACATTTTTGGTTATTGATTGATGACATGCTGAGACTGACATACTGACATTCATTCATTCATTTTCTTTTTGGCTCAATCCCTTTTATTAATTTGTGGTCGCCACAGCGGA
zSNP6585058	zC207G22	92727			21	62.7					ACATCTGATTTACATTTAACCACATTGAGCATCAAGTATCAAGCAAGTAGTTGTGTTCACTCGTCAAGAAATGCCACGCACCTGCACACATACAGTCCTGAAGTCTACCAAGTTTCTTGGTTGTCAAGTATCCTCTTAACGTATAACAAT[A/T]TCTTGTTAAAAGACTTGCACTCTAATACCCACTTACAAGAGTTTGAATGAAGAAAAAAGAATAAAAGGTTAAGTACTGCCTAAAATATTTAATGTTTAAGAAAAGTATTAAACATGTACATTTTTGGTTATTGATTGATGACATGCTGAG
zSNP6585053	zC207G22	92703			21	62.7					AACATACTGAAATAAGTCTCAGCAACATCTGATTTACATTTAACCACATTGAGCATCAAGTATCAAGCAAGTAGTTGTGTTCACTCGTCAAGAAATGCCACGCACCTGCACACATACAGTCCTGAAGTCTACCAAGTTTCTTGGTTGTCA[A/T]GTATCCTCTTAACGTATAACAATTTCTTGTTAAAAGACTTGCACTCTAATACCCACTTACAAGAGTTTGAATGAAGAAAAAAGAATAAAAGGTTAAGTACTGCCTAAAATATTTAATGTTTAAGAAAAGTATTAAACATGTACATTTTTG
zSNP6585051	zC207G22	92688			21	62.7					AGTTGGAAGTACATCAACATACTGAAATAAGTCTCAGCAACATCTGATTTACATTTAACCACATTGAGCATCAAGTATCAAGCAAGTAGTTGTGTTCACTCGTCAAGAAATGCCACGCACCTGCACACATACAGTCCTGAAGTCTACCAA[A/G]TTTCTTGGTTGTCAAGTATCCTCTTAACGTATAACAATTTCTTGTTAAAAGACTTGCACTCTAATACCCACTTACAAGAGTTTGAATGAAGAAAAAAGAATAAAAGGTTAAGTACTGCCTAAAATATTTAATGTTTAAGAAAAGTATTAA
zSNP6585050	zC207G22	92653			21	62.7					TAAAGATGCCCCTCTCCTACTCAATCTGCATTTTCAGTTGGAAGTACATCAACATACTGAAATAAGTCTCAGCAACATCTGATTTACATTTAACCACATTGAGCATCAAGTATCAAGCAAGTAGTTGTGTTCACTCGTCAAGAAATGCCA[T/C]GCACCTGCACACATACAGTCCTGAAGTCTACCAAGTTTCTTGGTTGTCAAGTATCCTCTTAACGTATAACAATTTCTTGTTAAAAGACTTGCACTCTAATACCCACTTACAAGAGTTTGAATGAAGAAAAAAGAATAAAAGGTTAAGTAC
zSNP6585056	zC207G22	92717			21	62.7					AGTCTCAGCAACATCTGATTTACATTTAACCACATTGAGCATCAAGTATCAAGCAAGTAGTTGTGTTCACTCGTCAAGAAATGCCACGCACCTGCACACATACAGTCCTGAAGTCTACCAAGTTTCTTGGTTGTCAAGTATCCTCTTAAC[A/G]TATAACAATTTCTTGTTAAAAGACTTGCACTCTAATACCCACTTACAAGAGTTTGAATGAAGAAAAAAGAATAAAAGGTTAAGTACTGCCTAAAATATTTAATGTTTAAGAAAAGTATTAAACATGTACATTTTTGGTTATTGATTGATG
zSNP6585055	zC207G22	92710			21	62.7					TGAAATAAGTCTCAGCAACATCTGATTTACATTTAACCACATTGAGCATCAAGTATCAAGCAAGTAGTTGTGTTCACTCGTCAAGAAATGCCACGCACCTGCACACATACAGTCCTGAAGTCTACCAAGTTTCTTGGTTGTCAAGTATCC[A/T]CTTAACGTATAACAATTTCTTGTTAAAAGACTTGCACTCTAATACCCACTTACAAGAGTTTGAATGAAGAAAAAAGAATAAAAGGTTAAGTACTGCCTAAAATATTTAATGTTTAAGAAAAGTATTAAACATGTACATTTTTGGTTATTG
zSNP6585054	zC207G22	92708			21	62.7					ACTGAAATAAGTCTCAGCAACATCTGATTTACATTTAACCACATTGAGCATCAAGTATCAAGCAAGTAGTTGTGTTCACTCGTCAAGAAATGCCACGCACCTGCACACATACAGTCCTGAAGTCTACCAAGTTTCTTGGTTGTCAAGTAT[C/G]CTCTTAACGTATAACAATTTCTTGTTAAAAGACTTGCACTCTAATACCCACTTACAAGAGTTTGAATGAAGAAAAAAGAATAAAAGGTTAAGTACTGCCTAAAATATTTAATGTTTAAGAAAAGTATTAAACATGTACATTTTTGGTTAT
zSNP6585102	zC207G22	94969			21	62.7					GCGGGGAGTCTAATCAAGTGACAAACTGCTAAGCTGACTCAAAACACGAGCTGTTCATCGGAGATAGGTAAGCATGAGAAACACACTCTTTCATGTGCATCCTTGGAGAAATGCTTTAGAGCTGCCTTAAATGCAGATAGTATAGTATGT[C/G]CATGTGATGATTTGTATCATCCTTTCTTGTCGGGTGGCCCACCTTTCATTATATCATTTTAGGGCGCTCCCGAAGGTTGATGGGAGTAGGGTCAAAGTTCAACTCTGACGCCCCCATATGGTCAATTAAATCCCACTCAGTGCCCAAACA
zSNP6585101	zC207G22	94952			21	62.7					AGGAAAGAAGTGCCATGGCGGGGAGTCTAATCAAGTGACAAACTGCTAAGCTGACTCAAAACACGAGCTGTTCATCGGAGATAGGTAAGCATGAGAAACACACTCTTTCATGTGCATCCTTGGAGAAATGCTTTAGAGCTGCCTTAAATG[T/C]AGATAGTATAGTATGTGCATGTGATGATTTGTATCATCCTTTCTTGTCGGGTGGCCCACCTTTCATTATATCATTTTAGGGCGCTCCCGAAGGTTGATGGGAGTAGGGTCAAAGTTCAACTCTGACGCCCCCATATGGTCAATTAAATCC
zSNP6585087	zC207G22	94849			21	62.7					ATGTTGTCTCTCTGCGACAGATCTTAAGGCAGTGCTGTTGTCCTTTTAAATTAAGCTTCTCCATATGCATGAGCAAAGCGGGGGGAGAAAACGTTGGCAATGAAGGAAAGAAGTGCCATGGCGGGGAGTCTAATCAAGTGACAAACTGCT[A/G]AGCTGACTCAAAACACGAGCTGTTCATCGGAGATAGGTAAGCATGAGAAACACACTCTTTCATGTGCATCCTTGGAGAAATGCTTTAGAGCTGCCTTAAATGCAGATAGTATAGTATGTGCATGTGATGATTTGTATCATCCTTTCTTGT
zSNP6585233	zC207G22	98332			21	62.7					CACAGTCTTGCCCTAGAAATAGATTTAGTTTAAATGAGACATATCATCATTATCTAACTTTACTTGTAGCATTAAGAACAGTTTCAGTTCATCATGGAAAAAACACTAATAATGATGTAAACATGAACAAGTACACTGTGAACAGATCAG[T/G]TAAATCATATTTAAAATACTTGTGACCAAACCAAACATCTGTAAGAGAGCCAATTTCAAGAAAGCTTATACTCTTAAAATGCCAGATTATTATACATTTTATGTACTTAATAAATTTTAAACATTATAAATTATAAAAACTTTATAAATA
zSNP6585232	zC207G22	98277			21	62.7					GCTGGCACTCGAACAAGCAACTTTCTTGCTGTGAGGTGACTGATAACCACAGAGCCACAGTCTTGCCCTAGAAATAGATTTAGTTTAAATGAGACATATCATCATTATCTAACTTTACTTGTAGCATTAAGAACAGTTTCAGTTCATCAT[C/G]GAAAAAACACTAATAATGATGTAAACATGAACAAGTACACTGTGAACAGATCAGTTAAATCATATTTAAAATACTTGTGACCAAACCAAACATCTGTAAGAGAGCCAATTTCAAGAAAGCTTATACTCTTAAAATGCCAGATTATTATAC
zSNP6585227	zC207G22	97791			21	62.7					ACTTCTCAAATGGGTTAAAGTGAAATGACTGGGGCCACCAGGATCAATATAGTGTAGATTTCATGCCTGTCTGATCACGGACACAAGAGAAGGTGCCAGTTTTCTTTCTCTAGTATGTAAGTGTATCTCTTTCTTAAGCAATTCTGTAGT[C/G]AAGGCTATTTGTGTTTCCAACAGAGACTTTGTGCTGGATGGTTTTAAATTGAATCAGCAAGCTCATATAGAAATAGATTCATTCATTCCTTTATCAGGGGTCGCAACTGCAAAATGAACCGCCAATTTATCCAGCATATGTTTTATACAG
zSNP6585086	zC207G22	94698			21	62.7					CTGTGGTGACCGCTGATTATTAAGGGACTAAGCCGACAAGAAAATGAATGAATGAATAAAACTAATCTTCAAACGTTATTGCACTCCTTCACATTCAGTGCTGCCCTGGACACCGAGTGGCCTGCATTGTTTTGCACTCATGTGTCAGTC[T/G]ATGTTGTCTCTCTGCGACAGATCTTAAGGCAGTGCTGTTGTCCTTTTAAATTAAGCTTCTCCATATGCATGAGCAAAGCGGGGGGAGAAAACGTTGGCAATGAAGGAAAGAAGTGCCATGGCGGGGAGTCTAATCAAGTGACAAACTGCT
zSNP6585071	zC207G22	93657			21	62.7					GGACTTGTGGGGGAAACTGGAGCACCCGGAGGTAACCCACGCCTACACGGGAAGAACACACAAACTCTACACAGAAATGCCAGCTGACCCAGCCAAGGCTCAAACCAGCAACCTTATTGCTGTAAGGTGGTTTTGCTACCCACTGCACCA[A/C]CATACTGCCCAACATACTGACATTCCACCCAAAAATGATCATCTGGTTCCTTTTGGTTTTTCATGTTCTTCTCCATGCAATGAAGTGATTTTGAAGAATGCTGGTAAGAAAATAGTTTCTCTTTCCTTTGACTTGCATTGACATTGTTTT
zSNP6585070	zC207G22	93647			21	62.7					ACATGTTTTTGGACTTGTGGGGGAAACTGGAGCACCCGGAGGTAACCCACGCCTACACGGGAAGAACACACAAACTCTACACAGAAATGCCAGCTGACCCAGCCAAGGCTCAAACCAGCAACCTTATTGCTGTAAGGTGGTTTTGCTACC[C/G]ACTGCACCACCATACTGCCCAACATACTGACATTCCACCCAAAAATGATCATCTGGTTCCTTTTGGTTTTTCATGTTCTTCTCCATGCAATGAAGTGATTTTGAAGAATGCTGGTAAGAAAATAGTTTCTCTTTCCTTTGACTTGCATTG
zSNP6585067	zC207G22	92846			21	62.7					GTTGTCAAGTATCCTCTTAACGTATAACAATTTCTTGTTAAAAGACTTGCACTCTAATACCCACTTACAAGAGTTTGAATGAAGAAAAAAGAATAAAAGGTTAAGTACTGCCTAAAATATTTAATGTTTAAGAAAAGTATTAAACATGTA[T/C]ATTTTTGGTTATTGATTGATGACATGCTGAGACTGACATACTGACATTCATTCATTCATTTTCTTTTTGGCTCAATCCCTTTTATTAATTTGTGGTCGCCACAGCGGAATGAACCACCAACTTATCCAGCATATGTTTTACACAGCTGAT
zSNP6585085	zC207G22	94183			21	62.7					GTAGTATTAGCATGTAAACCATACAGCATGCTATGACTGAGTAAGACTAAAATGGTTGTGAATGCAGGATTTGAAAGCTTTTAAGTGTATGATTTTTACACGATAAAGAATTACAAAACTAACAACTTTTTTTTCTGAGCAGTTTGCGCA[T/C]TAAACTGTGACAAGACATCATTTATACATCAAAATATACAAAAATGACACATTTCACCTTTAAGTGAACTCTACAGCGAGATCACCTCACAGCAAGAAGGTCGCTAGTTTGAGTTCTGGGTGGGTCAGTTGGCATTTCTGTGTGGAGTTT
zSNP6585073	zC207G22	93661			21	62.7					TTGTGGGGGAAACTGGAGCACCCGGAGGTAACCCACGCCTACACGGGAAGAACACACAAACTCTACACAGAAATGCCAGCTGACCCAGCCAAGGCTCAAACCAGCAACCTTATTGCTGTAAGGTGGTTTTGCTACCCACTGCACCACCAT[A/G]CTGCCCAACATACTGACATTCCACCCAAAAATGATCATCTGGTTCCTTTTGGTTTTTCATGTTCTTCTCCATGCAATGAAGTGATTTTGAAGAATGCTGGTAAGAAAATAGTTTCTCTTTCCTTTGACTTGCATTGACATTGTTTTTAAT
zSNP6585072	zC207G22	93659			21	62.7					ACTTGTGGGGGAAACTGGAGCACCCGGAGGTAACCCACGCCTACACGGGAAGAACACACAAACTCTACACAGAAATGCCAGCTGACCCAGCCAAGGCTCAAACCAGCAACCTTATTGCTGTAAGGTGGTTTTGCTACCCACTGCACCACC[A/G]TACTGCCCAACATACTGACATTCCACCCAAAAATGATCATCTGGTTCCTTTTGGTTTTTCATGTTCTTCTCCATGCAATGAAGTGATTTTGAAGAATGCTGGTAAGAAAATAGTTTCTCTTTCCTTTGACTTGCATTGACATTGTTTTTA
zSNP6585049	zC207G22	92641			21	62.7					CAAAAAAGAAAATAAAGATGCCCCTCTCCTACTCAATCTGCATTTTCAGTTGGAAGTACATCAACATACTGAAATAAGTCTCAGCAACATCTGATTTACATTTAACCACATTGAGCATCAAGTATCAAGCAAGTAGTTGTGTTCACTCGT[C/G]AAGAAATGCCACGCACCTGCACACATACAGTCCTGAAGTCTACCAAGTTTCTTGGTTGTCAAGTATCCTCTTAACGTATAACAATTTCTTGTTAAAAGACTTGCACTCTAATACCCACTTACAAGAGTTTGAATGAAGAAAAAAGAATAA
zSNP6584793	zC207G22	87881			21	62.7					GTTTTGTATTTATAAAAATTTAGCAGAATATGGCATAGGTGGAAAAGTAATTATGTGATTTGTTCAAAAGCATAATTTTGCAGTGAAATAAATAATAATTTGTTAAGCAAAACATTTTTAAAAATGGCATAAAGTCAGTCTCTCTCTCTC[T/C]CTCTCTCCCTCTCTCTCTCTCTCTCTCTCTCTCTCTCTCAAACTCAGGGTGGAGAATAAGATGATTGGCCATTTTTGCAGTTCGTCATATAGGAGGCAGGGCTGTCGGAGATAGCCGTCCTTTTAGGGCCATAATTGAGGCGGGCAGGAC
zSNP6584792	zC207G22	87875			21	62.7					CTGGATGTTTTGTATTTATAAAAATTTAGCAGAATATGGCATAGGTGGAAAAGTAATTATGTGATTTGTTCAAAAGCATAATTTTGCAGTGAAATAAATAATAATTTGTTAAGCAAAACATTTTTAAAAATGGCATAAAGTCAGTCTCTC[T/C]CTCTCTCTCTCTCCCTCTCTCTCTCTCTCTCTCTCTCTCTCTCTCAAACTCAGGGTGGAGAATAAGATGATTGGCCATTTTTGCAGTTCGTCATATAGGAGGCAGGGCTGTCGGAGATAGCCGTCCTTTTAGGGCCATAATTGAGGCGGG
zSNP6584779	zC207G22	87744			21	62.7					ACAAGAATTTGGAATCTGAAGGTACAAGGCTGTGTGAGTTCTACATCACTTACTTTTTCAGTTGTTATATTTGTTGTCCATCAGTCAACTTCTGCATTGTTGATTTTGTTGTTAAGTATGGTGAAATGTCACTGGATGTTTTGTATTTAT[A/G]AAAATTTAGCAGAATATGGCATAGGTGGAAAAGTAATTATGTGATTTGTTCAAAAGCATAATTTTGCAGTGAAATAAATAATAATTTGTTAAGCAAAACATTTTTAAAAATGGCATAAAGTCAGTCTCTCTCTCTCTCTCTCTCCCTCTC
zSNP6584796	zC207G22	87897			21	62.7					AATTTAGCAGAATATGGCATAGGTGGAAAAGTAATTATGTGATTTGTTCAAAAGCATAATTTTGCAGTGAAATAAATAATAATTTGTTAAGCAAAACATTTTTAAAAATGGCATAAAGTCAGTCTCTCTCTCTCTCTCTCTCCCTCTCTC[T/C]CTCTCTCTCTCTCTCTCTCTCTCAAACTCAGGGTGGAGAATAAGATGATTGGCCATTTTTGCAGTTCGTCATATAGGAGGCAGGGCTGTCGGAGATAGCCGTCCTTTTAGGGCCATAATTGAGGCGGGCAGGACGGCATGTGTGGGCGTG
zSNP6584795	zC207G22	87889			21	62.7					TTTATAAAAATTTAGCAGAATATGGCATAGGTGGAAAAGTAATTATGTGATTTGTTCAAAAGCATAATTTTGCAGTGAAATAAATAATAATTTGTTAAGCAAAACATTTTTAAAAATGGCATAAAGTCAGTCTCTCTCTCTCTCTCTCTC[T/C]CTCTCTCTCTCTCTCTCTCTCTCTCTCTCTCAAACTCAGGGTGGAGAATAAGATGATTGGCCATTTTTGCAGTTCGTCATATAGGAGGCAGGGCTGTCGGAGATAGCCGTCCTTTTAGGGCCATAATTGAGGCGGGCAGGACGGCATGTG
zSNP6584794	zC207G22	87887			21	62.7					TATTTATAAAAATTTAGCAGAATATGGCATAGGTGGAAAAGTAATTATGTGATTTGTTCAAAAGCATAATTTTGCAGTGAAATAAATAATAATTTGTTAAGCAAAACATTTTTAAAAATGGCATAAAGTCAGTCTCTCTCTCTCTCTCTC[T/C]CCCTCTCTCTCTCTCTCTCTCTCTCTCTCTCTCAAACTCAGGGTGGAGAATAAGATGATTGGCCATTTTTGCAGTTCGTCATATAGGAGGCAGGGCTGTCGGAGATAGCCGTCCTTTTAGGGCCATAATTGAGGCGGGCAGGACGGCATG
zSNP6584776	zC207G22	87734			21	62.7					TCATGACACCACAAGAATTTGGAATCTGAAGGTACAAGGCTGTGTGAGTTCTACATCACTTACTTTTTCAGTTGTTATATTTGTTGTCCATCAGTCAACTTCTGCATTGTTGATTTTGTTGTTAAGTATGGTGAAATGTCACTGGATGTT[T/C]TGTATTTATAAAAATTTAGCAGAATATGGCATAGGTGGAAAAGTAATTATGTGATTTGTTCAAAAGCATAATTTTGCAGTGAAATAAATAATAATTTGTTAAGCAAAACATTTTTAAAAATGGCATAAAGTCAGTCTCTCTCTCTCTCTC
zSNP6584758	zC207G22	87421			21	62.7					ATAATTTGAATGTATTGTAGTAGTTAAATGACAAAATAGGACTAATGTTGTTAATGTAAAAAAGTTAACTTGATTGTTATATAATGAATAGCTATCAAATAAATTATTTTATTATGATCGCATTTTAAAATATTGATTGCCTAATATCAC[-/A]AAAAAATCACACATTTAATAGTGTGGTAGCTTTATGATCATGTTCTGATTTCACAGCAAGTCTTGTGCATCAACCTTGCAACCAGAAGAGGGCGATGGAGCATCAAGATGCAGAAAAGACTGAGGCTTTTTACTGGTTTGCCTTTCCTCA
zSNP6584704	zC207G22	87113			21	62.7					CAATACACTCTCATTCACACTCATACCGTATTCACATTTTCTATAGTTAATATAGGGTAGGCAATACAGTTAAAAGTTAAAGTTAAAAGTCTAAAATCCAGCTGTTGAAGGTCATATTTCAAGGGTAACCTTTTATAACTATATATAAAT[A/G]AACTTAATGAATTTATTTATTTCACACAAAAGTTAATAACATAGATTCACTTTCACAAATTGCATGTATTTTGAGAATAAAATAATAATAATACAATAAATTCTGAAGGATCATGTAACATAAATGTATAATATGTTAGCTTAGAACTTC
zSNP6584703	zC207G22	87100			21	62.7					CATTGGGAAACATCAATACACTCTCATTCACACTCATACCGTATTCACATTTTCTATAGTTAATATAGGGTAGGCAATACAGTTAAAAGTTAAAGTTAAAAGTCTAAAATCCAGCTGTTGAAGGTCATATTTCAAGGGTAACCTTTTATA[-/A]CTATATATAAATGAACTTAATGAATTTATTTATTTCACACAAAAGTTAATAACATAGATTCACTTTCACAAATTGCATGTATTTTGAGAATAAAATAATAATAATACAATAAATTCTGAAGGATCATGTAACATAAATGTATAATATGTT
zSNP6584772	zC207G22	87662			21	62.7					GGCGATGGAGCATCAAGATGCAGAAAAGACTGAGGCTTTTTACTGGTTTGCCTTTCCTCATGTTCTGGTTCTTCATGACACCACAAGAATTTGGAATCTGAAGGTACAAGGCTGTGTGAGTTCTACATCACTTACTTTTTCAGTTGTTAT[A/C]TTTGTTGTCCATCAGTCAACTTCTGCATTGTTGATTTTGTTGTTAAGTATGGTGAAATGTCACTGGATGTTTTGTATTTATAAAAATTTAGCAGAATATGGCATAGGTGGAAAAGTAATTATGTGATTTGTTCAAAAGCATAATTTTGCA
zSNP6584771	zC207G22	87652			21	62.7					ACCAGAAGAGGGCGATGGAGCATCAAGATGCAGAAAAGACTGAGGCTTTTTACTGGTTTGCCTTTCCTCATGTTCTGGTTCTTCATGACACCACAAGAATTTGGAATCTGAAGGTACAAGGCTGTGTGAGTTCTACATCACTTACTTTTT[T/C]AGTTGTTATATTTGTTGTCCATCAGTCAACTTCTGCATTGTTGATTTTGTTGTTAAGTATGGTGAAATGTCACTGGATGTTTTGTATTTATAAAAATTTAGCAGAATATGGCATAGGTGGAAAAGTAATTATGTGATTTGTTCAAAAGCA
zSNP6584759	zC207G22	87427			21	62.7					TGAATGTATTGTAGTAGTTAAATGACAAAATAGGACTAATGTTGTTAATGTAAAAAAGTTAACTTGATTGTTATATAATGAATAGCTATCAAATAAATTATTTTATTATGATCGCATTTTAAAATATTGATTGCCTAATATCACAAAAAA[-/A]TCACACATTTAATAGTGTGGTAGCTTTATGATCATGTTCTGATTTCACAGCAAGTCTTGTGCATCAACCTTGCAACCAGAAGAGGGCGATGGAGCATCAAGATGCAGAAAAGACTGAGGCTTTTTACTGGTTTGCCTTTCCTCATGTTCT
zSNP6585042	zC207G22	92328			21	62.7					TAATAGTTAACGAGAAACAACATTTGACGTGTGGGGAAATTATTCATATAGCAGCATAGGCTTTTATACAAAGAACTTACAAATGAGAAATAATCCTACAACTTAATGTTATGTGAAATGAAAATTTACAATGTTTATTTTGTTATTCTT[A/G]AGGTAAATAATTAATCTGACAATTAATAATCTGTCAAATTTGTTGACCCTTTGCCTCTGCATTTGAAATGGCCGTCTTTCATTTGATGTCAACTTGAGAGCTTTCATAGCATTATATCAAAATCAAAATCTTAACTATGCCCCTCTTAAT
zSNP6584946	zC207G22	91213			21	62.7					AAGAACGCTTAATCCCTGTCACTTCTCCATCTTTACCAGCATGCATCTATTGTTCGGTTTGTGCTCATCCCAACAAGACGACGTTAAACGGCAGTGGAGGTTTTCCAGGTTAGCTTCCCACATTCTCCTCACTAATCAAGAGCTGCCTCG[T/C]AATAACGATAAATCTCTCGTTCTGACATGCGACATAAATAAAGCAAACAGGCCTCGGTTTGATTACCCAGACTCCCCGTGAACAGACGGGCATTTGAGTGGCTCTGCTATTTATCAACCTGGATCTCCCTTCCTCTCAATCTCTCCAGCA
zSNP6584839	zC207G22	89518			21	62.7					GTGCACTCCCAAATTGTGTTATCTTATGAATAGCTTTAATTTCATAACTCTTTGTTGTTGTCAGTCTCAATACACCTCCTTGGGGTGTGGCTAATTCTGGCACATGGTACAGAATTTAATTCTGCATTTGTGCCCAGTTGATTTAAAACA[A/T]AAAATTGTCTTTTAAGAGATGTTCAAAAAAAAATACAGAAATGAAAAGAATGTTTTGCCCATTAAACCCTTTAACATTTAAGGAAAATAGTTTTTTGGAAATGTACTGGCATTACTGACTTAAACTTTTTTTGGGTTTTCTCTTTGTCTA
zSNP6585046	zC207G22	92522			21	62.7					TGACCCTTTGCCTCTGCATTTGAAATGGCCGTCTTTCATTTGATGTCAACTTGAGAGCTTTCATAGCATTATATCAAAATCAAAATCTTAACTATGCCCCTCTTAATGTTAGTTTGCTGCAAAAAAGAAAATAAAGATGCCCCTCTCCTA[A/C]TCAATCTGCATTTTCAGTTGGAAGTACATCAACATACTGAAATAAGTCTCAGCAACATCTGATTTACATTTAACCACATTGAGCATCAAGTATCAAGCAAGTAGTTGTGTTCACTCGTCAAGAAATGCCACGCACCTGCACACATACAGT
zSNP6585045	zC207G22	92440			21	62.7					GTGAAATGAAAATTTACAATGTTTATTTTGTTATTCTTGAGGTAAATAATTAATCTGACAATTAATAATCTGTCAAATTTGTTGACCCTTTGCCTCTGCATTTGAAATGGCCGTCTTTCATTTGATGTCAACTTGAGAGCTTTCATAGCA[T/G]TATATCAAAATCAAAATCTTAACTATGCCCCTCTTAATGTTAGTTTGCTGCAAAAAAGAAAATAAAGATGCCCCTCTCCTACTCAATCTGCATTTTCAGTTGGAAGTACATCAACATACTGAAATAAGTCTCAGCAACATCTGATTTACA
zSNP6585044	zC207G22	92360			21	62.7					GGGGAAATTATTCATATAGCAGCATAGGCTTTTATACAAAGAACTTACAAATGAGAAATAATCCTACAACTTAATGTTATGTGAAATGAAAATTTACAATGTTTATTTTGTTATTCTTGAGGTAAATAATTAATCTGACAATTAATAATC[A/T]GTCAAATTTGTTGACCCTTTGCCTCTGCATTTGAAATGGCCGTCTTTCATTTGATGTCAACTTGAGAGCTTTCATAGCATTATATCAAAATCAAAATCTTAACTATGCCCCTCTTAATGTTAGTTTGCTGCAAAAAAGAAAATAAAGATG
zSNP6584838	zC207G22	89309			21	62.7					AAATATTGTCAGACATACTCTGTGAAAAATTTCCTTGCTCCGTTAAATATAATTTAAAAATATTTAAAAAAGAAAAAAAAATTAAAAGGGGTGCTAATAATTCTGACTTCAACTGCACACACCCACACAAAAACAGATTAATACATTCAT[A/C]TTATATAATCTGATAAATTTAAATAATAACTGAAGAGATTTGTAATCCATGACATGAGGTGCACTCCCAAATTGTGTTATCTTATGAATAGCTTTAATTTCATAACTCTTTGTTGTTGTCAGTCTCAATACACCTCCTTGGGGTGTGGCT
zSNP6584799	zC207G22	87951			21	62.7					CATAATTTTGCAGTGAAATAAATAATAATTTGTTAAGCAAAACATTTTTAAAAATGGCATAAAGTCAGTCTCTCTCTCTCTCTCTCTCCCTCTCTCTCTCTCTCTCTCTCTCTCTCTCTCAAACTCAGGGTGGAGAATAAGATGATTGGC[T/C]ATTTTTGCAGTTCGTCATATAGGAGGCAGGGCTGTCGGAGATAGCCGTCCTTTTAGGGCCATAATTGAGGCGGGCAGGACGGCATGTGTGGGCGTGATAGGGTGATTGTGTCACAGAAAGCAAGATTGACAGGAGTGACAGCTCCATTTA
zSNP6584798	zC207G22	87909			21	62.7					TATGGCATAGGTGGAAAAGTAATTATGTGATTTGTTCAAAAGCATAATTTTGCAGTGAAATAAATAATAATTTGTTAAGCAAAACATTTTTAAAAATGGCATAAAGTCAGTCTCTCTCTCTCTCTCTCTCCCTCTCTCTCTCTCTCTCTC[T/C]CTCTCTCTCTCAAACTCAGGGTGGAGAATAAGATGATTGGCCATTTTTGCAGTTCGTCATATAGGAGGCAGGGCTGTCGGAGATAGCCGTCCTTTTAGGGCCATAATTGAGGCGGGCAGGACGGCATGTGTGGGCGTGATAGGGTGATTG
zSNP6584797	zC207G22	87903			21	62.7					GCAGAATATGGCATAGGTGGAAAAGTAATTATGTGATTTGTTCAAAAGCATAATTTTGCAGTGAAATAAATAATAATTTGTTAAGCAAAACATTTTTAAAAATGGCATAAAGTCAGTCTCTCTCTCTCTCTCTCTCCCTCTCTCTCTCTC[T/C]CTCTCTCTCTCTCTCTCAAACTCAGGGTGGAGAATAAGATGATTGGCCATTTTTGCAGTTCGTCATATAGGAGGCAGGGCTGTCGGAGATAGCCGTCCTTTTAGGGCCATAATTGAGGCGGGCAGGACGGCATGTGTGGGCGTGATAGGG
zSNP6584836	zC207G22	89057			21	62.7					TTAAGGAAATGTAAAACTATTTTTGGACATTTTTGGTAAATCAAAAAGTGTGGTGGCAGTTGATTCCGCTGTGGTCACCTCTGATTAATAAAGGGACTAATCCAAAACAAATTAATGAATAAATAAATAAAAAAGTGTGGTTATGAAAAA[A/T]AAGACTTATTTAAAAAAAGACTTAAAAAATAGCTTTCAAAAAATTTAAAACTGCTTTTATTCTAGCCGATATAAAACAAATGAGACTTTCTCCAGAAGAAAAAATATTGTCAGACATACTCTGTGAAAAATTTCCTTGCTCCGTTAAATA
zSNP6584834	zC207G22	89009			21	62.7					ACTCTTCTGTGCAGACCCGTAGCTAGGAGGGGTTCCTAAAGATTTAGATTAAGGAAATGTAAAACTATTTTTGGACATTTTTGGTAAATCAAAAAGTGTGGTGGCAGTTGATTCCGCTGTGGTCACCTCTGATTAATAAAGGGACTAATC[T/C]AAAACAAATTAATGAATAAATAAATAAAAAAGTGTGGTTATGAAAAAAAAGACTTATTTAAAAAAAGACTTAAAAAATAGCTTTCAAAAAATTTAAAACTGCTTTTATTCTAGCCGATATAAAACAAATGAGACTTTCTCCAGAAGAAAA
zSNP6584818	zC207G22	88526			21	62.7					GCGCATAATGCCATGTTGTCAGAGTCCCTTGGCACAAAGATTCAGCAGTAAATACCCTTGACTAAAGGTTCACAGTCCTGACCCTGGAAATATATGGGTGAACATTTCTCAGCTCACTTTGTTTTGAATGTTCTCTTTGTGGAATGATTA[T/C]AGGCTGTAATAAAGTTTCATTTTTGGTGTTTGGGGTTCTTGTTGAGTGTGGAGATTGAAATGATGGTTAAAGGTAAAATGTTGGAAATACAAATCCAGTCAGTTTTATTGAGAGTGCCTGTTTTACTGCCCAATATTTCAAATTTTAACT
zSNP6591534	zC207G22	161115			21	62.7					ATGGACTGCCTAAAATCACATAAATGAGTGAGTCATGTAAAGTCCATTTGCTGTGAGCAAAGCTTCAACACCAACAAAAACAATCCATTTGTCCCGATAAGTAAAGTCTAAGATTTACAAAGCATTTGTACCAGTGAAAATTATGTAAAA[-/A]CATTTGACGGTAAAACATTAGTGATGGGAACAGGGAATTTTGTGTGCATTTGTAGAAATTTCCTATTTAGAAACAACAGGATATACTCATGCCACATAATTTTCTAGGTTTTGAGGTAATTTGAGTTTACTGGTATTCATTTCATTATTT
zSNP6591642	zC207G22	176592			21	62.7					TAACTAGTGTAAATGTCAGGGTAACCAGAGAGAGGCTTATCTTGAGTGTCTCTCTCTGCTAAAGATGAAGTTAATATTCCTCTATACAGGGGCAGATTTAGTGATTTGGGGACCCTAAAGGGATCAACAGTCCTAATATGCACCCTTTGT[-/TTTT]TTTTATTTGTTTATTTTGTAGTGTTTTCTTAGATCACTCAATCTTCTTTTCTATTTTTAAAATGAAATAATTAAAAATAATAAACTATTTAGTTTTTTTTAAGAGTAAATCTGCATCTGATTTGACTGCTGGACTGCTCTGTTATTGGTG
zSNP6591508	zC207G22	155909			21	62.7					ATATATGTATGTATATATAGTGTTTTAATTTGAGTTTTAATATTTATTAGTAATTTCAGGTATACAGTAAAGGCTTTTCTCCTTAAAGCACTTTGGTTTTGTTTTGGTAATTTTGAAAGAGCTAAATAAATAATTTGAGTTGACATTCTA[-/A]AAAAAAAAGATTTGACAGAGTTTTTTGATCAGTTCAAATTTGTAATTTAATTGTGCCAATTGAAAGCAATATCTATGAATATCTGTACAGTATTTATATTTTTTGTATTTGAAATGAGTAAAGCAAAAGCGGGCTGGAGTAGTTTACGGA
zSNP6591509	zC207G22	155917			21	62.7					ATGTATATATAGTGTTTTAATTTGAGTTTTAATATTTATTAGTAATTTCAGGTATACAGTAAAGGCTTTTCTCCTTAAAGCACTTTGGTTTTGTTTTGGTAATTTTGAAAGAGCTAAATAAATAATTTGAGTTGACATTCTATAAAAAAA[-/A]GATTTGACAGAGTTTTTTGATCAGTTCAAATTTGTAATTTAATTGTGCCAATTGAAAGCAATATCTATGAATATCTGTACAGTATTTATATTTTTTGTATTTGAAATGAGTAAAGCAAAAGCGGGCTGGAGTAGTTTACGGAAAGTATTC
zSNP6591649	zC207G22	176970			21	62.7					ACAATATATATTATTTATGCGTCTTAGGTGCTCCTAGGAAATTTGGGGGTCCGAATAATATTTCAAATCTTTTTCTAAAAATTAAAAAGTTAATGTTTCTTTTGTTGCCAAATAAATATTAAAATGCAAAGGACACTTAAAGAATTATCA[-/TTAG]AAGAAAATCTCTGATATTGGCTAACTAACAAAATTTGTTTAATTTTTATGAAAATATTGATTTACAATGTAGCCCAATAAGAACACTTTCACTGTGTTGTGTAAGTTTGTGTAAAATTATGTATATTTTGTAAACATCTTTTCAAAACAA
zSNP6591652	zC207G22	177296			21	62.7					TATATAAATAAATAAATCTACACCCCACCCCGAAAAAGTTACATACATTTCCATATATACACAAAAATCATTGAGCGAGAATTATTTCATTGCATTTGCTTTACTAATCTGTCACTCTTAAACACATTATATTTAGAAAGAGAAGTTTTT[-/TTTTG]TTTGTTTCGTGAGTTTCATTTCTTTGCTTCAGCACAGCTCTTTTTTCTCTCCATTATCCAGTCTTTGGGCCTCCCCATAAGCGATGCTCAGGTAAGCGAGATGGAGACTCACTCGGAGGACATTGATTTCGTTATGGCTGCGGAGGAGGA
zSNP6591674	zC207G22	182742			21	62.7					ATTCCAGCAACAAGCAATTTGTCTGTCTCCACCAGACACAACGTGACACAACTAGAGCCATTTGGAAGCACAGAATAGTGCACTGCACTTCCCACAAAATGGCCAGATTTAAAAGAAGGCAAATTTAATAGACTCCTCGTGAAAGTAATT[-/T]TCTTTAAATATTTACCATGAGCTGTTTAAAAAAGGGATTTTAAAGCACATTTAAGACATACTAGGTTCAAAACCAATACTATTTTACTTGTTATTCTGCAAGATACAACATTAATACAAGATTAAAGTGCATGTTAAAGACATAACTAGG
zSNP6591650	zC207G22	177169			21	62.7					TGAAAATATTGATTTACAATGTAGCCCAATAAGAACACTTTCACTGTGTTGTGTAAGTTTGTGTAAAATTATGTATATTTTGTAAACATCTTTTCAAAACAATACAAACATACAAAAAGCAGATATGTATATAAATAAATAAATCTACAC[-/CTCAT]CCACCCCGAAAAAGTTACATACATTTCCATATATACACAAAAATCATTGAGCGAGAATTATTTCATTGCATTTGCTTTACTAATCTGTCACTCTTAAACACATTATATTTAGAAAGAGAAGTTTTTTTTTGTTTCGTGAGTTTCATTTCT
zSNP6591651	zC207G22	177289			21	62.7					AGATATGTATATAAATAAATAAATCTACACCCCACCCCGAAAAAGTTACATACATTTCCATATATACACAAAAATCATTGAGCGAGAATTATTTCATTGCATTTGCTTTACTAATCTGTCACTCTTAAACACATTATATTTAGAAAGAGA[-/T]GTTTTTTTTTGTTTCGTGAGTTTCATTTCTTTGCTTCAGCACAGCTCTTTTTTCTCTCCATTATCCAGTCTTTGGGCCTCCCCATAAGCGATGCTCAGGTAAGCGAGATGGAGACTCACTCGGAGGACATTGATTTCGTTATGGCTGCGG
zSNP6591273	zC207G22	92802			21	62.7					ACGCACCTGCACACATACAGTCCTGAAGTCTACCAAGTTTCTTGGTTGTCAAGTATCCTCTTAACGTATAACAATTTCTTGTTAAAAGACTTGCACTCTAATACCCACTTACAAGAGTTTGAATGAAGAAAAAAGAATAAAAGGTTAAGT[-/C]CTGCCTAAAATATTTAATGTTTAAGAAAAGTATTAAACATGTACATTTTTGGTTATTGATTGATGACATGCTGAGACTGACATACTGACATTCATTCATTCATTTTCTTTTTGGCTCAATCCCTTTTATTAATTTGTGGTCGCCACAGCG
zSNP6591279	zC207G22	94158			21	62.7					CCATCTCTGATTTGAAAAACTGAACGTAGTATTAGCATGTAAACCATACAGCATGCTATGACTGAGTAAGACTAAAATGGTTGTGAATGCAGGATTTGAAAGCTTTTAAGTGTATGATTTTTACACGATAAAGAATTACAAAACTAACAA[-/T]TTTTTTTTCTGAGCAGTTTGCGCACTAAACTGTGACAAGACATCATTTATACATCAAAATATACAAAAATGACACATTTCACCTTTAAGTGAACTCTACAGCGAGATCACCTCACAGCAAGAAGGTCGCTAGTTTGAGTTCTGGGTGGGT
zSNP6591229	zC207G22	85718			21	62.7					TACGACAAAGCAAAATTAAAGAGAAATCTGATGTGGAGGTAAAGTAACTGATGACATCTTATTTCAGAATATTTTGGCTAATAAATCAAATGATCATCACATTGATGATTCTGTAAGTTTTGCCACAACATAACCATTACTCTATCTACT[-/A]AAAAAAAGGAAAATTGTTTTGTTAACGTAAAATTAACTATTTTAATTAGGCGTTTCTTGGAAAACTAAATGGGTGTACTTTGTAAGGCCTGTTTAACTATCATAAGTATCTGTCATATATCCTTAAAATCATATTGAAATATGTGTAGTG
zSNP6591271	zC207G22	92565			21	62.7					TGTCAACTTGAGAGCTTTCATAGCATTATATCAAAATCAAAATCTTAACTATGCCCCTCTTAATGTTAGTTTGCTGCAAAAAAGAAAATAAAGATGCCCCTCTCCTACTCAATCTGCATTTTCAGTTGGAAGTACATCAACATACTGAAA[-/AA]AAGTCTCAGCAACATCTGATTTACATTTAACCACATTGAGCATCAAGTATCAAGCAAGTAGTTGTGTTCACTCGTCAAGAAATGCCACGCACCTGCACACATACAGTCCTGAAGTCTACCAAGTTTCTTGGTTGTCAAGTATCCTCTTAA
zSNP6591294	zC207G22	98612			21	62.7					ATTATAAAAACTTTATAAATATATAAAAAGACAAACAGCATATTGGTTTGTCTATACTTCACTCAAATGTGGGTTGAAATAACCCAGCATTTTTAGAGTGTATAGATAAAATTGGAAGCACATGAATTAATACATTTAATTTATCATTAC[-/T]TTTTTTGACAGCAAGAGAACATAATTTTAAGATATCAATGTGTAATTCTGAGAAATAAAGTCAAATTTGCAAGAAATAAAATTGATTTAAAAAATCTGAATACCAAGAAATAAACTTTTGATGTTTGAACTGTTTGAACCTTTAATAAAT
zSNP6591412	zC207G22	134349			21	62.7					TAATATATGCATGTTGCATATGCAGCTGTTCATTGAAATTAAATGTACATTTTTAATATTTATTCTATGATTATAGAAATTACAGATATTTATCTTCATTTCTTAAATATTTTAATTGCTTTAATGTTGTTAATTAGTCATAGTTTTTTA[-/A]TATTTTTTATTTGTTCATTATTTTGTCTTTAGTTTACATTTTTACTTCATGAAAATGAGAAATAGTCCCACGAAAACAAGCTAAAATAGTTTTGAATGCCCCTTTTGACGCCATTCTTTGTCTTTCCAAAATGACCACCAGTGCTCCACA
zSNP6591415	zC207G22	134734			21	62.7					ATAAAATCATCCACGATGTAGCGTCTCTCTCTCCCTCCCTCATTCTCTCTCCCTCTGTGTGTGTGTCAAGAGAGAGTAGTTTACAGCCACAGGGTCAATCTCTGTGAACAGCGAACAGAAAGAGAACCCCTCACACACACACACACGCAC[-/CT]CTCTCTCACACATAATTCACAAAGACGGATCATTCACAAAGAGATATTTCACTCTCCTCCTCGTCTGCCAGGCCTACGGCGTCTCTGTAACTCAGCCGTGTGATTGACGGCAAAGATGGAGAGCCGAAAAAGCAAGCCGGACGCGTCAGA
zSNP6591296	zC207G22	98804			21	62.7					GTAATTCTGAGAAATAAAGTCAAATTTGCAAGAAATAAAATTGATTTAAAAAATCTGAATACCAAGAAATAAACTTTTGATGTTTGAACTGTTTGAACCTTTAATAAATTATAAATAAATTATAAATTAAGTAAATCTTATTTTTAAAAA[-/A]GCAGGATTGCAAGAAAAATGTCAAATTTTAAACAAAGTCAGCATCATGAACAATACAAGATTGTGAGAAAGGCCATAAACTCAGAATTGCAAGAAAATAAAGTAACACTTGAAAAAAGTCACAGTTGCATTGTGGAAAAATGGCAAGAAA
zSNP6591300	zC207G22	99383			21	62.7					TGATTTATTTTAATTATTTAGCCTGACATGTGTTTGCTGTTCTAAAATATTTCAAATCTTTCCTAAAATAAAATATATAGTGTTTTTTTTTTTGCTCAGACAATTAAAAAGAACTTATTTTAGAGCAGTACTCACAACATCGTGGTAACT[-/TG]ATATTTTTATCAAGGTTATCATACTGTCAGAAACTTATACCGGCTCATGCCTAATTAACAGAAGTGTTCAGGAAATGTCCTTAGTTTTTGTTATATGTCTAAAGTACCTCTGTCATTTGCTTTAATACAGGCCGTCTCAGAAATATTTAA
zSNP16525740	zK30K6	237969			21	62.7					CATGGGAATTAATATGTTGTAGCATTTTGATGAAAGGCTTTACTAGGTTTAACCCAAATGCTCAAGTTGGGTAGTGCAAAAATATTTTCAGCCTGTTAATATGTGACATTTCTTAAAGAGATACTACATAAGTCTCATCTAATTCCAAAC[T/C]CAACTTTAGTTCTTCTGTAGAGCACAAAATATGACATCTTTAACATTATAAACCAATAAGTAACATTAAATTTAATTATTTATAAAATGCTTTTATACAAAGACTTAAAGTAAGGACAATAGAAATAAAAATAGAATAGTGTTAAACTCC
zSNP16525738	zK30K6	237888			21	62.7					AGTACTGTATGCGCTTATCGGAAACACGTAGCAGGGAAAGAACATATTAACACAAAATAATTGTTTATGAACTGATATTTGCATGGGAATTAATATGTTGTAGCATTTTGATGAAAGGCTTTACTAGGTTTAACCCAAATGCTCAAGTTG[A/G]GTAGTGCAAAAATATTTTCAGCCTGTTAATATGTGACATTTCTTAAAGAGATACTACATAAGTCTCATCTAATTCCAAACCCAACTTTAGTTCTTCTGTAGAGCACAAAATATGACATCTTTAACATTATAAACCAATAAGTAACATTAA
zSNP16525782	zK30K6	238435			21	62.7					TTTTATTTAAACCATCCCTTTAAAATATACTCTATCCTGGTTTACTTAGCATTTATTGTCATTTAATAAGACCGAATAAGTTACAAAACAAAATAAAAATGCTGTACATGTTGAACATTTTCAAGATCATACCCAACATCCCCAAATCAT[A/T]CTGTCTCATGCTGTATCCACGTTATAGTGTTTTATTAGTTCAGAACTCATTAAAAGCTAATAAAATGTGTAAAAGTGTCAGGATTTACTCGGCTACAAACAATTTCATTTTACAAAGCTTTGGTTCCTTAATATGTCTTTGGTTCTTTTG
zSNP16525772	zK30K6	238297			21	62.7					AAATGTAAAAATAAAATAAAATAGTAATAAAAATGAAAATAACCTCATCATTTACACTCCTTTCACTGCTTTTAAACCTTTATGAATTTATTTTTACTGTTGAACAAAAGAAAAAGAGGATATTTCAGGATATTAGATTTTTATTTAAAC[T/C]ATCCCTTTAAAATATACTCTATCCTGGTTTACTTAGCATTTATTGTCATTTAATAAGACCGAATAAGTTACAAAACAAAATAAAAATGCTGTACATGTTGAACATTTTCAAGATCATACCCAACATCCCCAAATCATACTGTCTCATGCT
zSNP16525733	zK30K6	237756			21	62.7					TGTTTGATCAGTTTCACAGGTTACATGGCCAGGAGCAAACCTTAAGAACATGGGGGATGTGAGGGATTAGGATCAGTGTTTATGGGGTGAGGTCCACGTGGATGGCAAACAAAACAAGAGGACTACAAATACAGTACTGTATGCGCTTAT[T/C]GGAAACACGTAGCAGGGAAAGAACATATTAACACAAAATAATTGTTTATGAACTGATATTTGCATGGGAATTAATATGTTGTAGCATTTTGATGAAAGGCTTTACTAGGTTTAACCCAAATGCTCAAGTTGGGTAGTGCAAAAATATTTT
zSNP16525709	zK30K6	237414			21	62.7					ACACTTTGACTAATTTCACGGAACTAATTTGAACTTCTGAACTTTTGTGCTAAAGATTTTGCATTTTGTAGAGTTTGATTGAACTCGGTCAACCTCGACTCTTGGGTTGACAGGGAGGAGGGTCCGCTGGGTCTCTAAAACTCTATAGCA[A/T]GATAAATCTAACACAGTAGTCATGTAACTTTGTTAAAGCTAAACCTTGTTTAAAAAATCCCCTTGTTCTCTGACCTGTAGCATGAAACAACAGATGCGATTTCAGTAAACAAGCCTAATCTAGTTTATCAGCCAAAAAGAACATGTGCAT
zSNP16525707	zK30K6	237410			21	62.7					GACAACACTTTGACTAATTTCACGGAACTAATTTGAACTTCTGAACTTTTGTGCTAAAGATTTTGCATTTTGTAGAGTTTGATTGAACTCGGTCAACCTCGACTCTTGGGTTGACAGGGAGGAGGGTCCGCTGGGTCTCTAAAACTCTAT[A/T]GCAAGATAAATCTAACACAGTAGTCATGTAACTTTGTTAAAGCTAAACCTTGTTTAAAAAATCCCCTTGTTCTCTGACCTGTAGCATGAAACAACAGATGCGATTTCAGTAAACAAGCCTAATCTAGTTTATCAGCCAAAAAGAACATGT
zSNP16525715	zK30K6	237528			21	62.7					GAGGAGGGTCCGCTGGGTCTCTAAAACTCTATAGCAAGATAAATCTAACACAGTAGTCATGTAACTTTGTTAAAGCTAAACCTTGTTTAAAAAATCCCCTTGTTCTCTGACCTGTAGCATGAAACAACAGATGCGATTTCAGTAAACAAG[A/C]CTAATCTAGTTTATCAGCCAAAAAGAACATGTGCATGGTCAGCAGCTTTTGTGTAAACTCACAGTAAGGAGTGCCTTTGTTTGATCAGTTTCACAGGTTACATGGCCAGGAGCAAACCTTAAGAACATGGGGGATGTGAGGGATTAGGAT
zSNP16525710	zK30K6	237424			21	62.7					TAATTTCACGGAACTAATTTGAACTTCTGAACTTTTGTGCTAAAGATTTTGCATTTTGTAGAGTTTGATTGAACTCGGTCAACCTCGACTCTTGGGTTGACAGGGAGGAGGGTCCGCTGGGTCTCTAAAACTCTATAGCAAGATAAATCT[A/G]ACACAGTAGTCATGTAACTTTGTTAAAGCTAAACCTTGTTTAAAAAATCCCCTTGTTCTCTGACCTGTAGCATGAAACAACAGATGCGATTTCAGTAAACAAGCCTAATCTAGTTTATCAGCCAAAAAGAACATGTGCATGGTCAGCAGC
zSNP6591711	zC207G22	190802			21	62.7					GTGGTTAAACTATTAACCAGGCTATGTGCATGACCCTATTTCAAACCATTGAGTCCTACCCCGCACCTTAAGTTAACAGCACCATACTAAGAATTTATAAAAAGAAAATGAGATGTTTTTGACCAGAGAATGTATGACTAAAAGTGTATT[-/A]GATCTAGTCATTATACACATTATAACTACTTAGTCATTATTGTCAATCCAAATGTATATGACGTTCTTTCTTCTGTGTTTCACAAATGAAGATGTTTGTTGGTAACCAATTTTGGTTCCTCAAGAAAGTGATTGGGAATCTGAAGTTTTG
zSNP6591718	zC207G22	192521			21	62.7					CAAAAGCATTTGTGTTTTATGTGCATGCTACGAGATAGTAACGCATTACAATAGTCTAACACAAGTTAAGATATTTTGATGAAATCCGAGAACTTTCTCACCCTCAATACATGACTGACAATGACTTTGATAAATGTGCATACTTAAAAA[-/ATATTAA]ATATTAAAAACTGTCATTAATTTAAGATGCTGATGACAGGTAAACACACCTTAACATGCTTTTGAAAAGGGTCTATTGTGTTTTTAAAATTCTAATTTATTATGTAATTTGAAGTATCCATCATTGATCTTTTTGTTTTTTTACTGTTTA
zSNP6591676	zC207G22	183438			21	62.7					TTTGTTGCAGATTTGCACTGATATCCGTCTGCTGGCTAATCTAAAAGAGATTGAGGAGCCGTTTGAGAAAGAGCAAATTGGTGAGTCTGTATGTGAGAGACAGAGTGTTGATCATATAATAAAACCTCTTTTCTAATATGTCTCATTTTT[-/C]ATCCGTCTCCAGGTTCCAGTGCCATGCCATACAAGAGGAACCCCATGCGTGCGGAGCGCTGCTGCAGTCTGGCCCGCCACCTGATGGCGCTGGTGTCCAATCCATTGCAGACGGCAGCAGTGCAGTGGCTGGAAAGAACGCTGGACGACA
zSNP6591694	zC207G22	188300			21	62.7					ACAGTAACTACAGTTTTAGTTTTAATTGTTTTGTAAATGATGCATTTTCATAATGGCTCTTTTAAAGTTAGACTTTTGATTTGTAGCATGTTCTTGTCTGGTTGCATTCATGAAGTGCGTTATTTCATCTCGTTTGACTGATATAGTTGA[-/AAC]AAAGGTTTTTGAGTTTTATAATTTCTCCAAAAGAAGGAAATGCACTTGTTTATATCAGCATTATGTTAATAAGAAGGGTACTGTTTTGCAATTGAGGCGTTTGTTTTCTTCAAGATGGATTTATTTGATATTATTAATGCTGAAGGTAAT
zSNP6591722	zC207G22	192663			21	62.7					CTTAAAAATATATTAAAAACTGTCATTAATTTAAGATGCTGATGACAGGTAAACACACCTTAACATGCTTTTGAAAAGGGTCTATTGTGTTTTTAAAATTCTAATTTATTATGTAATTTGAAGTATCCATCATTGATCTTTTTGTTTTTT[-/T]ACTGTTTATAACTGTGACAGTCCTGTACATTTGTATGTTCTATTACAATAGATGAATTTATATGATATGTGTGTCCATTTAGCAAACCATAATCCAAGAGGTTCATCTGCTAGGAGCACTCATGGCCTTCTTTCTGGGTTTAGCATACTT
zSNP19681991	zC207G22	587			21	62.7					AATTTTTCTTTTTGCTCTTTTGTCTAAAACTTTTGTTTTTACTGATAATATTTCATATATAAATTACTAAATATAATATAAACATTTATAAAAACTACTGTTGTCCAATGTCATTTTATTGTTTAAAGTGCTATCATTTTAAAGTCATTT[-/AAATA]AAATAAAAAACATTGGCTATTTTAAAGTAAAATATCTCATATTTTTGGTCTAATATCACTCTAAATCCAAATGCATTGTGAATCCCTACACATGTATGAAATTAGTTTAACAAGTTGTCAATATTTGCAAATTGACATCCTAATGCCTTA
zSNP16525785	zK30K6	238516			21	62.7					TACAAAACAAAATAAAAATGCTGTACATGTTGAACATTTTCAAGATCATACCCAACATCCCCAAATCATACTGTCTCATGCTGTATCCACGTTATAGTGTTTTATTAGTTCAGAACTCATTAAAAGCTAATAAAATGTGTAAAAGTGTCA[A/G]GATTTACTCGGCTACAAACAATTTCATTTTACAAAGCTTTGGTTCCTTAATATGTCTTTGGTTCTTTTGTCATGTTTACATCGTGTGTATATATAGCAGACAGGTCGAGAAGCTTTGACCAAAAAAGAAATGACGGTCTTTAAAAAGAAG
zSNP6591741	zC207G22	194123			21	62.7					AAATCTACTAATGGCCTACTATGAAATAATACTTTACTAACTGTATTGTAAATAAATCATTTGAACATTTTAATATTATATTGCCATTACTATTGCACAATGAAATTTGTAAAATTAATCAAAAAAACGAATAAATGTAAATTTACACAC[-/T]TTACACAAGGAAATACATTGACTCAATGATGGGCTAAAAATCTGAGGAAATCTACGGATCTCTGTGCGCGCAGATTCCGTGTGGCCCTTTTATTTAATGACCTGAGGATCATTACCATCAAATTTAATTTTTGGGTTAACTATCCTTTAA
zSNP6591743	zC207G22	194184			21	62.7					TGAACATTTTAATATTATATTGCCATTACTATTGCACAATGAAATTTGTAAAATTAATCAAAAAAACGAATAAATGTAAATTTACACACATTACACAAGGAAATACATTGACTCAATGATGGGCTAAAAATCTGAGGAAATCTACGGATC[-/ATCC]CTGTGCGCGCAGATTCCGTGTGGCCCTTTTATTTAATGACCTGAGGATCATTACCATCAAATTTAATTTTTGGGTTAACTATCCTTTAACATTTTCAGTAGTGGGCCTACAATTTATCGAGGGTGTATACAAGGTTTTGTAGGAATAGTT
zSNP6591210	zC207G22	81588			21	62.7					CTGTGAGGAAAGTGGGTGTAAAGAGTAGTTTCAAAGGTTTATATAGGATCCATATTGGTACCTTAAAGGTGCATATAAGGTACTGAAAGTAAAGATGTTAGTAAAAGGTATAAAAGTATAACTTTCAAAAAGCTGGATAGATTTGTAGTT[-/T]TTTTTTTTCATTGAAGGCATTTCTTTTTCGCCAAAAGCTGCATTGATTAAAGGCAAATACTGGCCATGTCATGTCTAGATTGATATCCTAATTAAATAATCCCAACTATATAACCTGTAATTTACCTGAACTATATACTAGTCAACATTT
zSNP6589815	zC207G22	192578			21	62.7					AACACAAGTTAAGATATTTTGATGAAATCCGAGAACTTTCTCACCCTCAATACATGACTGACAATGACTTTGATAAATGTGCATACTTAAAAATATATTAAAAACTGTCATTAATTTAAGATGCTGATGACAGGTAAACACACCTTAACA[T/G]GCTTTTGAAAAGGGTCTATTGTGTTTTTAAAATTCTAATTTATTATGTAATTTGAAGTATCCATCATTGATCTTTTTGTTTTTTTACTGTTTATAACTGTGACAGTCCTGTACATTTGTATGTTCTATTACAATAGATGAATTTATATGA
zSNP6589823	zC207G22	192603			21	62.7					AATCCGAGAACTTTCTCACCCTCAATACATGACTGACAATGACTTTGATAAATGTGCATACTTAAAAATATATTAAAAACTGTCATTAATTTAAGATGCTGATGACAGGTAAACACACCTTAACATGCTTTTGAAAAGGGTCTATTGTGT[A/T]TTTAAAATTCTAATTTATTATGTAATTTGAAGTATCCATCATTGATCTTTTTGTTTTTTTACTGTTTATAACTGTGACAGTCCTGTACATTTGTATGTTCTATTACAATAGATGAATTTATATGATATGTGTGTCCATTTAGCAAACCAT
zSNP6589808	zC207G22	192561			21	62.7					ACGCATTACAATAGTCTAACACAAGTTAAGATATTTTGATGAAATCCGAGAACTTTCTCACCCTCAATACATGACTGACAATGACTTTGATAAATGTGCATACTTAAAAATATATTAAAAACTGTCATTAATTTAAGATGCTGATGACAG[T/G]TAAACACACCTTAACATGCTTTTGAAAAGGGTCTATTGTGTTTTTAAAATTCTAATTTATTATGTAATTTGAAGTATCCATCATTGATCTTTTTGTTTTTTTACTGTTTATAACTGTGACAGTCCTGTACATTTGTATGTTCTATTACAA
zSNP6589812	zC207G22	192570			21	62.7					AATAGTCTAACACAAGTTAAGATATTTTGATGAAATCCGAGAACTTTCTCACCCTCAATACATGACTGACAATGACTTTGATAAATGTGCATACTTAAAAATATATTAAAAACTGTCATTAATTTAAGATGCTGATGACAGGTAAACACA[T/C]CTTAACATGCTTTTGAAAAGGGTCTATTGTGTTTTTAAAATTCTAATTTATTATGTAATTTGAAGTATCCATCATTGATCTTTTTGTTTTTTTACTGTTTATAACTGTGACAGTCCTGTACATTTGTATGTTCTATTACAATAGATGAAT
zSNP6589925	zC207G22	193391			21	62.7					ATTGGAAACATACACACACTCACACAAGAAACAAAGTGTTATGACATTGAACTGTAACCTGCATGACTTTGCTAAATTCATAATTACAAACAACACTCCAATTTTATACCATATTACATAAACAAATCAGTTATATGAGAATCTTGCACT[A/G]AATTCTTGTGTATATTTTCATATTGTTGTATTGATATGTTCCTTCAAAAGTTAGAATGGTATATAATGTTGAGAGAATGAGACATTTTTTTGTTTTAGCTGTGTTGTATTGTATTTGGTTGTACAACAAACTAACCTCATCCTGGAGTTA
zSNP6589950	zC207G22	193637			21	62.7					TAGCTGTGTTGTATTGTATTTGGTTGTACAACAAACTAACCTCATCCTGGAGTTATTTTGTAGCCTTAATTATTTGTTTGCATGATGTCATTAAATATATTGTTCAAAGTGTATAATTTATCTGGACATTATCAAAGAAAACTGTAAATG[A/C]TTCAATTATGAAAAGGTGTGTAAGAAACTGGATAATATTTACACCACTATAACTTTTAACATGTGTGCTTGCATTAACACATTTGGTATTTATACACGTTTCAGACGTTAAACACACCGCTGTTTAAAGAGGCTTCGAATAAAAGGAAAT
zSNP6589990	zC207G22	193971			21	62.7					GGGGTATTACAGTACTTTAGCTTTGTCTGTGGGCCTATGTTTTTGTTTTTGTAATCTCAAAGTGGCGGTAGCCATTAAATTGCATTTTTGAACCAGTGACCTAATAAAAAATGCTTTACTTCAGAAAACACACCTATATCTAGGGCAAAA[T/C]AAAATCTACTAATGGCCTACTATGAAATAATACTTTACTAACTGTATTGTAAATAAATCATTTGAACATTTTAATATTATATTGCCATTACTATTGCACAATGAAATTTGTAAAATTAATCAAAAAAACGAATAAATGTAAATTTACACA
zSNP6589928	zC207G22	193410			21	62.7					TCACACAAGAAACAAAGTGTTATGACATTGAACTGTAACCTGCATGACTTTGCTAAATTCATAATTACAAACAACACTCCAATTTTATACCATATTACATAAACAAATCAGTTATATGAGAATCTTGCACTGAATTCTTGTGTATATTTT[T/C]ATATTGTTGTATTGATATGTTCCTTCAAAAGTTAGAATGGTATATAATGTTGAGAGAATGAGACATTTTTTTGTTTTAGCTGTGTTGTATTGTATTTGGTTGTACAACAAACTAACCTCATCCTGGAGTTATTTTGTAGCCTTAATTATT
zSNP6589945	zC207G22	193602			21	62.7					ATATAATGTTGAGAGAATGAGACATTTTTTTGTTTTAGCTGTGTTGTATTGTATTTGGTTGTACAACAAACTAACCTCATCCTGGAGTTATTTTGTAGCCTTAATTATTTGTTTGCATGATGTCATTAAATATATTGTTCAAAGTGTATA[A/T]TTTATCTGGACATTATCAAAGAAAACTGTAAATGCTTCAATTATGAAAAGGTGTGTAAGAAACTGGATAATATTTACACCACTATAACTTTTAACATGTGTGCTTGCATTAACACATTTGGTATTTATACACGTTTCAGACGTTAAACAC
zSNP6589782	zC207G22	191912			21	62.7					TTGAAGGTCTTACTATCTATGGAGAGTCAGAGAGCTCTTAGATTTTATCAAAAGTAAATTATTAAATAAAAGTATCTTAAAGGTTCAGTTCACCCCAAAAAAATTATTCCATTAATTACAGACCCTGATGACATTTTAATCACTTTAGAC[T/C]TTCTTTCATCTTTGGAACAATTAAATTAAATTCATGCTTATTTCTATAGCGCTTTTACATTGTAGATTGTGTCAAAGCAGCTTAACATAAAAGTTCTAGTAAATTGAAACTGTCAGTCCAGTTTTCAGACTTAAAGTTCAGTTTAGTGTG
zSNP6589783	zC207G22	192219			21	62.7					TGTTTACTGCTGAAAGTCCAAACACTGAAGAGCAAATCCATCTATGCTCAGCTCCACAAGTCCCAACCATGCAAGACAGTGCAAGGAACAAACTTCACCAATTGACGAAAGTGAAGGGAAAAAATCTTTGAGAAAAACTCAGTTGGGCAT[A/G]ACCATTTCTCCTCCGGCCAGACTTCTTGTGCACAGCTGTAGTCTAGGCGCTGGAGGCTGCAGAACGCTGGACAAATTAAAATGTCTTTTGGGAAGTTTTCCCAGCTGTTTGCCCTAAATAATGCAGACTAACAATCTTTTTGATTTGATT
zSNP6589780	zC207G22	191892			21	62.7					TTAACCACTTTAGATTTAGTTTGAAGGTCTTACTATCTATGGAGAGTCAGAGAGCTCTTAGATTTTATCAAAAGTAAATTATTAAATAAAAGTATCTTAAAGGTTCAGTTCACCCCAAAAAAATTATTCCATTAATTACAGACCCTGATG[A/C]CATTTTAATCACTTTAGACCTTCTTTCATCTTTGGAACAATTAAATTAAATTCATGCTTATTTCTATAGCGCTTTTACATTGTAGATTGTGTCAAAGCAGCTTAACATAAAAGTTCTAGTAAATTGAAACTGTCAGTCCAGTTTTCAGAC
zSNP6589781	zC207G22	191909			21	62.7					AGTTTGAAGGTCTTACTATCTATGGAGAGTCAGAGAGCTCTTAGATTTTATCAAAAGTAAATTATTAAATAAAAGTATCTTAAAGGTTCAGTTCACCCCAAAAAAATTATTCCATTAATTACAGACCCTGATGACATTTTAATCACTTTA[A/G]ACCTTCTTTCATCTTTGGAACAATTAAATTAAATTCATGCTTATTTCTATAGCGCTTTTACATTGTAGATTGTGTCAAAGCAGCTTAACATAAAAGTTCTAGTAAATTGAAACTGTCAGTCCAGTTTTCAGACTTAAAGTTCAGTTTAGT
zSNP6589785	zC207G22	192298			21	62.7					TGCAAGGAACAAACTTCACCAATTGACGAAAGTGAAGGGAAAAAATCTTTGAGAAAAACTCAGTTGGGCATGACCATTTCTCCTCCGGCCAGACTTCTTGTGCACAGCTGTAGTCTAGGCGCTGGAGGCTGCAGAACGCTGGACAAATTA[A/T]AATGTCTTTTGGGAAGTTTTCCCAGCTGTTTGCCCTAAATAATGCAGACTAACAATCTTTTTGATTTGATTTCAAAAGCATTTGTGTTTTATGTGCATGCTACGAGATAGTAACGCATTACAATAGTCTAACACAAGTTAAGATATTTTG
zSNP6589793	zC207G22	192462			21	62.7					AAGTTTTCCCAGCTGTTTGCCCTAAATAATGCAGACTAACAATCTTTTTGATTTGATTTCAAAAGCATTTGTGTTTTATGTGCATGCTACGAGATAGTAACGCATTACAATAGTCTAACACAAGTTAAGATATTTTGATGAAATCCGAGA[A/G]CTTTCTCACCCTCAATACATGACTGACAATGACTTTGATAAATGTGCATACTTAAAAATATATTAAAAACTGTCATTAATTTAAGATGCTGATGACAGGTAAACACACCTTAACATGCTTTTGAAAAGGGTCTATTGTGTTTTTAAAATT
zSNP6589801	zC207G22	192519			21	62.7					TTCAAAAGCATTTGTGTTTTATGTGCATGCTACGAGATAGTAACGCATTACAATAGTCTAACACAAGTTAAGATATTTTGATGAAATCCGAGAACTTTCTCACCCTCAATACATGACTGACAATGACTTTGATAAATGTGCATACTTAAA[A/T]ATATATTAAAAACTGTCATTAATTTAAGATGCTGATGACAGGTAAACACACCTTAACATGCTTTTGAAAAGGGTCTATTGTGTTTTTAAAATTCTAATTTATTATGTAATTTGAAGTATCCATCATTGATCTTTTTGTTTTTTTACTGTT
zSNP6589787	zC207G22	192304			21	62.7					GAACAAACTTCACCAATTGACGAAAGTGAAGGGAAAAAATCTTTGAGAAAAACTCAGTTGGGCATGACCATTTCTCCTCCGGCCAGACTTCTTGTGCACAGCTGTAGTCTAGGCGCTGGAGGCTGCAGAACGCTGGACAAATTAAAATGT[T/C]TTTTGGGAAGTTTTCCCAGCTGTTTGCCCTAAATAATGCAGACTAACAATCTTTTTGATTTGATTTCAAAAGCATTTGTGTTTTATGTGCATGCTACGAGATAGTAACGCATTACAATAGTCTAACACAAGTTAAGATATTTTGATGAAA
zSNP6589792	zC207G22	192441			21	62.7					CAAATTAAAATGTCTTTTGGGAAGTTTTCCCAGCTGTTTGCCCTAAATAATGCAGACTAACAATCTTTTTGATTTGATTTCAAAAGCATTTGTGTTTTATGTGCATGCTACGAGATAGTAACGCATTACAATAGTCTAACACAAGTTAAG[A/T]TATTTTGATGAAATCCGAGAACTTTCTCACCCTCAATACATGACTGACAATGACTTTGATAAATGTGCATACTTAAAAATATATTAAAAACTGTCATTAATTTAAGATGCTGATGACAGGTAAACACACCTTAACATGCTTTTGAAAAGG
zSNP6590025	zC207G22	194280			21	62.7					AAGGAAATACATTGACTCAATGATGGGCTAAAAATCTGAGGAAATCTACGGATCTCTGTGCGCGCAGATTCCGTGTGGCCCTTTTATTTAATGACCTGAGGATCATTACCATCAAATTTAATTTTTGGGTTAACTATCCTTTAACATTTT[A/C]AGTAGTGGGCCTACAATTTATCGAGGGTGTATACAAGGTTTTGTAGGAATAGTTCACACAAAAATGTATTTTCATCTTTTACTCACCCTTGACTCCAAATCAGTTGCTCGTTTTCTTTATTCAAAATATCTACTTTGTGATAAAGAAATT
zSNP6590865	zC207G22	803			21	62.7					TAAATCCAAATGCATTGTGAATCCCTACACATGTATGAAATTAGTTTAACAAGTTGTCAATATTTGCAAATTGACATCCTAATGCCTTACAAATATAAAAATAGGTACCTTCCAATAATTAAATATCCAATATTTGAACTTGATTTTTTT[-/T]AACACATTACTGATAAATACTGTAACACTGTAATAAATAAATTTTAGATATCACCACATCTAAAGAAAATGGTAACAATTTCTTATGAATCCCTAAACAAAACCTTAATAAGAGACATGATACCTGAAGGACAAATGGCATTGAGACTCT
zSNP6590019	zC207G22	194231			21	62.7					GTAAAATTAATCAAAAAAACGAATAAATGTAAATTTACACACATTACACAAGGAAATACATTGACTCAATGATGGGCTAAAAATCTGAGGAAATCTACGGATCTCTGTGCGCGCAGATTCCGTGTGGCCCTTTTATTTAATGACCTGAGG[A/G]TCATTACCATCAAATTTAATTTTTGGGTTAACTATCCTTTAACATTTTCAGTAGTGGGCCTACAATTTATCGAGGGTGTATACAAGGTTTTGTAGGAATAGTTCACACAAAAATGTATTTTCATCTTTTACTCACCCTTGACTCCAAATC
zSNP6590020	zC207G22	194238			21	62.7					TAATCAAAAAAACGAATAAATGTAAATTTACACACATTACACAAGGAAATACATTGACTCAATGATGGGCTAAAAATCTGAGGAAATCTACGGATCTCTGTGCGCGCAGATTCCGTGTGGCCCTTTTATTTAATGACCTGAGGATCATTA[T/C]CATCAAATTTAATTTTTGGGTTAACTATCCTTTAACATTTTCAGTAGTGGGCCTACAATTTATCGAGGGTGTATACAAGGTTTTGTAGGAATAGTTCACACAAAAATGTATTTTCATCTTTTACTCACCCTTGACTCCAAATCAGTTGCT
zSNP6591145	zC207G22	71158			21	62.7					AGGAGAGTGTATTAGTTGTTCCCAACCCCAGTGCTGGAAGTAATTGGCGGTTCATTGATAAATCGGACTAAGCCTATAAGGAAAGGAAAGGAGAGTAAATGGACTGACCCACTATACACTGGTCTAAAGTCAATAGTGCAATTTTTTTTT[-/TT]TTAGATCGAGATTATCATACTCGCCTGTAGAGGCAGACACAGGAACACTCTAACATCATAAGATGTGAACATTTTAAGAATTAAAATGTAAAAGATTATTATTGTCTATATAAAACCCATACCTCCTCCCACTCCTTCACCCCATGGTTC
zSNP6591187	zC207G22	80499			21	62.7					ATCTATTGCCTTTATTTTCTTAAATATGTAGTTCAGTGGCAATGAGAGAAAATGCACGAATTAGCTGATGTGAAAAGTTGGACTTCCACTGTATGTGACCAATGACCGCCTCAACAAGGACCTTAAATATCTTAAATATATCGTTCATTC[-/A]AAAAAATAATGACTAATGCAGGATTGGGATGTGTCTGTCGCACTAATAGCTCCATCTAGTGGACAAACGGAAATCTACATATCCTCTTGAAAAATACAATTTGCTGACTACATAAGGGAGACACCTATGGGCAAATTAAATTGATCTTAA
zSNP6591188	zC207G22	80505			21	62.7					TGCCTTTATTTTCTTAAATATGTAGTTCAGTGGCAATGAGAGAAAATGCACGAATTAGCTGATGTGAAAAGTTGGACTTCCACTGTATGTGACCAATGACCGCCTCAACAAGGACCTTAAATATCTTAAATATATCGTTCATTCCAAAAA[-/A]TAATGACTAATGCAGGATTGGGATGTGTCTGTCGCACTAATAGCTCCATCTAGTGGACAAACGGAAATCTACATATCCTCTTGAAAAATACAATTTGCTGACTACATAAGGGAGACACCTATGGGCAAATTAAATTGATCTTAAAATAAG
zSNP6591175	zC207G22	76146			21	62.7					TTATGTTAAATAAATACATATTAAATACAAGACATATTAGATGAATATCATTTTACATAGCACATTATATTGCATTTTAAATTGTTTTTTTAAACATATATTTATTTCTCTTTGGTCTAATAAAGCTTATCAATCTTGTTTACTGAAACT[-/TT]TTTTTTTTCTTTCGTTTTTTAGGTGTTACAGTCGGCAAAGGAGCAGATCAAGTGGTCAATTCTAAAATAAGTTAGAAACACAAACTTCCCCTGACTTGAAAGAATCTGTAAATAATTGAAAGGGATTTTCATTGTTATTTTGAATGAGAT
zSNP6591176	zC207G22	76154			21	62.7					AATAAATACATATTAAATACAAGACATATTAGATGAATATCATTTTACATAGCACATTATATTGCATTTTAAATTGTTTTTTTAAACATATATTTATTTCTCTTTGGTCTAATAAAGCTTATCAATCTTGTTTACTGAAACTCTTTTTTT[-/TT]CTTTCGTTTTTTAGGTGTTACAGTCGGCAAAGGAGCAGATCAAGTGGTCAATTCTAAAATAAGTTAGAAACACAAACTTCCCCTGACTTGAAAGAATCTGTAAATAATTGAAAGGGATTTTCATTGTTATTTTGAATGAGATGTAATTTA
zSNP6590000	zC207G22	194062			21	62.7					ACCAGTGACCTAATAAAAAATGCTTTACTTCAGAAAACACACCTATATCTAGGGCAAAATAAAATCTACTAATGGCCTACTATGAAATAATACTTTACTAACTGTATTGTAAATAAATCATTTGAACATTTTAATATTATATTGCCATTA[T/C]TATTGCACAATGAAATTTGTAAAATTAATCAAAAAAACGAATAAATGTAAATTTACACACATTACACAAGGAAATACATTGACTCAATGATGGGCTAAAAATCTGAGGAAATCTACGGATCTCTGTGCGCGCAGATTCCGTGTGGCCCTT
zSNP6590002	zC207G22	194066			21	62.7					GTGACCTAATAAAAAATGCTTTACTTCAGAAAACACACCTATATCTAGGGCAAAATAAAATCTACTAATGGCCTACTATGAAATAATACTTTACTAACTGTATTGTAAATAAATCATTTGAACATTTTAATATTATATTGCCATTACTAT[A/T]GCACAATGAAATTTGTAAAATTAATCAAAAAAACGAATAAATGTAAATTTACACACATTACACAAGGAAATACATTGACTCAATGATGGGCTAAAAATCTGAGGAAATCTACGGATCTCTGTGCGCGCAGATTCCGTGTGGCCCTTTTAT
zSNP6589991	zC207G22	193983			21	62.7					TACTTTAGCTTTGTCTGTGGGCCTATGTTTTTGTTTTTGTAATCTCAAAGTGGCGGTAGCCATTAAATTGCATTTTTGAACCAGTGACCTAATAAAAAATGCTTTACTTCAGAAAACACACCTATATCTAGGGCAAAATAAAATCTACTA[A/T]TGGCCTACTATGAAATAATACTTTACTAACTGTATTGTAAATAAATCATTTGAACATTTTAATATTATATTGCCATTACTATTGCACAATGAAATTTGTAAAATTAATCAAAAAAACGAATAAATGTAAATTTACACACATTACACAAGG
zSNP6589992	zC207G22	194010			21	62.7					TTTTTGTTTTTGTAATCTCAAAGTGGCGGTAGCCATTAAATTGCATTTTTGAACCAGTGACCTAATAAAAAATGCTTTACTTCAGAAAACACACCTATATCTAGGGCAAAATAAAATCTACTAATGGCCTACTATGAAATAATACTTTAC[A/T]AACTGTATTGTAAATAAATCATTTGAACATTTTAATATTATATTGCCATTACTATTGCACAATGAAATTTGTAAAATTAATCAAAAAAACGAATAAATGTAAATTTACACACATTACACAAGGAAATACATTGACTCAATGATGGGCTAA
zSNP6590004	zC207G22	194083			21	62.7					GCTTTACTTCAGAAAACACACCTATATCTAGGGCAAAATAAAATCTACTAATGGCCTACTATGAAATAATACTTTACTAACTGTATTGTAAATAAATCATTTGAACATTTTAATATTATATTGCCATTACTATTGCACAATGAAATTTGT[A/G]AAATTAATCAAAAAAACGAATAAATGTAAATTTACACACATTACACAAGGAAATACATTGACTCAATGATGGGCTAAAAATCTGAGGAAATCTACGGATCTCTGTGCGCGCAGATTCCGTGTGGCCCTTTTATTTAATGACCTGAGGATC
zSNP6590014	zC207G22	194166			21	62.7					TATTGTAAATAAATCATTTGAACATTTTAATATTATATTGCCATTACTATTGCACAATGAAATTTGTAAAATTAATCAAAAAAACGAATAAATGTAAATTTACACACATTACACAAGGAAATACATTGACTCAATGATGGGCTAAAAATC[A/T]GAGGAAATCTACGGATCTCTGTGCGCGCAGATTCCGTGTGGCCCTTTTATTTAATGACCTGAGGATCATTACCATCAAATTTAATTTTTGGGTTAACTATCCTTTAACATTTTCAGTAGTGGGCCTACAATTTATCGAGGGTGTATACAA
zSNP6590016	zC207G22	194200			21	62.7					ATATTGCCATTACTATTGCACAATGAAATTTGTAAAATTAATCAAAAAAACGAATAAATGTAAATTTACACACATTACACAAGGAAATACATTGACTCAATGATGGGCTAAAAATCTGAGGAAATCTACGGATCTCTGTGCGCGCAGATT[T/C]CGTGTGGCCCTTTTATTTAATGACCTGAGGATCATTACCATCAAATTTAATTTTTGGGTTAACTATCCTTTAACATTTTCAGTAGTGGGCCTACAATTTATCGAGGGTGTATACAAGGTTTTGTAGGAATAGTTCACACAAAAATGTATT
zSNP6590012	zC207G22	194133			21	62.7					ATGGCCTACTATGAAATAATACTTTACTAACTGTATTGTAAATAAATCATTTGAACATTTTAATATTATATTGCCATTACTATTGCACAATGAAATTTGTAAAATTAATCAAAAAAACGAATAAATGTAAATTTACACACATTACACAAG[A/G]AAATACATTGACTCAATGATGGGCTAAAAATCTGAGGAAATCTACGGATCTCTGTGCGCGCAGATTCCGTGTGGCCCTTTTATTTAATGACCTGAGGATCATTACCATCAAATTTAATTTTTGGGTTAACTATCCTTTAACATTTTCAGT
zSNP6590013	zC207G22	194139			21	62.7					TACTATGAAATAATACTTTACTAACTGTATTGTAAATAAATCATTTGAACATTTTAATATTATATTGCCATTACTATTGCACAATGAAATTTGTAAAATTAATCAAAAAAACGAATAAATGTAAATTTACACACATTACACAAGGAAATA[C/G]ATTGACTCAATGATGGGCTAAAAATCTGAGGAAATCTACGGATCTCTGTGCGCGCAGATTCCGTGTGGCCCTTTTATTTAATGACCTGAGGATCATTACCATCAAATTTAATTTTTGGGTTAACTATCCTTTAACATTTTCAGTAGTGGG
zSNP16525706	zK30K6	237407			21	62.7					GTAGACAACACTTTGACTAATTTCACGGAACTAATTTGAACTTCTGAACTTTTGTGCTAAAGATTTTGCATTTTGTAGAGTTTGATTGAACTCGGTCAACCTCGACTCTTGGGTTGACAGGGAGGAGGGTCCGCTGGGTCTCTAAAACTC[A/T]ATAGCAAGATAAATCTAACACAGTAGTCATGTAACTTTGTTAAAGCTAAACCTTGTTTAAAAAATCCCCTTGTTCTCTGACCTGTAGCATGAAACAACAGATGCGATTTCAGTAAACAAGCCTAATCTAGTTTATCAGCCAAAAAGAACA
zSNP16525112	zK30K6	224536			21	62.7					ATGTCATCTGAACTATGCCTTCAGTTTGAAAAGTGAAAAACGCTGCTTACTCTTCCGTCTGGAGTTACAGGGCCAGAGTAAGGTGGCTGCTCCCCCATCAGCACGGGCCAAATATCAAAGAACTCCTGCAAGCGAACACAACCACTGGGT[T/C]AGTCTTTAGGAGAGAGACAGGACAGACTGAAGCCACTAAATTAAGCATGAAGTCTGGCTTCCTCTAGGCAATTATAGTGATTGACGTACCTTTTCCTTGGTCATGTCCAGCAGGCCCACAGAGTACCTGTCACAGTTGAGGTAAGCTCGC
zSNP16525103	zK30K6	224429			21	62.7					GTCCTAATTAAATTGCAACTATTGAGGGTGACATTTTTGGTTATTTTCATTTGGGGGAACCCAGAAGCACAAAATGACAAGAGTCAATGACTAAATGAAGGAAATGCATGTCATCTGAACTATGCCTTCAGTTTGAAAAGTGAAAAACGC[T/C]GCTTACTCTTCCGTCTGGAGTTACAGGGCCAGAGTAAGGTGGCTGCTCCCCCATCAGCACGGGCCAAATATCAAAGAACTCCTGCAAGCGAACACAACCACTGGGTCAGTCTTTAGGAGAGAGACAGGACAGACTGAAGCCACTAAATTA
zSNP16525144	zK30K6	224944			21	62.7					TTAAAAAGCATTTCTTTTTCCATTTATTTGTAGCACTTGCACCAGCAGACTCACCTGTCCTTTACGCGTCTCACAGTTGTGAAGGTAGCTCAGATGAAAAATCTTCAGGTTCAGAGAGCCAACTTTGAGATACTTTAAAAAAAGCTTGGA[T/G]AAAGAAGAACATAGTTTGAAAAATGCAAGGAAATGGCATGATCTTACTAAGGCTGTGCTTACACTCGTATGTTTTTGCTTTAAAATAACATTTATTCAAGTTCTGTCATGAAACCCCATGCACGAGCAGGCTGATAGGTCATGCCTAATC
zSNP16525143	zK30K6	224884			21	62.7					TTCAAACACCTTGTTAGCCGACCACAACAGCAGCTATGCAAGAGACATATGAAAAATGCATTAAAAAGCATTTCTTTTTCCATTTATTTGTAGCACTTGCACCAGCAGACTCACCTGTCCTTTACGCGTCTCACAGTTGTGAAGGTAGCT[C/G]AGATGAAAAATCTTCAGGTTCAGAGAGCCAACTTTGAGATACTTTAAAAAAAGCTTGGAGAAAGAAGAACATAGTTTGAAAAATGCAAGGAAATGGCATGATCTTACTAAGGCTGTGCTTACACTCGTATGTTTTTGCTTTAAAATAACA
zSNP16525097	zK30K6	224353			21	62.7					ACTGCAAACCCTGCCTACTTTAATTTAGTTGGTCTTCTCAAACATTTATTTTGATGAGTACTCTGAAGCAGACATTGTCCTAATTAAATTGCAACTATTGAGGGTGACATTTTTGGTTATTTTCATTTGGGGGAACCCAGAAGCACAAAA[T/C]GACAAGAGTCAATGACTAAATGAAGGAAATGCATGTCATCTGAACTATGCCTTCAGTTTGAAAAGTGAAAAACGCTGCTTACTCTTCCGTCTGGAGTTACAGGGCCAGAGTAAGGTGGCTGCTCCCCCATCAGCACGGGCCAAATATCAA
zSNP16525085	zK30K6	224261			21	62.7					CATGTACTAAATGTTTTGATATGGCAGTTTTACCTCACTCTATTAAAATGTGAATTATGCTTTATGCTGGAATTTGTGCTTTGTTTATGTAAACTGCAAACCCTGCCTACTTTAATTTAGTTGGTCTTCTCAAACATTTATTTTGATGAG[T/C]ACTCTGAAGCAGACATTGTCCTAATTAAATTGCAACTATTGAGGGTGACATTTTTGGTTATTTTCATTTGGGGGAACCCAGAAGCACAAAATGACAAGAGTCAATGACTAAATGAAGGAAATGCATGTCATCTGAACTATGCCTTCAGTT
zSNP16525080	zK30K6	224107			21	62.7					TTTACTCACTCTTCATTCATTTGTATGCCAATATCTCTAATTTCTTTCATCTTTTCCAGTAAGGACTTAAATTGATTAAATAAACAATACATTTAGTTTTGCATTACCGGACCTTACAGTCGCCCATTTAACATTTCTATCATAAAACAT[A/G]TGCCATGTACTAAATGTTTTGATATGGCAGTTTTACCTCACTCTATTAAAATGTGAATTATGCTTTATGCTGGAATTTGTGCTTTGTTTATGTAAACTGCAAACCCTGCCTACTTTAATTTAGTTGGTCTTCTCAAACATTTATTTTGAT
zSNP16525093	zK30K6	224344			21	62.7					TTTATGTAAACTGCAAACCCTGCCTACTTTAATTTAGTTGGTCTTCTCAAACATTTATTTTGATGAGTACTCTGAAGCAGACATTGTCCTAATTAAATTGCAACTATTGAGGGTGACATTTTTGGTTATTTTCATTTGGGGGAACCCAGA[A/T]GCACAAAATGACAAGAGTCAATGACTAAATGAAGGAAATGCATGTCATCTGAACTATGCCTTCAGTTTGAAAAGTGAAAAACGCTGCTTACTCTTCCGTCTGGAGTTACAGGGCCAGAGTAAGGTGGCTGCTCCCCCATCAGCACGGGCC
zSNP16525090	zK30K6	224319			21	62.7					GCTTTATGCTGGAATTTGTGCTTTGTTTATGTAAACTGCAAACCCTGCCTACTTTAATTTAGTTGGTCTTCTCAAACATTTATTTTGATGAGTACTCTGAAGCAGACATTGTCCTAATTAAATTGCAACTATTGAGGGTGACATTTTTGG[T/C]TATTTTCATTTGGGGGAACCCAGAAGCACAAAATGACAAGAGTCAATGACTAAATGAAGGAAATGCATGTCATCTGAACTATGCCTTCAGTTTGAAAAGTGAAAAACGCTGCTTACTCTTCCGTCTGGAGTTACAGGGCCAGAGTAAGGT
zSNP16525313	zK30K6	227577			21	62.7					GAGAGAGTCCCTGTTTTCGCTATCCCAGTGATATAGTGTGCTATCTAAAACGTGAATTTGTGATATTGTGAGATTGTAGCGTAAATAAGAAAGACGTGTAACTTTATGTGAAAGAGTTAACATAACCCTTGTATGGAAACAAGTGCCAAA[A/G]GGTTGATCCCCTTTTAAGTTTTCTCCTGTTTTGGGTTTAGTCAGGGAGTTGGGTAAGAGCATTGTCATTGATTTATTTATTTTTTTTTGTATTAGGAAATTTAGGACTTATTAACTATTTATGAAGCTTTTGTTTTGTTTGTTATTTTGG
zSNP16525311	zK30K6	227550			21	62.7					TATTAAGAGGCAGAGCAGCAAAGCATGGAGAGAGTCCCTGTTTTCGCTATCCCAGTGATATAGTGTGCTATCTAAAACGTGAATTTGTGATATTGTGAGATTGTAGCGTAAATAAGAAAGACGTGTAACTTTATGTGAAAGAGTTAACAT[A/T]ACCCTTGTATGGAAACAAGTGCCAAAAGGTTGATCCCCTTTTAAGTTTTCTCCTGTTTTGGGTTTAGTCAGGGAGTTGGGTAAGAGCATTGTCATTGATTTATTTATTTTTTTTTGTATTAGGAAATTTAGGACTTATTAACTATTTATG
zSNP16525320	zK30K6	227609			21	62.7					ATAGTGTGCTATCTAAAACGTGAATTTGTGATATTGTGAGATTGTAGCGTAAATAAGAAAGACGTGTAACTTTATGTGAAAGAGTTAACATAACCCTTGTATGGAAACAAGTGCCAAAAGGTTGATCCCCTTTTAAGTTTTCTCCTGTTT[A/T]GGGTTTAGTCAGGGAGTTGGGTAAGAGCATTGTCATTGATTTATTTATTTTTTTTTGTATTAGGAAATTTAGGACTTATTAACTATTTATGAAGCTTTTGTTTTGTTTGTTATTTTGGTCTTACCCTCTCCTGACAATTTTGTCTAAGCA
zSNP16525319	zK30K6	227608			21	62.7					TATAGTGTGCTATCTAAAACGTGAATTTGTGATATTGTGAGATTGTAGCGTAAATAAGAAAGACGTGTAACTTTATGTGAAAGAGTTAACATAACCCTTGTATGGAAACAAGTGCCAAAAGGTTGATCCCCTTTTAAGTTTTCTCCTGTT[T/C]TGGGTTTAGTCAGGGAGTTGGGTAAGAGCATTGTCATTGATTTATTTATTTTTTTTTGTATTAGGAAATTTAGGACTTATTAACTATTTATGAAGCTTTTGTTTTGTTTGTTATTTTGGTCTTACCCTCTCCTGACAATTTTGTCTAAGC
zSNP16525297	zK30K6	227127			21	62.7					ATAAACGCTTACTAAAAAAGTATTTATACTTGTCTTTAATTAGGTCAAATGTATGGGTCAGGAAATAACTATTTCACTTGGATTCAAAGTTGTTTTCTAATGACGTTAATTATTCACAATATTTTAATCAGAGATAGAACACATTCTCAG[A/G]GCTATGTATATATATATATATATATATATATATGTTATAATCATTATCATAATTATTACAACATATGGTAGTTGTTGTTTGTTACGTCCTGTGATGTATTTGGGTAATAAGTTGTTGGTGTGAGTGGCAGTTTATTGTTCTCCCCTTTTG
zSNP16525175	zK30K6	226095			21	62.7					ATTCTGACTTCAACTGTACATATTTACTACCATACTAAAACTCTGAGAGTTGTCATGAGAGAAAGAATGAAAACTATCCTTGTCCATATTGACAATAATCAGAAAAATGATCTCTCTGCACATTATACATTGCAAAACACATGATACATG[A/C]CCACTCACACACATTGAGCATGTGCATATTTTGCCGTCATCTGTACTTATACCGGTTAATAATGTTAATATGAGAAGGGGTTGACGAATCAGGGAGCTTGTCCAGTCAGAGAGTGATTGTGGACTGAAGGGACTATGTCTGAAACCTTAT
zSNP16525160	zK30K6	225232			21	62.7					GTCATGCCTAATCTGCTCCTACATCAACTATATGGCACAGGTGATTGGTTGCTGTTAGCAGCCAATGAGCTTACTCCTCAAATTTTTAAATGCCTCAGTGTTGGATTATGCACTGCGAGACCCACCTCCACCCTAGCTCCACCTGTGTGT[A/G]GATCTGCTACGGGGGTTACATGGATATTATGTTTGCAGCAGCTGTGTGTTTGACTGTCTGTGAATATGCACTGCAGTAGCAAGTCTCTGTACTTGCTCTGCCATAATAATCAAAGTAGCAGCAGCAGCATAGCAGAAATACTCCTTAAAG
zSNP16525180	zK30K6	226294			21	62.7					ATACCGGTTAATAATGTTAATATGAGAAGGGGTTGACGAATCAGGGAGCTTGTCCAGTCAGAGAGTGATTGTGGACTGAAGGGACTATGTCTGAAACCTTATGTTTTAGTTTGTCTTCATACAAACTTTCCACACTAAATTGGGGTATTC[A/T]GTGTTTTCAAAACAAAGTGTGTTTTCAATCGGAGTGTGAACACCGAAACAAAACTTTACAAAACGCATTAGAGGAAACGGCATCTAAATGCCAAGTATGATTTACCATTCTTATTGAATGTATTTTAAAAACATAAATCCATAAATACTT
zSNP16525179	zK30K6	226244			21	62.7					GACCACTCACACACATTGAGCATGTGCATATTTTGCCGTCATCTGTACTTATACCGGTTAATAATGTTAATATGAGAAGGGGTTGACGAATCAGGGAGCTTGTCCAGTCAGAGAGTGATTGTGGACTGAAGGGACTATGTCTGAAACCTT[A/G]TGTTTTAGTTTGTCTTCATACAAACTTTCCACACTAAATTGGGGTATTCTGTGTTTTCAAAACAAAGTGTGTTTTCAATCGGAGTGTGAACACCGAAACAAAACTTTACAAAACGCATTAGAGGAAACGGCATCTAAATGCCAAGTATGA
zSNP16524804	zK30K6	218129			21	62.7					GTCAAAAGTGTGTAATTGCAAAAATGTAAAAATCTGTTGAGCAGCCAAACTAGGTGGGGCATATCAACATTAAATCAACCAATTGAACGAGTTTGTGTGGGGAAACCTGTTCAAAAACAGTAAAAAACATTTTTTTGCAATTGTTGAACT[A/G]AACTCAATAAATTAAATAGTATTAACTAGAACTACACCAACATTTTACCACTATTCTGCTGCCTGCTTGATATATTAAATATTTCCTATAGAAATAAAATCTTGTTGTCTGACTTTTAAGCATTTTCCTGCACATCTATGTAACACGCAT
zSNP16524795	zK30K6	218106			21	62.7					TTATGATTTAATGACATTTGTTTGTCAAAAGTGTGTAATTGCAAAAATGTAAAAATCTGTTGAGCAGCCAAACTAGGTGGGGCATATCAACATTAAATCAACCAATTGAACGAGTTTGTGTGGGGAAACCTGTTCAAAAACAGTAAAAAA[A/C]ATTTTTTTGCAATTGTTGAACTGAACTCAATAAATTAAATAGTATTAACTAGAACTACACCAACATTTTACCACTATTCTGCTGCCTGCTTGATATATTAAATATTTCCTATAGAAATAAAATCTTGTTGTCTGACTTTTAAGCATTTTC
zSNP16524943	zK30K6	219550			21	62.7					TTTCCTGTTCTCCAGTTTATTCATTTTGTCGTAGGTGTCTGTGTTGAGAGCCGACCAGCCTAAAAACTGTGTCAAAGCCTGTCAAGACAATAGCACAGTGCTTCATGAGCCAACAAGACAGAGGCAATCCATCTCTGTGATTATATAAAT[A/G]TATAGAGTCCAACATTTGAGTTCCAGAAGAAAAACAGCATTCATTTTCTCCATAGGGATATTGACAGATAGACTTGTTCAGATAGACAGATAGAATTTGTTCATCTACTGCATATACTGTTTTCAAATCTTTATGTTTGAATTAATTCAA
zSNP16524867	zK30K6	219069			21	62.7					GACTTACAAAATGGTGGACAGTTTACTTTAAGCAGCCCATTGAAGCAGCCACATAAAAAATATTTATGTATATTTATTTATAGTATAGTTGAAACAGCACAACTATATATGTAATTAGCATATGGCTATGTTGCTTCCCATTAAGGAAAA[A/G]TTTCTTTATCTCATCAAAATATAAAGTGTATAAAATTAACCTGATTACAATTTTTTAAAGATCTTTAATTATTAAAACAATAAAAACAGTAAACAGATCAGTGTACCAGAATCTCCAAAAGCTCCTCCTCCTCGCAGTCCCTTGGCTCCC
zSNP16524790	zK30K6	218022			21	62.7					CCGGCAGTGATCATGGCCATCACCTCCAAATCCGTGTAATACTGCTTCAGTTTGCCTGTCTGGCTCAATAAAAACAAACAAAAATTATGATTTAATGACATTTGTTTGTCAAAAGTGTGTAATTGCAAAAATGTAAAAATCTGTTGAGCA[A/G]CCAAACTAGGTGGGGCATATCAACATTAAATCAACCAATTGAACGAGTTTGTGTGGGGAAACCTGTTCAAAAACAGTAAAAAACATTTTTTTGCAATTGTTGAACTGAACTCAATAAATTAAATAGTATTAACTAGAACTACACCAACAT
zSNP16524764	zK30K6	217531			21	62.7					TCTCCATGTGAAGCGTGACTGTTGAAAATCACATATTTTTTTACATTGTTTTCTTTTTTCTGCAGTCAGACACTGAATGGCTGGTATGCACAAACTCATAGAAAAGACATGGCATGACAAGGTGGGCTTTTTGTCCAAATATAGTTGTTT[A/T]AGATGTAGTAGTTGTAGTTGTTTTGTCCCCTGTCAGACCACAATTAATAAACAAATCGGGAAAGAAGGTGGAGTCCCACCAATTGCATAATCGCCAAAGACCAATGGTAGCTCAAAGGTGTTCAATGAGTCAAATAAACAACGAAAGTCT
zSNP16524761	zK30K6	217521			21	62.7					CAAACAGCCTTCTCCATGTGAAGCGTGACTGTTGAAAATCACATATTTTTTTACATTGTTTTCTTTTTTCTGCAGTCAGACACTGAATGGCTGGTATGCACAAACTCATAGAAAAGACATGGCATGACAAGGTGGGCTTTTTGTCCAAAT[A/G]TAGTTGTTTTAGATGTAGTAGTTGTAGTTGTTTTGTCCCCTGTCAGACCACAATTAATAAACAAATCGGGAAAGAAGGTGGAGTCCCACCAATTGCATAATCGCCAAAGACCAATGGTAGCTCAAAGGTGTTCAATGAGTCAAATAAACA
zSNP16524775	zK30K6	217741			21	62.7					GAAAGAAGGTGGAGTCCCACCAATTGCATAATCGCCAAAGACCAATGGTAGCTCAAAGGTGTTCAATGAGTCAAATAAACAACGAAAGTCTGTTTTAATTAGCGGATTTAAACTTTTGAAATGAACTCAAAACAAACTTAATTTTGGACA[A/G]ATTTGTTAGAAAATAAGTCTTTTCAATTCATTTTTCAATTTCGTTTGAAGTATACCAGGACCTATAGCAGTTTACTGACTTCACTTGGTAGAGGTTATTTGTGCCTCTGTGGTCGATATCGTGCAAGAAACCGGCAGTGATCATGGCCAT
zSNP16524768	zK30K6	217674			21	62.7					GTTGTTTTAGATGTAGTAGTTGTAGTTGTTTTGTCCCCTGTCAGACCACAATTAATAAACAAATCGGGAAAGAAGGTGGAGTCCCACCAATTGCATAATCGCCAAAGACCAATGGTAGCTCAAAGGTGTTCAATGAGTCAAATAAACAAC[A/G]AAAGTCTGTTTTAATTAGCGGATTTAAACTTTTGAAATGAACTCAAAACAAACTTAATTTTGGACAGATTTGTTAGAAAATAAGTCTTTTCAATTCATTTTTCAATTTCGTTTGAAGTATACCAGGACCTATAGCAGTTTACTGACTTCA
zSNP16525069	zK30K6	223427			21	62.7					AGAAAAAAAGATAAACTTACGGTATGACCTTGATGTCCTCTTTCCCATGCAAAATATAATCGATAACTTTGTAAAAAATTATTTCCTGAGTGAAAAAAATTGACAAAAATATAAAATCATAAAGGGACAATTCATTCAAAAAATAATGAA[T/C]TAAATTGTCATCATTTACTCATTTGTTGCCCTTTGATTTATGTGATGCAAAAAAAGTATTCATAAAAATAAATTTAATGTTACAAAGAATGTCCTGGAATTAGTAGTACTAATAGTAGAAAACCAGGTAATAAGCTGTAAGAACTTTTCT
zSNP16525068	zK30K6	223413			21	62.7					AGAAGAAAATTACTAGAAAAAAAGATAAACTTACGGTATGACCTTGATGTCCTCTTTCCCATGCAAAATATAATCGATAACTTTGTAAAAAATTATTTCCTGAGTGAAAAAAATTGACAAAAATATAAAATCATAAAGGGACAATTCATT[A/C]AAAAAATAATGAATTAAATTGTCATCATTTACTCATTTGTTGCCCTTTGATTTATGTGATGCAAAAAAAGTATTCATAAAAATAAATTTAATGTTACAAAGAATGTCCTGGAATTAGTAGTACTAATAGTAGAAAACCAGGTAATAAGCT
zSNP16525071	zK30K6	223476			21	62.7					CAAAATATAATCGATAACTTTGTAAAAAATTATTTCCTGAGTGAAAAAAATTGACAAAAATATAAAATCATAAAGGGACAATTCATTCAAAAAATAATGAATTAAATTGTCATCATTTACTCATTTGTTGCCCTTTGATTTATGTGATGC[-/A]AAAAAAGTATTCATAAAAATAAATTTAATGTTACAAAGAATGTCCTGGAATTAGTAGTACTAATAGTAGAAAACCAGGTAATAAGCTGTAAGAACTTTTCTGTTACTTTACAGATTTCTTTTTATATATTTATACAAAGTACAAAAATGT
zSNP16525070	zK30K6	223434			21	62.7					AAGATAAACTTACGGTATGACCTTGATGTCCTCTTTCCCATGCAAAATATAATCGATAACTTTGTAAAAAATTATTTCCTGAGTGAAAAAAATTGACAAAAATATAAAATCATAAAGGGACAATTCATTCAAAAAATAATGAATTAAATT[T/G]TCATCATTTACTCATTTGTTGCCCTTTGATTTATGTGATGCAAAAAAAGTATTCATAAAAATAAATTTAATGTTACAAAGAATGTCCTGGAATTAGTAGTACTAATAGTAGAAAACCAGGTAATAAGCTGTAAGAACTTTTCTGTTACTT
zSNP16525067	zK30K6	223356			21	62.7					GTGGGGAAAAAGGTAAAAACAGTGTTTTTATAATGCACATTCTAGATAAAGTATGTTAGAAGAAAATTACTAGAAAAAAAGATAAACTTACGGTATGACCTTGATGTCCTCTTTCCCATGCAAAATATAATCGATAACTTTGTAAAAAAT[T/G]ATTTCCTGAGTGAAAAAAATTGACAAAAATATAAAATCATAAAGGGACAATTCATTCAAAAAATAATGAATTAAATTGTCATCATTTACTCATTTGTTGCCCTTTGATTTATGTGATGCAAAAAAAGTATTCATAAAAATAAATTTAATG
zSNP16524968	zK30K6	222429			21	62.7					ACAGTATTATGGCACAGTATAACAGTTACAGTATAACGATTCGCTGTAATTGCTACTCTCTGAATGTAAACACCTTAATCAAACTTCATGTGTTTCCCTAGACACTTTAAATAATTCTATATGGTACATGAGATTACATATCAGTATTGA[A/G]CAGTAAGCTTGTAATAAATAATTTTGTATAGATAAAACAAACAACTTTAGATGAGTTTTATATCTATATTAATTTTATTGTGTCAATCGCAATGTTTCAAGAGATGTTGTTAAACTGTACATGGTTTTGTAACTTTTTGTGGGATTTTCA
zSNP16524964	zK30K6	222364			21	62.7					TTTAAAGACATACATTAGTCAAAATGATTACAGGGTCAAAAAGTTTACAGTACGTTATTATCACTACAGTATTATGGCACAGTATAACAGTTACAGTATAACGATTCGCTGTAATTGCTACTCTCTGAATGTAAACACCTTAATCAAACT[A/T]CATGTGTTTCCCTAGACACTTTAAATAATTCTATATGGTACATGAGATTACATATCAGTATTGAGCAGTAAGCTTGTAATAAATAATTTTGTATAGATAAAACAAACAACTTTAGATGAGTTTTATATCTATATTAATTTTATTGTGTCA
zSNP16525063	zK30K6	223320			21	62.7					ACTAGCCAAAGCCCAATGATCTGCAGTTGGATTTCTGTGGGGAAAAAGGTAAAAACAGTGTTTTTATAATGCACATTCTAGATAAAGTATGTTAGAAGAAAATTACTAGAAAAAAAGATAAACTTACGGTATGACCTTGATGTCCTCTTT[T/C]CCATGCAAAATATAATCGATAACTTTGTAAAAAATTATTTCCTGAGTGAAAAAAATTGACAAAAATATAAAATCATAAAGGGACAATTCATTCAAAAAATAATGAATTAAATTGTCATCATTTACTCATTTGTTGCCCTTTGATTTATGT
zSNP16525039	zK30K6	223120			21	62.7					TAGCAAAAATCAATACCTGAAACTTGAACATTTCTTCTGATGCTGCATTCATGATGTTGCAAATCTTCAACAAACAATAAAAAACAGTCAATAAATGCATAAATACACATTCAACGTTTTAAAAGTCCATCATACTTTGCACCAAGTCGA[A/T]AAAAGAAATCACTTACAAATCCACTCTCTGCTACATATGTGGGTAATCCACTAGCCAAAGCCCAATGATCTGCAGTTGGATTTCTGTGGGGAAAAAGGTAAAAACAGTGTTTTTATAATGCACATTCTAGATAAAGTATGTTAGAAGAAA
zSNP16525321	zK30K6	227630			21	62.7					GAATTTGTGATATTGTGAGATTGTAGCGTAAATAAGAAAGACGTGTAACTTTATGTGAAAGAGTTAACATAACCCTTGTATGGAAACAAGTGCCAAAAGGTTGATCCCCTTTTAAGTTTTCTCCTGTTTTGGGTTTAGTCAGGGAGTTGG[T/G]TAAGAGCATTGTCATTGATTTATTTATTTTTTTTTGTATTAGGAAATTTAGGACTTATTAACTATTTATGAAGCTTTTGTTTTGTTTGTTATTTTGGTCTTACCCTCTCCTGACAATTTTGTCTAAGCAAGTTTTTTATTTAAGTATTTC
zSNP16525616	zK30K6	234484			21	62.7					ACTATGCTGAACCTTGAACATTTTTTCAGGTTTGCCATGACCTGTATTTTGATTGTGGCATCTGTGACCGACATGTCAGCCATAATCTAAATCTAGAAGTAAGTGAATTTTGCATTGGATTGTTTAAATATTGGCACCCTTGCCAATGAG[A/C]AAAAAAGACTCTGAAAAAGGTCTTAATTGTTTAACCTTTTGATTTTTTACTTGAATTATTAACTCACTGGGAACAAATTACAGACAAATGTGATTTTTAATCAAAAAACATATTTATGTCATAATTATGGGCATCCAAATGAATTCAAAA
zSNP16525613	zK30K6	234438			21	62.7					TTGACAACAACTGATTCCATATATGTGTGTTTGCTATTGGTATTATACTATGCTGAACCTTGAACATTTTTTCAGGTTTGCCATGACCTGTATTTTGATTGTGGCATCTGTGACCGACATGTCAGCCATAATCTAAATCTAGAAGTAAGT[A/G]AATTTTGCATTGGATTGTTTAAATATTGGCACCCTTGCCAATGAGCAAAAAAGACTCTGAAAAAGGTCTTAATTGTTTAACCTTTTGATTTTTTACTTGAATTATTAACTCACTGGGAACAAATTACAGACAAATGTGATTTTTAATCAA
zSNP16525639	zK30K6	234778			21	62.7					TTCAAAATATTTTTCAAGTATATTCCCATGAATTTTTAACATTTATTAGTACACATTGGTGATGGGGAACAGTACTGTTAACCCAGTTAAGCTATTAATAACAGGAAACAAACGTCAAACTCATTTATCACTATGTATAAGACCAGAAAC[A/G]TAGCCGTAACCAAAGGTTGTTGAGCTTGACAAATTAGTACAAACTTATTTCCACCACCAGGGAATTAAGAAACTTTAGGCAACTAAAAGTGAACACGTCTTGTCTGCAAGGAAGACGATTTGAGTGGCCCAAAAAATCTTCAAGTAACAC
zSNP16525629	zK30K6	234618			21	62.7					CACCCTTGCCAATGAGCAAAAAAGACTCTGAAAAAGGTCTTAATTGTTTAACCTTTTGATTTTTTACTTGAATTATTAACTCACTGGGAACAAATTACAGACAAATGTGATTTTTAATCAAAAAACATATTTATGTCATAATTATGGGCA[T/C]CCAAATGAATTCAAAATATTTTTCAAGTATATTCCCATGAATTTTTAACATTTATTAGTACACATTGGTGATGGGGAACAGTACTGTTAACCCAGTTAAGCTATTAATAACAGGAAACAAACGTCAAACTCATTTATCACTATGTATAAG
zSNP16525610	zK30K6	234426			21	62.7					ACCAACAGGATATTGACAACAACTGATTCCATATATGTGTGTTTGCTATTGGTATTATACTATGCTGAACCTTGAACATTTTTTCAGGTTTGCCATGACCTGTATTTTGATTGTGGCATCTGTGACCGACATGTCAGCCATAATCTAAAT[A/C]TAGAAGTAAGTGAATTTTGCATTGGATTGTTTAAATATTGGCACCCTTGCCAATGAGCAAAAAAGACTCTGAAAAAGGTCTTAATTGTTTAACCTTTTGATTTTTTACTTGAATTATTAACTCACTGGGAACAAATTACAGACAAATGTG
zSNP16525592	zK30K6	234173			21	62.7					TAATCAGCATATTAATACCTCCATACAGTACGTGCACAAAACAAGTCACAGCTTTGGCTGCTGAGGGAAGGTGGACGTTGCTCAAGTCTATTGCTGTTGTTTTGATGACTTTTAATCAGTCATAGTCAAATGAATCTAATTGTTAGCTGA[T/C]GGTACACAGACATATAATAACTTAATCAGCATTGTAGGTTAATCAACAACAACAGAAAAGACATCTAATCAACATGAACCAACAATGCACATCTGATCCATAACCAACAGGATATTGACAACAACTGATTCCATATATGTGTGTTTGCTA
zSNP16525563	zK30K6	233920			21	62.7					AAAGATAAATGATCTTATTGAACAATTAGTCTTCCACTCAACTGTCTTTCTTTTAAGAAGAAAAAGAATCTTCGTATTTCTGATATTGCATTTCAAATAGACTTGGTGAATTGTAAAAACAACTGAAAAATGCCAGCCTTGATGGAACAA[T/C]GATACAGAGTCTTATCATAAAATACCTATAATCCCTTTGTTTAGGTAAAGTTCATATCTATATAAAGGCCTCGCATCCATCTTAAGCAAAAGGTCATGAGGATAATCAGCATATTAATACCTCCATACAGTACGTGCACAAAACAAGTCA
zSNP16525598	zK30K6	234316			21	62.7					TAGCTGACGGTACACAGACATATAATAACTTAATCAGCATTGTAGGTTAATCAACAACAACAGAAAAGACATCTAATCAACATGAACCAACAATGCACATCTGATCCATAACCAACAGGATATTGACAACAACTGATTCCATATATGTGT[A/G]TTTGCTATTGGTATTATACTATGCTGAACCTTGAACATTTTTTCAGGTTTGCCATGACCTGTATTTTGATTGTGGCATCTGTGACCGACATGTCAGCCATAATCTAAATCTAGAAGTAAGTGAATTTTGCATTGGATTGTTTAAATATTG
zSNP16525594	zK30K6	234189			21	62.7					ACCTCCATACAGTACGTGCACAAAACAAGTCACAGCTTTGGCTGCTGAGGGAAGGTGGACGTTGCTCAAGTCTATTGCTGTTGTTTTGATGACTTTTAATCAGTCATAGTCAAATGAATCTAATTGTTAGCTGACGGTACACAGACATAT[A/T]ATAACTTAATCAGCATTGTAGGTTAATCAACAACAACAGAAAAGACATCTAATCAACATGAACCAACAATGCACATCTGATCCATAACCAACAGGATATTGACAACAACTGATTCCATATATGTGTGTTTGCTATTGGTATTATACTATG
zSNP16525702	zK30K6	237350			21	62.7					GGAATGAGTTTATAATGTGAGTTTTGAACTACTGCCCGCAATCCCCACAAGGGTGCAGTAGACAACACTTTGACTAATTTCACGGAACTAATTTGAACTTCTGAACTTTTGTGCTAAAGATTTTGCATTTTGTAGAGTTTGATTGAACTC[A/G]GTCAACCTCGACTCTTGGGTTGACAGGGAGGAGGGTCCGCTGGGTCTCTAAAACTCTATAGCAAGATAAATCTAACACAGTAGTCATGTAACTTTGTTAAAGCTAAACCTTGTTTAAAAAATCCCCTTGTTCTCTGACCTGTAGCATGAA
zSNP16525700	zK30K6	237336			21	62.7					TGGGTTTATGATTGGGAATGAGTTTATAATGTGAGTTTTGAACTACTGCCCGCAATCCCCACAAGGGTGCAGTAGACAACACTTTGACTAATTTCACGGAACTAATTTGAACTTCTGAACTTTTGTGCTAAAGATTTTGCATTTTGTAGA[C/G]TTTGATTGAACTCGGTCAACCTCGACTCTTGGGTTGACAGGGAGGAGGGTCCGCTGGGTCTCTAAAACTCTATAGCAAGATAAATCTAACACAGTAGTCATGTAACTTTGTTAAAGCTAAACCTTGTTTAAAAAATCCCCTTGTTCTCTG
zSNP16525705	zK30K6	237405			21	62.7					CAGTAGACAACACTTTGACTAATTTCACGGAACTAATTTGAACTTCTGAACTTTTGTGCTAAAGATTTTGCATTTTGTAGAGTTTGATTGAACTCGGTCAACCTCGACTCTTGGGTTGACAGGGAGGAGGGTCCGCTGGGTCTCTAAAAC[T/C]CTATAGCAAGATAAATCTAACACAGTAGTCATGTAACTTTGTTAAAGCTAAACCTTGTTTAAAAAATCCCCTTGTTCTCTGACCTGTAGCATGAAACAACAGATGCGATTTCAGTAAACAAGCCTAATCTAGTTTATCAGCCAAAAAGAA
zSNP16525704	zK30K6	237389			21	62.7					AATCCCCACAAGGGTGCAGTAGACAACACTTTGACTAATTTCACGGAACTAATTTGAACTTCTGAACTTTTGTGCTAAAGATTTTGCATTTTGTAGAGTTTGATTGAACTCGGTCAACCTCGACTCTTGGGTTGACAGGGAGGAGGGTCC[A/G]CTGGGTCTCTAAAACTCTATAGCAAGATAAATCTAACACAGTAGTCATGTAACTTTGTTAAAGCTAAACCTTGTTTAAAAAATCCCCTTGTTCTCTGACCTGTAGCATGAAACAACAGATGCGATTTCAGTAAACAAGCCTAATCTAGTT
zSNP16525657	zK30K6	235155			21	62.7					TTAATCTTTTAAATATTTTGAGCAAAAGATCAAAAGGTTAAACAATAAAGACATTTCTCCACAGCTTACTTTGCTCATGTTTACTATGGCTGCAAGTATTATTGGAGGACGCTGTAGTTCTTTAGTTGCTCTGCCATCTAGTGATAAGAC[T/C]AAGTTATTGTTTCACTAATAGGAATGATGCTTCACCAAATTAACACAAAAACAAAAAAACAACAAATAGCCAACAAGTTGGGACTTTTTTGTTGTTTAAGTAATAAAAAACAAAGATTGAATGATCTAACAACAGTTATTGTGTTACTTC
zSNP16525641	zK30K6	234783			21	62.7					AATATTTTTCAAGTATATTCCCATGAATTTTTAACATTTATTAGTACACATTGGTGATGGGGAACAGTACTGTTAACCCAGTTAAGCTATTAATAACAGGAAACAAACGTCAAACTCATTTATCACTATGTATAAGACCAGAAACGTAGC[T/C]GTAACCAAAGGTTGTTGAGCTTGACAAATTAGTACAAACTTATTTCCACCACCAGGGAATTAAGAAACTTTAGGCAACTAAAAGTGAACACGTCTTGTCTGCAAGGAAGACGATTTGAGTGGCCCAAAAAATCTTCAAGTAACACAGCTG
zSNP16525640	zK30K6	234779			21	62.7					TCAAAATATTTTTCAAGTATATTCCCATGAATTTTTAACATTTATTAGTACACATTGGTGATGGGGAACAGTACTGTTAACCCAGTTAAGCTATTAATAACAGGAAACAAACGTCAAACTCATTTATCACTATGTATAAGACCAGAAACG[T/C]AGCCGTAACCAAAGGTTGTTGAGCTTGACAAATTAGTACAAACTTATTTCCACCACCAGGGAATTAAGAAACTTTAGGCAACTAAAAGTGAACACGTCTTGTCTGCAAGGAAGACGATTTGAGTGGCCCAAAAAATCTTCAAGTAACACA
zSNP16525643	zK30K6	234794			21	62.7					AGTATATTCCCATGAATTTTTAACATTTATTAGTACACATTGGTGATGGGGAACAGTACTGTTAACCCAGTTAAGCTATTAATAACAGGAAACAAACGTCAAACTCATTTATCACTATGTATAAGACCAGAAACGTAGCCGTAACCAAAG[A/G]TTGTTGAGCTTGACAAATTAGTACAAACTTATTTCCACCACCAGGGAATTAAGAAACTTTAGGCAACTAAAAGTGAACACGTCTTGTCTGCAAGGAAGACGATTTGAGTGGCCCAAAAAATCTTCAAGTAACACAGCTGGAGATATGGAG
zSNP16525642	zK30K6	234786			21	62.7					ATTTTTCAAGTATATTCCCATGAATTTTTAACATTTATTAGTACACATTGGTGATGGGGAACAGTACTGTTAACCCAGTTAAGCTATTAATAACAGGAAACAAACGTCAAACTCATTTATCACTATGTATAAGACCAGAAACGTAGCCGT[A/G]ACCAAAGGTTGTTGAGCTTGACAAATTAGTACAAACTTATTTCCACCACCAGGGAATTAAGAAACTTTAGGCAACTAAAAGTGAACACGTCTTGTCTGCAAGGAAGACGATTTGAGTGGCCCAAAAAATCTTCAAGTAACACAGCTGGAG
zSNP16525429	zK30K6	230061			21	62.7					TCTTACTCAATGTGACTGCTACTATGAGAGAAGTGAAAGGGCTTTCCTAAAAAAATGGAAATAGTCTAACTTAATTTAGTGCCTTAATGGCCATGTATTTAATTTTTTTTTATTTAATATATTATAAGCATCCATTACTATTCTCAAAAT[A/G]AGTTACTTATTTTGTTTTATAGTTCTGTGAAAGGATCATTTTGCATGTAATTAATGTGGATATGCTTTATATACACTTATTAAAATGTACAAAATCAAAAAGTTAAAGATAATAAAATGTCCTAAGATAAAAGTAAAAATACAAATAAAA
zSNP16525405	zK30K6	229401			21	62.7					GACGATCTCCTTAAAACTGTCCATGTCCACTTTAGACTCGGGCACTCGCATGATTGAGGCCACAGCACCAGGTTTGAGCTTCTTGTCAAAGTAGGTTTTGGTGAAATCTGGATTTCCATCCAGGAACTTCTCCACATCTTCTTTTTTGAC[A/G]CTCATCTTGGGATCTTCCAGCCCAGTTCAGGTACTGGAGGTATTGAGAGTTCAGATTAGCTTTTAGAAGTAAAAAAAAGTTGAAATTTACAGCATGTAATCCTCAGATAGTGAAGAAAAAAAGGTGCCTGCAGCAGCAGGGGCGACCCGT
zSNP16525449	zK30K6	230369			21	62.7					GAATATCAATACAATAAAATAGACTAAATTAAAATAAAATGATAATCTATCTTGAATGACAAATCTAAATATACTTACAAACCTATACTACAATAAAATAAAATACACTAATATCAATTAAATAAAATCTGTGCACACTATATGAAAATT[A/C]TTTTAAAAATGTACTAAAGTTAATTAATAAATAAAAGAATACTATTTATTCAAATAAAATCGCAATGAAATGAAGCATGCAATAAAATATAAATATGATTATTTCAATTATGTTAATATTTTACAAGTATTGTACAAGTACAAGTTACAA
zSNP16525430	zK30K6	230067			21	62.7					TCAATGTGACTGCTACTATGAGAGAAGTGAAAGGGCTTTCCTAAAAAAATGGAAATAGTCTAACTTAATTTAGTGCCTTAATGGCCATGTATTTAATTTTTTTTTATTTAATATATTATAAGCATCCATTACTATTCTCAAAATGAGTTA[T/C]TTATTTTGTTTTATAGTTCTGTGAAAGGATCATTTTGCATGTAATTAATGTGGATATGCTTTATATACACTTATTAAAATGTACAAAATCAAAAAGTTAAAGATAATAAAATGTCCTAAGATAAAAGTAAAAATACAAATAAAATAGAAT
zSNP16525395	zK30K6	228772			21	62.7					AAATAACAAAAGTGGACAAAACTTTCAAGATATGATAATCAAAAGATAATAAATGAATACATTCTTAGACAATCTTCCCAATAGTTAGTGTGTGTGTACGTGTGTGTGTTTCAGCTACTGAGAGGAGATTTGGTCACTGTATAAATACCA[A/C]AGGTGAAATAATCCTCCAAGTTGCTCATGGGTCATCATGGCATATTGAAATAAATGGATTATGTCAAGAGGATTTGCCTCGAGCTTCAAAATATGACCATACCTGCAGTCTAACAATGTATAATAATCCAATTCAATTAAATTGAAGTGA
zSNP16525267	zK30K6	226986			21	62.7					TTCATAATAGGCGCAGCCAGGAGGTTGTGTGTGGTGTATTCAGTAAGCTCATCAACGAATGTGCTGAAGTGACTGTCCTACAGCGAAAACAAAGTCAGCCTTGTTATACATTTTACAAACAATGTTGTGCATTTAACTATTATAAACGCT[A/T]ACTAAAAAAGTATTTATACTTGTCTTTAATTAGGTCAAATGTATGGGTCAGGAAATAACTATTTCACTTGGATTCAAAGTTGTTTTCTAATGACGTTAATTATTCACAATATTTTAATCAGAGATAGAACACATTCTCAGGGCTATGTAT
zSNP16525322	zK30K6	227665			21	62.7					GAAAGACGTGTAACTTTATGTGAAAGAGTTAACATAACCCTTGTATGGAAACAAGTGCCAAAAGGTTGATCCCCTTTTAAGTTTTCTCCTGTTTTGGGTTTAGTCAGGGAGTTGGGTAAGAGCATTGTCATTGATTTATTTATTTTTTTT[-/T]GTATTAGGAAATTTAGGACTTATTAACTATTTATGAAGCTTTTGTTTTGTTTGTTATTTTGGTCTTACCCTCTCCTGACAATTTTGTCTAAGCAAGTTTTTTATTTAAGTATTTCTTTTTTTCGTTTACCCTTTCTGGAAAAAAAAAAAA
zSNP16525352	zK30K6	228036			21	62.7					GTATGCTGGGATGGAGAAAAAGGAGACTCTCCACGTACATCAATAAACATTGATCTATTATTATTTATTCAAACAAATTAAATTGAATATTTTTATTTATTTATCTTAATTATTTTGTTTTGTTTTTTCTCTCCGAACCCTTAGAAAGGA[A/G]GTGAATGTAACATCGGTTTTCATAACAACCTTCTTAAAAATTTTGTGAAGATGTTTGATGCAAGTTAGGGTTTAAAAAGTATACCAAACTCAATTTTCTGTGAACCGATCCAGTGACACTGAAATGACAGTGACCAGTTCCAGACACTGA
zSNP16525348	zK30K6	227817			21	62.7					TATTAGGAAATTTAGGACTTATTAACTATTTATGAAGCTTTTGTTTTGTTTGTTATTTTGGTCTTACCCTCTCCTGACAATTTTGTCTAAGCAAGTTTTTTATTTAAGTATTTCTTTTTTTCGTTTACCCTTTCTGGAAAAAAAAAAAAA[-/A]TTACCTCTGTTAAGCCGTGAATAAAAGACAACATTTTTCTTTTTACTTATATCTTAAGTAGAGTGAAAGTATGCTGGGATGGAGAAAAAGGAGACTCTCCACGTACATCAATAAACATTGATCTATTATTATTTATTCAAACAAATTAAA
zSNP16525550	zK30K6	233668			21	62.7					CAGTTAAAAGTATTAAAATATGTAGTAAATTCTTAAATAAAAGCATAGAATTTAATAAAATTATGTTGTTATCCATCATAAAATTGATCTTTTCCTGAATTGCAAGTACTGTATTAAATTATGTGTATACTAAAATAAAATTCAATAAAT[A/T]AAAATGTAAATTAACAAAAAATTGTCAATATTTTTCTGAAAGACTCTTTATACACTTACTAAACCAAATATATACTAAAATTAAATTAAATTTAAATGATTAAAGATAAATGATCTTATTGAACAATTAGTCTTCCACTCAACTGTCTTT
zSNP16525549	zK30K6	233657			21	62.7					TATCAAAAATACAGTTAAAAGTATTAAAATATGTAGTAAATTCTTAAATAAAAGCATAGAATTTAATAAAATTATGTTGTTATCCATCATAAAATTGATCTTTTCCTGAATTGCAAGTACTGTATTAAATTATGTGTATACTAAAATAAA[-/A]TTCAATAAATAAAAATGTAAATTAACAAAAAATTGTCAATATTTTTCTGAAAGACTCTTTATACACTTACTAAACCAAATATATACTAAAATTAAATTAAATTTAAATGATTAAAGATAAATGATCTTATTGAACAATTAGTCTTCCACT
zSNP16525552	zK30K6	233772			21	62.7					AGTACTGTATTAAATTATGTGTATACTAAAATAAAATTCAATAAATAAAAATGTAAATTAACAAAAAATTGTCAATATTTTTCTGAAAGACTCTTTATACACTTACTAAACCAAATATATACTAAAATTAAATTAAATTTAAATGATTAA[A/T]GATAAATGATCTTATTGAACAATTAGTCTTCCACTCAACTGTCTTTCTTTTAAGAAGAAAAAGAATCTTCGTATTTCTGATATTGCATTTCAAATAGACTTGGTGAATTGTAAAAACAACTGAAAAATGCCAGCCTTGATGGAACAACGA
zSNP16525551	zK30K6	233698			21	62.7					TCTTAAATAAAAGCATAGAATTTAATAAAATTATGTTGTTATCCATCATAAAATTGATCTTTTCCTGAATTGCAAGTACTGTATTAAATTATGTGTATACTAAAATAAAATTCAATAAATAAAAATGTAAATTAACAAAAAATTGTCAAT[A/C]TTTTTCTGAAAGACTCTTTATACACTTACTAAACCAAATATATACTAAAATTAAATTAAATTTAAATGATTAAAGATAAATGATCTTATTGAACAATTAGTCTTCCACTCAACTGTCTTTCTTTTAAGAAGAAAAAGAATCTTCGTATTT
zSNP16525544	zK30K6	233582			21	62.7					TGAATATGCACTGTATGCATATAAAATATACTAAAATAAATGTAATAGATTAAAACCATTTACTAAAGTAAACATTATCAAAAATACAGTTAAAAGTATTAAAATATGTAGTAAATTCTTAAATAAAAGCATAGAATTTAATAAAATTAT[A/G]TTGTTATCCATCATAAAATTGATCTTTTCCTGAATTGCAAGTACTGTATTAAATTATGTGTATACTAAAATAAAATTCAATAAATAAAAATGTAAATTAACAAAAAATTGTCAATATTTTTCTGAAAGACTCTTTATACACTTACTAAAC
zSNP16525468	zK30K6	232020			21	62.7					GACATTTTTTAAAAAATGGTTATGTTCCTTTTTTTGAGTGTATGTAAAAAACTTCTGGTTTCAACTGTATATACTTTCAGTGTTAGAGCACAGACCAAGAAATTGTTGGTACAATCCAGAGACATTGTATCGAGGGGCAGATCTGAAAAA[A/G]AGTACATAAAAATTTAAGAAGCATTATAGCTCCCAATGAGTACAGTGGCCTTCATTATTCATAAATTGAAGACATTTGGAACCCCTGGAATTCTTCCTAGAGTGATCTGAGTGACCGGGGGCAATCAATTACAATATTGAAAAGAAAATG
zSNP16525450	zK30K6	230373			21	62.7					ATCAATACAATAAAATAGACTAAATTAAAATAAAATGATAATCTATCTTGAATGACAAATCTAAATATACTTACAAACCTATACTACAATAAAATAAAATACACTAATATCAATTAAATAAAATCTGTGCACACTATATGAAAATTATTT[A/T]AAAAATGTACTAAAGTTAATTAATAAATAAAAGAATACTATTTATTCAAATAAAATCGCAATGAAATGAAGCATGCAATAAAATATAAATATGATTATTTCAATTATGTTAATATTTTACAAGTATTGTACAAGTACAAGTTACAAGTAC
zSNP16525543	zK30K6	233581			21	62.7					GTGAATATGCACTGTATGCATATAAAATATACTAAAATAAATGTAATAGATTAAAACCATTTACTAAAGTAAACATTATCAAAAATACAGTTAAAAGTATTAAAATATGTAGTAAATTCTTAAATAAAAGCATAGAATTTAATAAAATTA[T/C]GTTGTTATCCATCATAAAATTGATCTTTTCCTGAATTGCAAGTACTGTATTAAATTATGTGTATACTAAAATAAAATTCAATAAATAAAAATGTAAATTAACAAAAAATTGTCAATATTTTTCTGAAAGACTCTTTATACACTTACTAAA
zSNP16525503	zK30K6	232333			21	62.7					GAAACAAAGACTGAACACTTTATCTGGAGGAAACCAGATTTTCAATGACTTTGTTCAACTATATCCTCTTTCCCTTCTCAGGTCAGAGTGAGTTTACTACGGGCAGTACAACATATTGCAAATAGAGTCAGCAGCGCAATACGCAAACGT[T/C]GTATTAAATGCGTAGTAAATGCGCACCCTGATCTATATGGAAGACACAGGTGAATAAAATCATTAAGCACTTGGCACACAAAAGTGTTCTTGGAAGTTTGTATAATTACAGTTGAACCAATGAATTCACATGTTTAGATAATGTTTTTGG
zSNP19722981	zK30K6	194335			21	62.7					TGCACAATAGTGAAAAAAATCTGACATTGAGATATTTGGTTGTGAGATATTTTGAATACAATTTCACCCGACGACTTAAATTGCTCTATTTGTAAAGAATTTATTCATTTATTGGGATGATTTTATAAGAGAGTGAATCATGAATAAAAT[-/ATTACCAAAT]GACATGCATACATAAGTACAATAGAGCACGTTTAAAATGAAAAAAATTGTGCATTGTGATTTTCTGAAGAGAATAACAGTATTCAGGTACATGAATTGAATGATCAAATGTAAATAATACTCTCTTCATTGTATAAATAATTCAATAAAA
zSNP19722976	zK30K6	184484			21	62.7					CAATTATACAGAGAGATTATAGTCTGCACAAAGAGTCTGACAACATCTAGTGCTCCACACTGAGATCTGATCATCTAGTCGGTCTGGAATGACATGAAGAAACAAAAAGAAAATGACACCAAATCCAGAAGAATCATACCAGAGATGCTT[-/AA]AAAAAAAATCCTGCAAAGCTACCTATAAAAACTATGGGAAAGTGTGCCAAGTGTTTTTAATGCAAAGTATGGTCATACAAAATGTTGATTTGATTTAGTTAAAATAAGTGAATTGAAAAATAAAATGCATTATTTTTGAAAGCATCCTCA
zSNP19722993	zK30K6	205665			21	62.7					GAAAAACTCAAAAATCAGGCTTCTATCTCTGATTTCAGACTGCAAGATGGTCTGCCTTGCTCATTGGGTTGATTTATGGGAAGCAAAGATATGGTAGGTGTTTATATCATTACAAAAATATATACTTCATTGGGGTGTCTTGATTTCTTG[-/CA]TGGTTAAATTGTCTTATTATGGTGTTTTTCAATCAAACTGCTCACCAGATTACCTGAAGCCCATTGCTGCTGAAGAGAGGAGGATTGAGGAGGAAGAGAAGAAGCTGAGGGAAGAACAAGAGCGCATTTACAAACAGCTTTCTGAAGGTT
zSNP19722982	zK30K6	199878			21	62.7					ATTGCAGAACTACTTAAATACTGGAAAAAATCCCACACTTCTATTTTAATATCCACTGAACTCTTTATATCAATTAATATTGCAGTTATATTACAGACAATTATGCATATTGTCACAAACACGCAAAAACGTTTGCTGCTTTTTTAAACT[-/ACT]TATTTAAAATGAGCTCAAACAACACAATTTTTGAGATTTTTGGGACAGCTTATTTGTTTTATGTTCAATCCACTTAACTTTAAGTGAACTTAATCGATTTGTGTTAGGACAACATGAATAAATCACATGGAACCCTGTATTCTTTACAGT
zSNP19722975	zK30K6	182274			21	62.7					ATCAAAAATGATACAAAATGTCATGCCTTGTAAAAAATGTACTATATAAATACATAATTTAACAACCTTAAATATGTGAATTGATTTATCAACTTGCTTTCAGACAGCGCAGACATCCTAAAAAATATATTTTGAAAGAGGATTTGGACT[-/TTATTCCCT]TTAACAACTTTTCTGACTTTTGACAAAACGGGCTGCTGTTGTGCGTATATTAACAATATAATATTGAAATATCTTAAAGTTATAACAAAATGAAAACCGGTTTAGCTTTAATTTTCATTTTTGCATGACTTTAAACAACACTGAGAACAC
zSNP19722966	zK30K6	171601			21	62.7					ATGTTTTCATATAAGTTGCTCTCAGTACTTATCCATCAACAGAATTTTTTCATAATTGAAAAACTCCACTCCACAAATTTATATTTTGCAATTGTAAGTTTGATTCACAAGTCTGAAGTCTGCAGATACACCTTACTATTCTGACTTTTT[-/TT]CCTTCACATTGAGAAAATCTTTTACACTTAAAAAAATATCTTGTCAAACTTATTTTATTCCAAGCTTCCACATAAATAAGGAATTGCACATCTCCGCATAAGTTTTCACAACCCAAATAAAAACAAACAAATGCCCTTCTGTGCACCCCA
zSNP19722965	zK30K6	170176			21	62.7					ATACAAATCTCCAAAGTCAGCATGGCCCACTGTGATATGGAGATCTGTGTGACCACCCTTGAGGGTCCACATATCAAAAGCTCCCACCTGGACAAATCGTTCTCGCCCACTACCCATTTACCATGTCGGTAAGCAAGGTAAAAAAAAAAA[-/AAAA]CACCCTCTAAAGATGGACTTTTAGAGAAGCATGCTAAAAACTTGTTGATGTGCAAATTTCTCGGAATAATATTGTCCACTCTTATTGTCATTTACTCAAAGCTCCATACAGTTTACAGTTTGTTTTTTTTCCGGATTACTGCCCAATTGG
zSNP19722972	zK30K6	181213			21	62.7					CTTCACTGTATGACTAGCAGTGTGACATTCCATCAGCAGCTAGAGCACGGCAAGCTTAGAGGAAACTTGTCAACCCACAAAAACAGTAGTATTTCTTGACATCAGAACTTTGTTCAAAACAGAGGGTGACCGTATACAATACATGATCCA[-/GTTCT]GCTTGGAGAAAATCACCACTGCTCACTGCACATGAGAAATAGTGTACATGTATTAAAAAAGAAGACTAAGAACCGTGGTGGGCGGGAGGGGGTCGGGGGGGTGGGGGGGAAGGGGGGTGACGGGGAATTCTACCGGCAGCAGGAGCACAT
zSNP19722968	zK30K6	179254			21	62.7					AGGTAAATGCAGACTTTGGTGAGCAAGTCAAGGCAATGGCAGATTCTGCTTGACTAGTGTATTCAGCAAAGAACTCCACTGTTATGTTTTTTATTGCAATAAGCTATCCTTTTAAGAGCTATACTGAATTAGTTAATATGATTAGTAATG[-/TT]TTTTTTTTTCTTGAATATGAAACAAATTAGGAAAATACCCATGGCAACTTAAATCTAATAGTTTGGTGCATTTACCTTTAGCCCACGACTCATAATGAGATTTTGTTTTTGGCCCTTTATACAAAAATGTTTGGGCACCCCTGATCTATA
zSNP19940347	zK30K6	236988			21	62.7					GGCTGCTCTGAGTATTTGAAAAACTGCTGCTTTACTTGGATTTCACGCACAACCATCTCTAGGGTTTACAGACAAAGGTCAGAAAAAGAGAAAAGGCTCACAAAAATTGGACAATAGAGGATTTGAAAAACATTGCCTGGTCTGATAATT[TA(64)/(68)]AGAATGTAGCTGTACTATTTTAAAAACAAAGGTTGAAACTTTTGAACCATTACTCATTTATTTTCCGATTCTCTTAACATGGTGTAAGAATGACATCAGGCCCTGGAAAAATTATTTACAGCATTTATAATGGGTTTATGATTGGGAATG
zSNP19940346	zK30K6	227134			21	62.7					CTTACTAAAAAAGTATTTATACTTGTCTTTAATTAGGTCAAATGTATGGGTCAGGAAATAACTATTTCACTTGGATTCAAAGTTGTTTTCTAATGACGTTAATTATTCACAATATTTTAATCAGAGATAGAACACATTCTCAGGGCTATG[TA(18)/(26)/(28)]TGTTATAATCATTATCATAATTATTACAACATATGGTAGTTGTTGTTTGTTACGTCCTGTGATGTATTTGGGTAATAAGTTGTTGGTGTGAGTGGCAGTTTATTGTTCTCCCCTTTTGTTTTATTTATCTTTCTCTCTCTGTCTCTCTCT
zSNP19940354	zK30K6	192586			21	62.7					TTTCCCATATTTATAATCTTTCGATGAAGGTTGAAAAACATTAAAGAGCCAATACTCCCTATATGCAAGCTATACTGCTGATCCACCAGGGTATGCCCCTAAGCGAAACTGGGATTTGGTGCATGTATGACTTTGAACAGACATATACAC[ATA(24)/(33)]TCTAAACATGTTGATCTTGGTGGGTTTTCTTTTAAACACAACATATTTTGTCTTAAATGAGCGTTTAAAGTTAGCAAAGCAATTGAATGCTTTCACTTTATATCTGTGCATTTTAAAGTGACACCTCTGTTGTTTAATGTAATCAAATGA
zSNP19940353	zK30K6	185038			21	62.7					TGGATTAACGAATACTATTTTAAATTTCTTTTTTTTTTTTATTCATAGTTCTGTCATTCATATTTAGGTTAATATTATTACTTGTTTTAAAGCCAAAAACTTGAAGTCCAAAGAGAAATGGACTATCGTTTGTTGTTATTGTTATTATTG[TTA(18)/(30)]CTACTATTAATATTATAATTATTATTTTTATGCTGTATTATTTGGTAACGGAGCCACAATAAACTATTTAAAATACAATTTTTTCATGTAATTTTCTAGACTAGTAGTTTTGAAAATGATGAATGAATAATAATCAAGAAACCGTGATTA
zSNP19940344	zK30K6	206070			21	62.7					TTAAACCGACTTGAACTTATATTAAAGGGTAGTTTTGTCAAATTCTGTCATCGTTTATCTTTTACGTGTTTCCACCCGGAAGGGACATGATGGTGGGGGAAAAATAGGTGGAATAAAATAAAACTGGGTGGGGGAAAAACAAAAACAGTG[AT(44)/(46)]AATAACAGTTTTTGCGTTCCCTTGCAAAGATTGTGTTATCTCGCAAAGATGTTTTTAACAAACCCTTCCTGTTAACTTCATACATGTCAACCCTCCCTTTTTTAACAGTATTCTCCCAGATTTTACCATTCTGTCCTGCTATCATCCTAT
zSNP19940308	zK30K6	23570			21	62.7					TCTAAACAGTAAACTTATTTATCCTTGACACAGCAAATTTGTGTGCCATCAAGGGTTATTTGAGTGCAGCTGAACCCAACAGAGCTGAATAATGACCTAAATGAATGCACACAAAAACACTCACAAAATTCAAAAAAAATATGTTAGTAA[AT(14)/(42)]ACACACACACACACTACCGGTCAAAAATTTGGGGTCAGTTAGATTTTTATATGTTTCAAAATAAGTTTATCCTGCTCACCAAAACTGCATTTGTTTTTGGTTGTAAAATTGTGAACTGTTATTGACTATAAAATAACTGTTAAAAGTAGT
zSNP19723003	zK30K6	218108			21	62.7					ATGATTTAATGACATTTGTTTGTCAAAAGTGTGTAATTGCAAAAATGTAAAAATCTGTTGAGCAGCCAAACTAGGTGGGGCATATCAACATTAAATCAACCAATTGAACGAGTTTGTGTGGGGAAACCTGTTCAAAAACAGTAAAAAACA[-/TT]TTTTTGCAATTGTTGAACTGAACTCAATAAATTAAATAGTATTAACTAGAACTACACCAACATTTTACCACTATTCTGCTGCCTGCTTGATATATTAAATATTTCCTATAGAAATAAAATCTTGTTGTCTGACTTTTAAGCATTTTCCTG
zSNP19940334	zK30K6	176141			21	62.7					ATGTTTTTATTTTTTAGAATATGCAAAAAGCTACATAAATTGGAATCATATAAATACAAAGAAACATCAACAAAAAATAATAACAAAACATTAACAAAAAAACAAAAAACTAAACAAAAACAACAACACTATAGTGACTATAGTCATCAC[CA(106)/(58)]CCTAACAGTACCTGATTTTTGTTATTGTTGTTATTACTCTTATTAGCTATTTACTGCATATCATATGGTGTATGACTTTGTATGTGACAAAAAAAAATATTCTGAAATAAAAATTTGAAATAGTTTTACTTGAAGATGGAAACTGGTTCA
zSNP19940333	zK30K6	172771			21	62.7					ATCACAACAACAGAGAAATGATAAGAAGAGTAAAAAAGTTTTAAATAATTAATTCAAATGCAGCCATGGAAACCAGAGCAGGTCCATTTGTCTCTGAAACTAGAAAACCCTCATTCTGAGTTGCTCAAAATTCACTCTTGCTGTCAAAAA[TG(22)/(50)]AGAGTGTGTTTTATACAGAGATGGTTTATTGGTTTGGCAATCTCATTTGCAAAGGTGGACTAAACCAATAAGCGAGATAAGCAGCTGCTTGGGGCCCTGACCAATAGAAAGAAGCCTATATTAATCATATAGCCCTTTTATACAATTTGT
zSNP16527541	zK30K6	205315			21	62.7					AACCATTTTATGTCGACTCTTTATTATTATTTTTTACTTAGCGGTGAAAATGTATAGATGTCCACTGCCATTTCTGAATTTATTTAAGTTCATACAGCGTAAGCTTACTATTAATATAAAATCGACATATGAAAACGCGGTGCTTCAAAT[-/TTAACG]ATTGACCTTTCTATTTCATAATGGCACACCTAAATGTCGTCAAATATCTACAATAGAGCTGTAATTTGCTTGCCAGTGTTCAGTAACTATAATTGTATCACGTTGTAACGTTAGCCTATTTCTTCATGCTGTGGATTTATTTGAATCATT
zSNP16527540	zK30K6	205074			21	62.7					CTCCTGTACAGGTCTCCCCTCTTATCAAGGTACAACTTACATTAGGCACATGACCCTCAGTTTAATTCATGTCAAGAAACACGTTTATTTAAGTCAGTCTCTATCAGCGACCTCCGTTGATCATCAGAAAATAGCGGTGCTAGCTTTAAT[-/AGCG]TGCTAACGTTAGCTTAGCCTGTTAGCCGCTTATCCATAACACTACAAGGTCAGTAGCGTTATTGCTAACTAAGAAACCAGCGAATAAATTAACCATTTTATGTCGACTCTTTATTATTATTTTTTACTTAGCGGTGAAAATGTATAGATG
zSNP16527580	zK30K6	216236			21	62.7					TGGATGAATTGACACTTTGTTTATTACAAAGAAGCAGAAGCATTGTCTCTTCCCCAGTTTACTTCTTTTACCTTGCTCTGCACCTCCCATGGCTTTGTGATAGCTGAGAGATCACACGCTGTCATCATCATGGCCCTGGTAACATAAAAA[-/A]CCATCAAATGTATATTTTCCAAAAATTAATCATCTTAAAATGCTTAATGTAGATTTTAAAGGAAACACATACATTACAATTTCTTTCCTTGTTGTCTCCAGTGACATGAAGTCTATCCATTTCTTTCTTTCTTCATAGGTTTCAGAGAGA
zSNP16527557	zK30K6	208899			21	62.7					ATGTTCAATTATTCACTCACCTCCCTCCATTCATTTATCATTACTGGACTTATAGGGAAATTGATTGTGTAGCTTTTCCGATAACCTTTGTGGATGTCATCTAGGAAGGGAAGGGTGGAAACTGCTGATAGTTCCCATGGGATAAGAGGC[-/TA]TATTGAGTGAGTCATTGAGCAGATGTGTGAAGAGAATCAAATCCTTTGTAGTTTTAAAGAGTCTCGTATTACTATTGTGAGCTTTTATTTACTACCACTTAAAGTTTTGTGGTTGGAAATGGATTGTCTTTAAACGTTAAGCTCATCAAG
zSNP16527539	zK30K6	205057			21	62.7					CGATTCAAACATGGTTCCTCCTGTACAGGTCTCCCCTCTTATCAAGGTACAACTTACATTAGGCACATGACCCTCAGTTTAATTCATGTCAAGAAACACGTTTATTTAAGTCAGTCTCTATCAGCGACCTCCGTTGATCATCAGAAAATA[-/CC]CGGTGCTAGCTTTAATGTGCTAACGTTAGCTTAGCCTGTTAGCCGCTTATCCATAACACTACAAGGTCAGTAGCGTTATTGCTAACTAAGAAACCAGCGAATAAATTAACCATTTTATGTCGACTCTTTATTATTATTTTTTACTTAGCG
zSNP16527519	zK30K6	201143			21	62.7					GGATACTGTTGCCTCACAGCAAGGAGTTTGCATGTTCTCCTCGTTGGCATGGGTTTCCTCTATTTGCTCCAAAGACATCCAAAGTCTAAAGAGATGCACTATAGGTAAGTGTGAACGTGTATGGGTGTTTTCCAGTACTGGGTTGCAGCT[-/AA]AGAGCTTCAGCTAAAGTAAAGCTTCAGTAAAACTTAAGTTGGCGGTTCATTCCATTGTGCCAACCCTTGATCAATAAAGAGACTAAGCCAAAGGAAAATAAATGACTGAATGATCAGCCACATCAGAGCTCACAACAGGTCTGTTTTGAA
zSNP16527517	zK30K6	200995			21	62.7					TGATGAAATAAAAACAACACATTATTTTCATAAAAAAATTAAAAAAATTGATAATTGTATCTATAGAAACAGGACATTTTAAGTTTACTGAAAAATATGCATTTAATAAACAAAAAATTTCCATCCAGGGGCAACACGATGACTCAGTGG[-/TAG]TACTGTTGCCTCACAGCAAGGAGTTTGCATGTTCTCCTCGTTGGCATGGGTTTCCTCTATTTGCTCCAAAGACATCCAAAGTCTAAAGAGATGCACTATAGGTAAGTGTGAACGTGTATGGGTGTTTTCCAGTACTGGGTTGCAGCTGAG
zSNP16527536	zK30K6	204739			21	62.7					AGGTTTTTGCATATGAACTCTTCACATACTCTTTAATGAAGCTACTGTATGAACTATTTTTATTTTTATATGGGCTATTTAAAATGTAATAGCCAAATATTATTCATATTATTTATTATCCAAATTTTTACTCCTAATTCATACCAAAAA[-/A]GTTGACCAAACTCTAGAATTATTTGAGTCTATTTACAGTTATAAAAATAAAAGTAAGAAAATCAGATGCTGATGTAGTGTGCTGACAGTGAAGACGCTGAAATCAAAGGCGAGAGCAGGGACAACAGACTGACAGCGCCGCACTGACTTC
zSNP16527532	zK30K6	203715			21	62.7					ATGAATGAATGAATGAATGTAGGACTAAGTAAATAACAAAAATTAAGGGGTTAATACTAATTATGATAATATTAACAGGTCCAAACAACTAAAACACTAAATACTAAAACACATATAAGAAACACTGTATTATTTAAGTGTGTACTAAAT[-/T]TTTTTACTTTTTATATATTTACACCATACTTTAAAGAAGCCTAACTGTCACACTTTCTTTAGATCTATTTAAGCTGCTAAAAGACACTTTTTAAATAGTGAACGATAAAAAATATGAATAACATTATTATTATTATTATTGGCATAAACA
zSNP16527685	zK30K6	240206			21	62.7					TTATATTACTGTACACAGAATGGCCAATAGCAGTTCCCCATATTAAGCCAAGGACAAACAATACAAATCTTTACACATTTTCTTTTTGTCATCTGTTTACATGGTGTATATATAGCAGACAGGTAGAGAAGCTGTGGCCAAAAAAAGCCA[-/GACA]GTCTTTAAAAAGAAGTGTACTAATCTCTGTGGAGTACACCTACAAATAGATACCACTGTACACTGTTGTGCCAAAAGAATTTAGCCCGGTTAGCCATGCATTCTAAAAAAAGGTGCATCACATAGTAACAGTTCTATATGAAACTATGTT
zSNP16527670	zK30K6	238318			21	62.7					TAGTAATAAAAATGAAAATAACCTCATCATTTACACTCCTTTCACTGCTTTTAAACCTTTATGAATTTATTTTTACTGTTGAACAAAAGAAAAAGAGGATATTTCAGGATATTAGATTTTTATTTAAACCATCCCTTTAAAATATACTCT[-/G]TCCTGGTTTACTTAGCATTTATTGTCATTTAATAAGACCGAATAAGTTACAAAACAAAATAAAAATGCTGTACATGTTGAACATTTTCAAGATCATACCCAACATCCCCAAATCATACTGTCTCATGCTGTATCCACGTTATAGTGTTTT
zSNP19722953	zK30K6	142895			21	62.7					AAGTAACTTAAATTCAACAAAATGCGTTAAAGAGACCATCAAAATAAAGTGATACCAAGTTTCTGTGTGTATGATGCTTCTCTGCTGTCAGTTTAAGGCCTAATGTGAAGTAAATCCTCTCTGCTGATTAAGGGCTAGCAAACACTTGAA[-/GAA]CAACAACACTATGTACTCCACCAATGCTTTTTTTTTTTGAGATTGCCTTTAAAATGTACTCTTCCTAAACACGTAGACTACATAATGCCATTGTTTTCAAAGACTCTCCTTTTCTAGTGTTTACACAAACATGACAAAGGTGTCACTTTC
zSNP16527693	zK30K6	242453			21	62.7					CTGAGCCGTTCTTGGGACCAGTTCCCAGGCCTATCTGGCTAACATATGCTGAATTAGCAGTATCAGGATTGGTTGGCCACAGGTAATGTCACACTACAGCACTGAGATCAGTTGGCTCAGACGCAACAGTCACCTCAATGAACTTTGCTC[-/CT]GGTGGGGTAATCCAGTATCATATGCATCCATACTGCCATTAGTATATTTGATAAGTTCCATTACATTGTGCATATTTAGGTCCGGTTTTAACCTATATTGGGAATGCTGCCCTCTTTTGAATGCTAATATGTTATCACAATGTTCACCTT
zSNP16527656	zK30K6	233583			21	62.7					GAATATGCACTGTATGCATATAAAATATACTAAAATAAATGTAATAGATTAAAACCATTTACTAAAGTAAACATTATCAAAAATACAGTTAAAAGTATTAAAATATGTAGTAAATTCTTAAATAAAAGCATAGAATTTAATAAAATTATG[-/A]TGTTATCCATCATAAAATTGATCTTTTCCTGAATTGCAAGTACTGTATTAAATTATGTGTATACTAAAATAAAATTCAATAAATAAAAATGTAAATTAACAAAAAATTGTCAATATTTTTCTGAAAGACTCTTTATACACTTACTAAACC
zSNP16527644	zK30K6	229471			21	62.7					GGTTTGAGCTTCTTGTCAAAGTAGGTTTTGGTGAAATCTGGATTTCCATCCAGGAACTTCTCCACATCTTCTTTTTTGACGCTCATCTTGGGATCTTCCAGCCCAGTTCAGGTACTGGAGGTATTGAGAGTTCAGATTAGCTTTTAGAAG[-/A]AAAAAAAAGTTGAAATTTACAGCATGTAATCCTCAGATAGTGAAGAAAAAAAGGTGCCTGCAGCAGCAGGGGCGACCCGTATCCAATCGAACTGTCATCAGCAAGGTGTTTTCCTAATAGTGTTGAAGGTGAATCAGGATCTGCTCTAGT
zSNP16527606	zK30K6	223388			21	62.7					ATGCACATTCTAGATAAAGTATGTTAGAAGAAAATTACTAGAAAAAAAGATAAACTTACGGTATGACCTTGATGTCCTCTTTCCCATGCAAAATATAATCGATAACTTTGTAAAAAATTATTTCCTGAGTGAAAAAAATTGACAAAAATA[-/A]AAAATCATAAAGGGACAATTCATTCAAAAAATAATGAATTAAATTGTCATCATTTACTCATTTGTTGCCCTTTGATTTATGTGATGCAAAAAAAGTATTCATAAAAATAAATTTAATGTTACAAAGAATGTCCTGGAATTAGTAGTACTA
zSNP16527655	zK30K6	233579			21	62.7					CAGTGAATATGCACTGTATGCATATAAAATATACTAAAATAAATGTAATAGATTAAAACCATTTACTAAAGTAAACATTATCAAAAATACAGTTAAAAGTATTAAAATATGTAGTAAATTCTTAAATAAAAGCATAGAATTTAATAAAAT[-/TAAA]ATGTTGTTATCCATCATAAAATTGATCTTTTCCTGAATTGCAAGTACTGTATTAAATTATGTGTATACTAAAATAAAATTCAATAAATAAAAATGTAAATTAACAAAAAATTGTCAATATTTTTCTGAAAGACTCTTTATACACTTACTA
zSNP16527649	zK30K6	232021			21	62.7					ACATTTTTTAAAAAATGGTTATGTTCCTTTTTTTGAGTGTATGTAAAAAACTTCTGGTTTCAACTGTATATACTTTCAGTGTTAGAGCACAGACCAAGAAATTGTTGGTACAATCCAGAGACATTGTATCGAGGGGCAGATCTGAAAAAG[-/A]GTACATAAAAATTTAAGAAGCATTATAGCTCCCAATGAGTACAGTGGCCTTCATTATTCATAAATTGAAGACATTTGGAACCCCTGGAATTCTTCCTAGAGTGATCTGAGTGACCGGGGGCAATCAATTACAATATTGAAAAGAAAATGA
zSNP19940355	zK30K6	192936			21	62.7					AGCTCTTTAATCAGAATGTTTAAACTACACAGGGAAGACAAGGTTAATGAGATCTGATAACTTGATCCAATTTCTTTATCATAGCTAATTTTATAGGCTAAACTGTTTGCTAATTTATTTGCAGCTATTTTCTAATGTATACCATTTATA[AAT(18)/(21)]ATTAATAATTCTAAAACATTACTGACCAATTCAACACCTGGAAATCTTTAAAAATTGACTTCCATTGTATTTATTTGTTCTAATGGCTATAGGTTTTCAGCTTTCTTTAAAACTTTTTTTTAGTAGAAGGAAGAAATTCATAATGGTTTG
zSNP6589410	zC207G22	186918			21	62.7					TAAGTCTAAAATCATTCATAATGGTCTTAAAATGGTCTTAAAGTCTTTAATTTGAATAAACCTGTAGAAACCCTGTTAAATGTTTTACTATTTTTGGACATAGATTTGAATGTTTGTTTTTTTTGGGCCCTAATTTGTGTTTATATTAAA[T/C]ATTGGTGAAATGTCCCAAAGAGTGCCATCACAATAAATAAAGTATGTTATCAAATTGATTGTACTAGTAATACTATAGTGTGCTTAAATACATTTATCACAGCATTTTGAGGTACTTCAAATAAAACCTTGGTATTACTATGCCATTAAC
zSNP6589411	zC207G22	186945			21	62.7					TAAAATGGTCTTAAAGTCTTTAATTTGAATAAACCTGTAGAAACCCTGTTAAATGTTTTACTATTTTTGGACATAGATTTGAATGTTTGTTTTTTTTGGGCCCTAATTTGTGTTTATATTAAACATTGGTGAAATGTCCCAAAGAGTGCC[A/G]TCACAATAAATAAAGTATGTTATCAAATTGATTGTACTAGTAATACTATAGTGTGCTTAAATACATTTATCACAGCATTTTGAGGTACTTCAAATAAAACCTTGGTATTACTATGCCATTAACATGTTGAAGCTGTATATTTCAAATCAA
zSNP6589406	zC207G22	186889			21	62.7					TTAAGTTAAGTTTTTAGTTTATCCATGTTTAAGTCTAAAATCATTCATAATGGTCTTAAAATGGTCTTAAAGTCTTTAATTTGAATAAACCTGTAGAAACCCTGTTAAATGTTTTACTATTTTTGGACATAGATTTGAATGTTTGTTTTT[A/T]TTGGGCCCTAATTTGTGTTTATATTAAACATTGGTGAAATGTCCCAAAGAGTGCCATCACAATAAATAAAGTATGTTATCAAATTGATTGTACTAGTAATACTATAGTGTGCTTAAATACATTTATCACAGCATTTTGAGGTACTTCAAA
zSNP6589409	zC207G22	186915			21	62.7					GTTTAAGTCTAAAATCATTCATAATGGTCTTAAAATGGTCTTAAAGTCTTTAATTTGAATAAACCTGTAGAAACCCTGTTAAATGTTTTACTATTTTTGGACATAGATTTGAATGTTTGTTTTTTTTGGGCCCTAATTTGTGTTTATATT[A/G]AACATTGGTGAAATGTCCCAAAGAGTGCCATCACAATAAATAAAGTATGTTATCAAATTGATTGTACTAGTAATACTATAGTGTGCTTAAATACATTTATCACAGCATTTTGAGGTACTTCAAATAAAACCTTGGTATTACTATGCCATT
zSNP6589412	zC207G22	186992			21	62.7					GTTAAATGTTTTACTATTTTTGGACATAGATTTGAATGTTTGTTTTTTTTGGGCCCTAATTTGTGTTTATATTAAACATTGGTGAAATGTCCCAAAGAGTGCCATCACAATAAATAAAGTATGTTATCAAATTGATTGTACTAGTAATAC[T/C]ATAGTGTGCTTAAATACATTTATCACAGCATTTTGAGGTACTTCAAATAAAACCTTGGTATTACTATGCCATTAACATGTTGAAGCTGTATATTTCAAATCAAAAAGGCATTTTTAAAGATAATGCGCTAAAAAGCTCTCTGAATTAACT
zSNP6589418	zC207G22	187067			21	62.7					ACATTGGTGAAATGTCCCAAAGAGTGCCATCACAATAAATAAAGTATGTTATCAAATTGATTGTACTAGTAATACTATAGTGTGCTTAAATACATTTATCACAGCATTTTGAGGTACTTCAAATAAAACCTTGGTATTACTATGCCATTA[A/T]CATGTTGAAGCTGTATATTTCAAATCAAAAAGGCATTTTTAAAGATAATGCGCTAAAAAGCTCTCTGAATTAACTGCTACATACAACATTGTAATCAATGCACTAAAACACTTGCACTAGGCTCCTCACTAATAAAACTGCAGTTAATTT
zSNP6589419	zC207G22	187083			21	62.7					CCAAAGAGTGCCATCACAATAAATAAAGTATGTTATCAAATTGATTGTACTAGTAATACTATAGTGTGCTTAAATACATTTATCACAGCATTTTGAGGTACTTCAAATAAAACCTTGGTATTACTATGCCATTAACATGTTGAAGCTGTA[T/G]ATTTCAAATCAAAAAGGCATTTTTAAAGATAATGCGCTAAAAAGCTCTCTGAATTAACTGCTACATACAACATTGTAATCAATGCACTAAAACACTTGCACTAGGCTCCTCACTAATAAAACTGCAGTTAATTTTCAGAGGGGTGCATGT
zSNP6589413	zC207G22	187009			21	62.7					TTTTGGACATAGATTTGAATGTTTGTTTTTTTTGGGCCCTAATTTGTGTTTATATTAAACATTGGTGAAATGTCCCAAAGAGTGCCATCACAATAAATAAAGTATGTTATCAAATTGATTGTACTAGTAATACTATAGTGTGCTTAAATA[A/C]ATTTATCACAGCATTTTGAGGTACTTCAAATAAAACCTTGGTATTACTATGCCATTAACATGTTGAAGCTGTATATTTCAAATCAAAAAGGCATTTTTAAAGATAATGCGCTAAAAAGCTCTCTGAATTAACTGCTACATACAACATTGT
zSNP6589415	zC207G22	187045			21	62.7					CCCTAATTTGTGTTTATATTAAACATTGGTGAAATGTCCCAAAGAGTGCCATCACAATAAATAAAGTATGTTATCAAATTGATTGTACTAGTAATACTATAGTGTGCTTAAATACATTTATCACAGCATTTTGAGGTACTTCAAATAAAA[T/C]CTTGGTATTACTATGCCATTAACATGTTGAAGCTGTATATTTCAAATCAAAAAGGCATTTTTAAAGATAATGCGCTAAAAAGCTCTCTGAATTAACTGCTACATACAACATTGTAATCAATGCACTAAAACACTTGCACTAGGCTCCTCA
zSNP6589334	zC207G22	185900			21	62.7					CAGCAAGCTGCAGCCGTAGTCAAACAGGAAGGAGGAGATAATGACCTCTTGGCTCGGGTTCAAGCTGATCCATATTTCGCCCCTATATTAGGAGAGCTGGATGCCTTACTGGACCCCAAAACCTTCATCGGCCGAGCTCCACAACAGGTA[T/C]ACACACATGCACACTAGACATGCCGATTCATCATACTACATGTTATCACATGATTATTATCAATAATGTTTTATGAATTAGATGGGCTGTAATCCTCTTCCCATTGCTGTGTCTTTCTCAGGTTACTAGGTTTTTGTCTGAGGAGGTCAG
zSNP6589336	zC207G22	185938			21	62.7					TAATGACCTCTTGGCTCGGGTTCAAGCTGATCCATATTTCGCCCCTATATTAGGAGAGCTGGATGCCTTACTGGACCCCAAAACCTTCATCGGCCGAGCTCCACAACAGGTACACACACATGCACACTAGACATGCCGATTCATCATACT[A/T]CATGTTATCACATGATTATTATCAATAATGTTTTATGAATTAGATGGGCTGTAATCCTCTTCCCATTGCTGTGTCTTTCTCAGGTTACTAGGTTTTTGTCTGAGGAGGTCAGGCCTGTTCTAGAGCCATACAAAAGTAAAATGGATGTGA
zSNP6589321	zC207G22	185703			21	62.7					TGATTAACCTAGACATCTTCTTTACTTAACAAAATCTGAGGGTGAATTAACTGTAGATTAGTATTTTTGGGTTAACTATCCCTTTAAGTAGTGTCTTTTTTCATCTTGTTTGGAACCTGATTGTATCATTAATAACTGATGTTGTTGTCT[T/G]TGCTGCAAACACTCAGGACTGCCATGAGAAGATCCGTGTGCTGTCCCAGCAAGCTGCAGCCGTAGTCAAACAGGAAGGAGGAGATAATGACCTCTTGGCTCGGGTTCAAGCTGATCCATATTTCGCCCCTATATTAGGAGAGCTGGATGC
zSNP6589327	zC207G22	185833			21	62.7					AATAACTGATGTTGTTGTCTTTGCTGCAAACACTCAGGACTGCCATGAGAAGATCCGTGTGCTGTCCCAGCAAGCTGCAGCCGTAGTCAAACAGGAAGGAGGAGATAATGACCTCTTGGCTCGGGTTCAAGCTGATCCATATTTCGCCCC[T/C]ATATTAGGAGAGCTGGATGCCTTACTGGACCCCAAAACCTTCATCGGCCGAGCTCCACAACAGGTACACACACATGCACACTAGACATGCCGATTCATCATACTACATGTTATCACATGATTATTATCAATAATGTTTTATGAATTAGAT
zSNP6589337	zC207G22	185939			21	62.7					AATGACCTCTTGGCTCGGGTTCAAGCTGATCCATATTTCGCCCCTATATTAGGAGAGCTGGATGCCTTACTGGACCCCAAAACCTTCATCGGCCGAGCTCCACAACAGGTACACACACATGCACACTAGACATGCCGATTCATCATACTA[T/C]ATGTTATCACATGATTATTATCAATAATGTTTTATGAATTAGATGGGCTGTAATCCTCTTCCCATTGCTGTGTCTTTCTCAGGTTACTAGGTTTTTGTCTGAGGAGGTCAGGCCTGTTCTAGAGCCATACAAAAGTAAAATGGATGTGAA
zSNP6589403	zC207G22	186849			21	62.7					ATTTACAGAAGTATTAGAAAAATATATTTAGTTAAATCTTTTAAGTTAAGTTTTTAGTTTATCCATGTTTAAGTCTAAAATCATTCATAATGGTCTTAAAATGGTCTTAAAGTCTTTAATTTGAATAAACCTGTAGAAACCCTGTTAAAT[A/G]TTTTACTATTTTTGGACATAGATTTGAATGTTTGTTTTTTTTGGGCCCTAATTTGTGTTTATATTAAACATTGGTGAAATGTCCCAAAGAGTGCCATCACAATAAATAAAGTATGTTATCAAATTGATTGTACTAGTAATACTATAGTGT
zSNP6589405	zC207G22	186888			21	62.7					TTTAAGTTAAGTTTTTAGTTTATCCATGTTTAAGTCTAAAATCATTCATAATGGTCTTAAAATGGTCTTAAAGTCTTTAATTTGAATAAACCTGTAGAAACCCTGTTAAATGTTTTACTATTTTTGGACATAGATTTGAATGTTTGTTTT[T/G]TTTGGGCCCTAATTTGTGTTTATATTAAACATTGGTGAAATGTCCCAAAGAGTGCCATCACAATAAATAAAGTATGTTATCAAATTGATTGTACTAGTAATACTATAGTGTGCTTAAATACATTTATCACAGCATTTTGAGGTACTTCAA
zSNP6589360	zC207G22	186115			21	62.7					AATGTTTTATGAATTAGATGGGCTGTAATCCTCTTCCCATTGCTGTGTCTTTCTCAGGTTACTAGGTTTTTGTCTGAGGAGGTCAGGCCTGTTCTAGAGCCATACAAAAGTAAAATGGATGTGAAGATTGAACTGGAGCTCTGAAGCGCA[A/C]ATGACTGTATGACTGACACATCAGAACTGTATGACAATGAATAAATGTCAATCTGTCAAAACTTTTTGTGAGCTTTTGTTTTTTTCAAAGTTGCATTAATCAACATTTAATTTTCTAAGATGAATTGTGGTAATAATAGTAATAGTTATT
zSNP6589382	zC207G22	186316			21	62.7					ATCTGTCAAAACTTTTTGTGAGCTTTTGTTTTTTTCAAAGTTGCATTAATCAACATTTAATTTTCTAAGATGAATTGTGGTAATAATAGTAATAGTTATTTGCTTGGGTACTGCGATGATTTATTTTACACCCATCAGAAATGTTCTAAT[T/G]TCAGAAAAGTTTTAGCTGAAGCTGTAATGATTCATAAATGCAAGTCAACAGCTGCTGGCACTTTAAGAGTCAAATAAATCTACAGCATCTAGGCAAAACAAAATGAATGTTATGGTGTTATAAAGTTGAATATGTATTTTTAACTTTAAA
zSNP6589539	zC207G22	188512			21	62.7					TATGTTAATAAGAAGGGTACTGTTTTGCAATTGAGGCGTTTGTTTTCTTCAAGATGGATTTATTTGATATTATTAATGCTGAAGGTAATGGTGGTGCTTAATATTTTTGAGGAAGTCAGATACTTTTAAATATTTTTTTTTTTATACTGC[A/C]ACTATTCTTTAAAGCCTATTGCAATTATTTATAATTTTAATAAACAAAAACTGACCCCAAAGTGTAATTTAGTTTGCTATATAGAGATCTGCTTTCTTGAGAGAGTTCTGAATCTTGTGAAGTGGTTGAGTTTGATCTCTGTGCTTGCAA
zSNP6589540	zC207G22	188563			21	62.7					AGATGGATTTATTTGATATTATTAATGCTGAAGGTAATGGTGGTGCTTAATATTTTTGAGGAAGTCAGATACTTTTAAATATTTTTTTTTTTATACTGCAACTATTCTTTAAAGCCTATTGCAATTATTTATAATTTTAATAAACAAAAA[C/G]TGACCCCAAAGTGTAATTTAGTTTGCTATATAGAGATCTGCTTTCTTGAGAGAGTTCTGAATCTTGTGAAGTGGTTGAGTTTGATCTCTGTGCTTGCAAAAAAAAAATTGTGTAAGCATGTTAAAATCAGATGGAAAGCACATGGAATCA
zSNP6589532	zC207G22	188477			21	62.7					CCAAAAGAAGGAAATGCACTTGTTTATATCAGCATTATGTTAATAAGAAGGGTACTGTTTTGCAATTGAGGCGTTTGTTTTCTTCAAGATGGATTTATTTGATATTATTAATGCTGAAGGTAATGGTGGTGCTTAATATTTTTGAGGAAG[T/C]CAGATACTTTTAAATATTTTTTTTTTTATACTGCAACTATTCTTTAAAGCCTATTGCAATTATTTATAATTTTAATAAACAAAAACTGACCCCAAAGTGTAATTTAGTTTGCTATATAGAGATCTGCTTTCTTGAGAGAGTTCTGAATCT
zSNP6589536	zC207G22	188496			21	62.7					TTGTTTATATCAGCATTATGTTAATAAGAAGGGTACTGTTTTGCAATTGAGGCGTTTGTTTTCTTCAAGATGGATTTATTTGATATTATTAATGCTGAAGGTAATGGTGGTGCTTAATATTTTTGAGGAAGTCAGATACTTTTAAATATT[A/T]TTTTTTTTATACTGCAACTATTCTTTAAAGCCTATTGCAATTATTTATAATTTTAATAAACAAAAACTGACCCCAAAGTGTAATTTAGTTTGCTATATAGAGATCTGCTTTCTTGAGAGAGTTCTGAATCTTGTGAAGTGGTTGAGTTTG
zSNP6589544	zC207G22	188574			21	62.7					TTTGATATTATTAATGCTGAAGGTAATGGTGGTGCTTAATATTTTTGAGGAAGTCAGATACTTTTAAATATTTTTTTTTTTATACTGCAACTATTCTTTAAAGCCTATTGCAATTATTTATAATTTTAATAAACAAAAACTGACCCCAAA[C/G]TGTAATTTAGTTTGCTATATAGAGATCTGCTTTCTTGAGAGAGTTCTGAATCTTGTGAAGTGGTTGAGTTTGATCTCTGTGCTTGCAAAAAAAAAATTGTGTAAGCATGTTAAAATCAGATGGAAAGCACATGGAATCAAAAACACATAC
zSNP6589559	zC207G22	189015			21	62.7					AGGGGTCATTTACACTGAATTTTACTTATTTAAAAATAAATGTAATGAAAACTGTTACAGAATTTTAAACTTTGGTGGTAGGGAATAGTATCCTCAAGGGTAATGAAGCGTTCATAAAAGAAGCCAAAGCGTCAAGAAGAATGTCATTCT[A/G]TGACACTGGCCTGGGAAAATAATACACGGGAAAGAGAATAATATTAAACCCCAGTGAAGCAATAAACTTTCATCTTTAGTATTTCAAAAAAACTGGCAGACATGCTGCTTGGAAAAATGCTGCCAGAAAATTTAGTTTTGAGGCTTTAAT
zSNP6589560	zC207G22	189019			21	62.7					GTCATTTACACTGAATTTTACTTATTTAAAAATAAATGTAATGAAAACTGTTACAGAATTTTAAACTTTGGTGGTAGGGAATAGTATCCTCAAGGGTAATGAAGCGTTCATAAAAGAAGCCAAAGCGTCAAGAAGAATGTCATTCTATGA[T/C]ACTGGCCTGGGAAAATAATACACGGGAAAGAGAATAATATTAAACCCCAGTGAAGCAATAAACTTTCATCTTTAGTATTTCAAAAAAACTGGCAGACATGCTGCTTGGAAAAATGCTGCCAGAAAATTTAGTTTTGAGGCTTTAATACCC
zSNP6589557	zC207G22	188937			21	62.7					AATGGGTGAATTCATATAGCGCAATTACCGTGTATGGCCATACACCCAAATCGCTTCACAATCATGGGGGGAGGGGGGAGGGGTCATTTACACTGAATTTTACTTATTTAAAAATAAATGTAATGAAAACTGTTACAGAATTTTAAACTT[T/C]GGTGGTAGGGAATAGTATCCTCAAGGGTAATGAAGCGTTCATAAAAGAAGCCAAAGCGTCAAGAAGAATGTCATTCTATGACACTGGCCTGGGAAAATAATACACGGGAAAGAGAATAATATTAAACCCCAGTGAAGCAATAAACTTTCA
zSNP6589558	zC207G22	188956			21	62.7					CGCAATTACCGTGTATGGCCATACACCCAAATCGCTTCACAATCATGGGGGGAGGGGGGAGGGGTCATTTACACTGAATTTTACTTATTTAAAAATAAATGTAATGAAAACTGTTACAGAATTTTAAACTTTGGTGGTAGGGAATAGTAT[A/C]CTCAAGGGTAATGAAGCGTTCATAAAAGAAGCCAAAGCGTCAAGAAGAATGTCATTCTATGACACTGGCCTGGGAAAATAATACACGGGAAAGAGAATAATATTAAACCCCAGTGAAGCAATAAACTTTCATCTTTAGTATTTCAAAAAA
zSNP6589472	zC207G22	187916			21	62.7					AAGGCAAAACGTGATATATGGAAGAGTGTGGTAAGTCTACAAACACATACACATCCTTCTAAACGGCTTATCATATGGTTATAAATCAATAATGCTAGCGCAAAGTCCACAGTCACCATGAAACCTGTAAATGACTTTCAATTGAATCAG[T/G]TTGGCCTGTTCTCGTCTTTTTTTCACTCAATAACAGGATTAATTTGTCCACAGGTGCTCCAGCTCGATTCGTCCCATGGTGAGAGTCATTTCATCCGTTAACTTTTTCGACAAATAACATAATTTAGCTTTTTTCAAACTGACGGTAGTA
zSNP6589473	zC207G22	187933			21	62.7					ATGGAAGAGTGTGGTAAGTCTACAAACACATACACATCCTTCTAAACGGCTTATCATATGGTTATAAATCAATAATGCTAGCGCAAAGTCCACAGTCACCATGAAACCTGTAAATGACTTTCAATTGAATCAGGTTGGCCTGTTCTCGTC[T/G]TTTTTTCACTCAATAACAGGATTAATTTGTCCACAGGTGCTCCAGCTCGATTCGTCCCATGGTGAGAGTCATTTCATCCGTTAACTTTTTCGACAAATAACATAATTTAGCTTTTTTCAAACTGACGGTAGTAACCACGCTTTTTTGGCC
zSNP6589467	zC207G22	187882			21	62.7					GCTGTTGTGGCAAAATCTATCATGACAAAGTAAAAAGGCAAAACGTGATATATGGAAGAGTGTGGTAAGTCTACAAACACATACACATCCTTCTAAACGGCTTATCATATGGTTATAAATCAATAATGCTAGCGCAAAGTCCACAGTCAC[A/C]ATGAAACCTGTAAATGACTTTCAATTGAATCAGGTTGGCCTGTTCTCGTCTTTTTTTCACTCAATAACAGGATTAATTTGTCCACAGGTGCTCCAGCTCGATTCGTCCCATGGTGAGAGTCATTTCATCCGTTAACTTTTTCGACAAATA
zSNP6589468	zC207G22	187883			21	62.7					CTGTTGTGGCAAAATCTATCATGACAAAGTAAAAAGGCAAAACGTGATATATGGAAGAGTGTGGTAAGTCTACAAACACATACACATCCTTCTAAACGGCTTATCATATGGTTATAAATCAATAATGCTAGCGCAAAGTCCACAGTCACC[A/C]TGAAACCTGTAAATGACTTTCAATTGAATCAGGTTGGCCTGTTCTCGTCTTTTTTTCACTCAATAACAGGATTAATTTGTCCACAGGTGCTCCAGCTCGATTCGTCCCATGGTGAGAGTCATTTCATCCGTTAACTTTTTCGACAAATAA
zSNP6589497	zC207G22	188114			21	62.7					CCACAGGTGCTCCAGCTCGATTCGTCCCATGGTGAGAGTCATTTCATCCGTTAACTTTTTCGACAAATAACATAATTTAGCTTTTTTCAAACTGACGGTAGTAACCACGCTTTTTTGGCCTAACATCGTTACCATATAAGGTAATTATTT[A/C]TAGTAACGTAAGTACCACGGTTAGTCTAGAAAACTACAGTAACTACAGTTTTAGTTTTAATTGTTTTGTAAATGATGCATTTTCATAATGGCTCTTTTAAAGTTAGACTTTTGATTTGTAGCATGTTCTTGTCTGGTTGCATTCATGAAG
zSNP6589529	zC207G22	188451			21	62.7					AAAGGTTTTTGAGTTTTATAATTTCTCCAAAAGAAGGAAATGCACTTGTTTATATCAGCATTATGTTAATAAGAAGGGTACTGTTTTGCAATTGAGGCGTTTGTTTTCTTCAAGATGGATTTATTTGATATTATTAATGCTGAAGGTAAT[T/G]GTGGTGCTTAATATTTTTGAGGAAGTCAGATACTTTTAAATATTTTTTTTTTTATACTGCAACTATTCTTTAAAGCCTATTGCAATTATTTATAATTTTAATAAACAAAAACTGACCCCAAAGTGTAATTTAGTTTGCTATATAGAGATC
zSNP6589530	zC207G22	188470			21	62.7					AATTTCTCCAAAAGAAGGAAATGCACTTGTTTATATCAGCATTATGTTAATAAGAAGGGTACTGTTTTGCAATTGAGGCGTTTGTTTTCTTCAAGATGGATTTATTTGATATTATTAATGCTGAAGGTAATGGTGGTGCTTAATATTTTT[T/G]AGGAAGTCAGATACTTTTAAATATTTTTTTTTTTATACTGCAACTATTCTTTAAAGCCTATTGCAATTATTTATAATTTTAATAAACAAAAACTGACCCCAAAGTGTAATTTAGTTTGCTATATAGAGATCTGCTTTCTTGAGAGAGTTC
zSNP6589518	zC207G22	188238			21	62.7					ATCGTTACCATATAAGGTAATTATTTATAGTAACGTAAGTACCACGGTTAGTCTAGAAAACTACAGTAACTACAGTTTTAGTTTTAATTGTTTTGTAAATGATGCATTTTCATAATGGCTCTTTTAAAGTTAGACTTTTGATTTGTAGCA[T/C]GTTCTTGTCTGGTTGCATTCATGAAGTGCGTTATTTCATCTCGTTTGACTGATATAGTTGATAAAGGTTTTTGAGTTTTATAATTTCTCCAAAAGAAGGAAATGCACTTGTTTATATCAGCATTATGTTAATAAGAAGGGTACTGTTTTG
zSNP6589527	zC207G22	188404			21	62.7					CATTCATGAAGTGCGTTATTTCATCTCGTTTGACTGATATAGTTGATAAAGGTTTTTGAGTTTTATAATTTCTCCAAAAGAAGGAAATGCACTTGTTTATATCAGCATTATGTTAATAAGAAGGGTACTGTTTTGCAATTGAGGCGTTTG[T/C]TTTCTTCAAGATGGATTTATTTGATATTATTAATGCTGAAGGTAATGGTGGTGCTTAATATTTTTGAGGAAGTCAGATACTTTTAAATATTTTTTTTTTTATACTGCAACTATTCTTTAAAGCCTATTGCAATTATTTATAATTTTAATA
zSNP16527515	zK30K6	200881			21	62.7					ATATATATATATATATATATATATATAGTATTTGAAGGCGTGAGCCAAACCAAACCAACAAACTTTGTTTACTGACAGAAATAATTACAATCCAATTATGCTCATTAAATAATATGATGAAATAAAAACAACACATTATTTTCATAAAAA[-/CATAAAA]ATTAAAAAAATTGATAATTGTATCTATAGAAACAGGACATTTTAAGTTTACTGAAAAATATGCATTTAATAAACAAAAAATTTCCATCCAGGGGCAACACGATGACTCAGTGGATACTGTTGCCTCACAGCAAGGAGTTTGCATGTTCTC
zSNP6589708	zC207G22	190666			21	62.7					GGCCTGAGGAGAATGAATGATATCCCTTAATGAATATTGTTTCTGACAAAGTTTGTTCTTTTCTGCCACCTGATGGAGATTGGGTTTCAGCAACTGTTGTCTATGCTTTGCTCAGTTATTAGAAAAAATTTAGTTTGTGGTTAAACTATT[A/T]ACCAGGCTATGTGCATGACCCTATTTCAAACCATTGAGTCCTACCCCGCACCTTAAGTTAACAGCACCATACTAAGAATTTATAAAAAGAAAATGAGATGTTTTTGACCAGAGAATGTATGACTAAAAGTGTATTTGATCTAGTCATTAT
zSNP6589733	zC207G22	190831			21	62.7					ATGACCCTATTTCAAACCATTGAGTCCTACCCCGCACCTTAAGTTAACAGCACCATACTAAGAATTTATAAAAAGAAAATGAGATGTTTTTGACCAGAGAATGTATGACTAAAAGTGTATTTGATCTAGTCATTATACACATTATAACTA[T/C]TTAGTCATTATTGTCAATCCAAATGTATATGACGTTCTTTCTTCTGTGTTTCACAAATGAAGATGTTTGTTGGTAACCAATTTTGGTTCCTCAAGAAAGTGATTGGGAATCTGAAGTTTTGTTCTTACAATATATTTTTTACATTTATGT
zSNP6589705	zC207G22	190642			21	62.7					AAACCACACCATGTGTGTTCATTTGGCCTGAGGAGAATGAATGATATCCCTTAATGAATATTGTTTCTGACAAAGTTTGTTCTTTTCTGCCACCTGATGGAGATTGGGTTTCAGCAACTGTTGTCTATGCTTTGCTCAGTTATTAGAAAA[A/T]ATTTAGTTTGTGGTTAAACTATTAACCAGGCTATGTGCATGACCCTATTTCAAACCATTGAGTCCTACCCCGCACCTTAAGTTAACAGCACCATACTAAGAATTTATAAAAAGAAAATGAGATGTTTTTGACCAGAGAATGTATGACTAA
zSNP6589706	zC207G22	190643			21	62.7					AACCACACCATGTGTGTTCATTTGGCCTGAGGAGAATGAATGATATCCCTTAATGAATATTGTTTCTGACAAAGTTTGTTCTTTTCTGCCACCTGATGGAGATTGGGTTTCAGCAACTGTTGTCTATGCTTTGCTCAGTTATTAGAAAAA[A/T]TTTAGTTTGTGGTTAAACTATTAACCAGGCTATGTGCATGACCCTATTTCAAACCATTGAGTCCTACCCCGCACCTTAAGTTAACAGCACCATACTAAGAATTTATAAAAAGAAAATGAGATGTTTTTGACCAGAGAATGTATGACTAAA
zSNP6589736	zC207G22	190868			21	62.7					CTTAAGTTAACAGCACCATACTAAGAATTTATAAAAAGAAAATGAGATGTTTTTGACCAGAGAATGTATGACTAAAAGTGTATTTGATCTAGTCATTATACACATTATAACTACTTAGTCATTATTGTCAATCCAAATGTATATGACGTT[T/C]TTTCTTCTGTGTTTCACAAATGAAGATGTTTGTTGGTAACCAATTTTGGTTCCTCAAGAAAGTGATTGGGAATCTGAAGTTTTGTTCTTACAATATATTTTTTACATTTATGTTTCATAAACAAACAAATATGACCCGTCACTTGCTGAG
zSNP6589748	zC207G22	191031			21	62.7					TTCACAAATGAAGATGTTTGTTGGTAACCAATTTTGGTTCCTCAAGAAAGTGATTGGGAATCTGAAGTTTTGTTCTTACAATATATTTTTTACATTTATGTTTCATAAACAAACAAATATGACCCGTCACTTGCTGAGGGTGGCATGATA[T/C]ACATGTGAAAAGGCTGGAAAAGTGCTGTTATCCAAGAATACTGCACAAATTTAAGCCAATCAGATTTGAGAACCAGAAAGAACTGTTGTATAAATGATGTTATGCATGCTTGCCACATGAGTAAACATTCTACTGAATGTTTAACTCTAC
zSNP6589754	zC207G22	191150			21	62.7					TGACCCGTCACTTGCTGAGGGTGGCATGATACACATGTGAAAAGGCTGGAAAAGTGCTGTTATCCAAGAATACTGCACAAATTTAAGCCAATCAGATTTGAGAACCAGAAAGAACTGTTGTATAAATGATGTTATGCATGCTTGCCACAT[A/G]AGTAAACATTCTACTGAATGTTTAACTCTACTGAATTCTACTGAAAAGCTACTCATCAATGAATTTGCTCTTCAGTCTTTGGACTCTCAATAATGACTTCAAACCACACTGAACTGAGCTAAACTGAACTGAACTTAAACACTAAAAACT
zSNP6589741	zC207G22	190886			21	62.7					TACTAAGAATTTATAAAAAGAAAATGAGATGTTTTTGACCAGAGAATGTATGACTAAAAGTGTATTTGATCTAGTCATTATACACATTATAACTACTTAGTCATTATTGTCAATCCAAATGTATATGACGTTCTTTCTTCTGTGTTTCAC[A/G]AATGAAGATGTTTGTTGGTAACCAATTTTGGTTCCTCAAGAAAGTGATTGGGAATCTGAAGTTTTGTTCTTACAATATATTTTTTACATTTATGTTTCATAAACAAACAAATATGACCCGTCACTTGCTGAGGGTGGCATGATACACATG
zSNP6589744	zC207G22	190961			21	62.7					CATTATACACATTATAACTACTTAGTCATTATTGTCAATCCAAATGTATATGACGTTCTTTCTTCTGTGTTTCACAAATGAAGATGTTTGTTGGTAACCAATTTTGGTTCCTCAAGAAAGTGATTGGGAATCTGAAGTTTTGTTCTTACA[A/G]TATATTTTTTACATTTATGTTTCATAAACAAACAAATATGACCCGTCACTTGCTGAGGGTGGCATGATACACATGTGAAAAGGCTGGAAAAGTGCTGTTATCCAAGAATACTGCACAAATTTAAGCCAATCAGATTTGAGAACCAGAAAG
zSNP6589679	zC207G22	190408			21	62.7					TCTGGTACATTTTTTCACAACTATTTTCTTTTTTTCTTTAGCTCTGTGGATTGTCGTGATCAGATTTCAGCAGATCAGTGATTTGGGCCGTTCATCTCATTTAAACACAGCTGGTCTGGTGCTTGGCTTCATCTCTAGCATTGGGATTTC[A/T]ATTCTAGGAAACTTTCAGGTACAGTATATAGTGGACAAATAGATGCTACATGACTACTAACAATTTGTGCTGCTTGGAATCATAAACCACACCATGTGTGTTCATTTGGCCTGAGGAGAATGAATGATATCCCTTAATGAATATTGTTTC
zSNP6589684	zC207G22	190459			21	62.7					TGTCGTGATCAGATTTCAGCAGATCAGTGATTTGGGCCGTTCATCTCATTTAAACACAGCTGGTCTGGTGCTTGGCTTCATCTCTAGCATTGGGATTTCAATTCTAGGAAACTTTCAGGTACAGTATATAGTGGACAAATAGATGCTACA[T/G]GACTACTAACAATTTGTGCTGCTTGGAATCATAAACCACACCATGTGTGTTCATTTGGCCTGAGGAGAATGAATGATATCCCTTAATGAATATTGTTTCTGACAAAGTTTGTTCTTTTCTGCCACCTGATGGAGATTGGGTTTCAGCAAC
zSNP6589649	zC207G22	190027			21	62.7					CTTTATCTGTTTTGATTTGTCTCAAGTTATTCCTTTCTGGATTTTTTCTATTCTAATATTATTCTATTCTATTATTATATATTTTTTTATTATTCCTAATAGGGCAATTGTATTCTAATCACTATCAGTTCTCCAGCTAAAATTCCCCTG[C/G]CTGATTGCAAAATATAAATACAACATCAAAAGAGCTCCCTAAAGAATTGTTTCTGTAAGACATTCCAGAGCGATAAAATTGAGATTTTTACATTGAAAATCCATGCATATTTTCATTCCTCCAGCACATGTGGTGCATACACCCCCCAGA
zSNP6589669	zC207G22	190334			21	62.7					TGTTTGCTCAGATATGCAACATTTGCTGTGTGTTAGGTAAGTCCTCATTTAAAAAATAGTTACAGACCCTCTGATCTGGTACATTTTTTCACAACTATTTTCTTTTTTTCTTTAGCTCTGTGGATTGTCGTGATCAGATTTCAGCAGATC[A/C]GTGATTTGGGCCGTTCATCTCATTTAAACACAGCTGGTCTGGTGCTTGGCTTCATCTCTAGCATTGGGATTTCAATTCTAGGAAACTTTCAGGTACAGTATATAGTGGACAAATAGATGCTACATGACTACTAACAATTTGTGCTGCTTG
zSNP6589694	zC207G22	190537			21	62.7					CATCTCTAGCATTGGGATTTCAATTCTAGGAAACTTTCAGGTACAGTATATAGTGGACAAATAGATGCTACATGACTACTAACAATTTGTGCTGCTTGGAATCATAAACCACACCATGTGTGTTCATTTGGCCTGAGGAGAATGAATGAT[A/C]TCCCTTAATGAATATTGTTTCTGACAAAGTTTGTTCTTTTCTGCCACCTGATGGAGATTGGGTTTCAGCAACTGTTGTCTATGCTTTGCTCAGTTATTAGAAAAAATTTAGTTTGTGGTTAAACTATTAACCAGGCTATGTGCATGACCC
zSNP6589703	zC207G22	190640			21	62.7					ATAAACCACACCATGTGTGTTCATTTGGCCTGAGGAGAATGAATGATATCCCTTAATGAATATTGTTTCTGACAAAGTTTGTTCTTTTCTGCCACCTGATGGAGATTGGGTTTCAGCAACTGTTGTCTATGCTTTGCTCAGTTATTAGAA[A/T]AAATTTAGTTTGTGGTTAAACTATTAACCAGGCTATGTGCATGACCCTATTTCAAACCATTGAGTCCTACCCCGCACCTTAAGTTAACAGCACCATACTAAGAATTTATAAAAAGAAAATGAGATGTTTTTGACCAGAGAATGTATGACT
zSNP6589704	zC207G22	190641			21	62.7					TAAACCACACCATGTGTGTTCATTTGGCCTGAGGAGAATGAATGATATCCCTTAATGAATATTGTTTCTGACAAAGTTTGTTCTTTTCTGCCACCTGATGGAGATTGGGTTTCAGCAACTGTTGTCTATGCTTTGCTCAGTTATTAGAAA[A/T]AATTTAGTTTGTGGTTAAACTATTAACCAGGCTATGTGCATGACCCTATTTCAAACCATTGAGTCCTACCCCGCACCTTAAGTTAACAGCACCATACTAAGAATTTATAAAAAGAAAATGAGATGTTTTTGACCAGAGAATGTATGACTA
zSNP6589701	zC207G22	190610			21	62.7					GACTACTAACAATTTGTGCTGCTTGGAATCATAAACCACACCATGTGTGTTCATTTGGCCTGAGGAGAATGAATGATATCCCTTAATGAATATTGTTTCTGACAAAGTTTGTTCTTTTCTGCCACCTGATGGAGATTGGGTTTCAGCAAC[A/T]GTTGTCTATGCTTTGCTCAGTTATTAGAAAAAATTTAGTTTGTGGTTAAACTATTAACCAGGCTATGTGCATGACCCTATTTCAAACCATTGAGTCCTACCCCGCACCTTAAGTTAACAGCACCATACTAAGAATTTATAAAAAGAAAAT
zSNP6589702	zC207G22	190637			21	62.7					ATCATAAACCACACCATGTGTGTTCATTTGGCCTGAGGAGAATGAATGATATCCCTTAATGAATATTGTTTCTGACAAAGTTTGTTCTTTTCTGCCACCTGATGGAGATTGGGTTTCAGCAACTGTTGTCTATGCTTTGCTCAGTTATTA[A/G]AAAAAATTTAGTTTGTGGTTAAACTATTAACCAGGCTATGTGCATGACCCTATTTCAAACCATTGAGTCCTACCCCGCACCTTAAGTTAACAGCACCATACTAAGAATTTATAAAAAGAAAATGAGATGTTTTTGACCAGAGAATGTATG
zSNP6589772	zC207G22	191857			21	62.7					CTTCATAACATTATGATTGAACCATTAAAGACACATTAACCACTTTAGATTTAGTTTGAAGGTCTTACTATCTATGGAGAGTCAGAGAGCTCTTAGATTTTATCAAAAGTAAATTATTAAATAAAAGTATCTTAAAGGTTCAGTTCACCC[A/C]AAAAAAATTATTCCATTAATTACAGACCCTGATGACATTTTAATCACTTTAGACCTTCTTTCATCTTTGGAACAATTAAATTAAATTCATGCTTATTTCTATAGCGCTTTTACATTGTAGATTGTGTCAAAGCAGCTTAACATAAAAGTT
zSNP6589774	zC207G22	191860			21	62.7					CATAACATTATGATTGAACCATTAAAGACACATTAACCACTTTAGATTTAGTTTGAAGGTCTTACTATCTATGGAGAGTCAGAGAGCTCTTAGATTTTATCAAAAGTAAATTATTAAATAAAAGTATCTTAAAGGTTCAGTTCACCCCAA[A/G]AAAATTATTCCATTAATTACAGACCCTGATGACATTTTAATCACTTTAGACCTTCTTTCATCTTTGGAACAATTAAATTAAATTCATGCTTATTTCTATAGCGCTTTTACATTGTAGATTGTGTCAAAGCAGCTTAACATAAAAGTTCTA
zSNP6589770	zC207G22	191818			21	62.7					GCTTGAGTGTTTTTTGTGCACAAAAAACTATTTCCTTAACTTCATAACATTATGATTGAACCATTAAAGACACATTAACCACTTTAGATTTAGTTTGAAGGTCTTACTATCTATGGAGAGTCAGAGAGCTCTTAGATTTTATCAAAAGTA[A/T]ATTATTAAATAAAAGTATCTTAAAGGTTCAGTTCACCCCAAAAAAATTATTCCATTAATTACAGACCCTGATGACATTTTAATCACTTTAGACCTTCTTTCATCTTTGGAACAATTAAATTAAATTCATGCTTATTTCTATAGCGCTTTT
zSNP6589771	zC207G22	191847			21	62.7					ATTTCCTTAACTTCATAACATTATGATTGAACCATTAAAGACACATTAACCACTTTAGATTTAGTTTGAAGGTCTTACTATCTATGGAGAGTCAGAGAGCTCTTAGATTTTATCAAAAGTAAATTATTAAATAAAAGTATCTTAAAGGTT[T/C]AGTTCACCCCAAAAAAATTATTCCATTAATTACAGACCCTGATGACATTTTAATCACTTTAGACCTTCTTTCATCTTTGGAACAATTAAATTAAATTCATGCTTATTTCTATAGCGCTTTTACATTGTAGATTGTGTCAAAGCAGCTTAA
zSNP6589775	zC207G22	191864			21	62.7					ACATTATGATTGAACCATTAAAGACACATTAACCACTTTAGATTTAGTTTGAAGGTCTTACTATCTATGGAGAGTCAGAGAGCTCTTAGATTTTATCAAAAGTAAATTATTAAATAAAAGTATCTTAAAGGTTCAGTTCACCCCAAAAAA[A/T]TTATTCCATTAATTACAGACCCTGATGACATTTTAATCACTTTAGACCTTCTTTCATCTTTGGAACAATTAAATTAAATTCATGCTTATTTCTATAGCGCTTTTACATTGTAGATTGTGTCAAAGCAGCTTAACATAAAAGTTCTAGTAA
zSNP6589778	zC207G22	191871			21	62.7					GATTGAACCATTAAAGACACATTAACCACTTTAGATTTAGTTTGAAGGTCTTACTATCTATGGAGAGTCAGAGAGCTCTTAGATTTTATCAAAAGTAAATTATTAAATAAAAGTATCTTAAAGGTTCAGTTCACCCCAAAAAAATTATTC[T/C]ATTAATTACAGACCCTGATGACATTTTAATCACTTTAGACCTTCTTTCATCTTTGGAACAATTAAATTAAATTCATGCTTATTTCTATAGCGCTTTTACATTGTAGATTGTGTCAAAGCAGCTTAACATAAAAGTTCTAGTAAATTGAAA
zSNP6589779	zC207G22	191876			21	62.7					AACCATTAAAGACACATTAACCACTTTAGATTTAGTTTGAAGGTCTTACTATCTATGGAGAGTCAGAGAGCTCTTAGATTTTATCAAAAGTAAATTATTAAATAAAAGTATCTTAAAGGTTCAGTTCACCCCAAAAAAATTATTCCATTA[A/T]TTACAGACCCTGATGACATTTTAATCACTTTAGACCTTCTTTCATCTTTGGAACAATTAAATTAAATTCATGCTTATTTCTATAGCGCTTTTACATTGTAGATTGTGTCAAAGCAGCTTAACATAAAAGTTCTAGTAAATTGAAACTGTC
zSNP6589776	zC207G22	191865			21	62.7					CATTATGATTGAACCATTAAAGACACATTAACCACTTTAGATTTAGTTTGAAGGTCTTACTATCTATGGAGAGTCAGAGAGCTCTTAGATTTTATCAAAAGTAAATTATTAAATAAAAGTATCTTAAAGGTTCAGTTCACCCCAAAAAAA[A/T]TATTCCATTAATTACAGACCCTGATGACATTTTAATCACTTTAGACCTTCTTTCATCTTTGGAACAATTAAATTAAATTCATGCTTATTTCTATAGCGCTTTTACATTGTAGATTGTGTCAAAGCAGCTTAACATAAAAGTTCTAGTAAA
zSNP6589777	zC207G22	191866			21	62.7					ATTATGATTGAACCATTAAAGACACATTAACCACTTTAGATTTAGTTTGAAGGTCTTACTATCTATGGAGAGTCAGAGAGCTCTTAGATTTTATCAAAAGTAAATTATTAAATAAAAGTATCTTAAAGGTTCAGTTCACCCCAAAAAAAT[A/T]ATTCCATTAATTACAGACCCTGATGACATTTTAATCACTTTAGACCTTCTTTCATCTTTGGAACAATTAAATTAAATTCATGCTTATTTCTATAGCGCTTTTACATTGTAGATTGTGTCAAAGCAGCTTAACATAAAAGTTCTAGTAAAT
zSNP6589763	zC207G22	191636			21	62.7					ACACCCAGAAAATGAATTCCTTATTTTCTATTGTGAACCCTTTGTCAATTTGTTTTTGTCTTAAGCAAAGTTAATTTGGTTCTTATAAATCAGTGAATATGTCAGTATGACAATTTCAGTTTTGTGTAAATCTCTATATAGTAAGTATAT[A/G]AGACATTCAGGGTATATGTCGGCAGCGGGATGCTTGAGTGTTTTTTGTGCACAAAAAACTATTTCCTTAACTTCATAACATTATGATTGAACCATTAAAGACACATTAACCACTTTAGATTTAGTTTGAAGGTCTTACTATCTATGGAGA
zSNP6589764	zC207G22	191639			21	62.7					CCCAGAAAATGAATTCCTTATTTTCTATTGTGAACCCTTTGTCAATTTGTTTTTGTCTTAAGCAAAGTTAATTTGGTTCTTATAAATCAGTGAATATGTCAGTATGACAATTTCAGTTTTGTGTAAATCTCTATATAGTAAGTATATAAG[A/G]CATTCAGGGTATATGTCGGCAGCGGGATGCTTGAGTGTTTTTTGTGCACAAAAAACTATTTCCTTAACTTCATAACATTATGATTGAACCATTAAAGACACATTAACCACTTTAGATTTAGTTTGAAGGTCTTACTATCTATGGAGAGTC
zSNP6589761	zC207G22	191545			21	62.7					AATTGAATTGAATTGAAGGTTATAGTGGACTTGCAGTATCCACCCTGTCTAATGTTTCTGACGTCACTGTTTCAAACCACAACAACATCAAACACCCAGAAAATGAATTCCTTATTTTCTATTGTGAACCCTTTGTCAATTTGTTTTTGT[C/G]TTAAGCAAAGTTAATTTGGTTCTTATAAATCAGTGAATATGTCAGTATGACAATTTCAGTTTTGTGTAAATCTCTATATAGTAAGTATATAAGACATTCAGGGTATATGTCGGCAGCGGGATGCTTGAGTGTTTTTTGTGCACAAAAAAC
zSNP6589762	zC207G22	191554			21	62.7					GAATTGAAGGTTATAGTGGACTTGCAGTATCCACCCTGTCTAATGTTTCTGACGTCACTGTTTCAAACCACAACAACATCAAACACCCAGAAAATGAATTCCTTATTTTCTATTGTGAACCCTTTGTCAATTTGTTTTTGTCTTAAGCAA[A/G]GTTAATTTGGTTCTTATAAATCAGTGAATATGTCAGTATGACAATTTCAGTTTTGTGTAAATCTCTATATAGTAAGTATATAAGACATTCAGGGTATATGTCGGCAGCGGGATGCTTGAGTGTTTTTTGTGCACAAAAAACTATTTCCTT
zSNP6589765	zC207G22	191702			21	62.7					AAAGTTAATTTGGTTCTTATAAATCAGTGAATATGTCAGTATGACAATTTCAGTTTTGTGTAAATCTCTATATAGTAAGTATATAAGACATTCAGGGTATATGTCGGCAGCGGGATGCTTGAGTGTTTTTTGTGCACAAAAAACTATTTC[T/C]TTAACTTCATAACATTATGATTGAACCATTAAAGACACATTAACCACTTTAGATTTAGTTTGAAGGTCTTACTATCTATGGAGAGTCAGAGAGCTCTTAGATTTTATCAAAAGTAAATTATTAAATAAAAGTATCTTAAAGGTTCAGTTC
zSNP6589768	zC207G22	191800			21	62.7					ATATGTCGGCAGCGGGATGCTTGAGTGTTTTTTGTGCACAAAAAACTATTTCCTTAACTTCATAACATTATGATTGAACCATTAAAGACACATTAACCACTTTAGATTTAGTTTGAAGGTCTTACTATCTATGGAGAGTCAGAGAGCTCT[T/G]AGATTTTATCAAAAGTAAATTATTAAATAAAAGTATCTTAAAGGTTCAGTTCACCCCAAAAAAATTATTCCATTAATTACAGACCCTGATGACATTTTAATCACTTTAGACCTTCTTTCATCTTTGGAACAATTAAATTAAATTCATGCT
zSNP6589769	zC207G22	191807			21	62.7					GGCAGCGGGATGCTTGAGTGTTTTTTGTGCACAAAAAACTATTTCCTTAACTTCATAACATTATGATTGAACCATTAAAGACACATTAACCACTTTAGATTTAGTTTGAAGGTCTTACTATCTATGGAGAGTCAGAGAGCTCTTAGATTT[T/C]ATCAAAAGTAAATTATTAAATAAAAGTATCTTAAAGGTTCAGTTCACCCCAAAAAAATTATTCCATTAATTACAGACCCTGATGACATTTTAATCACTTTAGACCTTCTTTCATCTTTGGAACAATTAAATTAAATTCATGCTTATTTCT
zSNP6589766	zC207G22	191711			21	62.7					TTGGTTCTTATAAATCAGTGAATATGTCAGTATGACAATTTCAGTTTTGTGTAAATCTCTATATAGTAAGTATATAAGACATTCAGGGTATATGTCGGCAGCGGGATGCTTGAGTGTTTTTTGTGCACAAAAAACTATTTCCTTAACTTC[A/G]TAACATTATGATTGAACCATTAAAGACACATTAACCACTTTAGATTTAGTTTGAAGGTCTTACTATCTATGGAGAGTCAGAGAGCTCTTAGATTTTATCAAAAGTAAATTATTAAATAAAAGTATCTTAAAGGTTCAGTTCACCCCAAAA
zSNP6589767	zC207G22	191776			21	62.7					GTAAGTATATAAGACATTCAGGGTATATGTCGGCAGCGGGATGCTTGAGTGTTTTTTGTGCACAAAAAACTATTTCCTTAACTTCATAACATTATGATTGAACCATTAAAGACACATTAACCACTTTAGATTTAGTTTGAAGGTCTTACT[A/G]TCTATGGAGAGTCAGAGAGCTCTTAGATTTTATCAAAAGTAAATTATTAAATAAAAGTATCTTAAAGGTTCAGTTCACCCCAAAAAAATTATTCCATTAATTACAGACCCTGATGACATTTTAATCACTTTAGACCTTCTTTCATCTTTG
zSNP6589647	zC207G22	189984			21	62.7					TCCTCATTTGACCGTAAGTTGAGGTTAAAGCCACTCACCAAACCTTTATCTGTTTTGATTTGTCTCAAGTTATTCCTTTCTGGATTTTTTCTATTCTAATATTATTCTATTCTATTATTATATATTTTTTTATTATTCCTAATAGGGCAA[A/T]TGTATTCTAATCACTATCAGTTCTCCAGCTAAAATTCCCCTGCCTGATTGCAAAATATAAATACAACATCAAAAGAGCTCCCTAAAGAATTGTTTCTGTAAGACATTCCAGAGCGATAAAATTGAGATTTTTACATTGAAAATCCATGCA
zSNP16526091	zK30K6	243702			21	62.7					TAAAAAGGCCCTCTTTAACCTTATGAAACTGATCACACCACATAAATCTTCAACAATGTGCCAAGTACCTTCTTACATAACAGACTCTTATAATAAAAAAGCAGCTTTGTAATCACATCTATCTCATCAAAACAACACAAAGCCAGTAGA[A/T]GGCCATTGTCAACTCTGAAACATGTGGCACAATCATTCCACTACAACATAGTATCTTGCATACCAAAGCACGTTCTTCTTTGCTATCACATCTATCAAGAGATGAAAAGGACCAATTTTTGGACTGAAAATATAAAAATATTTATTATGA
zSNP16526090	zK30K6	243701			21	62.7					TTAAAAAGGCCCTCTTTAACCTTATGAAACTGATCACACCACATAAATCTTCAACAATGTGCCAAGTACCTTCTTACATAACAGACTCTTATAATAAAAAAGCAGCTTTGTAATCACATCTATCTCATCAAAACAACACAAAGCCAGTAG[A/G]TGGCCATTGTCAACTCTGAAACATGTGGCACAATCATTCCACTACAACATAGTATCTTGCATACCAAAGCACGTTCTTCTTTGCTATCACATCTATCAAGAGATGAAAAGGACCAATTTTTGGACTGAAAATATAAAAATATTTATTATG
zSNP16526097	zK30K6	243751			21	62.7					TCAACAATGTGCCAAGTACCTTCTTACATAACAGACTCTTATAATAAAAAAGCAGCTTTGTAATCACATCTATCTCATCAAAACAACACAAAGCCAGTAGATGGCCATTGTCAACTCTGAAACATGTGGCACAATCATTCCACTACAACA[T/G]AGTATCTTGCATACCAAAGCACGTTCTTCTTTGCTATCACATCTATCAAGAGATGAAAAGGACCAATTTTTGGACTGAAAATATAAAAATATTTATTATGAGTTGCATATTACTTGAGAAAACTACTCTATACTGTAAATCTATTTTTCA
zSNP16526094	zK30K6	243712			21	62.7					CTCTTTAACCTTATGAAACTGATCACACCACATAAATCTTCAACAATGTGCCAAGTACCTTCTTACATAACAGACTCTTATAATAAAAAAGCAGCTTTGTAATCACATCTATCTCATCAAAACAACACAAAGCCAGTAGATGGCCATTGT[T/C]AACTCTGAAACATGTGGCACAATCATTCCACTACAACATAGTATCTTGCATACCAAAGCACGTTCTTCTTTGCTATCACATCTATCAAGAGATGAAAAGGACCAATTTTTGGACTGAAAATATAAAAATATTTATTATGAGTTGCATATT
zSNP16526074	zK30K6	243585			21	62.7					TACACATGAATAAATAAAAATGGAACAATTGAGAACATGTAATCATAGATATATTATGGTATATTCTAGATTTTGTTTGGTAAAGTCTTTTTTTTTAGTACACAAATATGCTATTATTAAAAAGGCCCTCTTTAACCTTATGAAACTGAT[A/C]ACACCACATAAATCTTCAACAATGTGCCAAGTACCTTCTTACATAACAGACTCTTATAATAAAAAAGCAGCTTTGTAATCACATCTATCTCATCAAAACAACACAAAGCCAGTAGATGGCCATTGTCAACTCTGAAACATGTGGCACAAT
zSNP16526027	zK30K6	243155			21	62.7					ATTATCTGTTATTTAATATATAAAATTAGCGTAAAACAAACTGATTAGTACAATTTTTTTAATAAATCTTTAACCAAGAGTTCGATTTGTCTATATTTTACCCAAATTTGTGTTGAAACAACCCAGCATATTTACAATGTTCTTTATACA[A/G]TTACTGAGCAATTTCACAATACACTCTCAGAAATAAAGATACAAGAGCTGGGGCAGTATCTTTATGTTTTAAGTTACCAAATGGTAACTAAAGCACATATTAGCACCTAAAAAGTACAGCAGTGTATCTTTTCAAGTTTTAACATAATAA
zSNP16526016	zK30K6	243078			21	62.7					AAAACATGATTTGAATGTGCTGTATTGGACCTTATTATAAACTTTTACTAATAGTTTAGTGTATTATTTTATATATCATTATCTGTTATTTAATATATAAAATTAGCGTAAAACAAACTGATTAGTACAATTTTTTTAATAAATCTTTAA[A/C]CAAGAGTTCGATTTGTCTATATTTTACCCAAATTTGTGTTGAAACAACCCAGCATATTTACAATGTTCTTTATACAGTTACTGAGCAATTTCACAATACACTCTCAGAAATAAAGATACAAGAGCTGGGGCAGTATCTTTATGTTTTAAG
zSNP16526046	zK30K6	243447			21	62.7					ACATAATAATATGCACCTTATTGGTTACAATATGAACCCTTGTAGGTACCTTTTAATAAAATTACCATCCCAATGACAAGATTTCCATTTTTATTTTTGAGAGTGTCAATTTAAACGATGAGGGAAACTAGGAGACTGTACACATGAATA[A/C]ATAAAAATGGAACAATTGAGAACATGTAATCATAGATATATTATGGTATATTCTAGATTTTGTTTGGTAAAGTCTTTTTTTTTAGTACACAAATATGCTATTATTAAAAAGGCCCTCTTTAACCTTATGAAACTGATCACACCACATAAA
zSNP16526039	zK30K6	243381			21	62.7					ACCAAATGGTAACTAAAGCACATATTAGCACCTAAAAAGTACAGCAGTGTATCTTTTCAAGTTTTAACATAATAATATGCACCTTATTGGTTACAATATGAACCCTTGTAGGTACCTTTTAATAAAATTACCATCCCAATGACAAGATTT[T/C]CATTTTTATTTTTGAGAGTGTCAATTTAAACGATGAGGGAAACTAGGAGACTGTACACATGAATAAATAAAAATGGAACAATTGAGAACATGTAATCATAGATATATTATGGTATATTCTAGATTTTGTTTGGTAAAGTCTTTTTTTTTA
zSNP16527439	zK30K6	180244			21	62.7					ATCATCTCACTTAATTTGCTCATAGGACCAACCGCTCCACTGCATCTGCAGCAACACCAAGCAAACAGTCTTACAATAATCTGAAGAAAAACAAGATCTCACTTGTTTAAGATTTACCCTAACATTTGTTCAGGCAAAAATAAACGCAAA[-/GG]TACAAATGCATTTTGTATGCAATAAGGTACAAATGCATTTTTGGGGTTATACCAAACTCAACACCACACCGAATCAATCACTCTTCAGGTCCAGAGGCCAATGATCAATCACCATTTGTTTCTATGCCCCAATGGATCTATATTAATTCA
zSNP16527385	zK30K6	169898			21	62.7					CCACGCTCTCCTGTGGATTCCCATTTACTTTGTTTATCAGCAGACACACACAAATAGATACACACCAACAAGCACGCTGTATACTTTGCTTTAACTCATTCACAGCTAGTTCACGTACTAGCATAAGTGCGTATTTAACCTGCAATGATT[-/TTA]CTCAAGCTTTCATTTTCTGCCACATTTTTAGGTCAACAGGCTCATAAGTCAATGGGCGGCACCTTCTTTTTTTGCGAGGTAAAAACATGTTGCAGTTTTCATTTCTGAAACAGTGGGGAAGCAACAAATACAAATCTCCAAAGTCAGCAT
zSNP16527459	zK30K6	184867			21	62.7					ATGCAACAATTAACCGGTTTCATTATTAGCCACGCTTGAATTAGTCACAGTTAATCGTAAATGCTTCTCAACACTGCGTTTCAGCACGGAACAAAACCACTGCAACTAAATGTTGTGCCAACTGCACGCTAGTTTAAAATTCCAAGCTTG[-/AC]ACAGTCAAAAACGCACACACTGGATTAACGAATACTATTTTAAATTTCTTTTTTTTTTTTATTCATAGTTCTGTCATTCATATTTAGGTTAATATTATTACTTGTTTTAAAGCCAAAAACTTGAAGTCCAAAGAGAAATGGACTATCGTT
zSNP16527456	zK30K6	184686			21	62.7					GTGTTTTTAATGCAAAGTATGGTCATACAAAATGTTGATTTGATTTAGTTAAAATAAGTGAATTGAAAAATAAAATGCATTATTTTTGAAAGCATCCTCATTTTACACCATTGCCTAATCTGTTGAACAGTACTGTAGCTTTACAGGTAG[-/T]TTTTTTTTAAAGCATCTTAGAGATTTAGGGATGCAACAATTAACCGGTTTCATTATTAGCCACGCTTGAATTAGTCACAGTTAATCGTAAATGCTTCTCAACACTGCGTTTCAGCACGGAACAAAACCACTGCAACTAAATGTTGTGCCA
zSNP16527389	zK30K6	169944			21	62.7					CACACAAATAGATACACACCAACAAGCACGCTGTATACTTTGCTTTAACTCATTCACAGCTAGTTCACGTACTAGCATAAGTGCGTATTTAACCTGCAATGATTACTCAAGCTTTCATTTTCTGCCACATTTTTAGGTCAACAGGCTCAT[-/TA]AGTCAATGGGCGGCACCTTCTTTTTTTGCGAGGTAAAAACATGTTGCAGTTTTCATTTCTGAAACAGTGGGGAAGCAACAAATACAAATCTCCAAAGTCAGCATGGCCCACTGTGATATGGAGATCTGTGTGACCACCCTTGAGGGTCCA
zSNP16527361	zK30K6	166111			21	62.7					ACCCCAAAAAACAAAGGAAAAACTAGTGGAAATTTGGCAGGAGCACCCATGACTGTTTGACGTGTCATCTGAGCAATATCACAACTAGCTAGAACAAGAAAAAAGTTGGGAGAAATTCAAAAGCCAGGTGAGCAAAATAAGCAAATTTTC[-/T]ACCCCATTAAATGCTTCTTTCTCATTAAGTTGTAAATAATGAAAGATATACTAAGTCACCTCACGTTGTTCCCATGTCACTTCTTGCGTGTGTTTGGTTGTGAGACATACTGTAGTTTGGACAAAGTTGTTGGCAATTCTTCCTATTTTA
zSNP16526105	zK30K6	243831			21	62.7					AAACAACACAAAGCCAGTAGATGGCCATTGTCAACTCTGAAACATGTGGCACAATCATTCCACTACAACATAGTATCTTGCATACCAAAGCACGTTCTTCTTTGCTATCACATCTATCAAGAGATGAAAAGGACCAATTTTTGGACTGAA[A/C]ATATAAAAATATTTATTATGAGTTGCATATTACTTGAGAAAACTACTCTATACTGTAAATCTATTTTTCACTTTGTGAAATTGCCAGCAACCTAATAACATTACATAATGCAGTGCATAACACAATTACACAAATAATGCTAGCAGACTG
zSNP16527393	zK30K6	171513			21	62.7					GCTTGACGCCTGTGCATGTGAAGAAGCCAGTGAGCACCAGCACACACACATATTTTGATCATCTCGACATCTAAAAGTGTTCCTTTTTATGTTTTCATATAAGTTGCTCTCAGTACTTATCCATCAACAGAATTTTTTCATAATTGAAAA[-/A]CTCCACTCCACAAATTTATATTTTGCAATTGTAAGTTTGATTCACAAGTCTGAAGTCTGCAGATACACCTTACTATTCTGACTTTTTTTCCTTCACATTGAGAAAATCTTTTACACTTAAAAAAATATCTTGTCAAACTTATTTTATTCC
zSNP16527402	zK30K6	172651			21	62.7					GAATAAGTAATTTGAACATTTTCAAACAGTCCCAACCGAGCTGGACAACTCTGGTGCTGGAATATTATTGTTTTGATTAGTCATGTCTGGACATTTTTTCAGACAAGGTTAGAGACCTTCATCACAACAACAGAGAAATGATAAGAAGAG[-/A]AAAAAAGTTTTAAATAATTAATTCAAATGCAGCCATGGAAACCAGAGCAGGTCCATTTGTCTCTGAAACTAGAAAACCCTCATTCTGAGTTGCTCAAAATTCACTCTTGCTGTCAAAAATGTGTGTGTGTGTGTGTGTGTGAGAGTGTGT
zSNP16525836	zK30K6	239591			21	62.7					GTTGCCTACTTTTCTTTAAAGGGCTTTAAAAACTAAAAGTCTGTTTTTAAGCTCAGCTCAGTGTTCTCACCACATATGGTCTATAAATACATGGAGAACTTTTAAAAAGTTATTGTGGAACCATATTGTTAAATAGAGTTTCGTTAAAAA[T/C]TTTATTGAAATGTTTTGTTGGTGATTGTATATACTGTAGGTGTTGGGCTGATCAGATAGCTTTACATGGACATTGGAAGACCCGTTTAAAATGACTTAAGACCTATAAGTCAATACTTCAGCGAATTTAAGACTTTTTTCAAGGCCTAAA
zSNP16525824	zK30K6	239458			21	62.7					TTGTTTTTGTTTACATCCCTCAAAATGTCTATAAGTAGACTTCTTAATTAGTTAAATGTCTGCTAAAAGAGCAGTATCAACAGATATTAAGCAGACAGTCTACTAATACTCAAACGGACTATCAAAATAAAGTGTTGCCTACTTTTCTTT[A/G]AAGGGCTTTAAAAACTAAAAGTCTGTTTTTAAGCTCAGCTCAGTGTTCTCACCACATATGGTCTATAAATACATGGAGAACTTTTAAAAAGTTATTGTGGAACCATATTGTTAAATAGAGTTTCGTTAAAAATTTTATTGAAATGTTTTG
zSNP16525878	zK30K6	239927			21	62.7					TTTAAAACTCCACGAATACCCTGCACAACACAGACTGCCAATACTCTCTCAACAGGTTTTTGTTAATATTACAAAAGGTTTTATGCTTTACACTAATAAAATGTGTAAAGAAGTCAAAATGACACTAGGAATTCTTCTGTTAAGCATAAA[A/C]ATTTTCAATACTTTGGTCTTTTAATGTCTTTAGCTCCTTTTTTATTTATTTTCCTTCTGCCTTATTTATCAGGGGTCGCCACAGCGGATTGAACTGCCTAGATCCTTTTTGCGTTCATGTTTAATTTTTTATATTACTGTACACAGAATG
zSNP16525844	zK30K6	239638			21	62.7					TAAGCTCAGCTCAGTGTTCTCACCACATATGGTCTATAAATACATGGAGAACTTTTAAAAAGTTATTGTGGAACCATATTGTTAAATAGAGTTTCGTTAAAAATTTTATTGAAATGTTTTGTTGGTGATTGTATATACTGTAGGTGTTGG[C/G]CTGATCAGATAGCTTTACATGGACATTGGAAGACCCGTTTAAAATGACTTAAGACCTATAAGTCAATACTTCAGCGAATTTAAGACTTTTTTCAAGGCCTAAAATTTTGTTTTTGAAATTTAAGACGTTTTAAGACCTTTTAAAACTCCA
zSNP16525805	zK30K6	238748			21	62.7					CGTGTGTATATATAGCAGACAGGTCGAGAAGCTTTGACCAAAAAAGAAATGACGGTCTTTAAAAAGAAGTGTAATCTTGGTAGAGCACATCAGTTCTTTTTGGAGCCATGTTGTCCAGAGTAACCTTTTCATGTTGAAATGTTTGTTGTG[T/C]GTGTTATAGTTTATGGTTATTATTTCCCACCTTTCTTTTGTTTTTTTAGATCTGTCCAAATTGTTTTTCATTACAGATTTATCTAACCACCAGGGTTTCTACAGGTTTCACCAAGTCAAATTTAAGACATTTTAAGACCTTTTTATAACC
zSNP16525791	zK30K6	238533			21	62.7					ATGCTGTACATGTTGAACATTTTCAAGATCATACCCAACATCCCCAAATCATACTGTCTCATGCTGTATCCACGTTATAGTGTTTTATTAGTTCAGAACTCATTAAAAGCTAATAAAATGTGTAAAAGTGTCAGGATTTACTCGGCTACA[A/G]ACAATTTCATTTTACAAAGCTTTGGTTCCTTAATATGTCTTTGGTTCTTTTGTCATGTTTACATCGTGTGTATATATAGCAGACAGGTCGAGAAGCTTTGACCAAAAAAGAAATGACGGTCTTTAAAAAGAAGTGTAATCTTGGTAGAGC
zSNP16525786	zK30K6	238517			21	62.7					ACAAAACAAAATAAAAATGCTGTACATGTTGAACATTTTCAAGATCATACCCAACATCCCCAAATCATACTGTCTCATGCTGTATCCACGTTATAGTGTTTTATTAGTTCAGAACTCATTAAAAGCTAATAAAATGTGTAAAAGTGTCAG[A/G]ATTTACTCGGCTACAAACAATTTCATTTTACAAAGCTTTGGTTCCTTAATATGTCTTTGGTTCTTTTGTCATGTTTACATCGTGTGTATATATAGCAGACAGGTCGAGAAGCTTTGACCAAAAAAGAAATGACGGTCTTTAAAAAGAAGT
zSNP16525803	zK30K6	238675			21	62.7					CGGCTACAAACAATTTCATTTTACAAAGCTTTGGTTCCTTAATATGTCTTTGGTTCTTTTGTCATGTTTACATCGTGTGTATATATAGCAGACAGGTCGAGAAGCTTTGACCAAAAAAGAAATGACGGTCTTTAAAAAGAAGTGTAATCT[T/C]GGTAGAGCACATCAGTTCTTTTTGGAGCCATGTTGTCCAGAGTAACCTTTTCATGTTGAAATGTTTGTTGTGTGTGTTATAGTTTATGGTTATTATTTCCCACCTTTCTTTTGTTTTTTTAGATCTGTCCAAATTGTTTTTCATTACAGA
zSNP16525802	zK30K6	238610			21	62.7					TAGTGTTTTATTAGTTCAGAACTCATTAAAAGCTAATAAAATGTGTAAAAGTGTCAGGATTTACTCGGCTACAAACAATTTCATTTTACAAAGCTTTGGTTCCTTAATATGTCTTTGGTTCTTTTGTCATGTTTACATCGTGTGTATATA[T/C]AGCAGACAGGTCGAGAAGCTTTGACCAAAAAAGAAATGACGGTCTTTAAAAAGAAGTGTAATCTTGGTAGAGCACATCAGTTCTTTTTGGAGCCATGTTGTCCAGAGTAACCTTTTCATGTTGAAATGTTTGTTGTGTGTGTTATAGTTT
zSNP16526007	zK30K6	242844			21	62.7					AATGTTCGTTAAGCATAGGTTTTTAAATAATAGTTTCTATGTCCAGTGTTGTGTTTGTATTTCTGATTAATTTATGTAGCACCATGGTAATGCAAGACATGACATTTCGTTCTTCTGTATGTCCACATTTAACAGAATGGCAATAAAGCT[T/C]GACGTAACTTGACTTATTTATGCTCTTCCTAAAGATGAGATGCCAAATTGGCCTTTTTATGACCCTATTTATACGGTTCTATAAAAACATGATTTGAATGTGCTGTATTGGACCTTATTATAAACTTTTACTAATAGTTTAGTGTATTAT
zSNP16526001	zK30K6	242694			21	62.7					ACCTATATTGGGAATGCTGCCCTCTTTTGAATGCTAATATGTTATCACAATGTTCACCTTTAATACCTCTCTTGCACAATATTCAGCACAATCTCATGTAAAAGTACTTGTATAGCCTGGCTTATGTGTATAGTTAAGCATCTTATAGTT[A/T]ATGTTCGTTAAGCATAGGTTTTTAAATAATAGTTTCTATGTCCAGTGTTGTGTTTGTATTTCTGATTAATTTATGTAGCACCATGGTAATGCAAGACATGACATTTCGTTCTTCTGTATGTCCACATTTAACAGAATGGCAATAAAGCTC
zSNP16526014	zK30K6	243055			21	62.7					GACCCTATTTATACGGTTCTATAAAAACATGATTTGAATGTGCTGTATTGGACCTTATTATAAACTTTTACTAATAGTTTAGTGTATTATTTTATATATCATTATCTGTTATTTAATATATAAAATTAGCGTAAAACAAACTGATTAGTA[A/C]AATTTTTTTAATAAATCTTTAACCAAGAGTTCGATTTGTCTATATTTTACCCAAATTTGTGTTGAAACAACCCAGCATATTTACAATGTTCTTTATACAGTTACTGAGCAATTTCACAATACACTCTCAGAAATAAAGATACAAGAGCTG
zSNP16526013	zK30K6	243052			21	62.7					TATGACCCTATTTATACGGTTCTATAAAAACATGATTTGAATGTGCTGTATTGGACCTTATTATAAACTTTTACTAATAGTTTAGTGTATTATTTTATATATCATTATCTGTTATTTAATATATAAAATTAGCGTAAAACAAACTGATTA[A/G]TACAATTTTTTTAATAAATCTTTAACCAAGAGTTCGATTTGTCTATATTTTACCCAAATTTGTGTTGAAACAACCCAGCATATTTACAATGTTCTTTATACAGTTACTGAGCAATTTCACAATACACTCTCAGAAATAAAGATACAAGAG
zSNP16526000	zK30K6	242693			21	62.7					AACCTATATTGGGAATGCTGCCCTCTTTTGAATGCTAATATGTTATCACAATGTTCACCTTTAATACCTCTCTTGCACAATATTCAGCACAATCTCATGTAAAAGTACTTGTATAGCCTGGCTTATGTGTATAGTTAAGCATCTTATAGT[A/T]AATGTTCGTTAAGCATAGGTTTTTAAATAATAGTTTCTATGTCCAGTGTTGTGTTTGTATTTCTGATTAATTTATGTAGCACCATGGTAATGCAAGACATGACATTTCGTTCTTCTGTATGTCCACATTTAACAGAATGGCAATAAAGCT
zSNP16525881	zK30K6	239948			21	62.7					TGCACAACACAGACTGCCAATACTCTCTCAACAGGTTTTTGTTAATATTACAAAAGGTTTTATGCTTTACACTAATAAAATGTGTAAAGAAGTCAAAATGACACTAGGAATTCTTCTGTTAAGCATAAACATTTTCAATACTTTGGTCTT[T/C]TAATGTCTTTAGCTCCTTTTTTATTTATTTTCCTTCTGCCTTATTTATCAGGGGTCGCCACAGCGGATTGAACTGCCTAGATCCTTTTTGCGTTCATGTTTAATTTTTTATATTACTGTACACAGAATGGCCAATAGCAGTTCCCCATAT
zSNP16525879	zK30K6	239938			21	62.7					ACGAATACCCTGCACAACACAGACTGCCAATACTCTCTCAACAGGTTTTTGTTAATATTACAAAAGGTTTTATGCTTTACACTAATAAAATGTGTAAAGAAGTCAAAATGACACTAGGAATTCTTCTGTTAAGCATAAACATTTTCAATA[A/C]TTTGGTCTTTTAATGTCTTTAGCTCCTTTTTTATTTATTTTCCTTCTGCCTTATTTATCAGGGGTCGCCACAGCGGATTGAACTGCCTAGATCCTTTTTGCGTTCATGTTTAATTTTTTATATTACTGTACACAGAATGGCCAATAGCAG
zSNP16525924	zK30K6	240235			21	62.7					GCAGTTCCCCATATTAAGCCAAGGACAAACAATACAAATCTTTACACATTTTCTTTTTGTCATCTGTTTACATGGTGTATATATAGCAGACAGGTAGAGAAGCTGTGGCCAAAAAAAGCCATGTCTTTAAAAAGAAGTGTACTAATCTCT[C/G]TGGAGTACACCTACAAATAGATACCACTGTACACTGTTGTGCCAAAAGAATTTAGCCCGGTTAGCCATGCATTCTAAAAAAAGGTGCATCACATAGTAACAGTTCTATATGAAACTATGTTGTCCAGAAGAACCTTTTTATGTTGAAATG
zSNP16525885	zK30K6	239999			21	62.7					AAAAGGTTTTATGCTTTACACTAATAAAATGTGTAAAGAAGTCAAAATGACACTAGGAATTCTTCTGTTAAGCATAAACATTTTCAATACTTTGGTCTTTTAATGTCTTTAGCTCCTTTTTTATTTATTTTCCTTCTGCCTTATTTATCA[C/G]GGGTCGCCACAGCGGATTGAACTGCCTAGATCCTTTTTGCGTTCATGTTTAATTTTTTATATTACTGTACACAGAATGGCCAATAGCAGTTCCCCATATTAAGCCAAGGACAAACAATACAAATCTTTACACATTTTCTTTTTGTCATCT
zSNP16524748	zK30K6	217422			21	62.7					CAGTAGGTGGGGTTGTAAATGTGTTACGCTGCTAGCATGTAACACTAAACGCAACAATTGTGGCAAAAAAGAGAGAACAACAATTGTATAAACATCTGTCAAACAGCCTTCTCCATGTGAAGCGTGACTGTTGAAAATCACATATTTTTT[-/T]ACATTGTTTTCTTTTTTCTGCAGTCAGACACTGAATGGCTGGTATGCACAAACTCATAGAAAAGACATGGCATGACAAGGTGGGCTTTTTGTCCAAATATAGTTGTTTTAGATGTAGTAGTTGTAGTTGTTTTGTCCCCTGTCAGACCAC
zSNP16522831	zK30K6	179212			21	62.7					AATTAATCAGATATAGTTTAAAAGTACATATCTGAAGGATAGAGGTAAATGCAGACTTTGGTGAGCAAGTCAAGGCAATGGCAGATTCTGCTTGACTAGTGTATTCAGCAAAGAACTCCACTGTTATGTTTTTTATTGCAATAAGCTATC[A/C]TTTTAAGAGCTATACTGAATTAGTTAATATGATTAGTAATGTTTTTTTTTTTCTTGAATATGAAACAAATTAGGAAAATACCCATGGCAACTTAAATCTAATAGTTTGGTGCATTTACCTTTAGCCCACGACTCATAATGAGATTTTGTT
zSNP16522812	zK30K6	178699			21	62.7					GCATGTCTTTGGACTGTGGGGGAAACCAGAGCACCCGGAGGAAACCCACGCAAACGCAGGGAGAACATGCAAACTCCACACAGAAACACCCACTGAGCCGAGGCTCGAACCAGCTGTGAGGCAACAGCACTACTTACTGCGCAACTGCTT[A/C]GCCCACCAGCTAACAGCATTTTTCAAAATATCTTTTGTCCAACAGAAGAAACTCAAAGGTTTAAAAGCACATGAGTTGTAATAAGGCAATTCTCATTTTTGGGTAAACTATCCATTTAAAAGTAGAAATAAATTTTCACATAAAATCTCA
zSNP16522835	zK30K6	179275			21	62.7					AGCAAGTCAAGGCAATGGCAGATTCTGCTTGACTAGTGTATTCAGCAAAGAACTCCACTGTTATGTTTTTTATTGCAATAAGCTATCCTTTTAAGAGCTATACTGAATTAGTTAATATGATTAGTAATGTTTTTTTTTTTCTTGAATATG[A/T]AACAAATTAGGAAAATACCCATGGCAACTTAAATCTAATAGTTTGGTGCATTTACCTTTAGCCCACGACTCATAATGAGATTTTGTTTTTGGCCCTTTATACAAAAATGTTTGGGCACCCCTGATCTATATAAATAGTATATTTGGAACC
zSNP16522832	zK30K6	179230			21	62.7					TAAAAGTACATATCTGAAGGATAGAGGTAAATGCAGACTTTGGTGAGCAAGTCAAGGCAATGGCAGATTCTGCTTGACTAGTGTATTCAGCAAAGAACTCCACTGTTATGTTTTTTATTGCAATAAGCTATCCTTTTAAGAGCTATACTG[A/G]ATTAGTTAATATGATTAGTAATGTTTTTTTTTTTCTTGAATATGAAACAAATTAGGAAAATACCCATGGCAACTTAAATCTAATAGTTTGGTGCATTTACCTTTAGCCCACGACTCATAATGAGATTTTGTTTTTGGCCCTTTATACAAA
zSNP16522808	zK30K6	177978			21	62.7					CCAGCCATTTCCTCACTCAGAACTTGTAAAACCTTCTTCTATCGGTTATTTTCACAAATTATATTGCCATACTTTCAAAAAAGGGATATTTGAGCTCATATAGGGGCCCAATTCTGGACTTTGTCAGTGGAGAGTGGGTCTTTTGAATCA[A/T]CCTAACCCCCCTGGATACATGCCTGACAGTGATAGCACTTTCGTATTAGACAATCAAAAGGTTACATTTATTCGTTCATTTTCTTTTCGGCTAAGTCCCTTTATTTATCTGGGGTCACCACAGCGGAATGAACCGCCAACTTATCCAGCA
zSNP16522731	zK30K6	176933			21	62.7					CTTGAATACATTTAACATAGCAGACCTAATCAATACACCAAGAAGGCCAAATTGTGATAGAAGCATTTTGTGCTGACACAGAGCTCTAAACTCAATGGGGTAGAGAGCTAAGAGGTCCCACAGCTACTGAATTAATAATGAGCATGGGCA[T/C]TGCTGATTGGCCGCCTCTCTCCCTACAGGGCAAAAGCAGCCCGTGTCTCTTAAGGCCCTGATTGATTAGCAGCTTATTATTAATAGATACGGGTTAAGACTTTGATATGACCGGCTCGTTTGAAAACACATCAAATGTGTATAAAAACGG
zSNP16522729	zK30K6	176877			21	62.7					TATGTATAACATCTCGCATGTTAATTTCCCACAGCGATGACTAAAATAACTTGTTGCTTGAATACATTTAACATAGCAGACCTAATCAATACACCAAGAAGGCCAAATTGTGATAGAAGCATTTTGTGCTGACACAGAGCTCTAAACTCA[A/G]TGGGGTAGAGAGCTAAGAGGTCCCACAGCTACTGAATTAATAATGAGCATGGGCACTGCTGATTGGCCGCCTCTCTCCCTACAGGGCAAAAGCAGCCCGTGTCTCTTAAGGCCCTGATTGATTAGCAGCTTATTATTAATAGATACGGGT
zSNP16522750	zK30K6	177502			21	62.7					CCCATTTACCATAGAGCACAACCTTGAGACAGCATGAAAAAAAGGGAGTGAAGGGGGAATTTAGGCTTCTAGTAGAGCTGTCCAATCATAGAGCAGAAACCAAGGGAGGACAGGAATATTAATGACCTAGAGAGAGATCGGAATGGTGAA[A/T]GCAATTCTTGCTGCTGTTTGGCGAGTGAGATTATTAATGTGATTTGGTAGGCTCTTGATGGTTCATCAATGTAGATTATCTGCCTAAATAATCAAAGATGAGATGTCCTATTTTGTTGTCTGCATCAGATGTGAATGTGAAAGTTAGTGT
zSNP16522742	zK30K6	177366			21	62.7					GTGGCATGTAGTTTATCAGACTACATTTCCGTGGTCAAATAAGTCTCTGTAGGACTTGCTCTTCAGGATTCAAGGTTGTTAACGGCTCTAGCCTTAAAGCTCTAATCAATATGGGTTTGCCTCCTTGAGCTCCATACCCATTTACCATAG[A/T]GCACAACCTTGAGACAGCATGAAAAAAAGGGAGTGAAGGGGGAATTTAGGCTTCTAGTAGAGCTGTCCAATCATAGAGCAGAAACCAAGGGAGGACAGGAATATTAATGACCTAGAGAGAGATCGGAATGGTGAAAGCAATTCTTGCTGC
zSNP16522859	zK30K6	179587			21	62.7					TGCTCTTCAACTAACTCATTTAAAAAAAATCAAATAAAATGAAAAAAAATCTAAATTTCTAGTTTTCACCTGTTCAGGGAGCATTTAAATAATAGTTAAATTATTTTACTTGCTTTATAGTTCCATGGTGACATACTAATACATTCCTAT[T/G]GCAAACCACTACAATTTAGATCTGGTGTATACAGTTGGAAATATTTACAAAATTATTTAACAAATCACCATGTAAATTAAATCAGTCTGTAATCTTTCATAACATGGTTAAGAAACTATGTGCTGAGGTTTACATTTCTCCGCCAAAGTG
zSNP16522858	zK30K6	179586			21	62.7					CTGCTCTTCAACTAACTCATTTAAAAAAAATCAAATAAAATGAAAAAAAATCTAAATTTCTAGTTTTCACCTGTTCAGGGAGCATTTAAATAATAGTTAAATTATTTTACTTGCTTTATAGTTCCATGGTGACATACTAATACATTCCTA[T/G]GGCAAACCACTACAATTTAGATCTGGTGTATACAGTTGGAAATATTTACAAAATTATTTAACAAATCACCATGTAAATTAAATCAGTCTGTAATCTTTCATAACATGGTTAAGAAACTATGTGCTGAGGTTTACATTTCTCCGCCAAAGT
zSNP16522879	zK30K6	180116			21	62.7					TAAACGTTGAGGAAAAAACACTTAATCTCCACATGTTCATTTTTCCTGAATCCCAGAAGGATAACATGTACAAATCCAAAGCAGATGAAACAAGCGAGTCCAAGACTTTGAATGTCAGCTGAGCTCCGATCATCTCACTTAATTTGCTCA[T/C]AGGACCAACCGCTCCACTGCATCTGCAGCAACACCAAGCAAACAGTCTTACAATAATCTGAAGAAAAACAAGATCTCACTTGTTTAAGATTTACCCTAACATTTGTTCAGGCAAAAATAAACGCAAAATACAAATGCATTTTGTATGCAA
zSNP16522878	zK30K6	180099			21	62.7					TATTTCTTTAAACTCTATAAACGTTGAGGAAAAAACACTTAATCTCCACATGTTCATTTTTCCTGAATCCCAGAAGGATAACATGTACAAATCCAAAGCAGATGAAACAAGCGAGTCCAAGACTTTGAATGTCAGCTGAGCTCCGATCAT[T/C]TCACTTAATTTGCTCATAGGACCAACCGCTCCACTGCATCTGCAGCAACACCAAGCAAACAGTCTTACAATAATCTGAAGAAAAACAAGATCTCACTTGTTTAAGATTTACCCTAACATTTGTTCAGGCAAAAATAAACGCAAAATACAA
zSNP16522855	zK30K6	179564			21	62.7					ATATTTGGAACCCTGAATCTAACTGCTCTTCAACTAACTCATTTAAAAAAAATCAAATAAAATGAAAAAAAATCTAAATTTCTAGTTTTCACCTGTTCAGGGAGCATTTAAATAATAGTTAAATTATTTTACTTGCTTTATAGTTCCATG[A/G]TGACATACTAATACATTCCTATGGCAAACCACTACAATTTAGATCTGGTGTATACAGTTGGAAATATTTACAAAATTATTTAACAAATCACCATGTAAATTAAATCAGTCTGTAATCTTTCATAACATGGTTAAGAAACTATGTGCTGAG
zSNP16522837	zK30K6	179280			21	62.7					GTCAAGGCAATGGCAGATTCTGCTTGACTAGTGTATTCAGCAAAGAACTCCACTGTTATGTTTTTTATTGCAATAAGCTATCCTTTTAAGAGCTATACTGAATTAGTTAATATGATTAGTAATGTTTTTTTTTTTCTTGAATATGAAACA[A/T]ATTAGGAAAATACCCATGGCAACTTAAATCTAATAGTTTGGTGCATTTACCTTTAGCCCACGACTCATAATGAGATTTTGTTTTTGGCCCTTTATACAAAAATGTTTGGGCACCCCTGATCTATATAAATAGTATATTTGGAACCCTGAA
zSNP16522836	zK30K6	179278			21	62.7					AAGTCAAGGCAATGGCAGATTCTGCTTGACTAGTGTATTCAGCAAAGAACTCCACTGTTATGTTTTTTATTGCAATAAGCTATCCTTTTAAGAGCTATACTGAATTAGTTAATATGATTAGTAATGTTTTTTTTTTTCTTGAATATGAAA[T/C]AAATTAGGAAAATACCCATGGCAACTTAAATCTAATAGTTTGGTGCATTTACCTTTAGCCCACGACTCATAATGAGATTTTGTTTTTGGCCCTTTATACAAAAATGTTTGGGCACCCCTGATCTATATAAATAGTATATTTGGAACCCTG
zSNP16522848	zK30K6	179418			21	62.7					GAATATGAAACAAATTAGGAAAATACCCATGGCAACTTAAATCTAATAGTTTGGTGCATTTACCTTTAGCCCACGACTCATAATGAGATTTTGTTTTTGGCCCTTTATACAAAAATGTTTGGGCACCCCTGATCTATATAAATAGTATAT[T/C]TGGAACCCTGAATCTAACTGCTCTTCAACTAACTCATTTAAAAAAAATCAAATAAAATGAAAAAAAATCTAAATTTCTAGTTTTCACCTGTTCAGGGAGCATTTAAATAATAGTTAAATTATTTTACTTGCTTTATAGTTCCATGGTGAC
zSNP16522838	zK30K6	179310			21	62.7					GTGTATTCAGCAAAGAACTCCACTGTTATGTTTTTTATTGCAATAAGCTATCCTTTTAAGAGCTATACTGAATTAGTTAATATGATTAGTAATGTTTTTTTTTTTCTTGAATATGAAACAAATTAGGAAAATACCCATGGCAACTTAAAT[C/G]TAATAGTTTGGTGCATTTACCTTTAGCCCACGACTCATAATGAGATTTTGTTTTTGGCCCTTTATACAAAAATGTTTGGGCACCCCTGATCTATATAAATAGTATATTTGGAACCCTGAATCTAACTGCTCTTCAACTAACTCATTTAAA
zSNP16522543	zK30K6	172966			21	62.7					GTTTATTGGTTTGGCAATCTCATTTGCAAAGGTGGACTAAACCAATAAGCGAGATAAGCAGCTGCTTGGGGCCCTGACCAATAGAAAGAAGCCTATATTAATCATATAGCCCTTTTATACAATTTGTATAATTTTACACGATATAAAATC[T/C]GTCTACAAGCATCAAGATTTTAATGTTATTACTTCTTTTCAAAACTGGGGGCCAGATGAATAGTGGAACGTTCTTTCTGTACTGCACATGCAAATATTAAAATCTAACCACAAATACGGCCACTTCACTGCACATAGTTTGTTAGTGATC
zSNP16522542	zK30K6	172956			21	62.7					TACAGAGATGGTTTATTGGTTTGGCAATCTCATTTGCAAAGGTGGACTAAACCAATAAGCGAGATAAGCAGCTGCTTGGGGCCCTGACCAATAGAAAGAAGCCTATATTAATCATATAGCCCTTTTATACAATTTGTATAATTTTACACG[A/T]TATAAAATCTGTCTACAAGCATCAAGATTTTAATGTTATTACTTCTTTTCAAAACTGGGGGCCAGATGAATAGTGGAACGTTCTTTCTGTACTGCACATGCAAATATTAAAATCTAACCACAAATACGGCCACTTCACTGCACATAGTTT
zSNP16522552	zK30K6	173021			21	62.7					AAGCAGCTGCTTGGGGCCCTGACCAATAGAAAGAAGCCTATATTAATCATATAGCCCTTTTATACAATTTGTATAATTTTACACGATATAAAATCTGTCTACAAGCATCAAGATTTTAATGTTATTACTTCTTTTCAAAACTGGGGGCCA[C/G]ATGAATAGTGGAACGTTCTTTCTGTACTGCACATGCAAATATTAAAATCTAACCACAAATACGGCCACTTCACTGCACATAGTTTGTTAGTGATCTTGTTTTTTTTTTTGTTTTTTTTTAATTTATTGTTTTTAATTTAACATTGAGAAG
zSNP16522551	zK30K6	173020			21	62.7					TAAGCAGCTGCTTGGGGCCCTGACCAATAGAAAGAAGCCTATATTAATCATATAGCCCTTTTATACAATTTGTATAATTTTACACGATATAAAATCTGTCTACAAGCATCAAGATTTTAATGTTATTACTTCTTTTCAAAACTGGGGGCC[A/C]GATGAATAGTGGAACGTTCTTTCTGTACTGCACATGCAAATATTAAAATCTAACCACAAATACGGCCACTTCACTGCACATAGTTTGTTAGTGATCTTGTTTTTTTTTTTGTTTTTTTTTAATTTATTGTTTTTAATTTAACATTGAGAA
zSNP16522541	zK30K6	172944			21	62.7					GAGTGTGTTTTATACAGAGATGGTTTATTGGTTTGGCAATCTCATTTGCAAAGGTGGACTAAACCAATAAGCGAGATAAGCAGCTGCTTGGGGCCCTGACCAATAGAAAGAAGCCTATATTAATCATATAGCCCTTTTATACAATTTGTA[A/T]AATTTTACACGATATAAAATCTGTCTACAAGCATCAAGATTTTAATGTTATTACTTCTTTTCAAAACTGGGGGCCAGATGAATAGTGGAACGTTCTTTCTGTACTGCACATGCAAATATTAAAATCTAACCACAAATACGGCCACTTCAC
zSNP16522511	zK30K6	172513			21	62.7					TTTATCCACGTTCAATAGCCTACATGACATGTTTAGGTCGGGGTAGGTCAGACCACACAATGTCTAGTGCCCTAAAAAGACAGAAACCGAGCAGAATACAGACAATCTCCAGTGACCTGCTTGTGTTTTAATAAAAAGGAATAAGTAATT[A/T]GAACATTTTCAAACAGTCCCAACCGAGCTGGACAACTCTGGTGCTGGAATATTATTGTTTTGATTAGTCATGTCTGGACATTTTTTCAGACAAGGTTAGAGACCTTCATCACAACAACAGAGAAATGATAAGAAGAGTAAAAAAGTTTTA
zSNP16522506	zK30K6	172456			21	62.7					GTTGTATCACACCACAGGGAGAACAGCAGTGAACTAAAAGAGAATCACCTAAGGGCATTTATCCACGTTCAATAGCCTACATGACATGTTTAGGTCGGGGTAGGTCAGACCACACAATGTCTAGTGCCCTAAAAAGACAGAAACCGAGCA[C/G]AATACAGACAATCTCCAGTGACCTGCTTGTGTTTTAATAAAAAGGAATAAGTAATTTGAACATTTTCAAACAGTCCCAACCGAGCTGGACAACTCTGGTGCTGGAATATTATTGTTTTGATTAGTCATGTCTGGACATTTTTTCAGACAA
zSNP16522533	zK30K6	172865			21	62.7					TGAAACTAGAAAACCCTCATTCTGAGTTGCTCAAAATTCACTCTTGCTGTCAAAAATGTGTGTGTGTGTGTGTGTGTGAGAGTGTGTTTTATACAGAGATGGTTTATTGGTTTGGCAATCTCATTTGCAAAGGTGGACTAAACCAATAAG[T/C]GAGATAAGCAGCTGCTTGGGGCCCTGACCAATAGAAAGAAGCCTATATTAATCATATAGCCCTTTTATACAATTTGTATAATTTTACACGATATAAAATCTGTCTACAAGCATCAAGATTTTAATGTTATTACTTCTTTTCAAAACTGGG
zSNP16522530	zK30K6	172808			21	62.7					GTTTTAAATAATTAATTCAAATGCAGCCATGGAAACCAGAGCAGGTCCATTTGTCTCTGAAACTAGAAAACCCTCATTCTGAGTTGCTCAAAATTCACTCTTGCTGTCAAAAATGTGTGTGTGTGTGTGTGTGTGAGAGTGTGTTTTATA[T/C]AGAGATGGTTTATTGGTTTGGCAATCTCATTTGCAAAGGTGGACTAAACCAATAAGCGAGATAAGCAGCTGCTTGGGGCCCTGACCAATAGAAAGAAGCCTATATTAATCATATAGCCCTTTTATACAATTTGTATAATTTTACACGATA
zSNP16522672	zK30K6	175603			21	62.7					TGCATGTTTAATTTATGACACAGATAATGCACACCCAGCATCCCTTGAAAGCACTCGTTTTGGAGAGTAAACCTTTCGAAGAGATTAGGTCATAAGAATGAGCTCTTTAGAATGGAACGCGCCCACTGTGGAGTTTTAAAAAAACTAATG[T/C]GTTTCAAATAGATAGCTAAAATGAACAATATGACATTTGTAGCCATTTAACCTTTACAGTCACTGAAAAAACAAAATCACAATCTATGAAACACAAATTGGCTGATAAGCATTAGAAATAGGCGATACAATGCAATAAAGTTAATTGAAT
zSNP16522632	zK30K6	174770			21	62.7					AATGAATGAATAAATGAATCAAACAGTTTTCCATCAAAGCAACCTTGGGGTGCTGTAATATAATTGGCTAAATGGCATTAGATTAAAAGAACCAAAGCAGAATGATTGACTTAAGCATTGTTTTTTTCAGATAAACAAGAATGTTGACTT[A/G]GCATGTTTCTCAAATATATTATGCTATTTTTATGCTTTATGAAAAAAAAAAAAACTCACAGCACCTGTGAATTATTTATTTAAATGACTCATTAACATGGTTTGTTCCAGTAGGAAACAAGTGTTTTAAACAAATCACTTGAATGCATTT
zSNP16522687	zK30K6	175725			21	62.7					CCACTGTGGAGTTTTAAAAAAACTAATGCGTTTCAAATAGATAGCTAAAATGAACAATATGACATTTGTAGCCATTTAACCTTTACAGTCACTGAAAAAACAAAATCACAATCTATGAAACACAAATTGGCTGATAAGCATTAGAAATAG[A/G]CGATACAATGCAATAAAGTTAATTGAATTAGAAATGTGTGGTTGGTTTACTCTATATGAGTGGGCTTTACAAACCACCTGTAAAAGATACACTCCTTGCTCTTTTATGCGCCAGGCACTTTGTTAGAAACACTTCTATATTTCTGTTTGT
zSNP16522682	zK30K6	175657			21	62.7					TCGTTTTGGAGAGTAAACCTTTCGAAGAGATTAGGTCATAAGAATGAGCTCTTTAGAATGGAACGCGCCCACTGTGGAGTTTTAAAAAAACTAATGCGTTTCAAATAGATAGCTAAAATGAACAATATGACATTTGTAGCCATTTAACCT[T/G]TACAGTCACTGAAAAAACAAAATCACAATCTATGAAACACAAATTGGCTGATAAGCATTAGAAATAGGCGATACAATGCAATAAAGTTAATTGAATTAGAAATGTGTGGTTGGTTTACTCTATATGAGTGGGCTTTACAAACCACCTGTA
zSNP16522630	zK30K6	174740			21	62.7					AGACGCTTACTTTGAGAGCCCTAATAAATGAATGAATGAATAAATGAATCAAACAGTTTTCCATCAAAGCAACCTTGGGGTGCTGTAATATAATTGGCTAAATGGCATTAGATTAAAAGAACCAAAGCAGAATGATTGACTTAAGCATTG[-/T]TTTTTTCAGATAAACAAGAATGTTGACTTGGCATGTTTCTCAAATATATTATGCTATTTTTATGCTTTATGAAAAAAAAAAAAACTCACAGCACCTGTGAATTATTTATTTAAATGACTCATTAACATGGTTTGTTCCAGTAGGAAACAA
zSNP16522620	zK30K6	174576			21	62.7					CTCATCACGTAGCTTCTTGGAACACAGGGCAAGAATGTAATCTGCTCAACAAATATGTATGATGATAACATTTCATTTGGCAATTATTAATCTCATGTGGAACTCTGAATCTGTTTCCCATTTCGGAGTCTGCTACTGTCCACCGGGAAT[T/C]GCATTTTAGTCATAGACGCTTACTTTGAGAGCCCTAATAAATGAATGAATGAATAAATGAATCAAACAGTTTTCCATCAAAGCAACCTTGGGGTGCTGTAATATAATTGGCTAAATGGCATTAGATTAAAAGAACCAAAGCAGAATGATT
zSNP16522577	zK30K6	173131			21	62.7					AGATTTTAATGTTATTACTTCTTTTCAAAACTGGGGGCCAGATGAATAGTGGAACGTTCTTTCTGTACTGCACATGCAAATATTAAAATCTAACCACAAATACGGCCACTTCACTGCACATAGTTTGTTAGTGATCTTGTTTTTTTTTTT[T/G]TTTTTTTTTAATTTATTGTTTTTAATTTAACATTGAGAAGATAAAAGGTTCCACTAAGTTTATATACAAACTAAAAAAAATACAATCTACAGAGAAAAAAAAAATATCTACAGAGAAAGAGAATGTTTTGAGTTTCCATGCTTGGGCCCC
zSNP16522629	zK30K6	174738			21	62.7					ATAGACGCTTACTTTGAGAGCCCTAATAAATGAATGAATGAATAAATGAATCAAACAGTTTTCCATCAAAGCAACCTTGGGGTGCTGTAATATAATTGGCTAAATGGCATTAGATTAAAAGAACCAAAGCAGAATGATTGACTTAAGCAT[T/C]GTTTTTTTCAGATAAACAAGAATGTTGACTTGGCATGTTTCTCAAATATATTATGCTATTTTTATGCTTTATGAAAAAAAAAAAAACTCACAGCACCTGTGAATTATTTATTTAAATGACTCATTAACATGGTTTGTTCCAGTAGGAAAC
zSNP16522622	zK30K6	174659			21	62.7					TTATTAATCTCATGTGGAACTCTGAATCTGTTTCCCATTTCGGAGTCTGCTACTGTCCACCGGGAATTGCATTTTAGTCATAGACGCTTACTTTGAGAGCCCTAATAAATGAATGAATGAATAAATGAATCAAACAGTTTTCCATCAAAG[A/C]AACCTTGGGGTGCTGTAATATAATTGGCTAAATGGCATTAGATTAAAAGAACCAAAGCAGAATGATTGACTTAAGCATTGTTTTTTTCAGATAAACAAGAATGTTGACTTGGCATGTTTCTCAAATATATTATGCTATTTTTATGCTTTA
zSNP16522890	zK30K6	180451			21	62.7					CTCAACACCACACCGAATCAATCACTCTTCAGGTCCAGAGGCCAATGATCAATCACCATTTGTTTCTATGCCCCAATGGATCTATATTAATTCAAAACAGTTGACATTTAATTACAGACACGCACCGTTCATGATCTCCCAAATAGATAT[A/T]CAGAGGATGAGGAAAAACATAAGACGCCAAGACAAAGAAAACTTTGGATTTGGGTGCAGAAAAATATTGTGTACACATCCTTCCAGTATCAATGCTTTATCCATCTGGATTCACTCTGTCAAGTCCAATGAGCTCATGCCTGTGTGTGTT
zSNP16523077	zK30K6	184608			21	62.7					CCAGAAGAATCATACCAGAGATGCTTAAAAAAAAAATCCTGCAAAGCTACCTATAAAAACTATGGGAAAGTGTGCCAAGTGTTTTTAATGCAAAGTATGGTCATACAAAATGTTGATTTGATTTAGTTAAAATAAGTGAATTGAAAAATA[A/G]AATGCATTATTTTTGAAAGCATCCTCATTTTACACCATTGCCTAATCTGTTGAACAGTACTGTAGCTTTACAGGTAGGTTTTTTTTAAAGCATCTTAGAGATTTAGGGATGCAACAATTAACCGGTTTCATTATTAGCCACGCTTGAATT
zSNP16523076	zK30K6	184607			21	62.7					TCCAGAAGAATCATACCAGAGATGCTTAAAAAAAAAATCCTGCAAAGCTACCTATAAAAACTATGGGAAAGTGTGCCAAGTGTTTTTAATGCAAAGTATGGTCATACAAAATGTTGATTTGATTTAGTTAAAATAAGTGAATTGAAAAAT[A/T]AAATGCATTATTTTTGAAAGCATCCTCATTTTACACCATTGCCTAATCTGTTGAACAGTACTGTAGCTTTACAGGTAGGTTTTTTTTAAAGCATCTTAGAGATTTAGGGATGCAACAATTAACCGGTTTCATTATTAGCCACGCTTGAAT
zSNP16523079	zK30K6	184643			21	62.7					ATCCTGCAAAGCTACCTATAAAAACTATGGGAAAGTGTGCCAAGTGTTTTTAATGCAAAGTATGGTCATACAAAATGTTGATTTGATTTAGTTAAAATAAGTGAATTGAAAAATAAAATGCATTATTTTTGAAAGCATCCTCATTTTACA[T/C]CATTGCCTAATCTGTTGAACAGTACTGTAGCTTTACAGGTAGGTTTTTTTTAAAGCATCTTAGAGATTTAGGGATGCAACAATTAACCGGTTTCATTATTAGCCACGCTTGAATTAGTCACAGTTAATCGTAAATGCTTCTCAACACTGC
zSNP16523078	zK30K6	184609			21	62.7					CAGAAGAATCATACCAGAGATGCTTAAAAAAAAAATCCTGCAAAGCTACCTATAAAAACTATGGGAAAGTGTGCCAAGTGTTTTTAATGCAAAGTATGGTCATACAAAATGTTGATTTGATTTAGTTAAAATAAGTGAATTGAAAAATAA[A/T]ATGCATTATTTTTGAAAGCATCCTCATTTTACACCATTGCCTAATCTGTTGAACAGTACTGTAGCTTTACAGGTAGGTTTTTTTTAAAGCATCTTAGAGATTTAGGGATGCAACAATTAACCGGTTTCATTATTAGCCACGCTTGAATTA
zSNP16523075	zK30K6	184606			21	62.7					ATCCAGAAGAATCATACCAGAGATGCTTAAAAAAAAAATCCTGCAAAGCTACCTATAAAAACTATGGGAAAGTGTGCCAAGTGTTTTTAATGCAAAGTATGGTCATACAAAATGTTGATTTGATTTAGTTAAAATAAGTGAATTGAAAAA[A/T]AAAATGCATTATTTTTGAAAGCATCCTCATTTTACACCATTGCCTAATCTGTTGAACAGTACTGTAGCTTTACAGGTAGGTTTTTTTTAAAGCATCTTAGAGATTTAGGGATGCAACAATTAACCGGTTTCATTATTAGCCACGCTTGAA
zSNP16523072	zK30K6	184599			21	62.7					ACACCAAATCCAGAAGAATCATACCAGAGATGCTTAAAAAAAAAATCCTGCAAAGCTACCTATAAAAACTATGGGAAAGTGTGCCAAGTGTTTTTAATGCAAAGTATGGTCATACAAAATGTTGATTTGATTTAGTTAAAATAAGTGAAT[A/T]GAAAAATAAAATGCATTATTTTTGAAAGCATCCTCATTTTACACCATTGCCTAATCTGTTGAACAGTACTGTAGCTTTACAGGTAGGTTTTTTTTAAAGCATCTTAGAGATTTAGGGATGCAACAATTAACCGGTTTCATTATTAGCCAC
zSNP16523071	zK30K6	184595			21	62.7					AATGACACCAAATCCAGAAGAATCATACCAGAGATGCTTAAAAAAAAAATCCTGCAAAGCTACCTATAAAAACTATGGGAAAGTGTGCCAAGTGTTTTTAATGCAAAGTATGGTCATACAAAATGTTGATTTGATTTAGTTAAAATAAGT[T/G]AATTGAAAAATAAAATGCATTATTTTTGAAAGCATCCTCATTTTACACCATTGCCTAATCTGTTGAACAGTACTGTAGCTTTACAGGTAGGTTTTTTTTAAAGCATCTTAGAGATTTAGGGATGCAACAATTAACCGGTTTCATTATTAG
zSNP16523074	zK30K6	184602			21	62.7					CCAAATCCAGAAGAATCATACCAGAGATGCTTAAAAAAAAAATCCTGCAAAGCTACCTATAAAAACTATGGGAAAGTGTGCCAAGTGTTTTTAATGCAAAGTATGGTCATACAAAATGTTGATTTGATTTAGTTAAAATAAGTGAATTGA[A/T]AAATAAAATGCATTATTTTTGAAAGCATCCTCATTTTACACCATTGCCTAATCTGTTGAACAGTACTGTAGCTTTACAGGTAGGTTTTTTTTAAAGCATCTTAGAGATTTAGGGATGCAACAATTAACCGGTTTCATTATTAGCCACGCT
zSNP16523073	zK30K6	184600			21	62.7					CACCAAATCCAGAAGAATCATACCAGAGATGCTTAAAAAAAAAATCCTGCAAAGCTACCTATAAAAACTATGGGAAAGTGTGCCAAGTGTTTTTAATGCAAAGTATGGTCATACAAAATGTTGATTTGATTTAGTTAAAATAAGTGAATT[A/G]AAAAATAAAATGCATTATTTTTGAAAGCATCCTCATTTTACACCATTGCCTAATCTGTTGAACAGTACTGTAGCTTTACAGGTAGGTTTTTTTTAAAGCATCTTAGAGATTTAGGGATGCAACAATTAACCGGTTTCATTATTAGCCACG
zSNP16523217	zK30K6	190512			21	62.7					ATCAGTTCTCTTTATAAGACCTCAACGTAGCATCAGTAGCCACAGATAATAATTTACTTTTGCTTTTATGTTTTGTTTATTTACTTGCATTTCATAAATGACCAAGAACCAGACTCAGTTCAAAATCTTCAGCTATCTCCTGAAAAAAAA[-/A]GTCACCTACATCTCAAATGGGTGAATAAATTAAAAGCAAATAAAATATTTAGGCTGAATCACCCCAATAATTCAGTGTAATCTTTGGTCTTTTTTTACATGGTGTATTTACATTTATGTTGCTTGAGATTTCTATGGTCCACAAACTTCT
zSNP16523127	zK30K6	188597			21	62.7					CAACCCTTTTTCTATAGGCTTGAAACTAGCAGCTGCCAACCACTCTTAACATGATAGTAATGAACATTTGCTCACGATCGGTCACTGCCACTGTGTCTCTCAAACTCTCGCTTTCCTCTCTGATCAAATCCATCATTGGATCTTGGAAAT[A/C]CTGGGCCTCGTGCTCCTTTTCCTCTTCCAGTACCTCTTCCTCTGGCAGGCCTGTCCAGCACATCCACGGGCCTACACACAGACCAGGTAAGGCAGACAAAACAACTCAGGTCTTTTATTGTTCTATATTTAAAAAAATTAAATCATTAGG
zSNP16523291	zK30K6	191978			21	62.7					CCGAACATGATTAATGAACTTCCATCTCAGTTCAAAGCACTTCCCGCATGTTTTGCATCGAAACAAACCATCATTGGATTGCTTTATCATGTCCATGTCAGGTGTGGCGTTGGGTTGTCTGTCATCAGTGTTCTCGATAGTAATGTTTAA[A/G]GTTTGTACGAGTGATTCAGCTGCATACTGACTGCTTTCCAAGATGGCGCAAGACACGTCTTCACCGTCCAGGTTATTTTGGAGAATATCTGTGAGGAGAACACAAAGTATGGTTAAGAAACTGAAACGTTTGTTTTATAGAGAAATATTG
zSNP16523276	zK30K6	191138			21	62.7					TACAAGCATGTGCTGATTAAGAGAACTGGGGAATATGAAGGCCTTATTACAGATGGAACACACACAATCCCTCCTTCCGGCGTGAATGATTCGCTTGTGCCTTTTCATGTAGTCCGAACTGGTAAATCCCTTACCGCAAACATCACAAAG[A/G]AAAGGTTTGCTTGAAGTATGTTTGTGTGTGTGCATTTTTAGAGCGTACGCAGTCGTGTACCTCTTTAAGCATATCGGACAACCGTAAAGTTTTACTCCTGTGTGACCGGCTTTGTGTCTGTTGAGATTTCCAGACGTTGCGAACTTCTTG
zSNP16523088	zK30K6	184788			21	62.7					TTACACCATTGCCTAATCTGTTGAACAGTACTGTAGCTTTACAGGTAGGTTTTTTTTAAAGCATCTTAGAGATTTAGGGATGCAACAATTAACCGGTTTCATTATTAGCCACGCTTGAATTAGTCACAGTTAATCGTAAATGCTTCTCAA[T/C]ACTGCGTTTCAGCACGGAACAAAACCACTGCAACTAAATGTTGTGCCAACTGCACGCTAGTTTAAAATTCCAAGCTTGAACAGTCAAAAACGCACACACTGGATTAACGAATACTATTTTAAATTTCTTTTTTTTTTTTATTCATAGTTC
zSNP16523081	zK30K6	184649			21	62.7					CAAAGCTACCTATAAAAACTATGGGAAAGTGTGCCAAGTGTTTTTAATGCAAAGTATGGTCATACAAAATGTTGATTTGATTTAGTTAAAATAAGTGAATTGAAAAATAAAATGCATTATTTTTGAAAGCATCCTCATTTTACACCATTG[T/C]CTAATCTGTTGAACAGTACTGTAGCTTTACAGGTAGGTTTTTTTTAAAGCATCTTAGAGATTTAGGGATGCAACAATTAACCGGTTTCATTATTAGCCACGCTTGAATTAGTCACAGTTAATCGTAAATGCTTCTCAACACTGCGTTTCA
zSNP16523080	zK30K6	184644			21	62.7					TCCTGCAAAGCTACCTATAAAAACTATGGGAAAGTGTGCCAAGTGTTTTTAATGCAAAGTATGGTCATACAAAATGTTGATTTGATTTAGTTAAAATAAGTGAATTGAAAAATAAAATGCATTATTTTTGAAAGCATCCTCATTTTACAC[A/C]ATTGCCTAATCTGTTGAACAGTACTGTAGCTTTACAGGTAGGTTTTTTTTAAAGCATCTTAGAGATTTAGGGATGCAACAATTAACCGGTTTCATTATTAGCCACGCTTGAATTAGTCACAGTTAATCGTAAATGCTTCTCAACACTGCG
zSNP16523087	zK30K6	184754			21	62.7					AATAAAATGCATTATTTTTGAAAGCATCCTCATTTTACACCATTGCCTAATCTGTTGAACAGTACTGTAGCTTTACAGGTAGGTTTTTTTTAAAGCATCTTAGAGATTTAGGGATGCAACAATTAACCGGTTTCATTATTAGCCACGCTT[A/G]AATTAGTCACAGTTAATCGTAAATGCTTCTCAACACTGCGTTTCAGCACGGAACAAAACCACTGCAACTAAATGTTGTGCCAACTGCACGCTAGTTTAAAATTCCAAGCTTGAACAGTCAAAAACGCACACACTGGATTAACGAATACTA
zSNP16523086	zK30K6	184750			21	62.7					GAAAAATAAAATGCATTATTTTTGAAAGCATCCTCATTTTACACCATTGCCTAATCTGTTGAACAGTACTGTAGCTTTACAGGTAGGTTTTTTTTAAAGCATCTTAGAGATTTAGGGATGCAACAATTAACCGGTTTCATTATTAGCCAC[A/G]CTTGAATTAGTCACAGTTAATCGTAAATGCTTCTCAACACTGCGTTTCAGCACGGAACAAAACCACTGCAACTAAATGTTGTGCCAACTGCACGCTAGTTTAAAATTCCAAGCTTGAACAGTCAAAAACGCACACACTGGATTAACGAAT
zSNP16522968	zK30K6	182258			21	62.7					ACCAAAATATTGAATTATCAAAAATGATACAAAATGTCATGCCTTGTAAAAAATGTACTATATAAATACATAATTTAACAACCTTAAATATGTGAATTGATTTATCAACTTGCTTTCAGACAGCGCAGACATCCTAAAAAATATATTTTG[A/T]AAGAGGATTTGGACTTTATTCCCTTTAACAACTTTTCTGACTTTTGACAAAACGGGCTGCTGTTGTGCGTATATTAACAATATAATATTGAAATATCTTAAAGTTATAACAAAATGAAAACCGGTTTAGCTTTAATTTTCATTTTTGCAT
zSNP16522967	zK30K6	182249			21	62.7					TTAGCAAACACCAAAATATTGAATTATCAAAAATGATACAAAATGTCATGCCTTGTAAAAAATGTACTATATAAATACATAATTTAACAACCTTAAATATGTGAATTGATTTATCAACTTGCTTTCAGACAGCGCAGACATCCTAAAAAA[-/T]ATATTTTGAAAGAGGATTTGGACTTTATTCCCTTTAACAACTTTTCTGACTTTTGACAAAACGGGCTGCTGTTGTGCGTATATTAACAATATAATATTGAAATATCTTAAAGTTATAACAAAATGAAAACCGGTTTAGCTTTAATTTTCA
zSNP16522979	zK30K6	182391			21	62.7					CTAAAAAATATATTTTGAAAGAGGATTTGGACTTTATTCCCTTTAACAACTTTTCTGACTTTTGACAAAACGGGCTGCTGTTGTGCGTATATTAACAATATAATATTGAAATATCTTAAAGTTATAACAAAATGAAAACCGGTTTAGCTT[T/C]AATTTTCATTTTTGCATGACTTTAAACAACACTGAGAACACTAAATATTTTACCTCGAATTTTGGAAGAAAATAAAAATCATCTGAGGTACATGCTGTTTGTGTGGTTGTGAAGGGCTACCTGTTCCATATTTGATGGCTCAATGTTAGT
zSNP16522978	zK30K6	182355			21	62.7					TGATTTATCAACTTGCTTTCAGACAGCGCAGACATCCTAAAAAATATATTTTGAAAGAGGATTTGGACTTTATTCCCTTTAACAACTTTTCTGACTTTTGACAAAACGGGCTGCTGTTGTGCGTATATTAACAATATAATATTGAAATAT[C/G]TTAAAGTTATAACAAAATGAAAACCGGTTTAGCTTTAATTTTCATTTTTGCATGACTTTAAACAACACTGAGAACACTAAATATTTTACCTCGAATTTTGGAAGAAAATAAAAATCATCTGAGGTACATGCTGTTTGTGTGGTTGTGAAG
zSNP16522966	zK30K6	182213			21	62.7					CACCCCAATATTGGCAGACTAAAATGTACGCAAACTTTAGCAAACACCAAAATATTGAATTATCAAAAATGATACAAAATGTCATGCCTTGTAAAAAATGTACTATATAAATACATAATTTAACAACCTTAAATATGTGAATTGATTTAT[T/C]AACTTGCTTTCAGACAGCGCAGACATCCTAAAAAATATATTTTGAAAGAGGATTTGGACTTTATTCCCTTTAACAACTTTTCTGACTTTTGACAAAACGGGCTGCTGTTGTGCGTATATTAACAATATAATATTGAAATATCTTAAAGTT
zSNP16522893	zK30K6	180783			21	62.7					GCCATGAGAATGAAGAAAGAACACTTAAGCCTAACATTTACAATCACCTCAGCCACGGGAATCTGGCCCAATCCCTCTTAAAAAAAAAAAAAAAGACAAAAAACAACAGACTCTCTTCAAAAGACTAAAACTGTGTGTATCATATAACTA[T/C]GCTAAGACAAGACTCTTATAGCTCAAAGATAAGAGTGTCAGAGCAATCAAGAGGGACGACAGAGCTGAAAAAAGTGATATCTGCAGATGTGAGGCTCTTTCACTACTGTCCATTTCCTCAATGACGAATCCGATTTCCAGAGTTGGCTGC
zSNP16522892	zK30K6	180770			21	62.7					CCACAAAAAAAGAGCCATGAGAATGAAGAAAGAACACTTAAGCCTAACATTTACAATCACCTCAGCCACGGGAATCTGGCCCAATCCCTCTTAAAAAAAAAAAAAAAGACAAAAAACAACAGACTCTCTTCAAAAGACTAAAACTGTGTG[T/C]ATCATATAACTACGCTAAGACAAGACTCTTATAGCTCAAAGATAAGAGTGTCAGAGCAATCAAGAGGGACGACAGAGCTGAAAAAAGTGATATCTGCAGATGTGAGGCTCTTTCACTACTGTCCATTTCCTCAATGACGAATCCGATTTC
zSNP16522935	zK30K6	181539			21	62.7					TACTCCCCCTGGTGGAACTTTAAATCACTGCTTCAAAAAAAGGCTGAATTCAAAGTTTATTCAGAATCACTTCCCTAACCCATAACAGAGGAACTCAACATATATTTCATCTTTATAGGCTGCATATACATTTATCTTTTATGCTCACCT[A/C]TATATTGAATCGATCACAAAAGTTCAATTAGTAAAACAGGGTAGGTTACAGGAATCTGAAATGCAAAATTAAAAACCTTTTAAAACGTTTACATACATTAAGACCTCATCATCATCATTTAGGTTTCAACCAGTAACATTTTCAACATTT
zSNP16522915	zK30K6	181157			21	62.7					ACCTATAGTGATACATGGCGAGTTGGAGGAAACAGCCCATTGTAAATTTAATTTCCCTTCACTGTATGACTAGCAGTGTGACATTCCATCAGCAGCTAGAGCACGGCAAGCTTAGAGGAAACTTGTCAACCCACAAAAACAGTAGTATTT[T/C]TTGACATCAGAACTTTGTTCAAAACAGAGGGTGACCGTATACAATACATGATCCAGTTCTGCTTGGAGAAAATCACCACTGCTCACTGCACATGAGAAATAGTGTACATGTATTAAAAAAGAAGACTAAGAACCGTGGTGGGCGGGAGGG
zSNP16522987	zK30K6	182647			21	62.7					GTTGTGAAGGGCTACCTGTTCCATATTTGATGGCTCAATGTTAGTTTTGCAAAGTTTACATTTAGCTTTTAATATCTACTTTAATACTAAGTCTTTGAATTGGTAATTTTGAAGTCAAATATTTAAAAATGTATATTATTGCTAGCCTTA[A/G]TTAACAGGTAAAGTCTTGTGACTGTGTTTGACTTCCGGTGACTACCCGTTGTGAAAAGCATAAGATGTCAAATGGAGCTGTGAAATAACCTAATAACAAAAGGGAACACCATATTAAAAAAATAAATAAATAAAAATTATATAAAAAAAA
zSNP16522986	zK30K6	182567			21	62.7					ACAACACTGAGAACACTAAATATTTTACCTCGAATTTTGGAAGAAAATAAAAATCATCTGAGGTACATGCTGTTTGTGTGGTTGTGAAGGGCTACCTGTTCCATATTTGATGGCTCAATGTTAGTTTTGCAAAGTTTACATTTAGCTTTT[A/G]ATATCTACTTTAATACTAAGTCTTTGAATTGGTAATTTTGAAGTCAAATATTTAAAAATGTATATTATTGCTAGCCTTAATTAACAGGTAAAGTCTTGTGACTGTGTTTGACTTCCGGTGACTACCCGTTGTGAAAAGCATAAGATGTCA
zSNP16523070	zK30K6	184549			21	62.7					TCTGATCATCTAGTCGGTCTGGAATGACATGAAGAAACAAAAAGAAAATGACACCAAATCCAGAAGAATCATACCAGAGATGCTTAAAAAAAAAATCCTGCAAAGCTACCTATAAAAACTATGGGAAAGTGTGCCAAGTGTTTTTAATGC[A/T]AAGTATGGTCATACAAAATGTTGATTTGATTTAGTTAAAATAAGTGAATTGAAAAATAAAATGCATTATTTTTGAAAGCATCCTCATTTTACACCATTGCCTAATCTGTTGAACAGTACTGTAGCTTTACAGGTAGGTTTTTTTTAAAGC
zSNP16523069	zK30K6	184543			21	62.7					CTGAGATCTGATCATCTAGTCGGTCTGGAATGACATGAAGAAACAAAAAGAAAATGACACCAAATCCAGAAGAATCATACCAGAGATGCTTAAAAAAAAAATCCTGCAAAGCTACCTATAAAAACTATGGGAAAGTGTGCCAAGTGTTTT[A/T]AATGCAAAGTATGGTCATACAAAATGTTGATTTGATTTAGTTAAAATAAGTGAATTGAAAAATAAAATGCATTATTTTTGAAAGCATCCTCATTTTACACCATTGCCTAATCTGTTGAACAGTACTGTAGCTTTACAGGTAGGTTTTTTT
zSNP16522985	zK30K6	182507			21	62.7					TAAAGTTATAACAAAATGAAAACCGGTTTAGCTTTAATTTTCATTTTTGCATGACTTTAAACAACACTGAGAACACTAAATATTTTACCTCGAATTTTGGAAGAAAATAAAAATCATCTGAGGTACATGCTGTTTGTGTGGTTGTGAAGG[A/G]CTACCTGTTCCATATTTGATGGCTCAATGTTAGTTTTGCAAAGTTTACATTTAGCTTTTAATATCTACTTTAATACTAAGTCTTTGAATTGGTAATTTTGAAGTCAAATATTTAAAAATGTATATTATTGCTAGCCTTAATTAACAGGTA
zSNP16522981	zK30K6	182427			21	62.7					TTCCCTTTAACAACTTTTCTGACTTTTGACAAAACGGGCTGCTGTTGTGCGTATATTAACAATATAATATTGAAATATCTTAAAGTTATAACAAAATGAAAACCGGTTTAGCTTTAATTTTCATTTTTGCATGACTTTAAACAACACTGA[C/G]AACACTAAATATTTTACCTCGAATTTTGGAAGAAAATAAAAATCATCTGAGGTACATGCTGTTTGTGTGGTTGTGAAGGGCTACCTGTTCCATATTTGATGGCTCAATGTTAGTTTTGCAAAGTTTACATTTAGCTTTTAATATCTACTT
zSNP16522980	zK30K6	182397			21	62.7					AATATATTTTGAAAGAGGATTTGGACTTTATTCCCTTTAACAACTTTTCTGACTTTTGACAAAACGGGCTGCTGTTGTGCGTATATTAACAATATAATATTGAAATATCTTAAAGTTATAACAAAATGAAAACCGGTTTAGCTTTAATTT[-/T]CATTTTTGCATGACTTTAAACAACACTGAGAACACTAAATATTTTACCTCGAATTTTGGAAGAAAATAAAAATCATCTGAGGTACATGCTGTTTGTGTGGTTGTGAAGGGCTACCTGTTCCATATTTGATGGCTCAATGTTAGTTTTGCA
zSNP16522983	zK30K6	182472			21	62.7					TGTGCGTATATTAACAATATAATATTGAAATATCTTAAAGTTATAACAAAATGAAAACCGGTTTAGCTTTAATTTTCATTTTTGCATGACTTTAAACAACACTGAGAACACTAAATATTTTACCTCGAATTTTGGAAGAAAATAAAAATC[A/C]TCTGAGGTACATGCTGTTTGTGTGGTTGTGAAGGGCTACCTGTTCCATATTTGATGGCTCAATGTTAGTTTTGCAAAGTTTACATTTAGCTTTTAATATCTACTTTAATACTAAGTCTTTGAATTGGTAATTTTGAAGTCAAATATTTAA
zSNP16522982	zK30K6	182449			21	62.7					CTTTTGACAAAACGGGCTGCTGTTGTGCGTATATTAACAATATAATATTGAAATATCTTAAAGTTATAACAAAATGAAAACCGGTTTAGCTTTAATTTTCATTTTTGCATGACTTTAAACAACACTGAGAACACTAAATATTTTACCTCG[A/G]ATTTTGGAAGAAAATAAAAATCATCTGAGGTACATGCTGTTTGTGTGGTTGTGAAGGGCTACCTGTTCCATATTTGATGGCTCAATGTTAGTTTTGCAAAGTTTACATTTAGCTTTTAATATCTACTTTAATACTAAGTCTTTGAATTGG
zSNP16522502	zK30K6	172402			21	62.7					AACAGCTATACAGTGCTGTGTTTGGACTGCACTTCCATAACCTGTCAGGGCTGTGTTGTATCACACCACAGGGAGAACAGCAGTGAACTAAAAGAGAATCACCTAAGGGCATTTATCCACGTTCAATAGCCTACATGACATGTTTAGGTC[T/G]GGGTAGGTCAGACCACACAATGTCTAGTGCCCTAAAAAGACAGAAACCGAGCAGAATACAGACAATCTCCAGTGACCTGCTTGTGTTTTAATAAAAAGGAATAAGTAATTTGAACATTTTCAAACAGTCCCAACCGAGCTGGACAACTCT
zSNP16521719	zK30K6	104189			21	62.7					CAAATTTAAGTGGACTGAACATAAAAACAATTAAGTTAAATAATGTTGTTCAAGCTCCATGTAAATAATTGGGGGTGGGGGAAATGAAATTATGGGGGTTTTCCAGGAGAAATAAGGGGAGTGTTGGCAGGTACTGTATGTACTGTTATG[A/T]TGGTACAGATGAAATGTCAGACACAATGCACTCAATGGAGCTAGTGACGTCATTGTGAAGAATAGGGTTAGGGTTAGATGTGGTCATTAGAAAGCATTGCATGCAGCTCAGATTGCAACTCCATCAGGGCAGCATCAATACCCCTCTCAA
zSNP16521718	zK30K6	104175			21	62.7					CATATTTGTAATTACAAATTTAAGTGGACTGAACATAAAAACAATTAAGTTAAATAATGTTGTTCAAGCTCCATGTAAATAATTGGGGGTGGGGGAAATGAAATTATGGGGGTTTTCCAGGAGAAATAAGGGGAGTGTTGGCAGGTACTG[T/C]ATGTACTGTTATGTTGGTACAGATGAAATGTCAGACACAATGCACTCAATGGAGCTAGTGACGTCATTGTGAAGAATAGGGTTAGGGTTAGATGTGGTCATTAGAAAGCATTGCATGCAGCTCAGATTGCAACTCCATCAGGGCAGCATC
zSNP16521721	zK30K6	104213			21	62.7					AAACAATTAAGTTAAATAATGTTGTTCAAGCTCCATGTAAATAATTGGGGGTGGGGGAAATGAAATTATGGGGGTTTTCCAGGAGAAATAAGGGGAGTGTTGGCAGGTACTGTATGTACTGTTATGTTGGTACAGATGAAATGTCAGACA[T/C]AATGCACTCAATGGAGCTAGTGACGTCATTGTGAAGAATAGGGTTAGGGTTAGATGTGGTCATTAGAAAGCATTGCATGCAGCTCAGATTGCAACTCCATCAGGGCAGCATCAATACCCCTCTCAAAAAAAAAAAAAAGAGGGGGGGGGG
zSNP16521720	zK30K6	104200			21	62.7					GGACTGAACATAAAAACAATTAAGTTAAATAATGTTGTTCAAGCTCCATGTAAATAATTGGGGGTGGGGGAAATGAAATTATGGGGGTTTTCCAGGAGAAATAAGGGGAGTGTTGGCAGGTACTGTATGTACTGTTATGTTGGTACAGAT[A/G]AAATGTCAGACACAATGCACTCAATGGAGCTAGTGACGTCATTGTGAAGAATAGGGTTAGGGTTAGATGTGGTCATTAGAAAGCATTGCATGCAGCTCAGATTGCAACTCCATCAGGGCAGCATCAATACCCCTCTCAAAAAAAAAAAAA
zSNP16521717	zK30K6	104155			21	62.7					ACATAAAGCAATTAGCTTAACATATTTGTAATTACAAATTTAAGTGGACTGAACATAAAAACAATTAAGTTAAATAATGTTGTTCAAGCTCCATGTAAATAATTGGGGGTGGGGGAAATGAAATTATGGGGGTTTTCCAGGAGAAATAAG[A/G]GGAGTGTTGGCAGGTACTGTATGTACTGTTATGTTGGTACAGATGAAATGTCAGACACAATGCACTCAATGGAGCTAGTGACGTCATTGTGAAGAATAGGGTTAGGGTTAGATGTGGTCATTAGAAAGCATTGCATGCAGCTCAGATTGC
zSNP16521713	zK30K6	104120			21	62.7					AAATATACTGGATTCCACACAATCGATTGGCGGCAACATAAAGCAATTAGCTTAACATATTTGTAATTACAAATTTAAGTGGACTGAACATAAAAACAATTAAGTTAAATAATGTTGTTCAAGCTCCATGTAAATAATTGGGGGTGGGGG[A/G]AATGAAATTATGGGGGTTTTCCAGGAGAAATAAGGGGAGTGTTGGCAGGTACTGTATGTACTGTTATGTTGGTACAGATGAAATGTCAGACACAATGCACTCAATGGAGCTAGTGACGTCATTGTGAAGAATAGGGTTAGGGTTAGATGT
zSNP16521712	zK30K6	104089			21	62.7					GACTGACTCGCCAGTTTTTTACTACAATGTAAAATATACTGGATTCCACACAATCGATTGGCGGCAACATAAAGCAATTAGCTTAACATATTTGTAATTACAAATTTAAGTGGACTGAACATAAAAACAATTAAGTTAAATAATGTTGTT[T/C]AAGCTCCATGTAAATAATTGGGGGTGGGGGAAATGAAATTATGGGGGTTTTCCAGGAGAAATAAGGGGAGTGTTGGCAGGTACTGTATGTACTGTTATGTTGGTACAGATGAAATGTCAGACACAATGCACTCAATGGAGCTAGTGACGT
zSNP16521716	zK30K6	104154			21	62.7					AACATAAAGCAATTAGCTTAACATATTTGTAATTACAAATTTAAGTGGACTGAACATAAAAACAATTAAGTTAAATAATGTTGTTCAAGCTCCATGTAAATAATTGGGGGTGGGGGAAATGAAATTATGGGGGTTTTCCAGGAGAAATAA[C/G]GGGAGTGTTGGCAGGTACTGTATGTACTGTTATGTTGGTACAGATGAAATGTCAGACACAATGCACTCAATGGAGCTAGTGACGTCATTGTGAAGAATAGGGTTAGGGTTAGATGTGGTCATTAGAAAGCATTGCATGCAGCTCAGATTG
zSNP16521714	zK30K6	104122			21	62.7					ATATACTGGATTCCACACAATCGATTGGCGGCAACATAAAGCAATTAGCTTAACATATTTGTAATTACAAATTTAAGTGGACTGAACATAAAAACAATTAAGTTAAATAATGTTGTTCAAGCTCCATGTAAATAATTGGGGGTGGGGGAA[A/G]TGAAATTATGGGGGTTTTCCAGGAGAAATAAGGGGAGTGTTGGCAGGTACTGTATGTACTGTTATGTTGGTACAGATGAAATGTCAGACACAATGCACTCAATGGAGCTAGTGACGTCATTGTGAAGAATAGGGTTAGGGTTAGATGTGG
zSNP16521763	zK30K6	107622			21	62.7					CTGAATATCATGTGCCTGCTGTAAGCTGATACAGCCATTTTAGTCAGTGTTACTTAACCATTTGATATTAGTGATGCACCAACATGGAAATGTTGACAAATACTGACTGCCCGTAGCCAGCCTGGTGAAAGAGGTGGTTATTTTTATTTA[-/T]TTTTTTTTTTACAAAAAGTGGACATTTATGCAGTTATTTACCCCATTTTCTATTTATTTATGAGATTTAAATACTGCATTTTAAGCACTTTTTTTCTGGATTAGCTTGTCAAATATCATCATAACTATGCTTTTTGATGTATTAAAAACA
zSNP16521728	zK30K6	104309			21	62.7					GTGTTGGCAGGTACTGTATGTACTGTTATGTTGGTACAGATGAAATGTCAGACACAATGCACTCAATGGAGCTAGTGACGTCATTGTGAAGAATAGGGTTAGGGTTAGATGTGGTCATTAGAAAGCATTGCATGCAGCTCAGATTGCAAC[A/T]CCATCAGGGCAGCATCAATACCCCTCTCAAAAAAAAAAAAAAGAGGGGGGGGGGGTGGAGGTTGCAACACTGTGCAGTGAACCTGACTTTATTATAACTGCTGTGATGTTTAATGTGAATATGTATCAATTCATACTATTTAGACCATTG
zSNP16521945	zK30K6	142213			21	62.7					AATTACGCAAGTCATTGTATAATAGTGGTTTGTTCTGACATTAAAATGGTTATAAAAAAAACAAACTTTTAGAAGAAAAAAATATTATCAGAAATACAGTGAAAAAATCCTTGCTCTATTAAATGTAATTTTGAAAATATTTTAAACAGA[-/A]AAAAAAAACATTTCACAGGAGGGCTAATAATTTTAAATATTCTATAAAAAATAAATCAAAATGTCGTCCAAATGATGCATTTAAAAAAAAAGAACACATTTCGAAACATTTTCACAGCACCATCTCAACTTTGTTGTTCGCCTGCATCTT
zSNP16521764	zK30K6	107626			21	62.7					ATATCATGTGCCTGCTGTAAGCTGATACAGCCATTTTAGTCAGTGTTACTTAACCATTTGATATTAGTGATGCACCAACATGGAAATGTTGACAAATACTGACTGCCCGTAGCCAGCCTGGTGAAAGAGGTGGTTATTTTTATTTATTTT[A/T]TTTTTTACAAAAAGTGGACATTTATGCAGTTATTTACCCCATTTTCTATTTATTTATGAGATTTAAATACTGCATTTTAAGCACTTTTTTTCTGGATTAGCTTGTCAAATATCATCATAACTATGCTTTTTGATGTATTAAAAACATTTT
zSNP16521727	zK30K6	104303			21	62.7					AGGGGAGTGTTGGCAGGTACTGTATGTACTGTTATGTTGGTACAGATGAAATGTCAGACACAATGCACTCAATGGAGCTAGTGACGTCATTGTGAAGAATAGGGTTAGGGTTAGATGTGGTCATTAGAAAGCATTGCATGCAGCTCAGAT[A/T]GCAACTCCATCAGGGCAGCATCAATACCCCTCTCAAAAAAAAAAAAAAGAGGGGGGGGGGGTGGAGGTTGCAACACTGTGCAGTGAACCTGACTTTATTATAACTGCTGTGATGTTTAATGTGAATATGTATCAATTCATACTATTTAGA
zSNP16521723	zK30K6	104238			21	62.7					TCAAGCTCCATGTAAATAATTGGGGGTGGGGGAAATGAAATTATGGGGGTTTTCCAGGAGAAATAAGGGGAGTGTTGGCAGGTACTGTATGTACTGTTATGTTGGTACAGATGAAATGTCAGACACAATGCACTCAATGGAGCTAGTGAC[A/G]TCATTGTGAAGAATAGGGTTAGGGTTAGATGTGGTCATTAGAAAGCATTGCATGCAGCTCAGATTGCAACTCCATCAGGGCAGCATCAATACCCCTCTCAAAAAAAAAAAAAAGAGGGGGGGGGGGTGGAGGTTGCAACACTGTGCAGTG
zSNP16521722	zK30K6	104222			21	62.7					AGTTAAATAATGTTGTTCAAGCTCCATGTAAATAATTGGGGGTGGGGGAAATGAAATTATGGGGGTTTTCCAGGAGAAATAAGGGGAGTGTTGGCAGGTACTGTATGTACTGTTATGTTGGTACAGATGAAATGTCAGACACAATGCACT[T/C]AATGGAGCTAGTGACGTCATTGTGAAGAATAGGGTTAGGGTTAGATGTGGTCATTAGAAAGCATTGCATGCAGCTCAGATTGCAACTCCATCAGGGCAGCATCAATACCCCTCTCAAAAAAAAAAAAAAGAGGGGGGGGGGGTGGAGGTT
zSNP16521725	zK30K6	104250			21	62.7					TAAATAATTGGGGGTGGGGGAAATGAAATTATGGGGGTTTTCCAGGAGAAATAAGGGGAGTGTTGGCAGGTACTGTATGTACTGTTATGTTGGTACAGATGAAATGTCAGACACAATGCACTCAATGGAGCTAGTGACGTCATTGTGAAG[A/T]ATAGGGTTAGGGTTAGATGTGGTCATTAGAAAGCATTGCATGCAGCTCAGATTGCAACTCCATCAGGGCAGCATCAATACCCCTCTCAAAAAAAAAAAAAAGAGGGGGGGGGGGTGGAGGTTGCAACACTGTGCAGTGAACCTGACTTTA
zSNP16521724	zK30K6	104246			21	62.7					CATGTAAATAATTGGGGGTGGGGGAAATGAAATTATGGGGGTTTTCCAGGAGAAATAAGGGGAGTGTTGGCAGGTACTGTATGTACTGTTATGTTGGTACAGATGAAATGTCAGACACAATGCACTCAATGGAGCTAGTGACGTCATTGT[A/G]AAGAATAGGGTTAGGGTTAGATGTGGTCATTAGAAAGCATTGCATGCAGCTCAGATTGCAACTCCATCAGGGCAGCATCAATACCCCTCTCAAAAAAAAAAAAAAGAGGGGGGGGGGGTGGAGGTTGCAACACTGTGCAGTGAACCTGAC
zSNP19682112	zC207G22	184686			21	62.7					GTCACGAGCTGCCCTTCATGGCTACTGAAAACATTATCATGGCCATGGTGAAGGCTGGAGGAAACAGACAGGTCAGAATAAATGCCATTAAAATAATAACCAACATTTTCTGAGATTTCAACACGTGTTTGTGTTGCTCATCTTTTTTTT[-/TT]CAATCTTTTTTTCTTCCCACACCAAAGAGTAACTTGGTTTACTCAAAAAAAAATGTAAAAATCAACGTCACTTCTACAAGTTGTGATATTGCAAGTGACCAGTAATCAATGCTGGTTTGTCATAATTATTTGAGAGTGTGCCTATCTTTG
zSNP19682072	zC207G22	136863			21	62.7					CAATATTTCGTATGATTTGTGAATAATAATTAGCAAATTAATGCAGTAATACATTAGAATCCTGAAAAAGACTACAGATAAGTGAAGGATGGGATGTTCTCATCCTTCTCATCCATGAGATGTTCTGCATCAAACTTAGTCTAGAAATAA[-/AA]TAAAAAAACCCTACAAAATAGAAAGTGATTGTGCATAACTTATTTTACTTTTTAAAATAACCTATTTAACTTTGTTTTAAAATGCTTGAGGAAAAAAAAGTTCTTGGCTTTGACCCTAATATATTATTACCACTATTATTATAATATCTC
zSNP19682119	zC207G22	188494			21	62.7					ACTTGTTTATATCAGCATTATGTTAATAAGAAGGGTACTGTTTTGCAATTGAGGCGTTTGTTTTCTTCAAGATGGATTTATTTGATATTATTAATGCTGAAGGTAATGGTGGTGCTTAATATTTTTGAGGAAGTCAGATACTTTTAAATA[-/TT]TTTTTTTTTATACTGCAACTATTCTTTAAAGCCTATTGCAATTATTTATAATTTTAATAAACAAAAACTGACCCCAAAGTGTAATTTAGTTTGCTATATAGAGATCTGCTTTCTTGAGAGAGTTCTGAATCTTGTGAAGTGGTTGAGTTT
zSNP19682114	zC207G22	184739			21	62.7					GCTGGAGGAAACAGACAGGTCAGAATAAATGCCATTAAAATAATAACCAACATTTTCTGAGATTTCAACACGTGTTTGTGTTGCTCATCTTTTTTTTTTCAATCTTTTTTTCTTCCCACACCAAAGAGTAACTTGGTTTACTCAAAAAAA[-/AA]TGTAAAAATCAACGTCACTTCTACAAGTTGTGATATTGCAAGTGACCAGTAATCAATGCTGGTTTGTCATAATTATTTGAGAGTGTGCCTATCTTTGTCACTTGACTTAATTATTTATGAGATCAGATATTTTAGAAATCTTAATGCCAG
zSNP19682059	zC207G22	103046			21	62.7					TTTAATATACACTCCCACATCTAGGAAAAACAGATGTAGCATCTGATAGGCGTCCTCCCTTTCCATTGTGAACAAACATTTGAGTATTGAATCACCAAGGACCGGTTTCTTCTTAAAATCTTCTTCAATGAGTTAAATGGAAAAAAAAAA[-/AT]CACCTACATTTTAGAAGCCCAAAATTGTGTTAATTATCCCTTTAAAAACGTCTTTGACTAAATGTGTTTAGAGCAGGGATGTCCAAACTTGGTCCTGGAGGGCCGGTGCCCTTGATAGTTTAGCTCCAACTCTGATTAAACACATCTGAA
zSNP19682027	zC207G22	75642			21	62.7					GTGGCCGAAGTATGAATTGTTAACATCATTAAACCGTTTCACTTCACCCAGATGTTAAATATGCTGATCACGTTTTAAAATATGGACAATATCTTTATTAATCTAATGGCTGAGTTTTTCAATATTTTACACAAAATTGTGTTAAAAAAA[-/CC]CAGCCTTTGTTTTGTTTTTTTACCATGCAGGTCAATTAACTTTTTTTCTTCATTTTTTTTTTGCTGTAACCATTGTGATTCATAAAAACACATGTTACTTTGAGAGTCAAATGTTTGTTGAGAGCCAGACAATGCTTGTTTTATGAATCG
zSNP19681992	zC207G22	595			21	62.7					TTTTTGCTCTTTTGTCTAAAACTTTTGTTTTTACTGATAATATTTCATATATAAATTACTAAATATAATATAAACATTTATAAAAACTACTGTTGTCCAATGTCATTTTATTGTTTAAAGTGCTATCATTTTAAAGTCATTTAAATAAAA[-/TAAAA]AACATTGGCTATTTTAAAGTAAAATATCTCATATTTTTGGTCTAATATCACTCTAAATCCAAATGCATTGTGAATCCCTACACATGTATGAAATTAGTTTAACAAGTTGTCAATATTTGCAAATTGACATCCTAATGCCTTACAAATATA
zSNP19682042	zC207G22	86246			21	62.7					TCAAATAAACACCGGGTCCACTTGGCGCAGCGAGACCCGCCATCTGCCCAAACAGAGCATGCGGAAAATAAATGCCGCTCTCCTAAACAAATAAACCGTCGCGCCATTCAGAACTCTCGTACTCGGCGCGGGACTTAAGCGCGGGAAAGG[-/AA]AAAAAAACACGATTTATCCCCACCAAGGGTAAACACGGCGACAGGCCCCTGAATATATGAGAAGACTGATAGAATGGAAAGCTTTCACAAAGTATAAAGTCAGCAGGGAAGTAATCAAGAGGGAAAGTGTGTAGGCGAGGTAGTTTGGAG
zSNP19682035	zC207G22	79874			21	62.7					ATATATATATATATATATATATATATATATATATATATATATATATATATATATATATAAAATAAAAAAAATGAAATTACATTCTTATGTAAAACCCATAGCTTTCTAACAGTCAGCTCTAATTATAAAAACACTGATATTATTAACACT[-/GAT]AAGTTTGTTCATTTCAACTGTTAGATGATTAAATTAAACTGCAGTTAGGTTAATATTGATTATAATACATTTTATGACAAAAATATAACTGTTAAAGTTAATTAATTTTGGCTAGTTTTACCATTTATTCAAACTTACGTTGTAAATATT
zSNP19829798	zC207G22	172983			21	62.7					TAGCCATCGTGTATCAAGCTGGTCCGACGTCTCCTTTTCCTGCTCCCTTTCTCCTCCTCCTCCTCTCTCTCTCTCTCTCTCGTTTGCTGTTTTGTCTTGGCAGGCAAGTTGCTTGTGCTCAAAACATGTTTCACCCCTCTTTTCTCAGTC[CT(28)/(40)]CACTCACTGAACACAACCATGCAACCTTTCTCCCTGTTTTTTTACCGTCTTTCATTAGATACAACAAGCACTGACAGATAGCACACAGAGCAAAGGAGGAAGAATGGCAGAGCGATGTGAGGGGAGTGAGCGAAAACCCCCCACATGTAA
zSNP19829788	zC207G22	138807			21	62.7					TAAAAAATTTCAAGGATTTAAGATATTGATGACTGTTAAACGCGTCATAACAGGCTTGTGAAAAGGGTCCATAGCATGAACTAAAACTAAAAACATGAAATATATTTAGCAACAATTTATTCTGAATTTTACATAAAAAAAAAAAAAAAA[AT(32)/(34)]TTTTTTTTTTTTACCCTCTAAAATGTTTTTAAACATTTGTTTATCTTATTTTAATTTATCATTAAAAAAAAATTCCATTTCATTCTTTTTTCTGGACTTTATAGATAAAATGTTTTAGGACTCAAAAAGAGTGTAACTAAAGTCATGAAA
zSNP16521711	zK30K6	104080			21	62.7					TGGACTCCTGACTGACTCGCCAGTTTTTTACTACAATGTAAAATATACTGGATTCCACACAATCGATTGGCGGCAACATAAAGCAATTAGCTTAACATATTTGTAATTACAAATTTAAGTGGACTGAACATAAAAACAATTAAGTTAAAT[A/T]ATGTTGTTCAAGCTCCATGTAAATAATTGGGGGTGGGGGAAATGAAATTATGGGGGTTTTCCAGGAGAAATAAGGGGAGTGTTGGCAGGTACTGTATGTACTGTTATGTTGGTACAGATGAAATGTCAGACACAATGCACTCAATGGAGC
zSNP19829816	zC207G22	80710			21	62.7					GGACAAACGGAAATCTACATATCCTCTTGAAAAATACAATTTGCTGACTACATAAGGGAGACACCTATGGGCAAATTAAATTGATCTTAAAATAAGACCAGATAATATGTTCTTATTTAATCAAAGGTGACTTGTCTAGGTTTACATGTA[AAAT(32)/(40)]AATCTTGCACAGAGAGACTAGTTACTCCAGCTCATAGCCAGGACGATGAGAAACCAAGCCATCCTCCTAAACATGGATGTGTCTTGATCACTCGCAGAATTCCATCATTTGTAGCCTCATATGTTTCCTGTGCGTGATTATACAGAGAGG
zSNP19829786	zC207G22	132287			21	62.7					GAGAGCGGCGCTGTGTGCTGTAGAGGGGAGATAATGGCCTCTGGCTCCTCAATCTCTCGCTGTAATGTGTTTCTGACGCCAGCGAGTGCCTGCGGCCCCTTGGGAGGCACAGGGACGACATCATGATGGAGTGTCAGGTGCTTCTGTCTA[TG(26)/(30)]TCAGTATGCATATCAAACAGCTCCATAATGATATCTGTTTTCCTGCCAGCCGCTCTAGACTTTAGGGACCACCTTTGCTTTCTCTGTATTCCAGTTGCATGCCAATGTGTAGGTGCCCAAATGTACACATACAGTCTAGTCTGTTTCATT
zSNP19829762	zC207G22	60118			21	62.7					AAAGTGTGATCTTGCGCTTTTGTCTGTATATACAGAGGATGTACAGATGATAATAATAATACTGACTACAATAATAATAATGTATAATCTAATATTTTTATTTATATTATTTAATAACATTTTATAAAATGTGTGTACAATGCTTGGATA[AT(18)/(34)/(72)/(74)]AATTTTTATAATAAATATATTATTATAAAGAAATTCTAAAGGGCCTATAAATTATGTAGGCCTATTATGTTTGCTTTTATTATCATTATCATCATCATTTAAATATTATCCTCATCAAATAATAATTTAATTCTGTATAGGCTCTAATAT
zSNP19829747	zC207G22	31819			21	62.7					ATAATTGTTACCTCTTTAGATAAAGTGTTCAAGTGTTGCATTACAAAGCATAAACCATGTAACTGACTTGTGATCGATTAAAAAAATTAAAATGATAATTTTTTAAACTTGCAGATAGCTAAAGATTTTAGTTAAGGTCTCTGAATGTGA[AT(16)/(26)/(70)]TATGAGGGTAAATGGATTGAAGCATTTAAGTATTATATTGATACAGAATGCATTTGGGTTCTGAACAACAAGCCTATGGTTGTTTTTAAAATTGTATACGTCTATACAGGGGCAGATTTAGTGATTTTGGAGGCCTACGCAATTCCAGCC
zSNP19829782	zC207G22	125444			21	62.7					AACTTTGATCATGAATTCTGAATCCTAAACAAAATGTTAAGATTTTTGTGCTGGAAATGTATGCAAATTAGTGATTGTTTAATTAAATAAGTCTAATTAAATAAATAAGCCTCATTTGCACATTTAAAAGACCTTGTAGGAAACTTTTGC[TA(64)/(66)]ATTTTCAAAATTTAATGTAATCAATCAAGTGGTAAATTTTGTTATAAGAATGAGTTAATCTTACCATATTCACCAGAGTTTTGCCTTTATTTAACTTTTCATTTATTTATTTATTTATGAAATGAGCATAAAAAGAGACCAAAAAACGTT
zSNP19829763	zC207G22	71944			21	62.7					TTATATTGACCTCTGCCCATTAAATCAGCTTAACAGGAGTTGCCTTTTTTTGTATGCCTGTTTATGATTCTTAAATACAATGTGAAAGACTAACAAACAGAAGATTCTACTCCATTATTCTAGAACTAATGTGTCCCTTTGGCATAAATC[CA(18)/(22)]GTCTAAATGTCCATCTCTTGCCCTGTCAGTGTGTGTCGGATCAAGCGTACGCCTTCGTCCTTTTTGATTACATCACTGGGTCCACAGAGGGTCAGGGAGAGAGCCGGCAGCTCTTGTAGCTCTGCTTCAGCCCAGTGGCCCGGGCAGGTA
zSNP16522095	zK30K6	164809			21	62.7					CTAACTGTTTTGTTTGTGCTGGCACAATTCAGTGCAACAATGTGTTATTCATATTGAGAGACTTGAGTAAGTACACAGGGGAAAGCAGAATTCATCCCCCACAAAAACTGCCTTGAATTCCCACCGTATGAAACAGAGCTTTCATTTTGA[A/T]TTCCATCCTGTCAGAGGAAAGAGCTATGATGTTATTTCTACGGTCGACTTTTCCTTTGGATTTCTGTTTTGGATGAATAGCAAAGTCTTTTTTGGGGGGGTGAAATTAGCTCGACGTGCAATGGCTGCAGGTGCCGGTTCCCGCTGACAA
zSNP16522400	zK30K6	170153			21	62.7					CTGAAACAGTGGGGAAGCAACAAATACAAATCTCCAAAGTCAGCATGGCCCACTGTGATATGGAGATCTGTGTGACCACCCTTGAGGGTCCACATATCAAAAGCTCCCACCTGGACAAATCGTTCTCGCCCACTACCCATTTACCATGTC[A/G]GTAAGCAAGGTAAAAAAAAAAAAAAACACCCTCTAAAGATGGACTTTTAGAGAAGCATGCTAAAAACTTGTTGATGTGCAAATTTCTCGGAATAATATTGTCCACTCTTATTGTCATTTACTCAAAGCTCCATACAGTTTACAGTTTGTT
zSNP16522333	zK30K6	168104			21	62.7					TTTTGAGTGAACTTAATGTTTTCATTTTACTTCTGTTGAACACAAAACAAGATATTTTGAAGAACGTTGGAGAAAAAAACAAACAAAAAAAAAACTTGTCATCCTTATTAGGTATAAAGTGTTACGGATATCAATGGCTTCCCCCCTTAA[T/C]ATTTTTCAGTATATCTTTCTTTGTGTTCAAGAGAGGAAAAAAATAACTCAAAGAGGTTTGAAACAAGTGGAGAATGTGTAAGTGACAGAATTTTCGTTTGAATGAATCATCATTTTAAATCAGTAAACAGGAATACAATAAAATTGAATA
zSNP16522435	zK30K6	171428			21	62.7					AATGTTTTAATGTTCCTTTTTAATGCCAACTGTGTAAAAAATTATTGATAAAACGCTTATACCTGTTTGTTTACCTTCAAGCTCTGCTTGACGCCTGTGCATGTGAAGAAGCCAGTGAGCACCAGCACACACACATATTTTGATCATCTC[A/G]ACATCTAAAAGTGTTCCTTTTTATGTTTTCATATAAGTTGCTCTCAGTACTTATCCATCAACAGAATTTTTTCATAATTGAAAAACTCCACTCCACAAATTTATATTTTGCAATTGTAAGTTTGATTCACAAGTCTGAAGTCTGCAGATA
zSNP16522401	zK30K6	170172			21	62.7					ACAAATACAAATCTCCAAAGTCAGCATGGCCCACTGTGATATGGAGATCTGTGTGACCACCCTTGAGGGTCCACATATCAAAAGCTCCCACCTGGACAAATCGTTCTCGCCCACTACCCATTTACCATGTCGGTAAGCAAGGTAAAAAAA[A/G]AAAAAAACACCCTCTAAAGATGGACTTTTAGAGAAGCATGCTAAAAACTTGTTGATGTGCAAATTTCTCGGAATAATATTGTCCACTCTTATTGTCATTTACTCAAAGCTCCATACAGTTTACAGTTTGTTTTTTTTCCGGATTACTGCC
zSNP16522321	zK30K6	168041			21	62.7					AAACAAAACAAATTGTGTTGTTTCAACTCTTTTTAAGCAGTTTGAACCAGCAGCAAACATAATTTTTGAGTGAACTTAATGTTTTCATTTTACTTCTGTTGAACACAAAACAAGATATTTTGAAGAACGTTGGAGAAAAAAACAAACAAA[A/C]AAAAAACTTGTCATCCTTATTAGGTATAAAGTGTTACGGATATCAATGGCTTCCCCCCTTAATATTTTTCAGTATATCTTTCTTTGTGTTCAAGAGAGGAAAAAAATAACTCAAAGAGGTTTGAAACAAGTGGAGAATGTGTAAGTGACA
zSNP16522316	zK30K6	168033			21	62.7					AAAAAAACAAACAAAACAAATTGTGTTGTTTCAACTCTTTTTAAGCAGTTTGAACCAGCAGCAAACATAATTTTTGAGTGAACTTAATGTTTTCATTTTACTTCTGTTGAACACAAAACAAGATATTTTGAAGAACGTTGGAGAAAAAAA[A/C]AAACAAAAAAAAAACTTGTCATCCTTATTAGGTATAAAGTGTTACGGATATCAATGGCTTCCCCCCTTAATATTTTTCAGTATATCTTTCTTTGTGTTCAAGAGAGGAAAAAAATAACTCAAAGAGGTTTGAAACAAGTGGAGAATGTGT
zSNP16522315	zK30K6	168024			21	62.7					TAAGTTGTGAAAAAAACAAACAAAACAAATTGTGTTGTTTCAACTCTTTTTAAGCAGTTTGAACCAGCAGCAAACATAATTTTTGAGTGAACTTAATGTTTTCATTTTACTTCTGTTGAACACAAAACAAGATATTTTGAAGAACGTTGG[A/C]GAAAAAAACAAACAAAAAAAAAACTTGTCATCCTTATTAGGTATAAAGTGTTACGGATATCAATGGCTTCCCCCCTTAATATTTTTCAGTATATCTTTCTTTGTGTTCAAGAGAGGAAAAAAATAACTCAAAGAGGTTTGAAACAAGTGG
zSNP16522319	zK30K6	168037			21	62.7					AAACAAACAAAACAAATTGTGTTGTTTCAACTCTTTTTAAGCAGTTTGAACCAGCAGCAAACATAATTTTTGAGTGAACTTAATGTTTTCATTTTACTTCTGTTGAACACAAAACAAGATATTTTGAAGAACGTTGGAGAAAAAAACAAA[A/C]AAAAAAAAAACTTGTCATCCTTATTAGGTATAAAGTGTTACGGATATCAATGGCTTCCCCCCTTAATATTTTTCAGTATATCTTTCTTTGTGTTCAAGAGAGGAAAAAAATAACTCAAAGAGGTTTGAAACAAGTGGAGAATGTGTAAGT
zSNP16522317	zK30K6	168034			21	62.7					AAAAAACAAACAAAACAAATTGTGTTGTTTCAACTCTTTTTAAGCAGTTTGAACCAGCAGCAAACATAATTTTTGAGTGAACTTAATGTTTTCATTTTACTTCTGTTGAACACAAAACAAGATATTTTGAAGAACGTTGGAGAAAAAAAC[A/C]AACAAAAAAAAAACTTGTCATCCTTATTAGGTATAAAGTGTTACGGATATCAATGGCTTCCCCCCTTAATATTTTTCAGTATATCTTTCTTTGTGTTCAAGAGAGGAAAAAAATAACTCAAAGAGGTTTGAAACAAGTGGAGAATGTGTA
zSNP16522449	zK30K6	171757			21	62.7					CACATTGAGAAAATCTTTTACACTTAAAAAAATATCTTGTCAAACTTATTTTATTCCAAGCTTCCACATAAATAAGGAATTGCACATCTCCGCATAAGTTTTCACAACCCAAATAAAAACAAACAAATGCCCTTCTGTGCACCCCATGAG[A/G]AGTTTATAGGGCAGATGCCCACCTCGCCACCCACTTGCACCATTACAATAACCTTTACACAGCCACGGAAAGTTCTGGCACAGTCTGGGATATTAATAATAACATAATAATATAAGGCAGATACTCGCATCCCTCAGGCCACAGCGGTCA
zSNP16522445	zK30K6	171701			21	62.7					TGATTCACAAGTCTGAAGTCTGCAGATACACCTTACTATTCTGACTTTTTTTCCTTCACATTGAGAAAATCTTTTACACTTAAAAAAATATCTTGTCAAACTTATTTTATTCCAAGCTTCCACATAAATAAGGAATTGCACATCTCCGCA[T/C]AAGTTTTCACAACCCAAATAAAAACAAACAAATGCCCTTCTGTGCACCCCATGAGGAGTTTATAGGGCAGATGCCCACCTCGCCACCCACTTGCACCATTACAATAACCTTTACACAGCCACGGAAAGTTCTGGCACAGTCTGGGATATT
zSNP16522494	zK30K6	172266			21	62.7					CTCTCGAAGGAACCAAAGAGGTCGGAGCCTGCTGATAAATGTGACACAGGTTATTTGTGACGGTAAACACATTAAGATAAAGTAAGCATGCTGAAGGGCCTTCTGGGTGTCTACCGTGGAGAGTGTGAACTAATTAAACAGCTATACAGT[A/G]CTGTGTTTGGACTGCACTTCCATAACCTGTCAGGGCTGTGTTGTATCACACCACAGGGAGAACAGCAGTGAACTAAAAGAGAATCACCTAAGGGCATTTATCCACGTTCAATAGCCTACATGACATGTTTAGGTCGGGGTAGGTCAGACC
zSNP16522492	zK30K6	172259			21	62.7					GCCTCGACTCTCGAAGGAACCAAAGAGGTCGGAGCCTGCTGATAAATGTGACACAGGTTATTTGTGACGGTAAACACATTAAGATAAAGTAAGCATGCTGAAGGGCCTTCTGGGTGTCTACCGTGGAGAGTGTGAACTAATTAAACAGCT[A/C]TACAGTGCTGTGTTTGGACTGCACTTCCATAACCTGTCAGGGCTGTGTTGTATCACACCACAGGGAGAACAGCAGTGAACTAAAAGAGAATCACCTAAGGGCATTTATCCACGTTCAATAGCCTACATGACATGTTTAGGTCGGGGTAGG
zSNP16522444	zK30K6	171668			21	62.7					ACTCCACAAATTTATATTTTGCAATTGTAAGTTTGATTCACAAGTCTGAAGTCTGCAGATACACCTTACTATTCTGACTTTTTTTCCTTCACATTGAGAAAATCTTTTACACTTAAAAAAATATCTTGTCAAACTTATTTTATTCCAAGC[T/C]TCCACATAAATAAGGAATTGCACATCTCCGCATAAGTTTTCACAACCCAAATAAAAACAAACAAATGCCCTTCTGTGCACCCCATGAGGAGTTTATAGGGCAGATGCCCACCTCGCCACCCACTTGCACCATTACAATAACCTTTACACA
zSNP16522438	zK30K6	171568			21	62.7					TGATCATCTCGACATCTAAAAGTGTTCCTTTTTATGTTTTCATATAAGTTGCTCTCAGTACTTATCCATCAACAGAATTTTTTCATAATTGAAAAACTCCACTCCACAAATTTATATTTTGCAATTGTAAGTTTGATTCACAAGTCTGAA[T/G]TCTGCAGATACACCTTACTATTCTGACTTTTTTTCCTTCACATTGAGAAAATCTTTTACACTTAAAAAAATATCTTGTCAAACTTATTTTATTCCAAGCTTCCACATAAATAAGGAATTGCACATCTCCGCATAAGTTTTCACAACCCAA
zSNP16522437	zK30K6	171508			21	62.7					GCTCTGCTTGACGCCTGTGCATGTGAAGAAGCCAGTGAGCACCAGCACACACACATATTTTGATCATCTCGACATCTAAAAGTGTTCCTTTTTATGTTTTCATATAAGTTGCTCTCAGTACTTATCCATCAACAGAATTTTTTCATAATT[A/G]AAAAACTCCACTCCACAAATTTATATTTTGCAATTGTAAGTTTGATTCACAAGTCTGAAGTCTGCAGATACACCTTACTATTCTGACTTTTTTTCCTTCACATTGAGAAAATCTTTTACACTTAAAAAAATATCTTGTCAAACTTATTTT
zSNP16522443	zK30K6	171667			21	62.7					CACTCCACAAATTTATATTTTGCAATTGTAAGTTTGATTCACAAGTCTGAAGTCTGCAGATACACCTTACTATTCTGACTTTTTTTCCTTCACATTGAGAAAATCTTTTACACTTAAAAAAATATCTTGTCAAACTTATTTTATTCCAAG[T/C]TTCCACATAAATAAGGAATTGCACATCTCCGCATAAGTTTTCACAACCCAAATAAAAACAAACAAATGCCCTTCTGTGCACCCCATGAGGAGTTTATAGGGCAGATGCCCACCTCGCCACCCACTTGCACCATTACAATAACCTTTACAC
zSNP16522439	zK30K6	171576			21	62.7					TCGACATCTAAAAGTGTTCCTTTTTATGTTTTCATATAAGTTGCTCTCAGTACTTATCCATCAACAGAATTTTTTCATAATTGAAAAACTCCACTCCACAAATTTATATTTTGCAATTGTAAGTTTGATTCACAAGTCTGAAGTCTGCAG[A/T]TACACCTTACTATTCTGACTTTTTTTCCTTCACATTGAGAAAATCTTTTACACTTAAAAAAATATCTTGTCAAACTTATTTTATTCCAAGCTTCCACATAAATAAGGAATTGCACATCTCCGCATAAGTTTTCACAACCCAAATAAAAAC
zSNP16522148	zK30K6	166303			21	62.7					AAAGATATACTAAGTCACCTCACGTTGTTCCCATGTCACTTCTTGCGTGTGTTTGGTTGTGAGACATACTGTAGTTTGGACAAAGTTGTTGGCAATTCTTCCTATTTTAACTTCATGCAGAGTGAAACCCCGTCGCAGATCCATCTCGCA[A/G]TGTAAACAAAGCAGCGATGAAATGTGAGCCGAGATAGTCATGCAGTGTGAAAATATTTGTGAATCCAGTTTAAGACCTGCTATACAGAAAAACGACATTGTATCGTTCAAGGTAAGAGGATTCATTTAGACTAGTTTAAAGTCAGATCTA
zSNP16522145	zK30K6	166264			21	62.7					CCCATTAAATGCTTCTTTCTCATTAAGTTGTAAATAATGAAAGATATACTAAGTCACCTCACGTTGTTCCCATGTCACTTCTTGCGTGTGTTTGGTTGTGAGACATACTGTAGTTTGGACAAAGTTGTTGGCAATTCTTCCTATTTTAAC[T/G]TCATGCAGAGTGAAACCCCGTCGCAGATCCATCTCGCAATGTAAACAAAGCAGCGATGAAATGTGAGCCGAGATAGTCATGCAGTGTGAAAATATTTGTGAATCCAGTTTAAGACCTGCTATACAGAAAAACGACATTGTATCGTTCAAG
zSNP16522186	zK30K6	166631			21	62.7					AATATTATTATCAAACTAGTCATTTTGACATTAGGATTAAAAGTAATAGTTGATAAAGTAAATGCATTAAACTGTGACTGAATCAGCCACATTACTATGGAACTGAATAATAAATTATGTATATTCTTACCTTTCGTTATTGATGTTGTA[T/C]AAAACGCCAATATATGAAATTAGATTGAAAGAGTCAAGATGTTATATGCCATATAAAAAGTGCGAACTTTAAGGTGAAGAACTTTCTTTACAAGTTTCTTATCTTGATCATGCATGTGATTTTGTGAGTTTGCGTCATGTGACAAAGTAG
zSNP16522151	zK30K6	166333			21	62.7					CCATGTCACTTCTTGCGTGTGTTTGGTTGTGAGACATACTGTAGTTTGGACAAAGTTGTTGGCAATTCTTCCTATTTTAACTTCATGCAGAGTGAAACCCCGTCGCAGATCCATCTCGCAATGTAAACAAAGCAGCGATGAAATGTGAGC[A/C]GAGATAGTCATGCAGTGTGAAAATATTTGTGAATCCAGTTTAAGACCTGCTATACAGAAAAACGACATTGTATCGTTCAAGGTAAGAGGATTCATTTAGACTAGTTTAAAGTCAGATCTATTCAATAATCTTAAATAACTTCACCTAAAT
zSNP16522144	zK30K6	166263			21	62.7					CCCCATTAAATGCTTCTTTCTCATTAAGTTGTAAATAATGAAAGATATACTAAGTCACCTCACGTTGTTCCCATGTCACTTCTTGCGTGTGTTTGGTTGTGAGACATACTGTAGTTTGGACAAAGTTGTTGGCAATTCTTCCTATTTTAA[A/C]TTCATGCAGAGTGAAACCCCGTCGCAGATCCATCTCGCAATGTAAACAAAGCAGCGATGAAATGTGAGCCGAGATAGTCATGCAGTGTGAAAATATTTGTGAATCCAGTTTAAGACCTGCTATACAGAAAAACGACATTGTATCGTTCAA
zSNP16522116	zK30K6	165238			21	62.7					CAGGAGCAAATCTGAATCTCTCTGTTTGTTTACCTGGTGTGAAACAAACATAAATTCACGATTTCAAGCAGTGGGATATTTTTTTAAATGCATTTGTCCTTTCCAATAACAGTAGTCAAGCCAGTGAATTTACTCTGAATTCCTGAAAAT[A/G]TATCGTGTTAATAATGTTTTTGTGAAATTTTCCCTCCATGTTATCCCATGAAGCCAACATCATATCAGAATTAGGCTACTGGAGATGCATGATATTATGGCAAAGTTCAATAAAAAAGCAGATAATGGCTACAGAATTCAGATATGAAAA
zSNP16522106	zK30K6	165002			21	62.7					GTCGACTTTTCCTTTGGATTTCTGTTTTGGATGAATAGCAAAGTCTTTTTTGGGGGGGTGAAATTAGCTCGACGTGCAATGGCTGCAGGTGCCGGTTCCCGCTGACAATGACAGGCCATTTCATCTTACGCACACCCGCACGTTTCTTGC[A/T]GTGGATGAAAGCATCATTTTCAGAGGCCATCCATTTGCTCCAAGCGCTGCGCGGTAAGCACGCCACTAAAAGGCTCTTGAAAACACAGGAGCAAATCTGAATCTCTCTGTTTGTTTACCTGGTGTGAAACAAACATAAATTCACGATTTC
zSNP16522130	zK30K6	166110			21	62.7					GACCCCAAAAAACAAAGGAAAAACTAGTGGAAATTTGGCAGGAGCACCCATGACTGTTTGACGTGTCATCTGAGCAATATCACAACTAGCTAGAACAAGAAAAAAGTTGGGAGAAATTCAAAAGCCAGGTGAGCAAAATAAGCAAATTTT[T/C]TACCCCATTAAATGCTTCTTTCTCATTAAGTTGTAAATAATGAAAGATATACTAAGTCACCTCACGTTGTTCCCATGTCACTTCTTGCGTGTGTTTGGTTGTGAGACATACTGTAGTTTGGACAAAGTTGTTGGCAATTCTTCCTATTTT
zSNP16522128	zK30K6	166064			21	62.7					GGAAGGATGGGCGAGAAGTTAAAAATGCTCATTTTCAGTTTATTTGGACCCCAAAAAACAAAGGAAAAACTAGTGGAAATTTGGCAGGAGCACCCATGACTGTTTGACGTGTCATCTGAGCAATATCACAACTAGCTAGAACAAGAAAAA[A/G]GTTGGGAGAAATTCAAAAGCCAGGTGAGCAAAATAAGCAAATTTTCTACCCCATTAAATGCTTCTTTCTCATTAAGTTGTAAATAATGAAAGATATACTAAGTCACCTCACGTTGTTCCCATGTCACTTCTTGCGTGTGTTTGGTTGTGA
zSNP16522298	zK30K6	167723			21	62.7					AATACACACTACATGCATAATTCTTTATTGAAGCTTTTCATTATGTTTTGAAGTTCACTAGAGACTTTAAGTTTAGACATTCTAAAGTATTTTGCTCCTTCAAGAATTTAAATATTGTTCGTATTGCATTAATTTCGGAACAAATTAAAG[A/G]CATGGTTAACAAAAAAAAAAAAAATCCTCATTTTCTCACACTGCAGACACAACCCTGTAAAATATGCTGGGTTCCAAACAATTCCTTGATGTTGTCCCAAAGCAAATCAATTAAGCTTGACTATGTTATGTGGATTGAACATAAAACAAT
zSNP16522292	zK30K6	167641			21	62.7					ATCTCAGGTGGAAGTTATTGTTCTGAATTGTTTTATGTGGACAAATCACTGTAATGGCGTAATTTAAAACATTGAGTCATCAAATACACACTACATGCATAATTCTTTATTGAAGCTTTTCATTATGTTTTGAAGTTCACTAGAGACTTT[A/G]AGTTTAGACATTCTAAAGTATTTTGCTCCTTCAAGAATTTAAATATTGTTCGTATTGCATTAATTTCGGAACAAATTAAAGACATGGTTAACAAAAAAAAAAAAAATCCTCATTTTCTCACACTGCAGACACAACCCTGTAAAATATGCT
zSNP16522306	zK30K6	167958			21	62.7					CTTGATGTTGTCCCAAAGCAAATCAATTAAGCTTGACTATGTTATGTGGATTGAACATAAAACAATTAAGTTGTGAAAAAAACAAACAAAACAAATTGTGTTGTTTCAACTCTTTTTAAGCAGTTTGAACCAGCAGCAAACATAATTTTT[T/G]AGTGAACTTAATGTTTTCATTTTACTTCTGTTGAACACAAAACAAGATATTTTGAAGAACGTTGGAGAAAAAAACAAACAAAAAAAAAACTTGTCATCCTTATTAGGTATAAAGTGTTACGGATATCAATGGCTTCCCCCCTTAATATTT
zSNP16522305	zK30K6	167957			21	62.7					CCTTGATGTTGTCCCAAAGCAAATCAATTAAGCTTGACTATGTTATGTGGATTGAACATAAAACAATTAAGTTGTGAAAAAAACAAACAAAACAAATTGTGTTGTTTCAACTCTTTTTAAGCAGTTTGAACCAGCAGCAAACATAATTTT[A/T]GAGTGAACTTAATGTTTTCATTTTACTTCTGTTGAACACAAAACAAGATATTTTGAAGAACGTTGGAGAAAAAAACAAACAAAAAAAAAACTTGTCATCCTTATTAGGTATAAAGTGTTACGGATATCAATGGCTTCCCCCCTTAATATT
zSNP16522283	zK30K6	167570			21	62.7					TAATAACAGAACGGCATACAGTAGTTAGTAGTTAACTATAGTGTATTCCCTCTTTTGTTTACGACCTCATTATCTCAGGTGGAAGTTATTGTTCTGAATTGTTTTATGTGGACAAATCACTGTAATGGCGTAATTTAAAACATTGAGTCA[T/C]CAAATACACACTACATGCATAATTCTTTATTGAAGCTTTTCATTATGTTTTGAAGTTCACTAGAGACTTTAAGTTTAGACATTCTAAAGTATTTTGCTCCTTCAAGAATTTAAATATTGTTCGTATTGCATTAATTTCGGAACAAATTAA
zSNP16522212	zK30K6	167027			21	62.7					TTTTATTTGACTGAGATCTTTACAAAATCAAGAAAAAACACGCAGCCGCAAAATAAACAGACTACATCTGTTTCGCTTTGCTAAATACTATAAATGACAGGCTGAAGTAACATAAAATCATCAGTAATTAAAAGAAAATGACCAATTACG[T/C]GCCCACAAAGCATCATACAAAGACATCAAAGAAACCGCTCTTGCCAAAGTTCATCTCTTCTTCATTACGGAGTCAAACCTGTCCTGTGATTTCTCTCATTTCAGCAAATGAATCATTTGAGAAGATGTGCTTCTCGTCAATATCATCTGC
zSNP16522209	zK30K6	166917			21	62.7					CATGTGACAAAGTAGCGCATTACAAAAAATGTAGACATAATTAGTCATGTCTGACTTAATGAATCTACAGTTTATAGTTTGTGCAGGGAAATGTCAAACAAAAGAAAACTTTTTATTTGACTGAGATCTTTACAAAATCAAGAAAAAACA[T/C]GCAGCCGCAAAATAAACAGACTACATCTGTTTCGCTTTGCTAAATACTATAAATGACAGGCTGAAGTAACATAAAATCATCAGTAATTAAAAGAAAATGACCAATTACGTGCCCACAAAGCATCATACAAAGACATCAAAGAAACCGCTC
zSNP16522216	zK30K6	167047			21	62.7					TACAAAATCAAGAAAAAACACGCAGCCGCAAAATAAACAGACTACATCTGTTTCGCTTTGCTAAATACTATAAATGACAGGCTGAAGTAACATAAAATCATCAGTAATTAAAAGAAAATGACCAATTACGTGCCCACAAAGCATCATACA[A/C]AGACATCAAAGAAACCGCTCTTGCCAAAGTTCATCTCTTCTTCATTACGGAGTCAAACCTGTCCTGTGATTTCTCTCATTTCAGCAAATGAATCATTTGAGAAGATGTGCTTCTCGTCAATATCATCTGCAGAATCGCTCTTCACAAGAA
zSNP16522213	zK30K6	167028			21	62.7					TTTATTTGACTGAGATCTTTACAAAATCAAGAAAAAACACGCAGCCGCAAAATAAACAGACTACATCTGTTTCGCTTTGCTAAATACTATAAATGACAGGCTGAAGTAACATAAAATCATCAGTAATTAAAAGAAAATGACCAATTACGT[A/G]CCCACAAAGCATCATACAAAGACATCAAAGAAACCGCTCTTGCCAAAGTTCATCTCTTCTTCATTACGGAGTCAAACCTGTCCTGTGATTTCTCTCATTTCAGCAAATGAATCATTTGAGAAGATGTGCTTCTCGTCAATATCATCTGCA
zSNP16524158	zK30K6	205997			21	62.7					AGATTAAAAAAAAGTCTTCTATTGGTGAACTTTTTCCATCATCTTAACAGAGACATTTAGTGTAAGAGTGCATTTAAACCGACTTGAACTTATATTAAAGGGTAGTTTTGTCAAATTCTGTCATCGTTTATCTTTTACGTGTTTCCACCC[T/G]GAAGGGACATGATGGTGGGGGAAAAATAGGTGGAATAAAATAAAACTGGGTGGGGGAAAAACAAAAACAGTGATATATATATATATATATATATATATATATATATATATATATATAATAACAGTTTTTGCGTTCCCTTGCAAAGATTGT
zSNP16524157	zK30K6	205992			21	62.7					GTGTCAGATTAAAAAAAAGTCTTCTATTGGTGAACTTTTTCCATCATCTTAACAGAGACATTTAGTGTAAGAGTGCATTTAAACCGACTTGAACTTATATTAAAGGGTAGTTTTGTCAAATTCTGTCATCGTTTATCTTTTACGTGTTTC[T/C]ACCCGGAAGGGACATGATGGTGGGGGAAAAATAGGTGGAATAAAATAAAACTGGGTGGGGGAAAAACAAAAACAGTGATATATATATATATATATATATATATATATATATATATATATATAATAACAGTTTTTGCGTTCCCTTGCAAAG
zSNP16524160	zK30K6	206033			21	62.7					CATCATCTTAACAGAGACATTTAGTGTAAGAGTGCATTTAAACCGACTTGAACTTATATTAAAGGGTAGTTTTGTCAAATTCTGTCATCGTTTATCTTTTACGTGTTTCCACCCGGAAGGGACATGATGGTGGGGGAAAAATAGGTGGAA[T/G]AAAATAAAACTGGGTGGGGGAAAAACAAAAACAGTGATATATATATATATATATATATATATATATATATATATATATATAATAACAGTTTTTGCGTTCCCTTGCAAAGATTGTGTTATCTCGCAAAGATGTTTTTAACAAACCCTTCCT
zSNP16524159	zK30K6	206025			21	62.7					ACTTTTTCCATCATCTTAACAGAGACATTTAGTGTAAGAGTGCATTTAAACCGACTTGAACTTATATTAAAGGGTAGTTTTGTCAAATTCTGTCATCGTTTATCTTTTACGTGTTTCCACCCGGAAGGGACATGATGGTGGGGGAAAAAT[A/G]GGTGGAATAAAATAAAACTGGGTGGGGGAAAAACAAAAACAGTGATATATATATATATATATATATATATATATATATATATATATATAATAACAGTTTTTGCGTTCCCTTGCAAAGATTGTGTTATCTCGCAAAGATGTTTTTAACAAA
zSNP16524156	zK30K6	205991			21	62.7					TGTGTCAGATTAAAAAAAAGTCTTCTATTGGTGAACTTTTTCCATCATCTTAACAGAGACATTTAGTGTAAGAGTGCATTTAAACCGACTTGAACTTATATTAAAGGGTAGTTTTGTCAAATTCTGTCATCGTTTATCTTTTACGTGTTT[T/C]CACCCGGAAGGGACATGATGGTGGGGGAAAAATAGGTGGAATAAAATAAAACTGGGTGGGGGAAAAACAAAAACAGTGATATATATATATATATATATATATATATATATATATATATATATAATAACAGTTTTTGCGTTCCCTTGCAAA
zSNP16524114	zK30K6	205469			21	62.7					GACCTTTCTATTTCATAATGGCACACCTAAATGTCGTCAAATATCTACAATAGAGCTGTAATTTGCTTGCCAGTGTTCAGTAACTATAATTGTATCACGTTGTAACGTTAGCCTATTTCTTCATGCTGTGGATTTATTTGAATCATTGTT[T/C]AGTAAAGATCTAATTATCAAACGCTGAGTGCTTCATGATGTCTTTGAAAAACTCAAAAATCAGGCTTCTATCTCTGATTTCAGACTGCAAGATGGTCTGCCTTGCTCATTGGGTTGATTTATGGGAAGCAAAGATATGGTAGGTGTTTAT
zSNP16524109	zK30K6	205453			21	62.7					GGTGCTTCAAATAATTGACCTTTCTATTTCATAATGGCACACCTAAATGTCGTCAAATATCTACAATAGAGCTGTAATTTGCTTGCCAGTGTTCAGTAACTATAATTGTATCACGTTGTAACGTTAGCCTATTTCTTCATGCTGTGGATT[T/C]ATTTGAATCATTGTTTAGTAAAGATCTAATTATCAAACGCTGAGTGCTTCATGATGTCTTTGAAAAACTCAAAAATCAGGCTTCTATCTCTGATTTCAGACTGCAAGATGGTCTGCCTTGCTCATTGGGTTGATTTATGGGAAGCAAAGA
zSNP16524151	zK30K6	205865			21	62.7					ATTACCTGAAGCCCATTGCTGCTGAAGAGAGGAGGATTGAGGAGGAAGAGAAGAAGCTGAGGGAAGAACAAGAGCGCATTTACAAACAGCTTTCTGAAGGTTTGTCATTTCAGAATCTGGTTTTAATGTGTCAGATTAAAAAAAAGTCTT[A/C]TATTGGTGAACTTTTTCCATCATCTTAACAGAGACATTTAGTGTAAGAGTGCATTTAAACCGACTTGAACTTATATTAAAGGGTAGTTTTGTCAAATTCTGTCATCGTTTATCTTTTACGTGTTTCCACCCGGAAGGGACATGATGGTGG
zSNP16524149	zK30K6	205824			21	62.7					ATTGTCTTATTATGGTGTTTTTCAATCAAACTGCTCACCAGATTACCTGAAGCCCATTGCTGCTGAAGAGAGGAGGATTGAGGAGGAAGAGAAGAAGCTGAGGGAAGAACAAGAGCGCATTTACAAACAGCTTTCTGAAGGTTTGTCATT[A/T]CAGAATCTGGTTTTAATGTGTCAGATTAAAAAAAAGTCTTCTATTGGTGAACTTTTTCCATCATCTTAACAGAGACATTTAGTGTAAGAGTGCATTTAAACCGACTTGAACTTATATTAAAGGGTAGTTTTGTCAAATTCTGTCATCGTT
zSNP16524202	zK30K6	207982			21	62.7					TTAAATACTTTTTAAGACCCCGCAAACACCCTGTAAAAGTTAAATCATTTGGTATATGAATTGTTACACTGAATGGCATTTTATTTTTTGTCTTTTGTAAAATCAGTGTTAAAATATTTGTCATTTATTTGCTCAGGTAAAAAAAACAAC[A/G]ACATACGTTATACTCTACAGAAAAATATAACTAATAATAATACAACTAAAAATAATATGACTAAAATTAAACATAATAAAAATGTATCATATTATCAAAGTTATGATAAAAAGTGTGTTCTATATAAAGAAAAAATCCAATGAAATGCTA
zSNP16524199	zK30K6	207970			21	62.7					GATTTATCAACTTTAAATACTTTTTAAGACCCCGCAAACACCCTGTAAAAGTTAAATCATTTGGTATATGAATTGTTACACTGAATGGCATTTTATTTTTTGTCTTTTGTAAAATCAGTGTTAAAATATTTGTCATTTATTTGCTCAGGT[A/G]AAAAAAACAACAACATACGTTATACTCTACAGAAAAATATAACTAATAATAATACAACTAAAAATAATATGACTAAAATTAAACATAATAAAAATGTATCATATTATCAAAGTTATGATAAAAAGTGTGTTCTATATAAAGAAAAAATCC
zSNP16524241	zK30K6	208681			21	62.7					GACTGTTTTGTCTTTTCCTTACTGTCGTAGTGACGTGTGTATATAGAGGGAGGACGGTTGTATAACCCACGGTTTAACATAAATCCCAGGATTTAGGTCAAGCCAATACACTACAGGTGATGATTTTGCACAAATGCTTTACCGCTGCTT[A/T]AATGAGGTGCTACACTTCACTAAATAAACAAGCAGGACAAATAGTGATAGATCACCCACAAATGTTAATGTTCAATTATTCACTCACCTCCCTCCATTCATTTATCATTACTGGACTTATAGGGAAATTGATTGTGTAGCTTTTCCGATA
zSNP16524240	zK30K6	208674			21	62.7					TGTTGAAGACTGTTTTGTCTTTTCCTTACTGTCGTAGTGACGTGTGTATATAGAGGGAGGACGGTTGTATAACCCACGGTTTAACATAAATCCCAGGATTTAGGTCAAGCCAATACACTACAGGTGATGATTTTGCACAAATGCTTTACC[T/G]CTGCTTAAATGAGGTGCTACACTTCACTAAATAAACAAGCAGGACAAATAGTGATAGATCACCCACAAATGTTAATGTTCAATTATTCACTCACCTCCCTCCATTCATTTATCATTACTGGACTTATAGGGAAATTGATTGTGTAGCTTT
zSNP16524198	zK30K6	207969			21	62.7					TGATTTATCAACTTTAAATACTTTTTAAGACCCCGCAAACACCCTGTAAAAGTTAAATCATTTGGTATATGAATTGTTACACTGAATGGCATTTTATTTTTTGTCTTTTGTAAAATCAGTGTTAAAATATTTGTCATTTATTTGCTCAGG[A/T]AAAAAAAACAACAACATACGTTATACTCTACAGAAAAATATAACTAATAATAATACAACTAAAAATAATATGACTAAAATTAAACATAATAAAAATGTATCATATTATCAAAGTTATGATAAAAAGTGTGTTCTATATAAAGAAAAAATC
zSNP16524180	zK30K6	206825			21	62.7					CATCTTATTAAGTGTATTGTCTGTTTAAACACACACTCGAATCCTAAAGTGTCCTGCACTTTAGCTCCTCTTTATAAGGCGTATACAGAAGCTAATCTGGGATCAGTTATCAGGGCGATAATCGACGCGCAGCTTTAACGGAAAGAAATT[T/G]AATGCAGACATTTTTATGTTCATTTCAGCATGCTTTTAAAATATAAATAAAACGGTAAAATAAGGGAGAAACCCAGCTAAAACAGGAGGGTTGAAATGTATGAAGTGAACAGGAAGTGTTTGTTGTAAACAATTTTGCGAGCGAACGTAA
zSNP16524161	zK30K6	206045			21	62.7					AGAGACATTTAGTGTAAGAGTGCATTTAAACCGACTTGAACTTATATTAAAGGGTAGTTTTGTCAAATTCTGTCATCGTTTATCTTTTACGTGTTTCCACCCGGAAGGGACATGATGGTGGGGGAAAAATAGGTGGAATAAAATAAAACT[A/G]GGTGGGGGAAAAACAAAAACAGTGATATATATATATATATATATATATATATATATATATATATATATAATAACAGTTTTTGCGTTCCCTTGCAAAGATTGTGTTATCTCGCAAAGATGTTTTTAACAAACCCTTCCTGTTAACTTCATA
zSNP16524191	zK30K6	207051			21	62.7					GCTAAAACAGGAGGGTTGAAATGTATGAAGTGAACAGGAAGTGTTTGTTGTAAACAATTTTGCGAGCGAACGTAATCTTTGGAAAAAACGCAAAAACTAAAAAAAAATTCCTATCACTTTTTTTTTCTTTCTCCCACCCTGTTTTTTCCC[T/C]GCCATCACATCCCTTCCGGGCCTCCGTATGTTTTAGACCTGTTTGGCTTTCTTTCTTCTGTTAAACACAAAAGAAGATATTTTGAAGAAAGATGGAAACCTGTAATCATTGACTTCCATAGTGTTTGTTCTTTCTACTCTGCAAGTCAAT
zSNP16524181	zK30K6	206832			21	62.7					TTAAGTGTATTGTCTGTTTAAACACACACTCGAATCCTAAAGTGTCCTGCACTTTAGCTCCTCTTTATAAGGCGTATACAGAAGCTAATCTGGGATCAGTTATCAGGGCGATAATCGACGCGCAGCTTTAACGGAAAGAAATTTAATGCA[C/G]ACATTTTTATGTTCATTTCAGCATGCTTTTAAAATATAAATAAAACGGTAAAATAAGGGAGAAACCCAGCTAAAACAGGAGGGTTGAAATGTATGAAGTGAACAGGAAGTGTTTGTTGTAAACAATTTTGCGAGCGAACGTAATCTTTGG
zSNP16524089	zK30K6	205046			21	62.7					CCTGAAGAGACCGATTCAAACATGGTTCCTCCTGTACAGGTCTCCCCTCTTATCAAGGTACAACTTACATTAGGCACATGACCCTCAGTTTAATTCATGTCAAGAAACACGTTTATTTAAGTCAGTCTCTATCAGCGACCTCCGTTGATC[A/C]TCAGAAAATAGCGGTGCTAGCTTTAATGTGCTAACGTTAGCTTAGCCTGTTAGCCGCTTATCCATAACACTACAAGGTCAGTAGCGTTATTGCTAACTAAGAAACCAGCGAATAAATTAACCATTTTATGTCGACTCTTTATTATTATTT
zSNP16524088	zK30K6	205042			21	62.7					CCTGCCTGAAGAGACCGATTCAAACATGGTTCCTCCTGTACAGGTCTCCCCTCTTATCAAGGTACAACTTACATTAGGCACATGACCCTCAGTTTAATTCATGTCAAGAAACACGTTTATTTAAGTCAGTCTCTATCAGCGACCTCCGTT[C/G]ATCATCAGAAAATAGCGGTGCTAGCTTTAATGTGCTAACGTTAGCTTAGCCTGTTAGCCGCTTATCCATAACACTACAAGGTCAGTAGCGTTATTGCTAACTAAGAAACCAGCGAATAAATTAACCATTTTATGTCGACTCTTTATTATT
zSNP16524091	zK30K6	205066			21	62.7					CATGGTTCCTCCTGTACAGGTCTCCCCTCTTATCAAGGTACAACTTACATTAGGCACATGACCCTCAGTTTAATTCATGTCAAGAAACACGTTTATTTAAGTCAGTCTCTATCAGCGACCTCCGTTGATCATCAGAAAATAGCGGTGCTA[A/G]CTTTAATGTGCTAACGTTAGCTTAGCCTGTTAGCCGCTTATCCATAACACTACAAGGTCAGTAGCGTTATTGCTAACTAAGAAACCAGCGAATAAATTAACCATTTTATGTCGACTCTTTATTATTATTTTTTACTTAGCGGTGAAAATG
zSNP16524090	zK30K6	205064			21	62.7					AACATGGTTCCTCCTGTACAGGTCTCCCCTCTTATCAAGGTACAACTTACATTAGGCACATGACCCTCAGTTTAATTCATGTCAAGAAACACGTTTATTTAAGTCAGTCTCTATCAGCGACCTCCGTTGATCATCAGAAAATAGCGGTGC[A/T]AGCTTTAATGTGCTAACGTTAGCTTAGCCTGTTAGCCGCTTATCCATAACACTACAAGGTCAGTAGCGTTATTGCTAACTAAGAAACCAGCGAATAAATTAACCATTTTATGTCGACTCTTTATTATTATTTTTTACTTAGCGGTGAAAA
zSNP16524087	zK30K6	205039			21	62.7					CTTCCTGCCTGAAGAGACCGATTCAAACATGGTTCCTCCTGTACAGGTCTCCCCTCTTATCAAGGTACAACTTACATTAGGCACATGACCCTCAGTTTAATTCATGTCAAGAAACACGTTTATTTAAGTCAGTCTCTATCAGCGACCTCC[A/G]TTGATCATCAGAAAATAGCGGTGCTAGCTTTAATGTGCTAACGTTAGCTTAGCCTGTTAGCCGCTTATCCATAACACTACAAGGTCAGTAGCGTTATTGCTAACTAAGAAACCAGCGAATAAATTAACCATTTTATGTCGACTCTTTATT
zSNP16524084	zK30K6	204958			21	62.7					CTGATGTAGTGTGCTGACAGTGAAGACGCTGAAATCAAAGGCGAGAGCAGGGACAACAGACTGACAGCGCCGCACTGACTTCTTCCTGCCTGAAGAGACCGATTCAAACATGGTTCCTCCTGTACAGGTCTCCCCTCTTATCAAGGTACA[A/G]CTTACATTAGGCACATGACCCTCAGTTTAATTCATGTCAAGAAACACGTTTATTTAAGTCAGTCTCTATCAGCGACCTCCGTTGATCATCAGAAAATAGCGGTGCTAGCTTTAATGTGCTAACGTTAGCTTAGCCTGTTAGCCGCTTATC
zSNP16524081	zK30K6	204892			21	62.7					TGACCAAACTCTAGAATTATTTGAGTCTATTTACAGTTATAAAAATAAAAGTAAGAAAATCAGATGCTGATGTAGTGTGCTGACAGTGAAGACGCTGAAATCAAAGGCGAGAGCAGGGACAACAGACTGACAGCGCCGCACTGACTTCTT[T/C]CTGCCTGAAGAGACCGATTCAAACATGGTTCCTCCTGTACAGGTCTCCCCTCTTATCAAGGTACAACTTACATTAGGCACATGACCCTCAGTTTAATTCATGTCAAGAAACACGTTTATTTAAGTCAGTCTCTATCAGCGACCTCCGTTG
zSNP16524086	zK30K6	204996			21	62.7					AGGCGAGAGCAGGGACAACAGACTGACAGCGCCGCACTGACTTCTTCCTGCCTGAAGAGACCGATTCAAACATGGTTCCTCCTGTACAGGTCTCCCCTCTTATCAAGGTACAACTTACATTAGGCACATGACCCTCAGTTTAATTCATGT[T/C]AAGAAACACGTTTATTTAAGTCAGTCTCTATCAGCGACCTCCGTTGATCATCAGAAAATAGCGGTGCTAGCTTTAATGTGCTAACGTTAGCTTAGCCTGTTAGCCGCTTATCCATAACACTACAAGGTCAGTAGCGTTATTGCTAACTAA
zSNP16524085	zK30K6	204987			21	62.7					TGAAATCAAAGGCGAGAGCAGGGACAACAGACTGACAGCGCCGCACTGACTTCTTCCTGCCTGAAGAGACCGATTCAAACATGGTTCCTCCTGTACAGGTCTCCCCTCTTATCAAGGTACAACTTACATTAGGCACATGACCCTCAGTTT[A/T]ATTCATGTCAAGAAACACGTTTATTTAAGTCAGTCTCTATCAGCGACCTCCGTTGATCATCAGAAAATAGCGGTGCTAGCTTTAATGTGCTAACGTTAGCTTAGCCTGTTAGCCGCTTATCCATAACACTACAAGGTCAGTAGCGTTATT
zSNP16524099	zK30K6	205322			21	62.7					TTATGTCGACTCTTTATTATTATTTTTTACTTAGCGGTGAAAATGTATAGATGTCCACTGCCATTTCTGAATTTATTTAAGTTCATACAGCGTAAGCTTACTATTAATATAAAATCGACATATGAAAACGCGGTGCTTCAAATAATTGAC[T/C]TTTCTATTTCATAATGGCACACCTAAATGTCGTCAAATATCTACAATAGAGCTGTAATTTGCTTGCCAGTGTTCAGTAACTATAATTGTATCACGTTGTAACGTTAGCCTATTTCTTCATGCTGTGGATTTATTTGAATCATTGTTTAGT
zSNP16524098	zK30K6	205318			21	62.7					CATTTTATGTCGACTCTTTATTATTATTTTTTACTTAGCGGTGAAAATGTATAGATGTCCACTGCCATTTCTGAATTTATTTAAGTTCATACAGCGTAAGCTTACTATTAATATAAAATCGACATATGAAAACGCGGTGCTTCAAATAAT[A/T]GACCTTTCTATTTCATAATGGCACACCTAAATGTCGTCAAATATCTACAATAGAGCTGTAATTTGCTTGCCAGTGTTCAGTAACTATAATTGTATCACGTTGTAACGTTAGCCTATTTCTTCATGCTGTGGATTTATTTGAATCATTGTT
zSNP16524105	zK30K6	205417			21	62.7					GCTTACTATTAATATAAAATCGACATATGAAAACGCGGTGCTTCAAATAATTGACCTTTCTATTTCATAATGGCACACCTAAATGTCGTCAAATATCTACAATAGAGCTGTAATTTGCTTGCCAGTGTTCAGTAACTATAATTGTATCAC[A/G]TTGTAACGTTAGCCTATTTCTTCATGCTGTGGATTTATTTGAATCATTGTTTAGTAAAGATCTAATTATCAAACGCTGAGTGCTTCATGATGTCTTTGAAAAACTCAAAAATCAGGCTTCTATCTCTGATTTCAGACTGCAAGATGGTCT
zSNP16524100	zK30K6	205339			21	62.7					TATTATTTTTTACTTAGCGGTGAAAATGTATAGATGTCCACTGCCATTTCTGAATTTATTTAAGTTCATACAGCGTAAGCTTACTATTAATATAAAATCGACATATGAAAACGCGGTGCTTCAAATAATTGACCTTTCTATTTCATAATG[T/G]CACACCTAAATGTCGTCAAATATCTACAATAGAGCTGTAATTTGCTTGCCAGTGTTCAGTAACTATAATTGTATCACGTTGTAACGTTAGCCTATTTCTTCATGCTGTGGATTTATTTGAATCATTGTTTAGTAAAGATCTAATTATCAA
zSNP16524097	zK30K6	205316			21	62.7					ACCATTTTATGTCGACTCTTTATTATTATTTTTTACTTAGCGGTGAAAATGTATAGATGTCCACTGCCATTTCTGAATTTATTTAAGTTCATACAGCGTAAGCTTACTATTAATATAAAATCGACATATGAAAACGCGGTGCTTCAAATA[A/T]TTGACCTTTCTATTTCATAATGGCACACCTAAATGTCGTCAAATATCTACAATAGAGCTGTAATTTGCTTGCCAGTGTTCAGTAACTATAATTGTATCACGTTGTAACGTTAGCCTATTTCTTCATGCTGTGGATTTATTTGAATCATTG
zSNP16524093	zK30K6	205190			21	62.7					TTGATCATCAGAAAATAGCGGTGCTAGCTTTAATGTGCTAACGTTAGCTTAGCCTGTTAGCCGCTTATCCATAACACTACAAGGTCAGTAGCGTTATTGCTAACTAAGAAACCAGCGAATAAATTAACCATTTTATGTCGACTCTTTATT[A/G]TTATTTTTTACTTAGCGGTGAAAATGTATAGATGTCCACTGCCATTTCTGAATTTATTTAAGTTCATACAGCGTAAGCTTACTATTAATATAAAATCGACATATGAAAACGCGGTGCTTCAAATAATTGACCTTTCTATTTCATAATGGC
zSNP16524092	zK30K6	205178			21	62.7					CAGCGACCTCCGTTGATCATCAGAAAATAGCGGTGCTAGCTTTAATGTGCTAACGTTAGCTTAGCCTGTTAGCCGCTTATCCATAACACTACAAGGTCAGTAGCGTTATTGCTAACTAAGAAACCAGCGAATAAATTAACCATTTTATGT[C/G]GACTCTTTATTATTATTTTTTACTTAGCGGTGAAAATGTATAGATGTCCACTGCCATTTCTGAATTTATTTAAGTTCATACAGCGTAAGCTTACTATTAATATAAAATCGACATATGAAAACGCGGTGCTTCAAATAATTGACCTTTCTA
zSNP16524096	zK30K6	205278			21	62.7					TAGCGTTATTGCTAACTAAGAAACCAGCGAATAAATTAACCATTTTATGTCGACTCTTTATTATTATTTTTTACTTAGCGGTGAAAATGTATAGATGTCCACTGCCATTTCTGAATTTATTTAAGTTCATACAGCGTAAGCTTACTATTA[A/T]TATAAAATCGACATATGAAAACGCGGTGCTTCAAATAATTGACCTTTCTATTTCATAATGGCACACCTAAATGTCGTCAAATATCTACAATAGAGCTGTAATTTGCTTGCCAGTGTTCAGTAACTATAATTGTATCACGTTGTAACGTTA
zSNP16524095	zK30K6	205239			21	62.7					TAGCCTGTTAGCCGCTTATCCATAACACTACAAGGTCAGTAGCGTTATTGCTAACTAAGAAACCAGCGAATAAATTAACCATTTTATGTCGACTCTTTATTATTATTTTTTACTTAGCGGTGAAAATGTATAGATGTCCACTGCCATTTC[A/T]GAATTTATTTAAGTTCATACAGCGTAAGCTTACTATTAATATAAAATCGACATATGAAAACGCGGTGCTTCAAATAATTGACCTTTCTATTTCATAATGGCACACCTAAATGTCGTCAAATATCTACAATAGAGCTGTAATTTGCTTGCC
zSNP16524246	zK30K6	208877			21	62.7					GATAGATCACCCACAAATGTTAATGTTCAATTATTCACTCACCTCCCTCCATTCATTTATCATTACTGGACTTATAGGGAAATTGATTGTGTAGCTTTTCCGATAACCTTTGTGGATGTCATCTAGGAAGGGAAGGGTGGAAACTGCTGA[T/G]AGTTCCCATGGGATAAGAGGCTTATTGAGTGAGTCATTGAGCAGATGTGTGAAGAGAATCAAATCCTTTGTAGTTTTAAAGAGTCTCGTATTACTATTGTGAGCTTTTATTTACTACCACTTAAAGTTTTGTGGTTGGAAATGGATTGTC
zSNP16524574	zK30K6	215342			21	62.7					GTTGTTCAAACCGTTTTTGGCAGCTGCTTCCTGTCTGGCTTTGACTGCCTCTTCCATTGCCTTTAGTTTTGCCTCATATTCCTCCTGCCTCTCTTTCCAATGCATCCGATTGTTTAGAATACCATCAAACATTGGCTTGATTTCAGGATG[A/G]AAACGGGAGAACTCCTGTGATACACAAGGAGAGGATGGTTGCTAACTAATCTTATTGGCCAAAACATCAACTAAAAAATGTACAAAAAGTGATCATAAAGATGTACCTTATAGACGAAAGTACAGACGAAGTCAATAAAACCACACTGAA
zSNP16524561	zK30K6	214836			21	62.7					GACAATTTTCATTTTGGGTGAACTATACCTTTAAATACAGATGACTGAAAAATCAGTGGAGGATTTGGAGAGCATCTTAAGCATCATTGTTAAATATTACATAGTACACAATCAAAAATGATTCAAAAGAGATTTCAATACTCAACATCT[A/T]GATAGCTGATTGCAGGGGTGTCCAAACTTGGTCCTGGAAGGCCGGTGTTCTGCAAAGTTTAGTTTCAACCCAATCAAATAAACCTGGGCTAGCTAATCAAGCTCTTACTAGGCTTTCTAGAAACATCCAGGCAGGTGTGTTGAGGAAAGT
zSNP16524645	zK30K6	216564			21	62.7					TTTCTTTTTAGGCAGAGAAAAAGTTGGGCTGAGTACATAAAAAGCTACACAATTGCTGCATGTTGCCAAAAACATTATCCACTCCAAATGAAGATCCAATCAGAGACTCTTTATAGATATTGTATTTATAGATATCTTTATAGATATTTG[T/C]GCAGGCAGCAAGGGCGTCACTAGCGGGGGGAAATGGGAACAGAGTGCCCTTGCAATTTAGGGGCCCAGCAACGGGCAGAGGATGACTAGATGGACAATTTTCCTTGCGACCAAATACCCCACCAATCCTGCTTTTCACTTACAGGCCCAC
zSNP16524589	zK30K6	216283			21	62.7					TCTTCCCCAGTTTACTTCTTTTACCTTGCTCTGCACCTCCCATGGCTTTGTGATAGCTGAGAGATCACACGCTGTCATCATCATGGCCCTGGTAACATAAAAAACCATCAAATGTATATTTTCCAAAAATTAATCATCTTAAAATGCTTA[A/T]TGTAGATTTTAAAGGAAACACATACATTACAATTTCTTTCCTTGTTGTCTCCAGTGACATGAAGTCTATCCATTTCTTTCTTTCTTCATAGGTTTCAGAGAGATCCACAATCTTCTGAAACATCGTCCTCTTTCTTTTTAGGCAGAGAAA
zSNP16524560	zK30K6	214834			21	62.7					ATGACAATTTTCATTTTGGGTGAACTATACCTTTAAATACAGATGACTGAAAAATCAGTGGAGGATTTGGAGAGCATCTTAAGCATCATTGTTAAATATTACATAGTACACAATCAAAAATGATTCAAAAGAGATTTCAATACTCAACAT[A/C]TTGATAGCTGATTGCAGGGGTGTCCAAACTTGGTCCTGGAAGGCCGGTGTTCTGCAAAGTTTAGTTTCAACCCAATCAAATAAACCTGGGCTAGCTAATCAAGCTCTTACTAGGCTTTCTAGAAACATCCAGGCAGGTGTGTTGAGGAAA
zSNP16524525	zK30K6	213755			21	62.7					AAGAGCTTTTTAGATCTGGAAATGGTAAAATCCAGATTTGCTGCTCATCTCCTTTAAAAAAAAAGGATCAGTTCCAGTTCGTGTTGATTGTCCTGACTACAGATTTGGTAAGTGATCAATGTAAACAAAGTCACTGCCTTTCTCTCCTGC[A/G]TCTAGGTTTGTTTTGCCTTTGTGAAATTCAGCGTGTGAAACTCCACTTTTCATGCAAACCCTTTTCTCTTTCGCCACAACAGTAGACACTCCAACCTAAACAAAGCTGGACCCACCCACTTTCCTGACTTTTTTTCAAACTAGAGGTGTG
zSNP16524524	zK30K6	213684			21	62.7					CCCAAATTTGTGGATTACTGTGGTCTGCTAACACGCAACAAAAATATGTTTGTAAGAAACATTCTTTAGCCAAGAGCTTTTTAGATCTGGAAATGGTAAAATCCAGATTTGCTGCTCATCTCCTTTAAAAAAAAAGGATCAGTTCCAGTT[T/C]GTGTTGATTGTCCTGACTACAGATTTGGTAAGTGATCAATGTAAACAAAGTCACTGCCTTTCTCTCCTGCGTCTAGGTTTGTTTTGCCTTTGTGAAATTCAGCGTGTGAAACTCCACTTTTCATGCAAACCCTTTTCTCTTTCGCCACAA
zSNP16524554	zK30K6	214711			21	62.7					TTGATATTTGCTTTCCTACTATGGAAGTCAGTGATTACTGGTTTCCAGCATTCTTCAATATATTGTCTTCTGTGTTCAACAGAACGAAAAACTGTTTTGAAACAAGTCAAGGGTTAGAAAATGATGACAATTTTCATTTTGGGTGAACTA[T/C]ACCTTTAAATACAGATGACTGAAAAATCAGTGGAGGATTTGGAGAGCATCTTAAGCATCATTGTTAAATATTACATAGTACACAATCAAAAATGATTCAAAAGAGATTTCAATACTCAACATCTTGATAGCTGATTGCAGGGGTGTCCAA
zSNP16524553	zK30K6	214655			21	62.7					TCATCATAGCACACGTGCTGCTGATGATGTGACAATAAAAGTGATTTTAATTTGATTTGATATTTGCTTTCCTACTATGGAAGTCAGTGATTACTGGTTTCCAGCATTCTTCAATATATTGTCTTCTGTGTTCAACAGAACGAAAAACTG[A/T]TTTGAAACAAGTCAAGGGTTAGAAAATGATGACAATTTTCATTTTGGGTGAACTATACCTTTAAATACAGATGACTGAAAAATCAGTGGAGGATTTGGAGAGCATCTTAAGCATCATTGTTAAATATTACATAGTACACAATCAAAAATG
zSNP16524735	zK30K6	217330			21	62.7					CTTCAAAGTTTTTTTTTATTTTTATTTGACGGCAAACAGATATGTCTAAATGCTAAATACTGTTTTTATAACACTCAAACACTCCAATTCTGCAGTAGGTGGGGTTGTAAATGTGTTACGCTGCTAGCATGTAACACTAAACGCAACAAT[T/G]GTGGCAAAAAAGAGAGAACAACAATTGTATAAACATCTGTCAAACAGCCTTCTCCATGTGAAGCGTGACTGTTGAAAATCACATATTTTTTTACATTGTTTTCTTTTTTCTGCAGTCAGACACTGAATGGCTGGTATGCACAAACTCATA
zSNP16524732	zK30K6	217321			21	62.7					CCTGGTATACTTCAAAGTTTTTTTTTATTTTTATTTGACGGCAAACAGATATGTCTAAATGCTAAATACTGTTTTTATAACACTCAAACACTCCAATTCTGCAGTAGGTGGGGTTGTAAATGTGTTACGCTGCTAGCATGTAACACTAAA[T/C]GCAACAATTGTGGCAAAAAAGAGAGAACAACAATTGTATAAACATCTGTCAAACAGCCTTCTCCATGTGAAGCGTGACTGTTGAAAATCACATATTTTTTTACATTGTTTTCTTTTTTCTGCAGTCAGACACTGAATGGCTGGTATGCAC
zSNP16524739	zK30K6	217354			21	62.7					TTTGACGGCAAACAGATATGTCTAAATGCTAAATACTGTTTTTATAACACTCAAACACTCCAATTCTGCAGTAGGTGGGGTTGTAAATGTGTTACGCTGCTAGCATGTAACACTAAACGCAACAATTGTGGCAAAAAAGAGAGAACAACA[A/G]TTGTATAAACATCTGTCAAACAGCCTTCTCCATGTGAAGCGTGACTGTTGAAAATCACATATTTTTTTACATTGTTTTCTTTTTTCTGCAGTCAGACACTGAATGGCTGGTATGCACAAACTCATAGAAAAGACATGGCATGACAAGGTG
zSNP16524738	zK30K6	217349			21	62.7					TTTTATTTGACGGCAAACAGATATGTCTAAATGCTAAATACTGTTTTTATAACACTCAAACACTCCAATTCTGCAGTAGGTGGGGTTGTAAATGTGTTACGCTGCTAGCATGTAACACTAAACGCAACAATTGTGGCAAAAAAGAGAGAA[C/G]AACAATTGTATAAACATCTGTCAAACAGCCTTCTCCATGTGAAGCGTGACTGTTGAAAATCACATATTTTTTTACATTGTTTTCTTTTTTCTGCAGTCAGACACTGAATGGCTGGTATGCACAAACTCATAGAAAAGACATGGCATGACA
zSNP16524694	zK30K6	217009			21	62.7					AATGAGGTGGAAGACATGTTCTGTTTGTCTTCTGTTGAGGTTCTGGAAAATGTTCAACGACTAACAGAAAATAAAGCAAATGTTAGTATCAAATCTAATAAGCAGCTGCTTATTTTATTGGGCATCTGGCTCATACCTCTTCGCCTAACA[A/G]GAATTTGCCAAATTCCAAGTGATGCCTTTCTAGAATGGAGGATCCATGCAGCTTGGCTAGAGGATTTTGGGATCTGATCGTAAAACATACGAATGTGATGATAATTATAATCAGTACAAGGACTACTAGTAAAAATGGTAGTATAAATGT
zSNP16524652	zK30K6	216590			21	62.7					GGCTGAGTACATAAAAAGCTACACAATTGCTGCATGTTGCCAAAAACATTATCCACTCCAAATGAAGATCCAATCAGAGACTCTTTATAGATATTGTATTTATAGATATCTTTATAGATATTTGTGCAGGCAGCAAGGGCGTCACTAGCG[T/G]GGGGAAATGGGAACAGAGTGCCCTTGCAATTTAGGGGCCCAGCAACGGGCAGAGGATGACTAGATGGACAATTTTCCTTGCGACCAAATACCCCACCAATCCTGCTTTTCACTTACAGGCCCACTTCAAATATTTGGGCATAGGGTCCAA
zSNP16524649	zK30K6	216583			21	62.7					AAAGTTGGGCTGAGTACATAAAAAGCTACACAATTGCTGCATGTTGCCAAAAACATTATCCACTCCAAATGAAGATCCAATCAGAGACTCTTTATAGATATTGTATTTATAGATATCTTTATAGATATTTGTGCAGGCAGCAAGGGCGTC[A/G]CTAGCGGGGGGAAATGGGAACAGAGTGCCCTTGCAATTTAGGGGCCCAGCAACGGGCAGAGGATGACTAGATGGACAATTTTCCTTGCGACCAAATACCCCACCAATCCTGCTTTTCACTTACAGGCCCACTTCAAATATTTGGGCATAG
zSNP16524687	zK30K6	216907			21	62.7					CCTGCCAGGCAGTGCATTAAAAACTTAAAACAATTAATTGTTACATATTGTTAGAACTTACTTGAAGTACAAGGCAAGGTCAGTTGCAATAATGGCAATATCAATGAGGTGGAAGACATGTTCTGTTTGTCTTCTGTTGAGGTTCTGGAA[A/G]ATGTTCAACGACTAACAGAAAATAAAGCAAATGTTAGTATCAAATCTAATAAGCAGCTGCTTATTTTATTGGGCATCTGGCTCATACCTCTTCGCCTAACAGGAATTTGCCAAATTCCAAGTGATGCCTTTCTAGAATGGAGGATCCATG
zSNP16524676	zK30K6	216784			21	62.7					AACGGGCAGAGGATGACTAGATGGACAATTTTCCTTGCGACCAAATACCCCACCAATCCTGCTTTTCACTTACAGGCCCACTTCAAATATTTGGGCATAGGGTCCAAAATTGTTGGCGACACCCCTGCCAGGCAGTGCATTAAAAACTTA[A/G]AACAATTAATTGTTACATATTGTTAGAACTTACTTGAAGTACAAGGCAAGGTCAGTTGCAATAATGGCAATATCAATGAGGTGGAAGACATGTTCTGTTTGTCTTCTGTTGAGGTTCTGGAAAATGTTCAACGACTAACAGAAAATAAAG
zSNP16524360	zK30K6	210433			21	62.7					AACAGCAGAGACACTGAGAAATGGGACACCGCTCAGTAAAACACACCCATGACAGCACTTGATGTAGTAAATAAGTCTGAAGGACAATAGCGCACATTACCTGTCAGCTTAAGTGAAGACATGAAAAAATACTTTAGAGCTAGTTTTATA[A/C]ATCTACACAGATGAGCCAAAACAGTATGACCACCTGCCTAGTAAGCACCATCATGCTGAGGCATGGCTACAAGACCCACAGAGGTCCTTCAGTTCTTGTAGGTTTTAATGTGGAAGCATTGTGGCTTGCACTTGTAGGTCCAGCACATCC
zSNP16524338	zK30K6	210237			21	62.7					TAATTAGATCTTTTTAAGATGCTTTACAGACAATCAGTTGAATCCTATAAAAGTCCGACATAAGACAAAACAAAAGCCCAAATCTGAAAAACATAATGGATTTAAACAGAGACTGCGATGACAGGTCGGCTGAGAACTGGACAGATGAAT[A/G]GTATCAAGGCCACTGGAATTAGTTTTCTCTGTGAACGCATGTCCCAACAGCAGAGACACTGAGAAATGGGACACCGCTCAGTAAAACACACCCATGACAGCACTTGATGTAGTAAATAAGTCTGAAGGACAATAGCGCACATTACCTGTC
zSNP16524404	zK30K6	210882			21	62.7					TGCCATTGACATCAATAGATATACCCAGTCTGCAACAATATTTATTTAGGTAGCATATCAAATTTACATCCTATCACTCCCCCAAGTAAATAGTGTACATCTAGATAGCCAACCTTAAAGTGCAGAGAGCTTAATTGGTCAAGCAAGCTT[T/C]TCCAAAACTTCTCCAATTCCAGTTCCGACACTCATATATTTATGTTAGGTGCTTTCATGAGTGGACAGAGCAGCTGAATTACATTTTGTGTTGTGACACACTCCTGCTTTAACAACTATTACATTTTGTGTAACTTGTGTCACTTCCTTA
zSNP16524380	zK30K6	210501			21	62.7					AAATAAGTCTGAAGGACAATAGCGCACATTACCTGTCAGCTTAAGTGAAGACATGAAAAAATACTTTAGAGCTAGTTTTATACATCTACACAGATGAGCCAAAACAGTATGACCACCTGCCTAGTAAGCACCATCATGCTGAGGCATGGC[-/T]ACAAGACCCACAGAGGTCCTTCAGTTCTTGTAGGTTTTAATGTGGAAGCATTGTGGCTTGCACTTGTAGGTCCAGCACATCCCACAGATGCTCAGTTGGTTTGAGATTTCGGGAATTTGGAGGCCAAAGCAACACATTGATCTCTTTATG
zSNP16524288	zK30K6	209201			21	62.7					TCAAAATACAGTAATGTTTAAATATATACTTAATATTTTAAATAGCTAGATTCCTTAATTATTTTTAAAATGTCATTTCTTTTTATGATGCCAAAGGTGAACTTCCAGCATCTGTGCGATTCTTCACAAATAATTCTGATAAGTTTATTT[A/G]GTGCCCAACTATACTTTCTTCATTCATTCCTTCATTTATTTTTTCTACAGCTTAGTCCCTTTTATTTATCAGGGGTCCACCAAATTAAATGATCCACCAACTTATCCAGCAAATGTTTTACACAGCGGATGCCCTTCCAGCTGCAATCCA
zSNP16524265	zK30K6	209024			21	62.7					TGATAGTTCCCATGGGATAAGAGGCTTATTGAGTGAGTCATTGAGCAGATGTGTGAAGAGAATCAAATCCTTTGTAGTTTTAAAGAGTCTCGTATTACTATTGTGAGCTTTTATTTACTACCACTTAAAGTTTTGTGGTTGGAAATGGAT[A/T]GTCTTTAAACGTTAAGCTCATCAAGATCAAAATACAGTAATGTTTAAATATATACTTAATATTTTAAATAGCTAGATTCCTTAATTATTTTTAAAATGTCATTTCTTTTTATGATGCCAAAGGTGAACTTCCAGCATCTGTGCGATTCTT
zSNP16524259	zK30K6	208997			21	62.7					ATCTAGGAAGGGAAGGGTGGAAACTGCTGATAGTTCCCATGGGATAAGAGGCTTATTGAGTGAGTCATTGAGCAGATGTGTGAAGAGAATCAAATCCTTTGTAGTTTTAAAGAGTCTCGTATTACTATTGTGAGCTTTTATTTACTACCA[T/C]TTAAAGTTTTGTGGTTGGAAATGGATTGTCTTTAAACGTTAAGCTCATCAAGATCAAAATACAGTAATGTTTAAATATATACTTAATATTTTAAATAGCTAGATTCCTTAATTATTTTTAAAATGTCATTTCTTTTTATGATGCCAAAGG
zSNP16524267	zK30K6	209069			21	62.7					CAGATGTGTGAAGAGAATCAAATCCTTTGTAGTTTTAAAGAGTCTCGTATTACTATTGTGAGCTTTTATTTACTACCACTTAAAGTTTTGTGGTTGGAAATGGATTGTCTTTAAACGTTAAGCTCATCAAGATCAAAATACAGTAATGTT[T/C]AAATATATACTTAATATTTTAAATAGCTAGATTCCTTAATTATTTTTAAAATGTCATTTCTTTTTATGATGCCAAAGGTGAACTTCCAGCATCTGTGCGATTCTTCACAAATAATTCTGATAAGTTTATTTAGTGCCCAACTATACTTTC
zSNP16524266	zK30K6	209034			21	62.7					CATGGGATAAGAGGCTTATTGAGTGAGTCATTGAGCAGATGTGTGAAGAGAATCAAATCCTTTGTAGTTTTAAAGAGTCTCGTATTACTATTGTGAGCTTTTATTTACTACCACTTAAAGTTTTGTGGTTGGAAATGGATTGTCTTTAAA[T/C]GTTAAGCTCATCAAGATCAAAATACAGTAATGTTTAAATATATACTTAATATTTTAAATAGCTAGATTCCTTAATTATTTTTAAAATGTCATTTCTTTTTATGATGCCAAAGGTGAACTTCCAGCATCTGTGCGATTCTTCACAAATAAT
zSNP16524502	zK30K6	212547			21	62.7					TTACACCGCCAATAACATATGAACATTGTTTTTGGGTAAGAGTGTTGTCCTGTATCTAGAAATACTATATTGTGTCTAAATTAAACACTTAATTTTGATTTATTTCTGACAAACAAATTTTTGGTTGTCTAGAAAATGCTTTTTGATTTA[A/C]GAATGTTTTGATATTTGGACTAGAAAACAAAACTAAGTAACAAAACTTTTTTGCAGTGCAGTAGAAAGGTGTGGATTTTATGGTTCTGTTTCCACCTAGTATTAAAATGTGTTTTCTGTCTGATCACAAGGTATTTACATGCATTCAAAT
zSNP16524500	zK30K6	212471			21	62.7					GGTGCTGTTGGAATTTGCAGCTGTATGGAAAAAAATTCAAACAGAAAGAATCCAAATCTGAGAAATGGGTTATATCTTACACCGCCAATAACATATGAACATTGTTTTTGGGTAAGAGTGTTGTCCTGTATCTAGAAATACTATATTGTG[T/C]CTAAATTAAACACTTAATTTTGATTTATTTCTGACAAACAAATTTTTGGTTGTCTAGAAAATGCTTTTTGATTTAAGAATGTTTTGATATTTGGACTAGAAAACAAAACTAAGTAACAAAACTTTTTTGCAGTGCAGTAGAAAGGTGTGG
zSNP16524511	zK30K6	212770			21	62.7					GGATTTTATGGTTCTGTTTCCACCTAGTATTAAAATGTGTTTTCTGTCTGATCACAAGGTATTTACATGCATTCAAATGTGTCTCTTTTCCTACCCTAGATTTCGTTGAGAGACTTTGTTCTAAATTTGTCATGCTTGCACTACAAAAGC[A/C]ATCAGATCAAAGTTCGACCAACTCTGGAAGTGGTTAAAAGTGGACCAGCTTTTACGGTTTTAGACTCTCTTTGCACTTGACTCAGTAGAAGTCAGATTTCACTTATCATTTGATGAGATTAAATTAATAGTTTACCCAAACATGAAAATC
zSNP16524505	zK30K6	212698			21	62.7					GAATGTTTTGATATTTGGACTAGAAAACAAAACTAAGTAACAAAACTTTTTTGCAGTGCAGTAGAAAGGTGTGGATTTTATGGTTCTGTTTCCACCTAGTATTAAAATGTGTTTTCTGTCTGATCACAAGGTATTTACATGCATTCAAAT[T/G]TGTCTCTTTTCCTACCCTAGATTTCGTTGAGAGACTTTGTTCTAAATTTGTCATGCTTGCACTACAAAAGCCATCAGATCAAAGTTCGACCAACTCTGGAAGTGGTTAAAAGTGGACCAGCTTTTACGGTTTTAGACTCTCTTTGCACTT
zSNP16524499	zK30K6	212470			21	62.7					CGGTGCTGTTGGAATTTGCAGCTGTATGGAAAAAAATTCAAACAGAAAGAATCCAAATCTGAGAAATGGGTTATATCTTACACCGCCAATAACATATGAACATTGTTTTTGGGTAAGAGTGTTGTCCTGTATCTAGAAATACTATATTGT[A/G]TCTAAATTAAACACTTAATTTTGATTTATTTCTGACAAACAAATTTTTGGTTGTCTAGAAAATGCTTTTTGATTTAAGAATGTTTTGATATTTGGACTAGAAAACAAAACTAAGTAACAAAACTTTTTTGCAGTGCAGTAGAAAGGTGTG
zSNP16524427	zK30K6	211760			21	62.7					TTTTTTTCCTACCCATCTCTACTGTATCCAACACAATGATTTACAAGATTGTGATTGTTTGGTTACATCTAATCTACTCAGTCATATTGTTTTGGCTCATTAGTATATATCCAGTTGCACATTAATGCGCCTACAAAAGCTCATTAGCAT[T/C]CCAGCAGTATGATGTGATCACTTTTAGAGGGAATAAATATGTAAGTTAAGGGTGACGCTAAATGCACAATTATTCCCGTTTCTTATTACCACAAGTTCCTTAAATTACAATAACATTCTGCACATGATTGTACATCAACTTGTTGTGGAC
zSNP16524409	zK30K6	210954			21	62.7					ATCACTCCCCCAAGTAAATAGTGTACATCTAGATAGCCAACCTTAAAGTGCAGAGAGCTTAATTGGTCAAGCAAGCTTCTCCAAAACTTCTCCAATTCCAGTTCCGACACTCATATATTTATGTTAGGTGCTTTCATGAGTGGACAGAGC[A/T]GCTGAATTACATTTTGTGTTGTGACACACTCCTGCTTTAACAACTATTACATTTTGTGTAACTTGTGTCACTTCCTTACTCACTCCCAGGGCCGTTTAAATCAAAGTTTATATTTAGCTGCACCATGTTGGTGTTTCGTAACATCTAATA
zSNP16524498	zK30K6	212464			21	62.7					ATCCGCCGGTGCTGTTGGAATTTGCAGCTGTATGGAAAAAAATTCAAACAGAAAGAATCCAAATCTGAGAAATGGGTTATATCTTACACCGCCAATAACATATGAACATTGTTTTTGGGTAAGAGTGTTGTCCTGTATCTAGAAATACTA[A/T]ATTGTGTCTAAATTAAACACTTAATTTTGATTTATTTCTGACAAACAAATTTTTGGTTGTCTAGAAAATGCTTTTTGATTTAAGAATGTTTTGATATTTGGACTAGAAAACAAAACTAAGTAACAAAACTTTTTTGCAGTGCAGTAGAAA
zSNP16524460	zK30K6	212151			21	62.7					TTGAAACCGTCTATCGCTCAATGAAACTGCTTAAAACAAACACTATGACCAAAAGGAAAGACAATTGAAGAGTAATACTAACTGCAAGGCAAGATCCAACAATGTTTTAGTAAGTAGGTGGTCTTGTGACTTGCTGAGAGCATTGATATG[T/G]TTTTTTACACTCACTCTTTGATCAGATCCTTGCAAATCCTAGGGATAAGGATGATCTCCCCCTGTTTGACTTAATACTTAGGAGGCCAGGCTGCATCTTGAGATGCCTTGCTCTCTGTACTGTTGTCTTTTCTCTAACAGATAGAGCAGG
zSNP16524080	zK30K6	204882			21	62.7					CCAAAAAAGTTGACCAAACTCTAGAATTATTTGAGTCTATTTACAGTTATAAAAATAAAAGTAAGAAAATCAGATGCTGATGTAGTGTGCTGACAGTGAAGACGCTGAAATCAAAGGCGAGAGCAGGGACAACAGACTGACAGCGCCGCA[T/C]TGACTTCTTCCTGCCTGAAGAGACCGATTCAAACATGGTTCCTCCTGTACAGGTCTCCCCTCTTATCAAGGTACAACTTACATTAGGCACATGACCCTCAGTTTAATTCATGTCAAGAAACACGTTTATTTAAGTCAGTCTCTATCAGCG
zSNP16523605	zK30K6	198760			21	62.7					ATAGCCTGGATTATTAAAAGTGCACAACTTTTCAAAATACTTGTTATAGTAGTATTTGGTTTAGTATAAGAATAATTTTAAATTACTTTTAAGTCTTTTAATCTTTCTGTCAAAACACAATATTATCATCCATTTACACGATACACACAT[A/T]TGCATGTAACACTTACAAAAAAAGATTTGTGTCTAAATATCAAAATAATCTCCAGTCATGTATCAAATGAAAAAATGAAAGGTTTTAAAACGTACTGACATTCAAAAGTTGTTTACATTTTTTACTTGCACACCATTTGGTCAGCAACTG
zSNP16523603	zK30K6	198745			21	62.7					TTTAAGACCTCGTGGATAGCCTGGATTATTAAAAGTGCACAACTTTTCAAAATACTTGTTATAGTAGTATTTGGTTTAGTATAAGAATAATTTTAAATTACTTTTAAGTCTTTTAATCTTTCTGTCAAAACACAATATTATCATCCATTT[A/G]CACGATACACACATTTGCATGTAACACTTACAAAAAAAGATTTGTGTCTAAATATCAAAATAATCTCCAGTCATGTATCAAATGAAAAAATGAAAGGTTTTAAAACGTACTGACATTCAAAAGTTGTTTACATTTTTTACTTGCACACCA
zSNP16523607	zK30K6	198763			21	62.7					GCCTGGATTATTAAAAGTGCACAACTTTTCAAAATACTTGTTATAGTAGTATTTGGTTTAGTATAAGAATAATTTTAAATTACTTTTAAGTCTTTTAATCTTTCTGTCAAAACACAATATTATCATCCATTTACACGATACACACATTTG[T/C]ATGTAACACTTACAAAAAAAGATTTGTGTCTAAATATCAAAATAATCTCCAGTCATGTATCAAATGAAAAAATGAAAGGTTTTAAAACGTACTGACATTCAAAAGTTGTTTACATTTTTTACTTGCACACCATTTGGTCAGCAACTGCTT
zSNP16523606	zK30K6	198762			21	62.7					AGCCTGGATTATTAAAAGTGCACAACTTTTCAAAATACTTGTTATAGTAGTATTTGGTTTAGTATAAGAATAATTTTAAATTACTTTTAAGTCTTTTAATCTTTCTGTCAAAACACAATATTATCATCCATTTACACGATACACACATTT[A/G]CATGTAACACTTACAAAAAAAGATTTGTGTCTAAATATCAAAATAATCTCCAGTCATGTATCAAATGAAAAAATGAAAGGTTTTAAAACGTACTGACATTCAAAAGTTGTTTACATTTTTTACTTGCACACCATTTGGTCAGCAACTGCT
zSNP16523574	zK30K6	198533			21	62.7					GTGTCTAACAGCTGTTGTGATTTGTATCTCTTTGCAATAAAAACAAATATAGTTTTGAGATGGATTATCTGTAATAGGGTAGCTTTACTTGGAAAGAAAAAATAAGACTTGTTTAACATGATGTCAGACCTACAACAAAAAATATTTAAG[T/G]AAATTTAAGACTTTGTAGGGCCTATAATTTTGTTTTTGAAATTTAAGAAATTTTAAGATTTTTTAAGACCTCGTGGATAGCCTGGATTATTAAAAGTGCACAACTTTTCAAAATACTTGTTATAGTAGTATTTGGTTTAGTATAAGAATA
zSNP16523565	zK30K6	198484			21	62.7					AGTTTACTTTCCCTGCTTAAGGAATTAAATAGGAGAATTTGCTGTAAACGTGTCTAACAGCTGTTGTGATTTGTATCTCTTTGCAATAAAAACAAATATAGTTTTGAGATGGATTATCTGTAATAGGGTAGCTTTACTTGGAAAGAAAAA[A/T]TAAGACTTGTTTAACATGATGTCAGACCTACAACAAAAAATATTTAAGGAAATTTAAGACTTTGTAGGGCCTATAATTTTGTTTTTGAAATTTAAGAAATTTTAAGATTTTTTAAGACCTCGTGGATAGCCTGGATTATTAAAAGTGCAC
zSNP16523564	zK30K6	198479			21	62.7					GCTTTAGTTTACTTTCCCTGCTTAAGGAATTAAATAGGAGAATTTGCTGTAAACGTGTCTAACAGCTGTTGTGATTTGTATCTCTTTGCAATAAAAACAAATATAGTTTTGAGATGGATTATCTGTAATAGGGTAGCTTTACTTGGAAAG[A/G]AAAAATAAGACTTGTTTAACATGATGTCAGACCTACAACAAAAAATATTTAAGGAAATTTAAGACTTTGTAGGGCCTATAATTTTGTTTTTGAAATTTAAGAAATTTTAAGATTTTTTAAGACCTCGTGGATAGCCTGGATTATTAAAAG
zSNP16523567	zK30K6	198492			21	62.7					TTCCCTGCTTAAGGAATTAAATAGGAGAATTTGCTGTAAACGTGTCTAACAGCTGTTGTGATTTGTATCTCTTTGCAATAAAAACAAATATAGTTTTGAGATGGATTATCTGTAATAGGGTAGCTTTACTTGGAAAGAAAAAATAAGACT[T/C]GTTTAACATGATGTCAGACCTACAACAAAAAATATTTAAGGAAATTTAAGACTTTGTAGGGCCTATAATTTTGTTTTTGAAATTTAAGAAATTTTAAGATTTTTTAAGACCTCGTGGATAGCCTGGATTATTAAAAGTGCACAACTTTTC
zSNP16523566	zK30K6	198491			21	62.7					TTTCCCTGCTTAAGGAATTAAATAGGAGAATTTGCTGTAAACGTGTCTAACAGCTGTTGTGATTTGTATCTCTTTGCAATAAAAACAAATATAGTTTTGAGATGGATTATCTGTAATAGGGTAGCTTTACTTGGAAAGAAAAAATAAGAC[T/C]TGTTTAACATGATGTCAGACCTACAACAAAAAATATTTAAGGAAATTTAAGACTTTGTAGGGCCTATAATTTTGTTTTTGAAATTTAAGAAATTTTAAGATTTTTTAAGACCTCGTGGATAGCCTGGATTATTAAAAGTGCACAACTTTT
zSNP16523698	zK30K6	199836			21	62.7					ATACGCTTAATATTTATATATAATTTTAAGATATTTTGTCACATTGCAGAACTACTTAAATACTGGAAAAAATCCCACACTTCTATTTTAATATCCACTGAACTCTTTATATCAATTAATATTGCAGTTATATTACAGACAATTATGCAT[A/G]TTGTCACAAACACGCAAAAACGTTTGCTGCTTTTTTAAACTACTTATTTAAAATGAGCTCAAACAACACAATTTTTGAGATTTTTGGGACAGCTTATTTGTTTTATGTTCAATCCACTTAACTTTAAGTGAACTTAATCGATTTGTGTTA
zSNP16523663	zK30K6	199523			21	62.7					GTACCATAACTGGACCGAACTACTTGCTTGTTTGTGGCGGGTGAAACAGACGGAAGGAAATTTTCTCTCAAACTGAAATATGGACGGGAGTGTGTTGTCTGAAAGCAGTACCGCCACCTGAAGGGCTGGAGTAATTAGTACACTTTTACT[T/C]ATATCCATTTTATATATATATATTTGTGAGGTACATTAAATCATAGAAAAATTCAGATTAATTTGTAAATATAAATATACAAAATTTATGTATTATTTTTATTTTTTATTTAGAAAGTAAAAATAGCATTAAGAGTGACAAATACTGCTA
zSNP16523705	zK30K6	199913			21	62.7					CACTTCTATTTTAATATCCACTGAACTCTTTATATCAATTAATATTGCAGTTATATTACAGACAATTATGCATATTGTCACAAACACGCAAAAACGTTTGCTGCTTTTTTAAACTACTTATTTAAAATGAGCTCAAACAACACAATTTTT[T/G]AGATTTTTGGGACAGCTTATTTGTTTTATGTTCAATCCACTTAACTTTAAGTGAACTTAATCGATTTGTGTTAGGACAACATGAATAAATCACATGGAACCCTGTATTCTTTACAGTGAATGTAAGGCCATAAATCCTAAATACTGACCT
zSNP16523704	zK30K6	199896			21	62.7					TACTGGAAAAAATCCCACACTTCTATTTTAATATCCACTGAACTCTTTATATCAATTAATATTGCAGTTATATTACAGACAATTATGCATATTGTCACAAACACGCAAAAACGTTTGCTGCTTTTTTAAACTACTTATTTAAAATGAGCT[C/G]AAACAACACAATTTTTGAGATTTTTGGGACAGCTTATTTGTTTTATGTTCAATCCACTTAACTTTAAGTGAACTTAATCGATTTGTGTTAGGACAACATGAATAAATCACATGGAACCCTGTATTCTTTACAGTGAATGTAAGGCCATAA
zSNP16523638	zK30K6	199034			21	62.7					ACTTGCACACCATTTGGTCAGCAACTGCTTAACATGAAATAGATAAGAGTTGCAAGATTATTTGGATTATTAATAAAATAATCAACATGTAATTACACTTAATACTGACTTTTAGATATATCCTCTGCACTGTAAACTTTATATTCCAGT[T/G]GTAATTACAGCTACAATGTAAACAACAGTCAACCAGCACTCAGCTCTTCATGAAGAGAAAGAGACACTGCGTTTGTTCTAGAACTTACAGATTTGGCTTGGTTGGCCTGTTTTAGTTTGTTTTTGTTCATTGCTTTCCCCTTGCTGCGCT
zSNP16523615	zK30K6	198837			21	62.7					TTAAATTACTTTTAAGTCTTTTAATCTTTCTGTCAAAACACAATATTATCATCCATTTACACGATACACACATTTGCATGTAACACTTACAAAAAAAGATTTGTGTCTAAATATCAAAATAATCTCCAGTCATGTATCAAATGAAAAAAT[T/G]AAAGGTTTTAAAACGTACTGACATTCAAAAGTTGTTTACATTTTTTACTTGCACACCATTTGGTCAGCAACTGCTTAACATGAAATAGATAAGAGTTGCAAGATTATTTGGATTATTAATAAAATAATCAACATGTAATTACACTTAATA
zSNP16523608	zK30K6	198767			21	62.7					GGATTATTAAAAGTGCACAACTTTTCAAAATACTTGTTATAGTAGTATTTGGTTTAGTATAAGAATAATTTTAAATTACTTTTAAGTCTTTTAATCTTTCTGTCAAAACACAATATTATCATCCATTTACACGATACACACATTTGCATG[T/C]AACACTTACAAAAAAAGATTTGTGTCTAAATATCAAAATAATCTCCAGTCATGTATCAAATGAAAAAATGAAAGGTTTTAAAACGTACTGACATTCAAAAGTTGTTTACATTTTTTACTTGCACACCATTTGGTCAGCAACTGCTTAACA
zSNP16523631	zK30K6	198939			21	62.7					GTGTCTAAATATCAAAATAATCTCCAGTCATGTATCAAATGAAAAAATGAAAGGTTTTAAAACGTACTGACATTCAAAAGTTGTTTACATTTTTTACTTGCACACCATTTGGTCAGCAACTGCTTAACATGAAATAGATAAGAGTTGCAA[A/G]ATTATTTGGATTATTAATAAAATAATCAACATGTAATTACACTTAATACTGACTTTTAGATATATCCTCTGCACTGTAAACTTTATATTCCAGTTGTAATTACAGCTACAATGTAAACAACAGTCAACCAGCACTCAGCTCTTCATGAAG
zSNP16523624	zK30K6	198889			21	62.7					CCATTTACACGATACACACATTTGCATGTAACACTTACAAAAAAAGATTTGTGTCTAAATATCAAAATAATCTCCAGTCATGTATCAAATGAAAAAATGAAAGGTTTTAAAACGTACTGACATTCAAAAGTTGTTTACATTTTTTACTTG[C/G]ACACCATTTGGTCAGCAACTGCTTAACATGAAATAGATAAGAGTTGCAAGATTATTTGGATTATTAATAAAATAATCAACATGTAATTACACTTAATACTGACTTTTAGATATATCCTCTGCACTGTAAACTTTATATTCCAGTTGTAAT
zSNP16523364	zK30K6	193688			21	62.7					TTGGTACTGATTGTTTGCTGCTTGTCCAGAGTTTTCATGATGTTCTGATCCCATTTCATATTCTTTGTTCAGTTCAGGCTCAAGAAGCACACCGTTTTCAGGCTCAGATGTGGCTGCTTGACCCTCTGTGAAAATACAATGAGATTAAAT[A/T]TTTTTTTTTTGTAAATTACAATAAATGCAACAAAACACAATGAGATATTAAAACAATTCTATTATGTAATTATTATTAGGGCTGCACAATATTGGAAAAATCTGACATTGCTATATTTTGTTTTGCTGAACATGATCGTCATAATTGTAT
zSNP16523363	zK30K6	193687			21	62.7					GTTGGTACTGATTGTTTGCTGCTTGTCCAGAGTTTTCATGATGTTCTGATCCCATTTCATATTCTTTGTTCAGTTCAGGCTCAAGAAGCACACCGTTTTCAGGCTCAGATGTGGCTGCTTGACCCTCTGTGAAAATACAATGAGATTAAA[A/T]TTTTTTTTTTTGTAAATTACAATAAATGCAACAAAACACAATGAGATATTAAAACAATTCTATTATGTAATTATTATTAGGGCTGCACAATATTGGAAAAATCTGACATTGCTATATTTTGTTTTGCTGAACATGATCGTCATAATTGTA
zSNP16523366	zK30K6	193690			21	62.7					GGTACTGATTGTTTGCTGCTTGTCCAGAGTTTTCATGATGTTCTGATCCCATTTCATATTCTTTGTTCAGTTCAGGCTCAAGAAGCACACCGTTTTCAGGCTCAGATGTGGCTGCTTGACCCTCTGTGAAAATACAATGAGATTAAATTT[A/T]TTTTTTTTGTAAATTACAATAAATGCAACAAAACACAATGAGATATTAAAACAATTCTATTATGTAATTATTATTAGGGCTGCACAATATTGGAAAAATCTGACATTGCTATATTTTGTTTTGCTGAACATGATCGTCATAATTGTATAG
zSNP16523365	zK30K6	193689			21	62.7					TGGTACTGATTGTTTGCTGCTTGTCCAGAGTTTTCATGATGTTCTGATCCCATTTCATATTCTTTGTTCAGTTCAGGCTCAAGAAGCACACCGTTTTCAGGCTCAGATGTGGCTGCTTGACCCTCTGTGAAAATACAATGAGATTAAATT[A/T]TTTTTTTTTGTAAATTACAATAAATGCAACAAAACACAATGAGATATTAAAACAATTCTATTATGTAATTATTATTAGGGCTGCACAATATTGGAAAAATCTGACATTGCTATATTTTGTTTTGCTGAACATGATCGTCATAATTGTATA
zSNP16523353	zK30K6	193453			21	62.7					TCAAGCATTTCATCATTTTAAAAGTATTCCCACATATTAAACAATTGAAAGGTCTTTCTTTGTGTAAAGCATTGTGAATGTTCAAAAGAGCCCCATCACTGAAAGACACTCCACAGGACTTGCAAACGAAAGGCTCCTGTCTCCCCTCTG[T/C]GGCTCCGTTTGTGCTTGTGGAAGGCTGGCTTTCACTCAAAACTAAAGCGCCTGCCAGAATGTCTGTGGGTGCGGATGAGAGCTGTTGGTACTGATTGTTTGCTGCTTGTCCAGAGTTTTCATGATGTTCTGATCCCATTTCATATTCTTT
zSNP16523311	zK30K6	192477			21	62.7					TATAATTAAGACTCATAGATTTATATTAAAATAAATTTCCAAGTCTAATACTATACCAGTCAACCCTTCCTTTTTACAGTTCTATCCAGCTATCAGCCCGTAAAGGCATTTTCCCATATTTATAATCTTTCGATGAAGGTTGAAAAACAT[A/T]AAAGAGCCAATACTCCCTATATGCAAGCTATACTGCTGATCCACCAGGGTATGCCCCTAAGCGAAACTGGGATTTGGTGCATGTATGACTTTGAACAGACATATACACATAATAATAATAATAATAATAATATCTAAACATGTTGATCTT
zSNP16523310	zK30K6	192467			21	62.7					GAAGACTTTATATAATTAAGACTCATAGATTTATATTAAAATAAATTTCCAAGTCTAATACTATACCAGTCAACCCTTCCTTTTTACAGTTCTATCCAGCTATCAGCCCGTAAAGGCATTTTCCCATATTTATAATCTTTCGATGAAGGT[A/T]GAAAAACATTAAAGAGCCAATACTCCCTATATGCAAGCTATACTGCTGATCCACCAGGGTATGCCCCTAAGCGAAACTGGGATTTGGTGCATGTATGACTTTGAACAGACATATACACATAATAATAATAATAATAATAATATCTAAACA
zSNP16523326	zK30K6	193044			21	62.7					GCTAATTTATTTGCAGCTATTTTCTAATGTATACCATTTATAAATAATAATAATAATAATATTAATAATTCTAAAACATTACTGACCAATTCAACACCTGGAAATCTTTAAAAATTGACTTCCATTGTATTTATTTGTTCTAATGGCTAT[A/G]GGTTTTCAGCTTTCTTTAAAACTTTTTTTTAGTAGAAGGAAGAAATTCATAATGGTTTGGAACCACTTGATGGAGAGTATATGTTAATTTTTGGCTGAACTATCTCTTCAAGTGGTGTCTTACCTTGAGTGGTGACCTCTAGTGTTTCCA
zSNP16523315	zK30K6	192492			21	62.7					TAGATTTATATTAAAATAAATTTCCAAGTCTAATACTATACCAGTCAACCCTTCCTTTTTACAGTTCTATCCAGCTATCAGCCCGTAAAGGCATTTTCCCATATTTATAATCTTTCGATGAAGGTTGAAAAACATTAAAGAGCCAATACT[T/C]CCTATATGCAAGCTATACTGCTGATCCACCAGGGTATGCCCCTAAGCGAAACTGGGATTTGGTGCATGTATGACTTTGAACAGACATATACACATAATAATAATAATAATAATAATATCTAAACATGTTGATCTTGGTGGGTTTTCTTTT
zSNP16523541	zK30K6	198136			21	62.7					GATTATAAAATGTTTATGCACCATCAATTATATGGTCAGTTTGTTTTGTCATCATCAGTAGTATTGTTTTTGTTTTTTCCAGTAGCAGTATTGACTTTATAAATAAATCTTTACAATTTTCCTATTGGAGGTGATTATTATCCTATTTCT[T/C]CTCACATAATTACTGTAATCTTGCCATAGCAAAACCTGGAATTATCAGGGTTTCTGCATGTTTCGTTAAGGACTTTTTAAGACCATTTTGAAATTTTAAACTTATACTGAGCTAAACACTAAGGATTTTTTCTAATGGCCCAGTTATATC
zSNP16523475	zK30K6	194532			21	62.7					TGAAAAAAATTGTGCATTGTGATTTTCTGAAGAGAATAACAGTATTCAGGTACATGAATTGAATGATCAAATGTAAATAATACTCTCTTCATTGTATAAATAATTCAATAAAATCTATCTTTATTAAGATTTCAAATGGTACAATTTCTT[A/G]TGCCCAATTGTTAAGTCCTTTTGAAACATTTAGTCACAAAGCTAAAGAGCCCCTATTATGGGCTTTTGAAAATGACCTTCTATGTAGTGTTTAACACAGCTGTAAGGGAAGTGAAATATCAAGCTAAGGCTTGAATCTGAAAGTGCACCG
zSNP16523555	zK30K6	198370			21	62.7					CATTTTGAAATTTTAAACTTATACTGAGCTAAACACTAAGGATTTTTTCTAATGGCCCAGTTATATCTGTAAATAGTTTTTGTATGAAGATTATGTGAAGGGATGTGTTGCTTTAGTTTACTTTCCCTGCTTAAGGAATTAAATAGGAGA[A/C]TTTGCTGTAAACGTGTCTAACAGCTGTTGTGATTTGTATCTCTTTGCAATAAAAACAAATATAGTTTTGAGATGGATTATCTGTAATAGGGTAGCTTTACTTGGAAAGAAAAAATAAGACTTGTTTAACATGATGTCAGACCTACAACAA
zSNP16523554	zK30K6	198362			21	62.7					TTTAAGACCATTTTGAAATTTTAAACTTATACTGAGCTAAACACTAAGGATTTTTTCTAATGGCCCAGTTATATCTGTAAATAGTTTTTGTATGAAGATTATGTGAAGGGATGTGTTGCTTTAGTTTACTTTCCCTGCTTAAGGAATTAA[A/T]TAGGAGAATTTGCTGTAAACGTGTCTAACAGCTGTTGTGATTTGTATCTCTTTGCAATAAAAACAAATATAGTTTTGAGATGGATTATCTGTAATAGGGTAGCTTTACTTGGAAAGAAAAAATAAGACTTGTTTAACATGATGTCAGACC
zSNP16523474	zK30K6	194518			21	62.7					GAGCACGTTTAAAATGAAAAAAATTGTGCATTGTGATTTTCTGAAGAGAATAACAGTATTCAGGTACATGAATTGAATGATCAAATGTAAATAATACTCTCTTCATTGTATAAATAATTCAATAAAATCTATCTTTATTAAGATTTCAAA[T/C]GGTACAATTTCTTATGCCCAATTGTTAAGTCCTTTTGAAACATTTAGTCACAAAGCTAAAGAGCCCCTATTATGGGCTTTTGAAAATGACCTTCTATGTAGTGTTTAACACAGCTGTAAGGGAAGTGAAATATCAAGCTAAGGCTTGAAT
zSNP16523375	zK30K6	193758			21	62.7					AGTTCAGGCTCAAGAAGCACACCGTTTTCAGGCTCAGATGTGGCTGCTTGACCCTCTGTGAAAATACAATGAGATTAAATTTTTTTTTTTTGTAAATTACAATAAATGCAACAAAACACAATGAGATATTAAAACAATTCTATTATGTAA[T/C]TATTATTAGGGCTGCACAATATTGGAAAAATCTGACATTGCTATATTTTGTTTTGCTGAACATGATCGTCATAATTGTATAGATTATTTAAAAAGAATAATATTTAATAATACCTTTAGATTTTATCATTAATAAATAATATAAACCTGC
zSNP16523373	zK30K6	193755			21	62.7					TTCAGTTCAGGCTCAAGAAGCACACCGTTTTCAGGCTCAGATGTGGCTGCTTGACCCTCTGTGAAAATACAATGAGATTAAATTTTTTTTTTTTGTAAATTACAATAAATGCAACAAAACACAATGAGATATTAAAACAATTCTATTATG[T/G]AATTATTATTAGGGCTGCACAATATTGGAAAAATCTGACATTGCTATATTTTGTTTTGCTGAACATGATCGTCATAATTGTATAGATTATTTAAAAAGAATAATATTTAATAATACCTTTAGATTTTATCATTAATAAATAATATAAACC
zSNP16523459	zK30K6	194326			21	62.7					GAATAGTTCTGCACAATAGTGAAAAAAATCTGACATTGAGATATTTGGTTGTGAGATATTTTGAATACAATTTCACCCGACGACTTAAATTGCTCTATTTGTAAAGAATTTATTCATTTATTGGGATGATTTTATAAGAGAGTGAATCAT[A/G]AATAAAATATTACCAAATGACATGCATACATAAGTACAATAGAGCACGTTTAAAATGAAAAAAATTGTGCATTGTGATTTTCTGAAGAGAATAACAGTATTCAGGTACATGAATTGAATGATCAAATGTAAATAATACTCTCTTCATTGT
zSNP16523458	zK30K6	194316			21	62.7					GAACACTACTGAATAGTTCTGCACAATAGTGAAAAAAATCTGACATTGAGATATTTGGTTGTGAGATATTTTGAATACAATTTCACCCGACGACTTAAATTGCTCTATTTGTAAAGAATTTATTCATTTATTGGGATGATTTTATAAGAG[A/T]GTGAATCATGAATAAAATATTACCAAATGACATGCATACATAAGTACAATAGAGCACGTTTAAAATGAAAAAAATTGTGCATTGTGATTTTCTGAAGAGAATAACAGTATTCAGGTACATGAATTGAATGATCAAATGTAAATAATACTC
zSNP16523711	zK30K6	200071			21	62.7					TGGGACAGCTTATTTGTTTTATGTTCAATCCACTTAACTTTAAGTGAACTTAATCGATTTGTGTTAGGACAACATGAATAAATCACATGGAACCCTGTATTCTTTACAGTGAATGTAAGGCCATAAATCCTAAATACTGACCTTTGCTTT[T/C]TTTTTCATACTGCAGAAACCAATCTTTTTGTGAATTTAGGAGATCTTCCTAAACCCACGCACTTTAAATAATAATACTAATAATAATTCCTTACATTTATATAGCGCTTTTCTGGGCACTCGAAACGCTTTACACTTTGTGGGGAATCTC
zSNP16524004	zK30K6	202653			21	62.7					CTATTTAGAGTGGCCGCTGTAATGAGTTTGCATGCCTTTCTATTAGGGGAAGAGTTCATGTGGGAGGATGATATAAGGTTTACTGATCACACACTTAAAGGTTTATAATCGTGAGTTACTGAAGTGAATGGTTTAATGTCACATCAGAGC[-/T]TTTTTTTGGGAAGTTCTTTCACATGCTGTCGGTGGTGTTTAAATTTAACCAGCGAGCATTCCAACATGCTTTCTAACCCTGCAGGATTTGGAAACTGACACCTGTGTTGGCAGTTACACAGGCGACGTCACCCCTGGAAATAGATTCAAA
zSNP16523996	zK30K6	202490			21	62.7					TCTGTCCCAACGAACGCGACTCTGTGCTTTTATATGGTGCCTCAGAACATTCCAGTATGTGTCGATGAGCTGTTATGACTGAGCACTTGCTGTCATGTTCCAAAACAAGTCGGTTGTATTTTTGCAATGCATCTGTTAAATACCAGTGAA[C/G]CACATCATTGTTCTATTTAGAGTGGCCGCTGTAATGAGTTTGCATGCCTTTCTATTAGGGGAAGAGTTCATGTGGGAGGATGATATAAGGTTTACTGATCACACACTTAAAGGTTTATAATCGTGAGTTACTGAAGTGAATGGTTTAATG
zSNP16524024	zK30K6	202827			21	62.7					TGCTGTCGGTGGTGTTTAAATTTAACCAGCGAGCATTCCAACATGCTTTCTAACCCTGCAGGATTTGGAAACTGACACCTGTGTTGGCAGTTACACAGGCGACGTCACCCCTGGAAATAGATTCAAAAGGAAGGAGGACGTCCGTCTGCA[T/G]ATTTAAAAACAAACCTGGAGACTGATGTCAAGTGTCTGTTTAGGAAGTATGATGATGGAAGTCCTTGTATAATAGTAATGATTTTGACTAATTAATATACTACGATTAATAAATAAATACTTCAAGGAAACTGCCAAGAAGGTTAAAAAG
zSNP16524016	zK30K6	202704			21	62.7					GAGTTCATGTGGGAGGATGATATAAGGTTTACTGATCACACACTTAAAGGTTTATAATCGTGAGTTACTGAAGTGAATGGTTTAATGTCACATCAGAGCTTTTTTTTGGGAAGTTCTTTCACATGCTGTCGGTGGTGTTTAAATTTAACC[A/T]GCGAGCATTCCAACATGCTTTCTAACCCTGCAGGATTTGGAAACTGACACCTGTGTTGGCAGTTACACAGGCGACGTCACCCCTGGAAATAGATTCAAAAGGAAGGAGGACGTCCGTCTGCATATTTAAAAACAAACCTGGAGACTGATG
zSNP16523866	zK30K6	201614			21	62.7					CTCCAATTTGCAACTTCACAATAACAAATATATTGTGCAACACAAGTATTTGACTTATTTTCCAGTGAATCGTAATACATTAATCAAAATGTCATTACAGTTCAATAAAATGGTCTTTTTCAAATTCGAATACAATCCGTTCTGCATCTG[-/G]ACATTTCACAGAGTCATTTGTTCCACTGTGGCTACATATTCAACAGAGGCTGAGCTCAGTTTTCAGCAGCCTCTGCCTCCACCGCTTGGTTCTCCGGCTCTGAGTTTTGAAGAGCAGGATTCTTCACAGCAGGAGTGTATGTAATAGGAA
zSNP16523816	zK30K6	201367			21	62.7					ATAAAGAGACTAAGCCAAAGGAAAATAAATGACTGAATGATCAGCCACATCAGAGCTCACAACAGGTCTGTTTTGAAAGGCTTGTAATATTTTAAAATCTGTTCCTCTTTGGAAAACAAGAATGATTATTTATTTTTTAAAAGCCATTCT[A/T]TTCCACTCTCTGAAAATTTATGATCACAGGACAAAAACTAAATTTTACTGTTAGTTTATTAAATGTACACAAAATAAGCTTTCTGACAAAAAACATCTCCAATTTGCAACTTCACAATAACAAATATATTGTGCAACACAAGTATTTGAC
zSNP16523815	zK30K6	201365			21	62.7					CAATAAAGAGACTAAGCCAAAGGAAAATAAATGACTGAATGATCAGCCACATCAGAGCTCACAACAGGTCTGTTTTGAAAGGCTTGTAATATTTTAAAATCTGTTCCTCTTTGGAAAACAAGAATGATTATTTATTTTTTAAAAGCCATT[T/C]TATTCCACTCTCTGAAAATTTATGATCACAGGACAAAAACTAAATTTTACTGTTAGTTTATTAAATGTACACAAAATAAGCTTTCTGACAAAAAACATCTCCAATTTGCAACTTCACAATAACAAATATATTGTGCAACACAAGTATTTG
zSNP16523820	zK30K6	201380			21	62.7					GCCAAAGGAAAATAAATGACTGAATGATCAGCCACATCAGAGCTCACAACAGGTCTGTTTTGAAAGGCTTGTAATATTTTAAAATCTGTTCCTCTTTGGAAAACAAGAATGATTATTTATTTTTTAAAAGCCATTCTATTCCACTCTCTG[A/C]AAATTTATGATCACAGGACAAAAACTAAATTTTACTGTTAGTTTATTAAATGTACACAAAATAAGCTTTCTGACAAAAAACATCTCCAATTTGCAACTTCACAATAACAAATATATTGTGCAACACAAGTATTTGACTTATTTTCCAGTG
zSNP16523819	zK30K6	201376			21	62.7					CTAAGCCAAAGGAAAATAAATGACTGAATGATCAGCCACATCAGAGCTCACAACAGGTCTGTTTTGAAAGGCTTGTAATATTTTAAAATCTGTTCCTCTTTGGAAAACAAGAATGATTATTTATTTTTTAAAAGCCATTCTATTCCACTC[A/T]CTGAAAATTTATGATCACAGGACAAAAACTAAATTTTACTGTTAGTTTATTAAATGTACACAAAATAAGCTTTCTGACAAAAAACATCTCCAATTTGCAACTTCACAATAACAAATATATTGTGCAACACAAGTATTTGACTTATTTTCC
zSNP16524071	zK30K6	204789			21	62.7					GAACTATTTTTATTTTTATATGGGCTATTTAAAATGTAATAGCCAAATATTATTCATATTATTTATTATCCAAATTTTTACTCCTAATTCATACCAAAAAAGTTGACCAAACTCTAGAATTATTTGAGTCTATTTACAGTTATAAAAATA[A/T]AAGTAAGAAAATCAGATGCTGATGTAGTGTGCTGACAGTGAAGACGCTGAAATCAAAGGCGAGAGCAGGGACAACAGACTGACAGCGCCGCACTGACTTCTTCCTGCCTGAAGAGACCGATTCAAACATGGTTCCTCCTGTACAGGTCTC
zSNP16524051	zK30K6	204577			21	62.7					AAATAAATAAATGAAAAGTTCAGATGCAAAAACATCTGGAATTTCCTTCAACAATGAGCATTTTTCTTAGCCTCCTATATGTTTGTTCAGTTATTTCATAAAAAAAGCAATGAAAATAACTTGAGAAAAGTTATTAGAAGAAAATGTTCA[T/G]ATGGCACTCAGAGGTTTTTGCATATGAACTCTTCACATACTCTTTAATGAAGCTACTGTATGAACTATTTTTATTTTTATATGGGCTATTTAAAATGTAATAGCCAAATATTATTCATATTATTTATTATCCAAATTTTTACTCCTAATT
zSNP16524074	zK30K6	204823			21	62.7					TGTAATAGCCAAATATTATTCATATTATTTATTATCCAAATTTTTACTCCTAATTCATACCAAAAAAGTTGACCAAACTCTAGAATTATTTGAGTCTATTTACAGTTATAAAAATAAAAGTAAGAAAATCAGATGCTGATGTAGTGTGCT[A/G]ACAGTGAAGACGCTGAAATCAAAGGCGAGAGCAGGGACAACAGACTGACAGCGCCGCACTGACTTCTTCCTGCCTGAAGAGACCGATTCAAACATGGTTCCTCCTGTACAGGTCTCCCCTCTTATCAAGGTACAACTTACATTAGGCACA
zSNP16524072	zK30K6	204796			21	62.7					TTTTATTTTTATATGGGCTATTTAAAATGTAATAGCCAAATATTATTCATATTATTTATTATCCAAATTTTTACTCCTAATTCATACCAAAAAAGTTGACCAAACTCTAGAATTATTTGAGTCTATTTACAGTTATAAAAATAAAAGTAA[A/G]AAAATCAGATGCTGATGTAGTGTGCTGACAGTGAAGACGCTGAAATCAAAGGCGAGAGCAGGGACAACAGACTGACAGCGCCGCACTGACTTCTTCCTGCCTGAAGAGACCGATTCAAACATGGTTCCTCCTGTACAGGTCTCCCCTCTT
zSNP16524038	zK30K6	203770			21	62.7					ACTAATTATGATAATATTAACAGGTCCAAACAACTAAAACACTAAATACTAAAACACATATAAGAAACACTGTATTATTTAAGTGTGTACTAAATATTTTTACTTTTTATATATTTACACCATACTTTAAAGAAGCCTAACTGTCACACT[T/G]TCTTTAGATCTATTTAAGCTGCTAAAAGACACTTTTTAAATAGTGAACGATAAAAAATATGAATAACATTATTATTATTATTATTGGCATAAACAAATAATTTCTCTTAACTAAGAGAATGTAGTTTTAATGCATTATTTACCGCTAGCA
zSNP16524035	zK30K6	203727			21	62.7					ATGAATGTAGGACTAAGTAAATAACAAAAATTAAGGGGTTAATACTAATTATGATAATATTAACAGGTCCAAACAACTAAAACACTAAATACTAAAACACATATAAGAAACACTGTATTATTTAAGTGTGTACTAAATATTTTTACTTTT[A/T]ATATATTTACACCATACTTTAAAGAAGCCTAACTGTCACACTTTCTTTAGATCTATTTAAGCTGCTAAAAGACACTTTTTAAATAGTGAACGATAAAAAATATGAATAACATTATTATTATTATTATTGGCATAAACAAATAATTTCTCT
zSNP16524026	zK30K6	202842			21	62.7					TTAAATTTAACCAGCGAGCATTCCAACATGCTTTCTAACCCTGCAGGATTTGGAAACTGACACCTGTGTTGGCAGTTACACAGGCGACGTCACCCCTGGAAATAGATTCAAAAGGAAGGAGGACGTCCGTCTGCATATTTAAAAACAAAC[T/C]TGGAGACTGATGTCAAGTGTCTGTTTAGGAAGTATGATGATGGAAGTCCTTGTATAATAGTAATGATTTTGACTAATTAATATACTACGATTAATAAATAAATACTTCAAGGAAACTGCCAAGAAGGTTAAAAAGTAGGCAAAAAAATTT
zSNP16524037	zK30K6	203769			21	62.7					TACTAATTATGATAATATTAACAGGTCCAAACAACTAAAACACTAAATACTAAAACACATATAAGAAACACTGTATTATTTAAGTGTGTACTAAATATTTTTACTTTTTATATATTTACACCATACTTTAAAGAAGCCTAACTGTCACAC[T/C]TTCTTTAGATCTATTTAAGCTGCTAAAAGACACTTTTTAAATAGTGAACGATAAAAAATATGAATAACATTATTATTATTATTATTGGCATAAACAAATAATTTCTCTTAACTAAGAGAATGTAGTTTTAATGCATTATTTACCGCTAGC
zSNP16524036	zK30K6	203742			21	62.7					AGTAAATAACAAAAATTAAGGGGTTAATACTAATTATGATAATATTAACAGGTCCAAACAACTAAAACACTAAATACTAAAACACATATAAGAAACACTGTATTATTTAAGTGTGTACTAAATATTTTTACTTTTTATATATTTACACCA[A/T]ACTTTAAAGAAGCCTAACTGTCACACTTTCTTTAGATCTATTTAAGCTGCTAAAAGACACTTTTTAAATAGTGAACGATAAAAAATATGAATAACATTATTATTATTATTATTGGCATAAACAAATAATTTCTCTTAACTAAGAGAATGT
zSNP16523755	zK30K6	201077			21	62.7					GTTTACTGAAAAATATGCATTTAATAAACAAAAAATTTCCATCCAGGGGCAACACGATGACTCAGTGGATACTGTTGCCTCACAGCAAGGAGTTTGCATGTTCTCCTCGTTGGCATGGGTTTCCTCTATTTGCTCCAAAGACATCCAAAG[T/G]CTAAAGAGATGCACTATAGGTAAGTGTGAACGTGTATGGGTGTTTTCCAGTACTGGGTTGCAGCTGAGAGCTTCAGCTAAAGTAAAGCTTCAGTAAAACTTAAGTTGGCGGTTCATTCCATTGTGCCAACCCTTGATCAATAAAGAGACT
zSNP16523749	zK30K6	201056			21	62.7					TATAGAAACAGGACATTTTAAGTTTACTGAAAAATATGCATTTAATAAACAAAAAATTTCCATCCAGGGGCAACACGATGACTCAGTGGATACTGTTGCCTCACAGCAAGGAGTTTGCATGTTCTCCTCGTTGGCATGGGTTTCCTCTAT[T/G]TGCTCCAAAGACATCCAAAGTCTAAAGAGATGCACTATAGGTAAGTGTGAACGTGTATGGGTGTTTTCCAGTACTGGGTTGCAGCTGAGAGCTTCAGCTAAAGTAAAGCTTCAGTAAAACTTAAGTTGGCGGTTCATTCCATTGTGCCAA
zSNP16523759	zK30K6	201085			21	62.7					AAAAATATGCATTTAATAAACAAAAAATTTCCATCCAGGGGCAACACGATGACTCAGTGGATACTGTTGCCTCACAGCAAGGAGTTTGCATGTTCTCCTCGTTGGCATGGGTTTCCTCTATTTGCTCCAAAGACATCCAAAGTCTAAAGA[C/G]ATGCACTATAGGTAAGTGTGAACGTGTATGGGTGTTTTCCAGTACTGGGTTGCAGCTGAGAGCTTCAGCTAAAGTAAAGCTTCAGTAAAACTTAAGTTGGCGGTTCATTCCATTGTGCCAACCCTTGATCAATAAAGAGACTAAGCCAAA
zSNP16523756	zK30K6	201079			21	62.7					TTACTGAAAAATATGCATTTAATAAACAAAAAATTTCCATCCAGGGGCAACACGATGACTCAGTGGATACTGTTGCCTCACAGCAAGGAGTTTGCATGTTCTCCTCGTTGGCATGGGTTTCCTCTATTTGCTCCAAAGACATCCAAAGTC[T/C]AAAGAGATGCACTATAGGTAAGTGTGAACGTGTATGGGTGTTTTCCAGTACTGGGTTGCAGCTGAGAGCTTCAGCTAAAGTAAAGCTTCAGTAAAACTTAAGTTGGCGGTTCATTCCATTGTGCCAACCCTTGATCAATAAAGAGACTAA
zSNP16523736	zK30K6	200894			21	62.7					TATATATATATATAGTATTTGAAGGCGTGAGCCAAACCAAACCAACAAACTTTGTTTACTGACAGAAATAATTACAATCCAATTATGCTCATTAAATAATATGATGAAATAAAAACAACACATTATTTTCATAAAAAAATTAAAAAAATT[T/G]ATAATTGTATCTATAGAAACAGGACATTTTAAGTTTACTGAAAAATATGCATTTAATAAACAAAAAATTTCCATCCAGGGGCAACACGATGACTCAGTGGATACTGTTGCCTCACAGCAAGGAGTTTGCATGTTCTCCTCGTTGGCATGG
zSNP16523731	zK30K6	200870			21	62.7					TATATATATATATATATATATATATATATATATATATAGTATTTGAAGGCGTGAGCCAAACCAAACCAACAAACTTTGTTTACTGACAGAAATAATTACAATCCAATTATGCTCATTAAATAATATGATGAAATAAAAACAACACATTAT[A/T]TTCATAAAAAAATTAAAAAAATTGATAATTGTATCTATAGAAACAGGACATTTTAAGTTTACTGAAAAATATGCATTTAATAAACAAAAAATTTCCATCCAGGGGCAACACGATGACTCAGTGGATACTGTTGCCTCACAGCAAGGAGTT
zSNP16523729	zK30K6	200862			21	62.7					TATATATATATATATATATATATATATATATATATATATATATATAGTATTTGAAGGCGTGAGCCAAACCAAACCAACAAACTTTGTTTACTGACAGAAATAATTACAATCCAATTATGCTCATTAAATAATATGATGAAATAAAAACAA[T/C]ACATTATTTTCATAAAAAAATTAAAAAAATTGATAATTGTATCTATAGAAACAGGACATTTTAAGTTTACTGAAAAATATGCATTTAATAAACAAAAAATTTCCATCCAGGGGCAACACGATGACTCAGTGGATACTGTTGCCTCACAGC
zSNP16523735	zK30K6	200893			21	62.7					ATATATATATATATAGTATTTGAAGGCGTGAGCCAAACCAAACCAACAAACTTTGTTTACTGACAGAAATAATTACAATCCAATTATGCTCATTAAATAATATGATGAAATAAAAACAACACATTATTTTCATAAAAAAATTAAAAAAAT[A/T]GATAATTGTATCTATAGAAACAGGACATTTTAAGTTTACTGAAAAATATGCATTTAATAAACAAAAAATTTCCATCCAGGGGCAACACGATGACTCAGTGGATACTGTTGCCTCACAGCAAGGAGTTTGCATGTTCTCCTCGTTGGCATG
zSNP16523734	zK30K6	200884			21	62.7					TATATATATATATATATATATATAGTATTTGAAGGCGTGAGCCAAACCAAACCAACAAACTTTGTTTACTGACAGAAATAATTACAATCCAATTATGCTCATTAAATAATATGATGAAATAAAAACAACACATTATTTTCATAAAAAAAT[A/T]AAAAAAATTGATAATTGTATCTATAGAAACAGGACATTTTAAGTTTACTGAAAAATATGCATTTAATAAACAAAAAATTTCCATCCAGGGGCAACACGATGACTCAGTGGATACTGTTGCCTCACAGCAAGGAGTTTGCATGTTCTCCTC
zSNP16523802	zK30K6	201320			21	62.7					GTAAAACTTAAGTTGGCGGTTCATTCCATTGTGCCAACCCTTGATCAATAAAGAGACTAAGCCAAAGGAAAATAAATGACTGAATGATCAGCCACATCAGAGCTCACAACAGGTCTGTTTTGAAAGGCTTGTAATATTTTAAAATCTGTT[C/G]CTCTTTGGAAAACAAGAATGATTATTTATTTTTTAAAAGCCATTCTATTCCACTCTCTGAAAATTTATGATCACAGGACAAAAACTAAATTTTACTGTTAGTTTATTAAATGTACACAAAATAAGCTTTCTGACAAAAAACATCTCCAAT
zSNP16523796	zK30K6	201291			21	62.7					CTGAGAGCTTCAGCTAAAGTAAAGCTTCAGTAAAACTTAAGTTGGCGGTTCATTCCATTGTGCCAACCCTTGATCAATAAAGAGACTAAGCCAAAGGAAAATAAATGACTGAATGATCAGCCACATCAGAGCTCACAACAGGTCTGTTTT[T/G]AAAGGCTTGTAATATTTTAAAATCTGTTCCTCTTTGGAAAACAAGAATGATTATTTATTTTTTAAAAGCCATTCTATTCCACTCTCTGAAAATTTATGATCACAGGACAAAAACTAAATTTTACTGTTAGTTTATTAAATGTACACAAAA
zSNP16523808	zK30K6	201335			21	62.7					GCGGTTCATTCCATTGTGCCAACCCTTGATCAATAAAGAGACTAAGCCAAAGGAAAATAAATGACTGAATGATCAGCCACATCAGAGCTCACAACAGGTCTGTTTTGAAAGGCTTGTAATATTTTAAAATCTGTTCCTCTTTGGAAAACA[A/T]GAATGATTATTTATTTTTTAAAAGCCATTCTATTCCACTCTCTGAAAATTTATGATCACAGGACAAAAACTAAATTTTACTGTTAGTTTATTAAATGTACACAAAATAAGCTTTCTGACAAAAAACATCTCCAATTTGCAACTTCACAAT
zSNP16523804	zK30K6	201327			21	62.7					TTAAGTTGGCGGTTCATTCCATTGTGCCAACCCTTGATCAATAAAGAGACTAAGCCAAAGGAAAATAAATGACTGAATGATCAGCCACATCAGAGCTCACAACAGGTCTGTTTTGAAAGGCTTGTAATATTTTAAAATCTGTTCCTCTTT[T/G]GAAAACAAGAATGATTATTTATTTTTTAAAAGCCATTCTATTCCACTCTCTGAAAATTTATGATCACAGGACAAAAACTAAATTTTACTGTTAGTTTATTAAATGTACACAAAATAAGCTTTCTGACAAAAAACATCTCCAATTTGCAAC
zSNP16523774	zK30K6	201198			21	62.7					TCCTCTATTTGCTCCAAAGACATCCAAAGTCTAAAGAGATGCACTATAGGTAAGTGTGAACGTGTATGGGTGTTTTCCAGTACTGGGTTGCAGCTGAGAGCTTCAGCTAAAGTAAAGCTTCAGTAAAACTTAAGTTGGCGGTTCATTCCA[T/C]TGTGCCAACCCTTGATCAATAAAGAGACTAAGCCAAAGGAAAATAAATGACTGAATGATCAGCCACATCAGAGCTCACAACAGGTCTGTTTTGAAAGGCTTGTAATATTTTAAAATCTGTTCCTCTTTGGAAAACAAGAATGATTATTTA
zSNP16523768	zK30K6	201146			21	62.7					TACTGTTGCCTCACAGCAAGGAGTTTGCATGTTCTCCTCGTTGGCATGGGTTTCCTCTATTTGCTCCAAAGACATCCAAAGTCTAAAGAGATGCACTATAGGTAAGTGTGAACGTGTATGGGTGTTTTCCAGTACTGGGTTGCAGCTGAG[A/G]GCTTCAGCTAAAGTAAAGCTTCAGTAAAACTTAAGTTGGCGGTTCATTCCATTGTGCCAACCCTTGATCAATAAAGAGACTAAGCCAAAGGAAAATAAATGACTGAATGATCAGCCACATCAGAGCTCACAACAGGTCTGTTTTGAAAGG
zSNP16523761	zK30K6	201099			21	62.7					AATAAACAAAAAATTTCCATCCAGGGGCAACACGATGACTCAGTGGATACTGTTGCCTCACAGCAAGGAGTTTGCATGTTCTCCTCGTTGGCATGGGTTTCCTCTATTTGCTCCAAAGACATCCAAAGTCTAAAGAGATGCACTATAGGT[A/G]AGTGTGAACGTGTATGGGTGTTTTCCAGTACTGGGTTGCAGCTGAGAGCTTCAGCTAAAGTAAAGCTTCAGTAAAACTTAAGTTGGCGGTTCATTCCATTGTGCCAACCCTTGATCAATAAAGAGACTAAGCCAAAGGAAAATAAATGAC
zSNP16523773	zK30K6	201187			21	62.7					TGGCATGGGTTTCCTCTATTTGCTCCAAAGACATCCAAAGTCTAAAGAGATGCACTATAGGTAAGTGTGAACGTGTATGGGTGTTTTCCAGTACTGGGTTGCAGCTGAGAGCTTCAGCTAAAGTAAAGCTTCAGTAAAACTTAAGTTGGC[A/G]GTTCATTCCATTGTGCCAACCCTTGATCAATAAAGAGACTAAGCCAAAGGAAAATAAATGACTGAATGATCAGCCACATCAGAGCTCACAACAGGTCTGTTTTGAAAGGCTTGTAATATTTTAAAATCTGTTCCTCTTTGGAAAACAAGA
zSNP16523772	zK30K6	201168			21	62.7					GTTTGCATGTTCTCCTCGTTGGCATGGGTTTCCTCTATTTGCTCCAAAGACATCCAAAGTCTAAAGAGATGCACTATAGGTAAGTGTGAACGTGTATGGGTGTTTTCCAGTACTGGGTTGCAGCTGAGAGCTTCAGCTAAAGTAAAGCTT[T/C]AGTAAAACTTAAGTTGGCGGTTCATTCCATTGTGCCAACCCTTGATCAATAAAGAGACTAAGCCAAAGGAAAATAAATGACTGAATGATCAGCCACATCAGAGCTCACAACAGGTCTGTTTTGAAAGGCTTGTAATATTTTAAAATCTGT
zSNP6589319	zC207G22	185493			21	62.7					CTGAATCCATTGTCCTTGGTGATTTTGTATAATGCAAGTCAATTAAATAATATTGTAAATAATGTTATATTTCTTAAACCAATTGTTTACTTAATAAGGCCTCAGTATATCATCCGGAGCCACATGGATTGATTTAGACTTGTATAAATG[T/C]TTATATTTAATCTCAAATACGAACCATTGACTTACACTAACTGAATCACTAAGGACCACTGATTAACCTAGACATCTTCTTTACTTAACAAAATCTGAGGGTGAATTAACTGTAGATTAGTATTTTTGGGTTAACTATCCCTTTAAGTAG
zSNP6589185	zC207G22	182393			21	62.7					TTTATTTTTCTAGATCATATCTGGTGACCGGTCAGACGTACAGTCGGAAGGTGGACATTGACTCGCTCTGTGTGCTGTCCAGCCTAGCAGCCACAATACACAAGGTCAGACATAAATAATAAACTCAGACTATTTTTATGAATGCTTTGT[A/G]AATGAGCTGTTATAACCATCCACACTGAGCAGAGAACACATGACAAATACAATCTCTGGTAAAAGTAAGTTTGCTTGGTAAGCAAAGTGTCTTTTAGGTCATATACATGGAGATGTATTAAAAGGTGAAGAATCACAATTGTGCTGTATT
zSNP6589194	zC207G22	182544			21	62.7					AATGAGCTGTTATAACCATCCACACTGAGCAGAGAACACATGACAAATACAATCTCTGGTAAAAGTAAGTTTGCTTGGTAAGCAAAGTGTCTTTTAGGTCATATACATGGAGATGTATTAAAAGGTGAAGAATCACAATTGTGCTGTATT[T/C]TAGATAAAACTTGCACCGTAACTTACTTAACAGTAAGCAACATGACGATTCCAGCAACAAGCAATTTGTCTGTCTCCACCAGACACAACGTGACACAACTAGAGCCATTTGGAAGCACAGAATAGTGCACTGCACTTCCCACAAAATGGC
zSNP6589126	zC207G22	181807			21	62.7					CATCAACTTTTATAATAATTTAGAATGAACTAAATTAATAATAAAATAAATTTGTCGTCATCAGCATTTACAGTAATATTTTATTTTTATTATAATAATTTGATAACAGATTGGAGTAATCTGCAATCACAGAAATAAGTTAAAAATACA[T/C]TACAATTTATTGCATTAAAGTGATATTTAACAAGATGTGACACTGGATCTTTTTTAATCATATACATGCAGCCACAATGAGCAAAATGGCTTCTTAAACATTTAAAATATTGTTCTATTTTATCTTTAAAATGTTTTGAGGAACTTGCAG
zSNP6589183	zC207G22	182362			21	62.7					TTTTGTGTGTATGTTATTAATTAGTCCTTCCTTTATTTTTCTAGATCATATCTGGTGACCGGTCAGACGTACAGTCGGAAGGTGGACATTGACTCGCTCTGTGTGCTGTCCAGCCTAGCAGCCACAATACACAAGGTCAGACATAAATAA[T/C]AAACTCAGACTATTTTTATGAATGCTTTGTGAATGAGCTGTTATAACCATCCACACTGAGCAGAGAACACATGACAAATACAATCTCTGGTAAAAGTAAGTTTGCTTGGTAAGCAAAGTGTCTTTTAGGTCATATACATGGAGATGTATT
zSNP6589200	zC207G22	182744			21	62.7					TCCAGCAACAAGCAATTTGTCTGTCTCCACCAGACACAACGTGACACAACTAGAGCCATTTGGAAGCACAGAATAGTGCACTGCACTTCCCACAAAATGGCCAGATTTAAAAGAAGGCAAATTTAATAGACTCCTCGTGAAAGTAATTAT[T/C]TTTAAATATTTACCATGAGCTGTTTAAAAAAGGGATTTTAAAGCACATTTAAGACATACTAGGTTCAAAACCAATACTATTTTACTTGTTATTCTGCAAGATACAACATTAATACAAGATTAAAGTGCATGTTAAAGACATAACTAGGTT
zSNP6589208	zC207G22	182784			21	62.7					GTGACACAACTAGAGCCATTTGGAAGCACAGAATAGTGCACTGCACTTCCCACAAAATGGCCAGATTTAAAAGAAGGCAAATTTAATAGACTCCTCGTGAAAGTAATTATCTTTAAATATTTACCATGAGCTGTTTAAAAAAGGGATTTT[A/T]AAGCACATTTAAGACATACTAGGTTCAAAACCAATACTATTTTACTTGTTATTCTGCAAGATACAACATTAATACAAGATTAAAGTGCATGTTAAAGACATAACTAGGTTGATCAAGTTCACTAGGCAAGTAAGGTTGATTACATAATTT
zSNP6589198	zC207G22	182692			21	62.7					TTTTAGATAAAACTTGCACCGTAACTTACTTAACAGTAAGCAACATGACGATTCCAGCAACAAGCAATTTGTCTGTCTCCACCAGACACAACGTGACACAACTAGAGCCATTTGGAAGCACAGAATAGTGCACTGCACTTCCCACAAAAT[A/G]GCCAGATTTAAAAGAAGGCAAATTTAATAGACTCCTCGTGAAAGTAATTATCTTTAAATATTTACCATGAGCTGTTTAAAAAAGGGATTTTAAAGCACATTTAAGACATACTAGGTTCAAAACCAATACTATTTTACTTGTTATTCTGCA
zSNP6589199	zC207G22	182736			21	62.7					ATGACGATTCCAGCAACAAGCAATTTGTCTGTCTCCACCAGACACAACGTGACACAACTAGAGCCATTTGGAAGCACAGAATAGTGCACTGCACTTCCCACAAAATGGCCAGATTTAAAAGAAGGCAAATTTAATAGACTCCTCGTGAAA[T/G]TAATTATCTTTAAATATTTACCATGAGCTGTTTAAAAAAGGGATTTTAAAGCACATTTAAGACATACTAGGTTCAAAACCAATACTATTTTACTTGTTATTCTGCAAGATACAACATTAATACAAGATTAAAGTGCATGTTAAAGACATA
zSNP6589120	zC207G22	181781			21	62.7					AGTATAATATTCATTTGTAAAACTGCCATCAACTTTTATAATAATTTAGAATGAACTAAATTAATAATAAAATAAATTTGTCGTCATCAGCATTTACAGTAATATTTTATTTTTATTATAATAATTTGATAACAGATTGGAGTAATCTGC[A/C]ATCACAGAAATAAGTTAAAAATACATTACAATTTATTGCATTAAAGTGATATTTAACAAGATGTGACACTGGATCTTTTTTAATCATATACATGCAGCCACAATGAGCAAAATGGCTTCTTAAACATTTAAAATATTGTTCTATTTTATC
zSNP6589087	zC207G22	181503			21	62.7					ATGCTTTAAATAGTTTTTTAGGGTCTAGGCAAGTCATTGTTTGTTTTTAACAGCTGCAAGCATACATGCTGAATATATTTGTTTATAGTCAGTAAATGTTAATTATTTATAGGAATAAATTAATAGTTTAATTCAGGAAAAATACATTAA[A/G]TTACTGCATTAAAATTGTTAATTGACCATAAAACGACATATTTCAAATAAATTAATGTTCTTTTGAACAGTTTTTTTAATCAAAGAATCTTAAAAAATGAATAGTAATTTCCACCAAATTAATAATCAGTATAATATTCATTTGTAAAAC
zSNP6589088	zC207G22	181505			21	62.7					GCTTTAAATAGTTTTTTAGGGTCTAGGCAAGTCATTGTTTGTTTTTAACAGCTGCAAGCATACATGCTGAATATATTTGTTTATAGTCAGTAAATGTTAATTATTTATAGGAATAAATTAATAGTTTAATTCAGGAAAAATACATTAAGT[A/T]ACTGCATTAAAATTGTTAATTGACCATAAAACGACATATTTCAAATAAATTAATGTTCTTTTGAACAGTTTTTTTAATCAAAGAATCTTAAAAAATGAATAGTAATTTCCACCAAATTAATAATCAGTATAATATTCATTTGTAAAACTG
zSNP6589085	zC207G22	181472			21	62.7					TTGTAACCACTTCACATGCAGCAAAAATCGAATGCTTTAAATAGTTTTTTAGGGTCTAGGCAAGTCATTGTTTGTTTTTAACAGCTGCAAGCATACATGCTGAATATATTTGTTTATAGTCAGTAAATGTTAATTATTTATAGGAATAAA[T/C]TAATAGTTTAATTCAGGAAAAATACATTAAGTTACTGCATTAAAATTGTTAATTGACCATAAAACGACATATTTCAAATAAATTAATGTTCTTTTGAACAGTTTTTTTAATCAAAGAATCTTAAAAAATGAATAGTAATTTCCACCAAAT
zSNP6589086	zC207G22	181483			21	62.7					TCACATGCAGCAAAAATCGAATGCTTTAAATAGTTTTTTAGGGTCTAGGCAAGTCATTGTTTGTTTTTAACAGCTGCAAGCATACATGCTGAATATATTTGTTTATAGTCAGTAAATGTTAATTATTTATAGGAATAAATTAATAGTTTA[A/T]TTCAGGAAAAATACATTAAGTTACTGCATTAAAATTGTTAATTGACCATAAAACGACATATTTCAAATAAATTAATGTTCTTTTGAACAGTTTTTTTAATCAAAGAATCTTAAAAAATGAATAGTAATTTCCACCAAATTAATAATCAGT
zSNP6589102	zC207G22	181706			21	62.7					TAATGTTCTTTTGAACAGTTTTTTTAATCAAAGAATCTTAAAAAATGAATAGTAATTTCCACCAAATTAATAATCAGTATAATATTCATTTGTAAAACTGCCATCAACTTTTATAATAATTTAGAATGAACTAAATTAATAATAAAATAA[A/T]TTTGTCGTCATCAGCATTTACAGTAATATTTTATTTTTATTATAATAATTTGATAACAGATTGGAGTAATCTGCAATCACAGAAATAAGTTAAAAATACATTACAATTTATTGCATTAAAGTGATATTTAACAAGATGTGACACTGGATC
zSNP6589111	zC207G22	181749			21	62.7					AATGAATAGTAATTTCCACCAAATTAATAATCAGTATAATATTCATTTGTAAAACTGCCATCAACTTTTATAATAATTTAGAATGAACTAAATTAATAATAAAATAAATTTGTCGTCATCAGCATTTACAGTAATATTTTATTTTTATTA[A/T]AATAATTTGATAACAGATTGGAGTAATCTGCAATCACAGAAATAAGTTAAAAATACATTACAATTTATTGCATTAAAGTGATATTTAACAAGATGTGACACTGGATCTTTTTTAATCATATACATGCAGCCACAATGAGCAAAATGGCTT
zSNP6589089	zC207G22	181530			21	62.7					GGCAAGTCATTGTTTGTTTTTAACAGCTGCAAGCATACATGCTGAATATATTTGTTTATAGTCAGTAAATGTTAATTATTTATAGGAATAAATTAATAGTTTAATTCAGGAAAAATACATTAAGTTACTGCATTAAAATTGTTAATTGAC[A/C]ATAAAACGACATATTTCAAATAAATTAATGTTCTTTTGAACAGTTTTTTTAATCAAAGAATCTTAAAAAATGAATAGTAATTTCCACCAAATTAATAATCAGTATAATATTCATTTGTAAAACTGCCATCAACTTTTATAATAATTTAGA
zSNP6589097	zC207G22	181672			21	62.7					TAATTGACCATAAAACGACATATTTCAAATAAATTAATGTTCTTTTGAACAGTTTTTTTAATCAAAGAATCTTAAAAAATGAATAGTAATTTCCACCAAATTAATAATCAGTATAATATTCATTTGTAAAACTGCCATCAACTTTTATAA[T/C]AATTTAGAATGAACTAAATTAATAATAAAATAAATTTGTCGTCATCAGCATTTACAGTAATATTTTATTTTTATTATAATAATTTGATAACAGATTGGAGTAATCTGCAATCACAGAAATAAGTTAAAAATACATTACAATTTATTGCAT
zSNP6589210	zC207G22	182807			21	62.7					AAGCACAGAATAGTGCACTGCACTTCCCACAAAATGGCCAGATTTAAAAGAAGGCAAATTTAATAGACTCCTCGTGAAAGTAATTATCTTTAAATATTTACCATGAGCTGTTTAAAAAAGGGATTTTAAAGCACATTTAAGACATACTAG[T/G]TTCAAAACCAATACTATTTTACTTGTTATTCTGCAAGATACAACATTAATACAAGATTAAAGTGCATGTTAAAGACATAACTAGGTTGATCAAGTTCACTAGGCAAGTAAGGTTGATTACATAATTTGTTTATATATATTTTACATTTTT
zSNP6589306	zC207G22	185121			21	62.7					TATCACTGTTGCCTCACAGCCCTGGCTTGGTCAGTTGGCATTTCTGTGCGGAGTTTGCATGTTTTCCCTATGTTCACGTTGGTTTCCTCTGGGTGCTCCGGTTTCCTCTACAGTCCAAAGGCATGACCTATAGGTGAATTGAACAAGCAA[A/C]ATTAGCCATAGTGTATTTGTGTGAATGTGAGAGTGTATGGACCAGTGCATAAAACGTGTGCTGCATAAGTTGACGGTTCATTCCGCTGTGGCAACCCCTGATAAATAAAGGGACAAAGCCGAAAAGAAAATGTAAATTTACAGTTTTATT
zSNP6589307	zC207G22	185149			21	62.7					GGTCAGTTGGCATTTCTGTGCGGAGTTTGCATGTTTTCCCTATGTTCACGTTGGTTTCCTCTGGGTGCTCCGGTTTCCTCTACAGTCCAAAGGCATGACCTATAGGTGAATTGAACAAGCAAAATTAGCCATAGTGTATTTGTGTGAATG[T/C]GAGAGTGTATGGACCAGTGCATAAAACGTGTGCTGCATAAGTTGACGGTTCATTCCGCTGTGGCAACCCCTGATAAATAAAGGGACAAAGCCGAAAAGAAAATGTAAATTTACAGTTTTATTACTGACCCTTAAGCAATTGAAGATGTAG
zSNP6589296	zC207G22	184726			21	62.7					GGCCATGGTGAAGGCTGGAGGAAACAGACAGGTCAGAATAAATGCCATTAAAATAATAACCAACATTTTCTGAGATTTCAACACGTGTTTGTGTTGCTCATCTTTTTTTTTTCAATCTTTTTTTCTTCCCACACCAAAGAGTAACTTGGT[T/G]TACTCAAAAAAAAATGTAAAAATCAACGTCACTTCTACAAGTTGTGATATTGCAAGTGACCAGTAATCAATGCTGGTTTGTCATAATTATTTGAGAGTGTGCCTATCTTTGTCACTTGACTTAATTATTTATGAGATCAGATATTTTAGA
zSNP6589301	zC207G22	184742			21	62.7					GGAGGAAACAGACAGGTCAGAATAAATGCCATTAAAATAATAACCAACATTTTCTGAGATTTCAACACGTGTTTGTGTTGCTCATCTTTTTTTTTTCAATCTTTTTTTCTTCCCACACCAAAGAGTAACTTGGTTTACTCAAAAAAAAAT[T/G]TAAAAATCAACGTCACTTCTACAAGTTGTGATATTGCAAGTGACCAGTAATCAATGCTGGTTTGTCATAATTATTTGAGAGTGTGCCTATCTTTGTCACTTGACTTAATTATTTATGAGATCAGATATTTTAGAAATCTTAATGCCAGAA
zSNP6589316	zC207G22	185296			21	62.7					ATGTGAGAGTGTATGGACCAGTGCATAAAACGTGTGCTGCATAAGTTGACGGTTCATTCCGCTGTGGCAACCCCTGATAAATAAAGGGACAAAGCCGAAAAGAAAATGTAAATTTACAGTTTTATTACTGACCCTTAAGCAATTGAAGAT[A/G]TAGCTGATGTTTTTTCTTTAGTAGAACATTAACGAAGATTGTTTAGCTGAATCCATTGTCCTTGGTGATTTTGTATAATGCAAGTCAATTAAATAATATTGTAAATAATGTTATATTTCTTAAACCAATTGTTTACTTAATAAGGCCTCA
zSNP6589317	zC207G22	185313			21	62.7					CCAGTGCATAAAACGTGTGCTGCATAAGTTGACGGTTCATTCCGCTGTGGCAACCCCTGATAAATAAAGGGACAAAGCCGAAAAGAAAATGTAAATTTACAGTTTTATTACTGACCCTTAAGCAATTGAAGATGTAGCTGATGTTTTTTC[-/T]TTAGTAGAACATTAACGAAGATTGTTTAGCTGAATCCATTGTCCTTGGTGATTTTGTATAATGCAAGTCAATTAAATAATATTGTAAATAATGTTATATTTCTTAAACCAATTGTTTACTTAATAAGGCCTCAGTATATCATCCGGAGCC
zSNP6589314	zC207G22	185242			21	62.7					CATGACCTATAGGTGAATTGAACAAGCAAAATTAGCCATAGTGTATTTGTGTGAATGTGAGAGTGTATGGACCAGTGCATAAAACGTGTGCTGCATAAGTTGACGGTTCATTCCGCTGTGGCAACCCCTGATAAATAAAGGGACAAAGCC[A/G]AAAAGAAAATGTAAATTTACAGTTTTATTACTGACCCTTAAGCAATTGAAGATGTAGCTGATGTTTTTTCTTTAGTAGAACATTAACGAAGATTGTTTAGCTGAATCCATTGTCCTTGGTGATTTTGTATAATGCAAGTCAATTAAATAA
zSNP6589315	zC207G22	185243			21	62.7					ATGACCTATAGGTGAATTGAACAAGCAAAATTAGCCATAGTGTATTTGTGTGAATGTGAGAGTGTATGGACCAGTGCATAAAACGTGTGCTGCATAAGTTGACGGTTCATTCCGCTGTGGCAACCCCTGATAAATAAAGGGACAAAGCCG[A/T]AAAGAAAATGTAAATTTACAGTTTTATTACTGACCCTTAAGCAATTGAAGATGTAGCTGATGTTTTTTCTTTAGTAGAACATTAACGAAGATTGTTTAGCTGAATCCATTGTCCTTGGTGATTTTGTATAATGCAAGTCAATTAAATAAT
zSNP6589263	zC207G22	184024			21	62.7					AATTGCATAAACACTACTATTCCAATATTTTTATGCTCTTCAAGATTTCAGTTTATTTTAAATTCAGTGAAACGGTAATCTTGTGTGAGTTGTTATTACTTTTTATTCTATTATAAATCTATTTTACTATATTTAAATGTAATTTCTGCA[A/C]TGACTAAGCTGAGGTTTTAGCATCATTACTCCAGTCTTGTGTTGTGTGGTCTTCTAGAAATCATTTCGATTTACTACATTTTTTAATTATTACATTTAAAAACACTTGTAGTGCTTAATATTTTTGTTGAAATCATGATGCTTTTTTTTT
zSNP6589238	zC207G22	183418			21	62.7					TTCTGCAGCTGTGTTTTTCTTTTGTTGCAGATTTGCACTGATATCCGTCTGCTGGCTAATCTAAAAGAGATTGAGGAGCCGTTTGAGAAAGAGCAAATTGGTGAGTCTGTATGTGAGAGACAGAGTGTTGATCATATAATAAAACCTCTT[T/C]TCTAATATGTCTCATTTTTTATCCGTCTCCAGGTTCCAGTGCCATGCCATACAAGAGGAACCCCATGCGTGCGGAGCGCTGCTGCAGTCTGGCCCGCCACCTGATGGCGCTGGTGTCCAATCCATTGCAGACGGCAGCAGTGCAGTGGCT
zSNP6589239	zC207G22	183422			21	62.7					GCAGCTGTGTTTTTCTTTTGTTGCAGATTTGCACTGATATCCGTCTGCTGGCTAATCTAAAAGAGATTGAGGAGCCGTTTGAGAAAGAGCAAATTGGTGAGTCTGTATGTGAGAGACAGAGTGTTGATCATATAATAAAACCTCTTTTCT[A/G]ATATGTCTCATTTTTTATCCGTCTCCAGGTTCCAGTGCCATGCCATACAAGAGGAACCCCATGCGTGCGGAGCGCTGCTGCAGTCTGGCCCGCCACCTGATGGCGCTGGTGTCCAATCCATTGCAGACGGCAGCAGTGCAGTGGCTGGAA
zSNP6589217	zC207G22	182869			21	62.7					ATAGACTCCTCGTGAAAGTAATTATCTTTAAATATTTACCATGAGCTGTTTAAAAAAGGGATTTTAAAGCACATTTAAGACATACTAGGTTCAAAACCAATACTATTTTACTTGTTATTCTGCAAGATACAACATTAATACAAGATTAAA[A/G]TGCATGTTAAAGACATAACTAGGTTGATCAAGTTCACTAGGCAAGTAAGGTTGATTACATAATTTGTTTATATATATTTTACATTTTTTGATTTCAGCCAAACTAAAAGAAATAAGACTTTCTCCAAAAGAAACAAAATAATATATAATC
zSNP6589237	zC207G22	183405			21	62.7					GTATCACCGTTGTTTCTGCAGCTGTGTTTTTCTTTTGTTGCAGATTTGCACTGATATCCGTCTGCTGGCTAATCTAAAAGAGATTGAGGAGCCGTTTGAGAAAGAGCAAATTGGTGAGTCTGTATGTGAGAGACAGAGTGTTGATCATAT[A/T]ATAAAACCTCTTTTCTAATATGTCTCATTTTTTATCCGTCTCCAGGTTCCAGTGCCATGCCATACAAGAGGAACCCCATGCGTGCGGAGCGCTGCTGCAGTCTGGCCCGCCACCTGATGGCGCTGGTGTCCAATCCATTGCAGACGGCAG
zSNP6589254	zC207G22	183696			21	62.7					CAGACGGCAGCAGTGCAGTGGCTGGAAAGAACGCTGGACGACAGCGCTAACAGGCACTGCTCTCACCGTTTAATGTGAAAATGTCACTTTAGGATCTTGTCTCAACTTTTTGATTTTGTGTGCATTTAGGAGGATCTCCTTGCCTGAGGC[T/C]TTTCTTACAGCTGATATCATCCTCAGCACACTGCAGAACATCACTGAAGGCCTGGTGGTCTATCCTAAGGTGAGTGTGTGTAACTCTTAGTAAAGGTTTTGTTTTTCAGCTAATATTCAAATTTATTTGTATTAGCAATTATAGATTTAG
zSNP6589255	zC207G22	183826			21	62.7					AGGATCTCCTTGCCTGAGGCCTTTCTTACAGCTGATATCATCCTCAGCACACTGCAGAACATCACTGAAGGCCTGGTGGTCTATCCTAAGGTGAGTGTGTGTAACTCTTAGTAAAGGTTTTGTTTTTCAGCTAATATTCAAATTTATTTG[T/G]ATTAGCAATTATAGATTTAGATCTTTGATAAACTATGCTGTATGATTAATTGCATAAACACTACTATTCCAATATTTTTATGCTCTTCAAGATTTCAGTTTATTTTAAATTCAGTGAAACGGTAATCTTGTGTGAGTTGTTATTACTTTT
zSNP6589241	zC207G22	183448			21	62.7					ATTTGCACTGATATCCGTCTGCTGGCTAATCTAAAAGAGATTGAGGAGCCGTTTGAGAAAGAGCAAATTGGTGAGTCTGTATGTGAGAGACAGAGTGTTGATCATATAATAAAACCTCTTTTCTAATATGTCTCATTTTTTATCCGTCTC[T/C]AGGTTCCAGTGCCATGCCATACAAGAGGAACCCCATGCGTGCGGAGCGCTGCTGCAGTCTGGCCCGCCACCTGATGGCGCTGGTGTCCAATCCATTGCAGACGGCAGCAGTGCAGTGGCTGGAAAGAACGCTGGACGACAGCGCTAACAG
zSNP6589246	zC207G22	183563			21	62.7					CTCTTTTCTAATATGTCTCATTTTTTATCCGTCTCCAGGTTCCAGTGCCATGCCATACAAGAGGAACCCCATGCGTGCGGAGCGCTGCTGCAGTCTGGCCCGCCACCTGATGGCGCTGGTGTCCAATCCATTGCAGACGGCAGCAGTGCA[A/G]TGGCTGGAAAGAACGCTGGACGACAGCGCTAACAGGCACTGCTCTCACCGTTTAATGTGAAAATGTCACTTTAGGATCTTGTCTCAACTTTTTGATTTTGTGTGCATTTAGGAGGATCTCCTTGCCTGAGGCCTTTCTTACAGCTGATAT
zSNP25478629	zC250J1	193027			21	64.88	21	1439			ATTCCAGACTGATGGTCTGTGAAGGAATCTGAATTGTTCACAATGTGATTTCCTGATATAAAAATTGACAAATACATAAGGGTGATCAGATTTCTCTGAGCGGATCCGGAACAGGCAGTCAGGATGGATATATTATTTATAAAATATATT[-/C]CTGCAAAAGTTGCTTTCCATTTCTCCTTCTCGCTAAAGTTTTGAATACTGAACAGCTTTCCTCTGGTAAAGATATGGTTATGTGACACAGCCGAGTTATGACATAACCAAAGTTAGTCTGTGCTTAAGACTCCGCAATTCTTTAAGAGTA
zSNP25478628	zC250J1	192984			21	64.88	21	1439			TAGTTGAGAATAAAAATACTTTTGTTCATAAGAGGAGGCTTTGATTCCAGACTGATGGTCTGTGAAGGAATCTGAATTGTTCACAATGTGATTTCCTGATATAAAAATTGACAAATACATAAGGGTGATCAGATTTCTCTGAGCGGATCC[A/G]GAACAGGCAGTCAGGATGGATATATTATTTATAAAATATATTCCTGCAAAAGTTGCTTTCCATTTCTCCTTCTCGCTAAAGTTTTGAATACTGAACAGCTTTCCTCTGGTAAAGATATGGTTATGTGACACAGCCGAGTTATGACATAAC
zSNP25478625	zC250J1	192977			21	64.88	21	1439			GGTGTTATAGTTGAGAATAAAAATACTTTTGTTCATAAGAGGAGGCTTTGATTCCAGACTGATGGTCTGTGAAGGAATCTGAATTGTTCACAATGTGATTTCCTGATATAAAAATTGACAAATACATAAGGGTGATCAGATTTCTCTGAG[T/C]GGATCCGGAACAGGCAGTCAGGATGGATATATTATTTATAAAATATATTCCTGCAAAAGTTGCTTTCCATTTCTCCTTCTCGCTAAAGTTTTGAATACTGAACAGCTTTCCTCTGGTAAAGATATGGTTATGTGACACAGCCGAGTTATG
zSNP25478638	zC250J1	193160			21	64.88	21	1439			TATTTATAAAATATATTCCTGCAAAAGTTGCTTTCCATTTCTCCTTCTCGCTAAAGTTTTGAATACTGAACAGCTTTCCTCTGGTAAAGATATGGTTATGTGACACAGCCGAGTTATGACATAACCAAAGTTAGTCTGTGCTTAAGACTC[A/C]GCAATTCTTTAAGAGTACATTTAGTAAATTGTATTGGGTCCTTGTAATGGTTCATGCTTTTTTTATTTTTTGTTTCTAGAAGCTTTTTTTTTTTCTCAATCATGCTGGAAGTAACCTTTTTTTTAGTGTCTAACTTCACCTCTGTGCTCT
zSNP25478634	zC250J1	193063			21	64.88	21	1439			TTCACAATGTGATTTCCTGATATAAAAATTGACAAATACATAAGGGTGATCAGATTTCTCTGAGCGGATCCGGAACAGGCAGTCAGGATGGATATATTATTTATAAAATATATTCCTGCAAAAGTTGCTTTCCATTTCTCCTTCTCGCTA[A/G]AGTTTTGAATACTGAACAGCTTTCCTCTGGTAAAGATATGGTTATGTGACACAGCCGAGTTATGACATAACCAAAGTTAGTCTGTGCTTAAGACTCCGCAATTCTTTAAGAGTACATTTAGTAAATTGTATTGGGTCCTTGTAATGGTTC
zSNP25478631	zC250J1	193039			21	64.88	21	1439			TGGTCTGTGAAGGAATCTGAATTGTTCACAATGTGATTTCCTGATATAAAAATTGACAAATACATAAGGGTGATCAGATTTCTCTGAGCGGATCCGGAACAGGCAGTCAGGATGGATATATTATTTATAAAATATATTCCTGCAAAAGTT[C/G]CTTTCCATTTCTCCTTCTCGCTAAAGTTTTGAATACTGAACAGCTTTCCTCTGGTAAAGATATGGTTATGTGACACAGCCGAGTTATGACATAACCAAAGTTAGTCTGTGCTTAAGACTCCGCAATTCTTTAAGAGTACATTTAGTAAAT
zSNP25478613	zC250J1	192687			21	64.88	21	1439			AGCCTGGAATGAGGCTGTGGCAAACAAAACCATTCTACCAGACTAATATAACCAATCAGAGGCCCTGACAGGAGTCGGTAGATAGGGGGCTGGTAGGTGACACTGTCCCTCTGAAGACGCAGTTAAACAGTGACCTCCTCACTCGTGACA[A/C]GGTGACTAATCGTATAATGAGTGACATTGTTATTATCAGTGGGTCAACATCCCTTTCTAGCGAATTAAACAGTAACCTGGGTTTAACACACCTGAAGGAATGAATGTGTGTATACTGTCTTATCTAAGAAGAGGATTTTGGTGTTATAGT
zSNP25478612	zC250J1	192679			21	64.88	21	1439			GTGCCAACAGCCTGGAATGAGGCTGTGGCAAACAAAACCATTCTACCAGACTAATATAACCAATCAGAGGCCCTGACAGGAGTCGGTAGATAGGGGGCTGGTAGGTGACACTGTCCCTCTGAAGACGCAGTTAAACAGTGACCTCCTCAC[T/C]CGTGACAAGGTGACTAATCGTATAATGAGTGACATTGTTATTATCAGTGGGTCAACATCCCTTTCTAGCGAATTAAACAGTAACCTGGGTTTAACACACCTGAAGGAATGAATGTGTGTATACTGTCTTATCTAAGAAGAGGATTTTGGT
zSNP25478608	zC250J1	192660			21	64.88	21	1439			GTCTGTTGCCATGGGGATGGTGCCAACAGCCTGGAATGAGGCTGTGGCAAACAAAACCATTCTACCAGACTAATATAACCAATCAGAGGCCCTGACAGGAGTCGGTAGATAGGGGGCTGGTAGGTGACACTGTCCCTCTGAAGACGCAGT[T/C]AAACAGTGACCTCCTCACTCGTGACAAGGTGACTAATCGTATAATGAGTGACATTGTTATTATCAGTGGGTCAACATCCCTTTCTAGCGAATTAAACAGTAACCTGGGTTTAACACACCTGAAGGAATGAATGTGTGTATACTGTCTTAT
zSNP25478624	zC250J1	192974			21	64.88	21	1439			TTTGGTGTTATAGTTGAGAATAAAAATACTTTTGTTCATAAGAGGAGGCTTTGATTCCAGACTGATGGTCTGTGAAGGAATCTGAATTGTTCACAATGTGATTTCCTGATATAAAAATTGACAAATACATAAGGGTGATCAGATTTCTCT[A/G]AGCGGATCCGGAACAGGCAGTCAGGATGGATATATTATTTATAAAATATATTCCTGCAAAAGTTGCTTTCCATTTCTCCTTCTCGCTAAAGTTTTGAATACTGAACAGCTTTCCTCTGGTAAAGATATGGTTATGTGACACAGCCGAGTT
zSNP25478621	zC250J1	192827			21	64.88	21	1439			ACTCGTGACAAGGTGACTAATCGTATAATGAGTGACATTGTTATTATCAGTGGGTCAACATCCCTTTCTAGCGAATTAAACAGTAACCTGGGTTTAACACACCTGAAGGAATGAATGTGTGTATACTGTCTTATCTAAGAAGAGGATTTT[A/G]GTGTTATAGTTGAGAATAAAAATACTTTTGTTCATAAGAGGAGGCTTTGATTCCAGACTGATGGTCTGTGAAGGAATCTGAATTGTTCACAATGTGATTTCCTGATATAAAAATTGACAAATACATAAGGGTGATCAGATTTCTCTGAGC
[truncated: 56,449 more rows]
