# Supplementary material for: A major zebrafish polymorphism resource for genetic mapping
Source: Genome Biol. 2007 Apr 11;8(4):R55. doi: 10.1186/gb-2007-8-4-r55 (PMC1896001; doi:10.1186/gb-2007-8-4-r55)
Supplement: Additional data file 4 — Designed genotyping assays for validated SNPs [file gb-2007-8-4-r55-S4.xls]

## Sheet: Sheet1
zSNP ID	Primer Type	Sequence	Length	Tm	Extensions	Best Ext Primer
zSNP10107822	5' PCR Primer	GATTGATGAGGACAAGG	17	52.67
	3' PCR Primer	GTCTGAACTCTGCTGCTG	18	56.14
	5' Extension Primer	CACATAATTCTTGTGAGGGT	20	55.53	G / T
	3' Extension Primer	GCCATGCACCTAAAACA	17	57.45	C / A	Best
zSNP10196162	5' PCR Primer	CGATGAGTCACATACAATG	19	53.63
	3' PCR Primer	GTGTTTGGACAGAAACATG	19	55.29
	5' Extension Primer	AAAAAGGACTGTTTATATCACC	22	54.75	C / G
	3' Extension Primer	AATTGGAGGTCAAATCG	17	54.89	G / C	Best
zSNP10206237	5' PCR Primer	CAGTGCGGATGACATACC	18	59.79
	3' PCR Primer	CTACTTACCGAGAGATGC	18	51.05
	5' Extension Primer	CCGAGGGAACTGAATGA	17	58.89	A / G	Best
	3' Extension Primer	CAGCGCCCTCCCTCCCT	17	69.28	T / C
zSNP10257463	5' PCR Primer	CAGATCGTCTTGACCATG	18	56.43
	3' PCR Primer	CAGGTTTCATGTTCACTAC	19	51.39
	5' Extension Primer	CTTTTTAGTTTTTACTGTCCTCTT	24	55.28	A / G	Best
	3' Extension Primer	TGCTGCATTTGCTTGAT	17	58.46	T / C
zSNP10293159	5' PCR Primer	GTGACCAAAAGCTTTCC	17	54.35
	3' PCR Primer	CTCAATGTGCTTATTGGC	18	55.42
	3' Extension Primer	TCTTTTCTTATGATTCATATAGCTTA	26	55.55	G / A	Best
zSNP10305842	5' PCR Primer	GACTTGCAGAGAACAGACTC	20	55.42
	3' PCR Primer	GACATCCTGCATGTCATC	18	56.02
	5' Extension Primer	GCAGAGAACAGACTCCATTAC	21	56.98	T / A
	3' Extension Primer	GTAGAATTACAACATTTCACTTGT	24	55.07	T / A	Best
zSNP10456874	5' PCR Primer	CAGTTTCGACATCTGTG	17	51.79
	3' PCR Primer	GGTCTTCAGTCAGTCCAAG	19	56.23
	5' Extension Primer	GCTTGATCTGAAGTGTGC	18	56.13	C / G
	3' Extension Primer	GCAGGAGTTCACACACA	17	55.76	G / C	Best
zSNP10499824	5' PCR Primer	CAGCTGTGTCTGAATGTC	18	53.51
	3' PCR Primer	CATTGCTCAACTGTTCAG	18	54.02
	5' Extension Primer	AATGACAAACAACAGGCT	18	54.22	C / G	Best
	3' Extension Primer	TCACACCTGAATATGAAAAA	20	54.42	G / C
zSNP10526186	5' PCR Primer	CCTTATCCACGAAAGAGAG	19	55.66
	3' PCR Primer	CTTCAGAGGGTCTGATCC	18	56.52
	3' Extension Primer	ATTGGTTATTTGGGCATTA	19	55.98	A / G	Best
zSNP10605746	5' PCR Primer	CAGTACAAGGTTGCTGATG	19	56.08
	3' PCR Primer	GTATGCGATAGTCCTTGG	18	54.77
	3' Extension Primer	CGATAGTCCTTGGTTTTATT	20	53.81	T / G	Best
zSNP10641464	5' PCR Primer	GAGTAGCACAAGAACTGG	18	51.84
	3' PCR Primer	CTTAGTGAAGGGAAGCTC	18	53.35
	3' Extension Primer	TAATGCGATTTACTGCG	17	54.77	G / C	Best
zSNP10789418	5' PCR Primer	GTAACACTTGGATGACTCC	19	53.16
	3' PCR Primer	GTTCTGAGCAATTTCCAC	18	55.02
	5' Extension Primer	AATAAGGCTTACATATTGAAAAAC	24	55.75	C / T	Best
	3' Extension Primer	TAAGGATAGAACCCAGCA	18	54.39	G / A
zSNP10851748	5' PCR Primer	CATCAGGTTATGCCATG	17	55.01
	3' PCR Primer	CAAGTGATGCAGTTCTTC	18	53.46
	5' Extension Primer	CATTGTGATTTGTCAGTGTG	20	56.5	A / G
	3' Extension Primer	TCTGCTCTTCTCAGTCAGA	19	55.57	T / C	Best
zSNP10928381	5' PCR Primer	GGCAGATAATTTATGAGGTC	20	54.81
	3' PCR Primer	CATTGCATGTGCCTTTC	17	57.52
	5' Extension Primer	AAAAAGAAATTAGTTTCAAGAATT	24	54.52	C / T
	3' Extension Primer	TTGGTTATGAAGATCATATTATTTT	25	55.85	G / A	Best
zSNP11111633	5' PCR Primer	CTGTTGGACCTGATGTACC	19	56.88
	3' PCR Primer	GACATCACTTGGGAAATG	18	55.56
	3' Extension Primer	CTAATCATTTTGTCTTTAGCTGTA	24	55.18	T / G	Best
zSNP11162907	5' PCR Primer	GATCTTAAATGTCTTGGCC	19	55.04
	3' PCR Primer	CCACTTGTAACGATGTCAG	19	56.09
	5' Extension Primer	CTTAAATGTCTTGGCCAG	18	55.29	A / G	Best
	3' Extension Primer	AATGTGACAGAAATCAATGA	20	54.9	T / C
zSNP11283240	5' PCR Primer	CAAGTGGCCTATTAATG	17	50.08
	3' PCR Primer	GGTATCCCCTGAGGTAAC	18	54.78
	3' Extension Primer	AGAAAACCCCTAAATATATTTACA	24	55.56	G / A	Best
zSNP11342456	5' PCR Primer	CAAGTATTGCCTGCAGTC	18	55.69
	3' PCR Primer	GGAGATGTACTTCTACTGCAG	21	54.8
	5' Extension Primer	TTAGAACGATTGGGATGA	18	55.95	C / T	Best
	3' Extension Primer	GAGATGTACTTCTACTGCAGA	21	52.66	G / A
zSNP11424428	5' PCR Primer	CTGTTTTCTCTCTGTCGC	18	55.02
	3' PCR Primer	GTATCGAGACAGATTGTGC	19	54.89
	5' Extension Primer	TATATCGGGGCCTTAATAT	19	54.61	A / T	Best
	3' Extension Primer	GTACTGGGCACTACACGT	18	55.42	T / A
zSNP11491196	5' PCR Primer	CGTAAAGCTCAGTCACG	17	54.45
	3' PCR Primer	GATTACTGAAGCTCAAGC	18	51.17
	5' Extension Primer	ATGCTTAATGTGCAAGAAG	19	54.42	A / G
	3' Extension Primer	ACAGAAGGACAAATGAGATT	20	54.29	T / C	Best
zSNP11509780	5' PCR Primer	GGTCTGAACATCCTCCAG	18	57.37
	3' PCR Primer	CTCTGGTTTCAGGTCTACAG	20	55.66
	5' Extension Primer	GAACATCCTCCAGCAGG	17	58.52	A / G
	3' Extension Primer	GTAAGACACACAGCGCC	17	57.41	T / C	Best
zSNP11646577	5' PCR Primer	GTCCCTTGTAGTGGACAAG	19	56.07
	3' PCR Primer	CTTCTCCATCCATCACC	17	55.15
	5' Extension Primer	AAAACGTTTTAGATTTAGTGTTTA	24	54.61	G / T
	3' Extension Primer	CCGATTACAAGTGGATAACA	20	56.61	C / A	Best
zSNP11695296	5' PCR Primer	CATGGTTAAATGTAGTGACC	20	53.31
	3' PCR Primer	CTCAGATCTCAGCCTTAGAGTTTAG	25	59.85
	5' Extension Primer	CTACACTAGAATTGTGTTTTGATT	24	54.86	A / C
	3' Extension Primer	TGGATTCACAGGAAAACA	18	56.94	T / G	Best
zSNP11754618	5' PCR Primer	CTTGATCAAACACAGCAC	18	54.29
	3' PCR Primer	CACCAGTTCACACAAACG	18	58.25
	5' Extension Primer	TGATCAAACACAGCACTT	18	54.29	C / T	Best
	3' Extension Primer	TGTATTGTTTTGGTGTCTGA	20	55.42	G / A
zSNP11782518	5' PCR Primer	GATGATCTGTCAATACTAGCCTC	23	57.39
	3' PCR Primer	CTGATGAACCTTTGCAAAC	19	57.31
	5' Extension Primer	GCCTCCATTTTGAGTGTTA	19	57.28	A / G
	3' Extension Primer	TTTGGGCATACATCCAA	17	57.87	T / C	Best
zSNP11868679	5' PCR Primer	CATGCAGTCTGAACTCG	17	55.44
	3' PCR Primer	GTTGTTACAAACGGAAGC	18	54.9
	5' Extension Primer	TTGTTCATGGCAGTTTT	17	54.32	C / T
	3' Extension Primer	ACGGAAGCCAATAGGGT	17	58.83	G / A	Best
zSNP11876222	5' PCR Primer	CATACCGTGTGTAGAACTTG	20	54.91
	3' PCR Primer	GTTCAGTTCCGGAAACTAC	19	55.29
	5' Extension Primer	AACGCCCCAAACAAAAT	17	59.97	C / G
	3' Extension Primer	GGAGATGTCTGTCAGTCAAA	20	56.62	G / C	Best
zSNP11878237	5' PCR Primer	GTTTCCCTCTGAACAAAG	18	53.97
	3' PCR Primer	CTGTGTGATCTTCCAGC	17	53.79
	5' Extension Primer	GACAAAAGTGAATGAAGGAC	20	54.91	A / C
	3' Extension Primer	AAAACAAATCCTCCAAAAA	19	55.28	T / G	Best
zSNP11899002	5' PCR Primer	CTAGTTGCACCTGACAGTG	19	56.38
	3' PCR Primer	GAGCCTTGTTGCACAGTG	18	59.97
	5' Extension Primer	TGGACAAGATTTTTTTTCA	19	54.54	C / G	Best
zSNP12062803	5' PCR Primer	GGCTAACTAGCTAACTGTGC	20	55.17
	3' PCR Primer	CACGATACTTCGAAAACC	18	54.64
	5' Extension Primer	ATGCAAGGTTAAAATTTAAGGT	22	56.98	G / T
	3' Extension Primer	GTTTCCAGTTATCACTAAAAACTA	24	54.78	C / A	Best
zSNP12081371	5' PCR Primer	GTAAACATGCGCTAGCTG	18	56.43
	3' PCR Primer	GAACTCAGTAGTGCTGCTG	19	54.89
	5' Extension Primer	GACGGGTTTCTGTTCTAAA	19	55.65	G / T
	3' Extension Primer	GAGAGTGAAGAGCTTCTGAT	20	54.65	C / A	Best
zSNP12100185	5' PCR Primer	GTGCAATCATTCAGACC	17	53.82
	3' PCR Primer	CAGGGAATCAGATGATCTC	19	55.96
	5' Extension Primer	GTTAAGTTTTCCCAATCAAT	20	53.91	C / T
	3' Extension Primer	ATAAATCAATCTTAATATGATCAATT	26	54.63	G / A	Best
zSNP1211706	5' PCR Primer	GATGGGTTAGAAATCTGC	18	53.21
	3' PCR Primer	CTGCTGATTTGCTACATG	18	53.93
	5' Extension Primer	TTCTGTGCATGCAGATT	17	55.44	C / T
	3' Extension Primer	TATAATTAGGCCCACCCG	18	58.9	G / A	Best
zSNP12158497	5' PCR Primer	CTGATCTTGTCCAGAGTG	18	52.36
	3' PCR Primer	GAGGTACAGATACTGTCTGC	20	53.21
	5' Extension Primer	ACGTGCCGTTATCAGAT	17	55.43	A / G	Best
	3' Extension Primer	GCCTTAACAGAGTAAGAAACTTC	23	56.52	T / C
zSNP12203264	5' PCR Primer	GAAACTTGCTGTCGTTTC	18	55.02
	3' PCR Primer	CAGACCTTCAATACGGTG	18	55.42
	5' Extension Primer	CCCAGACTGGCATTATG	17	56.53	C / T	Best
	3' Extension Primer	ACTCCGCCTCCTGATTA	17	57.42	G / A
zSNP12216508	5' PCR Primer	GTTACTGCCACTGAGTATG	19	52.48
	3' PCR Primer	CATGAATCTGTAGTGGACC	19	54.61
	5' Extension Primer	GTTTACATGGACACCAATAA	20	53.94	C / T
	3' Extension Primer	GCCTTAGTTGTATTAAAATCCA	22	55.7	G / A	Best
zSNP12239516	5' PCR Primer	GTTCTGTCGAGCTCAAGAC	19	56.49
	3' PCR Primer	GAATTGTGTTGAACTCTGC	19	54.76
	5' Extension Primer	TTTTCGACACTGATCACA	18	54.71	C / T	Best
	3' Extension Primer	GTTGAACTCTGCATTTATTACA	22	55.51	G / A
zSNP12300831	5' PCR Primer	GTACATAAGGTGTTCACCAG	20	53.52
	3' PCR Primer	GTCCACTGATCTGCTGAG	18	56.16
	5' Extension Primer	GCCTGATGGAAAAGATGTA	19	56.42	G / T	Best
	3' Extension Primer	TCTCCAGTATGGCAGAAC	18	54.88	C / A
zSNP12391803	5' PCR Primer	GTCTGTTTGTCTGTGTAGG	19	51.56
	3' PCR Primer	CCAAGGTCAGTTTACTGC	18	54.89
	5' Extension Primer	AGAAGTCGGTGAATATTAATACA	23	55.7	C / T	Best
	3' Extension Primer	GAAAGAAATGGAGAAAACC	19	54.2	G / A
zSNP12448529	5' PCR Primer	CTGTCCAAACATGAAGGTC	19	56.74
	3' PCR Primer	CTTACCCTTTTGTTGTCC	18	53.88
	5' Extension Primer	GTAGTTGTGTGTTTACCAGATAT	23	53.62	A / G	Best
	3' Extension Primer	ACTGCTGCTTCTCTGGT	17	55.01	T / C
zSNP12449330	5' PCR Primer	GTGGACCTATCATGACC	17	52.05
	3' PCR Primer	GTGAAGGTTCAATCTCCAC	19	56.21
	5' Extension Primer	TCTTGCGGATCTTGGAT	17	58.14	A / C
	3' Extension Primer	ATTCATTTTGCAGTACAAATTA	22	54.53	T / G	Best
zSNP12450550	5' PCR Primer	CAGCCAGTTTAGACCAG	17	52.64
	3' PCR Primer	GTGCATGCAAGAGAACC	17	56.29
	5' Extension Primer	CAGCCAGTTTAGACCAGTC	19	56.96	A / T
	3' Extension Primer	ATACTCGGAGAGGACAAAA	19	55.91	T / A	Best
zSNP12466672	5' PCR Primer	CTCAAGTGATGCAGATGC	18	56.71
	3' PCR Primer	GTGTTGACTTTAGCAGCC	18	55.16
	5' Extension Primer	GGTTGTTTTAATATGCTCTGTT	22	56.14	C / T	Best
zSNP12530086	5' PCR Primer	GTTACCATATATTGCCCAAC	20	55.4
	3' PCR Primer	CTTACCACATGGTGGTCC	18	58
	5' Extension Primer	TTTTTATTTTAATGGTTGTTTG	22	54.77	G / T
	3' Extension Primer	AATTGAATGTATTTATGGATTCTAA	25	55.85	C / A	Best
zSNP12534621	5' PCR Primer	CTGCATCTTAGATGGATAGC	20	55.53
	3' PCR Primer	CCATGGGAAGGTACATAG	18	54.5
	5' Extension Primer	TTAAGACACCGATAGAGGTT	20	54.81	A / T	Best
	3' Extension Primer	GTGTTTATGGAGAATGTCTG	20	53.38	T / A
zSNP12548293	5' PCR Primer	CCTTTAAAGTCAGCAGTGTC	20	55.65
	3' PCR Primer	GGAAGTCTCATCAAGTTCAC	20	55.16
	5' Extension Primer	GTCAGCAGTGTCACAACTT	19	55.15	A / G	Best
	3' Extension Primer	GCGAGGAACTACTGTAACTG	20	55.77	T / C
zSNP12611457	5' PCR Primer	CTACGTTGAGAACTGCTG	18	53.36
	3' PCR Primer	CGGTACAGTACTAGCTAACG	20	53.52
	5' Extension Primer	GCTATCTTGTACATTTTGTTTAA	23	53.73	A / G	Best
zSNP12754607	5' PCR Primer	GAACTTTGTCGACTTCTG	18	51.69
	3' PCR Primer	GTTCGAGACCTGGTAATAAAC	21	55.85
	3' Extension Primer	ACTAAATTTTATTTTATTTTATTTTATTTTAT	32	54.66	T / C	Best
zSNP13010812	5' PCR Primer	CAAAACATCGCAATGTCAG	19	59.54
	3' PCR Primer	GGTTGTTGAACCCAAAC	17	55.15
	5' Extension Primer	TTTCCAATATATTCCTAGTTCAG	23	55.38	A / G	Best
	3' Extension Primer	GGTGGGTTTTGTCCATA	17	55.7	T / C
zSNP13283525	5' PCR Primer	CCATCAATAACACGACAAC	19	55.16
	3' PCR Primer	GTAATGCCACCTAATGTGG	19	57.27
	5' Extension Primer	AAAAATGTTATCAGCCAGAA	20	55.98	A / T
	3' Extension Primer	TCCCTATCTTAAGATGACAAA	21	54.82	T / A	Best
zSNP13302558	5' PCR Primer	GTCAATGGATTGGCTACC	18	57.11
	3' PCR Primer	GATGCTGCAACCTGTATAC	19	54.77
	5' Extension Primer	AAGTCTTTTCACATCCAGTATACT	24	55.7	C / T
	3' Extension Primer	AAGTATGGCTGCAGCTTA	18	55.67	G / A	Best
zSNP13403226	5' PCR Primer	GACATACAACTTGGCTCTAC	20	53.03
	3' PCR Primer	GGTTGTACGTGACAATCC	18	55.02
	5' Extension Primer	CCATGGTCAAGACGATC	17	56.02	G / T
	3' Extension Primer	TCTGGTTTTAACTGCAGC	18	55.55	C / A	Best
zSNP13474664	5' PCR Primer	CGCAGCAATGTTTGAGAC	18	59.55
	3' PCR Primer	CTCATGTAGACAGCTTGAAG	20	54.26
	5' Extension Primer	AATCTGAGAAGACAAAGACTTTA	23	54.52	C / T
	3' Extension Primer	GTAGACAGCTTGAAGACTGA	20	53.72	G / A	Best
zSNP13502085	5' PCR Primer	CAATGTGGAGAACAGCAC	18	56.71
	3' PCR Primer	GTCAGGAATGCAGTTCC	17	55.43
	5' Extension Primer	AATGTTAGCTGTTATTTATCCAG	23	54.97	C / T
	3' Extension Primer	TGAGGAAATCAAAACACATT	20	56.02	G / A	Best
zSNP13523293	5' PCR Primer	GCAGGACAGTCTTCTATGAC	20	55.29
	3' PCR Primer	GCTCCAGTGTTGGAATTC	18	57.29
	5' Extension Primer	AAAATCAACTGCTCTTTCAC	20	54.92	G / T	Best
	3' Extension Primer	TGTCCTTGGTCAGATAAGAT	20	55.66	A / C
zSNP13693915	5' PCR Primer	CAGGTTGTGATTAGGAATTG	20	55.89
	3' PCR Primer	GTGGACTCGCACTAACTG	18	55.98
	5' Extension Primer	TTTAAAATATGCTACCCACAG	21	55.39	C / T
	3' Extension Primer	CGGTCTCATCTACAACTCT	19	53.17	G / A	Best
zSNP13709055	5' PCR Primer	GGGTGTTACAGGTTTCTTC	19	55.29
	3' PCR Primer	GGCCTTATTGTCAATCAG	18	54.64
	5' Extension Primer	GGTGTAAATGAAAATGATGAA	21	55.52	G / T	Best
	3' Extension Primer	GTTTACCCAAAACTCAAAATT	21	55.5	C / A
zSNP13718795	5' PCR Primer	CTTCACCAGCTCAGATTG	18	55.57
	3' PCR Primer	GCTTCATGAAGGATCTCC	18	56.49
	5' Extension Primer	TCTTGTGTCCGCTGTATAT	19	54.52	C / T	Best
	3' Extension Primer	TCTGGCAGTCCAGCTCA	17	61.28	G / A
zSNP13751422	5' PCR Primer	GTCATTTAGGCGCAATC	17	55.95
	3' PCR Primer	CATGACTCAATGCTGTGAC	19	56.42
	5' Extension Primer	CACACTAGCTTATCGATATCTT	22	53.62	C / T	Best
	3' Extension Primer	TTTTTATCTTAGTGTTAGTATATTAGTCCT	30	55.19	G / A
zSNP13880718	5' PCR Primer	CTGTCACACCTTGTTGG	17	54.39
	3' PCR Primer	CCAGATGGTTTCTACAGG	18	54.62
	5' Extension Primer	ACAGCTGCAAATAAATTGTAT	21	54.51	T / C
	3' Extension Primer	CCTGTGGTGAGTCAGTT	17	53.02	G / A	Best
zSNP13884999	5' PCR Primer	GGGCTAACAATTTTGACTG	19	56.38
	3' PCR Primer	GATGCATTGATACTCTGC	18	52.65
	5' Extension Primer	CTAACAATTTTGACTGTACATG	22	53.44	C / T
	3' Extension Primer	GACAATACAAATGGTCCG	18	55.42	G / A	Best
zSNP13920627	5' PCR Primer	GAAGGTAGCTCTCCAGGAC	19	56.93
	3' PCR Primer	CAATCCGTAATTTGGCAC	18	58.17
	5' Extension Primer	TCTCCAGGACCAGGGTT	17	59.97	G / T	Best
	3' Extension Primer	TTTAAAGCAGGGGTCAC	17	54.89	C / A
zSNP13953950	5' PCR Primer	GTACTGACAGTCTGGATCC	19	53.35
	3' PCR Primer	GCATTGCCCATACTGTAG	18	55.55
	3' Extension Primer	TCTGTTTTTCCAAGAAGC	18	54.64	G / A	Best
zSNP13971191	5' PCR Primer	GTCAGGTCAAGTCAAGTC	18	51.06
	3' PCR Primer	GCACCATAGTCCTGTAAG	18	51.79
	5' Extension Primer	AATCAAATCAAATCAAATCAA	21	55.4	A / G
	3' Extension Primer	ACTTGACTTGACTTGACTTGA	21	55.54	T / C	Best
zSNP14062949	5' PCR Primer	CCAACTGTTGTTGTTGC	17	54.43
	3' PCR Primer	GACCATTGTCAGTGAAAGC	19	57.01
	5' Extension Primer	GGTTATGTTTTTGGAGCTTT	20	56.62	C / T
	3' Extension Primer	CCATAATCTTTGCTGGT	17	52.72	G / A	Best
zSNP14133098	5' PCR Primer	GAGCTACTGAGCAAACTGAC	20	56.17
	3' PCR Primer	GCATACATTTGACTGCAG	18	54.19
	3' Extension Primer	TTTTGTACAGTTCTTAACCAAATA	24	55.68	C / A	Best
zSNP14153169	5' PCR Primer	GTCACTCCAGGAGTTTAGC	19	55.54
	3' PCR Primer	CGATCTCCGATTGAAAGC	18	59.72
	5' Extension Primer	GACTGTACAAAACTCAATAAGGT	23	54.74	C / G	Best
zSNP14163292	5' PCR Primer	CAATGGTGTCTGCAGAC	17	54.69
	3' PCR Primer	CTTTTATATGCTGAGCACAG	20	54.8
	5' Extension Primer	AAACCAGTGTATTATAATCAGGT	23	54.65	A / G	Best
	3' Extension Primer	TGGCCTTCATTTAATCC	17	54.64	T / C
zSNP14309230	5' PCR Primer	GGTTCTGACACACTTTGC	18	55.15
	3' PCR Primer	CTGAAGTGCTATAGCATGC	19	55.41
	5' Extension Primer	CTTTATCCAGTGTTTGGC	18	54.64	C / T	Best
	3' Extension Primer	CATTAATGCAAAGGAGATC	19	53.42	G / A
zSNP14364246	5' PCR Primer	GTGATTGAATTCTGCCTC	18	54.07
	3' PCR Primer	CCAAGACTTCTGTGCATG	18	57.39
	5' Extension Primer	TTAAACACATATTGGGAAATC	21	54.72	G / T
	3' Extension Primer	GATGCTTAACTTAATGTCTCTTC	23	54.64	C / A	Best
zSNP14529536	5' PCR Primer	CAGTACAGCTTACCTCTGG	19	53.75
	3' PCR Primer	GCTGTTAGAGCTAGGCAG	18	54.26
	5' Extension Primer	TCATTTAAAACCACAGACAAT	21	55.75	A / G	Best
	3' Extension Primer	TTGTCTTCAATGCATAATGT	20	54.79	T / C
zSNP14536714	5' PCR Primer	GTTGTCGATGCTCAGAAC	18	56.13
	3' PCR Primer	CACTGTAGTCATGATGGC	18	53.41
	5' Extension Primer	CACACCCAAGCTGAATAA	18	56.08	A / T	Best
	3' Extension Primer	CATGGACATAGTCAGCAAC	19	55.42	T / A
zSNP14564194	5' PCR Primer	GCTTGGACGACAGATTC	17	55.43
	3' PCR Primer	GTCAGCTGATTTGACCC	17	55.43
	5' Extension Primer	AATCAAAACTCCCAGCA	17	55.83	A / G	Best
	3' Extension Primer	GTCAGCTGATTTGACCC	17	55.43	T / C
zSNP14618982	5' PCR Primer	GAGCTTCTGCTCCACAGTC	19	59.65
	3' PCR Primer	GGACTTCATACTGCTGAATG	20	56.42
	5' Extension Primer	TGCTGAAATCCACAATG	17	54.86	A / G
	3' Extension Primer	GCTGAATGAAATGGGAG	17	55.84	T / C	Best
zSNP14803228	5' PCR Primer	CCACTGATAACACCCAATC	19	56.58
	3' PCR Primer	GGTATATAAGCCTGGGTATGATTAC	25	58.81
	5' Extension Primer	GTTCATTAAGTTTATTTCACTTGA	24	55.28	A / G	Best
	3' Extension Primer	CTCTTTATTCCACTCTGCTATAC	23	54.54	T / C
zSNP14878285	5' PCR Primer	GGGATCTCTAGATCTCCC	18	54.1
	3' PCR Primer	CATCATTTGTGAGCTGAC	18	54.28
	5' Extension Primer	TCTAGATCTCCCTTAATGGTC	21	55.74	A / T	Best
	3' Extension Primer	GCCACTTTGGTTTTAAATTA	20	54.95	T / A
zSNP14919085	5' PCR Primer	GGTAAGCGATTCTCACAG	18	54.89
	3' PCR Primer	GACACTTGCTGACAGCTC	18	56.44
	5' Extension Primer	TTTTTCTTTCTCTCCTCATC	20	54.68	C / T
	3' Extension Primer	GGGAGTGGTGAGAGAAGA	18	56.55	G / A	Best
zSNP14982561	5' PCR Primer	GGTGTTCAGGACTATTTG	18	51.62
	3' PCR Primer	GTCACTGTGCTGCAGAAG	18	57.02
	5' Extension Primer	GGCGTGAAAGCTGTGTA	17	57.78	A / G
	3' Extension Primer	GGCTGGTCAGGGTAATT	17	56.73	T / C	Best
zSNP15063888	5' PCR Primer	GTGAGCTCTGTCGAAATC	18	54.32
	3' PCR Primer	CTGATCGCATTACACCAC	18	56.52
	5' Extension Primer	ATCACTCTGATCTCTTCTTTTT	22	54.37	C / T
	3' Extension Primer	AATCAAGACAAAAGTTAAATGAG	23	54.97	G / A	Best
zSNP15209640	5' PCR Primer	CAGGCTGAACCTTCAGAG	18	57.98
	3' PCR Primer	CAAGCCATGATCAGTAGG	18	55.42
	5' Extension Primer	CGAGCAGAAGTCTCATATCA	20	57.07	A / G
	3' Extension Primer	AGTAGGTGTTTCAAAAGCTCT	21	55.4	T / C	Best
zSNP15234322	5' PCR Primer	GCCATGTCTTTGAGCAG	17	56.99
	3' PCR Primer	CACTAACTACAGAAAACTGC	20	50.71
	3' Extension Primer	GCCCTCTAGTGGACTTGT	18	55.95	G / A	Best
zSNP15286196	5' PCR Primer	CCTATGGGAAGCACTTTC	18	56.04
	3' PCR Primer	CGTTCTTTGATACCATTAGG	20	55.86
	5' Extension Primer	TGCTTTTACTGTTTATGTAGAAAT	24	55.38	G / T
	3' Extension Primer	CACACCAAGACTCCATT	17	52.79	C / A	Best
zSNP15375580	5' PCR Primer	CATCAGTGCTCTCGAATG	18	57.41
	3' PCR Primer	GTGATGGTGAGGTCTCAAG	19	57.07
	5' Extension Primer	AGTGCAAACAGAGCCTTA	18	54.9	G / T
	3' Extension Primer	GAGGTCTCAAGAGGGGC	17	59.37	C / A	Best
zSNP15413833	5' PCR Primer	GGAGCCATCTGAAGATG	17	55.15
	3' PCR Primer	GGTTCTACAGTGGTACCAC	19	53.31
	3' Extension Primer	GTTCTACAGTGGTACCACAA	20	54.39	T / A	Best
zSNP15586986	5' PCR Primer	GCAGAATAATGCAATGGC	18	58.44
	3' PCR Primer	CAAGTCTGGAGTATGCACAC	20	57.5
	5' Extension Primer	GGCAATGACACAAATAGTG	19	55.16	A / G	Best
	3' Extension Primer	CAAAAGCAGCAAAACAA	17	54.76	T / C
zSNP15611872	5' PCR Primer	CAATCATGCTACACTTGTG	19	53.66
	3' PCR Primer	GCACATTGGATCACATG	17	55.29
	3' Extension Primer	AGAGGCGGAAGGATTTA	17	56.3	T / G	Best
zSNP15639357	5' PCR Primer	CTCTTTGACCTACCTTTG	18	50.69
	3' PCR Primer	CCCATACATCTTGTTTTGAC	20	56.14
	5' Extension Primer	CTCTTTGACCTACCTTTGA	19	53.51	C / G	Best
	3' Extension Primer	AATGTTCTTTCTATGTATATTGTTAAGT	28	55.45	G / C
zSNP15678080	5' PCR Primer	CATCTGAAGAACCATGTG	18	53.99
	3' PCR Primer	GGTAACTGCATCACTTCTAC	20	53.03
	5' Extension Primer	TATGCTATTTACTATTGAGATAATGA	26	54.62	A / T
	3' Extension Primer	TGCATCACTTCTACCATACTAT	22	55.05	T / A	Best
zSNP15705419	5' PCR Primer	CCTGTCACAAGTAACGTG	18	54.16
	3' PCR Primer	GACCAGAACGTGTTAGCC	18	57.4
	5' Extension Primer	CATTAGCCAATTAGTAAGGC	20	55.28	A / G	Best
	3' Extension Primer	CAGCAGGTATGTGTACAGAT	20	54.51	T / C
zSNP15822196	5' PCR Primer	CATGAGTGATCCAGAACC	18	54.86
	3' PCR Primer	GACCTTCTGATTCTAGCG	18	54.1
	5' Extension Primer	TCTACCTAGTAGGTATATGGCTTAG	25	54.99	A / G	Best
	3' Extension Primer	GCATATAAAACCATTTCTAAACTTA	25	55.83	T / C
zSNP15987696	5' PCR Primer	GATGGCACTGTGACAATC	18	56.01
	3' PCR Primer	GCTTCTACCATAAAGGGC	18	55.41
	5' Extension Primer	CCCTTTTAGTGAGGCTTTA	19	55.4	G / T	Best
zSNP16011503	5' PCR Primer	GCAACACATTCTCAGAAG	18	53.46
	3' PCR Primer	CCAGAGATACTAAGTGGCTC	20	55.04
	3' Extension Primer	CTTTTGAATGAGTGTTGATTTA	22	55.17	G / A	Best
zSNP16060860	5' PCR Primer	GATCATCTGGCTTAACGAG	19	56.67
	3' PCR Primer	GTAACCTCGAACGTTACATC	20	55.77
	5' Extension Primer	TTTTCTTCAGAAATTACCATTC	22	55.71	A / T
	3' Extension Primer	CGAACGTTACATCACTATAATAA	23	54.97	T / A	Best
zSNP16324313	5' PCR Primer	CCAGGATTTCTGTCACAG	18	55.57
	3' PCR Primer	GCTGAGACTTGTCATCAC	18	52.92
	5' Extension Primer	ATGGGGATTTCCACTTG	17	57.16	G / T	Best
	3' Extension Primer	AAAACACTAACAATACACTTAAAGC	25	55.75	C / A
zSNP16420443	5' PCR Primer	CAATGTATGCAGTATGATGG	20	55.41
	3' PCR Primer	CTGAGAGAGCTCATTGGTC	19	56.23
	3' Extension Primer	CATCCGAGATAACGTTTTT	19	56.36	G / A	Best
zSNP16504683	5' PCR Primer	CGTACAGTGCAGACTACG	18	54.32
	3' PCR Primer	GTCACTTTCTTCTCATCG	18	51.65
	5' Extension Primer	TGTCGATTGAAGGCTCC	17	59.16	C / G	Best
	3' Extension Primer	AAATTCTTTCAGTCTTCAATAAC	23	54.55	C / G
zSNP16515113	5' PCR Primer	GCTGCTGTAAACTGTTCC	18	55.16
	3' PCR Primer	GAATTTGCCAGTGACACAC	19	57.83
	5' Extension Primer	TGTAAACTGTTCCTGTTTGA	20	54.66	C / A
	3' Extension Primer	TCAACACATTTTTCCATGT	19	55.03	T / G	Best
zSNP16523326	5' PCR Primer	GACCAATTCAACACCTG	17	53.54
	3' PCR Primer	CTGTGACAGTACATCACTGG	20	55.15
	5' Extension Primer	TGTATTTATTTGTTCTAATGGCTAT	25	55.94	A / G
	3' Extension Primer	TTTTAAAGAAAGCTGAAAACC	21	55.91	T / C	Best
zSNP16561400	5' PCR Primer	CAGACTTGATGATCACTG	18	50.6
	3' PCR Primer	GGAATTAATAACCTGGCC	18	55.16
	5' Extension Primer	AAATAACCAAAATGTGTACAAAC	23	55.7	A / G	Best
	3' Extension Primer	TACCACCAAAAGCATCAA	18	56.73	T / C
zSNP16689151	5' PCR Primer	CTGAACCAATCAGAGGAG	18	54.74
	3' PCR Primer	GACACATCTGGCATTTAAC	19	54.64
	5' Extension Primer	TGTTTGCTTCAGATCATACA	20	56.32	G / T
	3' Extension Primer	AATGGATTTTCTCTTTCCTC	20	55.28	C / A	Best
zSNP16708857	5' PCR Primer	CAGTGCAGAGCTGTATCTC	19	54.88
	3' PCR Primer	CAGAGCACTGGATCTCAG	18	55.87
	5' Extension Primer	CTGCCTCTCCTCGTACG	17	59.25	C / G	Best
	3' Extension Primer	TGGGAAATAGATTAGCTATCA	21	54.72	G / C
zSNP1675151	5' PCR Primer	CAGATGTCCTACCAGTTG	18	52.33
	3' PCR Primer	GATGCTGTAAAATGGTGCC	19	59.46
	5' Extension Primer	CCTACCAGTTGTGTTTCTTT	20	54.81	A / C	Best
	3' Extension Primer	AGCACATCACCGAATATC	18	55.02	T / G
zSNP17023409	5' PCR Primer	GACAAAACTGTGTGTTTGC	19	55.55
	3' PCR Primer	GATGAGTCTCACAAATGC	18	52.7
	5' Extension Primer	AAACTGGGATTAAAACATGTT	21	55.61	A / G
	3' Extension Primer	AACTTTTAAAAATTACAGAGAGTTG	25	55.56	T / C	Best
zSNP17128705	5' PCR Primer	GTCACTCTCTTGGATGTC	18	51.01
	3' PCR Primer	CTCCAGTAAACCACGTTG	18	55.42
	5' Extension Primer	TCTGTTATTAAACGCTTATAGTGT	24	54.78	A / G	Best
	3' Extension Primer	GCTGAAAAACACAGGTCTC	19	56.19	T / C
zSNP17288887	5' PCR Primer	CAACACAATACCACTTCAG	19	52.87
	3' PCR Primer	GGACTGATCACACCAGTG	18	56.04
	5' Extension Primer	GCAATCTTTAACTATTAAGACAAAT	25	55	G / T	Best
zSNP17296086	5' PCR Primer	GATAACAAGCAAGGGCAG	18	57.7
	3' PCR Primer	GTAGGTCATCACTTTCAGC	19	54.1
	5' Extension Primer	CCGCATATATACCAGAGAACT	21	56.4	A / T
	3' Extension Primer	CTTTCAGCAAAACTGCC	17	55.82	T / A	Best
zSNP17297303	5' PCR Primer	CAAATAATCACGGACGTTAC	20	55.99
	3' PCR Primer	GGTTAGTTTGTCACCAAATC	20	55.65
	5' Extension Primer	CAATGTTTGAAGGGAATT	18	53.63	C / T
	3' Extension Primer	TTGTCACCAAATCCTCTT	18	54.75	G / A	Best
zSNP17384159	5' PCR Primer	CCCAATGATCAATTAGCATG	20	59.21
	3' PCR Primer	GGTGATCTGATCTGCCAAG	19	59.89
	5' Extension Primer	TTGTTCAGAATCTGCAAAG	19	55.81	C / G	Best
	3' Extension Primer	GATTTCAGTTTTTGCAAAA	19	54.8	G / C
zSNP17496630	5' PCR Primer	CGATAGTGTTGTCACAAGTC	20	54.37
	3' PCR Primer	CACACAGCACACAGACAG	18	56.38
	5' Extension Primer	AACTTTAATATGATATCTTGAAAAATAT	28	54.6	G / T
	3' Extension Primer	GTATAAATTGAAAATGGTATAGAATATC	28	55.11	A / C	Best
zSNP17615729	5' PCR Primer	GGACAGAACTCCTGATCC	18	55.84
	3' PCR Primer	CTGTACATCCAAGTGTCC	18	52.58
	5' Extension Primer	CTTCATTCTCTGGCAGG	17	55.85	T / A
	3' Extension Primer	TGTACATCCAAGTGTCCC	18	55.71	T / A	Best
zSNP17662213	5' PCR Primer	GAAAGTGTTCAGGATTCC	18	53.27
	3' PCR Primer	CCAGTACAACAGTGAGTGTC	20	54.61
	5' Extension Primer	AATTCATGCAAATGGTTTA	19	54.8	C / G	Best
	3' Extension Primer	GAGTGTCAAATCGGAGTAG	19	53.84	G / C
zSNP17691733	5' PCR Primer	GCAGTCCTAGTAGAAAAGAGG	21	55.96
	3' PCR Primer	GCATGAGAGAGTATCTTCC	19	52.39
	5' Extension Primer	GGTTGCAGAACAATGATTA	19	55.03	A / T
	3' Extension Primer	CAACAATTTTGAAAATGAGG	20	56.34	T / A	Best
zSNP17804389	5' PCR Primer	GAACTGGCATCATATTCTG	19	54.38
	3' PCR Primer	CTTGCCTATAAAGAATGCC	19	55.52
	3' Extension Primer	CATATATTATTCCAAGGCTGT	21	54.29	G / A	Best
zSNP17844042	5' PCR Primer	CTGACTCACTTGCTACAGC	19	54.89
	3' PCR Primer	CTGGTAAACTGGTTTCCTC	19	55.04
	5' Extension Primer	ATATGCCAACTTGCCAC	17	56.1	G / T
	3' Extension Primer	GTGTTTTGGCAGTAAGTTC	19	53.9	C / A	Best
zSNP17867990	5' PCR Primer	CCAAACTGCAACACAAGTC	19	58.43
	3' PCR Primer	CATGTCCACAAGGATCG	17	57.62
	5' Extension Primer	CCTTCTTTTTCACATAGTACATTAT	25	55.57	C / G	Best
	3' Extension Primer	GGATGTGTGATTCTGTCTG	19	55.57	G / C
zSNP17881115	5' PCR Primer	GAAGTCTGATGGATCATCC	19	56.23
	3' PCR Primer	GAAGCTCATACATGCTTG	18	53.38
	5' Extension Primer	GCAATTACTTCAGCAGG	17	52.71	C / T
	3' Extension Primer	GGTTATGAACTAACATTGCC	20	55.52	G / A	Best
zSNP17965759	5' PCR Primer	GAGGGAGAGACACAGACAC	19	55.85
	3' PCR Primer	CCTGATCACAGTCACCTG	18	56.76
	5' Extension Primer	TTCTATTTACTGACCGCAA	19	54.79	A / G	Best
	3' Extension Primer	CATAACAGAAGGACAAACTTG	21	55.76	T / C
zSNP1797652	5' PCR Primer	GTATTGCGACAGATGGACC	19	59.89
	3' PCR Primer	GACCTGTCACTTTTCGAAG	19	56.84
	5' Extension Primer	CCGATTCATTCTTCCAC	17	54.88	C / T
	3' Extension Primer	TAAAGTCAAAGGCCAGC	17	55.81	G / A	Best
zSNP18043679	5' PCR Primer	GGGAATGAAGAGGGAAG	17	56.49
	3' PCR Primer	CATTCATCCATTGAGTGG	18	56.12
	5' Extension Primer	AATGAAGAGGGAAGATACC	19	53.69	A / C	Best
zSNP18293743	5' PCR Primer	GATACAGTGCATGCTGTAG	19	53.26
	3' PCR Primer	GGCTTGCAATCACTGTAC	18	55.96
	5' Extension Primer	GTACTTTTTGACCAATTTATTACT	24	53.61	G / T
	3' Extension Primer	CTGAATTTTGCCAACAA	17	54.74	C / A	Best
zSNP18296433	5' PCR Primer	GCTCAGAATCCTGAATATC	19	53.1
	3' PCR Primer	GGTAATGATCTGTGACCC	18	54.19
	5' Extension Primer	TGAATATCAAATAGTTGAATCTCT	24	54.76	C / G
	3' Extension Primer	TGCTAGGATAGGATTTGG	18	54.4	G / C	Best
zSNP18335303	5' PCR Primer	GTCGCAGGTTATCATCTG	18	55.7
	3' PCR Primer	GACCTGTGACCCATCATC	18	57.58
	5' Extension Primer	ACAATATAATTCACGAAGAACA	22	54.72	A / G	Best
	3' Extension Primer	CCTTTAAATGGTAACTAATGAGA	23	55.38	T / C
zSNP18357276	5' PCR Primer	CAGCTGATTGTGCAGTC	17	54.69
	3' PCR Primer	GGTTGCAGCTTTGAAAC	17	56.1
	5' Extension Primer	GACAGTTTGGAAGTTGTACA	20	54.26	A / G	Best
	3' Extension Primer	GCAGCTTTGAAACACAT	17	53.89	T / C
zSNP18605940	5' PCR Primer	GTCACATCAGAGACAGTCTG	20	54.72
	3' PCR Primer	CCAGTCCAGTCAGTAAAATATC	22	56.18
	5' Extension Primer	TTACCAAGTGCTTGCATA	18	54.63	C / T
	3' Extension Primer	CCAGTCAGTAAAATATCAAAATAA	24	54.98	G / A	Best
zSNP18615676	5' PCR Primer	CGTAGTCTTCACATTCAACC	20	56.41
	3' PCR Primer	CCACTTTCAGAGATGTGC	18	55.85
	5' Extension Primer	GCAGCTCGCTAGATTTTAG	19	56.58	A / G
	3' Extension Primer	TTTTACACAGTCATGCTCTTT	21	55.99	T / C	Best
zSNP18628712	5' PCR Primer	GGAAGCCAAGAAGGTAC	17	53.69
	3' PCR Primer	CAGGAGAGTACATTGCC	17	52.86
	3' Extension Primer	GAGTTTAATTTAATTTCATCAGAATAC	27	55.99	T / C	Best
zSNP18680319	5' PCR Primer	GGTATTGCACTTGCATAC	18	52.64
	3' PCR Primer	CAAGTCTCCATCTCCAG	17	52.62
	5' Extension Primer	TTCGTATTAAAGTCTCCAAGA	21	54.83	C / A	Best
	3' Extension Primer	CATAATTTGCAATTGCTTTA	20	54.94	T / G
zSNP18691205	5' PCR Primer	CACTCACTGAGCAGTATGG	19	55.43
	3' PCR Primer	GTTGGAAGTGGTGTTAGTG	19	54.63
	3' Extension Primer	TTGGAAGTGGTGTTAGTGA	19	55.96	G / A	Best
zSNP18771684	5' PCR Primer	GAAACACGGGTCAGTTC	17	55.43
	3' PCR Primer	CTCAGTTGCAGCTGAGAC	18	56.14
	5' Extension Primer	GCTTTTAGGAGGCTCAAAT	19	57.13	G / T
	3' Extension Primer	CTCGTATCAGTCGAGCC	17	56.27	C / A	Best
zSNP18998057	5' PCR Primer	CGATATCTTGCAGAACTG	18	53.12
	3' PCR Primer	CTGAGATGTGACCCCTAAC	19	56.07
	5' Extension Primer	ATATCTTGCAGAACTGCC	18	54.24	A / T
	3' Extension Primer	GACCTTTAAAAATACTGCATAA	22	53.92	A / T	Best
zSNP19012065	5' PCR Primer	CACTGAACCTACACAAAGAATC	22	57.03
	3' PCR Primer	CATTGAAAAGCACTGGTG	18	57.04
	5' Extension Primer	TTACTTCATCACATATTAATCATTT	25	54.98	A / T
	3' Extension Primer	GCACTGGTGCACTGATT	17	57.48	A / T	Best
zSNP19036479	5' PCR Primer	GACGATGATACCATCATC	18	52.58
	3' PCR Primer	GTGAGTTACTGCCACCTC	18	54.46
	5' Extension Primer	AGTTTCTTATGTTAGCCCAAT	21	55.06	A / G	Best
	3' Extension Primer	TGACGTCGCAAATCAAT	17	57.52	T / C
zSNP19082689	5' PCR Primer	CTCGAAACAGTGACCACTAG	20	56.43
	3' PCR Primer	GAGTTTTACAGCCTGCTG	18	54.9
	5' Extension Primer	ATCAATCTTTAAAAGTCTTTGTAG	24	54.18	A / T	Best
	3' Extension Primer	CAGCAATGTTTGTTGTTG	18	54.6	T / A
zSNP19138574	5' PCR Primer	CATGAAGCACTGGAATCTC	19	57.67
	3' PCR Primer	CAGGTTTCAGAGTGCAAG	18	56.52
	3' Extension Primer	TCCCATGATGCATTATG	17	54.72	G / A	Best
zSNP1931732	5' PCR Primer	CTTTGTAGCAACAGGCTC	18	54.9
	3' PCR Primer	GCATGTTGCTAGCATGAC	18	56.79
	5' Extension Primer	CTAGGAATATGCTAATTTGAATA	23	53.56	A / C	Best
	3' Extension Primer	CATGCTGCTAACAACATATC	20	54.91	G / T
zSNP19396995	5' PCR Primer	CTGGACATGACGACATTG	18	57.31
	3' PCR Primer	CCGTCAAAGGCTTATTATTC	20	57.05
	5' Extension Primer	CAAATATGCAAAAAGAGAAA	20	53.56	C / T	Best
	3' Extension Primer	GTGTTGCTCAAATAAGAAGAT	21	54.7	G / A
zSNP19483458	5' PCR Primer	GATGACCTGTGGATGAAC	18	55.15
	3' PCR Primer	CTTTCAGCTGGAAAGATG	18	55.42
	5' Extension Primer	AACCATGCAGCTATCTG	17	53.75	G / T
	3' Extension Primer	CCTAAATGAACCACAATTTC	20	55.17	C / A	Best
zSNP19521841	5' PCR Primer	GTGCCATGAATTAGCTCC	18	57.09
	3' PCR Primer	CCAGAATTGTCATCGATG	18	56.12
	5' Extension Primer	CTTTGTGAGTTTCTAGTAGCTT	22	53.08	G / T	Best
	3' Extension Primer	AATACAGCCTATGTAACAGGTT	22	54.96	A / C
zSNP19533502	5' PCR Primer	CATGAGTCACATCAATGG	18	54.85
	3' PCR Primer	GACTCGACTGATACTCGC	18	54.46
	5' Extension Primer	CCCTCCTCATGTGTTGTA	18	55.43	A / G	Best
	3' Extension Primer	TCCAGGTTATAAATACAGCAC	21	55.06	T / C
zSNP1990940	5' PCR Primer	GCCGTTTGACGAATCTG	17	59.89
	3' PCR Primer	CAATGACAGTTATGACTGTGTG	22	57.28
	5' Extension Primer	CCCTTGTATATCAGGAAATTAT	22	54.44	A / G	Best
zSNP20042854	5' PCR Primer	GTTCATGCAGGTCACCTG	18	59.08
	3' PCR Primer	CTCTGACTGACAGGTCTACAG	21	55.68
	5' Extension Primer	GAGGCTGCAAGGGGACA	17	64.55	G / T	Best
zSNP20090566	5' PCR Primer	CACTTGTCCTTTGAGGTAG	19	53.6
	3' PCR Primer	CAAAGGGAAGGTTCTTG	17	54.76
	5' Extension Primer	GAAAATAATTTCAAATATGGATC	23	54.77	C / T
	3' Extension Primer	CAAAGGGAAGGTTCTTG	17	54.76	G / A	Best
zSNP20132975	5' PCR Primer	GACAGACAACAGCAAAGG	18	55.84
	3' PCR Primer	GCACCAGTTTGTCTCAG	17	53.81
	3' Extension Primer	GTGTGTGTGTTAAAATGTTTTT	22	54.95	T / G	Best
zSNP20155987	5' PCR Primer	CATAGCAGCCCTAGTACC	18	54.15
	3' PCR Primer	GAATCATGCTTCAGTTGAG	19	54.49
	5' Extension Primer	TAGCAGCCCTAGTACCG	17	55.81	T / C	Best
	3' Extension Primer	CCTTGTACACATACTGTATTGA	22	53.51	G / A
zSNP20292005	5' PCR Primer	GCCTAGATCATATGCAGTG	19	54.51
	3' PCR Primer	CTTGCAACACTGACAGTG	18	55.14
	5' Extension Primer	CAAAAGCAGCCTAATACAG	19	54.2	A / T
	3' Extension Primer	GATGAACTTAAAAGTATTGATGA	23	53.76	T / A	Best
zSNP20718067	5' PCR Primer	CTGCTGATAATGACAGTGG	19	56.09
	3' PCR Primer	CAGAGGCTACTGTTACAGC	19	54
	5' Extension Primer	TAATGACAGTGGGAAGCC	18	57.78	A / G
	3' Extension Primer	CTTAACCTCCTGAATAAATCA	21	54.04	T / C	Best
zSNP20840372	5' PCR Primer	GTTATCAGCTAATACATGCG	20	54.1
	3' PCR Primer	GTTAGCTCTGGTGACTAAC	19	50.33
	5' Extension Primer	TTTGGAATTCTGAAATTTATTT	22	55.49	C / T
	3' Extension Primer	CATTGTCCCTGCTAAAT	17	52.72	G / A	Best
zSNP20855677	5' PCR Primer	GGTTCTCATCCAGATCAG	18	54.02
	3' PCR Primer	CTTCCACACATACTCCTCC	19	56.07
	5' Extension Primer	ACATTAAATGATAATTGTGGAG	22	53.96	A / G	Best
	3' Extension Primer	TTTAGCCGTAGGTTTCAA	18	55.04	T / C
zSNP20870249	5' PCR Primer	CAGCTGTACGAACTAGACG	19	55.42
	3' PCR Primer	GCCAACATATGGTTTTG	17	53.26
	5' Extension Primer	ACCCTTTCACACCCATG	17	58.35	C / G	Best
	3' Extension Primer	CAACATATGGTTTTGCG	17	54.75	G / C
zSNP20929198	5' PCR Primer	CAACACCTGCTTGACTG	17	55.44
	3' PCR Primer	GGTTGAAAGAAACGTTCC	18	56.17
	5' Extension Primer	CCAATGTCAAAAATCACC	18	55.29	A / T	Best
	3' Extension Primer	AAAGAAACGTTCCCCTG	17	57.23	T / A
zSNP209551	5' PCR Primer	CTGTGAAGGTTGGGTTTAG	19	56.4
	3' PCR Primer	CATCCCAGCTCTCCTCTAC	19	58.35
	5' Extension Primer	CATTTCAATAGTTTACAGTTTACTT	25	53.93	A / T
	3' Extension Primer	CTCTCCTCTACACTTGCATAT	21	53.98	T / A	Best
zSNP20986627	5' PCR Primer	CATGACACATTTGGACG	17	56.04
	3' PCR Primer	CAAGCTGAGTCAACTTTCC	19	56.83
	5' Extension Primer	GATTTCATTTTAATTTTTGAGAA	23	55.18	C / T
	3' Extension Primer	ACTTTCCCAACCCAAAC	17	56.6	G / A	Best
zSNP20997387	5' PCR Primer	CTAAGCCTGCAACTGTTG	18	56.34
	3' PCR Primer	CGTGATTCAACTCTTCAAG	19	55.16
	5' Extension Primer	CATTCTGGTCTGGCTGC	17	59.36	A / G
	3' Extension Primer	TCCAAATCAGATGGTTTAA	19	54.66	T / C	Best
zSNP21033619	5' PCR Primer	GTTCAGTAGCCACAGATG	18	52.61
	3' PCR Primer	GTGACCCAGTCATGTGTC	18	56.35
	5' Extension Primer	CCATCATTCGGTACACTC	18	55.7	C / T
	3' Extension Primer	TTTTAAGAAGTCTGGATCAGAT	22	55.39	G / A	Best
zSNP21059699	5' PCR Primer	CTGGGAACATGGTTGAG	17	56.72
	3' PCR Primer	CATGTACATATGCATGTGTG	20	55.02
	5' Extension Primer	ATGGTTGAGAAAAACTGGTT	20	56.94	C / T
	3' Extension Primer	AATTTTTGCCATTGGCT	17	57.03	G / A	Best
zSNP21310465	5' PCR Primer	CCTGAATGACATCTTGAC	18	52.41
	3' PCR Primer	CAAAGCGTTGATGTGATG	18	57.9
	5' Extension Primer	TCTAGTGAAAAATTACTTGGGTAT	24	55.77	G / T	Best
	3' Extension Primer	AAGCGTTGATGTGATGA	17	54.41	C / A
zSNP21331184	5' PCR Primer	GCCTGTATACAGTACATCCG	20	56.38
	3' PCR Primer	GCCAGTTTCATGTGAGAC	18	55.15
	5' Extension Primer	GACCGTTGCTTTCCTGA	17	59.12	T / A	Best
	3' Extension Primer	CATACACAGGTTTATTAAGAACA	23	54.31	T / A
zSNP21347548	5' PCR Primer	GTGTGAACCGGATTGTTG	18	58.68
	3' PCR Primer	GCTATTAGGCAATGATGC	18	54.78
	5' Extension Primer	GTTGATGCACATCCAACT	18	55.99	A / G	Best
	3' Extension Primer	CCCCTACTCAATATAATGTTT	21	53.64	T / C
zSNP21438217	5' PCR Primer	GGATGTTCATGCAGCATC	18	59.01
	3' PCR Primer	CACCAGAGTTGTCTTTGG	18	55.57
	5' Extension Primer	TCGGTTTTGTATTTTTCCT	19	55.4	G / C
	3' Extension Primer	CAGCTCACATCTGTACCAT	19	54.74	G / C	Best
zSNP21468849	5' PCR Primer	CTGGAGGTCTGTTGAAGG	18	57.05
	3' PCR Primer	CAACCTCTGCCTGAAAAC	18	57.91
	3' Extension Primer	CCTCTGCCTGAAAACCT	17	56.62	A / G	Best
zSNP21532920	5' PCR Primer	CCGATTGAAATGAGGCTC	18	59.75
	3' PCR Primer	CCAAAGCCAAACATAAC	17	52.51
	3' Extension Primer	ATCAAATAGAAATCAGAAAGGT	22	54.09	G / A	Best
zSNP21649501	5' PCR Primer	CTGTAGCTGCATTGACTG	18	54.17
	3' PCR Primer	CTCTGGACAGTCAGGTGTC	19	57.41
	5' Extension Primer	CTGCATTGACTGGTCAC	17	54.69	A / G	Best
	3' Extension Primer	GCCATGAGTGTGGTGTC	17	57.58	T / C
zSNP21662175	5' PCR Primer	GGACTGCATGCCATCTAC	18	58.27
	3' PCR Primer	CATCTGATCTCACATGAAG	19	52.86
	5' Extension Primer	AGGCCTAATCCTAATTTCAT	20	55.28	A / T	Best
zSNP21706881	5' PCR Primer	GTCTGACAGCACATGTG	17	52.06
	3' PCR Primer	GTCAGAGCAACATACTTGC	19	54.89
	5' Extension Primer	CTGTTTAGACCTTATTAAACTACAGT	26	54.34	A / G
	3' Extension Primer	GTTGACTTAGTTTCACAGATATTATATA	28	54.28	C / T	Best
zSNP2174506	5' PCR Primer	CAGTAGGAGTGGTTTACC	18	51.03
	3' PCR Primer	CTACTCAGAACACCCAAGC	19	56.96
	3' Extension Primer	TAAAACCGCCCAAATTTT	18	58.8	T / C	Best
zSNP21830718	5' PCR Primer	CAGGGCATGATTATTGC	17	56.5
	3' PCR Primer	CTGCTTCCCCTTCTGTTC	18	59.28
	5' Extension Primer	TGAGGTATTGAATATTTCATTG	22	55.06	C / G	Best
	3' Extension Primer	CGAGCATTATTTATGTGG	18	52.87	G / C
zSNP21841885	5' PCR Primer	GGAGACAAGCATTTTATGTG	20	56.13
	3' PCR Primer	CTGAACTGAACTTCAACTG	19	52.15
	5' Extension Primer	CGTTTCTGGTAATGGCC	17	57.88	C / T	Best
	3' Extension Primer	CGAGAATAAATTATAACCATTG	22	54.34	G / A
zSNP21898675	5' PCR Primer	GACCAGAGTCATCCAGTG	18	55.14
	3' PCR Primer	GCTAAAGGTTCACAGCTG	18	54.9
	5' Extension Primer	ACGATACATCTCATGCGAT	19	56.97	A / T	Best
	3' Extension Primer	ATACTGCGCACAACAAA	17	55.29	T / A
zSNP21909710	5' PCR Primer	CAACGACCTCGTGATCAG	18	59.74
	3' PCR Primer	GCATTTAGTCCCACTAAATG	20	55.28
	3' Extension Primer	CAAAACTTTGCAGCAGAT	18	55.55	G / A	Best
zSNP22020987	5' PCR Primer	GCAACAATCTGACATCTG	18	54.28
	3' PCR Primer	GAAGCCCAAATGATTGTC	18	56.98
	5' Extension Primer	TTACATTTTTGCACCAAAG	19	55.41	A / C
	3' Extension Primer	AATGATTGTCAATCTTCGAT	20	55.65	T / G	Best
zSNP22140405	5' PCR Primer	GGTCACTTACACTCATCGG	19	56.87
	3' PCR Primer	GAGATGCTGTTCTGCATAC	19	54.89
	3' Extension Primer	TGATGAGTTGCTGCCAT	17	57.9	A / G	Best
zSNP22141823	5' PCR Primer	GCCTTTTGGGTAAATTTGG	19	59.73
	3' PCR Primer	CTCTGAGTGAGGAAGCAC	18	55.29
	5' Extension Primer	AATGGATGGAAAGGACA	17	54.87	C / T
	3' Extension Primer	TGGAGAACGGGTTAGTTAC	19	55.78	G / A	Best
zSNP22152962	5' PCR Primer	CAAACAGCTGGAGTCTTG	18	56.52
	3' PCR Primer	GAATCAGACTCTTGAACG	18	51.65
	5' Extension Primer	TCTTGGCAAGATTCTGAC	18	55.7	A / G	Best
	3' Extension Primer	ACACCAACTGTGCCAAA	17	57.87	T / C
zSNP22278078	5' PCR Primer	CAGTCTAGCAGATGCTTTC	19	53.86
	3' PCR Primer	CTGGCAATCACAACTTC	17	53.56
	5' Extension Primer	TGTCTATGATCAGTGCTTTG	20	55.68	G / T
	3' Extension Primer	TGTGTTTTATAAGTGATTACAGC	23	54.53	C / A	Best
zSNP22301313	5' PCR Primer	CATCCAGCTAAGTGGAAC	18	54.89
	3' PCR Primer	CACAGAAACTAGCGTCTTC	19	53.87
	5' Extension Primer	AGACAAAACGAAGGAGTTT	19	54.55	A / T
	3' Extension Primer	CAGATATATTATACTCTCCCATCT	24	53.64	T / A	Best
zSNP22322571	5' PCR Primer	GGTGATCCCATCTGAACC	18	59.62
	3' PCR Primer	CCGTATCAACACATTTGG	18	55.95
	5' Extension Primer	AATCTCAGATGTAGACGTCA	20	53.58	G / T	Best
	3' Extension Primer	CAACACATTTGGAATGC	17	55.15	C / A
zSNP22348433	5' PCR Primer	GTTAGCACAACACCACC	17	53.99
	3' PCR Primer	GGGTGAAGTTGTGCTAAC	18	54.22
	5' Extension Primer	CTACCATAAACGTCTGTAACTATTA	25	54.4	A / C	Best
zSNP22518086	5' PCR Primer	GTGAATGATGTCAGAGATTC	20	53.67
	3' PCR Primer	CAGTCAACTGTGGACTTC	18	52.66
	5' Extension Primer	CACTGTTAATCCACTCAGCT	20	55.79	A / C	Best
	3' Extension Primer	TTTTTTTTTTTTTTTTTTTTTG	22	55.37	T / G
zSNP22583554	5' PCR Primer	GCAGTGACCTTGTTACATAC	20	53.77
	3' PCR Primer	CAGGAGAGTCATCTGGTC	18	54.27
	5' Extension Primer	TGTACTTAAGTAATATTTAGATGCAA	26	54.62	C / T
	3' Extension Primer	GTGTTGATAAGCGTTATGTTTA	22	55.39	G / A	Best
zSNP22610578	5' PCR Primer	CACCCAACTCACGTGTAC	18	56.84
	3' PCR Primer	GTGCCCTTTAAGATGGAC	18	56.31
	5' Extension Primer	AACGTTTGTTAACGTTAGTTATT	23	55.18	A / G	Best
zSNP22742120	5' PCR Primer	CGTTTTGACAGCTGATAG	18	53.15
	3' PCR Primer	CAGAACTGCATTTGTGAG	18	54.02
	5' Extension Primer	CATCATTAAAACCACTCACA	20	55.41	C / T
	3' Extension Primer	TTTCATAGGTTTGGTGGT	18	54.64	G / A	Best
zSNP2298989	5' PCR Primer	GCTTTATAAAGGCCCATTC	19	56.74
	3' PCR Primer	GCTCAAGTTTCTTTACGG	18	53.91
	5' Extension Primer	CCAACTGATCCACAATAAAA	20	56.49	C / G
	3' Extension Primer	CTGATTGGCTGTTGATTT	18	55.55	G / C	Best
zSNP23282849	5' PCR Primer	GCAACTGTATGTTCATGC	18	53.49
	3' PCR Primer	GTGTGTTCACAGCAACTG	18	55.44
	5' Extension Primer	TGTCATTAAAACGAAGCC	18	55.29	C / T
	3' Extension Primer	TTGTGATAATTGAACAAGAAAG	22	55.17	G / A	Best
zSNP23316072	5' PCR Primer	CGTTTCTAGAGCTAGAGTGC	20	55.05
	3' PCR Primer	GAAGTTCTAAGACAATCGC	19	53.15
	5' Extension Primer	GTATTTGCAATGCATAACAG	20	54.69	T / C
	3' Extension Primer	AGCTAACAAATTAAGAATCTGAC	23	54.65	G / A	Best
zSNP23475347	5' PCR Primer	CAGTCTGCACTTGGGAAG	18	58.83
	3' PCR Primer	GTAGCTGGAAGTGGTAGTC	19	52.57
	5' Extension Primer	TTCCCACTGTACCATAAAC	19	54.4	A / G
	3' Extension Primer	GTAGCTGGAAGTGGTAGTCT	20	54.67	T / C	Best
zSNP23522781	5' PCR Primer	CCTTGTTCTTCCTCTCG	17	55.01
	3' PCR Primer	CACCAAGGTAATCTGCAG	18	55.42
	5' Extension Primer	GCAACTGAGCGACAAAC	17	57.26	A / G	Best
	3' Extension Primer	GAGACGAAGATAGACAAAACC	21	55.98	T / C
zSNP2355124	5' PCR Primer	GAGTGTTTCCCAATACTGG	19	55.79
	3' PCR Primer	GCTAGGTTCCACACAGTTC	19	56.33
	5' Extension Primer	CTCCGTTAAACAAGCTG	17	53.41	A / G
	3' Extension Primer	AGAATGAACCACCAACTATT	20	54.2	T / C	Best
zSNP23572964	5' PCR Primer	GAATAGGCTTGGCATTAG	18	53.81
	3' PCR Primer	GCAGTTGACAAAAGATATGC	20	56.38
	5' Extension Primer	AGACAATGGTGAGATTTTATAAT	23	54.54	A / G	Best
	3' Extension Primer	TCTATACAATCTAATTTGTTTCCA	24	55.69	T / C
zSNP23659457	5' PCR Primer	GAATGGACTTCTCAGCTG	18	55.01
	3' PCR Primer	GAAACCAGGACTGTGTTC	18	54.31
	5' Extension Primer	CGAACAGGGTGTTCATT	17	55.99	G / T
	3' Extension Primer	TTCAATGGAAACTGTGATG	19	55.69	C / A	Best
zSNP23725598	5' PCR Primer	CGAGCTGATTGGATGTAG	18	55.42
	3' PCR Primer	GTGGTGAACCATTCATC	17	52.77
	5' Extension Primer	GATTGGATGTAGTTAAGTACTTGTAG	26	55.57	G / T	Best
	3' Extension Primer	TTTGCCCTTGTAATCTAAAA	20	55.51	C / A
zSNP2372757	5' PCR Primer	CTGGAATGTGTCACATCAC	19	56.44
	3' PCR Primer	GTACTTCAGCATCTGGAGC	19	56.33
	5' Extension Primer	ACATCACATTTCACATTATATAAAG	25	55.08	A / C
	3' Extension Primer	CTTTCTAGAAAAACGAGTCAG	21	54.37	T / G	Best
zSNP23764582	5' PCR Primer	CTGCTCATGTAGCTCACG	18	57.5
	3' PCR Primer	GCGTCAATAACTGTGGTC	18	55.97
	5' Extension Primer	TGTCTTTGAATGGTTGTTTA	20	54.42	A / G	Best
	3' Extension Primer	TTACAAACCACAACAACATC	20	54.78	T / C
zSNP24043604	5' PCR Primer	CTGCAACATTGAATGAGC	18	57.34
	3' PCR Primer	GTCCTTCAACAAAAGGG	17	54.08
	5' Extension Primer	GCCCCCTTAACTTACGG	17	59.04	A / G
	3' Extension Primer	TCCTTCAACAAAAGGGTT	18	55.92	T / C	Best
zSNP24047397	5' PCR Primer	CTGCTGAGTGTACATGGG	18	56.55
	3' PCR Primer	CTGTGCTCTGTGTAAATATC	20	51.34
	3' Extension Primer	TTCAGACACTCATCGTTTTA	20	54.65	G / A	Best
zSNP24344404	5' PCR Primer	GAGTCAGCATTTAGCCAC	18	55.15
	3' PCR Primer	GACTCTGTATGGCAGGAC	18	54.45
	5' Extension Primer	GTCTAATGTAAACCCCAGAC	20	54.2	A / G	Best
zSNP24364432	5' PCR Primer	GGATACTGCCACCTAGTG	18	54.09
	3' PCR Primer	CAACATGTTACTAATGCAGG	20	54.67
	5' Extension Primer	CTGTAAAATAATGTAACCCAACT	23	54.97	G / T
	3' Extension Primer	ACGTACAATGCAACAATGTA	20	55.66	C / A	Best
zSNP24412157	5' PCR Primer	CTCCAGTAGTTCTAGGAACTG	21	53.86
	3' PCR Primer	CATGCTGCTTTCTCTCATC	19	57.65
	5' Extension Primer	CTGTGAAAAGTTCCTCTGATA	21	55.04	A / C	Best
	3' Extension Primer	AAGCATGTGTAAGGTTTTCT	20	55.05	T / G
zSNP24436301	5' PCR Primer	CTGTAACGTGACATGCATC	19	56.24
	3' PCR Primer	CAACATGTCATGCTGTAC	18	51.76
	5' Extension Primer	CATGACACTTTCATCAGATAT	21	53.15	C / T
	3' Extension Primer	AGCACGTTCAGATGCAT	17	56.43	G / A	Best
zSNP24509722	5' PCR Primer	GTCTAACTGCAGCATGTC	18	52.89
	3' PCR Primer	CAGCTTGAACGTTGAAAC	18	56.48
	5' Extension Primer	TGCCTCATTTGACTAACG	18	56.08	G / C	Best
	3' Extension Primer	AAATGTTAGGCTGACGG	17	55.02	G / C
zSNP24532211	5' PCR Primer	CACGCACAAGTTAGTATC	18	50.24
	3' PCR Primer	GATTACCTGAGAAAACGTG	19	53.64
	5' Extension Primer	GCAATTATATATTGGTGTACTGG	23	56.21	A / C
	3' Extension Primer	GACAGTAACCCAAGAAAAA	19	53.55	T / G	Best
zSNP24668233	5' PCR Primer	CAGTAGGCTACTTTGTGGC	19	56.77
	3' PCR Primer	GACAGCATGTGTCGTGAC	18	57.24
	5' Extension Primer	ATTCCTTACGTTTTGGG	17	54.02	A / T	Best
zSNP24892479	5' PCR Primer	GAGTTCACACTTAGCTGATG	20	53.6
	3' PCR Primer	CTCGAGATCTACCTGAGC	18	54.33
	3' Extension Primer	CTCGAGATCTACCTGAGCT	19	55.55	T / C	Best
zSNP24961830	5' PCR Primer	CTTTGGTGCTTAAGGAAC	18	53.9
	3' PCR Primer	CATATGCTGGACAAGTCG	18	57.19
	5' Extension Primer	ACTCAAAACTAAATATGGACAATA	24	54.67	T / A	Best
	3' Extension Primer	TGGACGCACTGTTTTTA	17	54.88	T / A
zSNP24995442	5' PCR Primer	GCAGTACAGTGCTAAGATC	19	51.07
	3' PCR Primer	GAGGATGTGCTTAATCAC	18	51.86
	5' Extension Primer	AAAGTTGTTAGCTATTAAAACTGTC	25	55.18	C / T
	3' Extension Primer	GTTTGTGGCCAACCATA	17	56.52	G / A	Best
zSNP25045618	5' PCR Primer	CACTAGTGTAGTTTTGCAG	19	50.02
	3' PCR Primer	CCTCAGAGTATACAGGCAC	19	53.98
	5' Extension Primer	CAATATAAGAGCGAGCAAAT	20	55.28	G / T	Best
	3' Extension Primer	ACCCAGAAATGAAATATGTAAT	22	55.39	C / A
zSNP25077792	5' PCR Primer	GGCTAAATGTCAACTTCG	18	54.65
	3' PCR Primer	GTGTGTTTGGCACTTAGG	18	55.69
	5' Extension Primer	AAAATAAGCTAAACTAAATGAAAAC	25	54.92	C / T
	3' Extension Primer	GCCCTAGCTTAAAGTTATTTT	21	54.98	A / G	Best
zSNP25096551	5' PCR Primer	GTATCAGAATTATGGGCAC	19	53.78
	3' PCR Primer	CCCTTCAGAGAAAGACTG	18	53.94
	5' Extension Primer	TCAGAATTATGGGCACA	17	54.86	A / T	Best
	3' Extension Primer	GGTTGACAGGTATGGGTT	18	56.47	T / A
zSNP25165886	5' PCR Primer	CCTTGATCATGATTTTGGAC	20	58.97
	3' PCR Primer	GGGACATGACTGCAGTAG	18	55.99
	5' Extension Primer	CGATATAAACACAATTTCAGC	21	55.62	A / G	Best
	3' Extension Primer	GAGCCATTCAAGCCATC	17	58.43	T / C
zSNP2519773	5' PCR Primer	CCTTGACAGTTCAGATGAG	19	54.47
	3' PCR Primer	CTGAGCACAGATCCTACC	18	55.15
	5' Extension Primer	AAGGTAAACCCAAGTGAAC	19	54.43	A / T
	3' Extension Primer	AGAGAGACAGTCAAGTAGTGTGT	23	55.4	T / A	Best
zSNP25262358	5' PCR Primer	CCATTGTCCCACTCTTCTC	19	59.06
	3' PCR Primer	GTTGTGAAACACCCAGAC	18	55.15
	5' Extension Primer	TTGGGCATCTCTGAAAT	17	55.84	A / G	Best
	3' Extension Primer	TTTGTTAAGCTTTAATTGCTT	21	54.86	T / C
zSNP25584839	5' PCR Primer	GCTGCAATCACTACAGAG	18	53.61
	3' PCR Primer	CCTGTGAAAGGAAATGTG	18	55.29
	5' Extension Primer	GCATAAACATGAAACATATTTT	22	54	C / T
	3' Extension Primer	GAAAGGAAATGTGGTATATCA	21	54.94	G / A	Best
zSNP25629380	5' PCR Primer	GTCCTTCCACTCAGAGATC	19	55.7
	3' PCR Primer	GTATCACTGCAAACCTGG	18	55.69
	5' Extension Primer	TCATGTAAAGAATTTGATTCTG	22	55.17	A / G
	3' Extension Primer	GAAAGAAAACCACATTCAA	19	54.15	T / C	Best
zSNP2563301	5' PCR Primer	GGTTCCTGCACATGTCAG	18	59.08
	3' PCR Primer	GGTCCATGACGTCATTTAC	19	56.84
	5' Extension Primer	CAAAAGTTATTCTGATGAGAGAA	23	56.26	C / T
	3' Extension Primer	CCCCCATAAGTGGTTCC	17	59.3	G / A	Best
zSNP25877674	5' PCR Primer	GAAGTCCAGACCACTTTC	18	53.5
	3' PCR Primer	GATGCATGTGCTCACTTAC	19	55.69
	5' Extension Primer	ATTCCCAGATGTGTTTTAAC	20	54.81	G / A	Best
	3' Extension Primer	TGCAAACATTTCTGCTC	17	54.3	T / C
zSNP26056239	5' PCR Primer	GGAGGACAAAATGGCTAG	18	56.04
	3' PCR Primer	CCAAGTTTGATTCACCG	17	56.38
	5' Extension Primer	AGATTGAAATGAGTTGTATCAC	22	54.46	A / T
	3' Extension Primer	GATCTGCGTCAATAATAGTTAAT	23	55.18	T / A	Best
zSNP26062223	5' PCR Primer	GCACTGTAAGCCCTAATG	18	54.78
	3' PCR Primer	CAACAACGCTCAACATG	17	56.02
	5' Extension Primer	CCAAAAATTTAGCATTTAGGT	21	55.9	C / G	Best
	3' Extension Primer	AACTCATATCCAGGTGACAG	20	55.8	G / C
zSNP26109647	5' PCR Primer	CGACCTTCAGGTAGAATG	18	54.62
	3' PCR Primer	GTGGTCATCTTCACAGC	17	53.02
	5' Extension Primer	CCTTCAGGTAGAATGGATTT	20	56.68	C / T
	3' Extension Primer	CGATGTATACTGTAATTCTCTCA	23	54.5	G / A	Best
zSNP26196713	5' PCR Primer	CACTCCAAGAGGACTGTG	18	55.87
	3' PCR Primer	CACCTGTTTCACTGAAGC	18	55.84
	5' Extension Primer	CCTCTGCTAGATGTACTGAAT	21	53.98	A / T
	3' Extension Primer	ACCTGTTTCACTGAAGCTA	19	53.86	T / A	Best
zSNP26261275	5' PCR Primer	GAGTTCACTAAATCCTGGC	19	55.29
	3' PCR Primer	CCCCTGTCTTAAAAGATAGG	20	56.41
	5' Extension Primer	GCGAATGTGGTTAATATTATT	21	54.31	A / C
	3' Extension Primer	TTAAAAGATAGGAAAACATTTTCTA	25	55.65	T / G	Best
zSNP26370203	5' PCR Primer	CTAAGGACAGGCTTCACAG	19	56.69
	3' PCR Primer	GACTTCAGTCACAGCCTTAG	20	55.92
	3' Extension Primer	ACGTTTTAAAACCTCTTGTCA	21	56.96	G / A	Best
zSNP26437947	5' PCR Primer	GGACATGTTTCACTGTTC	18	52.7
	3' PCR Primer	GCAGTCTTTGAAGTACCAC	19	54.11
	5' Extension Primer	AATCCAATCAGCTCCTC	17	53.63	C / T
	3' Extension Primer	GAGCATGGTGACGATGT	17	57.52	A / G	Best
zSNP26506591	5' PCR Primer	CTTAGCCAGAAAGGTTTC	18	53.16
	3' PCR Primer	GATGAGGATTTGCAAAGTC	19	55.92
	5' Extension Primer	TTCATTGTTGCTTTTATGC	19	55.65	A / T	Best
	3' Extension Primer	ACAAACTGTTTAATCAAATTAAAAT	25	55.46	A / T
zSNP26596792	5' PCR Primer	CTGTCTGCAGAGTGCTTC	18	56.14
	3' PCR Primer	CTGGGATCTTCAGTGATC	18	54.02
	5' Extension Primer	GTAGAGCATGAAAGAAATAAGA	22	54.17	A / G	Best
zSNP26690929	5' PCR Primer	GACCACTTTCAATGTGTG	18	53.28
	3' PCR Primer	GGTAAAGTCATTTGCTGC	18	54.9
	5' Extension Primer	TTGACAGGAAAAATTAGATAGA	22	54.51	A / G	Best
	3' Extension Primer	GTCATTTGCTGCTTCTTT	18	54.12	T / C
zSNP26770758	5' PCR Primer	GATGTTCAGTTCTCTCTGC	19	54.19
	3' PCR Primer	GAAACCGATTACATGAGC	18	54.9
	5' Extension Primer	AAGTGAACATGTATGTATACAAATAATA	28	55.37	C / T
	3' Extension Primer	GAAACCGATTACATGAGC	18	54.9	G / A	Best
zSNP2709612	5' PCR Primer	CAGAGCAACCATTGTAGTC	19	54.63
	3' PCR Primer	CTAAACAGAGCTGGACACG	19	57.46
	5' Extension Primer	TTGTAGTCTAACCTTCCAAAAT	22	55.28	A / C
	3' Extension Primer	TTAAAAAGAAATAACTTTCAAAAATATA	28	55.6	T / G	Best
zSNP27149196	5' PCR Primer	GGAGGATGAGATTGTGAG	18	54.02
	3' PCR Primer	GCTGTTTGTAGACCCAAG	18	54.89
	3' Extension Primer	TTGTATTGTTCTTGTATCTTGTATTA	26	54.6	G / A	Best
zSNP27157811	5' PCR Primer	CGGTGTAAATAATATCTGGC	20	55.17
	3' PCR Primer	GATGACCATGTTTTGACAG	19	55.29
	5' Extension Primer	CGGTGTAAATAATATCTGGCT	21	56.91	C / G	Best
	3' Extension Primer	CTTTTATTATGCAAAACTAATTTAAA	26	55.19	G / C
zSNP27231016	5' PCR Primer	CTGTTCTTGATGTCCTGAC	19	54.74
	3' PCR Primer	GAGTAATGCGTTAGTGTGG	19	54.52
	5' Extension Primer	CTTATATGAACCTGAATGTATGA	23	54.3	C / T
	3' Extension Primer	CTGCACATTCTGAAACTTT	19	54.52	G / A	Best
zSNP27278408	5' PCR Primer	CACAACAGAACAGCAGC	17	55.74
	3' PCR Primer	CAGAGTCACGGTTCTGAC	18	55.15
	5' Extension Primer	TCAGGTACAGATCATATGCTT	21	55.28	C / T
	3' Extension Primer	GGGAGCATTTATTACTGAAT	20	54.02	G / A	Best
zSNP27672802	5' PCR Primer	GCTGTTCATCAAGAGGAC	18	54.31
	3' PCR Primer	GTCACCAAATTTGATGC	17	53.59
	5' Extension Primer	GTGTTTATGGTTATTTGCATTA	22	55.17	C / G	Best
	3' Extension Primer	AAAATGATTACATAACAGCAGA	22	54.73	G / C
zSNP27766033	5' PCR Primer	GTGCTTGGACTTAAGCAC	18	55.16
	3' PCR Primer	GTCTCAGAAAGAGTGCTG	18	51.86
	3' Extension Primer	AGTGCTGAAACATGTATAGTACA	23	54.83	C / A	Best
zSNP27824282	5' PCR Primer	GCTCAAACTCTAGTGTGACC	20	55.29
	3' PCR Primer	CAAGTTCTGTATAGGCACC	19	53.77
	5' Extension Primer	CTAGTGTGACCGCAGCA	17	58.75	A / T	Best
	3' Extension Primer	TAGCAGGGATCCAGACTA	18	54.62	T / A
zSNP27860397	5' PCR Primer	GAACACCTGCTGGAACTG	18	58.17
	3' PCR Primer	CATGAACTCCTGCAGGTG	18	59.74
	5' Extension Primer	TGAAGTGGGGTTTGAAC	17	55.85	A / C
	3' Extension Primer	ATCCATCACAGTTGATCTG	19	54.6	T / G	Best
zSNP27928329	5' PCR Primer	CTGTGACGACACGTGATG	18	58.57
	3' PCR Primer	GTTCGGTGTGCTTCACAG	18	59.99
	5' Extension Primer	CGTAAATACTGTACGCGTG	19	55.77	C / T
	3' Extension Primer	ACTAAATAGCATAGCCATGAG	21	54.5	G / A	Best
zSNP2807329	5' PCR Primer	GCGGAAGAAAACATAGAAG	19	55.64
	3' PCR Primer	GAGTACAACCTGACACTGG	19	54.88
	5' Extension Primer	TCTAACCAGCCACTTTATTAA	21	54.73	A / G	Best
	3' Extension Primer	GACACTGGCAAGGTGTA	17	53.68	T / C
zSNP28105602	5' PCR Primer	CAGTGTAACCTTCTGGCAG	19	57.48
	3' PCR Primer	CTTTTCTGGTCCTGTCTG	18	54.74
	3' Extension Primer	CACAAGCTTCTTCCACA	17	54.27	T / A	Best
zSNP2817622	5' PCR Primer	CCTCTGTACATGATGTTGC	19	55.42
	3' PCR Primer	CAAACTTGAGCCTGCAG	17	57.65
	5' Extension Primer	GGACCCTTTGGCTTTTC	17	58.57	C / G	Best
zSNP28199660	5' PCR Primer	CAGGTCCATCTGAAGGAC	18	57.37
	3' PCR Primer	GCAAGATGTCTCTCCATAC	19	54.09
	5' Extension Primer	AATACCATATTATCAAGGCC	20	53.94	C / T
	3' Extension Primer	GGAAATACCCCATAGTATGA	20	54.47	G / A	Best
zSNP28218773	5' PCR Primer	CTCGTACAGGATGTTCAG	18	52.34
	3' PCR Primer	GCACATCTTGCTCATGTC	18	57.01
	5' Extension Primer	GTTCAGGCCTTGCAGAA	17	59.1	C / T
	3' Extension Primer	CCTTCAGCTTCTTCATCTC	19	56.06	G / A	Best
zSNP28536326	5' PCR Primer	GCTTAAATTGCACTGGG	17	55.68
	3' PCR Primer	CAAGAGCTATCTCCATTG	18	52.33
	5' Extension Primer	TTAAATATTAATGGGTTTCAAGT	23	54.69	C / G	Best
	3' Extension Primer	AAGCGCTATAAAAATAAACCT	21	54.88	G / C
zSNP28536897	5' PCR Primer	CCAGCGTACTGCTATAGC	18	54.91
	3' PCR Primer	GTGGCAGTTAACATCACC	18	55.02
	5' Extension Primer	GATAGCCAGGAAAGAGAA	18	53.09	C / A
	3' Extension Primer	TCACATTATCTTTCATTATTGC	22	55.28	T / G	Best
zSNP2882958	5' PCR Primer	GCACAGCTATACGTCTGAC	19	55.02
	3' PCR Primer	CTGCAACTCAGCTAGTCTAG	20	53.66
	5' Extension Primer	TATTTAAAAGCAAGCGATG	19	55.4	C / T	Best
	3' Extension Primer	GCAACTCAGCTAGTCTAGACC	21	56.34	G / A
zSNP28873901	5' PCR Primer	CCTGTACTAGACTGTACGAG	20	50.69
	3' PCR Primer	GACGGAAAGTTCCTTCAG	18	56.2
	5' Extension Primer	TTCATTGGGAAATAAACAAT	20	54.94	A / C
	3' Extension Primer	CAGTGACATATGAAAAATACAAA	23	55.61	T / G	Best
zSNP28886188	5' PCR Primer	GTAGCTGGTGCTCTGAAC	18	55.43
	3' PCR Primer	CATTGGATCTGATGAAGG	18	55.29
	5' Extension Primer	GTAATCTGAAGGGTGTAGAAA	21	54.47	A / G	Best
	3' Extension Primer	TCCCAAGAAAGAAAACACT	19	55.78	T / C
zSNP29013352	5' PCR Primer	CAGTGACTAATGGTTGACAG	20	55.03
	3' PCR Primer	CTGTTTCTGTAGAAAGCC	18	50.95
	5' Extension Primer	GCACCTTAAAAGGAATCC	18	55.29	T / C
	3' Extension Primer	TTGTATTGGATCCAGTCATA	20	54.53	G / A	Best
zSNP29126316	5' PCR Primer	CTTGTCTCATCACATCTCTTC	21	55.54
	3' PCR Primer	GAGGTGAGACAAGACAAG	18	51.82
	3' Extension Primer	GTGGGAATAAATGAGATAAAA	21	54.06	T / A	Best
zSNP29303549	5' PCR Primer	CAATGTGCTCCAATAGTC	18	52.41
	3' PCR Primer	CTGTGTTGAAGTAGACATGC	20	55.29
	5' Extension Primer	GGCTAAAAGAGCTTCATCA	19	56.51	C / G	Best
	3' Extension Primer	GCCATATCAGCCAGAAT	17	55.29	G / C
zSNP2945629	5' PCR Primer	GCGTTTTAAGAGAGGCATG	19	59.21
	3' PCR Primer	CAATGGATCAAGGTAAGC	18	54.64
	5' Extension Primer	TCAATTTGACACATTTATACAGT	23	54.51	C / G
	3' Extension Primer	GGATCAAGGTAAGCACAT	18	54.23	G / C	Best
zSNP29472188	5' PCR Primer	CCTTGCTCTGTTAAACATC	19	53.65
	3' PCR Primer	CTGAGAGCTCAGGTTCAG	18	55.01
	5' Extension Primer	GCTAATAATTCTGACTTACAGTAAAT	26	54.35	A / T	Best
	3' Extension Primer	GGGTAAATTCACATTGGTTA	20	55.87	T / A
zSNP29503328	5' PCR Primer	CATCTGGCAGAAGGTTG	17	56.71
	3' PCR Primer	CAAACTCAAGACATACTCTC	20	50.59
	5' Extension Primer	AAAAAGAAAAGAGTTTGATTCA	22	55.82	A / G	Best
	3' Extension Primer	TATCTCAAGAATCCATTTTACTT	23	54.97	T / C
zSNP29757920	5' PCR Primer	GCCATCTTGGATCCAAC	17	58.46
	3' PCR Primer	CCACTAAACGTTTCTGAC	18	51.68
	5' Extension Primer	ATTTTAATTACTGATGTCCTGTC	23	54.53	A / T	Best
	3' Extension Primer	CCACTAAACGTTTCTGACAA	20	56.74	T / A
zSNP2978643	5' PCR Primer	CCTGAGAGTGCAAGTCTG	18	55.86
	3' PCR Primer	GAAGAGTCACTTGTCCATG	19	54.74
	3' Extension Primer	CATTTGGCAATATCCCA	17	56.89	G / A	Best
zSNP29858958	5' PCR Primer	CGTGAGGTAGAACTCACTG	19	54.61
	3' PCR Primer	GGCAGATTCAGAGTCTCAC	19	56.51
	5' Extension Primer	ATGAAAGCCGTCATTCA	17	56.67	A / G	Best
	3' Extension Primer	TGATGCCCTTGCTGAAT	17	59.94	T / C
zSNP29927766	5' PCR Primer	GGAAGAACTCGACATCTATG	20	55.66
	3' PCR Primer	GCCTATAGGTAGACTGTAGAAG	22	52.43
	5' Extension Primer	GTCGAATTGATTACTAATGTTT	22	53.54	A / T
	3' Extension Primer	AAGCTATTTTATCTGAGCTATTTT	24	55.37	T / A	Best
zSNP29979418	5' PCR Primer	CTTCCGATTTTAGAGCAG	18	54.53
	3' PCR Primer	GCTGACTTATGATGGAGC	18	55.15
	3' Extension Primer	AGGGAATTGCTCTAAAATCTA	21	55.5	G / A	Best
zSNP30057929	5' PCR Primer	CAAATGCTCTCTAGTATCTG	20	50.42
	3' PCR Primer	CATGTCATTGAAGGTGAAG	19	55.96
	5' Extension Primer	CCCTTCAAGCTGCTTCT	17	57.53	C / T
	3' Extension Primer	AGATTCAAATTAGAAGCCAAT	21	55.72	G / A	Best
zSNP30223952	5' PCR Primer	GGATAGTTGTATGGTTATCC	20	52.06
	3' PCR Primer	CAGCTAGATCACTGCATTC	19	54.63
	5' Extension Primer	CAGTGAGTGTACCTGCTTAA	20	55.03	T / C	Best
	3' Extension Primer	TTCCAACATATAAACAAAGTAAAA	24	55.48	A / G
zSNP30229064	5' PCR Primer	CATCACCCCACTTACTCTAC	20	54.91
	3' PCR Primer	CAAACTGGAGAGAAACGAG	19	56.56
	5' Extension Primer	CATTCGCTGTCTGATCTACT	20	56.67	G / T	Best
	3' Extension Primer	AACGAGTCTGGGTTCTAAC	19	54.66	C / A
zSNP30527534	5' PCR Primer	GGTTCCTCTCAACATGG	17	55.15
	3' PCR Primer	GTCTGGTCAACCCTAAGG	18	56.34
	5' Extension Primer	ATTATTCCTTTCATTTACCATTA	23	54.68	A / T	Best
	3' Extension Primer	GTCAACCCTAAGGATGTG	18	53.94	T / A
zSNP3054464	5' PCR Primer	GTTGCTGGGATCAAATTG	18	58.42
	3' PCR Primer	CATCAGGAGTAGAGCTGC	18	55.15
	5' Extension Primer	ATAGTAAGGCCCTATTTAATAAAC	24	54.64	A / G	Best
	3' Extension Primer	AGTACCGCAGACAGGGT	17	57.2	C / T
zSNP30551750	5' PCR Primer	CGTAGCATTTCTGCAGTC	18	55.69
	3' PCR Primer	CTGATAGATCTCACTGCG	18	53.32
	5' Extension Primer	GCTTTATTTCTCAGTGTCACAT	22	56.43	C / G
	3' Extension Primer	GAGAGATGATTCACAAAACA	20	54.11	G / C	Best
zSNP30618360	5' PCR Primer	CTTGCTACGAACATGCAG	18	57.15
	3' PCR Primer	GTACAAAGCCTGTCTGGTC	19	56.33
	5' Extension Primer	TCGAGTGGTAGAAAAATAAATC	22	55.82	C / A	Best
zSNP30752170	5' PCR Primer	CGGAAGCATGCTAAAGG	17	58.47
	3' PCR Primer	GATATCACTCAGCCAGTG	18	52.58
	5' Extension Primer	GCGTTTAATGTCTGCTTTC	19	56.61	C / T
	3' Extension Primer	TGGAGATCGCTGATTATTAA	20	56.46	G / A	Best
zSNP30860193	5' PCR Primer	GGGTCTAACTTTCAGAGC	18	52.68
	3' PCR Primer	GCTAATGACTAATGAGCCC	19	55.16
	5' Extension Primer	TTACTGTCCGGTGCCTC	17	59.27	C / T	Best
	3' Extension Primer	TCTTCGCTCATTGAGATTA	19	54.9	G / A
zSNP30911074	5' PCR Primer	GTGTTAAAATCACTTGCCAC	20	56.38
	3' PCR Primer	CAAGCGGTAGTTTGCTC	17	55.95
	5' Extension Primer	TGTTTTTATTTATGAACATTTATATTTAT	29	55.03	T / G
	3' Extension Primer	ATGCAAAGATGACATAATACATA	23	54.41	C / A	Best
zSNP30979073	5' PCR Primer	GTTGCCTTAAGCAGAAGC	18	57.15
	3' PCR Primer	GCTGAAAATATTTGTGCTGC	20	58.87
	5' Extension Primer	AAGCAGAAGCAGCACTAT	18	54.51	G / T	Best
	3' Extension Primer	TATAACAAACAACTGTGTACTATCTAA	27	54.61	C / A
zSNP31166838	5' PCR Primer	CAAGTGAGAATGTCCTCTG	19	54.47
	3' PCR Primer	GTTTGCAATCAATACAGCC	19	57.39
	5' Extension Primer	TCATATTCAAACATTAATGTCTTC	24	55.91	C / T
	3' Extension Primer	TCTCACTTAAACGGGAAG	18	54.51	G / A	Best
zSNP31245459	5' PCR Primer	GACAGATCATCGCTCAAG	18	55.85
	3' PCR Primer	CTGTCTGCCTGATGCAAG	18	59.69
	5' Extension Primer	GGCTCTTTCCATTTTTCTT	19	57.03	G / T	Best
	3' Extension Primer	TGGAAAGAAGAAAGGAAAC	19	54.8	C / A
zSNP31300726	5' PCR Primer	CATGGTTGACAGCTACTAG	19	52.25
	3' PCR Primer	GTGACTCTATGTTGTTTTCC	20	52.89
	5' Extension Primer	ACACGTACACTGGATGC	17	54.11	A / G
	3' Extension Primer	TTGTTTTCCATCTTTTTGA	19	54.54	T / C	Best
zSNP31313986	5' PCR Primer	CATTCCTGCTACTCCTGTTC	20	58.59
	3' PCR Primer	CTCAGTTCAGCTCTGAAG	18	52.59
	5' Extension Primer	ATTGTTTTCAGTATGCCTG	19	54.41	A / G	Best
	3' Extension Primer	CATTTAACATATGTGTACTGTCA	23	53.91	T / C
zSNP31523888	5' PCR Primer	CAGCATGATAAGCATTAGC	19	55.16
	3' PCR Primer	CAAAGTAAGCTGTTACTGGC	20	56.34
	5' Extension Primer	CATGATAAGCATTAGCCA	18	53.72	A / C	Best
zSNP31567342	5' PCR Primer	GTAACCTCTTCATGGCAG	18	54.89
	3' PCR Primer	CTAGACACTGTGATGCAGG	19	55.43
	5' Extension Primer	AAGTAAATGAGTGGAGTTCAG	21	54.69	A / G	Best
	3' Extension Primer	TCAGTAGGTGTCTTTTTCTAAGT	23	54.63	T / C
zSNP31666786	5' PCR Primer	CATGGACATCACTAATGG	18	52.9
	3' PCR Primer	GTTCTTCACTTTGTGATCG	19	54.49
	5' Extension Primer	GACAGGTCCTCAACATG	17	52.72	A / G
	3' Extension Primer	CGCTTTCTCTTCACTCA	17	53.44	T / C	Best
zSNP31786352	5' PCR Primer	CACCAACATTCTGTCTTG	18	54.01
	3' PCR Primer	GATCTGATCAAGTGGCAC	18	55.15
	5' Extension Primer	GATCTCTAAAATCAGGGTTTC	21	55.06	C / T
	3' Extension Primer	CTTTTTACTTCTCTGGGTACTATT	24	55.38	G / A	Best
zSNP31846924	5' PCR Primer	CCAAGTACAACACTGTGC	18	53.46
	3' PCR Primer	CCAATGGTGCAGTGTAAAAC	20	59.75
	5' Extension Primer	CAAGTACAACACTGTGCAAT	20	55.16	C / T
	3' Extension Primer	CAGTTTGCTAGGTAGCTCA	19	55.29	G / A	Best
zSNP31953606	5' PCR Primer	GCTGTTGAAGAAGCTTTC	18	54.24
	3' PCR Primer	GTAACTATCCCCGCAAAAC	19	57.72
	5' Extension Primer	GTTGCAAAAGTAACAATAACA	21	53.68	A / T
	3' Extension Primer	TGATAATGACAGATAATCCTCA	22	55.28	T / A	Best
zSNP32018374	5' PCR Primer	CTGATGAAGGATCACGTC	18	55.86
	3' PCR Primer	GCACTTTCCATGATCAAG	18	55.56
	5' Extension Primer	TTATTGAGAGCAAACATTCTC	21	55.05	C / T	Best
	3' Extension Primer	TTTCCATGATCAAGTTCC	18	54.48	G / A
zSNP32104166	5' PCR Primer	GTAAGAACGAGAATGAGCG	19	56.65
	3' PCR Primer	CCAGTCAGAGATCACTTC	18	51.78
	3' Extension Primer	ACCAGTCAGAGATCACTTCTAT	22	55.4	T / A	Best
zSNP32124426	5' PCR Primer	CAGACTTGACATGACTTG	18	50.66
	3' PCR Primer	CATCTGAATGGTTCACTG	18	53.99
	3' Extension Primer	CAGAATGTTGCATTTAATTTTA	22	55.6	G / A	Best
zSNP32206800	5' PCR Primer	GGTCAAAGATCATGTTCC	18	54.05
	3' PCR Primer	CAGTACTGGGTTCAGCTG	18	55.7
	5' Extension Primer	ATGAAGATATTTTGTAAATCTCG	23	54.87	G / T
	3' Extension Primer	AGGAAAATGAATAAATGGC	19	54.82	C / A	Best
zSNP32352565	5' PCR Primer	GGATGTTGTCATCCTCTC	18	54.29
	3' PCR Primer	GTGCACATATGCTGCAG	17	56.46
	5' Extension Primer	GGACGATTTTGAGTCTCA	18	54.74	A / G	Best
zSNP32486490	5' PCR Primer	CCAAGTGTTTTAGCATCG	18	56.06
	3' PCR Primer	GGTCACGTCTGTCACTTAAC	20	56.06
	5' Extension Primer	CAAGTGTTTTAGCATCGTA	19	52.77	C / T	Best
	3' Extension Primer	AACACATTACCTTACTTACTAAAATTC	27	55.63	G / A
zSNP32565265	5' PCR Primer	GACATAAACATAAACCGGAC	20	55.52
	3' PCR Primer	GTTTCAAGTTGTAGCACG	18	53.41
	5' Extension Primer	TTATTGTGCTTTTTCTCTTATAAT	24	54.6	C / T
	3' Extension Primer	TTGCCCTCTGAAGAGAG	17	56	G / A	Best
zSNP325898	5' PCR Primer	CCTAACCTGCCTAGTTAAC	19	52.31
	3' PCR Primer	CACAGTGGAATGAAACG	17	55.15
	3' Extension Primer	CACAGTGGAATGAAACG	17	55.15	G / C	Best
zSNP32634071	5' PCR Primer	CTTCAACCTCCATTCACAC	19	56.74
	3' PCR Primer	CATGTCAGCATGTCAGC	17	55.6
	5' Extension Primer	CCTTCTTAATCCCCCTAAA	19	56.41	C / G	Best
zSNP32679922	5' PCR Primer	GAATCCACCTCACAGAGTG	19	57.07
	3' PCR Primer	CTCTGGTGAGAGCGTAAC	18	55.15
	5' Extension Primer	TGAGGCTTGTCGCCCTG	17	66	A / G	Best
	3' Extension Primer	GTAACCACTGCCCGTTT	17	57.51	T / C
zSNP32790833	5' PCR Primer	GTCTACCAACACTTTGGG	18	54.89
	3' PCR Primer	CGTTAGAAGGTTACACCC	18	54.02
	5' Extension Primer	ACAGCAGCTGAGCCCAT	17	61.16	A / C
	3' Extension Primer	AAACTTCACATCAGGAGTGT	20	55.29	T / G	Best
zSNP32831232	5' PCR Primer	CAGTGAACCTATCGAACG	18	55.42
	3' PCR Primer	CTGGAACAATCATGTCAG	18	53.99
	5' Extension Primer	GCTTTATGCACTTCCTAAAA	20	55.17	A / T	Best
	3' Extension Primer	TTCAAAAATTCCTGGTTC	18	54.39	T / A
zSNP32905293	5' PCR Primer	CCTTGGAATCAGGTTTC	17	54.07
	3' PCR Primer	CAGAATGCTCCATGTATTC	19	54.38
	5' Extension Primer	CGTATTGGCTCAGTTGTT	18	55.68	A / G	Best
	3' Extension Primer	CACATACTTATTTTGCTTTTTATT	24	54.51	T / C
zSNP3686275	5' PCR Primer	GAATGATTGCTGTATCCC	18	53.96
	3' PCR Primer	CACTGCTGACACTTTCG	17	55.44
	5' Extension Primer	GGCAGTGGGATTTCTAT	17	53.55	C / T
	3' Extension Primer	CGGAAAGTAAACTTGACAC	19	53.65	G / A	Best
zSNP3787238	5' PCR Primer	GCATCATACCTCAGGTG	17	53.69
	3' PCR Primer	CCTAGCACTAATGCACCTATATTG	24	59.92
	5' Extension Primer	CCTCAGGTGCACATTATTT	19	56.53	A / T	Best
	3' Extension Primer	ACGGACATTTGAATTATACAA	21	55.62	T / A
zSNP3805349	5' PCR Primer	GTCACCATCAGCTGTTG	17	54.69
	3' PCR Primer	GAGGACACTTGTTCACCAC	19	57.35
	5' Extension Primer	GTCCCATAACTAACATCCC	19	55.16	A / G	Best
zSNP3863599	5' PCR Primer	CATACTGTCGAAGGCAG	17	54.44
	3' PCR Primer	CAATTGAGTGAATCACTGAG	20	54.89
	5' Extension Primer	TGTCGAAGGCAGAGTTATT	19	56.66	A / C	Best
	3' Extension Primer	AAAACAAACAGGATGGC	17	55.15	T / G
zSNP3936338	5' PCR Primer	CTCAGATGTCCATTGAGTG	19	55.29
	3' PCR Primer	CACTATGCTAATGCAAAGG	19	54.92
	5' Extension Primer	TATTTGATCGAAATTGTGTC	20	54.67	A / T	Best
	3' Extension Primer	AAGCGACAGTCATCAAAA	18	55.56	T / A
zSNP3944170	5' PCR Primer	GTTTCCATCCAAGTAGGC	18	56.31
	3' PCR Primer	GCATGTCAGCATACTGC	17	54.85
	5' Extension Primer	AAATATCAAAATTAAGAACGGA	22	55.59	A / G	Best
	3' Extension Primer	GCTTCTCAAACCACATTAAA	20	55.99	T / C
zSNP4013770	5' PCR Primer	GGTTTGTATGTGAAAATGGG	20	58.7
	3' PCR Primer	GACACGAACCTGCTTTAG	18	54.89
	5' Extension Primer	AATCATATACACAGCCAATTTA	22	54.63	A / G	Best
	3' Extension Primer	CCTGCTTTAGGACTGCC	17	57.39	T / C
zSNP4026947	5' PCR Primer	GTAGGAGCAGCAGTAACC	18	53.59
	3' PCR Primer	CATACTGAGCTACTGTCAGG	20	54.39
	3' Extension Primer	GCTACTGTCAGGATACGAA	19	54.64	C / A	Best
zSNP4183599	5' PCR Primer	GGATGGAAGGATAGGAGG	18	57.44
	3' PCR Primer	GCATCCATTCATCCATC	17	56.01
	5' Extension Primer	AATGAATGGATAAATGGATATAC	23	54.25	T / A
	3' Extension Primer	TCATGCACCCACTCATT	17	57.93	T / A	Best
zSNP4193988	5' PCR Primer	CTATTGTTTCTGGACACG	18	53.12
	3' PCR Primer	GCAGGAACAGTCTGTCAG	18	56.15
	5' Extension Primer	TTGGCCATTGTCATAAA	17	54.61	A / C
	3' Extension Primer	TTATTCTATTGTCTGGCATCT	21	55.17	T / G	Best
zSNP4355435	5' PCR Primer	CATTTTACATGCACACGC	18	57.94
	3' PCR Primer	CATGCTGAACAGTGCTG	17	56.35
	5' Extension Primer	TTGGCCAACTATGGTATT	18	54.53	T / C
	3' Extension Primer	TGCTGTGGTGCTTTTCC	17	59.97	G / A	Best
zSNP4458972	5' PCR Primer	CTAAGCGTGAACTCTTG	17	50.25
	3' PCR Primer	GCAACATGTGTAGTGTGTC	19	53.44
	5' Extension Primer	CCTTTTCAAGTTTCTATTGTGTA	23	56.12	A / C	Best
	3' Extension Primer	TGTCTCAAGTGTTCTGGAG	19	55.43	T / G
zSNP4647591	5' PCR Primer	CTCAAAACCCAGTTGTG	17	53.3
	3' PCR Primer	CACACAGTGTTCTGAAGG	18	54.26
	3' Extension Primer	TTTCAAAAAGGTACCAAAAA	20	55.39	C / A	Best
zSNP4660520	5' PCR Primer	CATATAGCCCAGCCCTATG	19	58.92
	3' PCR Primer	GAGCCACTGCTGAAGTAAC	19	57.22
	5' Extension Primer	CCTATGCTGCTTTATATTCAG	21	54.84	A / G	Best
	3' Extension Primer	ACTATACGATCACAAAAGGC	20	54.93	C / T
zSNP4678557	5' PCR Primer	GTTCTGCACTGTCAAGAG	18	52.69
	3' PCR Primer	CACAAAGGTCTTGTTGC	17	53.58
	3' Extension Primer	TTTCTCTGCCTTTTGGG	17	58.54	T / G	Best
zSNP4733648	5' PCR Primer	CACTGTGTGCACATTCTC	18	54.39
	3' PCR Primer	CTGGTACCTAAATGTGCAC	19	54.52
	5' Extension Primer	GTGCACATTCTCATTTAGATA	21	53.84	C / G	Best
	3' Extension Primer	AGCAGCATAAATGCATTAA	19	54.93	G / C
zSNP4814857	5' PCR Primer	CAGGTGGTTATGGACCAG	18	57.7
	3' PCR Primer	GCAATGAACAGAATGTC	17	50.25
	5' Extension Primer	AGCTGGAGGATTTGGTC	17	56.92	A / C	Best
	3' Extension Primer	CAACATACCTCCAGATCCT	19	55.16	T / G
zSNP4824794	5' PCR Primer	CAGTACACGTGGTTTAAGC	19	55.41
	3' PCR Primer	CTGCTTGTGTGTTTCGTG	18	58.22
	5' Extension Primer	TTGTCGAACAGAGTAGGC	18	55.83	A / C	Best
	3' Extension Primer	TGTGGTTGCTAAATAGTTTGTA	22	55.94	T / G
zSNP487099	5' PCR Primer	GACTGCTGTCCACATCAC	18	56.33
	3' PCR Primer	CTATTTGTCAGCAACACG	18	53.94
	5' Extension Primer	CATCACATTAAATTTACAAAAGAT	24	55.18	C / T
	3' Extension Primer	TTTGTCTGTGGAATTTTTG	19	55.54	G / A	Best
zSNP4898811	5' PCR Primer	CATTATACGACGATGGAAAC	20	56
	3' PCR Primer	CAGCAGCTTTTCTCTGAG	18	55.69
	5' Extension Primer	TGAAATTCATACAAAAATACTGA	23	54.74	A / T
	3' Extension Primer	CGTGTTTCTTTTTCATTCA	19	55.54	T / A	Best
zSNP4919687	5' PCR Primer	CAACGATCTACTCGTGTG	18	54.16
	3' PCR Primer	CAGACCAGTATGTGCTTG	18	54.16
	5' Extension Primer	TGTTGACAACTCATAATATTAACAA	25	56.09	A / C
	3' Extension Primer	TAAATGTGTATAATAAAGTATTTGTATTTT	30	55.04	T / G	Best
zSNP4934745	5' PCR Primer	GCTTTCAAGATGTCTTCC	18	53.3
	3' PCR Primer	CATCTTTCAACATGGTAGC	19	54.39
	3' Extension Primer	ATGGCTCCTGTGTTTCT	17	54.73	T / C	Best
zSNP4941705	5' PCR Primer	CCACCAGTAAGAGCAGAG	18	54.88
	3' PCR Primer	CCCATACTGTTGTGTCAC	18	53.41
	5' Extension Primer	GCATGATGGTTTAATTAGCA	20	56.57	G / T
	3' Extension Primer	TGTCACTCATAACTGTGTTATTACT	25	55.49	C / A	Best
zSNP4998805	5' PCR Primer	GACTTTCTTCTGTGGAACAC	20	55.16
	3' PCR Primer	CACACATGACCACATTTG	18	55.74
	5' Extension Primer	CACCCAAATCACATTACAA	19	55.55	C / G	Best
	3' Extension Primer	CAATTGCAAATGTGAAGTT	19	55.03	G / C
zSNP5104702	5' PCR Primer	GTGGTTGGAGTGGATTG	17	56.01
	3' PCR Primer	CACAGTGATAGTTCAGGC	18	52.61
	5' Extension Primer	CATATGTTGATAGCGGC	17	54.34	C / T	Best
	3' Extension Primer	AGGCCATGAAGGCATTA	17	58.82	G / A
zSNP5114764	5' PCR Primer	CAGTTAGCACAGTCAGTTG	19	53.1
	3' PCR Primer	CCTATAATGAGGCATGCG	18	58.91
	5' Extension Primer	AGAGCAATATTGTCAGTTGTT	21	54.81	C / T
	3' Extension Primer	CATGCGTTTTACACTTCTCT	20	56.37	G / A	Best
zSNP5201626	5' PCR Primer	CTCCTGCATGCTTGAAG	17	57.67
	3' PCR Primer	GCAAGTTGGTCTACATGC	18	55.96
	5' Extension Primer	GAGAGTCTGGAATTTGAGTAG	21	53.96	A / G
	3' Extension Primer	AAGAGAAAGTCTCATCTTCTAATAA	25	55.18	T / C	Best
zSNP5263922	5' PCR Primer	CCAGATCAGCTTCTGAAC	18	55.01
	3' PCR Primer	CAGGATACCAACTTGTTTG	19	55.03
	5' Extension Primer	CGAATACACTCAATAACATGTAA	23	54.95	A / C
	3' Extension Primer	ATGCCAGGACAGACATG	17	57.21	T / G	Best
zSNP5300690	5' PCR Primer	GCCTTCTAATATGCACGG	18	57.51
	3' PCR Primer	GGAGAACGAAATCCTGTC	18	56.48
	5' Extension Primer	CGCTGGCCTTTACAATA	17	56.18	A / G	Best
	3' Extension Primer	AACGAAATCCTGTCCGT	17	56.76	C / T
zSNP5386192	5' PCR Primer	CAGACAAGGATGAATCTTTC	20	55.54
	3' PCR Primer	CTCTTGCCAAAGATGTGG	18	58.47
	5' Extension Primer	GGCAAATGCCTACTCATTA	19	57.09	A / G	Best
	3' Extension Primer	TCAGCCTTTTAAATTAGGC	19	55.4	T / C
zSNP5464337	5' PCR Primer	GCAAACTAGTGGAGCATG	18	55.69
	3' PCR Primer	GTTGATGCAACTGCAAGC	18	59.84
	3' Extension Primer	AGCACAGTTAAAGATTGTTAGATA	24	54.87	C / A	Best
zSNP5580631	5' PCR Primer	GCACTGAAGACACTCAGTG	19	55.86
	3' PCR Primer	CTGTAGCAAAGATGTGTC	18	50.17
	5' Extension Primer	AACCTACAAATATGGGACAA	20	55.28	A / C
	3' Extension Primer	GTAGCAAAGATGTGTCACTTT	21	55.64	T / G	Best
zSNP5704169	5' PCR Primer	GTCATGCTCTGAGACAGG	18	56.16
	3' PCR Primer	CTGCACTAGATCCTGACAG	19	54.61
	3' Extension Primer	AGCTTTTTCCAGACCCT	17	55.16	G / A	Best
zSNP5739428	5' PCR Primer	GTCAGATCATTCGCACAG	18	56.71
	3' PCR Primer	CTGCTGGTGACACTGAAG	18	56.73
	5' Extension Primer	CGTCAGTCTAAATAATGTAAAATGT	25	56.15	A / G
	3' Extension Primer	GGTGACACTGAAGCAGA	17	54.83	T / C	Best
zSNP5791788	5' PCR Primer	GGTTAGAAACACTGTGTGC	19	54.89
	3' PCR Primer	CAAGACTCACTTTCAGCTG	19	55.42
	5' Extension Primer	AAACACTGTGTGCGCAC	17	58.34	G / T	Best
	3' Extension Primer	TCCTCATGCTCAAGAAGA	18	56.41	C / A
zSNP5797447	5' PCR Primer	CAAGAAGCTTTGTCCATG	18	56.22
	3' PCR Primer	GGGCACAATTTTAGCTATCTG	21	59.42
	5' Extension Primer	GAATTGGAACAGTCACAA	18	53.17	A / C	Best
	3' Extension Primer	GGCACAATTTTAGCTATCTG	20	56.09	T / G
zSNP5821473	5' PCR Primer	CAGCATTCTTAAACCCTG	18	55.29
	3' PCR Primer	CGTTTAGCAGCTGACAG	17	54.45
	3' Extension Primer	CCATGATTTGCATAGTCAC	19	55.16	C / A	Best
zSNP5827128	5' PCR Primer	CAACATCCATCATCTCGG	18	59.42
	3' PCR Primer	GACCATGAATTGTTGATGG	19	58.19
	5' Extension Primer	CAAAAACACCATTCATTTG	19	55.41	G / T	Best
	3' Extension Primer	GTATTGCATATTTACTTTCTACAA	24	53.57	C / A
zSNP586736	5' PCR Primer	CTACTCTTCGGTACGCAG	18	55.68
	3' PCR Primer	GCAAACAGCAGGAACAAG	18	58.7
	3' Extension Primer	TGGTGCATCCCTAATATAA	19	54.68	C / A	Best
zSNP5869361	5' PCR Primer	GCATTTCTGAAAAGTCCTC	19	55.16
	3' PCR Primer	CAGTGTACTGACGCTGAC	18	53.69
	5' Extension Primer	TTGTCTCTATCTAACGACTCTTC	23	55.39	G / T	Best
	3' Extension Primer	CAGTGTACTGACGCTGAC	18	53.69	A / C
zSNP5877089	5' PCR Primer	CTTCATGAGTGTATGTCCTC	20	53.57
	3' PCR Primer	CACATTGCGATATGGAC	17	54.29
	3' Extension Primer	CCATACATTCTCAGTCGTTT	20	55.53	T / A	Best
zSNP5942813	5' PCR Primer	CATCACATGGGTTTTACC	18	55.42
	3' PCR Primer	GACGGAAAACTGTGTTTC	18	54.09
	5' Extension Primer	CATCACATGGGTTTTACCT	19	56.54	G / T	Best
	3' Extension Primer	ACTTTCCTATGAGATGTGTGTAA	23	55.95	C / A
zSNP5963016	5' PCR Primer	GTTCTCTGTGACCGCTAG	18	55.15
	3' PCR Primer	GCGTGTATCTGTGTGTTTG	19	57.17
	5' Extension Primer	CCATTATTAGCCTTAGGGTG	20	56.94	A / T
	3' Extension Primer	CATATTTGTTTACAGAGAATAAAGAC	26	55.28	T / A	Best
zSNP6178569	5' PCR Primer	GTATGCTTTTGTTTGGCTTG	20	59.42
	3' PCR Primer	GAAAGGGTTCTGAATGTCC	19	58.17
	5' Extension Primer	TTGGCTTGACCCAAAAT	17	57.76	A / G	Best
	3' Extension Primer	AATGTCAATTGGTGGTTTT	19	55.78	T / C
zSNP6315093	5' PCR Primer	CAAGTATGCTCGAACCAG	18	56.35
	3' PCR Primer	GCTCACCGTTACTTAGATG	19	53.78
	5' Extension Primer	CTGTGAGGCAACAGCAC	17	58.24	A / T	Best
	3' Extension Primer	ACTTTCTAGCGCAGTAGGT	19	54.8	T / A
zSNP6329949	5' PCR Primer	CGACTGACAGCTCTTCTG	18	55.86
	3' PCR Primer	CTGCATGAAGGGATACTC	18	54.88
	5' Extension Primer	TCTTCTGTTCCTGCGTT	17	56.12	A / G	Best
	3' Extension Primer	TGAATTTACTCCCAGTTTCTAT	22	55.28	T / C
zSNP6395687	5' PCR Primer	GAATGAGCTCCTTGTTTC	18	53.3
	3' PCR Primer	GAATGGAGGTGAAGAGG	17	54.3
	5' Extension Primer	CTCCAACTCTTTGCAAAG	18	55.42	A / T
	3' Extension Primer	GATACAGAAGCTGGATGG	18	54.88	T / A	Best
zSNP6628756	5' PCR Primer	GTCACACCACTACAGTTTTC	20	53.85
	3' PCR Primer	GAATGTCTGGTTTAGCTATG	20	53.47
	5' Extension Primer	CCAAACTTTGCTTTTAGTTAAG	22	55.59	G / T
	3' Extension Primer	CATCGCCTTTAGGAGTC	17	55.15	C / A	Best
zSNP6744233	5' PCR Primer	CAAACACCAGTGAAATGG	18	56.11
	3' PCR Primer	GATTTGCTACTTGTCCAAAC	20	55.64
	5' Extension Primer	TGTCCCTACACAAATTGAT	19	54.38	C / T	Best
zSNP6802528	5' PCR Primer	CGAGAGAGTGCAATCTC	17	52.93
	3' PCR Primer	GAACTCTGACTCTGGTCC	18	53.71
	5' Extension Primer	GTTATAACGTAATGAAACCTAGAA	24	54.69	A / G	Best
zSNP6842718	5' PCR Primer	CTGATGGCTACTGTCCAG	18	55.71
	3' PCR Primer	CATGCATCTCGATCATG	17	56.04
	5' Extension Primer	CACAAGATACACAATATTATTGTAGAT	27	55.75	C / T
	3' Extension Primer	ACCAGAGCAGCTCACTTAT	19	55.67	G / A	Best
zSNP6992108	5' PCR Primer	GAACCATCTAGCGTACTTG	19	53.78
	3' PCR Primer	CGTTCTGCACTTCAGGAG	18	58.81
	5' Extension Primer	CAGCCAAGCCAAGAGAT	17	58.39	C / T	Best
	3' Extension Primer	AGCAATGGTAGTGGATGA	18	55.7	G / A
zSNP7050452	5' PCR Primer	GTGACTGTGGACCACATC	18	56.35
	3' PCR Primer	CCATCAAGTGGAAATTGTG	19	57.87
	5' Extension Primer	GTTGCATGTTAAAGTCTGTTTA	22	55.51	A / C	Best
	3' Extension Primer	AATTGTGTAGCTTGTTGACAT	21	55.52	T / G
zSNP7098493	5' PCR Primer	GCAGATCAGTGACATCTC	18	52.89
	3' PCR Primer	CATGCTACCTGTGGTCTG	18	56.55
	5' Extension Primer	TAAAGCAGGAAACAGCG	17	57.25	A / G	Best
	3' Extension Primer	ACGTCTTCCTGTTCCTG	17	55.43	T / C
zSNP7212353	5' PCR Primer	CAACAGCACTGTTCAATAAC	20	55.03
	3' PCR Primer	GCCCACTTGTGAAATTAC	18	54.9
	5' Extension Primer	TTATGTTTATAATGTGCACCAT	22	55.28	T / C
	3' Extension Primer	TTTAAAAATATTTCTTAAGTCTTGTTT	27	55.7	G / A	Best
zSNP7350715	5' PCR Primer	GAACATCACGTTAGGTCTG	19	54.62
	3' PCR Primer	CCTAAGGATCATTTTCGG	18	56.39
	5' Extension Primer	GGATACTCTCAAAATGTCTCA	21	55.29	A / G	Best
	3' Extension Primer	AAATAGGTGTCAACAGGGT	19	55.41	T / C
zSNP7397464	5' PCR Primer	CACCACAAGTCTGTCAGG	18	56.75
	3' PCR Primer	CAATTATGGGTGAACTGC	18	55.42
	5' Extension Primer	GGGGTCTCTGTTAGGTTG	18	56.34	G / T
	3' Extension Primer	AGGACTGAAACCATTCATT	19	55.29	C / A	Best
zSNP7400176	5' PCR Primer	CAACTGACAACAGAGTTGG	19	56.25
	3' PCR Primer	CAGTGGCTATGCACAGTTC	19	58.57
	5' Extension Primer	CTCATATTCATTGCACTACAT	21	53.12	A / T
	3' Extension Primer	TCAAATAAATGAATCAGTGC	20	54.67	T / A	Best
zSNP7429398	5' PCR Primer	CAGATATATTCCAGATTCCC	20	54.57
	3' PCR Primer	CATGTGCACTGCGTATG	17	57.06
	5' Extension Primer	ATTTTTGCGATTAGCTTTT	19	54.84	C / G
	3' Extension Primer	TTGGATTTAGCGATCGC	17	59.4	G / C	Best
zSNP7510926	5' PCR Primer	CGAGAGTGTTTGCACAG	17	55.44
	3' PCR Primer	CGTCACTGTGAGTCAAGG	18	56.74
	5' Extension Primer	CACAGTGGAGGGATCAG	17	56.04	C / T
	3' Extension Primer	CAACCTTATGTATTCCTCTCC	21	55.62	G / A	Best
zSNP7939730	5' PCR Primer	GTTGGTGATTGAAGACATG	19	55.29
	3' PCR Primer	GTGTCAAAACAGCTTTACTG	20	54.29
	5' Extension Primer	AAAATTAAGGCCTGTTTAAAA	21	55.79	A / T	Best
	3' Extension Primer	TTGCCCTTTAGGTTATAAATC	21	55.91	T / A
zSNP8081180	5' PCR Primer	GATCATGCAGAATATGTGC	19	55.42
	3' PCR Primer	CCGTGAAATTCTGATACC	18	54.63
	5' Extension Primer	GTAAGTACAAATTAATAGCCAATAT	25	52.78	T / C
	3' Extension Primer	CTTATTACCTGCAAATTGTTAA	22	54.34	G / A	Best
zSNP8193391	5' PCR Primer	CTGGTTGTAATCCAAAGC	18	54.64
	3' PCR Primer	CTTCAGCAGTGTGGAAAC	18	55.84
	5' Extension Primer	TCCAGTTGATGATTTACAGA	20	54.64	C / T
	3' Extension Primer	GGAAACTGCTCTAACTTCA	19	53.76	G / A	Best
zSNP8263497	5' PCR Primer	CAAAACCTGGTGGATGAG	18	58.5
	3' PCR Primer	GATCATGACGAAGAGAGGTAG	21	57.6
	5' Extension Primer	GGTGGATGAGAGATGATC	18	54.28	C / T	Best
	3' Extension Primer	TCACCATAGCAGTACAATGA	20	55.55	G / A
zSNP8353601	5' PCR Primer	CAGCATTCATCATGTGG	17	56.04
	3' PCR Primer	CAGCAGATCTCTGTGGTAG	19	54.61
	5' Extension Primer	AAAAGCCTGCAACACTT	17	55.42	C / T	Best
	3' Extension Primer	CATGCTGCCAGTGATCA	17	59.63	G / A
zSNP8398270	5' PCR Primer	CAAGGAACAAAACACGG	17	56.37
	3' PCR Primer	CCATTCTTCCTCCCTTC	17	56.49
	5' Extension Primer	AATGAGGAAGGGGAGTG	17	56.65	C / T
	3' Extension Primer	TTCTTCCTCCCTTCACA	17	55.71	G / A	Best
zSNP8404168	5' PCR Primer	CTACATGCAGATGCTATTG	19	53.72
	3' PCR Primer	GCATGCATACTTCACTCAG	19	56.36
	5' Extension Primer	GAAAAACAACATTTCATTCAG	21	55.63	C / T
	3' Extension Primer	TAATTTTAAATATAGGATAAATACTTTGAG	30	55.66	G / A	Best
zSNP8570648	5' PCR Primer	GACTCCTGTCAGATGTTC	18	51.01
	3' PCR Primer	GATCTTTCCAGACCGAG	17	54.31
	5' Extension Primer	CGATGGTCAGATGTGTAG	18	53.14	A / G
	3' Extension Primer	TTGGCACAACAACTAACA	18	54.6	T / C	Best
zSNP8618831	5' PCR Primer	GATAGTGTCCCATCAGTG	18	52.55
	3' PCR Primer	CGGCCCCTAATGAATAAG	18	59.05
	5' Extension Primer	CATTTATACAACAGTTAACCATT	23	53.81	C / T
	3' Extension Primer	CTAAGCTAAAGGAAAATGGAT	21	55.49	G / A	Best
zSNP8903263	5' PCR Primer	GCATCGCCAGTTTAATTAC	19	56.46
	3' PCR Primer	CTCCCTGAAGAGAAGCTG	18	57.15
	5' Extension Primer	CAGTTTAATTACTTCAATATGATTTTA	27	55.19	C / G
	3' Extension Primer	ATCAGGATGTTGTAAATTAGTG	22	54.15	G / C	Best
zSNP8969914	5' PCR Primer	GTGTTAAATGTTAGACGCC	19	53.81
	3' PCR Primer	CTGTGAAGTTCCCACATG	18	56.42
	5' Extension Primer	GTCCTGAGATGTTATTTACTATACTAT	27	53.7	A / T	Best
	3' Extension Primer	AACTATAAATACGCACATTAACATA	25	54.99	T / A
zSNP8982626	5' PCR Primer	CATCTCAGAAGACGTCTG	18	53.39
	3' PCR Primer	GAAAGGCACGTTCGTTTC	18	59.93
	5' Extension Primer	AAAATGGGTGACATTAAACA	20	55.88	A / G	Best
	3' Extension Primer	CAATGCCTTATGGAGTTG	18	56.07	T / C
zSNP9042964	5' PCR Primer	CAACTCACTCAGACATGTG	19	53.97
	3' PCR Primer	GGATGACTGATGACATACC	19	53.91
	5' Extension Primer	TCACTCAGACATGTGCTATAC	21	54.13	A / G	Best
	3' Extension Primer	GCTTGGATGAAAGGTAAA	18	54.53	T / C
zSNP9242315	5' PCR Primer	GTGAACTGAACATCTTCACTG	21	56.31
	3' PCR Primer	CAGAGAGTGGATCAGCAC	18	56.16
	5' Extension Primer	TGAGTCATTTCAATTGAACA	20	56.2	G / T
	3' Extension Primer	TCACAACCACGCATTAT	17	54.3	C / A	Best
zSNP9316641	5' PCR Primer	CTAACCATTGGGTCATTG	18	55.16
	3' PCR Primer	CTTCCTTGTCCTCATTTG	18	54.49
	5' Extension Primer	TCATGTTTGTTTTAAAGCC	19	54.92	C / G
	3' Extension Primer	GCAATTCGATGATTAATCA	19	55.66	G / C	Best
zSNP9406151	5' PCR Primer	GTTTCCAACTCGGGTATATAC	21	55.73
	3' PCR Primer	GTGATGGTAAGATGTCCC	18	54.19
	5' Extension Primer	AACATGTTGTTCACAAAGATT	21	55.4	A / C	Best
zSNP9457793	5' PCR Primer	CCTTGCTGTATCACAAGC	18	55.69
	3' PCR Primer	GACCTTTCAAACTAAGGG	18	53.14
	5' Extension Primer	ACAACAAAACAGAACATAAGC	21	55.4	A / C	Best
	3' Extension Primer	GGGGTTTGTACAGATAAGAC	20	54.2	T / G
zSNP9478804	5' PCR Primer	GAGAGCGTGTCGTTTTAC	18	55.16
	3' PCR Primer	CAGTTTCACCAGATGAC	17	50.1
	5' Extension Primer	GTTTATCTTTGCTCTGTTAAATAT	24	53.61	A / T
	3' Extension Primer	GACTGATTGAGATGTTATAAGTTTATAT	28	55.46	T / A	Best
zSNP9579789	5' PCR Primer	CATCATGACACCAATGTG	18	55.74
	3' PCR Primer	GAGTCCATCGACACTGTC	18	55.44
	5' Extension Primer	TGACACCAATGTGAACC	17	54.38	A / C	Best
zSNP9676843	5' PCR Primer	GGATTTTCCTTCTATGCC	18	55.29
	3' PCR Primer	CAACTGCTTGACAATGTG	18	54.86
	5' Extension Primer	AATATATCAACTTGATTTTTACTTAGTAAT	30	55.19	A / T
	3' Extension Primer	TTGACATGCTTAGCAAAGTA	20	55.41	T / A	Best
zSNP9686511	5' PCR Primer	GCAGTAGGAGGTGAAAAG	18	54.11
	3' PCR Primer	CCTTTTGGTATACACCAGAC	20	55.53
	3' Extension Primer	CATTTTGAGCTATTTTTAGGA	21	54.63	T / A	Best
zSNP9697125	5' PCR Primer	CAGATGCTGCTGCTTGAC	18	59.97
	3' PCR Primer	CTGAGTGTCTCACTAACCG	19	54.61
	5' Extension Primer	TTTGGAAACCGGTTTTG	17	58.98	T / G	Best
	3' Extension Primer	TGATCAGCATTCGTTTG	17	55.87	A / C
zSNP9697126	5' PCR Primer	CGGTTAGTGAGACACTCAG	19	54.61
	3' PCR Primer	GTTCAGGAGGCTCAATC	17	54.58
	5' Extension Primer	ACACTCAGGGCCTTAAAT	18	55.66	T / C	Best
	3' Extension Primer	GATTGAGCAATGAAGCA	17	54.29	A / G
zSNP9697739	Secondary 5' PCR Primer	CATTCCAGTAATCCTACATG	20	53.93
	Secondary 3' PCR Primer	CATTTCACTGTGGCAAC	17	54.42
	5' Extension Primer	TCCAGTAATCCTACATGGAT	20	54.67	T / C
	3' Extension Primer	CCCCCAGCCCTGTTAAA	17	62.47	A / G	Best
zSNP9697740	Secondary 5' PCR Primer	CATTCCAGTAATCCTACATG	20	53.93
	Secondary 3' PCR Primer	CATTTCACTGTGGCAAC	17	54.42
	5' Extension Primer	CCAGTAATCCTACATGGATTT	21	56.3	A/T
	3' Extension Primer	ATCCCCCAGCCCTGTTA	17	62.29	T/A	Best
zSNP9697743	Secondary 5' PCR Primer	GTTGCCACAGTGAAATG	17	54.42
	Secondary 3' PCR Primer	GGATGAACTACATTGGCC	18	57.11
	5' Extension Primer	CTCTCTCTCTCAGACACACA	20	54.58	T / C	Best
zSNP9698041	Secondary 5' PCR Primer	GTCGTAATACACCGAGG	17	52.81
	Secondary 3' PCR Primer	CTCGATTGATTTCAGACAC	19	54.48
	5' Extension Primer	GGTCTGAAATCAATCGGT	18	56.34	A/G	Best
	3' Extension Primer	GCGAATGTTAAACCAACTT	19	55.76	T/C
zSNP9698042	Secondary 5' PCR Primer	GTCGTAATACACCGAGG	17	52.81
	Secondary 3' PCR Primer	CTCGATTGATTTCAGACAC	19	54.48
	5' Extension Primer	CGCACATTATTTCCTTTAG	19	53.99	A/T
	3' Extension Primer	ATGTAGCGAAACAATTAAGAC	21	54.61	T/A	Best
zSNP9698043	Secondary 5' PCR Primer	GTCGTAATACACCGAGG	17	52.81
	Secondary 3' PCR Primer	CTCGATTGATTTCAGACAC	19	54.48
	5' Extension Primer	AGTGTCTTAATTGTTTCGCTA	21	55.17	C/G	Best
	3' Extension Primer	GATTTCAGACACAATATTCAAT	22	54.25	G/C
zSNP9698044	Secondary 5' PCR Primer	GTCGTAATACACCGAGG	17	52.81
	Secondary 3' PCR Primer	CTCGATTGATTTCAGACAC	19	54.48
	5' Extension Primer	GTCTTAATTGTTTCGCTACA	20	54.1	T / C
	3' Extension Primer	TGATTTCAGACACAATATTCA	21	55.04	A / G	Best
zSNP9698045	Secondary 5' PCR Primer	GTCGTAATACACCGAGG	17	52.81
	Secondary 3' PCR Primer	CTCGATTGATTTCAGACAC	19	54.48
	5' Extension Primer	TTGTTTCGCTACATTGAAT	19	55.04	A/G
	3' Extension Primer	CGATTGATTTCAGACACAA	19	56.62	T/C	Best
zSNP9698049	Secondary 5' PCR Primer	GTGTCTGAAATCAATCGAG	19	54.48
	Secondary 3' PCR Primer	GTAGACATGCGGTTTCAG	18	55.69
	5' Extension Primer	TGAAATCAATCGAGGTAAA	19	54.66	A/G	Best
	3' Extension Primer	AACAAATGTGCGAATATAAAA	21	55.39	T/C
zSNP9698050	5' PCR Primer	GGTCTGAAATCAATCGG	17	54.88
	3' PCR Primer	CAAAGCACTGCATTGTC	17	55.44
	5' Extension Primer	GAAATCAATCGAGGTAAAATT	21	55.5	A/T
	3' Extension Primer	TGAACAAATGTGCGAATATA	20	55.89	T/A	Best
zSNP9698051	Secondary 5' PCR Primer	GTGTCTGAAATCAATCGAG	19	54.48
	Secondary 3' PCR Primer	GTAGACATGCGGTTTCAG	18	55.69
	5' Extension Primer	TTTTATATTCGCACATTTGTT	21	55.39	T / C
	3' Extension Primer	TGTCACAAGTTGGCACT	17	54.69	A / G	Best
zSNP9698140	Secondary 5' PCR Primer	GATCAGTCTGATCTCACAAG	20	53.65
	Secondary 3' PCR Primer	GGACGCAAGAGTGAATAG	18	54.89
	5' Extension Primer	TTGCGTTGCCATGACAC	17	62.81	A/G	Best
	3' Extension Primer	TGAATAGTTTTTATTCCTGTGTAG	24	55.18	T/C
zSNP9698141	Secondary 5' PCR Primer	CTATTCACTCTTGCGTCC	18	54.89
	Secondary 3' PCR Primer	CTATTATGCTAGAGTCATGGG	21	55.05
	5' Extension Primer	CGTCCCAATGCCTGTTT	17	61.06	T / G
	3' Extension Primer	TGGGCTTTCAGAAATGA	17	57.22	A / C	Best
zSNP9698142	Secondary 5' PCR Primer	CTATTCACTCTTGCGTCC	18	54.89
	Secondary 3' PCR Primer	CTATTATGCTAGAGTCATGGG	21	55.05
	5' Extension Primer	AATGCCTGTTTGTCATTT	18	54.9	A/C
	3' Extension Primer	GTTGTTGTGGGCTTTCA	17	57.67	T/G	Best
zSNP9698151	Secondary 5' PCR Primer	CTATTCACTCTTGCGTCC	18	54.89
	Secondary 3' PCR Primer	CTATTATGCTAGAGTCATGGG	21	55.05
	5' Extension Primer	GAAAAATTGTGGCAAAAT	18	54.55	A/C
	3' Extension Primer	TCAGATTACACAAATTTGATGT	22	55.52	T/G	Best
zSNP9698155	Secondary 5' PCR Primer	CTATTCACTCTTGCGTCC	18	54.89
	Secondary 3' PCR Primer	CTATTATGCTAGAGTCATGGG	21	55.05
	5' Extension Primer	CAAAATAACATCAAATTTGTGT	22	55.28	A/G	Best
	3' Extension Primer	GTTACACCCTGGTCAGAT	18	53.51	T/C
zSNP9698159	5' PCR Primer	CAACAACCAACGTCAAG	17	55.15
	3' PCR Primer	CTAGAGTCATGGGTTTGG	18	54.62
	5' Extension Primer	TGTGTAATCTGACCAGGG	18	55.43	T / C
	3' Extension Primer	GTGGTCAAAAATGGGTTAC	19	55.78	A / G	Best
zSNP9698161	Secondary 5' PCR Primer	CTATTCACTCTTGCGTCC	18	54.89
	Secondary 3' PCR Primer	CTATTATGCTAGAGTCATGGG	21	55.05
	5' Extension Primer	AATTTTCATTTATAATATGTTACGTT	26	54.57	A/G	Best
	3' Extension Primer	TAGGTGGTTATACAGTAGCTTAGTT	25	55.86	T/C
zSNP9698162	5' PCR Primer	CAACAACCAACGTCAAG	17	55.15		failed
	3' PCR Primer	CTAGAGTCATGGGTTTGG	18	54.62
	5' Extension Primer	TTTTCATTTATAATATGTTACGTTG	25	55.18	A/T
	3' Extension Primer	CTAGGTGGTTATACAGTAGCTTAGT	25	55.38	T/A
zSNP9698163	5' PCR Primer	CAACAACCAACGTCAAG	17	55.15		failed
	3' PCR Primer	CTAGAGTCATGGGTTTGG	18	54.62
	5' Extension Primer	CATTTATAATATGTTACGTTGAACTA	26	54.53	A/T
	3' Extension Primer	GTTATCTAGGTGGTTATACAGTAGC	25	55.38	T/A
zSNP9698166	5' PCR Primer	CAACAACCAACGTCAAG	17	55.15
	3' PCR Primer	CTAGAGTCATGGGTTTGG	18	54.62
	5' Extension Primer	TGAACTAAGCTACTGTATAACCA	23	54.53	A/C	Best
	3' Extension Primer	CGAGACATAAATCTGTTATCTAG	23	53.12	T/G
zSNP9698167	5' PCR Primer	CAACAACCAACGTCAAG	17	55.15
	3' PCR Primer	CTAGAGTCATGGGTTTGG	18	54.62
	5' Extension Primer	TGAACTAAGCTACTGTATAACCAC	24	54.97	A/C
	3' Extension Primer	GCGAGACATAAATCTGTTATCTA	23	56.46	T/G	Best
zSNP9698309	5' PCR Primer	CTCACATTTCCAGTCTTTTG	20	56.9		failed
	3' PCR Primer	CTGTCATCATGGCAAAG	17	55.15
	5' Extension Primer	TATCCCCCCCCCCCCCA	17	73.22	A/T
	3' Extension Primer	AGTAAAACTATTATTTTTTAAAATGATTAC	30	54.97	T/A
zSNP9698311	5' PCR Primer	CTCACATTTCCAGTCTTTTG	20	56.9		failed
	3' PCR Primer	CTGTCATCATGGCAAAG	17	55.15
	5' Extension Primer	CCCCCCCCCCATGTAAT	17	65.78	A/C
	3' Extension Primer	TGAGTTAGTAAAACTATTATTTTTTAAAAT	30	55.35	T/G
zSNP9698312	5' PCR Primer	CTCACATTTCCAGTCTTTTG	20	56.9		failed
	3' PCR Primer	CTGTCATCATGGCAAAG	17	55.15
	5' Extension Primer	CCCCCCCCCATGTAATC	17	64.01	A/G
	3' Extension Primer	TGAGTTAGTAAAACTATTATTTTTTAAAA	29	55.04	T/C
zSNP9709028	5' PCR Primer	CAATGTGCAATGTGGTC	17	55.29
	3' PCR Primer	GATGTTCGGTGACTAAACC	19	56.05
	5' Extension Primer	GTCTTAACCATTTTATGCATC	21	54.38	A / C	Best
	3' Extension Primer	TTATGCAAAACAATTTTTATCTA	23	54.58	G / T
zSNP9766788	5' PCR Primer	GAGTACTGCATCACCGTC	18	55.29
	3' PCR Primer	GACTGAACTGTTGTTGCC	18	55.15
	5' Extension Primer	CTAATTCTAGAGCATTTGCTC	21	54.49	A / C
	3' Extension Primer	ACACAGCAGCTATAAGTCCT	20	54.56	T / G	Best
zSNP9767840	5' PCR Primer	GAAGTCTGTCCAACATTGC	19	57.01
	3' PCR Primer	CAGCTCTCTGGAGTGATG	18	55.87
	5' Extension Primer	TCATCAGAATATGCCCAT	18	55.42	C / T
	3' Extension Primer	GATTCACTTCTGCATTGTATT	21	55.4	G / A	Best
zSNP9920775	5' PCR Primer	GTATGTCTGTTGCACGAC	18	53.71
	3' PCR Primer	CAGATCAGTTCAGATCAGATC	21	55.55
	5' Extension Primer	TCTGTTGCACGACTCAT	17	54.69	C / T	Best
	3' Extension Primer	CAGCCAGATTGAATGGC	17	59.94	G / A
