# Supplementary material for: A major zebrafish polymorphism resource for genetic mapping
Source: Genome Biol. 2007 Apr 11;8(4):R55. doi: 10.1186/gb-2007-8-4-r55 (PMC1896001; doi:10.1186/gb-2007-8-4-r55)
Supplement: Additional data file 5 — Zv5 repetitive sequences [file gb-2007-8-4-r55-S5.zip]

Archive with 1 entries (1 files):
- Bradley Additional Data File 5.txt
